# Supplementary material for: A Novel Method to Verify Multilevel Computational Models of Biological Systems Using Multiscale Spatio-Temporal Meta Model Checking
Source: PLoS One. 2016 May 17;11(5):e0154847. doi: 10.1371/journal.pone.0154847 (PMC4871515; doi:10.1371/journal.pone.0154847)
Supplement: S1 File — (IN) [file pone.0154847.s014.in]

#++++++++++++++++++++++++++++++++++++++++++++++++++++++++++++++++++++++++++++++
#
# Author: Ovidiu Parvu
# Contact: ovidiu.parvu@gmail.com
#
# Copyright Ovidiu Parvu 2014
#
# Remarks: 
#   1. Any line starting with the "#" character is interpreted as a comment.
#   2. Any line starting with the "P" character introduces a new logic 
#      statement.
#
#++++++++++++++++++++++++++++++++++++++++++++++++++++++++++++++++++++++++++++++


#++++++++++++++++++++++++++++++++++++++++++++++++++++++++++++++++++++++++++++++
#
# Natural language description:
# 
# The probability is greater than 0.9 that after initiating the Valsava 
# maneuver (time = 5000 ms) the thoracic pressure increases from the 
# baseline value -4 to 16 for 10 seconds (time interval [5001 ms, 14999 ms]), 
# and then drops back to the baseline value -4. To match the structure of 
# PBLMSTL statements this can be rewritten as the probability is greater than 
# 0.9 that after initiating the Valsava maneuver (time = 5000 ms) the thoracic 
# pressure {P_th} (corresponding to scale and subsystem 
# OrganSystem.Cardiovascular) increases from the baseline value -4 to 16 for 10 
# seconds (time interval [5001 ms, 14999 ms]), and then drops back to the 
# baseline value -4.
#
#++++++++++++++++++++++++++++++++++++++++++++++++++++++++++++++++++++++++++++++

P > 0.9 [
    (
        G [0, 5000] (
            {P_th} (scaleAndSubsystem = OrganSystem.Cardiovascular) = -4
        )
    ) ^ (
        G [5001, 14999] (
            {P_th} (scaleAndSubsystem = OrganSystem.Cardiovascular) = 16
        )
    ) ^ (
        G [15000, 30000] (
            {P_th} (scaleAndSubsystem = OrganSystem.Cardiovascular) = -4
        )
    )
]


#++++++++++++++++++++++++++++++++++++++++++++++++++++++++++++++++++++++++++++++
#
# Natural language description:
#
# The probability is greater than 0.9 that during the initial phase of the 
# response (time interval [5001 ms, 6500 ms]) the aortic pressure increases and 
# the heart rate decreases. To match the structure of PBLMSTL statements this 
# can be rewritten as the probability is greater than 0.9 that during the 
# initial phase of the response (time interval [5001 ms, 6500 ms]) the aortic 
# pressure {P_ao} (corresponding to scale and subsystem Cellular.Baroreceptor) 
# increases and the heart rate {HR} (corresponding to scale and subsystem 
# OrganSystem.Cardiovascular) decreases. Since the values of {P_ao} and {HR} 
# are continuously oscillating we check if the maximum {P_ao} value in time 
# interval [5001 ms, 6500 ms] is larger than the maximum {P_ao} value in time 
# interval [4800 ms, 5000 ms], respectively if the minimum {HR} value in time 
# interval [5001 ms, 6500 ms] is smaller than the minimum {HR} value in time 
# interval [4800 ms, 5000 ms].
# 
#++++++++++++++++++++++++++++++++++++++++++++++++++++++++++++++++++++++++++++++

P > 0.9 [
    (
        max([5001, 6500] {P_ao} (scaleAndSubsystem = Cellular.Baroreceptor)) > 
        max([4800, 5000] {P_ao} (scaleAndSubsystem = Cellular.Baroreceptor))
    ) ^ (
        min([5001, 6500] {HR} (scaleAndSubsystem = OrganSystem.Cardiovascular)) < 
        min([4800, 5000] {HR} (scaleAndSubsystem = OrganSystem.Cardiovascular))
    )
]


#++++++++++++++++++++++++++++++++++++++++++++++++++++++++++++++++++++++++++++++
#
# Natural language description:
# 
# The probability is less than 0.1 that after the initial response phase (time 
# interval [5001 ms, 6500 ms]) the aortic pressure continues to increase or 
# stay constant, respectively the heart rate continues to decrease or stay 
# constant throughout the remainder of the Valsava interval (time interval 
# [6501 ms, 14999 ms]). To match the structure of PBLMSTL statements this can 
# be rewritten as the probability is less than 0.1 that after the initial 
# response phase (time interval [5001 ms, 6500 ms]) the aortic pressure {P_ao} 
# (corresponding to scale and subsystem Cellular.Baroreceptor) continues to 
# increase or stay constant, respectively the heart rate {HR} (corresponding to 
# scale and subsystem OrganSystem.Cardiovascular) continues to decrease or stay 
# constant throughout the remainder of the Valsava interval (time interval 
# [6501 ms, 14999 ms]). This statement can be rewritten as the minimum {P_ao} 
# value in time interval [6501 ms, 14999 ms] is greater or equal to the maximum 
# {P_ao} value in time interval [5001 ms, 6500 ms], respectively the maximum 
# {HR} value in time interval [6501 ms, 14999 ms] is smaller or equal to the 
# minimum {HR} value in time interval [5001 ms, 6500 ms] with probability less 
# than 0.1.
#
#++++++++++++++++++++++++++++++++++++++++++++++++++++++++++++++++++++++++++++++

P < 0.1 [
    (
        min([6501, 14999] {P_ao} (scaleAndSubsystem = Cellular.Baroreceptor)) >= 
        max([5001, 6500] {P_ao} (scaleAndSubsystem = Cellular.Baroreceptor))
    ) ^ (
        max([6501, 14999] {HR} (scaleAndSubsystem = OrganSystem.Cardiovascular)) <= 
        min([5001, 6500] {HR} (scaleAndSubsystem = OrganSystem.Cardiovascular))
    )
]
