# Supplementary material for: A Novel Method to Verify Multilevel Computational Models of Biological Systems Using Multiscale Spatio-Temporal Meta Model Checking
Source: PLoS One. 2016 May 17;11(5):e0154847. doi: 10.1371/journal.pone.0154847 (PMC4871515; doi:10.1371/journal.pone.0154847)
Supplement: S2 File — (IN) [file pone.0154847.s015.in]

#++++++++++++++++++++++++++++++++++++++++++++++++++++++++++++++++++++++++++++++
#
# Author: Ovidiu Parvu
# Contact: ovidiu.parvu@gmail.com
#
# Copyright Ovidiu Parvu 2014
#
# Remarks: 
#   1. Any line starting with the "#" character is interpreted as a comment.
#   2. Any line starting with the "P" character introduces a new logic 
#      statement.
#
#++++++++++++++++++++++++++++++++++++++++++++++++++++++++++++++++++++++++++++++


#++++++++++++++++++++++++++++++++++++++++++++++++++++++++++++++++++++++++++++++
#
# Natural language description:
# 
# The probability is greater than 0.9 that the intrauterine pressure
# increases/decreases with the contractile activity of uterus regions. 
# To match the structure of PBLMSTL statements this can be rewritten as the 
# intrauterine pressure {Pressure} (corresponding to scale and subsystem 
# Organ.Uterus) increases or decreases with the contractile activities (denoted 
# in PBLMSTL as densities) of the uterus regions (corresponding to scale and 
# subsystem Tissue.ContractileActivity) with probability greater than 0.9.
#
#++++++++++++++++++++++++++++++++++++++++++++++++++++++++++++++++++++++++++++++

P > 0.9 [
    G [1, 329] (
        (
            (
                d({Pressure} (scaleAndSubsystem = Organ.Uterus)) > 0
            ) ^ (
                (d(sum(density(filter(regions, scaleAndSubsystem = Tissue.ContractileActivity)))) > 0)
            )
        ) V (
            (
                d({Pressure} (scaleAndSubsystem = Organ.Uterus)) < 0
            ) ^ (
                (d(sum(density(filter(regions, scaleAndSubsystem = Tissue.ContractileActivity)))) < 0)
            )
        ) V (
            d({Pressure} (scaleAndSubsystem = Organ.Uterus)) = 0
        )
    )
]


#++++++++++++++++++++++++++++++++++++++++++++++++++++++++++++++++++++++++++++++
#
# Natural language description:
#
# The probability is less than 0.1 that the intrauterine pressure decreases 
# when the entire uterus experiences an action potential burst. To match the 
# structure of PBLMSTL statements this can be rewritten as the probability is 
# less than 0.1 that the intrauterine pressure {Pressure} (corresponding to 
# scale and subsystem Organ.Uterus) decreases when the entire uterus comprising 
# all 16 regions (corresponding to scale and subsystem Tissue.BurstActivity) 
# experiences an action potential burst i.e. the area of the regions 
# experiencing an action potential burst equals 16.
# 
#++++++++++++++++++++++++++++++++++++++++++++++++++++++++++++++++++++++++++++++

P < 0.1 [
    F [1, 329] (
        (
            d({Pressure} (scaleAndSubsystem = Organ.Uterus)) < 0
        ) ^ (
            min(area(filter(regions, scaleAndSubsystem = Tissue.BurstActivity))) = 16
        )
    )
]


#++++++++++++++++++++++++++++++++++++++++++++++++++++++++++++++++++++++++++++++
#
# Natural language description:
# 
# The probability is greater than 0.9 that the intrauterine pressure decreases
# when the entire uterus is in the refractory period. To match the structure of 
# PBLMSTL statements this can be rewritten as the probability is greater than 
# 0.9 that the intrauterine pressure {Pressure} (corresponding to scale and 
# subsystem Organ.Uterus) decreases when the entire uterus comprising all 16 
# regions (corresponding to scale and subsystem Tissue.RefractoryActivity) is 
# in the refractory period i.e. the area of regions which are not in the 
# refractory period equals 0.
#
# Remark: The minimum valid value for the intrauterine pressure {Pressure} is 
#         0.5. Therefore the value of {Pressure} cannot decrease below 0.5 
#         even if the entire uterus is in the refractory period.
#
#++++++++++++++++++++++++++++++++++++++++++++++++++++++++++++++++++++++++++++++

P > 0.9 [
    G [1, 329] (
        (
            (max(area(filter(regions, scaleAndSubsystem = Tissue.RefractoryActivity))) = 0)
        ) => (
            (d({Pressure} (scaleAndSubsystem = Organ.Uterus)) < 0) V
            (
                (d({Pressure} (scaleAndSubsystem = Organ.Uterus)) = 0) ^
                ({Pressure} (scaleAndSubsystem = Organ.Uterus) = 0.5)
            )
        )
    )
]
