# Supplementary material for: A Novel Method to Verify Multilevel Computational Models of Biological Systems Using Multiscale Spatio-Temporal Meta Model Checking
Source: PLoS One. 2016 May 17;11(5):e0154847. doi: 10.1371/journal.pone.0154847 (PMC4871515; doi:10.1371/journal.pone.0154847)
Supplement: S4 File — (IN) [file pone.0154847.s017.in]

#++++++++++++++++++++++++++++++++++++++++++++++++++++++++++++++++++++++++++++++
#
# Author: Ovidiu Parvu
# Contact: ovidiu.parvu@gmail.com
#
# Copyright Ovidiu Parvu 2014
#
# Remarks: 
#   1. Any line starting with the "#" character is interpreted as a comment.
#   2. Any line starting with the "P" character introduces a new logic 
#      statement.
#
#++++++++++++++++++++++++++++++++++++++++++++++++++++++++++++++++++++++++++++++


#++++++++++++++++++++++++++++++++++++++++++++++++++++++++++++++++++++++++++++++
#
# Natural language description:
# 
# The probability is greater than 0.9 that if the level of cytoplasm occludin 
# in the lung decreases then eventually the number of ischemic endothelial 
# lung cells will increase. To match the structure of PBLMSTL statements this 
# can be rewritten as the probability is greater than 0.9 that if the value of 
# {LungOccludinCytoplasm} (corresponding to scale and subsystem 
# Tissue.LungEpithelium) decreases then eventually the total area of the 
# regions defined by ischemic endothelial lung cells (corresponding to scale 
# and subsystem Cellular.LungEndotheliumIschemia) will increase.
# 
#++++++++++++++++++++++++++++++++++++++++++++++++++++++++++++++++++++++++++++++

P > 0.9 [
    F [1, 999] (
        (
            d({LungOccludinCytoplasm} (scaleAndSubsystem = Tissue.LungEpithelium)) < 0
        ) => (
            F [1, 999] (
                d(sum(area(filter(regions, scaleAndSubsystem = Cellular.LungEndotheliumIschemia)))) > 0
            )
        )
    )
]


#++++++++++++++++++++++++++++++++++++++++++++++++++++++++++++++++++++++++++++++
#
# Natural language description:
#
# The probability is greater than 0.9 that always an increase of the cell 
# damage by-product in the gut will lead to an increase of the cell damage 
# by-product in the lung. To match the structure of PBLMSTL statements this can 
# be rewritten as the probability is greater than 0.9 that always if the value 
# of {GutCellDamageByproduct} (corresponding to scale and subsystem 
# Tissue.GutEndothelium) increases, then eventually the value of 
# {LungCellDamageByproduct} (corresponding to scale and subsystem
# Tissue.LungEndothelium) increases.
#
#++++++++++++++++++++++++++++++++++++++++++++++++++++++++++++++++++++++++++++++

P > 0.9 [
    G [1, 999] (
        (
            d({GutCellDamageByproduct} (scaleAndSubsystem = Tissue.GutEndothelium)) > 0
        ) => (
            F [1, 999] (
                d({LungCellDamageByproduct} (scaleAndSubsystem = Tissue.LungEndothelium)) > 0
            )
        )
    )
]


#++++++++++++++++++++++++++++++++++++++++++++++++++++++++++++++++++++++++++++++
#
# Natural language description:
# 
# The probability is greater than 0.9 that if the level of cell wall occludin 
# in the gut decreases then eventually the amount of solute leaking in the gut
# lumen will increase. To match the structure of PBLMSTL statements this can be 
# rewritten as the probability is greater than 0.9 that if the value of 
# {GutOccludinCellwall} (corresponding to scale and subsystem 
# Tissue.GutEpithelium) decreases then eventually the value of {GutLeak} 
# (corresponding to scale and subsystem Organ.Gut) will increase.
#
#++++++++++++++++++++++++++++++++++++++++++++++++++++++++++++++++++++++++++++++

P > 0.9 [
    F [1, 999] (
        (
            d({GutOccludinCellwall} (scaleAndSubsystem = Tissue.GutEpithelium)) < 0
        ) => (
            F [1, 999] (
                d({GutLeak} (scaleAndSubsystem = Organ.Gut)) > 0
            )
        )
    ) 
]
