# Supplementary material for: A Novel Method to Verify Multilevel Computational Models of Biological Systems Using Multiscale Spatio-Temporal Meta Model Checking
Source: PLoS One. 2016 May 17;11(5):e0154847. doi: 10.1371/journal.pone.0154847 (PMC4871515; doi:10.1371/journal.pone.0154847)
Supplement: S5 File — (XML) [file pone.0154847.s018.xml]

<?xml version="1.0" encoding="utf-8"?>

<multiscaleArchitectureGraph>
    <vertices>
        <vertex id="OrganSystem.Cardiovascular"/>
        <vertex id="Cellular.Baroreceptor"/>
    </vertices>
    <edges>
        <edge beginVertex="OrganSystem.Cardiovascular" endVertex="Cellular.Baroreceptor"/>
    </edges>
</multiscaleArchitectureGraph>
