# Supplementary material for: A Novel Method to Verify Multilevel Computational Models of Biological Systems Using Multiscale Spatio-Temporal Meta Model Checking
Source: PLoS One. 2016 May 17;11(5):e0154847. doi: 10.1371/journal.pone.0154847 (PMC4871515; doi:10.1371/journal.pone.0154847)
Supplement: S6 File — (XML) [file pone.0154847.s019.xml]

<?xml version="1.0" encoding="utf-8"?>

<multiscaleArchitectureGraph>
    <vertices>
        <vertex id="Organ.Uterus" /> 
        <vertex id="Tissue.ContractileActivity" /> 
        <vertex id="Tissue.BurstActivity" /> 
        <vertex id="Tissue.RefractoryActivity" /> 
    </vertices>
    <edges>
        <edge beginVertex="Organ.Uterus" endVertex="Tissue.ContractileActivity" />
        <edge beginVertex="Organ.Uterus" endVertex="Tissue.BurstActivity" />
        <edge beginVertex="Organ.Uterus" endVertex="Tissue.RefractoryActivity" />
    </edges>
</multiscaleArchitectureGraph>
