# Supplementary material for: A Novel Method to Verify Multilevel Computational Models of Biological Systems Using Multiscale Spatio-Temporal Meta Model Checking
Source: PLoS One. 2016 May 17;11(5):e0154847. doi: 10.1371/journal.pone.0154847 (PMC4871515; doi:10.1371/journal.pone.0154847)
Supplement: S7 File — (XML) [file pone.0154847.s020.xml]

<?xml version="1.0" encoding="utf-8"?>

<multiscaleArchitectureGraph>
    <vertices>
        <vertex id="Cellular.Embryo" /> 
        <vertex id="Intracellular.CDK1" /> 
        <vertex id="Intracellular.Plk1" /> 
        <vertex id="Intracellular.APC" /> 
    </vertices>
    <edges>
        <edge beginVertex="Cellular.Embryo" endVertex="Intracellular.CDK1" />
        <edge beginVertex="Cellular.Embryo" endVertex="Intracellular.Plk1" />
        <edge beginVertex="Cellular.Embryo" endVertex="Intracellular.APC" />
    </edges>
</multiscaleArchitectureGraph>
