# Supplementary material for: A Novel Method to Verify Multilevel Computational Models of Biological Systems Using Multiscale Spatio-Temporal Meta Model Checking
Source: PLoS One. 2016 May 17;11(5):e0154847. doi: 10.1371/journal.pone.0154847 (PMC4871515; doi:10.1371/journal.pone.0154847)
Supplement: S8 File — (XML) [file pone.0154847.s021.xml]

<?xml version="1.0" encoding="utf-8"?>

<multiscaleArchitectureGraph>
    <vertices>
        <vertex id="Organism.Human" />
        <vertex id="Organ.Gut" /> 
        <vertex id="Organ.Lung" /> 
        <vertex id="Tissue.GutEndothelium" /> 
        <vertex id="Tissue.GutEpithelium" />
        <vertex id="Tissue.LungEndothelium" />
        <vertex id="Tissue.LungEpithelium" /> 
        <vertex id="Cellular.GutEndotheliumIschemia" /> 
        <vertex id="Cellular.LungEndotheliumIschemia" />
    </vertices>
    <edges>
        <edge beginVertex="Organism.Human" endVertex="Organ.Gut" />
        <edge beginVertex="Organism.Human" endVertex="Organ.Lung" />
        <edge beginVertex="Organ.Gut" endVertex="Tissue.GutEndothelium" />
        <edge beginVertex="Organ.Gut" endVertex="Tissue.GutEpithelium" />
        <edge beginVertex="Organ.Lung" endVertex="Tissue.LungEndothelium" />
        <edge beginVertex="Organ.Lung" endVertex="Tissue.LungEpithelium" />
        <edge beginVertex="Tissue.GutEndothelium" endVertex="Cellular.GutEndotheliumIschemia" />
        <edge beginVertex="Tissue.LungEndothelium" endVertex="Cellular.LungEndotheliumIschemia" />
    </edges>
</multiscaleArchitectureGraph>
