# Supplementary material for: A Novel Method to Verify Multilevel Computational Models of Biological Systems Using Multiscale Spatio-Temporal Meta Model Checking
Source: PLoS One. 2016 May 17;11(5):e0154847. doi: 10.1371/journal.pone.0154847 (PMC4871515; doi:10.1371/journal.pone.0154847)
Supplement: S1 Dataset — (ZIP) [file pone.0154847.s022.zip › cardiovascular_vpr.xml]

<?xml version="1.0" encoding="utf-8"?>
<!--Warning! This xml file was automatically generated by a C++ program using the Boost PropertyTree library.-->
<experiment>
	<timepoint value="0">
		<numericStateVariable scaleAndSubsystem="OrganSystem.Cardiovascular">
			<name>HR</name>
			<value>357.77797</value>
		</numericStateVariable>
		<numericStateVariable scaleAndSubsystem="Cellular.Baroreceptor">
			<name>P_ao</name>
			<value>118.195246</value>
		</numericStateVariable>
		<numericStateVariable scaleAndSubsystem="OrganSystem.Cardiovascular">
			<name>P_pa</name>
			<value>13.6424828</value>
		</numericStateVariable>
		<numericStateVariable scaleAndSubsystem="OrganSystem.Cardiovascular">
			<name>P_peri</name>
			<value>-6.5086122</value>
		</numericStateVariable>
		<numericStateVariable scaleAndSubsystem="OrganSystem.Cardiovascular">
			<name>P_pu</name>
			<value>-2.4260234</value>
		</numericStateVariable>
		<numericStateVariable scaleAndSubsystem="OrganSystem.Cardiovascular">
			<name>P_rv</name>
			<value>4.3386094</value>
		</numericStateVariable>
		<numericStateVariable scaleAndSubsystem="OrganSystem.Cardiovascular">
			<name>P_th</name>
			<value>-4</value>
		</numericStateVariable>
		<numericStateVariable scaleAndSubsystem="OrganSystem.Cardiovascular">
			<name>P_vc</name>
			<value>7.0927074</value>
		</numericStateVariable>
	</timepoint>
	<timepoint value="1">
		<numericStateVariable scaleAndSubsystem="OrganSystem.Cardiovascular">
			<name>HR</name>
			<value>357.7702852</value>
		</numericStateVariable>
		<numericStateVariable scaleAndSubsystem="Cellular.Baroreceptor">
			<name>P_ao</name>
			<value>118.02064</value>
		</numericStateVariable>
		<numericStateVariable scaleAndSubsystem="OrganSystem.Cardiovascular">
			<name>P_pa</name>
			<value>13.61551255</value>
		</numericStateVariable>
		<numericStateVariable scaleAndSubsystem="OrganSystem.Cardiovascular">
			<name>P_peri</name>
			<value>-6.5062021</value>
		</numericStateVariable>
		<numericStateVariable scaleAndSubsystem="OrganSystem.Cardiovascular">
			<name>P_pu</name>
			<value>-2.4262546</value>
		</numericStateVariable>
		<numericStateVariable scaleAndSubsystem="OrganSystem.Cardiovascular">
			<name>P_rv</name>
			<value>4.3873535</value>
		</numericStateVariable>
		<numericStateVariable scaleAndSubsystem="OrganSystem.Cardiovascular">
			<name>P_th</name>
			<value>-4</value>
		</numericStateVariable>
		<numericStateVariable scaleAndSubsystem="OrganSystem.Cardiovascular">
			<name>P_vc</name>
			<value>7.0926435</value>
		</numericStateVariable>
	</timepoint>
	<timepoint value="2">
		<numericStateVariable scaleAndSubsystem="OrganSystem.Cardiovascular">
			<name>HR</name>
			<value>357.76429</value>
		</numericStateVariable>
		<numericStateVariable scaleAndSubsystem="Cellular.Baroreceptor">
			<name>P_ao</name>
			<value>117.84631</value>
		</numericStateVariable>
		<numericStateVariable scaleAndSubsystem="OrganSystem.Cardiovascular">
			<name>P_pa</name>
			<value>13.58858719</value>
		</numericStateVariable>
		<numericStateVariable scaleAndSubsystem="OrganSystem.Cardiovascular">
			<name>P_peri</name>
			<value>-6.5038136</value>
		</numericStateVariable>
		<numericStateVariable scaleAndSubsystem="OrganSystem.Cardiovascular">
			<name>P_pu</name>
			<value>-2.4264819</value>
		</numericStateVariable>
		<numericStateVariable scaleAndSubsystem="OrganSystem.Cardiovascular">
			<name>P_rv</name>
			<value>4.4354259</value>
		</numericStateVariable>
		<numericStateVariable scaleAndSubsystem="OrganSystem.Cardiovascular">
			<name>P_th</name>
			<value>-4</value>
		</numericStateVariable>
		<numericStateVariable scaleAndSubsystem="OrganSystem.Cardiovascular">
			<name>P_vc</name>
			<value>7.0925877</value>
		</numericStateVariable>
	</timepoint>
	<timepoint value="3">
		<numericStateVariable scaleAndSubsystem="OrganSystem.Cardiovascular">
			<name>HR</name>
			<value>357.75991</value>
		</numericStateVariable>
		<numericStateVariable scaleAndSubsystem="Cellular.Baroreceptor">
			<name>P_ao</name>
			<value>117.67225</value>
		</numericStateVariable>
		<numericStateVariable scaleAndSubsystem="OrganSystem.Cardiovascular">
			<name>P_pa</name>
			<value>13.56170663</value>
		</numericStateVariable>
		<numericStateVariable scaleAndSubsystem="OrganSystem.Cardiovascular">
			<name>P_peri</name>
			<value>-6.501447</value>
		</numericStateVariable>
		<numericStateVariable scaleAndSubsystem="OrganSystem.Cardiovascular">
			<name>P_pu</name>
			<value>-2.426705</value>
		</numericStateVariable>
		<numericStateVariable scaleAndSubsystem="OrganSystem.Cardiovascular">
			<name>P_rv</name>
			<value>4.4828363</value>
		</numericStateVariable>
		<numericStateVariable scaleAndSubsystem="OrganSystem.Cardiovascular">
			<name>P_th</name>
			<value>-4</value>
		</numericStateVariable>
		<numericStateVariable scaleAndSubsystem="OrganSystem.Cardiovascular">
			<name>P_vc</name>
			<value>7.0925399</value>
		</numericStateVariable>
	</timepoint>
	<timepoint value="4">
		<numericStateVariable scaleAndSubsystem="OrganSystem.Cardiovascular">
			<name>HR</name>
			<value>357.75709</value>
		</numericStateVariable>
		<numericStateVariable scaleAndSubsystem="Cellular.Baroreceptor">
			<name>P_ao</name>
			<value>117.4984712</value>
		</numericStateVariable>
		<numericStateVariable scaleAndSubsystem="OrganSystem.Cardiovascular">
			<name>P_pa</name>
			<value>13.53487083</value>
		</numericStateVariable>
		<numericStateVariable scaleAndSubsystem="OrganSystem.Cardiovascular">
			<name>P_peri</name>
			<value>-6.4991023</value>
		</numericStateVariable>
		<numericStateVariable scaleAndSubsystem="OrganSystem.Cardiovascular">
			<name>P_pu</name>
			<value>-2.4269238</value>
		</numericStateVariable>
		<numericStateVariable scaleAndSubsystem="OrganSystem.Cardiovascular">
			<name>P_rv</name>
			<value>4.529591</value>
		</numericStateVariable>
		<numericStateVariable scaleAndSubsystem="OrganSystem.Cardiovascular">
			<name>P_th</name>
			<value>-4</value>
		</numericStateVariable>
		<numericStateVariable scaleAndSubsystem="OrganSystem.Cardiovascular">
			<name>P_vc</name>
			<value>7.0924998</value>
		</numericStateVariable>
	</timepoint>
	<timepoint value="5">
		<numericStateVariable scaleAndSubsystem="OrganSystem.Cardiovascular">
			<name>HR</name>
			<value>357.75577</value>
		</numericStateVariable>
		<numericStateVariable scaleAndSubsystem="Cellular.Baroreceptor">
			<name>P_ao</name>
			<value>117.32496</value>
		</numericStateVariable>
		<numericStateVariable scaleAndSubsystem="OrganSystem.Cardiovascular">
			<name>P_pa</name>
			<value>13.50808</value>
		</numericStateVariable>
		<numericStateVariable scaleAndSubsystem="OrganSystem.Cardiovascular">
			<name>P_peri</name>
			<value>-6.4967795</value>
		</numericStateVariable>
		<numericStateVariable scaleAndSubsystem="OrganSystem.Cardiovascular">
			<name>P_pu</name>
			<value>-2.4271384</value>
		</numericStateVariable>
		<numericStateVariable scaleAndSubsystem="OrganSystem.Cardiovascular">
			<name>P_rv</name>
			<value>4.5756959</value>
		</numericStateVariable>
		<numericStateVariable scaleAndSubsystem="OrganSystem.Cardiovascular">
			<name>P_th</name>
			<value>-4</value>
		</numericStateVariable>
		<numericStateVariable scaleAndSubsystem="OrganSystem.Cardiovascular">
			<name>P_vc</name>
			<value>7.0924675</value>
		</numericStateVariable>
	</timepoint>
	<timepoint value="6">
		<numericStateVariable scaleAndSubsystem="OrganSystem.Cardiovascular">
			<name>HR</name>
			<value>357.75588</value>
		</numericStateVariable>
		<numericStateVariable scaleAndSubsystem="Cellular.Baroreceptor">
			<name>P_ao</name>
			<value>117.1517238</value>
		</numericStateVariable>
		<numericStateVariable scaleAndSubsystem="OrganSystem.Cardiovascular">
			<name>P_pa</name>
			<value>13.48133319</value>
		</numericStateVariable>
		<numericStateVariable scaleAndSubsystem="OrganSystem.Cardiovascular">
			<name>P_peri</name>
			<value>-6.4944786</value>
		</numericStateVariable>
		<numericStateVariable scaleAndSubsystem="OrganSystem.Cardiovascular">
			<name>P_pu</name>
			<value>-2.4273488</value>
		</numericStateVariable>
		<numericStateVariable scaleAndSubsystem="OrganSystem.Cardiovascular">
			<name>P_rv</name>
			<value>4.6211561</value>
		</numericStateVariable>
		<numericStateVariable scaleAndSubsystem="OrganSystem.Cardiovascular">
			<name>P_th</name>
			<value>-4</value>
		</numericStateVariable>
		<numericStateVariable scaleAndSubsystem="OrganSystem.Cardiovascular">
			<name>P_vc</name>
			<value>7.0924426</value>
		</numericStateVariable>
	</timepoint>
	<timepoint value="7">
		<numericStateVariable scaleAndSubsystem="OrganSystem.Cardiovascular">
			<name>HR</name>
			<value>357.75736</value>
		</numericStateVariable>
		<numericStateVariable scaleAndSubsystem="Cellular.Baroreceptor">
			<name>P_ao</name>
			<value>116.97876</value>
		</numericStateVariable>
		<numericStateVariable scaleAndSubsystem="OrganSystem.Cardiovascular">
			<name>P_pa</name>
			<value>13.45463122</value>
		</numericStateVariable>
		<numericStateVariable scaleAndSubsystem="OrganSystem.Cardiovascular">
			<name>P_peri</name>
			<value>-6.4921996</value>
		</numericStateVariable>
		<numericStateVariable scaleAndSubsystem="OrganSystem.Cardiovascular">
			<name>P_pu</name>
			<value>-2.4275549</value>
		</numericStateVariable>
		<numericStateVariable scaleAndSubsystem="OrganSystem.Cardiovascular">
			<name>P_rv</name>
			<value>4.6659775</value>
		</numericStateVariable>
		<numericStateVariable scaleAndSubsystem="OrganSystem.Cardiovascular">
			<name>P_th</name>
			<value>-4</value>
		</numericStateVariable>
		<numericStateVariable scaleAndSubsystem="OrganSystem.Cardiovascular">
			<name>P_vc</name>
			<value>7.0924252</value>
		</numericStateVariable>
	</timepoint>
	<timepoint value="8">
		<numericStateVariable scaleAndSubsystem="OrganSystem.Cardiovascular">
			<name>HR</name>
			<value>357.76015</value>
		</numericStateVariable>
		<numericStateVariable scaleAndSubsystem="Cellular.Baroreceptor">
			<name>P_ao</name>
			<value>116.80607</value>
		</numericStateVariable>
		<numericStateVariable scaleAndSubsystem="OrganSystem.Cardiovascular">
			<name>P_pa</name>
			<value>13.42797372</value>
		</numericStateVariable>
		<numericStateVariable scaleAndSubsystem="OrganSystem.Cardiovascular">
			<name>P_peri</name>
			<value>-6.4899424</value>
		</numericStateVariable>
		<numericStateVariable scaleAndSubsystem="OrganSystem.Cardiovascular">
			<name>P_pu</name>
			<value>-2.4277567</value>
		</numericStateVariable>
		<numericStateVariable scaleAndSubsystem="OrganSystem.Cardiovascular">
			<name>P_rv</name>
			<value>4.7101652</value>
		</numericStateVariable>
		<numericStateVariable scaleAndSubsystem="OrganSystem.Cardiovascular">
			<name>P_th</name>
			<value>-4</value>
		</numericStateVariable>
		<numericStateVariable scaleAndSubsystem="OrganSystem.Cardiovascular">
			<name>P_vc</name>
			<value>7.0924151</value>
		</numericStateVariable>
	</timepoint>
	<timepoint value="9">
		<numericStateVariable scaleAndSubsystem="OrganSystem.Cardiovascular">
			<name>HR</name>
			<value>357.76419</value>
		</numericStateVariable>
		<numericStateVariable scaleAndSubsystem="Cellular.Baroreceptor">
			<name>P_ao</name>
			<value>116.63364</value>
		</numericStateVariable>
		<numericStateVariable scaleAndSubsystem="OrganSystem.Cardiovascular">
			<name>P_pa</name>
			<value>13.40136063</value>
		</numericStateVariable>
		<numericStateVariable scaleAndSubsystem="OrganSystem.Cardiovascular">
			<name>P_peri</name>
			<value>-6.487707</value>
		</numericStateVariable>
		<numericStateVariable scaleAndSubsystem="OrganSystem.Cardiovascular">
			<name>P_pu</name>
			<value>-2.4279544</value>
		</numericStateVariable>
		<numericStateVariable scaleAndSubsystem="OrganSystem.Cardiovascular">
			<name>P_rv</name>
			<value>4.753724</value>
		</numericStateVariable>
		<numericStateVariable scaleAndSubsystem="OrganSystem.Cardiovascular">
			<name>P_th</name>
			<value>-4</value>
		</numericStateVariable>
		<numericStateVariable scaleAndSubsystem="OrganSystem.Cardiovascular">
			<name>P_vc</name>
			<value>7.0924122</value>
		</numericStateVariable>
	</timepoint>
	<timepoint value="10">
		<numericStateVariable scaleAndSubsystem="OrganSystem.Cardiovascular">
			<name>HR</name>
			<value>357.76941</value>
		</numericStateVariable>
		<numericStateVariable scaleAndSubsystem="Cellular.Baroreceptor">
			<name>P_ao</name>
			<value>116.46149</value>
		</numericStateVariable>
		<numericStateVariable scaleAndSubsystem="OrganSystem.Cardiovascular">
			<name>P_pa</name>
			<value>13.37479188</value>
		</numericStateVariable>
		<numericStateVariable scaleAndSubsystem="OrganSystem.Cardiovascular">
			<name>P_peri</name>
			<value>-6.4854934</value>
		</numericStateVariable>
		<numericStateVariable scaleAndSubsystem="OrganSystem.Cardiovascular">
			<name>P_pu</name>
			<value>-2.4281478</value>
		</numericStateVariable>
		<numericStateVariable scaleAndSubsystem="OrganSystem.Cardiovascular">
			<name>P_rv</name>
			<value>4.7966602</value>
		</numericStateVariable>
		<numericStateVariable scaleAndSubsystem="OrganSystem.Cardiovascular">
			<name>P_th</name>
			<value>-4</value>
		</numericStateVariable>
		<numericStateVariable scaleAndSubsystem="OrganSystem.Cardiovascular">
			<name>P_vc</name>
			<value>7.0924164</value>
		</numericStateVariable>
	</timepoint>
	<timepoint value="11">
		<numericStateVariable scaleAndSubsystem="OrganSystem.Cardiovascular">
			<name>HR</name>
			<value>357.77575</value>
		</numericStateVariable>
		<numericStateVariable scaleAndSubsystem="Cellular.Baroreceptor">
			<name>P_ao</name>
			<value>116.28961</value>
		</numericStateVariable>
		<numericStateVariable scaleAndSubsystem="OrganSystem.Cardiovascular">
			<name>P_pa</name>
			<value>13.34826741</value>
		</numericStateVariable>
		<numericStateVariable scaleAndSubsystem="OrganSystem.Cardiovascular">
			<name>P_peri</name>
			<value>-6.4833015</value>
		</numericStateVariable>
		<numericStateVariable scaleAndSubsystem="OrganSystem.Cardiovascular">
			<name>P_pu</name>
			<value>-2.428337</value>
		</numericStateVariable>
		<numericStateVariable scaleAndSubsystem="OrganSystem.Cardiovascular">
			<name>P_rv</name>
			<value>4.8389783</value>
		</numericStateVariable>
		<numericStateVariable scaleAndSubsystem="OrganSystem.Cardiovascular">
			<name>P_th</name>
			<value>-4</value>
		</numericStateVariable>
		<numericStateVariable scaleAndSubsystem="OrganSystem.Cardiovascular">
			<name>P_vc</name>
			<value>7.0924276</value>
		</numericStateVariable>
	</timepoint>
	<timepoint value="12">
		<numericStateVariable scaleAndSubsystem="OrganSystem.Cardiovascular">
			<name>HR</name>
			<value>357.78316</value>
		</numericStateVariable>
		<numericStateVariable scaleAndSubsystem="Cellular.Baroreceptor">
			<name>P_ao</name>
			<value>116.118</value>
		</numericStateVariable>
		<numericStateVariable scaleAndSubsystem="OrganSystem.Cardiovascular">
			<name>P_pa</name>
			<value>13.32178714</value>
		</numericStateVariable>
		<numericStateVariable scaleAndSubsystem="OrganSystem.Cardiovascular">
			<name>P_peri</name>
			<value>-6.4811312</value>
		</numericStateVariable>
		<numericStateVariable scaleAndSubsystem="OrganSystem.Cardiovascular">
			<name>P_pu</name>
			<value>-2.428522</value>
		</numericStateVariable>
		<numericStateVariable scaleAndSubsystem="OrganSystem.Cardiovascular">
			<name>P_rv</name>
			<value>4.8806845</value>
		</numericStateVariable>
		<numericStateVariable scaleAndSubsystem="OrganSystem.Cardiovascular">
			<name>P_th</name>
			<value>-4</value>
		</numericStateVariable>
		<numericStateVariable scaleAndSubsystem="OrganSystem.Cardiovascular">
			<name>P_vc</name>
			<value>7.0924456</value>
		</numericStateVariable>
	</timepoint>
	<timepoint value="13">
		<numericStateVariable scaleAndSubsystem="OrganSystem.Cardiovascular">
			<name>HR</name>
			<value>357.79158</value>
		</numericStateVariable>
		<numericStateVariable scaleAndSubsystem="Cellular.Baroreceptor">
			<name>P_ao</name>
			<value>115.94666</value>
		</numericStateVariable>
		<numericStateVariable scaleAndSubsystem="OrganSystem.Cardiovascular">
			<name>P_pa</name>
			<value>13.29535101</value>
		</numericStateVariable>
		<numericStateVariable scaleAndSubsystem="OrganSystem.Cardiovascular">
			<name>P_peri</name>
			<value>-6.4789826</value>
		</numericStateVariable>
		<numericStateVariable scaleAndSubsystem="OrganSystem.Cardiovascular">
			<name>P_pu</name>
			<value>-2.4287027</value>
		</numericStateVariable>
		<numericStateVariable scaleAndSubsystem="OrganSystem.Cardiovascular">
			<name>P_rv</name>
			<value>4.921784</value>
		</numericStateVariable>
		<numericStateVariable scaleAndSubsystem="OrganSystem.Cardiovascular">
			<name>P_th</name>
			<value>-4</value>
		</numericStateVariable>
		<numericStateVariable scaleAndSubsystem="OrganSystem.Cardiovascular">
			<name>P_vc</name>
			<value>7.0924704</value>
		</numericStateVariable>
	</timepoint>
	<timepoint value="14">
		<numericStateVariable scaleAndSubsystem="OrganSystem.Cardiovascular">
			<name>HR</name>
			<value>357.80094</value>
		</numericStateVariable>
		<numericStateVariable scaleAndSubsystem="Cellular.Baroreceptor">
			<name>P_ao</name>
			<value>115.77559</value>
		</numericStateVariable>
		<numericStateVariable scaleAndSubsystem="OrganSystem.Cardiovascular">
			<name>P_pa</name>
			<value>13.26895895</value>
		</numericStateVariable>
		<numericStateVariable scaleAndSubsystem="OrganSystem.Cardiovascular">
			<name>P_peri</name>
			<value>-6.4768556</value>
		</numericStateVariable>
		<numericStateVariable scaleAndSubsystem="OrganSystem.Cardiovascular">
			<name>P_pu</name>
			<value>-2.4288793</value>
		</numericStateVariable>
		<numericStateVariable scaleAndSubsystem="OrganSystem.Cardiovascular">
			<name>P_rv</name>
			<value>4.9622828</value>
		</numericStateVariable>
		<numericStateVariable scaleAndSubsystem="OrganSystem.Cardiovascular">
			<name>P_th</name>
			<value>-4</value>
		</numericStateVariable>
		<numericStateVariable scaleAndSubsystem="OrganSystem.Cardiovascular">
			<name>P_vc</name>
			<value>7.0925018</value>
		</numericStateVariable>
	</timepoint>
	<timepoint value="15">
		<numericStateVariable scaleAndSubsystem="OrganSystem.Cardiovascular">
			<name>HR</name>
			<value>357.81119</value>
		</numericStateVariable>
		<numericStateVariable scaleAndSubsystem="Cellular.Baroreceptor">
			<name>P_ao</name>
			<value>115.60479</value>
		</numericStateVariable>
		<numericStateVariable scaleAndSubsystem="OrganSystem.Cardiovascular">
			<name>P_pa</name>
			<value>13.24261089</value>
		</numericStateVariable>
		<numericStateVariable scaleAndSubsystem="OrganSystem.Cardiovascular">
			<name>P_peri</name>
			<value>-6.4747501</value>
		</numericStateVariable>
		<numericStateVariable scaleAndSubsystem="OrganSystem.Cardiovascular">
			<name>P_pu</name>
			<value>-2.4290518</value>
		</numericStateVariable>
		<numericStateVariable scaleAndSubsystem="OrganSystem.Cardiovascular">
			<name>P_rv</name>
			<value>5.0021859</value>
		</numericStateVariable>
		<numericStateVariable scaleAndSubsystem="OrganSystem.Cardiovascular">
			<name>P_th</name>
			<value>-4</value>
		</numericStateVariable>
		<numericStateVariable scaleAndSubsystem="OrganSystem.Cardiovascular">
			<name>P_vc</name>
			<value>7.0925398</value>
		</numericStateVariable>
	</timepoint>
	<timepoint value="16">
		<numericStateVariable scaleAndSubsystem="OrganSystem.Cardiovascular">
			<name>HR</name>
			<value>357.82228</value>
		</numericStateVariable>
		<numericStateVariable scaleAndSubsystem="Cellular.Baroreceptor">
			<name>P_ao</name>
			<value>115.43425</value>
		</numericStateVariable>
		<numericStateVariable scaleAndSubsystem="OrganSystem.Cardiovascular">
			<name>P_pa</name>
			<value>13.21630678</value>
		</numericStateVariable>
		<numericStateVariable scaleAndSubsystem="OrganSystem.Cardiovascular">
			<name>P_peri</name>
			<value>-6.472666</value>
		</numericStateVariable>
		<numericStateVariable scaleAndSubsystem="OrganSystem.Cardiovascular">
			<name>P_pu</name>
			<value>-2.42922</value>
		</numericStateVariable>
		<numericStateVariable scaleAndSubsystem="OrganSystem.Cardiovascular">
			<name>P_rv</name>
			<value>5.0414994</value>
		</numericStateVariable>
		<numericStateVariable scaleAndSubsystem="OrganSystem.Cardiovascular">
			<name>P_th</name>
			<value>-4</value>
		</numericStateVariable>
		<numericStateVariable scaleAndSubsystem="OrganSystem.Cardiovascular">
			<name>P_vc</name>
			<value>7.0925842</value>
		</numericStateVariable>
	</timepoint>
	<timepoint value="17">
		<numericStateVariable scaleAndSubsystem="OrganSystem.Cardiovascular">
			<name>HR</name>
			<value>357.8341643</value>
		</numericStateVariable>
		<numericStateVariable scaleAndSubsystem="Cellular.Baroreceptor">
			<name>P_ao</name>
			<value>115.26399</value>
		</numericStateVariable>
		<numericStateVariable scaleAndSubsystem="OrganSystem.Cardiovascular">
			<name>P_pa</name>
			<value>13.19004653</value>
		</numericStateVariable>
		<numericStateVariable scaleAndSubsystem="OrganSystem.Cardiovascular">
			<name>P_peri</name>
			<value>-6.4706033</value>
		</numericStateVariable>
		<numericStateVariable scaleAndSubsystem="OrganSystem.Cardiovascular">
			<name>P_pu</name>
			<value>-2.4293841</value>
		</numericStateVariable>
		<numericStateVariable scaleAndSubsystem="OrganSystem.Cardiovascular">
			<name>P_rv</name>
			<value>5.0802294</value>
		</numericStateVariable>
		<numericStateVariable scaleAndSubsystem="OrganSystem.Cardiovascular">
			<name>P_th</name>
			<value>-4</value>
		</numericStateVariable>
		<numericStateVariable scaleAndSubsystem="OrganSystem.Cardiovascular">
			<name>P_vc</name>
			<value>7.092635</value>
		</numericStateVariable>
	</timepoint>
	<timepoint value="18">
		<numericStateVariable scaleAndSubsystem="OrganSystem.Cardiovascular">
			<name>HR</name>
			<value>357.84678</value>
		</numericStateVariable>
		<numericStateVariable scaleAndSubsystem="Cellular.Baroreceptor">
			<name>P_ao</name>
			<value>115.09399</value>
		</numericStateVariable>
		<numericStateVariable scaleAndSubsystem="OrganSystem.Cardiovascular">
			<name>P_pa</name>
			<value>13.16383</value>
		</numericStateVariable>
		<numericStateVariable scaleAndSubsystem="OrganSystem.Cardiovascular">
			<name>P_peri</name>
			<value>-6.4685619</value>
		</numericStateVariable>
		<numericStateVariable scaleAndSubsystem="OrganSystem.Cardiovascular">
			<name>P_pu</name>
			<value>-2.429544</value>
		</numericStateVariable>
		<numericStateVariable scaleAndSubsystem="OrganSystem.Cardiovascular">
			<name>P_rv</name>
			<value>5.118381</value>
		</numericStateVariable>
		<numericStateVariable scaleAndSubsystem="OrganSystem.Cardiovascular">
			<name>P_th</name>
			<value>-4</value>
		</numericStateVariable>
		<numericStateVariable scaleAndSubsystem="OrganSystem.Cardiovascular">
			<name>P_vc</name>
			<value>7.092692</value>
		</numericStateVariable>
	</timepoint>
	<timepoint value="19">
		<numericStateVariable scaleAndSubsystem="OrganSystem.Cardiovascular">
			<name>HR</name>
			<value>357.86008</value>
		</numericStateVariable>
		<numericStateVariable scaleAndSubsystem="Cellular.Baroreceptor">
			<name>P_ao</name>
			<value>114.92426</value>
		</numericStateVariable>
		<numericStateVariable scaleAndSubsystem="OrganSystem.Cardiovascular">
			<name>P_pa</name>
			<value>13.13765739</value>
		</numericStateVariable>
		<numericStateVariable scaleAndSubsystem="OrganSystem.Cardiovascular">
			<name>P_peri</name>
			<value>-6.4665418</value>
		</numericStateVariable>
		<numericStateVariable scaleAndSubsystem="OrganSystem.Cardiovascular">
			<name>P_pu</name>
			<value>-2.4296999</value>
		</numericStateVariable>
		<numericStateVariable scaleAndSubsystem="OrganSystem.Cardiovascular">
			<name>P_rv</name>
			<value>5.1559605</value>
		</numericStateVariable>
		<numericStateVariable scaleAndSubsystem="OrganSystem.Cardiovascular">
			<name>P_th</name>
			<value>-4</value>
		</numericStateVariable>
		<numericStateVariable scaleAndSubsystem="OrganSystem.Cardiovascular">
			<name>P_vc</name>
			<value>7.0927551</value>
		</numericStateVariable>
	</timepoint>
	<timepoint value="20">
		<numericStateVariable scaleAndSubsystem="OrganSystem.Cardiovascular">
			<name>HR</name>
			<value>357.87403</value>
		</numericStateVariable>
		<numericStateVariable scaleAndSubsystem="Cellular.Baroreceptor">
			<name>P_ao</name>
			<value>114.75479</value>
		</numericStateVariable>
		<numericStateVariable scaleAndSubsystem="OrganSystem.Cardiovascular">
			<name>P_pa</name>
			<value>13.11152835</value>
		</numericStateVariable>
		<numericStateVariable scaleAndSubsystem="OrganSystem.Cardiovascular">
			<name>P_peri</name>
			<value>-6.4645428</value>
		</numericStateVariable>
		<numericStateVariable scaleAndSubsystem="OrganSystem.Cardiovascular">
			<name>P_pu</name>
			<value>-2.4298515</value>
		</numericStateVariable>
		<numericStateVariable scaleAndSubsystem="OrganSystem.Cardiovascular">
			<name>P_rv</name>
			<value>5.1929733</value>
		</numericStateVariable>
		<numericStateVariable scaleAndSubsystem="OrganSystem.Cardiovascular">
			<name>P_th</name>
			<value>-4</value>
		</numericStateVariable>
		<numericStateVariable scaleAndSubsystem="OrganSystem.Cardiovascular">
			<name>P_vc</name>
			<value>7.0928242</value>
		</numericStateVariable>
	</timepoint>
	<timepoint value="21">
		<numericStateVariable scaleAndSubsystem="OrganSystem.Cardiovascular">
			<name>HR</name>
			<value>357.88857</value>
		</numericStateVariable>
		<numericStateVariable scaleAndSubsystem="Cellular.Baroreceptor">
			<name>P_ao</name>
			<value>114.5856</value>
		</numericStateVariable>
		<numericStateVariable scaleAndSubsystem="OrganSystem.Cardiovascular">
			<name>P_pa</name>
			<value>13.08544293</value>
		</numericStateVariable>
		<numericStateVariable scaleAndSubsystem="OrganSystem.Cardiovascular">
			<name>P_peri</name>
			<value>-6.4625649</value>
		</numericStateVariable>
		<numericStateVariable scaleAndSubsystem="OrganSystem.Cardiovascular">
			<name>P_pu</name>
			<value>-2.4299991</value>
		</numericStateVariable>
		<numericStateVariable scaleAndSubsystem="OrganSystem.Cardiovascular">
			<name>P_rv</name>
			<value>5.2294255</value>
		</numericStateVariable>
		<numericStateVariable scaleAndSubsystem="OrganSystem.Cardiovascular">
			<name>P_th</name>
			<value>-4</value>
		</numericStateVariable>
		<numericStateVariable scaleAndSubsystem="OrganSystem.Cardiovascular">
			<name>P_vc</name>
			<value>7.0928993</value>
		</numericStateVariable>
	</timepoint>
	<timepoint value="22">
		<numericStateVariable scaleAndSubsystem="OrganSystem.Cardiovascular">
			<name>HR</name>
			<value>357.90366</value>
		</numericStateVariable>
		<numericStateVariable scaleAndSubsystem="Cellular.Baroreceptor">
			<name>P_ao</name>
			<value>114.41667</value>
		</numericStateVariable>
		<numericStateVariable scaleAndSubsystem="OrganSystem.Cardiovascular">
			<name>P_pa</name>
			<value>13.05940104</value>
		</numericStateVariable>
		<numericStateVariable scaleAndSubsystem="OrganSystem.Cardiovascular">
			<name>P_peri</name>
			<value>-6.460608</value>
		</numericStateVariable>
		<numericStateVariable scaleAndSubsystem="OrganSystem.Cardiovascular">
			<name>P_pu</name>
			<value>-2.4301426</value>
		</numericStateVariable>
		<numericStateVariable scaleAndSubsystem="OrganSystem.Cardiovascular">
			<name>P_rv</name>
			<value>5.2653229</value>
		</numericStateVariable>
		<numericStateVariable scaleAndSubsystem="OrganSystem.Cardiovascular">
			<name>P_th</name>
			<value>-4</value>
		</numericStateVariable>
		<numericStateVariable scaleAndSubsystem="OrganSystem.Cardiovascular">
			<name>P_vc</name>
			<value>7.0929802</value>
		</numericStateVariable>
	</timepoint>
	<timepoint value="23">
		<numericStateVariable scaleAndSubsystem="OrganSystem.Cardiovascular">
			<name>HR</name>
			<value>357.91926</value>
		</numericStateVariable>
		<numericStateVariable scaleAndSubsystem="Cellular.Baroreceptor">
			<name>P_ao</name>
			<value>114.248</value>
		</numericStateVariable>
		<numericStateVariable scaleAndSubsystem="OrganSystem.Cardiovascular">
			<name>P_pa</name>
			<value>13.03340262</value>
		</numericStateVariable>
		<numericStateVariable scaleAndSubsystem="OrganSystem.Cardiovascular">
			<name>P_peri</name>
			<value>-6.458672</value>
		</numericStateVariable>
		<numericStateVariable scaleAndSubsystem="OrganSystem.Cardiovascular">
			<name>P_pu</name>
			<value>-2.4302821</value>
		</numericStateVariable>
		<numericStateVariable scaleAndSubsystem="OrganSystem.Cardiovascular">
			<name>P_rv</name>
			<value>5.3006715</value>
		</numericStateVariable>
		<numericStateVariable scaleAndSubsystem="OrganSystem.Cardiovascular">
			<name>P_th</name>
			<value>-4</value>
		</numericStateVariable>
		<numericStateVariable scaleAndSubsystem="OrganSystem.Cardiovascular">
			<name>P_vc</name>
			<value>7.0930668</value>
		</numericStateVariable>
	</timepoint>
	<timepoint value="24">
		<numericStateVariable scaleAndSubsystem="OrganSystem.Cardiovascular">
			<name>HR</name>
			<value>357.93534</value>
		</numericStateVariable>
		<numericStateVariable scaleAndSubsystem="Cellular.Baroreceptor">
			<name>P_ao</name>
			<value>114.0796</value>
		</numericStateVariable>
		<numericStateVariable scaleAndSubsystem="OrganSystem.Cardiovascular">
			<name>P_pa</name>
			<value>13.00744761</value>
		</numericStateVariable>
		<numericStateVariable scaleAndSubsystem="OrganSystem.Cardiovascular">
			<name>P_peri</name>
			<value>-6.4567569</value>
		</numericStateVariable>
		<numericStateVariable scaleAndSubsystem="OrganSystem.Cardiovascular">
			<name>P_pu</name>
			<value>-2.4304174</value>
		</numericStateVariable>
		<numericStateVariable scaleAndSubsystem="OrganSystem.Cardiovascular">
			<name>P_rv</name>
			<value>5.3354766</value>
		</numericStateVariable>
		<numericStateVariable scaleAndSubsystem="OrganSystem.Cardiovascular">
			<name>P_th</name>
			<value>-4</value>
		</numericStateVariable>
		<numericStateVariable scaleAndSubsystem="OrganSystem.Cardiovascular">
			<name>P_vc</name>
			<value>7.0931591</value>
		</numericStateVariable>
	</timepoint>
	<timepoint value="25">
		<numericStateVariable scaleAndSubsystem="OrganSystem.Cardiovascular">
			<name>HR</name>
			<value>357.95186</value>
		</numericStateVariable>
		<numericStateVariable scaleAndSubsystem="Cellular.Baroreceptor">
			<name>P_ao</name>
			<value>113.91146</value>
		</numericStateVariable>
		<numericStateVariable scaleAndSubsystem="OrganSystem.Cardiovascular">
			<name>P_pa</name>
			<value>12.98153594</value>
		</numericStateVariable>
		<numericStateVariable scaleAndSubsystem="OrganSystem.Cardiovascular">
			<name>P_peri</name>
			<value>-6.4548625</value>
		</numericStateVariable>
		<numericStateVariable scaleAndSubsystem="OrganSystem.Cardiovascular">
			<name>P_pu</name>
			<value>-2.4305487</value>
		</numericStateVariable>
		<numericStateVariable scaleAndSubsystem="OrganSystem.Cardiovascular">
			<name>P_rv</name>
			<value>5.3697442</value>
		</numericStateVariable>
		<numericStateVariable scaleAndSubsystem="OrganSystem.Cardiovascular">
			<name>P_th</name>
			<value>-4</value>
		</numericStateVariable>
		<numericStateVariable scaleAndSubsystem="OrganSystem.Cardiovascular">
			<name>P_vc</name>
			<value>7.0932568</value>
		</numericStateVariable>
	</timepoint>
	<timepoint value="26">
		<numericStateVariable scaleAndSubsystem="OrganSystem.Cardiovascular">
			<name>HR</name>
			<value>357.96877</value>
		</numericStateVariable>
		<numericStateVariable scaleAndSubsystem="Cellular.Baroreceptor">
			<name>P_ao</name>
			<value>113.74359</value>
		</numericStateVariable>
		<numericStateVariable scaleAndSubsystem="OrganSystem.Cardiovascular">
			<name>P_pa</name>
			<value>12.95566754</value>
		</numericStateVariable>
		<numericStateVariable scaleAndSubsystem="OrganSystem.Cardiovascular">
			<name>P_peri</name>
			<value>-6.4529888</value>
		</numericStateVariable>
		<numericStateVariable scaleAndSubsystem="OrganSystem.Cardiovascular">
			<name>P_pu</name>
			<value>-2.430676</value>
		</numericStateVariable>
		<numericStateVariable scaleAndSubsystem="OrganSystem.Cardiovascular">
			<name>P_rv</name>
			<value>5.4034809</value>
		</numericStateVariable>
		<numericStateVariable scaleAndSubsystem="OrganSystem.Cardiovascular">
			<name>P_th</name>
			<value>-4</value>
		</numericStateVariable>
		<numericStateVariable scaleAndSubsystem="OrganSystem.Cardiovascular">
			<name>P_vc</name>
			<value>7.09336</value>
		</numericStateVariable>
	</timepoint>
	<timepoint value="27">
		<numericStateVariable scaleAndSubsystem="OrganSystem.Cardiovascular">
			<name>HR</name>
			<value>357.98605</value>
		</numericStateVariable>
		<numericStateVariable scaleAndSubsystem="Cellular.Baroreceptor">
			<name>P_ao</name>
			<value>113.57598</value>
		</numericStateVariable>
		<numericStateVariable scaleAndSubsystem="OrganSystem.Cardiovascular">
			<name>P_pa</name>
			<value>12.92984236</value>
		</numericStateVariable>
		<numericStateVariable scaleAndSubsystem="OrganSystem.Cardiovascular">
			<name>P_peri</name>
			<value>-6.4511355</value>
		</numericStateVariable>
		<numericStateVariable scaleAndSubsystem="OrganSystem.Cardiovascular">
			<name>P_pu</name>
			<value>-2.4307993</value>
		</numericStateVariable>
		<numericStateVariable scaleAndSubsystem="OrganSystem.Cardiovascular">
			<name>P_rv</name>
			<value>5.4366913</value>
		</numericStateVariable>
		<numericStateVariable scaleAndSubsystem="OrganSystem.Cardiovascular">
			<name>P_th</name>
			<value>-4</value>
		</numericStateVariable>
		<numericStateVariable scaleAndSubsystem="OrganSystem.Cardiovascular">
			<name>P_vc</name>
			<value>7.0934686</value>
		</numericStateVariable>
	</timepoint>
	<timepoint value="28">
		<numericStateVariable scaleAndSubsystem="OrganSystem.Cardiovascular">
			<name>HR</name>
			<value>358.00367</value>
		</numericStateVariable>
		<numericStateVariable scaleAndSubsystem="Cellular.Baroreceptor">
			<name>P_ao</name>
			<value>113.40864</value>
		</numericStateVariable>
		<numericStateVariable scaleAndSubsystem="OrganSystem.Cardiovascular">
			<name>P_pa</name>
			<value>12.90406</value>
		</numericStateVariable>
		<numericStateVariable scaleAndSubsystem="OrganSystem.Cardiovascular">
			<name>P_peri</name>
			<value>-6.4493028</value>
		</numericStateVariable>
		<numericStateVariable scaleAndSubsystem="OrganSystem.Cardiovascular">
			<name>P_pu</name>
			<value>-2.4309186</value>
		</numericStateVariable>
		<numericStateVariable scaleAndSubsystem="OrganSystem.Cardiovascular">
			<name>P_rv</name>
			<value>5.4693821</value>
		</numericStateVariable>
		<numericStateVariable scaleAndSubsystem="OrganSystem.Cardiovascular">
			<name>P_th</name>
			<value>-4</value>
		</numericStateVariable>
		<numericStateVariable scaleAndSubsystem="OrganSystem.Cardiovascular">
			<name>P_vc</name>
			<value>7.0935824</value>
		</numericStateVariable>
	</timepoint>
	<timepoint value="29">
		<numericStateVariable scaleAndSubsystem="OrganSystem.Cardiovascular">
			<name>HR</name>
			<value>358.0216</value>
		</numericStateVariable>
		<numericStateVariable scaleAndSubsystem="Cellular.Baroreceptor">
			<name>P_ao</name>
			<value>113.24156</value>
		</numericStateVariable>
		<numericStateVariable scaleAndSubsystem="OrganSystem.Cardiovascular">
			<name>P_pa</name>
			<value>12.87832134</value>
		</numericStateVariable>
		<numericStateVariable scaleAndSubsystem="OrganSystem.Cardiovascular">
			<name>P_peri</name>
			<value>-6.4474904</value>
		</numericStateVariable>
		<numericStateVariable scaleAndSubsystem="OrganSystem.Cardiovascular">
			<name>P_pu</name>
			<value>-2.4310339</value>
		</numericStateVariable>
		<numericStateVariable scaleAndSubsystem="OrganSystem.Cardiovascular">
			<name>P_rv</name>
			<value>5.5015594</value>
		</numericStateVariable>
		<numericStateVariable scaleAndSubsystem="OrganSystem.Cardiovascular">
			<name>P_th</name>
			<value>-4</value>
		</numericStateVariable>
		<numericStateVariable scaleAndSubsystem="OrganSystem.Cardiovascular">
			<name>P_vc</name>
			<value>7.0937014</value>
		</numericStateVariable>
	</timepoint>
	<timepoint value="30">
		<numericStateVariable scaleAndSubsystem="OrganSystem.Cardiovascular">
			<name>HR</name>
			<value>358.0398</value>
		</numericStateVariable>
		<numericStateVariable scaleAndSubsystem="Cellular.Baroreceptor">
			<name>P_ao</name>
			<value>113.07474</value>
		</numericStateVariable>
		<numericStateVariable scaleAndSubsystem="OrganSystem.Cardiovascular">
			<name>P_pa</name>
			<value>12.85262538</value>
		</numericStateVariable>
		<numericStateVariable scaleAndSubsystem="OrganSystem.Cardiovascular">
			<name>P_peri</name>
			<value>-6.4456982</value>
		</numericStateVariable>
		<numericStateVariable scaleAndSubsystem="OrganSystem.Cardiovascular">
			<name>P_pu</name>
			<value>-2.4311453</value>
		</numericStateVariable>
		<numericStateVariable scaleAndSubsystem="OrganSystem.Cardiovascular">
			<name>P_rv</name>
			<value>5.5332282</value>
		</numericStateVariable>
		<numericStateVariable scaleAndSubsystem="OrganSystem.Cardiovascular">
			<name>P_th</name>
			<value>-4</value>
		</numericStateVariable>
		<numericStateVariable scaleAndSubsystem="OrganSystem.Cardiovascular">
			<name>P_vc</name>
			<value>7.0938254</value>
		</numericStateVariable>
	</timepoint>
	<timepoint value="31">
		<numericStateVariable scaleAndSubsystem="OrganSystem.Cardiovascular">
			<name>HR</name>
			<value>358.05825</value>
		</numericStateVariable>
		<numericStateVariable scaleAndSubsystem="Cellular.Baroreceptor">
			<name>P_ao</name>
			<value>112.90819</value>
		</numericStateVariable>
		<numericStateVariable scaleAndSubsystem="OrganSystem.Cardiovascular">
			<name>P_pa</name>
			<value>12.82697237</value>
		</numericStateVariable>
		<numericStateVariable scaleAndSubsystem="OrganSystem.Cardiovascular">
			<name>P_peri</name>
			<value>-6.4439262</value>
		</numericStateVariable>
		<numericStateVariable scaleAndSubsystem="OrganSystem.Cardiovascular">
			<name>P_pu</name>
			<value>-2.4312528</value>
		</numericStateVariable>
		<numericStateVariable scaleAndSubsystem="OrganSystem.Cardiovascular">
			<name>P_rv</name>
			<value>5.5643945</value>
		</numericStateVariable>
		<numericStateVariable scaleAndSubsystem="OrganSystem.Cardiovascular">
			<name>P_th</name>
			<value>-4</value>
		</numericStateVariable>
		<numericStateVariable scaleAndSubsystem="OrganSystem.Cardiovascular">
			<name>P_vc</name>
			<value>7.0939544</value>
		</numericStateVariable>
	</timepoint>
	<timepoint value="32">
		<numericStateVariable scaleAndSubsystem="OrganSystem.Cardiovascular">
			<name>HR</name>
			<value>358.07693</value>
		</numericStateVariable>
		<numericStateVariable scaleAndSubsystem="Cellular.Baroreceptor">
			<name>P_ao</name>
			<value>112.74189</value>
		</numericStateVariable>
		<numericStateVariable scaleAndSubsystem="OrganSystem.Cardiovascular">
			<name>P_pa</name>
			<value>12.80136224</value>
		</numericStateVariable>
		<numericStateVariable scaleAndSubsystem="OrganSystem.Cardiovascular">
			<name>P_peri</name>
			<value>-6.4421749</value>
		</numericStateVariable>
		<numericStateVariable scaleAndSubsystem="OrganSystem.Cardiovascular">
			<name>P_pu</name>
			<value>-2.431356</value>
		</numericStateVariable>
		<numericStateVariable scaleAndSubsystem="OrganSystem.Cardiovascular">
			<name>P_rv</name>
			<value>5.5969014</value>
		</numericStateVariable>
		<numericStateVariable scaleAndSubsystem="OrganSystem.Cardiovascular">
			<name>P_th</name>
			<value>-4</value>
		</numericStateVariable>
		<numericStateVariable scaleAndSubsystem="OrganSystem.Cardiovascular">
			<name>P_vc</name>
			<value>7.0940884</value>
		</numericStateVariable>
	</timepoint>
	<timepoint value="33">
		<numericStateVariable scaleAndSubsystem="OrganSystem.Cardiovascular">
			<name>HR</name>
			<value>358.09581</value>
		</numericStateVariable>
		<numericStateVariable scaleAndSubsystem="Cellular.Baroreceptor">
			<name>P_ao</name>
			<value>112.57586</value>
		</numericStateVariable>
		<numericStateVariable scaleAndSubsystem="OrganSystem.Cardiovascular">
			<name>P_pa</name>
			<value>12.77579492</value>
		</numericStateVariable>
		<numericStateVariable scaleAndSubsystem="OrganSystem.Cardiovascular">
			<name>P_peri</name>
			<value>-6.4404465</value>
		</numericStateVariable>
		<numericStateVariable scaleAndSubsystem="OrganSystem.Cardiovascular">
			<name>P_pu</name>
			<value>-2.4314544</value>
		</numericStateVariable>
		<numericStateVariable scaleAndSubsystem="OrganSystem.Cardiovascular">
			<name>P_rv</name>
			<value>5.6280904</value>
		</numericStateVariable>
		<numericStateVariable scaleAndSubsystem="OrganSystem.Cardiovascular">
			<name>P_th</name>
			<value>-4</value>
		</numericStateVariable>
		<numericStateVariable scaleAndSubsystem="OrganSystem.Cardiovascular">
			<name>P_vc</name>
			<value>7.0942273</value>
		</numericStateVariable>
	</timepoint>
	<timepoint value="34">
		<numericStateVariable scaleAndSubsystem="OrganSystem.Cardiovascular">
			<name>HR</name>
			<value>358.11488</value>
		</numericStateVariable>
		<numericStateVariable scaleAndSubsystem="Cellular.Baroreceptor">
			<name>P_ao</name>
			<value>112.41009</value>
		</numericStateVariable>
		<numericStateVariable scaleAndSubsystem="OrganSystem.Cardiovascular">
			<name>P_pa</name>
			<value>12.75027</value>
		</numericStateVariable>
		<numericStateVariable scaleAndSubsystem="OrganSystem.Cardiovascular">
			<name>P_peri</name>
			<value>-6.4387405</value>
		</numericStateVariable>
		<numericStateVariable scaleAndSubsystem="OrganSystem.Cardiovascular">
			<name>P_pu</name>
			<value>-2.4315481</value>
		</numericStateVariable>
		<numericStateVariable scaleAndSubsystem="OrganSystem.Cardiovascular">
			<name>P_rv</name>
			<value>5.6593158</value>
		</numericStateVariable>
		<numericStateVariable scaleAndSubsystem="OrganSystem.Cardiovascular">
			<name>P_th</name>
			<value>-4</value>
		</numericStateVariable>
		<numericStateVariable scaleAndSubsystem="OrganSystem.Cardiovascular">
			<name>P_vc</name>
			<value>7.0943711</value>
		</numericStateVariable>
	</timepoint>
	<timepoint value="35">
		<numericStateVariable scaleAndSubsystem="OrganSystem.Cardiovascular">
			<name>HR</name>
			<value>358.1341</value>
		</numericStateVariable>
		<numericStateVariable scaleAndSubsystem="Cellular.Baroreceptor">
			<name>P_ao</name>
			<value>112.24458</value>
		</numericStateVariable>
		<numericStateVariable scaleAndSubsystem="OrganSystem.Cardiovascular">
			<name>P_pa</name>
			<value>12.72478849</value>
		</numericStateVariable>
		<numericStateVariable scaleAndSubsystem="OrganSystem.Cardiovascular">
			<name>P_peri</name>
			<value>-6.4370578</value>
		</numericStateVariable>
		<numericStateVariable scaleAndSubsystem="OrganSystem.Cardiovascular">
			<name>P_pu</name>
			<value>-2.4316368</value>
		</numericStateVariable>
		<numericStateVariable scaleAndSubsystem="OrganSystem.Cardiovascular">
			<name>P_rv</name>
			<value>5.6908387</value>
		</numericStateVariable>
		<numericStateVariable scaleAndSubsystem="OrganSystem.Cardiovascular">
			<name>P_th</name>
			<value>-4</value>
		</numericStateVariable>
		<numericStateVariable scaleAndSubsystem="OrganSystem.Cardiovascular">
			<name>P_vc</name>
			<value>7.0945198</value>
		</numericStateVariable>
	</timepoint>
	<timepoint value="36">
		<numericStateVariable scaleAndSubsystem="OrganSystem.Cardiovascular">
			<name>HR</name>
			<value>358.15347</value>
		</numericStateVariable>
		<numericStateVariable scaleAndSubsystem="Cellular.Baroreceptor">
			<name>P_ao</name>
			<value>112.07933</value>
		</numericStateVariable>
		<numericStateVariable scaleAndSubsystem="OrganSystem.Cardiovascular">
			<name>P_pa</name>
			<value>12.69934924</value>
		</numericStateVariable>
		<numericStateVariable scaleAndSubsystem="OrganSystem.Cardiovascular">
			<name>P_peri</name>
			<value>-6.4354001</value>
		</numericStateVariable>
		<numericStateVariable scaleAndSubsystem="OrganSystem.Cardiovascular">
			<name>P_pu</name>
			<value>-2.4317199</value>
		</numericStateVariable>
		<numericStateVariable scaleAndSubsystem="OrganSystem.Cardiovascular">
			<name>P_rv</name>
			<value>5.723024</value>
		</numericStateVariable>
		<numericStateVariable scaleAndSubsystem="OrganSystem.Cardiovascular">
			<name>P_th</name>
			<value>-4</value>
		</numericStateVariable>
		<numericStateVariable scaleAndSubsystem="OrganSystem.Cardiovascular">
			<name>P_vc</name>
			<value>7.0946734</value>
		</numericStateVariable>
	</timepoint>
	<timepoint value="37">
		<numericStateVariable scaleAndSubsystem="OrganSystem.Cardiovascular">
			<name>HR</name>
			<value>358.17296</value>
		</numericStateVariable>
		<numericStateVariable scaleAndSubsystem="Cellular.Baroreceptor">
			<name>P_ao</name>
			<value>111.91434</value>
		</numericStateVariable>
		<numericStateVariable scaleAndSubsystem="OrganSystem.Cardiovascular">
			<name>P_pa</name>
			<value>12.67395255</value>
		</numericStateVariable>
		<numericStateVariable scaleAndSubsystem="OrganSystem.Cardiovascular">
			<name>P_peri</name>
			<value>-6.4337699</value>
		</numericStateVariable>
		<numericStateVariable scaleAndSubsystem="OrganSystem.Cardiovascular">
			<name>P_pu</name>
			<value>-2.4317966</value>
		</numericStateVariable>
		<numericStateVariable scaleAndSubsystem="OrganSystem.Cardiovascular">
			<name>P_rv</name>
			<value>5.75638</value>
		</numericStateVariable>
		<numericStateVariable scaleAndSubsystem="OrganSystem.Cardiovascular">
			<name>P_th</name>
			<value>-4</value>
		</numericStateVariable>
		<numericStateVariable scaleAndSubsystem="OrganSystem.Cardiovascular">
			<name>P_vc</name>
			<value>7.094832</value>
		</numericStateVariable>
	</timepoint>
	<timepoint value="38">
		<numericStateVariable scaleAndSubsystem="OrganSystem.Cardiovascular">
			<name>HR</name>
			<value>358.19256</value>
		</numericStateVariable>
		<numericStateVariable scaleAndSubsystem="Cellular.Baroreceptor">
			<name>P_ao</name>
			<value>111.74961</value>
		</numericStateVariable>
		<numericStateVariable scaleAndSubsystem="OrganSystem.Cardiovascular">
			<name>P_pa</name>
			<value>12.64859837</value>
		</numericStateVariable>
		<numericStateVariable scaleAndSubsystem="OrganSystem.Cardiovascular">
			<name>P_peri</name>
			<value>-6.4321708</value>
		</numericStateVariable>
		<numericStateVariable scaleAndSubsystem="OrganSystem.Cardiovascular">
			<name>P_pu</name>
			<value>-2.4318657</value>
		</numericStateVariable>
		<numericStateVariable scaleAndSubsystem="OrganSystem.Cardiovascular">
			<name>P_rv</name>
			<value>5.7916042</value>
		</numericStateVariable>
		<numericStateVariable scaleAndSubsystem="OrganSystem.Cardiovascular">
			<name>P_th</name>
			<value>-4</value>
		</numericStateVariable>
		<numericStateVariable scaleAndSubsystem="OrganSystem.Cardiovascular">
			<name>P_vc</name>
			<value>7.0949958</value>
		</numericStateVariable>
	</timepoint>
	<timepoint value="39">
		<numericStateVariable scaleAndSubsystem="OrganSystem.Cardiovascular">
			<name>HR</name>
			<value>358.21225</value>
		</numericStateVariable>
		<numericStateVariable scaleAndSubsystem="Cellular.Baroreceptor">
			<name>P_ao</name>
			<value>111.58514</value>
		</numericStateVariable>
		<numericStateVariable scaleAndSubsystem="OrganSystem.Cardiovascular">
			<name>P_pa</name>
			<value>12.62328663</value>
		</numericStateVariable>
		<numericStateVariable scaleAndSubsystem="OrganSystem.Cardiovascular">
			<name>P_peri</name>
			<value>-6.4306083</value>
		</numericStateVariable>
		<numericStateVariable scaleAndSubsystem="OrganSystem.Cardiovascular">
			<name>P_pu</name>
			<value>-2.4319255</value>
		</numericStateVariable>
		<numericStateVariable scaleAndSubsystem="OrganSystem.Cardiovascular">
			<name>P_rv</name>
			<value>5.8296366</value>
		</numericStateVariable>
		<numericStateVariable scaleAndSubsystem="OrganSystem.Cardiovascular">
			<name>P_th</name>
			<value>-4</value>
		</numericStateVariable>
		<numericStateVariable scaleAndSubsystem="OrganSystem.Cardiovascular">
			<name>P_vc</name>
			<value>7.095165</value>
		</numericStateVariable>
	</timepoint>
	<timepoint value="40">
		<numericStateVariable scaleAndSubsystem="OrganSystem.Cardiovascular">
			<name>HR</name>
			<value>358.2320203</value>
		</numericStateVariable>
		<numericStateVariable scaleAndSubsystem="Cellular.Baroreceptor">
			<name>P_ao</name>
			<value>111.42092</value>
		</numericStateVariable>
		<numericStateVariable scaleAndSubsystem="OrganSystem.Cardiovascular">
			<name>P_pa</name>
			<value>12.59801729</value>
		</numericStateVariable>
		<numericStateVariable scaleAndSubsystem="OrganSystem.Cardiovascular">
			<name>P_peri</name>
			<value>-6.4290902</value>
		</numericStateVariable>
		<numericStateVariable scaleAndSubsystem="OrganSystem.Cardiovascular">
			<name>P_pu</name>
			<value>-2.4319734</value>
		</numericStateVariable>
		<numericStateVariable scaleAndSubsystem="OrganSystem.Cardiovascular">
			<name>P_rv</name>
			<value>5.8717098</value>
		</numericStateVariable>
		<numericStateVariable scaleAndSubsystem="OrganSystem.Cardiovascular">
			<name>P_th</name>
			<value>-4</value>
		</numericStateVariable>
		<numericStateVariable scaleAndSubsystem="OrganSystem.Cardiovascular">
			<name>P_vc</name>
			<value>7.0953402</value>
		</numericStateVariable>
	</timepoint>
	<timepoint value="41">
		<numericStateVariable scaleAndSubsystem="OrganSystem.Cardiovascular">
			<name>HR</name>
			<value>358.25185</value>
		</numericStateVariable>
		<numericStateVariable scaleAndSubsystem="Cellular.Baroreceptor">
			<name>P_ao</name>
			<value>111.25697</value>
		</numericStateVariable>
		<numericStateVariable scaleAndSubsystem="OrganSystem.Cardiovascular">
			<name>P_pa</name>
			<value>12.5727903</value>
		</numericStateVariable>
		<numericStateVariable scaleAndSubsystem="OrganSystem.Cardiovascular">
			<name>P_peri</name>
			<value>-6.4276274</value>
		</numericStateVariable>
		<numericStateVariable scaleAndSubsystem="OrganSystem.Cardiovascular">
			<name>P_pu</name>
			<value>-2.432006</value>
		</numericStateVariable>
		<numericStateVariable scaleAndSubsystem="OrganSystem.Cardiovascular">
			<name>P_rv</name>
			<value>5.9193962</value>
		</numericStateVariable>
		<numericStateVariable scaleAndSubsystem="OrganSystem.Cardiovascular">
			<name>P_th</name>
			<value>-4</value>
		</numericStateVariable>
		<numericStateVariable scaleAndSubsystem="OrganSystem.Cardiovascular">
			<name>P_vc</name>
			<value>7.0955218</value>
		</numericStateVariable>
	</timepoint>
	<timepoint value="42">
		<numericStateVariable scaleAndSubsystem="OrganSystem.Cardiovascular">
			<name>HR</name>
			<value>358.27174</value>
		</numericStateVariable>
		<numericStateVariable scaleAndSubsystem="Cellular.Baroreceptor">
			<name>P_ao</name>
			<value>111.09327</value>
		</numericStateVariable>
		<numericStateVariable scaleAndSubsystem="OrganSystem.Cardiovascular">
			<name>P_pa</name>
			<value>12.5476056</value>
		</numericStateVariable>
		<numericStateVariable scaleAndSubsystem="OrganSystem.Cardiovascular">
			<name>P_peri</name>
			<value>-6.4262351</value>
		</numericStateVariable>
		<numericStateVariable scaleAndSubsystem="OrganSystem.Cardiovascular">
			<name>P_pu</name>
			<value>-2.4320183</value>
		</numericStateVariable>
		<numericStateVariable scaleAndSubsystem="OrganSystem.Cardiovascular">
			<name>P_rv</name>
			<value>5.9746269</value>
		</numericStateVariable>
		<numericStateVariable scaleAndSubsystem="OrganSystem.Cardiovascular">
			<name>P_th</name>
			<value>-4</value>
		</numericStateVariable>
		<numericStateVariable scaleAndSubsystem="OrganSystem.Cardiovascular">
			<name>P_vc</name>
			<value>7.0957109</value>
		</numericStateVariable>
	</timepoint>
	<timepoint value="43">
		<numericStateVariable scaleAndSubsystem="OrganSystem.Cardiovascular">
			<name>HR</name>
			<value>358.29167</value>
		</numericStateVariable>
		<numericStateVariable scaleAndSubsystem="Cellular.Baroreceptor">
			<name>P_ao</name>
			<value>110.92984</value>
		</numericStateVariable>
		<numericStateVariable scaleAndSubsystem="OrganSystem.Cardiovascular">
			<name>P_pa</name>
			<value>12.52246318</value>
		</numericStateVariable>
		<numericStateVariable scaleAndSubsystem="OrganSystem.Cardiovascular">
			<name>P_peri</name>
			<value>-6.424934</value>
		</numericStateVariable>
		<numericStateVariable scaleAndSubsystem="OrganSystem.Cardiovascular">
			<name>P_pu</name>
			<value>-2.4320037</value>
		</numericStateVariable>
		<numericStateVariable scaleAndSubsystem="OrganSystem.Cardiovascular">
			<name>P_rv</name>
			<value>6.0396594</value>
		</numericStateVariable>
		<numericStateVariable scaleAndSubsystem="OrganSystem.Cardiovascular">
			<name>P_th</name>
			<value>-4</value>
		</numericStateVariable>
		<numericStateVariable scaleAndSubsystem="OrganSystem.Cardiovascular">
			<name>P_vc</name>
			<value>7.0959086</value>
		</numericStateVariable>
	</timepoint>
	<timepoint value="44">
		<numericStateVariable scaleAndSubsystem="OrganSystem.Cardiovascular">
			<name>HR</name>
			<value>358.31163</value>
		</numericStateVariable>
		<numericStateVariable scaleAndSubsystem="Cellular.Baroreceptor">
			<name>P_ao</name>
			<value>110.76665</value>
		</numericStateVariable>
		<numericStateVariable scaleAndSubsystem="OrganSystem.Cardiovascular">
			<name>P_pa</name>
			<value>12.49736302</value>
		</numericStateVariable>
		<numericStateVariable scaleAndSubsystem="OrganSystem.Cardiovascular">
			<name>P_peri</name>
			<value>-6.4237524</value>
		</numericStateVariable>
		<numericStateVariable scaleAndSubsystem="OrganSystem.Cardiovascular">
			<name>P_pu</name>
			<value>-2.431953</value>
		</numericStateVariable>
		<numericStateVariable scaleAndSubsystem="OrganSystem.Cardiovascular">
			<name>P_rv</name>
			<value>6.1169783</value>
		</numericStateVariable>
		<numericStateVariable scaleAndSubsystem="OrganSystem.Cardiovascular">
			<name>P_th</name>
			<value>-4</value>
		</numericStateVariable>
		<numericStateVariable scaleAndSubsystem="OrganSystem.Cardiovascular">
			<name>P_vc</name>
			<value>7.0961164</value>
		</numericStateVariable>
	</timepoint>
	<timepoint value="45">
		<numericStateVariable scaleAndSubsystem="OrganSystem.Cardiovascular">
			<name>HR</name>
			<value>358.3316</value>
		</numericStateVariable>
		<numericStateVariable scaleAndSubsystem="Cellular.Baroreceptor">
			<name>P_ao</name>
			<value>110.60373</value>
		</numericStateVariable>
		<numericStateVariable scaleAndSubsystem="OrganSystem.Cardiovascular">
			<name>P_pa</name>
			<value>12.4723051</value>
		</numericStateVariable>
		<numericStateVariable scaleAndSubsystem="OrganSystem.Cardiovascular">
			<name>P_peri</name>
			<value>-6.4227276</value>
		</numericStateVariable>
		<numericStateVariable scaleAndSubsystem="OrganSystem.Cardiovascular">
			<name>P_pu</name>
			<value>-2.431854</value>
		</numericStateVariable>
		<numericStateVariable scaleAndSubsystem="OrganSystem.Cardiovascular">
			<name>P_rv</name>
			<value>6.209104</value>
		</numericStateVariable>
		<numericStateVariable scaleAndSubsystem="OrganSystem.Cardiovascular">
			<name>P_th</name>
			<value>-4</value>
		</numericStateVariable>
		<numericStateVariable scaleAndSubsystem="OrganSystem.Cardiovascular">
			<name>P_vc</name>
			<value>7.0963365</value>
		</numericStateVariable>
	</timepoint>
	<timepoint value="46">
		<numericStateVariable scaleAndSubsystem="OrganSystem.Cardiovascular">
			<name>HR</name>
			<value>358.3516</value>
		</numericStateVariable>
		<numericStateVariable scaleAndSubsystem="Cellular.Baroreceptor">
			<name>P_ao</name>
			<value>110.44106</value>
		</numericStateVariable>
		<numericStateVariable scaleAndSubsystem="OrganSystem.Cardiovascular">
			<name>P_pa</name>
			<value>12.44728947</value>
		</numericStateVariable>
		<numericStateVariable scaleAndSubsystem="OrganSystem.Cardiovascular">
			<name>P_peri</name>
			<value>-6.4219088</value>
		</numericStateVariable>
		<numericStateVariable scaleAndSubsystem="OrganSystem.Cardiovascular">
			<name>P_pu</name>
			<value>-2.4316905</value>
		</numericStateVariable>
		<numericStateVariable scaleAndSubsystem="OrganSystem.Cardiovascular">
			<name>P_rv</name>
			<value>6.3183268</value>
		</numericStateVariable>
		<numericStateVariable scaleAndSubsystem="OrganSystem.Cardiovascular">
			<name>P_th</name>
			<value>-4</value>
		</numericStateVariable>
		<numericStateVariable scaleAndSubsystem="OrganSystem.Cardiovascular">
			<name>P_vc</name>
			<value>7.0965711</value>
		</numericStateVariable>
	</timepoint>
	<timepoint value="47">
		<numericStateVariable scaleAndSubsystem="OrganSystem.Cardiovascular">
			<name>HR</name>
			<value>358.37159</value>
		</numericStateVariable>
		<numericStateVariable scaleAndSubsystem="Cellular.Baroreceptor">
			<name>P_ao</name>
			<value>110.27865</value>
		</numericStateVariable>
		<numericStateVariable scaleAndSubsystem="OrganSystem.Cardiovascular">
			<name>P_pa</name>
			<value>12.42231616</value>
		</numericStateVariable>
		<numericStateVariable scaleAndSubsystem="OrganSystem.Cardiovascular">
			<name>P_peri</name>
			<value>-6.421359</value>
		</numericStateVariable>
		<numericStateVariable scaleAndSubsystem="OrganSystem.Cardiovascular">
			<name>P_pu</name>
			<value>-2.4314413</value>
		</numericStateVariable>
		<numericStateVariable scaleAndSubsystem="OrganSystem.Cardiovascular">
			<name>P_rv</name>
			<value>6.446413</value>
		</numericStateVariable>
		<numericStateVariable scaleAndSubsystem="OrganSystem.Cardiovascular">
			<name>P_th</name>
			<value>-4</value>
		</numericStateVariable>
		<numericStateVariable scaleAndSubsystem="OrganSystem.Cardiovascular">
			<name>P_vc</name>
			<value>7.0968231</value>
		</numericStateVariable>
	</timepoint>
	<timepoint value="48">
		<numericStateVariable scaleAndSubsystem="OrganSystem.Cardiovascular">
			<name>HR</name>
			<value>358.39158</value>
		</numericStateVariable>
		<numericStateVariable scaleAndSubsystem="Cellular.Baroreceptor">
			<name>P_ao</name>
			<value>110.11649</value>
		</numericStateVariable>
		<numericStateVariable scaleAndSubsystem="OrganSystem.Cardiovascular">
			<name>P_pa</name>
			<value>12.39738526</value>
		</numericStateVariable>
		<numericStateVariable scaleAndSubsystem="OrganSystem.Cardiovascular">
			<name>P_peri</name>
			<value>-6.4210703</value>
		</numericStateVariable>
		<numericStateVariable scaleAndSubsystem="OrganSystem.Cardiovascular">
			<name>P_pu</name>
			<value>-2.4311123</value>
		</numericStateVariable>
		<numericStateVariable scaleAndSubsystem="OrganSystem.Cardiovascular">
			<name>P_rv</name>
			<value>6.5947652</value>
		</numericStateVariable>
		<numericStateVariable scaleAndSubsystem="OrganSystem.Cardiovascular">
			<name>P_th</name>
			<value>-4</value>
		</numericStateVariable>
		<numericStateVariable scaleAndSubsystem="OrganSystem.Cardiovascular">
			<name>P_vc</name>
			<value>7.0970957</value>
		</numericStateVariable>
	</timepoint>
	<timepoint value="49">
		<numericStateVariable scaleAndSubsystem="OrganSystem.Cardiovascular">
			<name>HR</name>
			<value>358.41156</value>
		</numericStateVariable>
		<numericStateVariable scaleAndSubsystem="Cellular.Baroreceptor">
			<name>P_ao</name>
			<value>109.95459</value>
		</numericStateVariable>
		<numericStateVariable scaleAndSubsystem="OrganSystem.Cardiovascular">
			<name>P_pa</name>
			<value>12.37249677</value>
		</numericStateVariable>
		<numericStateVariable scaleAndSubsystem="OrganSystem.Cardiovascular">
			<name>P_peri</name>
			<value>-6.4208494</value>
		</numericStateVariable>
		<numericStateVariable scaleAndSubsystem="OrganSystem.Cardiovascular">
			<name>P_pu</name>
			<value>-2.430779</value>
		</numericStateVariable>
		<numericStateVariable scaleAndSubsystem="OrganSystem.Cardiovascular">
			<name>P_rv</name>
			<value>6.7648962</value>
		</numericStateVariable>
		<numericStateVariable scaleAndSubsystem="OrganSystem.Cardiovascular">
			<name>P_th</name>
			<value>-4</value>
		</numericStateVariable>
		<numericStateVariable scaleAndSubsystem="OrganSystem.Cardiovascular">
			<name>P_vc</name>
			<value>7.0973923</value>
		</numericStateVariable>
	</timepoint>
	<timepoint value="50">
		<numericStateVariable scaleAndSubsystem="OrganSystem.Cardiovascular">
			<name>HR</name>
			<value>358.43153</value>
		</numericStateVariable>
		<numericStateVariable scaleAndSubsystem="Cellular.Baroreceptor">
			<name>P_ao</name>
			<value>109.79295</value>
		</numericStateVariable>
		<numericStateVariable scaleAndSubsystem="OrganSystem.Cardiovascular">
			<name>P_pa</name>
			<value>12.34765061</value>
		</numericStateVariable>
		<numericStateVariable scaleAndSubsystem="OrganSystem.Cardiovascular">
			<name>P_peri</name>
			<value>-6.4206914</value>
		</numericStateVariable>
		<numericStateVariable scaleAndSubsystem="OrganSystem.Cardiovascular">
			<name>P_pu</name>
			<value>-2.4304462</value>
		</numericStateVariable>
		<numericStateVariable scaleAndSubsystem="OrganSystem.Cardiovascular">
			<name>P_rv</name>
			<value>6.9568529</value>
		</numericStateVariable>
		<numericStateVariable scaleAndSubsystem="OrganSystem.Cardiovascular">
			<name>P_th</name>
			<value>-4</value>
		</numericStateVariable>
		<numericStateVariable scaleAndSubsystem="OrganSystem.Cardiovascular">
			<name>P_vc</name>
			<value>7.0977167</value>
		</numericStateVariable>
	</timepoint>
	<timepoint value="51">
		<numericStateVariable scaleAndSubsystem="OrganSystem.Cardiovascular">
			<name>HR</name>
			<value>358.45147</value>
		</numericStateVariable>
		<numericStateVariable scaleAndSubsystem="Cellular.Baroreceptor">
			<name>P_ao</name>
			<value>109.63155</value>
		</numericStateVariable>
		<numericStateVariable scaleAndSubsystem="OrganSystem.Cardiovascular">
			<name>P_pa</name>
			<value>12.32284671</value>
		</numericStateVariable>
		<numericStateVariable scaleAndSubsystem="OrganSystem.Cardiovascular">
			<name>P_peri</name>
			<value>-6.4206049</value>
		</numericStateVariable>
		<numericStateVariable scaleAndSubsystem="OrganSystem.Cardiovascular">
			<name>P_pu</name>
			<value>-2.430114</value>
		</numericStateVariable>
		<numericStateVariable scaleAndSubsystem="OrganSystem.Cardiovascular">
			<name>P_rv</name>
			<value>7.1702937</value>
		</numericStateVariable>
		<numericStateVariable scaleAndSubsystem="OrganSystem.Cardiovascular">
			<name>P_th</name>
			<value>-4</value>
		</numericStateVariable>
		<numericStateVariable scaleAndSubsystem="OrganSystem.Cardiovascular">
			<name>P_vc</name>
			<value>7.0980725</value>
		</numericStateVariable>
	</timepoint>
	<timepoint value="52">
		<numericStateVariable scaleAndSubsystem="OrganSystem.Cardiovascular">
			<name>HR</name>
			<value>358.47138</value>
		</numericStateVariable>
		<numericStateVariable scaleAndSubsystem="Cellular.Baroreceptor">
			<name>P_ao</name>
			<value>109.47042</value>
		</numericStateVariable>
		<numericStateVariable scaleAndSubsystem="OrganSystem.Cardiovascular">
			<name>P_pa</name>
			<value>12.298085</value>
		</numericStateVariable>
		<numericStateVariable scaleAndSubsystem="OrganSystem.Cardiovascular">
			<name>P_peri</name>
			<value>-6.4205907</value>
		</numericStateVariable>
		<numericStateVariable scaleAndSubsystem="OrganSystem.Cardiovascular">
			<name>P_pu</name>
			<value>-2.4297824</value>
		</numericStateVariable>
		<numericStateVariable scaleAndSubsystem="OrganSystem.Cardiovascular">
			<name>P_rv</name>
			<value>7.4053287</value>
		</numericStateVariable>
		<numericStateVariable scaleAndSubsystem="OrganSystem.Cardiovascular">
			<name>P_th</name>
			<value>-4</value>
		</numericStateVariable>
		<numericStateVariable scaleAndSubsystem="OrganSystem.Cardiovascular">
			<name>P_vc</name>
			<value>7.0984603</value>
		</numericStateVariable>
	</timepoint>
	<timepoint value="53">
		<numericStateVariable scaleAndSubsystem="OrganSystem.Cardiovascular">
			<name>HR</name>
			<value>358.49126</value>
		</numericStateVariable>
		<numericStateVariable scaleAndSubsystem="Cellular.Baroreceptor">
			<name>P_ao</name>
			<value>109.3095321</value>
		</numericStateVariable>
		<numericStateVariable scaleAndSubsystem="OrganSystem.Cardiovascular">
			<name>P_pa</name>
			<value>12.27336541</value>
		</numericStateVariable>
		<numericStateVariable scaleAndSubsystem="OrganSystem.Cardiovascular">
			<name>P_peri</name>
			<value>-6.4205907</value>
		</numericStateVariable>
		<numericStateVariable scaleAndSubsystem="OrganSystem.Cardiovascular">
			<name>P_pu</name>
			<value>-2.4294513</value>
		</numericStateVariable>
		<numericStateVariable scaleAndSubsystem="OrganSystem.Cardiovascular">
			<name>P_rv</name>
			<value>7.6657635</value>
		</numericStateVariable>
		<numericStateVariable scaleAndSubsystem="OrganSystem.Cardiovascular">
			<name>P_th</name>
			<value>-4</value>
		</numericStateVariable>
		<numericStateVariable scaleAndSubsystem="OrganSystem.Cardiovascular">
			<name>P_vc</name>
			<value>7.0988539</value>
		</numericStateVariable>
	</timepoint>
	<timepoint value="54">
		<numericStateVariable scaleAndSubsystem="OrganSystem.Cardiovascular">
			<name>HR</name>
			<value>358.5111</value>
		</numericStateVariable>
		<numericStateVariable scaleAndSubsystem="Cellular.Baroreceptor">
			<name>P_ao</name>
			<value>109.1489</value>
		</numericStateVariable>
		<numericStateVariable scaleAndSubsystem="OrganSystem.Cardiovascular">
			<name>P_pa</name>
			<value>12.24868787</value>
		</numericStateVariable>
		<numericStateVariable scaleAndSubsystem="OrganSystem.Cardiovascular">
			<name>P_peri</name>
			<value>-6.4205907</value>
		</numericStateVariable>
		<numericStateVariable scaleAndSubsystem="OrganSystem.Cardiovascular">
			<name>P_pu</name>
			<value>-2.4291208</value>
		</numericStateVariable>
		<numericStateVariable scaleAndSubsystem="OrganSystem.Cardiovascular">
			<name>P_rv</name>
			<value>7.9538983</value>
		</numericStateVariable>
		<numericStateVariable scaleAndSubsystem="OrganSystem.Cardiovascular">
			<name>P_th</name>
			<value>-4</value>
		</numericStateVariable>
		<numericStateVariable scaleAndSubsystem="OrganSystem.Cardiovascular">
			<name>P_vc</name>
			<value>7.0992468</value>
		</numericStateVariable>
	</timepoint>
	<timepoint value="55">
		<numericStateVariable scaleAndSubsystem="OrganSystem.Cardiovascular">
			<name>HR</name>
			<value>358.53091</value>
		</numericStateVariable>
		<numericStateVariable scaleAndSubsystem="Cellular.Baroreceptor">
			<name>P_ao</name>
			<value>108.98852</value>
		</numericStateVariable>
		<numericStateVariable scaleAndSubsystem="OrganSystem.Cardiovascular">
			<name>P_pa</name>
			<value>12.22405229</value>
		</numericStateVariable>
		<numericStateVariable scaleAndSubsystem="OrganSystem.Cardiovascular">
			<name>P_peri</name>
			<value>-6.4205907</value>
		</numericStateVariable>
		<numericStateVariable scaleAndSubsystem="OrganSystem.Cardiovascular">
			<name>P_pu</name>
			<value>-2.4287908</value>
		</numericStateVariable>
		<numericStateVariable scaleAndSubsystem="OrganSystem.Cardiovascular">
			<name>P_rv</name>
			<value>8.2721199</value>
		</numericStateVariable>
		<numericStateVariable scaleAndSubsystem="OrganSystem.Cardiovascular">
			<name>P_th</name>
			<value>-4</value>
		</numericStateVariable>
		<numericStateVariable scaleAndSubsystem="OrganSystem.Cardiovascular">
			<name>P_vc</name>
			<value>7.0996391</value>
		</numericStateVariable>
	</timepoint>
	<timepoint value="56">
		<numericStateVariable scaleAndSubsystem="OrganSystem.Cardiovascular">
			<name>HR</name>
			<value>358.55067</value>
		</numericStateVariable>
		<numericStateVariable scaleAndSubsystem="Cellular.Baroreceptor">
			<name>P_ao</name>
			<value>108.8284</value>
		</numericStateVariable>
		<numericStateVariable scaleAndSubsystem="OrganSystem.Cardiovascular">
			<name>P_pa</name>
			<value>12.19945863</value>
		</numericStateVariable>
		<numericStateVariable scaleAndSubsystem="OrganSystem.Cardiovascular">
			<name>P_peri</name>
			<value>-6.4205907</value>
		</numericStateVariable>
		<numericStateVariable scaleAndSubsystem="OrganSystem.Cardiovascular">
			<name>P_pu</name>
			<value>-2.4284614</value>
		</numericStateVariable>
		<numericStateVariable scaleAndSubsystem="OrganSystem.Cardiovascular">
			<name>P_rv</name>
			<value>8.6236672</value>
		</numericStateVariable>
		<numericStateVariable scaleAndSubsystem="OrganSystem.Cardiovascular">
			<name>P_th</name>
			<value>-4</value>
		</numericStateVariable>
		<numericStateVariable scaleAndSubsystem="OrganSystem.Cardiovascular">
			<name>P_vc</name>
			<value>7.1000308</value>
		</numericStateVariable>
	</timepoint>
	<timepoint value="57">
		<numericStateVariable scaleAndSubsystem="OrganSystem.Cardiovascular">
			<name>HR</name>
			<value>358.57038</value>
		</numericStateVariable>
		<numericStateVariable scaleAndSubsystem="Cellular.Baroreceptor">
			<name>P_ao</name>
			<value>108.66853</value>
		</numericStateVariable>
		<numericStateVariable scaleAndSubsystem="OrganSystem.Cardiovascular">
			<name>P_pa</name>
			<value>12.17490679</value>
		</numericStateVariable>
		<numericStateVariable scaleAndSubsystem="OrganSystem.Cardiovascular">
			<name>P_peri</name>
			<value>-6.4205907</value>
		</numericStateVariable>
		<numericStateVariable scaleAndSubsystem="OrganSystem.Cardiovascular">
			<name>P_pu</name>
			<value>-2.4281326</value>
		</numericStateVariable>
		<numericStateVariable scaleAndSubsystem="OrganSystem.Cardiovascular">
			<name>P_rv</name>
			<value>9.0125426</value>
		</numericStateVariable>
		<numericStateVariable scaleAndSubsystem="OrganSystem.Cardiovascular">
			<name>P_th</name>
			<value>-4</value>
		</numericStateVariable>
		<numericStateVariable scaleAndSubsystem="OrganSystem.Cardiovascular">
			<name>P_vc</name>
			<value>7.1004218</value>
		</numericStateVariable>
	</timepoint>
	<timepoint value="58">
		<numericStateVariable scaleAndSubsystem="OrganSystem.Cardiovascular">
			<name>HR</name>
			<value>358.59004</value>
		</numericStateVariable>
		<numericStateVariable scaleAndSubsystem="Cellular.Baroreceptor">
			<name>P_ao</name>
			<value>108.50891</value>
		</numericStateVariable>
		<numericStateVariable scaleAndSubsystem="OrganSystem.Cardiovascular">
			<name>P_pa</name>
			<value>12.15039671</value>
		</numericStateVariable>
		<numericStateVariable scaleAndSubsystem="OrganSystem.Cardiovascular">
			<name>P_peri</name>
			<value>-6.4205907</value>
		</numericStateVariable>
		<numericStateVariable scaleAndSubsystem="OrganSystem.Cardiovascular">
			<name>P_pu</name>
			<value>-2.4278043</value>
		</numericStateVariable>
		<numericStateVariable scaleAndSubsystem="OrganSystem.Cardiovascular">
			<name>P_rv</name>
			<value>9.4433355</value>
		</numericStateVariable>
		<numericStateVariable scaleAndSubsystem="OrganSystem.Cardiovascular">
			<name>P_th</name>
			<value>-4</value>
		</numericStateVariable>
		<numericStateVariable scaleAndSubsystem="OrganSystem.Cardiovascular">
			<name>P_vc</name>
			<value>7.1008123</value>
		</numericStateVariable>
	</timepoint>
	<timepoint value="59">
		<numericStateVariable scaleAndSubsystem="OrganSystem.Cardiovascular">
			<name>HR</name>
			<value>358.60964</value>
		</numericStateVariable>
		<numericStateVariable scaleAndSubsystem="Cellular.Baroreceptor">
			<name>P_ao</name>
			<value>108.34954</value>
		</numericStateVariable>
		<numericStateVariable scaleAndSubsystem="OrganSystem.Cardiovascular">
			<name>P_pa</name>
			<value>12.12592832</value>
		</numericStateVariable>
		<numericStateVariable scaleAndSubsystem="OrganSystem.Cardiovascular">
			<name>P_peri</name>
			<value>-6.4205907</value>
		</numericStateVariable>
		<numericStateVariable scaleAndSubsystem="OrganSystem.Cardiovascular">
			<name>P_pu</name>
			<value>-2.4274766</value>
		</numericStateVariable>
		<numericStateVariable scaleAndSubsystem="OrganSystem.Cardiovascular">
			<name>P_rv</name>
			<value>9.920969400000001</value>
		</numericStateVariable>
		<numericStateVariable scaleAndSubsystem="OrganSystem.Cardiovascular">
			<name>P_th</name>
			<value>-4</value>
		</numericStateVariable>
		<numericStateVariable scaleAndSubsystem="OrganSystem.Cardiovascular">
			<name>P_vc</name>
			<value>7.1012021</value>
		</numericStateVariable>
	</timepoint>
	<timepoint value="60">
		<numericStateVariable scaleAndSubsystem="OrganSystem.Cardiovascular">
			<name>HR</name>
			<value>358.62919</value>
		</numericStateVariable>
		<numericStateVariable scaleAndSubsystem="Cellular.Baroreceptor">
			<name>P_ao</name>
			<value>108.19042</value>
		</numericStateVariable>
		<numericStateVariable scaleAndSubsystem="OrganSystem.Cardiovascular">
			<name>P_pa</name>
			<value>12.10150155</value>
		</numericStateVariable>
		<numericStateVariable scaleAndSubsystem="OrganSystem.Cardiovascular">
			<name>P_peri</name>
			<value>-6.4205907</value>
		</numericStateVariable>
		<numericStateVariable scaleAndSubsystem="OrganSystem.Cardiovascular">
			<name>P_pu</name>
			<value>-2.4271495</value>
		</numericStateVariable>
		<numericStateVariable scaleAndSubsystem="OrganSystem.Cardiovascular">
			<name>P_rv</name>
			<value>10.45038756</value>
		</numericStateVariable>
		<numericStateVariable scaleAndSubsystem="OrganSystem.Cardiovascular">
			<name>P_th</name>
			<value>-4</value>
		</numericStateVariable>
		<numericStateVariable scaleAndSubsystem="OrganSystem.Cardiovascular">
			<name>P_vc</name>
			<value>7.1015914</value>
		</numericStateVariable>
	</timepoint>
	<timepoint value="61">
		<numericStateVariable scaleAndSubsystem="OrganSystem.Cardiovascular">
			<name>HR</name>
			<value>358.64869</value>
		</numericStateVariable>
		<numericStateVariable scaleAndSubsystem="Cellular.Baroreceptor">
			<name>P_ao</name>
			<value>108.03155</value>
		</numericStateVariable>
		<numericStateVariable scaleAndSubsystem="OrganSystem.Cardiovascular">
			<name>P_pa</name>
			<value>12.07711633</value>
		</numericStateVariable>
		<numericStateVariable scaleAndSubsystem="OrganSystem.Cardiovascular">
			<name>P_peri</name>
			<value>-6.4205907</value>
		</numericStateVariable>
		<numericStateVariable scaleAndSubsystem="OrganSystem.Cardiovascular">
			<name>P_pu</name>
			<value>-2.4268229</value>
		</numericStateVariable>
		<numericStateVariable scaleAndSubsystem="OrganSystem.Cardiovascular">
			<name>P_rv</name>
			<value>11.03619</value>
		</numericStateVariable>
		<numericStateVariable scaleAndSubsystem="OrganSystem.Cardiovascular">
			<name>P_th</name>
			<value>-4</value>
		</numericStateVariable>
		<numericStateVariable scaleAndSubsystem="OrganSystem.Cardiovascular">
			<name>P_vc</name>
			<value>7.10198</value>
		</numericStateVariable>
	</timepoint>
	<timepoint value="62">
		<numericStateVariable scaleAndSubsystem="OrganSystem.Cardiovascular">
			<name>HR</name>
			<value>358.66812</value>
		</numericStateVariable>
		<numericStateVariable scaleAndSubsystem="Cellular.Baroreceptor">
			<name>P_ao</name>
			<value>107.87294</value>
		</numericStateVariable>
		<numericStateVariable scaleAndSubsystem="OrganSystem.Cardiovascular">
			<name>P_pa</name>
			<value>12.05277258</value>
		</numericStateVariable>
		<numericStateVariable scaleAndSubsystem="OrganSystem.Cardiovascular">
			<name>P_peri</name>
			<value>-6.4205907</value>
		</numericStateVariable>
		<numericStateVariable scaleAndSubsystem="OrganSystem.Cardiovascular">
			<name>P_pu</name>
			<value>-2.4264968</value>
		</numericStateVariable>
		<numericStateVariable scaleAndSubsystem="OrganSystem.Cardiovascular">
			<name>P_rv</name>
			<value>11.68223297</value>
		</numericStateVariable>
		<numericStateVariable scaleAndSubsystem="OrganSystem.Cardiovascular">
			<name>P_th</name>
			<value>-4</value>
		</numericStateVariable>
		<numericStateVariable scaleAndSubsystem="OrganSystem.Cardiovascular">
			<name>P_vc</name>
			<value>7.102368</value>
		</numericStateVariable>
	</timepoint>
	<timepoint value="63">
		<numericStateVariable scaleAndSubsystem="OrganSystem.Cardiovascular">
			<name>HR</name>
			<value>358.68749</value>
		</numericStateVariable>
		<numericStateVariable scaleAndSubsystem="Cellular.Baroreceptor">
			<name>P_ao</name>
			<value>107.71457</value>
		</numericStateVariable>
		<numericStateVariable scaleAndSubsystem="OrganSystem.Cardiovascular">
			<name>P_pa</name>
			<value>12.02847</value>
		</numericStateVariable>
		<numericStateVariable scaleAndSubsystem="OrganSystem.Cardiovascular">
			<name>P_peri</name>
			<value>-6.4205907</value>
		</numericStateVariable>
		<numericStateVariable scaleAndSubsystem="OrganSystem.Cardiovascular">
			<name>P_pu</name>
			<value>-2.4261713</value>
		</numericStateVariable>
		<numericStateVariable scaleAndSubsystem="OrganSystem.Cardiovascular">
			<name>P_rv</name>
			<value>12.39121378</value>
		</numericStateVariable>
		<numericStateVariable scaleAndSubsystem="OrganSystem.Cardiovascular">
			<name>P_th</name>
			<value>-4</value>
		</numericStateVariable>
		<numericStateVariable scaleAndSubsystem="OrganSystem.Cardiovascular">
			<name>P_vc</name>
			<value>7.1027554</value>
		</numericStateVariable>
	</timepoint>
	<timepoint value="64">
		<numericStateVariable scaleAndSubsystem="OrganSystem.Cardiovascular">
			<name>HR</name>
			<value>358.7068</value>
		</numericStateVariable>
		<numericStateVariable scaleAndSubsystem="Cellular.Baroreceptor">
			<name>P_ao</name>
			<value>107.55645</value>
		</numericStateVariable>
		<numericStateVariable scaleAndSubsystem="OrganSystem.Cardiovascular">
			<name>P_pa</name>
			<value>12.00420924</value>
		</numericStateVariable>
		<numericStateVariable scaleAndSubsystem="OrganSystem.Cardiovascular">
			<name>P_peri</name>
			<value>-6.4205907</value>
		</numericStateVariable>
		<numericStateVariable scaleAndSubsystem="OrganSystem.Cardiovascular">
			<name>P_pu</name>
			<value>-2.4258464</value>
		</numericStateVariable>
		<numericStateVariable scaleAndSubsystem="OrganSystem.Cardiovascular">
			<name>P_rv</name>
			<value>13.16425084</value>
		</numericStateVariable>
		<numericStateVariable scaleAndSubsystem="OrganSystem.Cardiovascular">
			<name>P_th</name>
			<value>-4</value>
		</numericStateVariable>
		<numericStateVariable scaleAndSubsystem="OrganSystem.Cardiovascular">
			<name>P_vc</name>
			<value>7.1031421</value>
		</numericStateVariable>
	</timepoint>
	<timepoint value="65">
		<numericStateVariable scaleAndSubsystem="OrganSystem.Cardiovascular">
			<name>HR</name>
			<value>358.72604</value>
		</numericStateVariable>
		<numericStateVariable scaleAndSubsystem="Cellular.Baroreceptor">
			<name>P_ao</name>
			<value>107.39858</value>
		</numericStateVariable>
		<numericStateVariable scaleAndSubsystem="OrganSystem.Cardiovascular">
			<name>P_pa</name>
			<value>11.98225548</value>
		</numericStateVariable>
		<numericStateVariable scaleAndSubsystem="OrganSystem.Cardiovascular">
			<name>P_peri</name>
			<value>-6.4206717</value>
		</numericStateVariable>
		<numericStateVariable scaleAndSubsystem="OrganSystem.Cardiovascular">
			<name>P_pu</name>
			<value>-2.425522</value>
		</numericStateVariable>
		<numericStateVariable scaleAndSubsystem="OrganSystem.Cardiovascular">
			<name>P_rv</name>
			<value>13.9955867</value>
		</numericStateVariable>
		<numericStateVariable scaleAndSubsystem="OrganSystem.Cardiovascular">
			<name>P_th</name>
			<value>-4</value>
		</numericStateVariable>
		<numericStateVariable scaleAndSubsystem="OrganSystem.Cardiovascular">
			<name>P_vc</name>
			<value>7.1035283</value>
		</numericStateVariable>
	</timepoint>
	<timepoint value="66">
		<numericStateVariable scaleAndSubsystem="OrganSystem.Cardiovascular">
			<name>HR</name>
			<value>358.74522</value>
		</numericStateVariable>
		<numericStateVariable scaleAndSubsystem="Cellular.Baroreceptor">
			<name>P_ao</name>
			<value>107.37748</value>
		</numericStateVariable>
		<numericStateVariable scaleAndSubsystem="OrganSystem.Cardiovascular">
			<name>P_pa</name>
			<value>11.9705658</value>
		</numericStateVariable>
		<numericStateVariable scaleAndSubsystem="OrganSystem.Cardiovascular">
			<name>P_peri</name>
			<value>-6.42186</value>
		</numericStateVariable>
		<numericStateVariable scaleAndSubsystem="OrganSystem.Cardiovascular">
			<name>P_pu</name>
			<value>-2.425198</value>
		</numericStateVariable>
		<numericStateVariable scaleAndSubsystem="OrganSystem.Cardiovascular">
			<name>P_rv</name>
			<value>14.85850312</value>
		</numericStateVariable>
		<numericStateVariable scaleAndSubsystem="OrganSystem.Cardiovascular">
			<name>P_th</name>
			<value>-4</value>
		</numericStateVariable>
		<numericStateVariable scaleAndSubsystem="OrganSystem.Cardiovascular">
			<name>P_vc</name>
			<value>7.103914</value>
		</numericStateVariable>
	</timepoint>
	<timepoint value="67">
		<numericStateVariable scaleAndSubsystem="OrganSystem.Cardiovascular">
			<name>HR</name>
			<value>358.76433</value>
		</numericStateVariable>
		<numericStateVariable scaleAndSubsystem="Cellular.Baroreceptor">
			<name>P_ao</name>
			<value>108.18564</value>
		</numericStateVariable>
		<numericStateVariable scaleAndSubsystem="OrganSystem.Cardiovascular">
			<name>P_pa</name>
			<value>11.97288416</value>
		</numericStateVariable>
		<numericStateVariable scaleAndSubsystem="OrganSystem.Cardiovascular">
			<name>P_peri</name>
			<value>-6.428031</value>
		</numericStateVariable>
		<numericStateVariable scaleAndSubsystem="OrganSystem.Cardiovascular">
			<name>P_pu</name>
			<value>-2.4248741</value>
		</numericStateVariable>
		<numericStateVariable scaleAndSubsystem="OrganSystem.Cardiovascular">
			<name>P_rv</name>
			<value>15.70613597</value>
		</numericStateVariable>
		<numericStateVariable scaleAndSubsystem="OrganSystem.Cardiovascular">
			<name>P_th</name>
			<value>-4</value>
		</numericStateVariable>
		<numericStateVariable scaleAndSubsystem="OrganSystem.Cardiovascular">
			<name>P_vc</name>
			<value>7.104301</value>
		</numericStateVariable>
	</timepoint>
	<timepoint value="68">
		<numericStateVariable scaleAndSubsystem="OrganSystem.Cardiovascular">
			<name>HR</name>
			<value>358.78338</value>
		</numericStateVariable>
		<numericStateVariable scaleAndSubsystem="Cellular.Baroreceptor">
			<name>P_ao</name>
			<value>110.1029525</value>
		</numericStateVariable>
		<numericStateVariable scaleAndSubsystem="OrganSystem.Cardiovascular">
			<name>P_pa</name>
			<value>11.99209568</value>
		</numericStateVariable>
		<numericStateVariable scaleAndSubsystem="OrganSystem.Cardiovascular">
			<name>P_peri</name>
			<value>-6.4406799</value>
		</numericStateVariable>
		<numericStateVariable scaleAndSubsystem="OrganSystem.Cardiovascular">
			<name>P_pu</name>
			<value>-2.42455</value>
		</numericStateVariable>
		<numericStateVariable scaleAndSubsystem="OrganSystem.Cardiovascular">
			<name>P_rv</name>
			<value>16.50981339</value>
		</numericStateVariable>
		<numericStateVariable scaleAndSubsystem="OrganSystem.Cardiovascular">
			<name>P_th</name>
			<value>-4</value>
		</numericStateVariable>
		<numericStateVariable scaleAndSubsystem="OrganSystem.Cardiovascular">
			<name>P_vc</name>
			<value>7.1046932</value>
		</numericStateVariable>
	</timepoint>
	<timepoint value="69">
		<numericStateVariable scaleAndSubsystem="OrganSystem.Cardiovascular">
			<name>HR</name>
			<value>358.80235</value>
		</numericStateVariable>
		<numericStateVariable scaleAndSubsystem="Cellular.Baroreceptor">
			<name>P_ao</name>
			<value>112.95037</value>
		</numericStateVariable>
		<numericStateVariable scaleAndSubsystem="OrganSystem.Cardiovascular">
			<name>P_pa</name>
			<value>12.03043935</value>
		</numericStateVariable>
		<numericStateVariable scaleAndSubsystem="OrganSystem.Cardiovascular">
			<name>P_peri</name>
			<value>-6.4586805</value>
		</numericStateVariable>
		<numericStateVariable scaleAndSubsystem="OrganSystem.Cardiovascular">
			<name>P_pu</name>
			<value>-2.4242253</value>
		</numericStateVariable>
		<numericStateVariable scaleAndSubsystem="OrganSystem.Cardiovascular">
			<name>P_rv</name>
			<value>17.26284143</value>
		</numericStateVariable>
		<numericStateVariable scaleAndSubsystem="OrganSystem.Cardiovascular">
			<name>P_th</name>
			<value>-4</value>
		</numericStateVariable>
		<numericStateVariable scaleAndSubsystem="OrganSystem.Cardiovascular">
			<name>P_vc</name>
			<value>7.1050947</value>
		</numericStateVariable>
	</timepoint>
	<timepoint value="70">
		<numericStateVariable scaleAndSubsystem="OrganSystem.Cardiovascular">
			<name>HR</name>
			<value>358.82125</value>
		</numericStateVariable>
		<numericStateVariable scaleAndSubsystem="Cellular.Baroreceptor">
			<name>P_ao</name>
			<value>116.3513682</value>
		</numericStateVariable>
		<numericStateVariable scaleAndSubsystem="OrganSystem.Cardiovascular">
			<name>P_pa</name>
			<value>12.08952911</value>
		</numericStateVariable>
		<numericStateVariable scaleAndSubsystem="OrganSystem.Cardiovascular">
			<name>P_peri</name>
			<value>-6.4798431</value>
		</numericStateVariable>
		<numericStateVariable scaleAndSubsystem="OrganSystem.Cardiovascular">
			<name>P_pu</name>
			<value>-2.4238994</value>
		</numericStateVariable>
		<numericStateVariable scaleAndSubsystem="OrganSystem.Cardiovascular">
			<name>P_rv</name>
			<value>17.96825487</value>
		</numericStateVariable>
		<numericStateVariable scaleAndSubsystem="OrganSystem.Cardiovascular">
			<name>P_th</name>
			<value>-4</value>
		</numericStateVariable>
		<numericStateVariable scaleAndSubsystem="OrganSystem.Cardiovascular">
			<name>P_vc</name>
			<value>7.1055083</value>
		</numericStateVariable>
	</timepoint>
	<timepoint value="71">
		<numericStateVariable scaleAndSubsystem="OrganSystem.Cardiovascular">
			<name>HR</name>
			<value>358.8400655</value>
		</numericStateVariable>
		<numericStateVariable scaleAndSubsystem="Cellular.Baroreceptor">
			<name>P_ao</name>
			<value>119.89392</value>
		</numericStateVariable>
		<numericStateVariable scaleAndSubsystem="OrganSystem.Cardiovascular">
			<name>P_pa</name>
			<value>12.17042847</value>
		</numericStateVariable>
		<numericStateVariable scaleAndSubsystem="OrganSystem.Cardiovascular">
			<name>P_peri</name>
			<value>-6.5019167</value>
		</numericStateVariable>
		<numericStateVariable scaleAndSubsystem="OrganSystem.Cardiovascular">
			<name>P_pu</name>
			<value>-2.423572</value>
		</numericStateVariable>
		<numericStateVariable scaleAndSubsystem="OrganSystem.Cardiovascular">
			<name>P_rv</name>
			<value>18.62987309</value>
		</numericStateVariable>
		<numericStateVariable scaleAndSubsystem="OrganSystem.Cardiovascular">
			<name>P_th</name>
			<value>-4</value>
		</numericStateVariable>
		<numericStateVariable scaleAndSubsystem="OrganSystem.Cardiovascular">
			<name>P_vc</name>
			<value>7.1059355</value>
		</numericStateVariable>
	</timepoint>
	<timepoint value="72">
		<numericStateVariable scaleAndSubsystem="OrganSystem.Cardiovascular">
			<name>HR</name>
			<value>358.8588</value>
		</numericStateVariable>
		<numericStateVariable scaleAndSubsystem="Cellular.Baroreceptor">
			<name>P_ao</name>
			<value>123.2314695</value>
		</numericStateVariable>
		<numericStateVariable scaleAndSubsystem="OrganSystem.Cardiovascular">
			<name>P_pa</name>
			<value>12.27372487</value>
		</numericStateVariable>
		<numericStateVariable scaleAndSubsystem="OrganSystem.Cardiovascular">
			<name>P_peri</name>
			<value>-6.5231542</value>
		</numericStateVariable>
		<numericStateVariable scaleAndSubsystem="OrganSystem.Cardiovascular">
			<name>P_pu</name>
			<value>-2.4232426</value>
		</numericStateVariable>
		<numericStateVariable scaleAndSubsystem="OrganSystem.Cardiovascular">
			<name>P_rv</name>
			<value>19.24637265</value>
		</numericStateVariable>
		<numericStateVariable scaleAndSubsystem="OrganSystem.Cardiovascular">
			<name>P_th</name>
			<value>-4</value>
		</numericStateVariable>
		<numericStateVariable scaleAndSubsystem="OrganSystem.Cardiovascular">
			<name>P_vc</name>
			<value>7.1063759</value>
		</numericStateVariable>
	</timepoint>
	<timepoint value="73">
		<numericStateVariable scaleAndSubsystem="OrganSystem.Cardiovascular">
			<name>HR</name>
			<value>358.87746</value>
		</numericStateVariable>
		<numericStateVariable scaleAndSubsystem="Cellular.Baroreceptor">
			<name>P_ao</name>
			<value>126.13509</value>
		</numericStateVariable>
		<numericStateVariable scaleAndSubsystem="OrganSystem.Cardiovascular">
			<name>P_pa</name>
			<value>12.39957203</value>
		</numericStateVariable>
		<numericStateVariable scaleAndSubsystem="OrganSystem.Cardiovascular">
			<name>P_peri</name>
			<value>-6.5425212</value>
		</numericStateVariable>
		<numericStateVariable scaleAndSubsystem="OrganSystem.Cardiovascular">
			<name>P_pu</name>
			<value>-2.4229105</value>
		</numericStateVariable>
		<numericStateVariable scaleAndSubsystem="OrganSystem.Cardiovascular">
			<name>P_rv</name>
			<value>19.80866789</value>
		</numericStateVariable>
		<numericStateVariable scaleAndSubsystem="OrganSystem.Cardiovascular">
			<name>P_th</name>
			<value>-4</value>
		</numericStateVariable>
		<numericStateVariable scaleAndSubsystem="OrganSystem.Cardiovascular">
			<name>P_vc</name>
			<value>7.1068284</value>
		</numericStateVariable>
	</timepoint>
	<timepoint value="74">
		<numericStateVariable scaleAndSubsystem="OrganSystem.Cardiovascular">
			<name>HR</name>
			<value>358.89603</value>
		</numericStateVariable>
		<numericStateVariable scaleAndSubsystem="Cellular.Baroreceptor">
			<name>P_ao</name>
			<value>128.50317</value>
		</numericStateVariable>
		<numericStateVariable scaleAndSubsystem="OrganSystem.Cardiovascular">
			<name>P_pa</name>
			<value>12.5476899</value>
		</numericStateVariable>
		<numericStateVariable scaleAndSubsystem="OrganSystem.Cardiovascular">
			<name>P_peri</name>
			<value>-6.5596532</value>
		</numericStateVariable>
		<numericStateVariable scaleAndSubsystem="OrganSystem.Cardiovascular">
			<name>P_pu</name>
			<value>-2.4225754</value>
		</numericStateVariable>
		<numericStateVariable scaleAndSubsystem="OrganSystem.Cardiovascular">
			<name>P_rv</name>
			<value>20.30027287</value>
		</numericStateVariable>
		<numericStateVariable scaleAndSubsystem="OrganSystem.Cardiovascular">
			<name>P_th</name>
			<value>-4</value>
		</numericStateVariable>
		<numericStateVariable scaleAndSubsystem="OrganSystem.Cardiovascular">
			<name>P_vc</name>
			<value>7.1072911</value>
		</numericStateVariable>
	</timepoint>
	<timepoint value="75">
		<numericStateVariable scaleAndSubsystem="OrganSystem.Cardiovascular">
			<name>HR</name>
			<value>358.9145</value>
		</numericStateVariable>
		<numericStateVariable scaleAndSubsystem="Cellular.Baroreceptor">
			<name>P_ao</name>
			<value>130.33871</value>
		</numericStateVariable>
		<numericStateVariable scaleAndSubsystem="OrganSystem.Cardiovascular">
			<name>P_pa</name>
			<value>12.71732873</value>
		</numericStateVariable>
		<numericStateVariable scaleAndSubsystem="OrganSystem.Cardiovascular">
			<name>P_peri</name>
			<value>-6.5746687</value>
		</numericStateVariable>
		<numericStateVariable scaleAndSubsystem="OrganSystem.Cardiovascular">
			<name>P_pu</name>
			<value>-2.4222367</value>
		</numericStateVariable>
		<numericStateVariable scaleAndSubsystem="OrganSystem.Cardiovascular">
			<name>P_rv</name>
			<value>20.69971076</value>
		</numericStateVariable>
		<numericStateVariable scaleAndSubsystem="OrganSystem.Cardiovascular">
			<name>P_th</name>
			<value>-4</value>
		</numericStateVariable>
		<numericStateVariable scaleAndSubsystem="OrganSystem.Cardiovascular">
			<name>P_vc</name>
			<value>7.1077618</value>
		</numericStateVariable>
	</timepoint>
	<timepoint value="76">
		<numericStateVariable scaleAndSubsystem="OrganSystem.Cardiovascular">
			<name>HR</name>
			<value>358.93288</value>
		</numericStateVariable>
		<numericStateVariable scaleAndSubsystem="Cellular.Baroreceptor">
			<name>P_ao</name>
			<value>131.70888</value>
		</numericStateVariable>
		<numericStateVariable scaleAndSubsystem="OrganSystem.Cardiovascular">
			<name>P_pa</name>
			<value>12.90721373</value>
		</numericStateVariable>
		<numericStateVariable scaleAndSubsystem="OrganSystem.Cardiovascular">
			<name>P_peri</name>
			<value>-6.5879375</value>
		</numericStateVariable>
		<numericStateVariable scaleAndSubsystem="OrganSystem.Cardiovascular">
			<name>P_pu</name>
			<value>-2.421894</value>
		</numericStateVariable>
		<numericStateVariable scaleAndSubsystem="OrganSystem.Cardiovascular">
			<name>P_rv</name>
			<value>20.98386391</value>
		</numericStateVariable>
		<numericStateVariable scaleAndSubsystem="OrganSystem.Cardiovascular">
			<name>P_th</name>
			<value>-4</value>
		</numericStateVariable>
		<numericStateVariable scaleAndSubsystem="OrganSystem.Cardiovascular">
			<name>P_vc</name>
			<value>7.1082387</value>
		</numericStateVariable>
	</timepoint>
	<timepoint value="77">
		<numericStateVariable scaleAndSubsystem="OrganSystem.Cardiovascular">
			<name>HR</name>
			<value>358.95117</value>
		</numericStateVariable>
		<numericStateVariable scaleAndSubsystem="Cellular.Baroreceptor">
			<name>P_ao</name>
			<value>132.70347</value>
		</numericStateVariable>
		<numericStateVariable scaleAndSubsystem="OrganSystem.Cardiovascular">
			<name>P_pa</name>
			<value>13.1154905</value>
		</numericStateVariable>
		<numericStateVariable scaleAndSubsystem="OrganSystem.Cardiovascular">
			<name>P_peri</name>
			<value>-6.5998792</value>
		</numericStateVariable>
		<numericStateVariable scaleAndSubsystem="OrganSystem.Cardiovascular">
			<name>P_pu</name>
			<value>-2.4215468</value>
		</numericStateVariable>
		<numericStateVariable scaleAndSubsystem="OrganSystem.Cardiovascular">
			<name>P_rv</name>
			<value>21.13131439</value>
		</numericStateVariable>
		<numericStateVariable scaleAndSubsystem="OrganSystem.Cardiovascular">
			<name>P_th</name>
			<value>-4</value>
		</numericStateVariable>
		<numericStateVariable scaleAndSubsystem="OrganSystem.Cardiovascular">
			<name>P_vc</name>
			<value>7.1087201</value>
		</numericStateVariable>
	</timepoint>
	<timepoint value="78">
		<numericStateVariable scaleAndSubsystem="OrganSystem.Cardiovascular">
			<name>HR</name>
			<value>358.96934</value>
		</numericStateVariable>
		<numericStateVariable scaleAndSubsystem="Cellular.Baroreceptor">
			<name>P_ao</name>
			<value>133.40443</value>
		</numericStateVariable>
		<numericStateVariable scaleAndSubsystem="OrganSystem.Cardiovascular">
			<name>P_pa</name>
			<value>13.33968867</value>
		</numericStateVariable>
		<numericStateVariable scaleAndSubsystem="OrganSystem.Cardiovascular">
			<name>P_peri</name>
			<value>-6.6108316</value>
		</numericStateVariable>
		<numericStateVariable scaleAndSubsystem="OrganSystem.Cardiovascular">
			<name>P_pu</name>
			<value>-2.4211948</value>
		</numericStateVariable>
		<numericStateVariable scaleAndSubsystem="OrganSystem.Cardiovascular">
			<name>P_rv</name>
			<value>21.12503936</value>
		</numericStateVariable>
		<numericStateVariable scaleAndSubsystem="OrganSystem.Cardiovascular">
			<name>P_th</name>
			<value>-4</value>
		</numericStateVariable>
		<numericStateVariable scaleAndSubsystem="OrganSystem.Cardiovascular">
			<name>P_vc</name>
			<value>7.1092047</value>
		</numericStateVariable>
	</timepoint>
	<timepoint value="79">
		<numericStateVariable scaleAndSubsystem="OrganSystem.Cardiovascular">
			<name>HR</name>
			<value>358.98741</value>
		</numericStateVariable>
		<numericStateVariable scaleAndSubsystem="Cellular.Baroreceptor">
			<name>P_ao</name>
			<value>133.87136</value>
		</numericStateVariable>
		<numericStateVariable scaleAndSubsystem="OrganSystem.Cardiovascular">
			<name>P_pa</name>
			<value>13.57671617</value>
		</numericStateVariable>
		<numericStateVariable scaleAndSubsystem="OrganSystem.Cardiovascular">
			<name>P_peri</name>
			<value>-6.6209988</value>
		</numericStateVariable>
		<numericStateVariable scaleAndSubsystem="OrganSystem.Cardiovascular">
			<name>P_pu</name>
			<value>-2.4208375</value>
		</numericStateVariable>
		<numericStateVariable scaleAndSubsystem="OrganSystem.Cardiovascular">
			<name>P_rv</name>
			<value>20.95418352</value>
		</numericStateVariable>
		<numericStateVariable scaleAndSubsystem="OrganSystem.Cardiovascular">
			<name>P_th</name>
			<value>-4</value>
		</numericStateVariable>
		<numericStateVariable scaleAndSubsystem="OrganSystem.Cardiovascular">
			<name>P_vc</name>
			<value>7.1096916</value>
		</numericStateVariable>
	</timepoint>
	<timepoint value="80">
		<numericStateVariable scaleAndSubsystem="OrganSystem.Cardiovascular">
			<name>HR</name>
			<value>359.00536</value>
		</numericStateVariable>
		<numericStateVariable scaleAndSubsystem="Cellular.Baroreceptor">
			<name>P_ao</name>
			<value>134.1405</value>
		</numericStateVariable>
		<numericStateVariable scaleAndSubsystem="OrganSystem.Cardiovascular">
			<name>P_pa</name>
			<value>13.82289</value>
		</numericStateVariable>
		<numericStateVariable scaleAndSubsystem="OrganSystem.Cardiovascular">
			<name>P_peri</name>
			<value>-6.6304598</value>
		</numericStateVariable>
		<numericStateVariable scaleAndSubsystem="OrganSystem.Cardiovascular">
			<name>P_pu</name>
			<value>-2.4204749</value>
		</numericStateVariable>
		<numericStateVariable scaleAndSubsystem="OrganSystem.Cardiovascular">
			<name>P_rv</name>
			<value>20.61492672</value>
		</numericStateVariable>
		<numericStateVariable scaleAndSubsystem="OrganSystem.Cardiovascular">
			<name>P_th</name>
			<value>-4</value>
		</numericStateVariable>
		<numericStateVariable scaleAndSubsystem="OrganSystem.Cardiovascular">
			<name>P_vc</name>
			<value>7.1101798</value>
		</numericStateVariable>
	</timepoint>
	<timepoint value="81">
		<numericStateVariable scaleAndSubsystem="OrganSystem.Cardiovascular">
			<name>HR</name>
			<value>359.02319</value>
		</numericStateVariable>
		<numericStateVariable scaleAndSubsystem="Cellular.Baroreceptor">
			<name>P_ao</name>
			<value>134.231</value>
		</numericStateVariable>
		<numericStateVariable scaleAndSubsystem="OrganSystem.Cardiovascular">
			<name>P_pa</name>
			<value>14.07400398</value>
		</numericStateVariable>
		<numericStateVariable scaleAndSubsystem="OrganSystem.Cardiovascular">
			<name>P_peri</name>
			<value>-6.639204</value>
		</numericStateVariable>
		<numericStateVariable scaleAndSubsystem="OrganSystem.Cardiovascular">
			<name>P_pu</name>
			<value>-2.4201066</value>
		</numericStateVariable>
		<numericStateVariable scaleAndSubsystem="OrganSystem.Cardiovascular">
			<name>P_rv</name>
			<value>20.11062638</value>
		</numericStateVariable>
		<numericStateVariable scaleAndSubsystem="OrganSystem.Cardiovascular">
			<name>P_th</name>
			<value>-4</value>
		</numericStateVariable>
		<numericStateVariable scaleAndSubsystem="OrganSystem.Cardiovascular">
			<name>P_vc</name>
			<value>7.1106688</value>
		</numericStateVariable>
	</timepoint>
	<timepoint value="82">
		<numericStateVariable scaleAndSubsystem="OrganSystem.Cardiovascular">
			<name>HR</name>
			<value>359.04089</value>
		</numericStateVariable>
		<numericStateVariable scaleAndSubsystem="Cellular.Baroreceptor">
			<name>P_ao</name>
			<value>134.15229</value>
		</numericStateVariable>
		<numericStateVariable scaleAndSubsystem="OrganSystem.Cardiovascular">
			<name>P_pa</name>
			<value>14.32542923</value>
		</numericStateVariable>
		<numericStateVariable scaleAndSubsystem="OrganSystem.Cardiovascular">
			<name>P_peri</name>
			<value>-6.6471702</value>
		</numericStateVariable>
		<numericStateVariable scaleAndSubsystem="OrganSystem.Cardiovascular">
			<name>P_pu</name>
			<value>-2.4197327</value>
		</numericStateVariable>
		<numericStateVariable scaleAndSubsystem="OrganSystem.Cardiovascular">
			<name>P_rv</name>
			<value>19.45143392</value>
		</numericStateVariable>
		<numericStateVariable scaleAndSubsystem="OrganSystem.Cardiovascular">
			<name>P_th</name>
			<value>-4</value>
		</numericStateVariable>
		<numericStateVariable scaleAndSubsystem="OrganSystem.Cardiovascular">
			<name>P_vc</name>
			<value>7.1111578</value>
		</numericStateVariable>
	</timepoint>
	<timepoint value="83">
		<numericStateVariable scaleAndSubsystem="OrganSystem.Cardiovascular">
			<name>HR</name>
			<value>359.05845</value>
		</numericStateVariable>
		<numericStateVariable scaleAndSubsystem="Cellular.Baroreceptor">
			<name>P_ao</name>
			<value>133.9571135</value>
		</numericStateVariable>
		<numericStateVariable scaleAndSubsystem="OrganSystem.Cardiovascular">
			<name>P_pa</name>
			<value>14.57224135</value>
		</numericStateVariable>
		<numericStateVariable scaleAndSubsystem="OrganSystem.Cardiovascular">
			<name>P_peri</name>
			<value>-6.6544641</value>
		</numericStateVariable>
		<numericStateVariable scaleAndSubsystem="OrganSystem.Cardiovascular">
			<name>P_pu</name>
			<value>-2.4193531</value>
		</numericStateVariable>
		<numericStateVariable scaleAndSubsystem="OrganSystem.Cardiovascular">
			<name>P_rv</name>
			<value>18.65124</value>
		</numericStateVariable>
		<numericStateVariable scaleAndSubsystem="OrganSystem.Cardiovascular">
			<name>P_th</name>
			<value>-4</value>
		</numericStateVariable>
		<numericStateVariable scaleAndSubsystem="OrganSystem.Cardiovascular">
			<name>P_vc</name>
			<value>7.1116461</value>
		</numericStateVariable>
	</timepoint>
	<timepoint value="84">
		<numericStateVariable scaleAndSubsystem="OrganSystem.Cardiovascular">
			<name>HR</name>
			<value>359.07586</value>
		</numericStateVariable>
		<numericStateVariable scaleAndSubsystem="Cellular.Baroreceptor">
			<name>P_ao</name>
			<value>133.75777</value>
		</numericStateVariable>
		<numericStateVariable scaleAndSubsystem="OrganSystem.Cardiovascular">
			<name>P_pa</name>
			<value>14.8093528</value>
		</numericStateVariable>
		<numericStateVariable scaleAndSubsystem="OrganSystem.Cardiovascular">
			<name>P_peri</name>
			<value>-6.6614179</value>
		</numericStateVariable>
		<numericStateVariable scaleAndSubsystem="OrganSystem.Cardiovascular">
			<name>P_pu</name>
			<value>-2.4189682</value>
		</numericStateVariable>
		<numericStateVariable scaleAndSubsystem="OrganSystem.Cardiovascular">
			<name>P_rv</name>
			<value>17.72605286</value>
		</numericStateVariable>
		<numericStateVariable scaleAndSubsystem="OrganSystem.Cardiovascular">
			<name>P_th</name>
			<value>-4</value>
		</numericStateVariable>
		<numericStateVariable scaleAndSubsystem="OrganSystem.Cardiovascular">
			<name>P_vc</name>
			<value>7.1121338</value>
		</numericStateVariable>
	</timepoint>
	<timepoint value="85">
		<numericStateVariable scaleAndSubsystem="OrganSystem.Cardiovascular">
			<name>HR</name>
			<value>359.09312</value>
		</numericStateVariable>
		<numericStateVariable scaleAndSubsystem="Cellular.Baroreceptor">
			<name>P_ao</name>
			<value>133.55874</value>
		</numericStateVariable>
		<numericStateVariable scaleAndSubsystem="OrganSystem.Cardiovascular">
			<name>P_pa</name>
			<value>15.03165</value>
		</numericStateVariable>
		<numericStateVariable scaleAndSubsystem="OrganSystem.Cardiovascular">
			<name>P_peri</name>
			<value>-6.6679261</value>
		</numericStateVariable>
		<numericStateVariable scaleAndSubsystem="OrganSystem.Cardiovascular">
			<name>P_pu</name>
			<value>-2.418578</value>
		</numericStateVariable>
		<numericStateVariable scaleAndSubsystem="OrganSystem.Cardiovascular">
			<name>P_rv</name>
			<value>16.70081518</value>
		</numericStateVariable>
		<numericStateVariable scaleAndSubsystem="OrganSystem.Cardiovascular">
			<name>P_th</name>
			<value>-4</value>
		</numericStateVariable>
		<numericStateVariable scaleAndSubsystem="OrganSystem.Cardiovascular">
			<name>P_vc</name>
			<value>7.1126206</value>
		</numericStateVariable>
	</timepoint>
	<timepoint value="86">
		<numericStateVariable scaleAndSubsystem="OrganSystem.Cardiovascular">
			<name>HR</name>
			<value>359.11022</value>
		</numericStateVariable>
		<numericStateVariable scaleAndSubsystem="Cellular.Baroreceptor">
			<name>P_ao</name>
			<value>133.36002</value>
		</numericStateVariable>
		<numericStateVariable scaleAndSubsystem="OrganSystem.Cardiovascular">
			<name>P_pa</name>
			<value>15.23415162</value>
		</numericStateVariable>
		<numericStateVariable scaleAndSubsystem="OrganSystem.Cardiovascular">
			<name>P_peri</name>
			<value>-6.6738729</value>
		</numericStateVariable>
		<numericStateVariable scaleAndSubsystem="OrganSystem.Cardiovascular">
			<name>P_pu</name>
			<value>-2.4181831</value>
		</numericStateVariable>
		<numericStateVariable scaleAndSubsystem="OrganSystem.Cardiovascular">
			<name>P_rv</name>
			<value>15.60292</value>
		</numericStateVariable>
		<numericStateVariable scaleAndSubsystem="OrganSystem.Cardiovascular">
			<name>P_th</name>
			<value>-4</value>
		</numericStateVariable>
		<numericStateVariable scaleAndSubsystem="OrganSystem.Cardiovascular">
			<name>P_vc</name>
			<value>7.1131067</value>
		</numericStateVariable>
	</timepoint>
	<timepoint value="87">
		<numericStateVariable scaleAndSubsystem="OrganSystem.Cardiovascular">
			<name>HR</name>
			<value>359.12714</value>
		</numericStateVariable>
		<numericStateVariable scaleAndSubsystem="Cellular.Baroreceptor">
			<name>P_ao</name>
			<value>133.16161</value>
		</numericStateVariable>
		<numericStateVariable scaleAndSubsystem="OrganSystem.Cardiovascular">
			<name>P_pa</name>
			<value>15.41217</value>
		</numericStateVariable>
		<numericStateVariable scaleAndSubsystem="OrganSystem.Cardiovascular">
			<name>P_peri</name>
			<value>-6.6791533</value>
		</numericStateVariable>
		<numericStateVariable scaleAndSubsystem="OrganSystem.Cardiovascular">
			<name>P_pu</name>
			<value>-2.4177839</value>
		</numericStateVariable>
		<numericStateVariable scaleAndSubsystem="OrganSystem.Cardiovascular">
			<name>P_rv</name>
			<value>14.46043305</value>
		</numericStateVariable>
		<numericStateVariable scaleAndSubsystem="OrganSystem.Cardiovascular">
			<name>P_th</name>
			<value>-4</value>
		</numericStateVariable>
		<numericStateVariable scaleAndSubsystem="OrganSystem.Cardiovascular">
			<name>P_vc</name>
			<value>7.113592</value>
		</numericStateVariable>
	</timepoint>
	<timepoint value="88">
		<numericStateVariable scaleAndSubsystem="OrganSystem.Cardiovascular">
			<name>HR</name>
			<value>359.14388</value>
		</numericStateVariable>
		<numericStateVariable scaleAndSubsystem="Cellular.Baroreceptor">
			<name>P_ao</name>
			<value>132.96352</value>
		</numericStateVariable>
		<numericStateVariable scaleAndSubsystem="OrganSystem.Cardiovascular">
			<name>P_pa</name>
			<value>15.56144819</value>
		</numericStateVariable>
		<numericStateVariable scaleAndSubsystem="OrganSystem.Cardiovascular">
			<name>P_peri</name>
			<value>-6.683675</value>
		</numericStateVariable>
		<numericStateVariable scaleAndSubsystem="OrganSystem.Cardiovascular">
			<name>P_pu</name>
			<value>-2.417381</value>
		</numericStateVariable>
		<numericStateVariable scaleAndSubsystem="OrganSystem.Cardiovascular">
			<name>P_rv</name>
			<value>13.3006599</value>
		</numericStateVariable>
		<numericStateVariable scaleAndSubsystem="OrganSystem.Cardiovascular">
			<name>P_th</name>
			<value>-4</value>
		</numericStateVariable>
		<numericStateVariable scaleAndSubsystem="OrganSystem.Cardiovascular">
			<name>P_vc</name>
			<value>7.1140766</value>
		</numericStateVariable>
	</timepoint>
	<timepoint value="89">
		<numericStateVariable scaleAndSubsystem="OrganSystem.Cardiovascular">
			<name>HR</name>
			<value>359.1604181</value>
		</numericStateVariable>
		<numericStateVariable scaleAndSubsystem="Cellular.Baroreceptor">
			<name>P_ao</name>
			<value>132.76574</value>
		</numericStateVariable>
		<numericStateVariable scaleAndSubsystem="OrganSystem.Cardiovascular">
			<name>P_pa</name>
			<value>15.67828068</value>
		</numericStateVariable>
		<numericStateVariable scaleAndSubsystem="OrganSystem.Cardiovascular">
			<name>P_peri</name>
			<value>-6.68736</value>
		</numericStateVariable>
		<numericStateVariable scaleAndSubsystem="OrganSystem.Cardiovascular">
			<name>P_pu</name>
			<value>-2.4169751</value>
		</numericStateVariable>
		<numericStateVariable scaleAndSubsystem="OrganSystem.Cardiovascular">
			<name>P_rv</name>
			<value>12.14896212</value>
		</numericStateVariable>
		<numericStateVariable scaleAndSubsystem="OrganSystem.Cardiovascular">
			<name>P_th</name>
			<value>-4</value>
		</numericStateVariable>
		<numericStateVariable scaleAndSubsystem="OrganSystem.Cardiovascular">
			<name>P_vc</name>
			<value>7.1145604</value>
		</numericStateVariable>
	</timepoint>
	<timepoint value="90">
		<numericStateVariable scaleAndSubsystem="OrganSystem.Cardiovascular">
			<name>HR</name>
			<value>359.1767501</value>
		</numericStateVariable>
		<numericStateVariable scaleAndSubsystem="Cellular.Baroreceptor">
			<name>P_ao</name>
			<value>132.568274</value>
		</numericStateVariable>
		<numericStateVariable scaleAndSubsystem="OrganSystem.Cardiovascular">
			<name>P_pa</name>
			<value>15.75960517</value>
		</numericStateVariable>
		<numericStateVariable scaleAndSubsystem="OrganSystem.Cardiovascular">
			<name>P_peri</name>
			<value>-6.6901454</value>
		</numericStateVariable>
		<numericStateVariable scaleAndSubsystem="OrganSystem.Cardiovascular">
			<name>P_pu</name>
			<value>-2.416567</value>
		</numericStateVariable>
		<numericStateVariable scaleAndSubsystem="OrganSystem.Cardiovascular">
			<name>P_rv</name>
			<value>11.0279202</value>
		</numericStateVariable>
		<numericStateVariable scaleAndSubsystem="OrganSystem.Cardiovascular">
			<name>P_th</name>
			<value>-4</value>
		</numericStateVariable>
		<numericStateVariable scaleAndSubsystem="OrganSystem.Cardiovascular">
			<name>P_vc</name>
			<value>7.1150434</value>
		</numericStateVariable>
	</timepoint>
	<timepoint value="91">
		<numericStateVariable scaleAndSubsystem="OrganSystem.Cardiovascular">
			<name>HR</name>
			<value>359.19286</value>
		</numericStateVariable>
		<numericStateVariable scaleAndSubsystem="Cellular.Baroreceptor">
			<name>P_ao</name>
			<value>132.37112</value>
		</numericStateVariable>
		<numericStateVariable scaleAndSubsystem="OrganSystem.Cardiovascular">
			<name>P_pa</name>
			<value>15.80306582</value>
		</numericStateVariable>
		<numericStateVariable scaleAndSubsystem="OrganSystem.Cardiovascular">
			<name>P_peri</name>
			<value>-6.6919831</value>
		</numericStateVariable>
		<numericStateVariable scaleAndSubsystem="OrganSystem.Cardiovascular">
			<name>P_pu</name>
			<value>-2.4161575</value>
		</numericStateVariable>
		<numericStateVariable scaleAndSubsystem="OrganSystem.Cardiovascular">
			<name>P_rv</name>
			<value>9.9568581</value>
		</numericStateVariable>
		<numericStateVariable scaleAndSubsystem="OrganSystem.Cardiovascular">
			<name>P_th</name>
			<value>-4</value>
		</numericStateVariable>
		<numericStateVariable scaleAndSubsystem="OrganSystem.Cardiovascular">
			<name>P_vc</name>
			<value>7.1155257</value>
		</numericStateVariable>
	</timepoint>
	<timepoint value="92">
		<numericStateVariable scaleAndSubsystem="OrganSystem.Cardiovascular">
			<name>HR</name>
			<value>359.20874</value>
		</numericStateVariable>
		<numericStateVariable scaleAndSubsystem="Cellular.Baroreceptor">
			<name>P_ao</name>
			<value>132.17427</value>
		</numericStateVariable>
		<numericStateVariable scaleAndSubsystem="OrganSystem.Cardiovascular">
			<name>P_pa</name>
			<value>15.80704832</value>
		</numericStateVariable>
		<numericStateVariable scaleAndSubsystem="OrganSystem.Cardiovascular">
			<name>P_peri</name>
			<value>-6.6928399</value>
		</numericStateVariable>
		<numericStateVariable scaleAndSubsystem="OrganSystem.Cardiovascular">
			<name>P_pu</name>
			<value>-2.4157475</value>
		</numericStateVariable>
		<numericStateVariable scaleAndSubsystem="OrganSystem.Cardiovascular">
			<name>P_rv</name>
			<value>8.951703200000001</value>
		</numericStateVariable>
		<numericStateVariable scaleAndSubsystem="OrganSystem.Cardiovascular">
			<name>P_th</name>
			<value>-4</value>
		</numericStateVariable>
		<numericStateVariable scaleAndSubsystem="OrganSystem.Cardiovascular">
			<name>P_vc</name>
			<value>7.1160072</value>
		</numericStateVariable>
	</timepoint>
	<timepoint value="93">
		<numericStateVariable scaleAndSubsystem="OrganSystem.Cardiovascular">
			<name>HR</name>
			<value>359.22436</value>
		</numericStateVariable>
		<numericStateVariable scaleAndSubsystem="Cellular.Baroreceptor">
			<name>P_ao</name>
			<value>131.97773</value>
		</numericStateVariable>
		<numericStateVariable scaleAndSubsystem="OrganSystem.Cardiovascular">
			<name>P_pa</name>
			<value>15.77905699</value>
		</numericStateVariable>
		<numericStateVariable scaleAndSubsystem="OrganSystem.Cardiovascular">
			<name>P_peri</name>
			<value>-6.6929042</value>
		</numericStateVariable>
		<numericStateVariable scaleAndSubsystem="OrganSystem.Cardiovascular">
			<name>P_pu</name>
			<value>-2.4153378</value>
		</numericStateVariable>
		<numericStateVariable scaleAndSubsystem="OrganSystem.Cardiovascular">
			<name>P_rv</name>
			<value>8.0121772</value>
		</numericStateVariable>
		<numericStateVariable scaleAndSubsystem="OrganSystem.Cardiovascular">
			<name>P_th</name>
			<value>-4</value>
		</numericStateVariable>
		<numericStateVariable scaleAndSubsystem="OrganSystem.Cardiovascular">
			<name>P_vc</name>
			<value>7.116488</value>
		</numericStateVariable>
	</timepoint>
	<timepoint value="94">
		<numericStateVariable scaleAndSubsystem="OrganSystem.Cardiovascular">
			<name>HR</name>
			<value>359.23972</value>
		</numericStateVariable>
		<numericStateVariable scaleAndSubsystem="Cellular.Baroreceptor">
			<name>P_ao</name>
			<value>131.78151</value>
		</numericStateVariable>
		<numericStateVariable scaleAndSubsystem="OrganSystem.Cardiovascular">
			<name>P_pa</name>
			<value>15.7485191</value>
		</numericStateVariable>
		<numericStateVariable scaleAndSubsystem="OrganSystem.Cardiovascular">
			<name>P_peri</name>
			<value>-6.6929042</value>
		</numericStateVariable>
		<numericStateVariable scaleAndSubsystem="OrganSystem.Cardiovascular">
			<name>P_pu</name>
			<value>-2.4149288</value>
		</numericStateVariable>
		<numericStateVariable scaleAndSubsystem="OrganSystem.Cardiovascular">
			<name>P_rv</name>
			<value>7.1046438</value>
		</numericStateVariable>
		<numericStateVariable scaleAndSubsystem="OrganSystem.Cardiovascular">
			<name>P_th</name>
			<value>-4</value>
		</numericStateVariable>
		<numericStateVariable scaleAndSubsystem="OrganSystem.Cardiovascular">
			<name>P_vc</name>
			<value>7.116968</value>
		</numericStateVariable>
	</timepoint>
	<timepoint value="95">
		<numericStateVariable scaleAndSubsystem="OrganSystem.Cardiovascular">
			<name>HR</name>
			<value>359.2548</value>
		</numericStateVariable>
		<numericStateVariable scaleAndSubsystem="Cellular.Baroreceptor">
			<name>P_ao</name>
			<value>131.58559</value>
		</numericStateVariable>
		<numericStateVariable scaleAndSubsystem="OrganSystem.Cardiovascular">
			<name>P_pa</name>
			<value>15.71803315</value>
		</numericStateVariable>
		<numericStateVariable scaleAndSubsystem="OrganSystem.Cardiovascular">
			<name>P_peri</name>
			<value>-6.6928703</value>
		</numericStateVariable>
		<numericStateVariable scaleAndSubsystem="OrganSystem.Cardiovascular">
			<name>P_pu</name>
			<value>-2.4145205</value>
		</numericStateVariable>
		<numericStateVariable scaleAndSubsystem="OrganSystem.Cardiovascular">
			<name>P_rv</name>
			<value>6.2396117</value>
		</numericStateVariable>
		<numericStateVariable scaleAndSubsystem="OrganSystem.Cardiovascular">
			<name>P_th</name>
			<value>-4</value>
		</numericStateVariable>
		<numericStateVariable scaleAndSubsystem="OrganSystem.Cardiovascular">
			<name>P_vc</name>
			<value>7.1174251</value>
		</numericStateVariable>
	</timepoint>
	<timepoint value="96">
		<numericStateVariable scaleAndSubsystem="OrganSystem.Cardiovascular">
			<name>HR</name>
			<value>359.26959</value>
		</numericStateVariable>
		<numericStateVariable scaleAndSubsystem="Cellular.Baroreceptor">
			<name>P_ao</name>
			<value>131.38998</value>
		</numericStateVariable>
		<numericStateVariable scaleAndSubsystem="OrganSystem.Cardiovascular">
			<name>P_pa</name>
			<value>15.68759906</value>
		</numericStateVariable>
		<numericStateVariable scaleAndSubsystem="OrganSystem.Cardiovascular">
			<name>P_peri</name>
			<value>-6.6926916</value>
		</numericStateVariable>
		<numericStateVariable scaleAndSubsystem="OrganSystem.Cardiovascular">
			<name>P_pu</name>
			<value>-2.4141129</value>
		</numericStateVariable>
		<numericStateVariable scaleAndSubsystem="OrganSystem.Cardiovascular">
			<name>P_rv</name>
			<value>5.4333526</value>
		</numericStateVariable>
		<numericStateVariable scaleAndSubsystem="OrganSystem.Cardiovascular">
			<name>P_th</name>
			<value>-4</value>
		</numericStateVariable>
		<numericStateVariable scaleAndSubsystem="OrganSystem.Cardiovascular">
			<name>P_vc</name>
			<value>7.1177876</value>
		</numericStateVariable>
	</timepoint>
	<timepoint value="97">
		<numericStateVariable scaleAndSubsystem="OrganSystem.Cardiovascular">
			<name>HR</name>
			<value>359.28407</value>
		</numericStateVariable>
		<numericStateVariable scaleAndSubsystem="Cellular.Baroreceptor">
			<name>P_ao</name>
			<value>131.19468</value>
		</numericStateVariable>
		<numericStateVariable scaleAndSubsystem="OrganSystem.Cardiovascular">
			<name>P_pa</name>
			<value>15.65721673</value>
		</numericStateVariable>
		<numericStateVariable scaleAndSubsystem="OrganSystem.Cardiovascular">
			<name>P_peri</name>
			<value>-6.6923205</value>
		</numericStateVariable>
		<numericStateVariable scaleAndSubsystem="OrganSystem.Cardiovascular">
			<name>P_pu</name>
			<value>-2.413706</value>
		</numericStateVariable>
		<numericStateVariable scaleAndSubsystem="OrganSystem.Cardiovascular">
			<name>P_rv</name>
			<value>4.6953756</value>
		</numericStateVariable>
		<numericStateVariable scaleAndSubsystem="OrganSystem.Cardiovascular">
			<name>P_th</name>
			<value>-4</value>
		</numericStateVariable>
		<numericStateVariable scaleAndSubsystem="OrganSystem.Cardiovascular">
			<name>P_vc</name>
			<value>7.1180246</value>
		</numericStateVariable>
	</timepoint>
	<timepoint value="98">
		<numericStateVariable scaleAndSubsystem="OrganSystem.Cardiovascular">
			<name>HR</name>
			<value>359.29822</value>
		</numericStateVariable>
		<numericStateVariable scaleAndSubsystem="Cellular.Baroreceptor">
			<name>P_ao</name>
			<value>130.99968</value>
		</numericStateVariable>
		<numericStateVariable scaleAndSubsystem="OrganSystem.Cardiovascular">
			<name>P_pa</name>
			<value>15.62688608</value>
		</numericStateVariable>
		<numericStateVariable scaleAndSubsystem="OrganSystem.Cardiovascular">
			<name>P_peri</name>
			<value>-6.6917522</value>
		</numericStateVariable>
		<numericStateVariable scaleAndSubsystem="OrganSystem.Cardiovascular">
			<name>P_pu</name>
			<value>-2.4132997</value>
		</numericStateVariable>
		<numericStateVariable scaleAndSubsystem="OrganSystem.Cardiovascular">
			<name>P_rv</name>
			<value>4.0301986</value>
		</numericStateVariable>
		<numericStateVariable scaleAndSubsystem="OrganSystem.Cardiovascular">
			<name>P_th</name>
			<value>-4</value>
		</numericStateVariable>
		<numericStateVariable scaleAndSubsystem="OrganSystem.Cardiovascular">
			<name>P_vc</name>
			<value>7.1181331</value>
		</numericStateVariable>
	</timepoint>
	<timepoint value="99">
		<numericStateVariable scaleAndSubsystem="OrganSystem.Cardiovascular">
			<name>HR</name>
			<value>359.3120317</value>
		</numericStateVariable>
		<numericStateVariable scaleAndSubsystem="Cellular.Baroreceptor">
			<name>P_ao</name>
			<value>130.805</value>
		</numericStateVariable>
		<numericStateVariable scaleAndSubsystem="OrganSystem.Cardiovascular">
			<name>P_pa</name>
			<value>15.59660701</value>
		</numericStateVariable>
		<numericStateVariable scaleAndSubsystem="OrganSystem.Cardiovascular">
			<name>P_peri</name>
			<value>-6.6909974</value>
		</numericStateVariable>
		<numericStateVariable scaleAndSubsystem="OrganSystem.Cardiovascular">
			<name>P_pu</name>
			<value>-2.4128942</value>
		</numericStateVariable>
		<numericStateVariable scaleAndSubsystem="OrganSystem.Cardiovascular">
			<name>P_rv</name>
			<value>3.4392876</value>
		</numericStateVariable>
		<numericStateVariable scaleAndSubsystem="OrganSystem.Cardiovascular">
			<name>P_th</name>
			<value>-4</value>
		</numericStateVariable>
		<numericStateVariable scaleAndSubsystem="OrganSystem.Cardiovascular">
			<name>P_vc</name>
			<value>7.1181204</value>
		</numericStateVariable>
	</timepoint>
	<timepoint value="100">
		<numericStateVariable scaleAndSubsystem="OrganSystem.Cardiovascular">
			<name>HR</name>
			<value>359.32549</value>
		</numericStateVariable>
		<numericStateVariable scaleAndSubsystem="Cellular.Baroreceptor">
			<name>P_ao</name>
			<value>130.61061</value>
		</numericStateVariable>
		<numericStateVariable scaleAndSubsystem="OrganSystem.Cardiovascular">
			<name>P_pa</name>
			<value>15.56637945</value>
		</numericStateVariable>
		<numericStateVariable scaleAndSubsystem="OrganSystem.Cardiovascular">
			<name>P_peri</name>
			<value>-6.6900725</value>
		</numericStateVariable>
		<numericStateVariable scaleAndSubsystem="OrganSystem.Cardiovascular">
			<name>P_pu</name>
			<value>-2.4124894</value>
		</numericStateVariable>
		<numericStateVariable scaleAndSubsystem="OrganSystem.Cardiovascular">
			<name>P_rv</name>
			<value>2.921909</value>
		</numericStateVariable>
		<numericStateVariable scaleAndSubsystem="OrganSystem.Cardiovascular">
			<name>P_th</name>
			<value>-4</value>
		</numericStateVariable>
		<numericStateVariable scaleAndSubsystem="OrganSystem.Cardiovascular">
			<name>P_vc</name>
			<value>7.1179976</value>
		</numericStateVariable>
	</timepoint>
	<timepoint value="101">
		<numericStateVariable scaleAndSubsystem="OrganSystem.Cardiovascular">
			<name>HR</name>
			<value>359.33857</value>
		</numericStateVariable>
		<numericStateVariable scaleAndSubsystem="Cellular.Baroreceptor">
			<name>P_ao</name>
			<value>130.41654</value>
		</numericStateVariable>
		<numericStateVariable scaleAndSubsystem="OrganSystem.Cardiovascular">
			<name>P_pa</name>
			<value>15.5362033</value>
		</numericStateVariable>
		<numericStateVariable scaleAndSubsystem="OrganSystem.Cardiovascular">
			<name>P_peri</name>
			<value>-6.6889958</value>
		</numericStateVariable>
		<numericStateVariable scaleAndSubsystem="OrganSystem.Cardiovascular">
			<name>P_pu</name>
			<value>-2.4120852</value>
		</numericStateVariable>
		<numericStateVariable scaleAndSubsystem="OrganSystem.Cardiovascular">
			<name>P_rv</name>
			<value>2.4756238</value>
		</numericStateVariable>
		<numericStateVariable scaleAndSubsystem="OrganSystem.Cardiovascular">
			<name>P_th</name>
			<value>-4</value>
		</numericStateVariable>
		<numericStateVariable scaleAndSubsystem="OrganSystem.Cardiovascular">
			<name>P_vc</name>
			<value>7.1177771</value>
		</numericStateVariable>
	</timepoint>
	<timepoint value="102">
		<numericStateVariable scaleAndSubsystem="OrganSystem.Cardiovascular">
			<name>HR</name>
			<value>359.35127</value>
		</numericStateVariable>
		<numericStateVariable scaleAndSubsystem="Cellular.Baroreceptor">
			<name>P_ao</name>
			<value>130.22277</value>
		</numericStateVariable>
		<numericStateVariable scaleAndSubsystem="OrganSystem.Cardiovascular">
			<name>P_pa</name>
			<value>15.50607848</value>
		</numericStateVariable>
		<numericStateVariable scaleAndSubsystem="OrganSystem.Cardiovascular">
			<name>P_peri</name>
			<value>-6.6877859</value>
		</numericStateVariable>
		<numericStateVariable scaleAndSubsystem="OrganSystem.Cardiovascular">
			<name>P_pu</name>
			<value>-2.4116817</value>
		</numericStateVariable>
		<numericStateVariable scaleAndSubsystem="OrganSystem.Cardiovascular">
			<name>P_rv</name>
			<value>2.0966659</value>
		</numericStateVariable>
		<numericStateVariable scaleAndSubsystem="OrganSystem.Cardiovascular">
			<name>P_th</name>
			<value>-4</value>
		</numericStateVariable>
		<numericStateVariable scaleAndSubsystem="OrganSystem.Cardiovascular">
			<name>P_vc</name>
			<value>7.1174712</value>
		</numericStateVariable>
	</timepoint>
	<timepoint value="103">
		<numericStateVariable scaleAndSubsystem="OrganSystem.Cardiovascular">
			<name>HR</name>
			<value>359.36357</value>
		</numericStateVariable>
		<numericStateVariable scaleAndSubsystem="Cellular.Baroreceptor">
			<name>P_ao</name>
			<value>130.0293</value>
		</numericStateVariable>
		<numericStateVariable scaleAndSubsystem="OrganSystem.Cardiovascular">
			<name>P_pa</name>
			<value>15.4760049</value>
		</numericStateVariable>
		<numericStateVariable scaleAndSubsystem="OrganSystem.Cardiovascular">
			<name>P_peri</name>
			<value>-6.6864608</value>
		</numericStateVariable>
		<numericStateVariable scaleAndSubsystem="OrganSystem.Cardiovascular">
			<name>P_pu</name>
			<value>-2.4112789</value>
		</numericStateVariable>
		<numericStateVariable scaleAndSubsystem="OrganSystem.Cardiovascular">
			<name>P_rv</name>
			<value>1.7802839</value>
		</numericStateVariable>
		<numericStateVariable scaleAndSubsystem="OrganSystem.Cardiovascular">
			<name>P_th</name>
			<value>-4</value>
		</numericStateVariable>
		<numericStateVariable scaleAndSubsystem="OrganSystem.Cardiovascular">
			<name>P_vc</name>
			<value>7.117092</value>
		</numericStateVariable>
	</timepoint>
	<timepoint value="104">
		<numericStateVariable scaleAndSubsystem="OrganSystem.Cardiovascular">
			<name>HR</name>
			<value>359.37545</value>
		</numericStateVariable>
		<numericStateVariable scaleAndSubsystem="Cellular.Baroreceptor">
			<name>P_ao</name>
			<value>129.83613</value>
		</numericStateVariable>
		<numericStateVariable scaleAndSubsystem="OrganSystem.Cardiovascular">
			<name>P_pa</name>
			<value>15.44598247</value>
		</numericStateVariable>
		<numericStateVariable scaleAndSubsystem="OrganSystem.Cardiovascular">
			<name>P_peri</name>
			<value>-6.6850373</value>
		</numericStateVariable>
		<numericStateVariable scaleAndSubsystem="OrganSystem.Cardiovascular">
			<name>P_pu</name>
			<value>-2.4108768</value>
		</numericStateVariable>
		<numericStateVariable scaleAndSubsystem="OrganSystem.Cardiovascular">
			<name>P_rv</name>
			<value>1.5210625</value>
		</numericStateVariable>
		<numericStateVariable scaleAndSubsystem="OrganSystem.Cardiovascular">
			<name>P_th</name>
			<value>-4</value>
		</numericStateVariable>
		<numericStateVariable scaleAndSubsystem="OrganSystem.Cardiovascular">
			<name>P_vc</name>
			<value>7.116651</value>
		</numericStateVariable>
	</timepoint>
	<timepoint value="105">
		<numericStateVariable scaleAndSubsystem="OrganSystem.Cardiovascular">
			<name>HR</name>
			<value>359.38691</value>
		</numericStateVariable>
		<numericStateVariable scaleAndSubsystem="Cellular.Baroreceptor">
			<name>P_ao</name>
			<value>129.6432706</value>
		</numericStateVariable>
		<numericStateVariable scaleAndSubsystem="OrganSystem.Cardiovascular">
			<name>P_pa</name>
			<value>15.41601111</value>
		</numericStateVariable>
		<numericStateVariable scaleAndSubsystem="OrganSystem.Cardiovascular">
			<name>P_peri</name>
			<value>-6.6835314</value>
		</numericStateVariable>
		<numericStateVariable scaleAndSubsystem="OrganSystem.Cardiovascular">
			<name>P_pu</name>
			<value>-2.4104754</value>
		</numericStateVariable>
		<numericStateVariable scaleAndSubsystem="OrganSystem.Cardiovascular">
			<name>P_rv</name>
			<value>1.3132236</value>
		</numericStateVariable>
		<numericStateVariable scaleAndSubsystem="OrganSystem.Cardiovascular">
			<name>P_th</name>
			<value>-4</value>
		</numericStateVariable>
		<numericStateVariable scaleAndSubsystem="OrganSystem.Cardiovascular">
			<name>P_vc</name>
			<value>7.1161584</value>
		</numericStateVariable>
	</timepoint>
	<timepoint value="106">
		<numericStateVariable scaleAndSubsystem="OrganSystem.Cardiovascular">
			<name>HR</name>
			<value>359.39794</value>
		</numericStateVariable>
		<numericStateVariable scaleAndSubsystem="Cellular.Baroreceptor">
			<name>P_ao</name>
			<value>129.45071</value>
		</numericStateVariable>
		<numericStateVariable scaleAndSubsystem="OrganSystem.Cardiovascular">
			<name>P_pa</name>
			<value>15.38609072</value>
		</numericStateVariable>
		<numericStateVariable scaleAndSubsystem="OrganSystem.Cardiovascular">
			<name>P_peri</name>
			<value>-6.6819573</value>
		</numericStateVariable>
		<numericStateVariable scaleAndSubsystem="OrganSystem.Cardiovascular">
			<name>P_pu</name>
			<value>-2.4100747</value>
		</numericStateVariable>
		<numericStateVariable scaleAndSubsystem="OrganSystem.Cardiovascular">
			<name>P_rv</name>
			<value>1.1508996</value>
		</numericStateVariable>
		<numericStateVariable scaleAndSubsystem="OrganSystem.Cardiovascular">
			<name>P_th</name>
			<value>-4</value>
		</numericStateVariable>
		<numericStateVariable scaleAndSubsystem="OrganSystem.Cardiovascular">
			<name>P_vc</name>
			<value>7.115624</value>
		</numericStateVariable>
	</timepoint>
	<timepoint value="107">
		<numericStateVariable scaleAndSubsystem="OrganSystem.Cardiovascular">
			<name>HR</name>
			<value>359.40851</value>
		</numericStateVariable>
		<numericStateVariable scaleAndSubsystem="Cellular.Baroreceptor">
			<name>P_ao</name>
			<value>129.25845</value>
		</numericStateVariable>
		<numericStateVariable scaleAndSubsystem="OrganSystem.Cardiovascular">
			<name>P_pa</name>
			<value>15.35622123</value>
		</numericStateVariable>
		<numericStateVariable scaleAndSubsystem="OrganSystem.Cardiovascular">
			<name>P_peri</name>
			<value>-6.6803279</value>
		</numericStateVariable>
		<numericStateVariable scaleAndSubsystem="OrganSystem.Cardiovascular">
			<name>P_pu</name>
			<value>-2.4096746</value>
		</numericStateVariable>
		<numericStateVariable scaleAndSubsystem="OrganSystem.Cardiovascular">
			<name>P_rv</name>
			<value>1.0283665</value>
		</numericStateVariable>
		<numericStateVariable scaleAndSubsystem="OrganSystem.Cardiovascular">
			<name>P_th</name>
			<value>-4</value>
		</numericStateVariable>
		<numericStateVariable scaleAndSubsystem="OrganSystem.Cardiovascular">
			<name>P_vc</name>
			<value>7.1150562</value>
		</numericStateVariable>
	</timepoint>
	<timepoint value="108">
		<numericStateVariable scaleAndSubsystem="OrganSystem.Cardiovascular">
			<name>HR</name>
			<value>359.41864</value>
		</numericStateVariable>
		<numericStateVariable scaleAndSubsystem="Cellular.Baroreceptor">
			<name>P_ao</name>
			<value>129.0665</value>
		</numericStateVariable>
		<numericStateVariable scaleAndSubsystem="OrganSystem.Cardiovascular">
			<name>P_pa</name>
			<value>15.32640254</value>
		</numericStateVariable>
		<numericStateVariable scaleAndSubsystem="OrganSystem.Cardiovascular">
			<name>P_peri</name>
			<value>-6.6786547</value>
		</numericStateVariable>
		<numericStateVariable scaleAndSubsystem="OrganSystem.Cardiovascular">
			<name>P_pu</name>
			<value>-2.4092753</value>
		</numericStateVariable>
		<numericStateVariable scaleAndSubsystem="OrganSystem.Cardiovascular">
			<name>P_rv</name>
			<value>0.9402289</value>
		</numericStateVariable>
		<numericStateVariable scaleAndSubsystem="OrganSystem.Cardiovascular">
			<name>P_th</name>
			<value>-4</value>
		</numericStateVariable>
		<numericStateVariable scaleAndSubsystem="OrganSystem.Cardiovascular">
			<name>P_vc</name>
			<value>7.1144625</value>
		</numericStateVariable>
	</timepoint>
	<timepoint value="109">
		<numericStateVariable scaleAndSubsystem="OrganSystem.Cardiovascular">
			<name>HR</name>
			<value>359.4283</value>
		</numericStateVariable>
		<numericStateVariable scaleAndSubsystem="Cellular.Baroreceptor">
			<name>P_ao</name>
			<value>128.87484</value>
		</numericStateVariable>
		<numericStateVariable scaleAndSubsystem="OrganSystem.Cardiovascular">
			<name>P_pa</name>
			<value>15.29663457</value>
		</numericStateVariable>
		<numericStateVariable scaleAndSubsystem="OrganSystem.Cardiovascular">
			<name>P_peri</name>
			<value>-6.6769471</value>
		</numericStateVariable>
		<numericStateVariable scaleAndSubsystem="OrganSystem.Cardiovascular">
			<name>P_pu</name>
			<value>-2.4088768</value>
		</numericStateVariable>
		<numericStateVariable scaleAndSubsystem="OrganSystem.Cardiovascular">
			<name>P_rv</name>
			<value>0.88154977</value>
		</numericStateVariable>
		<numericStateVariable scaleAndSubsystem="OrganSystem.Cardiovascular">
			<name>P_th</name>
			<value>-4</value>
		</numericStateVariable>
		<numericStateVariable scaleAndSubsystem="OrganSystem.Cardiovascular">
			<name>P_vc</name>
			<value>7.1138495</value>
		</numericStateVariable>
	</timepoint>
	<timepoint value="110">
		<numericStateVariable scaleAndSubsystem="OrganSystem.Cardiovascular">
			<name>HR</name>
			<value>359.4375</value>
		</numericStateVariable>
		<numericStateVariable scaleAndSubsystem="Cellular.Baroreceptor">
			<name>P_ao</name>
			<value>128.68349</value>
		</numericStateVariable>
		<numericStateVariable scaleAndSubsystem="OrganSystem.Cardiovascular">
			<name>P_pa</name>
			<value>15.2669172</value>
		</numericStateVariable>
		<numericStateVariable scaleAndSubsystem="OrganSystem.Cardiovascular">
			<name>P_peri</name>
			<value>-6.6751115</value>
		</numericStateVariable>
		<numericStateVariable scaleAndSubsystem="OrganSystem.Cardiovascular">
			<name>P_pu</name>
			<value>-2.4085331</value>
		</numericStateVariable>
		<numericStateVariable scaleAndSubsystem="OrganSystem.Cardiovascular">
			<name>P_rv</name>
			<value>0.84830231</value>
		</numericStateVariable>
		<numericStateVariable scaleAndSubsystem="OrganSystem.Cardiovascular">
			<name>P_th</name>
			<value>-4</value>
		</numericStateVariable>
		<numericStateVariable scaleAndSubsystem="OrganSystem.Cardiovascular">
			<name>P_vc</name>
			<value>7.1132227</value>
		</numericStateVariable>
	</timepoint>
	<timepoint value="111">
		<numericStateVariable scaleAndSubsystem="OrganSystem.Cardiovascular">
			<name>HR</name>
			<value>359.44623</value>
		</numericStateVariable>
		<numericStateVariable scaleAndSubsystem="Cellular.Baroreceptor">
			<name>P_ao</name>
			<value>128.49243</value>
		</numericStateVariable>
		<numericStateVariable scaleAndSubsystem="OrganSystem.Cardiovascular">
			<name>P_pa</name>
			<value>15.23725</value>
		</numericStateVariable>
		<numericStateVariable scaleAndSubsystem="OrganSystem.Cardiovascular">
			<name>P_peri</name>
			<value>-6.6729873</value>
		</numericStateVariable>
		<numericStateVariable scaleAndSubsystem="OrganSystem.Cardiovascular">
			<name>P_pu</name>
			<value>-2.4083319</value>
		</numericStateVariable>
		<numericStateVariable scaleAndSubsystem="OrganSystem.Cardiovascular">
			<name>P_rv</name>
			<value>0.83708276</value>
		</numericStateVariable>
		<numericStateVariable scaleAndSubsystem="OrganSystem.Cardiovascular">
			<name>P_th</name>
			<value>-4</value>
		</numericStateVariable>
		<numericStateVariable scaleAndSubsystem="OrganSystem.Cardiovascular">
			<name>P_vc</name>
			<value>7.1125871</value>
		</numericStateVariable>
	</timepoint>
	<timepoint value="112">
		<numericStateVariable scaleAndSubsystem="OrganSystem.Cardiovascular">
			<name>HR</name>
			<value>359.4544849</value>
		</numericStateVariable>
		<numericStateVariable scaleAndSubsystem="Cellular.Baroreceptor">
			<name>P_ao</name>
			<value>128.30167</value>
		</numericStateVariable>
		<numericStateVariable scaleAndSubsystem="OrganSystem.Cardiovascular">
			<name>P_pa</name>
			<value>15.20763316</value>
		</numericStateVariable>
		<numericStateVariable scaleAndSubsystem="OrganSystem.Cardiovascular">
			<name>P_peri</name>
			<value>-6.6705808</value>
		</numericStateVariable>
		<numericStateVariable scaleAndSubsystem="OrganSystem.Cardiovascular">
			<name>P_pu</name>
			<value>-2.4082718</value>
		</numericStateVariable>
		<numericStateVariable scaleAndSubsystem="OrganSystem.Cardiovascular">
			<name>P_rv</name>
			<value>0.84426936</value>
		</numericStateVariable>
		<numericStateVariable scaleAndSubsystem="OrganSystem.Cardiovascular">
			<name>P_th</name>
			<value>-4</value>
		</numericStateVariable>
		<numericStateVariable scaleAndSubsystem="OrganSystem.Cardiovascular">
			<name>P_vc</name>
			<value>7.111947</value>
		</numericStateVariable>
	</timepoint>
	<timepoint value="113">
		<numericStateVariable scaleAndSubsystem="OrganSystem.Cardiovascular">
			<name>HR</name>
			<value>359.46227</value>
		</numericStateVariable>
		<numericStateVariable scaleAndSubsystem="Cellular.Baroreceptor">
			<name>P_ao</name>
			<value>128.11121</value>
		</numericStateVariable>
		<numericStateVariable scaleAndSubsystem="OrganSystem.Cardiovascular">
			<name>P_pa</name>
			<value>15.17806586</value>
		</numericStateVariable>
		<numericStateVariable scaleAndSubsystem="OrganSystem.Cardiovascular">
			<name>P_peri</name>
			<value>-6.6679422</value>
		</numericStateVariable>
		<numericStateVariable scaleAndSubsystem="OrganSystem.Cardiovascular">
			<name>P_pu</name>
			<value>-2.408328</value>
		</numericStateVariable>
		<numericStateVariable scaleAndSubsystem="OrganSystem.Cardiovascular">
			<name>P_rv</name>
			<value>0.86661909</value>
		</numericStateVariable>
		<numericStateVariable scaleAndSubsystem="OrganSystem.Cardiovascular">
			<name>P_th</name>
			<value>-4</value>
		</numericStateVariable>
		<numericStateVariable scaleAndSubsystem="OrganSystem.Cardiovascular">
			<name>P_vc</name>
			<value>7.1113057</value>
		</numericStateVariable>
	</timepoint>
	<timepoint value="114">
		<numericStateVariable scaleAndSubsystem="OrganSystem.Cardiovascular">
			<name>HR</name>
			<value>359.46959</value>
		</numericStateVariable>
		<numericStateVariable scaleAndSubsystem="Cellular.Baroreceptor">
			<name>P_ao</name>
			<value>127.92106</value>
		</numericStateVariable>
		<numericStateVariable scaleAndSubsystem="OrganSystem.Cardiovascular">
			<name>P_pa</name>
			<value>15.148548</value>
		</numericStateVariable>
		<numericStateVariable scaleAndSubsystem="OrganSystem.Cardiovascular">
			<name>P_peri</name>
			<value>-6.6651219</value>
		</numericStateVariable>
		<numericStateVariable scaleAndSubsystem="OrganSystem.Cardiovascular">
			<name>P_pu</name>
			<value>-2.4084756</value>
		</numericStateVariable>
		<numericStateVariable scaleAndSubsystem="OrganSystem.Cardiovascular">
			<name>P_rv</name>
			<value>0.90138185</value>
		</numericStateVariable>
		<numericStateVariable scaleAndSubsystem="OrganSystem.Cardiovascular">
			<name>P_th</name>
			<value>-4</value>
		</numericStateVariable>
		<numericStateVariable scaleAndSubsystem="OrganSystem.Cardiovascular">
			<name>P_vc</name>
			<value>7.1106663</value>
		</numericStateVariable>
	</timepoint>
	<timepoint value="115">
		<numericStateVariable scaleAndSubsystem="OrganSystem.Cardiovascular">
			<name>HR</name>
			<value>359.47644</value>
		</numericStateVariable>
		<numericStateVariable scaleAndSubsystem="Cellular.Baroreceptor">
			<name>P_ao</name>
			<value>127.73119</value>
		</numericStateVariable>
		<numericStateVariable scaleAndSubsystem="OrganSystem.Cardiovascular">
			<name>P_pa</name>
			<value>15.11907939</value>
		</numericStateVariable>
		<numericStateVariable scaleAndSubsystem="OrganSystem.Cardiovascular">
			<name>P_peri</name>
			<value>-6.6621621</value>
		</numericStateVariable>
		<numericStateVariable scaleAndSubsystem="OrganSystem.Cardiovascular">
			<name>P_pu</name>
			<value>-2.4086935</value>
		</numericStateVariable>
		<numericStateVariable scaleAndSubsystem="OrganSystem.Cardiovascular">
			<name>P_rv</name>
			<value>0.9462428899999999</value>
		</numericStateVariable>
		<numericStateVariable scaleAndSubsystem="OrganSystem.Cardiovascular">
			<name>P_th</name>
			<value>-4</value>
		</numericStateVariable>
		<numericStateVariable scaleAndSubsystem="OrganSystem.Cardiovascular">
			<name>P_vc</name>
			<value>7.1100313</value>
		</numericStateVariable>
	</timepoint>
	<timepoint value="116">
		<numericStateVariable scaleAndSubsystem="OrganSystem.Cardiovascular">
			<name>HR</name>
			<value>359.48283</value>
		</numericStateVariable>
		<numericStateVariable scaleAndSubsystem="Cellular.Baroreceptor">
			<name>P_ao</name>
			<value>127.54163</value>
		</numericStateVariable>
		<numericStateVariable scaleAndSubsystem="OrganSystem.Cardiovascular">
			<name>P_pa</name>
			<value>15.08966</value>
		</numericStateVariable>
		<numericStateVariable scaleAndSubsystem="OrganSystem.Cardiovascular">
			<name>P_peri</name>
			<value>-6.6590971</value>
		</numericStateVariable>
		<numericStateVariable scaleAndSubsystem="OrganSystem.Cardiovascular">
			<name>P_pu</name>
			<value>-2.4089649</value>
		</numericStateVariable>
		<numericStateVariable scaleAndSubsystem="OrganSystem.Cardiovascular">
			<name>P_rv</name>
			<value>0.99924608</value>
		</numericStateVariable>
		<numericStateVariable scaleAndSubsystem="OrganSystem.Cardiovascular">
			<name>P_th</name>
			<value>-4</value>
		</numericStateVariable>
		<numericStateVariable scaleAndSubsystem="OrganSystem.Cardiovascular">
			<name>P_vc</name>
			<value>7.1094026</value>
		</numericStateVariable>
	</timepoint>
	<timepoint value="117">
		<numericStateVariable scaleAndSubsystem="OrganSystem.Cardiovascular">
			<name>HR</name>
			<value>359.48878</value>
		</numericStateVariable>
		<numericStateVariable scaleAndSubsystem="Cellular.Baroreceptor">
			<name>P_ao</name>
			<value>127.35236</value>
		</numericStateVariable>
		<numericStateVariable scaleAndSubsystem="OrganSystem.Cardiovascular">
			<name>P_pa</name>
			<value>15.06028913</value>
		</numericStateVariable>
		<numericStateVariable scaleAndSubsystem="OrganSystem.Cardiovascular">
			<name>P_peri</name>
			<value>-6.6559542</value>
		</numericStateVariable>
		<numericStateVariable scaleAndSubsystem="OrganSystem.Cardiovascular">
			<name>P_pu</name>
			<value>-2.4092765</value>
		</numericStateVariable>
		<numericStateVariable scaleAndSubsystem="OrganSystem.Cardiovascular">
			<name>P_rv</name>
			<value>1.0587334</value>
		</numericStateVariable>
		<numericStateVariable scaleAndSubsystem="OrganSystem.Cardiovascular">
			<name>P_th</name>
			<value>-4</value>
		</numericStateVariable>
		<numericStateVariable scaleAndSubsystem="OrganSystem.Cardiovascular">
			<name>P_vc</name>
			<value>7.1087818</value>
		</numericStateVariable>
	</timepoint>
	<timepoint value="118">
		<numericStateVariable scaleAndSubsystem="OrganSystem.Cardiovascular">
			<name>HR</name>
			<value>359.49428</value>
		</numericStateVariable>
		<numericStateVariable scaleAndSubsystem="Cellular.Baroreceptor">
			<name>P_ao</name>
			<value>127.16339</value>
		</numericStateVariable>
		<numericStateVariable scaleAndSubsystem="OrganSystem.Cardiovascular">
			<name>P_pa</name>
			<value>15.0309672</value>
		</numericStateVariable>
		<numericStateVariable scaleAndSubsystem="OrganSystem.Cardiovascular">
			<name>P_peri</name>
			<value>-6.6527555</value>
		</numericStateVariable>
		<numericStateVariable scaleAndSubsystem="OrganSystem.Cardiovascular">
			<name>P_pu</name>
			<value>-2.4096178</value>
		</numericStateVariable>
		<numericStateVariable scaleAndSubsystem="OrganSystem.Cardiovascular">
			<name>P_rv</name>
			<value>1.1233009</value>
		</numericStateVariable>
		<numericStateVariable scaleAndSubsystem="OrganSystem.Cardiovascular">
			<name>P_th</name>
			<value>-4</value>
		</numericStateVariable>
		<numericStateVariable scaleAndSubsystem="OrganSystem.Cardiovascular">
			<name>P_vc</name>
			<value>7.1081704</value>
		</numericStateVariable>
	</timepoint>
	<timepoint value="119">
		<numericStateVariable scaleAndSubsystem="OrganSystem.Cardiovascular">
			<name>HR</name>
			<value>359.49936</value>
		</numericStateVariable>
		<numericStateVariable scaleAndSubsystem="Cellular.Baroreceptor">
			<name>P_ao</name>
			<value>126.97472</value>
		</numericStateVariable>
		<numericStateVariable scaleAndSubsystem="OrganSystem.Cardiovascular">
			<name>P_pa</name>
			<value>15.00169389</value>
		</numericStateVariable>
		<numericStateVariable scaleAndSubsystem="OrganSystem.Cardiovascular">
			<name>P_peri</name>
			<value>-6.6495182</value>
		</numericStateVariable>
		<numericStateVariable scaleAndSubsystem="OrganSystem.Cardiovascular">
			<name>P_pu</name>
			<value>-2.4099804</value>
		</numericStateVariable>
		<numericStateVariable scaleAndSubsystem="OrganSystem.Cardiovascular">
			<name>P_rv</name>
			<value>1.1917685</value>
		</numericStateVariable>
		<numericStateVariable scaleAndSubsystem="OrganSystem.Cardiovascular">
			<name>P_th</name>
			<value>-4</value>
		</numericStateVariable>
		<numericStateVariable scaleAndSubsystem="OrganSystem.Cardiovascular">
			<name>P_vc</name>
			<value>7.1075692</value>
		</numericStateVariable>
	</timepoint>
	<timepoint value="120">
		<numericStateVariable scaleAndSubsystem="OrganSystem.Cardiovascular">
			<name>HR</name>
			<value>359.5040224</value>
		</numericStateVariable>
		<numericStateVariable scaleAndSubsystem="Cellular.Baroreceptor">
			<name>P_ao</name>
			<value>126.78634</value>
		</numericStateVariable>
		<numericStateVariable scaleAndSubsystem="OrganSystem.Cardiovascular">
			<name>P_pa</name>
			<value>14.97246909</value>
		</numericStateVariable>
		<numericStateVariable scaleAndSubsystem="OrganSystem.Cardiovascular">
			<name>P_peri</name>
			<value>-6.6462558</value>
		</numericStateVariable>
		<numericStateVariable scaleAndSubsystem="OrganSystem.Cardiovascular">
			<name>P_pu</name>
			<value>-2.4103581</value>
		</numericStateVariable>
		<numericStateVariable scaleAndSubsystem="OrganSystem.Cardiovascular">
			<name>P_rv</name>
			<value>1.2631544</value>
		</numericStateVariable>
		<numericStateVariable scaleAndSubsystem="OrganSystem.Cardiovascular">
			<name>P_th</name>
			<value>-4</value>
		</numericStateVariable>
		<numericStateVariable scaleAndSubsystem="OrganSystem.Cardiovascular">
			<name>P_vc</name>
			<value>7.1069791</value>
		</numericStateVariable>
	</timepoint>
	<timepoint value="121">
		<numericStateVariable scaleAndSubsystem="OrganSystem.Cardiovascular">
			<name>HR</name>
			<value>359.50829</value>
		</numericStateVariable>
		<numericStateVariable scaleAndSubsystem="Cellular.Baroreceptor">
			<name>P_ao</name>
			<value>126.5982527</value>
		</numericStateVariable>
		<numericStateVariable scaleAndSubsystem="OrganSystem.Cardiovascular">
			<name>P_pa</name>
			<value>14.9432927</value>
		</numericStateVariable>
		<numericStateVariable scaleAndSubsystem="OrganSystem.Cardiovascular">
			<name>P_peri</name>
			<value>-6.6429789</value>
		</numericStateVariable>
		<numericStateVariable scaleAndSubsystem="OrganSystem.Cardiovascular">
			<name>P_pu</name>
			<value>-2.4107459</value>
		</numericStateVariable>
		<numericStateVariable scaleAndSubsystem="OrganSystem.Cardiovascular">
			<name>P_rv</name>
			<value>1.3366535</value>
		</numericStateVariable>
		<numericStateVariable scaleAndSubsystem="OrganSystem.Cardiovascular">
			<name>P_th</name>
			<value>-4</value>
		</numericStateVariable>
		<numericStateVariable scaleAndSubsystem="OrganSystem.Cardiovascular">
			<name>P_vc</name>
			<value>7.1064007</value>
		</numericStateVariable>
	</timepoint>
	<timepoint value="122">
		<numericStateVariable scaleAndSubsystem="OrganSystem.Cardiovascular">
			<name>HR</name>
			<value>359.51218</value>
		</numericStateVariable>
		<numericStateVariable scaleAndSubsystem="Cellular.Baroreceptor">
			<name>P_ao</name>
			<value>126.41046</value>
		</numericStateVariable>
		<numericStateVariable scaleAndSubsystem="OrganSystem.Cardiovascular">
			<name>P_pa</name>
			<value>14.91416462</value>
		</numericStateVariable>
		<numericStateVariable scaleAndSubsystem="OrganSystem.Cardiovascular">
			<name>P_peri</name>
			<value>-6.6396957</value>
		</numericStateVariable>
		<numericStateVariable scaleAndSubsystem="OrganSystem.Cardiovascular">
			<name>P_pu</name>
			<value>-2.4111402</value>
		</numericStateVariable>
		<numericStateVariable scaleAndSubsystem="OrganSystem.Cardiovascular">
			<name>P_rv</name>
			<value>1.4116156</value>
		</numericStateVariable>
		<numericStateVariable scaleAndSubsystem="OrganSystem.Cardiovascular">
			<name>P_th</name>
			<value>-4</value>
		</numericStateVariable>
		<numericStateVariable scaleAndSubsystem="OrganSystem.Cardiovascular">
			<name>P_vc</name>
			<value>7.1058344</value>
		</numericStateVariable>
	</timepoint>
	<timepoint value="123">
		<numericStateVariable scaleAndSubsystem="OrganSystem.Cardiovascular">
			<name>HR</name>
			<value>359.51571</value>
		</numericStateVariable>
		<numericStateVariable scaleAndSubsystem="Cellular.Baroreceptor">
			<name>P_ao</name>
			<value>126.22297</value>
		</numericStateVariable>
		<numericStateVariable scaleAndSubsystem="OrganSystem.Cardiovascular">
			<name>P_pa</name>
			<value>14.88508477</value>
		</numericStateVariable>
		<numericStateVariable scaleAndSubsystem="OrganSystem.Cardiovascular">
			<name>P_peri</name>
			<value>-6.6364124</value>
		</numericStateVariable>
		<numericStateVariable scaleAndSubsystem="OrganSystem.Cardiovascular">
			<name>P_pu</name>
			<value>-2.4115381</value>
		</numericStateVariable>
		<numericStateVariable scaleAndSubsystem="OrganSystem.Cardiovascular">
			<name>P_rv</name>
			<value>1.4875237</value>
		</numericStateVariable>
		<numericStateVariable scaleAndSubsystem="OrganSystem.Cardiovascular">
			<name>P_th</name>
			<value>-4</value>
		</numericStateVariable>
		<numericStateVariable scaleAndSubsystem="OrganSystem.Cardiovascular">
			<name>P_vc</name>
			<value>7.1052806</value>
		</numericStateVariable>
	</timepoint>
	<timepoint value="124">
		<numericStateVariable scaleAndSubsystem="OrganSystem.Cardiovascular">
			<name>HR</name>
			<value>359.5189</value>
		</numericStateVariable>
		<numericStateVariable scaleAndSubsystem="Cellular.Baroreceptor">
			<name>P_ao</name>
			<value>126.03577</value>
		</numericStateVariable>
		<numericStateVariable scaleAndSubsystem="OrganSystem.Cardiovascular">
			<name>P_pa</name>
			<value>14.85605306</value>
		</numericStateVariable>
		<numericStateVariable scaleAndSubsystem="OrganSystem.Cardiovascular">
			<name>P_peri</name>
			<value>-6.6331337</value>
		</numericStateVariable>
		<numericStateVariable scaleAndSubsystem="OrganSystem.Cardiovascular">
			<name>P_pu</name>
			<value>-2.4119375</value>
		</numericStateVariable>
		<numericStateVariable scaleAndSubsystem="OrganSystem.Cardiovascular">
			<name>P_rv</name>
			<value>1.5639722</value>
		</numericStateVariable>
		<numericStateVariable scaleAndSubsystem="OrganSystem.Cardiovascular">
			<name>P_th</name>
			<value>-4</value>
		</numericStateVariable>
		<numericStateVariable scaleAndSubsystem="OrganSystem.Cardiovascular">
			<name>P_vc</name>
			<value>7.1047395</value>
		</numericStateVariable>
	</timepoint>
	<timepoint value="125">
		<numericStateVariable scaleAndSubsystem="OrganSystem.Cardiovascular">
			<name>HR</name>
			<value>359.52178</value>
		</numericStateVariable>
		<numericStateVariable scaleAndSubsystem="Cellular.Baroreceptor">
			<name>P_ao</name>
			<value>125.84886</value>
		</numericStateVariable>
		<numericStateVariable scaleAndSubsystem="OrganSystem.Cardiovascular">
			<name>P_pa</name>
			<value>14.82706941</value>
		</numericStateVariable>
		<numericStateVariable scaleAndSubsystem="OrganSystem.Cardiovascular">
			<name>P_peri</name>
			<value>-6.6298633</value>
		</numericStateVariable>
		<numericStateVariable scaleAndSubsystem="OrganSystem.Cardiovascular">
			<name>P_pu</name>
			<value>-2.412337</value>
		</numericStateVariable>
		<numericStateVariable scaleAndSubsystem="OrganSystem.Cardiovascular">
			<name>P_rv</name>
			<value>1.6406481</value>
		</numericStateVariable>
		<numericStateVariable scaleAndSubsystem="OrganSystem.Cardiovascular">
			<name>P_th</name>
			<value>-4</value>
		</numericStateVariable>
		<numericStateVariable scaleAndSubsystem="OrganSystem.Cardiovascular">
			<name>P_vc</name>
			<value>7.1042112</value>
		</numericStateVariable>
	</timepoint>
	<timepoint value="126">
		<numericStateVariable scaleAndSubsystem="OrganSystem.Cardiovascular">
			<name>HR</name>
			<value>359.52437</value>
		</numericStateVariable>
		<numericStateVariable scaleAndSubsystem="Cellular.Baroreceptor">
			<name>P_ao</name>
			<value>125.66224</value>
		</numericStateVariable>
		<numericStateVariable scaleAndSubsystem="OrganSystem.Cardiovascular">
			<name>P_pa</name>
			<value>14.79813373</value>
		</numericStateVariable>
		<numericStateVariable scaleAndSubsystem="OrganSystem.Cardiovascular">
			<name>P_peri</name>
			<value>-6.6266039</value>
		</numericStateVariable>
		<numericStateVariable scaleAndSubsystem="OrganSystem.Cardiovascular">
			<name>P_pu</name>
			<value>-2.4127353</value>
		</numericStateVariable>
		<numericStateVariable scaleAndSubsystem="OrganSystem.Cardiovascular">
			<name>P_rv</name>
			<value>1.7173126</value>
		</numericStateVariable>
		<numericStateVariable scaleAndSubsystem="OrganSystem.Cardiovascular">
			<name>P_th</name>
			<value>-4</value>
		</numericStateVariable>
		<numericStateVariable scaleAndSubsystem="OrganSystem.Cardiovascular">
			<name>P_vc</name>
			<value>7.1036958</value>
		</numericStateVariable>
	</timepoint>
	<timepoint value="127">
		<numericStateVariable scaleAndSubsystem="OrganSystem.Cardiovascular">
			<name>HR</name>
			<value>359.52669</value>
		</numericStateVariable>
		<numericStateVariable scaleAndSubsystem="Cellular.Baroreceptor">
			<name>P_ao</name>
			<value>125.47592</value>
		</numericStateVariable>
		<numericStateVariable scaleAndSubsystem="OrganSystem.Cardiovascular">
			<name>P_pa</name>
			<value>14.76924595</value>
		</numericStateVariable>
		<numericStateVariable scaleAndSubsystem="OrganSystem.Cardiovascular">
			<name>P_peri</name>
			<value>-6.6233574</value>
		</numericStateVariable>
		<numericStateVariable scaleAndSubsystem="OrganSystem.Cardiovascular">
			<name>P_pu</name>
			<value>-2.4131318</value>
		</numericStateVariable>
		<numericStateVariable scaleAndSubsystem="OrganSystem.Cardiovascular">
			<name>P_rv</name>
			<value>1.7937853</value>
		</numericStateVariable>
		<numericStateVariable scaleAndSubsystem="OrganSystem.Cardiovascular">
			<name>P_th</name>
			<value>-4</value>
		</numericStateVariable>
		<numericStateVariable scaleAndSubsystem="OrganSystem.Cardiovascular">
			<name>P_vc</name>
			<value>7.1031934</value>
		</numericStateVariable>
	</timepoint>
	<timepoint value="128">
		<numericStateVariable scaleAndSubsystem="OrganSystem.Cardiovascular">
			<name>HR</name>
			<value>359.5287755</value>
		</numericStateVariable>
		<numericStateVariable scaleAndSubsystem="Cellular.Baroreceptor">
			<name>P_ao</name>
			<value>125.28989</value>
		</numericStateVariable>
		<numericStateVariable scaleAndSubsystem="OrganSystem.Cardiovascular">
			<name>P_pa</name>
			<value>14.740406</value>
		</numericStateVariable>
		<numericStateVariable scaleAndSubsystem="OrganSystem.Cardiovascular">
			<name>P_peri</name>
			<value>-6.6201254</value>
		</numericStateVariable>
		<numericStateVariable scaleAndSubsystem="OrganSystem.Cardiovascular">
			<name>P_pu</name>
			<value>-2.4135257</value>
		</numericStateVariable>
		<numericStateVariable scaleAndSubsystem="OrganSystem.Cardiovascular">
			<name>P_rv</name>
			<value>1.8699312</value>
		</numericStateVariable>
		<numericStateVariable scaleAndSubsystem="OrganSystem.Cardiovascular">
			<name>P_th</name>
			<value>-4</value>
		</numericStateVariable>
		<numericStateVariable scaleAndSubsystem="OrganSystem.Cardiovascular">
			<name>P_vc</name>
			<value>7.1027038</value>
		</numericStateVariable>
	</timepoint>
	<timepoint value="129">
		<numericStateVariable scaleAndSubsystem="OrganSystem.Cardiovascular">
			<name>HR</name>
			<value>359.53065</value>
		</numericStateVariable>
		<numericStateVariable scaleAndSubsystem="Cellular.Baroreceptor">
			<name>P_ao</name>
			<value>125.10415</value>
		</numericStateVariable>
		<numericStateVariable scaleAndSubsystem="OrganSystem.Cardiovascular">
			<name>P_pa</name>
			<value>14.71161379</value>
		</numericStateVariable>
		<numericStateVariable scaleAndSubsystem="OrganSystem.Cardiovascular">
			<name>P_peri</name>
			<value>-6.6169089</value>
		</numericStateVariable>
		<numericStateVariable scaleAndSubsystem="OrganSystem.Cardiovascular">
			<name>P_pu</name>
			<value>-2.4139166</value>
		</numericStateVariable>
		<numericStateVariable scaleAndSubsystem="OrganSystem.Cardiovascular">
			<name>P_rv</name>
			<value>1.9456505</value>
		</numericStateVariable>
		<numericStateVariable scaleAndSubsystem="OrganSystem.Cardiovascular">
			<name>P_th</name>
			<value>-4</value>
		</numericStateVariable>
		<numericStateVariable scaleAndSubsystem="OrganSystem.Cardiovascular">
			<name>P_vc</name>
			<value>7.102227</value>
		</numericStateVariable>
	</timepoint>
	<timepoint value="130">
		<numericStateVariable scaleAndSubsystem="OrganSystem.Cardiovascular">
			<name>HR</name>
			<value>359.53234</value>
		</numericStateVariable>
		<numericStateVariable scaleAndSubsystem="Cellular.Baroreceptor">
			<name>P_ao</name>
			<value>124.9187</value>
		</numericStateVariable>
		<numericStateVariable scaleAndSubsystem="OrganSystem.Cardiovascular">
			<name>P_pa</name>
			<value>14.68286926</value>
		</numericStateVariable>
		<numericStateVariable scaleAndSubsystem="OrganSystem.Cardiovascular">
			<name>P_peri</name>
			<value>-6.613709</value>
		</numericStateVariable>
		<numericStateVariable scaleAndSubsystem="OrganSystem.Cardiovascular">
			<name>P_pu</name>
			<value>-2.4143044</value>
		</numericStateVariable>
		<numericStateVariable scaleAndSubsystem="OrganSystem.Cardiovascular">
			<name>P_rv</name>
			<value>2.0208696</value>
		</numericStateVariable>
		<numericStateVariable scaleAndSubsystem="OrganSystem.Cardiovascular">
			<name>P_th</name>
			<value>-4</value>
		</numericStateVariable>
		<numericStateVariable scaleAndSubsystem="OrganSystem.Cardiovascular">
			<name>P_vc</name>
			<value>7.1017631</value>
		</numericStateVariable>
	</timepoint>
	<timepoint value="131">
		<numericStateVariable scaleAndSubsystem="OrganSystem.Cardiovascular">
			<name>HR</name>
			<value>359.53387</value>
		</numericStateVariable>
		<numericStateVariable scaleAndSubsystem="Cellular.Baroreceptor">
			<name>P_ao</name>
			<value>124.73355</value>
		</numericStateVariable>
		<numericStateVariable scaleAndSubsystem="OrganSystem.Cardiovascular">
			<name>P_pa</name>
			<value>14.65417232</value>
		</numericStateVariable>
		<numericStateVariable scaleAndSubsystem="OrganSystem.Cardiovascular">
			<name>P_peri</name>
			<value>-6.6105261</value>
		</numericStateVariable>
		<numericStateVariable scaleAndSubsystem="OrganSystem.Cardiovascular">
			<name>P_pu</name>
			<value>-2.4146887</value>
		</numericStateVariable>
		<numericStateVariable scaleAndSubsystem="OrganSystem.Cardiovascular">
			<name>P_rv</name>
			<value>2.0955345</value>
		</numericStateVariable>
		<numericStateVariable scaleAndSubsystem="OrganSystem.Cardiovascular">
			<name>P_th</name>
			<value>-4</value>
		</numericStateVariable>
		<numericStateVariable scaleAndSubsystem="OrganSystem.Cardiovascular">
			<name>P_vc</name>
			<value>7.1013118</value>
		</numericStateVariable>
	</timepoint>
	<timepoint value="132">
		<numericStateVariable scaleAndSubsystem="OrganSystem.Cardiovascular">
			<name>HR</name>
			<value>359.53527</value>
		</numericStateVariable>
		<numericStateVariable scaleAndSubsystem="Cellular.Baroreceptor">
			<name>P_ao</name>
			<value>124.54868</value>
		</numericStateVariable>
		<numericStateVariable scaleAndSubsystem="OrganSystem.Cardiovascular">
			<name>P_pa</name>
			<value>14.62552291</value>
		</numericStateVariable>
		<numericStateVariable scaleAndSubsystem="OrganSystem.Cardiovascular">
			<name>P_peri</name>
			<value>-6.6073609</value>
		</numericStateVariable>
		<numericStateVariable scaleAndSubsystem="OrganSystem.Cardiovascular">
			<name>P_pu</name>
			<value>-2.4150694</value>
		</numericStateVariable>
		<numericStateVariable scaleAndSubsystem="OrganSystem.Cardiovascular">
			<name>P_rv</name>
			<value>2.1696048</value>
		</numericStateVariable>
		<numericStateVariable scaleAndSubsystem="OrganSystem.Cardiovascular">
			<name>P_th</name>
			<value>-4</value>
		</numericStateVariable>
		<numericStateVariable scaleAndSubsystem="OrganSystem.Cardiovascular">
			<name>P_vc</name>
			<value>7.1008732</value>
		</numericStateVariable>
	</timepoint>
	<timepoint value="133">
		<numericStateVariable scaleAndSubsystem="OrganSystem.Cardiovascular">
			<name>HR</name>
			<value>359.5365813</value>
		</numericStateVariable>
		<numericStateVariable scaleAndSubsystem="Cellular.Baroreceptor">
			<name>P_ao</name>
			<value>124.3641</value>
		</numericStateVariable>
		<numericStateVariable scaleAndSubsystem="OrganSystem.Cardiovascular">
			<name>P_pa</name>
			<value>14.59692095</value>
		</numericStateVariable>
		<numericStateVariable scaleAndSubsystem="OrganSystem.Cardiovascular">
			<name>P_peri</name>
			<value>-6.6042138</value>
		</numericStateVariable>
		<numericStateVariable scaleAndSubsystem="OrganSystem.Cardiovascular">
			<name>P_pu</name>
			<value>-2.4154465</value>
		</numericStateVariable>
		<numericStateVariable scaleAndSubsystem="OrganSystem.Cardiovascular">
			<name>P_rv</name>
			<value>2.2430515</value>
		</numericStateVariable>
		<numericStateVariable scaleAndSubsystem="OrganSystem.Cardiovascular">
			<name>P_th</name>
			<value>-4</value>
		</numericStateVariable>
		<numericStateVariable scaleAndSubsystem="OrganSystem.Cardiovascular">
			<name>P_vc</name>
			<value>7.100447</value>
		</numericStateVariable>
	</timepoint>
	<timepoint value="134">
		<numericStateVariable scaleAndSubsystem="OrganSystem.Cardiovascular">
			<name>HR</name>
			<value>359.53782</value>
		</numericStateVariable>
		<numericStateVariable scaleAndSubsystem="Cellular.Baroreceptor">
			<name>P_ao</name>
			<value>124.17981</value>
		</numericStateVariable>
		<numericStateVariable scaleAndSubsystem="OrganSystem.Cardiovascular">
			<name>P_pa</name>
			<value>14.56836637</value>
		</numericStateVariable>
		<numericStateVariable scaleAndSubsystem="OrganSystem.Cardiovascular">
			<name>P_peri</name>
			<value>-6.6010851</value>
		</numericStateVariable>
		<numericStateVariable scaleAndSubsystem="OrganSystem.Cardiovascular">
			<name>P_pu</name>
			<value>-2.4158197</value>
		</numericStateVariable>
		<numericStateVariable scaleAndSubsystem="OrganSystem.Cardiovascular">
			<name>P_rv</name>
			<value>2.3158526</value>
		</numericStateVariable>
		<numericStateVariable scaleAndSubsystem="OrganSystem.Cardiovascular">
			<name>P_th</name>
			<value>-4</value>
		</numericStateVariable>
		<numericStateVariable scaleAndSubsystem="OrganSystem.Cardiovascular">
			<name>P_vc</name>
			<value>7.1000333</value>
		</numericStateVariable>
	</timepoint>
	<timepoint value="135">
		<numericStateVariable scaleAndSubsystem="OrganSystem.Cardiovascular">
			<name>HR</name>
			<value>359.53902</value>
		</numericStateVariable>
		<numericStateVariable scaleAndSubsystem="Cellular.Baroreceptor">
			<name>P_ao</name>
			<value>123.9958158</value>
		</numericStateVariable>
		<numericStateVariable scaleAndSubsystem="OrganSystem.Cardiovascular">
			<name>P_pa</name>
			<value>14.53985909</value>
		</numericStateVariable>
		<numericStateVariable scaleAndSubsystem="OrganSystem.Cardiovascular">
			<name>P_peri</name>
			<value>-6.5979752</value>
		</numericStateVariable>
		<numericStateVariable scaleAndSubsystem="OrganSystem.Cardiovascular">
			<name>P_pu</name>
			<value>-2.4161891</value>
		</numericStateVariable>
		<numericStateVariable scaleAndSubsystem="OrganSystem.Cardiovascular">
			<name>P_rv</name>
			<value>2.3879917</value>
		</numericStateVariable>
		<numericStateVariable scaleAndSubsystem="OrganSystem.Cardiovascular">
			<name>P_th</name>
			<value>-4</value>
		</numericStateVariable>
		<numericStateVariable scaleAndSubsystem="OrganSystem.Cardiovascular">
			<name>P_vc</name>
			<value>7.0996318</value>
		</numericStateVariable>
	</timepoint>
	<timepoint value="136">
		<numericStateVariable scaleAndSubsystem="OrganSystem.Cardiovascular">
			<name>HR</name>
			<value>359.5402</value>
		</numericStateVariable>
		<numericStateVariable scaleAndSubsystem="Cellular.Baroreceptor">
			<name>P_ao</name>
			<value>123.81211</value>
		</numericStateVariable>
		<numericStateVariable scaleAndSubsystem="OrganSystem.Cardiovascular">
			<name>P_pa</name>
			<value>14.51139904</value>
		</numericStateVariable>
		<numericStateVariable scaleAndSubsystem="OrganSystem.Cardiovascular">
			<name>P_peri</name>
			<value>-6.5948841</value>
		</numericStateVariable>
		<numericStateVariable scaleAndSubsystem="OrganSystem.Cardiovascular">
			<name>P_pu</name>
			<value>-2.4165547</value>
		</numericStateVariable>
		<numericStateVariable scaleAndSubsystem="OrganSystem.Cardiovascular">
			<name>P_rv</name>
			<value>2.4594561</value>
		</numericStateVariable>
		<numericStateVariable scaleAndSubsystem="OrganSystem.Cardiovascular">
			<name>P_th</name>
			<value>-4</value>
		</numericStateVariable>
		<numericStateVariable scaleAndSubsystem="OrganSystem.Cardiovascular">
			<name>P_vc</name>
			<value>7.0992425</value>
		</numericStateVariable>
	</timepoint>
	<timepoint value="137">
		<numericStateVariable scaleAndSubsystem="OrganSystem.Cardiovascular">
			<name>HR</name>
			<value>359.5414</value>
		</numericStateVariable>
		<numericStateVariable scaleAndSubsystem="Cellular.Baroreceptor">
			<name>P_ao</name>
			<value>123.62868</value>
		</numericStateVariable>
		<numericStateVariable scaleAndSubsystem="OrganSystem.Cardiovascular">
			<name>P_pa</name>
			<value>14.48298615</value>
		</numericStateVariable>
		<numericStateVariable scaleAndSubsystem="OrganSystem.Cardiovascular">
			<name>P_peri</name>
			<value>-6.5918123</value>
		</numericStateVariable>
		<numericStateVariable scaleAndSubsystem="OrganSystem.Cardiovascular">
			<name>P_pu</name>
			<value>-2.4169163</value>
		</numericStateVariable>
		<numericStateVariable scaleAndSubsystem="OrganSystem.Cardiovascular">
			<name>P_rv</name>
			<value>2.5302363</value>
		</numericStateVariable>
		<numericStateVariable scaleAndSubsystem="OrganSystem.Cardiovascular">
			<name>P_th</name>
			<value>-4</value>
		</numericStateVariable>
		<numericStateVariable scaleAndSubsystem="OrganSystem.Cardiovascular">
			<name>P_vc</name>
			<value>7.0988653</value>
		</numericStateVariable>
	</timepoint>
	<timepoint value="138">
		<numericStateVariable scaleAndSubsystem="OrganSystem.Cardiovascular">
			<name>HR</name>
			<value>359.54265</value>
		</numericStateVariable>
		<numericStateVariable scaleAndSubsystem="Cellular.Baroreceptor">
			<name>P_ao</name>
			<value>123.44555</value>
		</numericStateVariable>
		<numericStateVariable scaleAndSubsystem="OrganSystem.Cardiovascular">
			<name>P_pa</name>
			<value>14.45462</value>
		</numericStateVariable>
		<numericStateVariable scaleAndSubsystem="OrganSystem.Cardiovascular">
			<name>P_peri</name>
			<value>-6.5887599</value>
		</numericStateVariable>
		<numericStateVariable scaleAndSubsystem="OrganSystem.Cardiovascular">
			<name>P_pu</name>
			<value>-2.4172739</value>
		</numericStateVariable>
		<numericStateVariable scaleAndSubsystem="OrganSystem.Cardiovascular">
			<name>P_rv</name>
			<value>2.6003246</value>
		</numericStateVariable>
		<numericStateVariable scaleAndSubsystem="OrganSystem.Cardiovascular">
			<name>P_th</name>
			<value>-4</value>
		</numericStateVariable>
		<numericStateVariable scaleAndSubsystem="OrganSystem.Cardiovascular">
			<name>P_vc</name>
			<value>7.0985</value>
		</numericStateVariable>
	</timepoint>
	<timepoint value="139">
		<numericStateVariable scaleAndSubsystem="OrganSystem.Cardiovascular">
			<name>HR</name>
			<value>359.54396</value>
		</numericStateVariable>
		<numericStateVariable scaleAndSubsystem="Cellular.Baroreceptor">
			<name>P_ao</name>
			<value>123.2627</value>
		</numericStateVariable>
		<numericStateVariable scaleAndSubsystem="OrganSystem.Cardiovascular">
			<name>P_pa</name>
			<value>14.42630155</value>
		</numericStateVariable>
		<numericStateVariable scaleAndSubsystem="OrganSystem.Cardiovascular">
			<name>P_peri</name>
			<value>-6.585727</value>
		</numericStateVariable>
		<numericStateVariable scaleAndSubsystem="OrganSystem.Cardiovascular">
			<name>P_pu</name>
			<value>-2.4176276</value>
		</numericStateVariable>
		<numericStateVariable scaleAndSubsystem="OrganSystem.Cardiovascular">
			<name>P_rv</name>
			<value>2.6697149</value>
		</numericStateVariable>
		<numericStateVariable scaleAndSubsystem="OrganSystem.Cardiovascular">
			<name>P_th</name>
			<value>-4</value>
		</numericStateVariable>
		<numericStateVariable scaleAndSubsystem="OrganSystem.Cardiovascular">
			<name>P_vc</name>
			<value>7.0981465</value>
		</numericStateVariable>
	</timepoint>
	<timepoint value="140">
		<numericStateVariable scaleAndSubsystem="OrganSystem.Cardiovascular">
			<name>HR</name>
			<value>359.54537</value>
		</numericStateVariable>
		<numericStateVariable scaleAndSubsystem="Cellular.Baroreceptor">
			<name>P_ao</name>
			<value>123.08014</value>
		</numericStateVariable>
		<numericStateVariable scaleAndSubsystem="OrganSystem.Cardiovascular">
			<name>P_pa</name>
			<value>14.3980297</value>
		</numericStateVariable>
		<numericStateVariable scaleAndSubsystem="OrganSystem.Cardiovascular">
			<name>P_peri</name>
			<value>-6.5827139</value>
		</numericStateVariable>
		<numericStateVariable scaleAndSubsystem="OrganSystem.Cardiovascular">
			<name>P_pu</name>
			<value>-2.4179773</value>
		</numericStateVariable>
		<numericStateVariable scaleAndSubsystem="OrganSystem.Cardiovascular">
			<name>P_rv</name>
			<value>2.738402</value>
		</numericStateVariable>
		<numericStateVariable scaleAndSubsystem="OrganSystem.Cardiovascular">
			<name>P_th</name>
			<value>-4</value>
		</numericStateVariable>
		<numericStateVariable scaleAndSubsystem="OrganSystem.Cardiovascular">
			<name>P_vc</name>
			<value>7.0978046</value>
		</numericStateVariable>
	</timepoint>
	<timepoint value="141">
		<numericStateVariable scaleAndSubsystem="OrganSystem.Cardiovascular">
			<name>HR</name>
			<value>359.54689</value>
		</numericStateVariable>
		<numericStateVariable scaleAndSubsystem="Cellular.Baroreceptor">
			<name>P_ao</name>
			<value>122.89787</value>
		</numericStateVariable>
		<numericStateVariable scaleAndSubsystem="OrganSystem.Cardiovascular">
			<name>P_pa</name>
			<value>14.36980472</value>
		</numericStateVariable>
		<numericStateVariable scaleAndSubsystem="OrganSystem.Cardiovascular">
			<name>P_peri</name>
			<value>-6.5797208</value>
		</numericStateVariable>
		<numericStateVariable scaleAndSubsystem="OrganSystem.Cardiovascular">
			<name>P_pu</name>
			<value>-2.418323</value>
		</numericStateVariable>
		<numericStateVariable scaleAndSubsystem="OrganSystem.Cardiovascular">
			<name>P_rv</name>
			<value>2.8063819</value>
		</numericStateVariable>
		<numericStateVariable scaleAndSubsystem="OrganSystem.Cardiovascular">
			<name>P_th</name>
			<value>-4</value>
		</numericStateVariable>
		<numericStateVariable scaleAndSubsystem="OrganSystem.Cardiovascular">
			<name>P_vc</name>
			<value>7.0974744</value>
		</numericStateVariable>
	</timepoint>
	<timepoint value="142">
		<numericStateVariable scaleAndSubsystem="OrganSystem.Cardiovascular">
			<name>HR</name>
			<value>359.54856</value>
		</numericStateVariable>
		<numericStateVariable scaleAndSubsystem="Cellular.Baroreceptor">
			<name>P_ao</name>
			<value>122.71588</value>
		</numericStateVariable>
		<numericStateVariable scaleAndSubsystem="OrganSystem.Cardiovascular">
			<name>P_pa</name>
			<value>14.34162653</value>
		</numericStateVariable>
		<numericStateVariable scaleAndSubsystem="OrganSystem.Cardiovascular">
			<name>P_peri</name>
			<value>-6.5767477</value>
		</numericStateVariable>
		<numericStateVariable scaleAndSubsystem="OrganSystem.Cardiovascular">
			<name>P_pu</name>
			<value>-2.4186647</value>
		</numericStateVariable>
		<numericStateVariable scaleAndSubsystem="OrganSystem.Cardiovascular">
			<name>P_rv</name>
			<value>2.8736515</value>
		</numericStateVariable>
		<numericStateVariable scaleAndSubsystem="OrganSystem.Cardiovascular">
			<name>P_th</name>
			<value>-4</value>
		</numericStateVariable>
		<numericStateVariable scaleAndSubsystem="OrganSystem.Cardiovascular">
			<name>P_vc</name>
			<value>7.0971555</value>
		</numericStateVariable>
	</timepoint>
	<timepoint value="143">
		<numericStateVariable scaleAndSubsystem="OrganSystem.Cardiovascular">
			<name>HR</name>
			<value>359.55039</value>
		</numericStateVariable>
		<numericStateVariable scaleAndSubsystem="Cellular.Baroreceptor">
			<name>P_ao</name>
			<value>122.53418</value>
		</numericStateVariable>
		<numericStateVariable scaleAndSubsystem="OrganSystem.Cardiovascular">
			<name>P_pa</name>
			<value>14.31349508</value>
		</numericStateVariable>
		<numericStateVariable scaleAndSubsystem="OrganSystem.Cardiovascular">
			<name>P_peri</name>
			<value>-6.5737949</value>
		</numericStateVariable>
		<numericStateVariable scaleAndSubsystem="OrganSystem.Cardiovascular">
			<name>P_pu</name>
			<value>-2.4190023</value>
		</numericStateVariable>
		<numericStateVariable scaleAndSubsystem="OrganSystem.Cardiovascular">
			<name>P_rv</name>
			<value>2.9402076</value>
		</numericStateVariable>
		<numericStateVariable scaleAndSubsystem="OrganSystem.Cardiovascular">
			<name>P_th</name>
			<value>-4</value>
		</numericStateVariable>
		<numericStateVariable scaleAndSubsystem="OrganSystem.Cardiovascular">
			<name>P_vc</name>
			<value>7.096848</value>
		</numericStateVariable>
	</timepoint>
	<timepoint value="144">
		<numericStateVariable scaleAndSubsystem="OrganSystem.Cardiovascular">
			<name>HR</name>
			<value>359.55241</value>
		</numericStateVariable>
		<numericStateVariable scaleAndSubsystem="Cellular.Baroreceptor">
			<name>P_ao</name>
			<value>122.35276</value>
		</numericStateVariable>
		<numericStateVariable scaleAndSubsystem="OrganSystem.Cardiovascular">
			<name>P_pa</name>
			<value>14.28541</value>
		</numericStateVariable>
		<numericStateVariable scaleAndSubsystem="OrganSystem.Cardiovascular">
			<name>P_peri</name>
			<value>-6.5708625</value>
		</numericStateVariable>
		<numericStateVariable scaleAndSubsystem="OrganSystem.Cardiovascular">
			<name>P_pu</name>
			<value>-2.4193358</value>
		</numericStateVariable>
		<numericStateVariable scaleAndSubsystem="OrganSystem.Cardiovascular">
			<name>P_rv</name>
			<value>3.0060487</value>
		</numericStateVariable>
		<numericStateVariable scaleAndSubsystem="OrganSystem.Cardiovascular">
			<name>P_th</name>
			<value>-4</value>
		</numericStateVariable>
		<numericStateVariable scaleAndSubsystem="OrganSystem.Cardiovascular">
			<name>P_vc</name>
			<value>7.0965516</value>
		</numericStateVariable>
	</timepoint>
	<timepoint value="145">
		<numericStateVariable scaleAndSubsystem="OrganSystem.Cardiovascular">
			<name>HR</name>
			<value>359.55464</value>
		</numericStateVariable>
		<numericStateVariable scaleAndSubsystem="Cellular.Baroreceptor">
			<name>P_ao</name>
			<value>122.17163</value>
		</numericStateVariable>
		<numericStateVariable scaleAndSubsystem="OrganSystem.Cardiovascular">
			<name>P_pa</name>
			<value>14.25737205</value>
		</numericStateVariable>
		<numericStateVariable scaleAndSubsystem="OrganSystem.Cardiovascular">
			<name>P_peri</name>
			<value>-6.5679505</value>
		</numericStateVariable>
		<numericStateVariable scaleAndSubsystem="OrganSystem.Cardiovascular">
			<name>P_pu</name>
			<value>-2.4196653</value>
		</numericStateVariable>
		<numericStateVariable scaleAndSubsystem="OrganSystem.Cardiovascular">
			<name>P_rv</name>
			<value>3.0711723</value>
		</numericStateVariable>
		<numericStateVariable scaleAndSubsystem="OrganSystem.Cardiovascular">
			<name>P_th</name>
			<value>-4</value>
		</numericStateVariable>
		<numericStateVariable scaleAndSubsystem="OrganSystem.Cardiovascular">
			<name>P_vc</name>
			<value>7.0962663</value>
		</numericStateVariable>
	</timepoint>
	<timepoint value="146">
		<numericStateVariable scaleAndSubsystem="OrganSystem.Cardiovascular">
			<name>HR</name>
			<value>359.55708</value>
		</numericStateVariable>
		<numericStateVariable scaleAndSubsystem="Cellular.Baroreceptor">
			<name>P_ao</name>
			<value>121.9907795</value>
		</numericStateVariable>
		<numericStateVariable scaleAndSubsystem="OrganSystem.Cardiovascular">
			<name>P_pa</name>
			<value>14.22938</value>
		</numericStateVariable>
		<numericStateVariable scaleAndSubsystem="OrganSystem.Cardiovascular">
			<name>P_peri</name>
			<value>-6.5650593</value>
		</numericStateVariable>
		<numericStateVariable scaleAndSubsystem="OrganSystem.Cardiovascular">
			<name>P_pu</name>
			<value>-2.4199906</value>
		</numericStateVariable>
		<numericStateVariable scaleAndSubsystem="OrganSystem.Cardiovascular">
			<name>P_rv</name>
			<value>3.1355773</value>
		</numericStateVariable>
		<numericStateVariable scaleAndSubsystem="OrganSystem.Cardiovascular">
			<name>P_th</name>
			<value>-4</value>
		</numericStateVariable>
		<numericStateVariable scaleAndSubsystem="OrganSystem.Cardiovascular">
			<name>P_vc</name>
			<value>7.095992</value>
		</numericStateVariable>
	</timepoint>
	<timepoint value="147">
		<numericStateVariable scaleAndSubsystem="OrganSystem.Cardiovascular">
			<name>HR</name>
			<value>359.55977</value>
		</numericStateVariable>
		<numericStateVariable scaleAndSubsystem="Cellular.Baroreceptor">
			<name>P_ao</name>
			<value>121.81021</value>
		</numericStateVariable>
		<numericStateVariable scaleAndSubsystem="OrganSystem.Cardiovascular">
			<name>P_pa</name>
			<value>14.20143506</value>
		</numericStateVariable>
		<numericStateVariable scaleAndSubsystem="OrganSystem.Cardiovascular">
			<name>P_peri</name>
			<value>-6.5621888</value>
		</numericStateVariable>
		<numericStateVariable scaleAndSubsystem="OrganSystem.Cardiovascular">
			<name>P_pu</name>
			<value>-2.4203118</value>
		</numericStateVariable>
		<numericStateVariable scaleAndSubsystem="OrganSystem.Cardiovascular">
			<name>P_rv</name>
			<value>3.1992633</value>
		</numericStateVariable>
		<numericStateVariable scaleAndSubsystem="OrganSystem.Cardiovascular">
			<name>P_th</name>
			<value>-4</value>
		</numericStateVariable>
		<numericStateVariable scaleAndSubsystem="OrganSystem.Cardiovascular">
			<name>P_vc</name>
			<value>7.0957284</value>
		</numericStateVariable>
	</timepoint>
	<timepoint value="148">
		<numericStateVariable scaleAndSubsystem="OrganSystem.Cardiovascular">
			<name>HR</name>
			<value>359.56271</value>
		</numericStateVariable>
		<numericStateVariable scaleAndSubsystem="Cellular.Baroreceptor">
			<name>P_ao</name>
			<value>121.62993</value>
		</numericStateVariable>
		<numericStateVariable scaleAndSubsystem="OrganSystem.Cardiovascular">
			<name>P_pa</name>
			<value>14.17353616</value>
		</numericStateVariable>
		<numericStateVariable scaleAndSubsystem="OrganSystem.Cardiovascular">
			<name>P_peri</name>
			<value>-6.5593392</value>
		</numericStateVariable>
		<numericStateVariable scaleAndSubsystem="OrganSystem.Cardiovascular">
			<name>P_pu</name>
			<value>-2.4206289</value>
		</numericStateVariable>
		<numericStateVariable scaleAndSubsystem="OrganSystem.Cardiovascular">
			<name>P_rv</name>
			<value>3.2622294</value>
		</numericStateVariable>
		<numericStateVariable scaleAndSubsystem="OrganSystem.Cardiovascular">
			<name>P_th</name>
			<value>-4</value>
		</numericStateVariable>
		<numericStateVariable scaleAndSubsystem="OrganSystem.Cardiovascular">
			<name>P_vc</name>
			<value>7.0954755</value>
		</numericStateVariable>
	</timepoint>
	<timepoint value="149">
		<numericStateVariable scaleAndSubsystem="OrganSystem.Cardiovascular">
			<name>HR</name>
			<value>359.56592</value>
		</numericStateVariable>
		<numericStateVariable scaleAndSubsystem="Cellular.Baroreceptor">
			<name>P_ao</name>
			<value>121.44994</value>
		</numericStateVariable>
		<numericStateVariable scaleAndSubsystem="OrganSystem.Cardiovascular">
			<name>P_pa</name>
			<value>14.14568356</value>
		</numericStateVariable>
		<numericStateVariable scaleAndSubsystem="OrganSystem.Cardiovascular">
			<name>P_peri</name>
			<value>-6.5565105</value>
		</numericStateVariable>
		<numericStateVariable scaleAndSubsystem="OrganSystem.Cardiovascular">
			<name>P_pu</name>
			<value>-2.4209419</value>
		</numericStateVariable>
		<numericStateVariable scaleAndSubsystem="OrganSystem.Cardiovascular">
			<name>P_rv</name>
			<value>3.3244756</value>
		</numericStateVariable>
		<numericStateVariable scaleAndSubsystem="OrganSystem.Cardiovascular">
			<name>P_th</name>
			<value>-4</value>
		</numericStateVariable>
		<numericStateVariable scaleAndSubsystem="OrganSystem.Cardiovascular">
			<name>P_vc</name>
			<value>7.0952331</value>
		</numericStateVariable>
	</timepoint>
	<timepoint value="150">
		<numericStateVariable scaleAndSubsystem="OrganSystem.Cardiovascular">
			<name>HR</name>
			<value>359.56941</value>
		</numericStateVariable>
		<numericStateVariable scaleAndSubsystem="Cellular.Baroreceptor">
			<name>P_ao</name>
			<value>121.27022</value>
		</numericStateVariable>
		<numericStateVariable scaleAndSubsystem="OrganSystem.Cardiovascular">
			<name>P_pa</name>
			<value>14.11787718</value>
		</numericStateVariable>
		<numericStateVariable scaleAndSubsystem="OrganSystem.Cardiovascular">
			<name>P_peri</name>
			<value>-6.553703</value>
		</numericStateVariable>
		<numericStateVariable scaleAndSubsystem="OrganSystem.Cardiovascular">
			<name>P_pu</name>
			<value>-2.4212507</value>
		</numericStateVariable>
		<numericStateVariable scaleAndSubsystem="OrganSystem.Cardiovascular">
			<name>P_rv</name>
			<value>3.3860022</value>
		</numericStateVariable>
		<numericStateVariable scaleAndSubsystem="OrganSystem.Cardiovascular">
			<name>P_th</name>
			<value>-4</value>
		</numericStateVariable>
		<numericStateVariable scaleAndSubsystem="OrganSystem.Cardiovascular">
			<name>P_vc</name>
			<value>7.0950012</value>
		</numericStateVariable>
	</timepoint>
	<timepoint value="151">
		<numericStateVariable scaleAndSubsystem="OrganSystem.Cardiovascular">
			<name>HR</name>
			<value>359.5731918</value>
		</numericStateVariable>
		<numericStateVariable scaleAndSubsystem="Cellular.Baroreceptor">
			<name>P_ao</name>
			<value>121.09079</value>
		</numericStateVariable>
		<numericStateVariable scaleAndSubsystem="OrganSystem.Cardiovascular">
			<name>P_pa</name>
			<value>14.09011696</value>
		</numericStateVariable>
		<numericStateVariable scaleAndSubsystem="OrganSystem.Cardiovascular">
			<name>P_peri</name>
			<value>-6.5509167</value>
		</numericStateVariable>
		<numericStateVariable scaleAndSubsystem="OrganSystem.Cardiovascular">
			<name>P_pu</name>
			<value>-2.4215553</value>
		</numericStateVariable>
		<numericStateVariable scaleAndSubsystem="OrganSystem.Cardiovascular">
			<name>P_rv</name>
			<value>3.4468095</value>
		</numericStateVariable>
		<numericStateVariable scaleAndSubsystem="OrganSystem.Cardiovascular">
			<name>P_th</name>
			<value>-4</value>
		</numericStateVariable>
		<numericStateVariable scaleAndSubsystem="OrganSystem.Cardiovascular">
			<name>P_vc</name>
			<value>7.0947795</value>
		</numericStateVariable>
	</timepoint>
	<timepoint value="152">
		<numericStateVariable scaleAndSubsystem="OrganSystem.Cardiovascular">
			<name>HR</name>
			<value>359.57727</value>
		</numericStateVariable>
		<numericStateVariable scaleAndSubsystem="Cellular.Baroreceptor">
			<name>P_ao</name>
			<value>120.91163</value>
		</numericStateVariable>
		<numericStateVariable scaleAndSubsystem="OrganSystem.Cardiovascular">
			<name>P_pa</name>
			<value>14.06240282</value>
		</numericStateVariable>
		<numericStateVariable scaleAndSubsystem="OrganSystem.Cardiovascular">
			<name>P_peri</name>
			<value>-6.5481517</value>
		</numericStateVariable>
		<numericStateVariable scaleAndSubsystem="OrganSystem.Cardiovascular">
			<name>P_pu</name>
			<value>-2.4218558</value>
		</numericStateVariable>
		<numericStateVariable scaleAndSubsystem="OrganSystem.Cardiovascular">
			<name>P_rv</name>
			<value>3.5068983</value>
		</numericStateVariable>
		<numericStateVariable scaleAndSubsystem="OrganSystem.Cardiovascular">
			<name>P_th</name>
			<value>-4</value>
		</numericStateVariable>
		<numericStateVariable scaleAndSubsystem="OrganSystem.Cardiovascular">
			<name>P_vc</name>
			<value>7.094568</value>
		</numericStateVariable>
	</timepoint>
	<timepoint value="153">
		<numericStateVariable scaleAndSubsystem="OrganSystem.Cardiovascular">
			<name>HR</name>
			<value>359.58166</value>
		</numericStateVariable>
		<numericStateVariable scaleAndSubsystem="Cellular.Baroreceptor">
			<name>P_ao</name>
			<value>120.73276</value>
		</numericStateVariable>
		<numericStateVariable scaleAndSubsystem="OrganSystem.Cardiovascular">
			<name>P_pa</name>
			<value>14.0347347</value>
		</numericStateVariable>
		<numericStateVariable scaleAndSubsystem="OrganSystem.Cardiovascular">
			<name>P_peri</name>
			<value>-6.545408</value>
		</numericStateVariable>
		<numericStateVariable scaleAndSubsystem="OrganSystem.Cardiovascular">
			<name>P_pu</name>
			<value>-2.422152</value>
		</numericStateVariable>
		<numericStateVariable scaleAndSubsystem="OrganSystem.Cardiovascular">
			<name>P_rv</name>
			<value>3.5662706</value>
		</numericStateVariable>
		<numericStateVariable scaleAndSubsystem="OrganSystem.Cardiovascular">
			<name>P_th</name>
			<value>-4</value>
		</numericStateVariable>
		<numericStateVariable scaleAndSubsystem="OrganSystem.Cardiovascular">
			<name>P_vc</name>
			<value>7.0943665</value>
		</numericStateVariable>
	</timepoint>
	<timepoint value="154">
		<numericStateVariable scaleAndSubsystem="OrganSystem.Cardiovascular">
			<name>HR</name>
			<value>359.5863609</value>
		</numericStateVariable>
		<numericStateVariable scaleAndSubsystem="Cellular.Baroreceptor">
			<name>P_ao</name>
			<value>120.55417</value>
		</numericStateVariable>
		<numericStateVariable scaleAndSubsystem="OrganSystem.Cardiovascular">
			<name>P_pa</name>
			<value>14.00711253</value>
		</numericStateVariable>
		<numericStateVariable scaleAndSubsystem="OrganSystem.Cardiovascular">
			<name>P_peri</name>
			<value>-6.5426858</value>
		</numericStateVariable>
		<numericStateVariable scaleAndSubsystem="OrganSystem.Cardiovascular">
			<name>P_pu</name>
			<value>-2.4224441</value>
		</numericStateVariable>
		<numericStateVariable scaleAndSubsystem="OrganSystem.Cardiovascular">
			<name>P_rv</name>
			<value>3.6249272</value>
		</numericStateVariable>
		<numericStateVariable scaleAndSubsystem="OrganSystem.Cardiovascular">
			<name>P_th</name>
			<value>-4</value>
		</numericStateVariable>
		<numericStateVariable scaleAndSubsystem="OrganSystem.Cardiovascular">
			<name>P_vc</name>
			<value>7.0941749</value>
		</numericStateVariable>
	</timepoint>
	<timepoint value="155">
		<numericStateVariable scaleAndSubsystem="OrganSystem.Cardiovascular">
			<name>HR</name>
			<value>359.59138</value>
		</numericStateVariable>
		<numericStateVariable scaleAndSubsystem="Cellular.Baroreceptor">
			<name>P_ao</name>
			<value>120.37586</value>
		</numericStateVariable>
		<numericStateVariable scaleAndSubsystem="OrganSystem.Cardiovascular">
			<name>P_pa</name>
			<value>13.97953623</value>
		</numericStateVariable>
		<numericStateVariable scaleAndSubsystem="OrganSystem.Cardiovascular">
			<name>P_peri</name>
			<value>-6.5399851</value>
		</numericStateVariable>
		<numericStateVariable scaleAndSubsystem="OrganSystem.Cardiovascular">
			<name>P_pu</name>
			<value>-2.422732</value>
		</numericStateVariable>
		<numericStateVariable scaleAndSubsystem="OrganSystem.Cardiovascular">
			<name>P_rv</name>
			<value>3.6828699</value>
		</numericStateVariable>
		<numericStateVariable scaleAndSubsystem="OrganSystem.Cardiovascular">
			<name>P_th</name>
			<value>-4</value>
		</numericStateVariable>
		<numericStateVariable scaleAndSubsystem="OrganSystem.Cardiovascular">
			<name>P_vc</name>
			<value>7.0939931</value>
		</numericStateVariable>
	</timepoint>
	<timepoint value="156">
		<numericStateVariable scaleAndSubsystem="OrganSystem.Cardiovascular">
			<name>HR</name>
			<value>359.59672</value>
		</numericStateVariable>
		<numericStateVariable scaleAndSubsystem="Cellular.Baroreceptor">
			<name>P_ao</name>
			<value>120.19783</value>
		</numericStateVariable>
		<numericStateVariable scaleAndSubsystem="OrganSystem.Cardiovascular">
			<name>P_pa</name>
			<value>13.95200574</value>
		</numericStateVariable>
		<numericStateVariable scaleAndSubsystem="OrganSystem.Cardiovascular">
			<name>P_peri</name>
			<value>-6.5373059</value>
		</numericStateVariable>
		<numericStateVariable scaleAndSubsystem="OrganSystem.Cardiovascular">
			<name>P_pu</name>
			<value>-2.4230156</value>
		</numericStateVariable>
		<numericStateVariable scaleAndSubsystem="OrganSystem.Cardiovascular">
			<name>P_rv</name>
			<value>3.740101</value>
		</numericStateVariable>
		<numericStateVariable scaleAndSubsystem="OrganSystem.Cardiovascular">
			<name>P_th</name>
			<value>-4</value>
		</numericStateVariable>
		<numericStateVariable scaleAndSubsystem="OrganSystem.Cardiovascular">
			<name>P_vc</name>
			<value>7.0938209</value>
		</numericStateVariable>
	</timepoint>
	<timepoint value="157">
		<numericStateVariable scaleAndSubsystem="OrganSystem.Cardiovascular">
			<name>HR</name>
			<value>359.60238</value>
		</numericStateVariable>
		<numericStateVariable scaleAndSubsystem="Cellular.Baroreceptor">
			<name>P_ao</name>
			<value>120.02008</value>
		</numericStateVariable>
		<numericStateVariable scaleAndSubsystem="OrganSystem.Cardiovascular">
			<name>P_pa</name>
			<value>13.92452098</value>
		</numericStateVariable>
		<numericStateVariable scaleAndSubsystem="OrganSystem.Cardiovascular">
			<name>P_peri</name>
			<value>-6.5346485</value>
		</numericStateVariable>
		<numericStateVariable scaleAndSubsystem="OrganSystem.Cardiovascular">
			<name>P_pu</name>
			<value>-2.423295</value>
		</numericStateVariable>
		<numericStateVariable scaleAndSubsystem="OrganSystem.Cardiovascular">
			<name>P_rv</name>
			<value>3.7966227</value>
		</numericStateVariable>
		<numericStateVariable scaleAndSubsystem="OrganSystem.Cardiovascular">
			<name>P_th</name>
			<value>-4</value>
		</numericStateVariable>
		<numericStateVariable scaleAndSubsystem="OrganSystem.Cardiovascular">
			<name>P_vc</name>
			<value>7.0936583</value>
		</numericStateVariable>
	</timepoint>
	<timepoint value="158">
		<numericStateVariable scaleAndSubsystem="OrganSystem.Cardiovascular">
			<name>HR</name>
			<value>359.60837</value>
		</numericStateVariable>
		<numericStateVariable scaleAndSubsystem="Cellular.Baroreceptor">
			<name>P_ao</name>
			<value>119.84261</value>
		</numericStateVariable>
		<numericStateVariable scaleAndSubsystem="OrganSystem.Cardiovascular">
			<name>P_pa</name>
			<value>13.89708189</value>
		</numericStateVariable>
		<numericStateVariable scaleAndSubsystem="OrganSystem.Cardiovascular">
			<name>P_peri</name>
			<value>-6.5320127</value>
		</numericStateVariable>
		<numericStateVariable scaleAndSubsystem="OrganSystem.Cardiovascular">
			<name>P_pu</name>
			<value>-2.4235702</value>
		</numericStateVariable>
		<numericStateVariable scaleAndSubsystem="OrganSystem.Cardiovascular">
			<name>P_rv</name>
			<value>3.8524376</value>
		</numericStateVariable>
		<numericStateVariable scaleAndSubsystem="OrganSystem.Cardiovascular">
			<name>P_th</name>
			<value>-4</value>
		</numericStateVariable>
		<numericStateVariable scaleAndSubsystem="OrganSystem.Cardiovascular">
			<name>P_vc</name>
			<value>7.093505</value>
		</numericStateVariable>
	</timepoint>
	<timepoint value="159">
		<numericStateVariable scaleAndSubsystem="OrganSystem.Cardiovascular">
			<name>HR</name>
			<value>359.61468</value>
		</numericStateVariable>
		<numericStateVariable scaleAndSubsystem="Cellular.Baroreceptor">
			<name>P_ao</name>
			<value>119.66542</value>
		</numericStateVariable>
		<numericStateVariable scaleAndSubsystem="OrganSystem.Cardiovascular">
			<name>P_pa</name>
			<value>13.86968839</value>
		</numericStateVariable>
		<numericStateVariable scaleAndSubsystem="OrganSystem.Cardiovascular">
			<name>P_peri</name>
			<value>-6.5293987</value>
		</numericStateVariable>
		<numericStateVariable scaleAndSubsystem="OrganSystem.Cardiovascular">
			<name>P_pu</name>
			<value>-2.4238412</value>
		</numericStateVariable>
		<numericStateVariable scaleAndSubsystem="OrganSystem.Cardiovascular">
			<name>P_rv</name>
			<value>3.9075485</value>
		</numericStateVariable>
		<numericStateVariable scaleAndSubsystem="OrganSystem.Cardiovascular">
			<name>P_th</name>
			<value>-4</value>
		</numericStateVariable>
		<numericStateVariable scaleAndSubsystem="OrganSystem.Cardiovascular">
			<name>P_vc</name>
			<value>7.0933611</value>
		</numericStateVariable>
	</timepoint>
	<timepoint value="160">
		<numericStateVariable scaleAndSubsystem="OrganSystem.Cardiovascular">
			<name>HR</name>
			<value>359.62131</value>
		</numericStateVariable>
		<numericStateVariable scaleAndSubsystem="Cellular.Baroreceptor">
			<name>P_ao</name>
			<value>119.4885</value>
		</numericStateVariable>
		<numericStateVariable scaleAndSubsystem="OrganSystem.Cardiovascular">
			<name>P_pa</name>
			<value>13.84234</value>
		</numericStateVariable>
		<numericStateVariable scaleAndSubsystem="OrganSystem.Cardiovascular">
			<name>P_peri</name>
			<value>-6.5268065</value>
		</numericStateVariable>
		<numericStateVariable scaleAndSubsystem="OrganSystem.Cardiovascular">
			<name>P_pu</name>
			<value>-2.4241079</value>
		</numericStateVariable>
		<numericStateVariable scaleAndSubsystem="OrganSystem.Cardiovascular">
			<name>P_rv</name>
			<value>3.9619582</value>
		</numericStateVariable>
		<numericStateVariable scaleAndSubsystem="OrganSystem.Cardiovascular">
			<name>P_th</name>
			<value>-4</value>
		</numericStateVariable>
		<numericStateVariable scaleAndSubsystem="OrganSystem.Cardiovascular">
			<name>P_vc</name>
			<value>7.0932262</value>
		</numericStateVariable>
	</timepoint>
	<timepoint value="161">
		<numericStateVariable scaleAndSubsystem="OrganSystem.Cardiovascular">
			<name>HR</name>
			<value>359.62825</value>
		</numericStateVariable>
		<numericStateVariable scaleAndSubsystem="Cellular.Baroreceptor">
			<name>P_ao</name>
			<value>119.31187</value>
		</numericStateVariable>
		<numericStateVariable scaleAndSubsystem="OrganSystem.Cardiovascular">
			<name>P_pa</name>
			<value>13.81503792</value>
		</numericStateVariable>
		<numericStateVariable scaleAndSubsystem="OrganSystem.Cardiovascular">
			<name>P_peri</name>
			<value>-6.5242361</value>
		</numericStateVariable>
		<numericStateVariable scaleAndSubsystem="OrganSystem.Cardiovascular">
			<name>P_pu</name>
			<value>-2.4243704</value>
		</numericStateVariable>
		<numericStateVariable scaleAndSubsystem="OrganSystem.Cardiovascular">
			<name>P_rv</name>
			<value>4.0156703</value>
		</numericStateVariable>
		<numericStateVariable scaleAndSubsystem="OrganSystem.Cardiovascular">
			<name>P_th</name>
			<value>-4</value>
		</numericStateVariable>
		<numericStateVariable scaleAndSubsystem="OrganSystem.Cardiovascular">
			<name>P_vc</name>
			<value>7.0931004</value>
		</numericStateVariable>
	</timepoint>
	<timepoint value="162">
		<numericStateVariable scaleAndSubsystem="OrganSystem.Cardiovascular">
			<name>HR</name>
			<value>359.63551</value>
		</numericStateVariable>
		<numericStateVariable scaleAndSubsystem="Cellular.Baroreceptor">
			<name>P_ao</name>
			<value>119.1355093</value>
		</numericStateVariable>
		<numericStateVariable scaleAndSubsystem="OrganSystem.Cardiovascular">
			<name>P_pa</name>
			<value>13.7877808</value>
		</numericStateVariable>
		<numericStateVariable scaleAndSubsystem="OrganSystem.Cardiovascular">
			<name>P_peri</name>
			<value>-6.5216876</value>
		</numericStateVariable>
		<numericStateVariable scaleAndSubsystem="OrganSystem.Cardiovascular">
			<name>P_pu</name>
			<value>-2.4246286</value>
		</numericStateVariable>
		<numericStateVariable scaleAndSubsystem="OrganSystem.Cardiovascular">
			<name>P_rv</name>
			<value>4.0686884</value>
		</numericStateVariable>
		<numericStateVariable scaleAndSubsystem="OrganSystem.Cardiovascular">
			<name>P_th</name>
			<value>-4</value>
		</numericStateVariable>
		<numericStateVariable scaleAndSubsystem="OrganSystem.Cardiovascular">
			<name>P_vc</name>
			<value>7.0929835</value>
		</numericStateVariable>
	</timepoint>
	<timepoint value="163">
		<numericStateVariable scaleAndSubsystem="OrganSystem.Cardiovascular">
			<name>HR</name>
			<value>359.64309</value>
		</numericStateVariable>
		<numericStateVariable scaleAndSubsystem="Cellular.Baroreceptor">
			<name>P_ao</name>
			<value>118.95943</value>
		</numericStateVariable>
		<numericStateVariable scaleAndSubsystem="OrganSystem.Cardiovascular">
			<name>P_pa</name>
			<value>13.760569</value>
		</numericStateVariable>
		<numericStateVariable scaleAndSubsystem="OrganSystem.Cardiovascular">
			<name>P_peri</name>
			<value>-6.5191609</value>
		</numericStateVariable>
		<numericStateVariable scaleAndSubsystem="OrganSystem.Cardiovascular">
			<name>P_pu</name>
			<value>-2.4248825</value>
		</numericStateVariable>
		<numericStateVariable scaleAndSubsystem="OrganSystem.Cardiovascular">
			<name>P_rv</name>
			<value>4.1210156</value>
		</numericStateVariable>
		<numericStateVariable scaleAndSubsystem="OrganSystem.Cardiovascular">
			<name>P_th</name>
			<value>-4</value>
		</numericStateVariable>
		<numericStateVariable scaleAndSubsystem="OrganSystem.Cardiovascular">
			<name>P_vc</name>
			<value>7.0928753</value>
		</numericStateVariable>
	</timepoint>
	<timepoint value="164">
		<numericStateVariable scaleAndSubsystem="OrganSystem.Cardiovascular">
			<name>HR</name>
			<value>359.65096</value>
		</numericStateVariable>
		<numericStateVariable scaleAndSubsystem="Cellular.Baroreceptor">
			<name>P_ao</name>
			<value>118.78362</value>
		</numericStateVariable>
		<numericStateVariable scaleAndSubsystem="OrganSystem.Cardiovascular">
			<name>P_pa</name>
			<value>13.73340245</value>
		</numericStateVariable>
		<numericStateVariable scaleAndSubsystem="OrganSystem.Cardiovascular">
			<name>P_peri</name>
			<value>-6.5166562</value>
		</numericStateVariable>
		<numericStateVariable scaleAndSubsystem="OrganSystem.Cardiovascular">
			<name>P_pu</name>
			<value>-2.4251322</value>
		</numericStateVariable>
		<numericStateVariable scaleAndSubsystem="OrganSystem.Cardiovascular">
			<name>P_rv</name>
			<value>4.172656</value>
		</numericStateVariable>
		<numericStateVariable scaleAndSubsystem="OrganSystem.Cardiovascular">
			<name>P_th</name>
			<value>-4</value>
		</numericStateVariable>
		<numericStateVariable scaleAndSubsystem="OrganSystem.Cardiovascular">
			<name>P_vc</name>
			<value>7.0927758</value>
		</numericStateVariable>
	</timepoint>
	<timepoint value="165">
		<numericStateVariable scaleAndSubsystem="OrganSystem.Cardiovascular">
			<name>HR</name>
			<value>359.65913</value>
		</numericStateVariable>
		<numericStateVariable scaleAndSubsystem="Cellular.Baroreceptor">
			<name>P_ao</name>
			<value>118.60809</value>
		</numericStateVariable>
		<numericStateVariable scaleAndSubsystem="OrganSystem.Cardiovascular">
			<name>P_pa</name>
			<value>13.70628108</value>
		</numericStateVariable>
		<numericStateVariable scaleAndSubsystem="OrganSystem.Cardiovascular">
			<name>P_peri</name>
			<value>-6.5141735</value>
		</numericStateVariable>
		<numericStateVariable scaleAndSubsystem="OrganSystem.Cardiovascular">
			<name>P_pu</name>
			<value>-2.4253777</value>
		</numericStateVariable>
		<numericStateVariable scaleAndSubsystem="OrganSystem.Cardiovascular">
			<name>P_rv</name>
			<value>4.2236135</value>
		</numericStateVariable>
		<numericStateVariable scaleAndSubsystem="OrganSystem.Cardiovascular">
			<name>P_th</name>
			<value>-4</value>
		</numericStateVariable>
		<numericStateVariable scaleAndSubsystem="OrganSystem.Cardiovascular">
			<name>P_vc</name>
			<value>7.0926848</value>
		</numericStateVariable>
	</timepoint>
	<timepoint value="166">
		<numericStateVariable scaleAndSubsystem="OrganSystem.Cardiovascular">
			<name>HR</name>
			<value>359.66759</value>
		</numericStateVariable>
		<numericStateVariable scaleAndSubsystem="Cellular.Baroreceptor">
			<name>P_ao</name>
			<value>118.43284</value>
		</numericStateVariable>
		<numericStateVariable scaleAndSubsystem="OrganSystem.Cardiovascular">
			<name>P_pa</name>
			<value>13.67920482</value>
		</numericStateVariable>
		<numericStateVariable scaleAndSubsystem="OrganSystem.Cardiovascular">
			<name>P_peri</name>
			<value>-6.5117126</value>
		</numericStateVariable>
		<numericStateVariable scaleAndSubsystem="OrganSystem.Cardiovascular">
			<name>P_pu</name>
			<value>-2.4256189</value>
		</numericStateVariable>
		<numericStateVariable scaleAndSubsystem="OrganSystem.Cardiovascular">
			<name>P_rv</name>
			<value>4.2738922</value>
		</numericStateVariable>
		<numericStateVariable scaleAndSubsystem="OrganSystem.Cardiovascular">
			<name>P_th</name>
			<value>-4</value>
		</numericStateVariable>
		<numericStateVariable scaleAndSubsystem="OrganSystem.Cardiovascular">
			<name>P_vc</name>
			<value>7.0926023</value>
		</numericStateVariable>
	</timepoint>
	<timepoint value="167">
		<numericStateVariable scaleAndSubsystem="OrganSystem.Cardiovascular">
			<name>HR</name>
			<value>359.67633</value>
		</numericStateVariable>
		<numericStateVariable scaleAndSubsystem="Cellular.Baroreceptor">
			<name>P_ao</name>
			<value>118.25786</value>
		</numericStateVariable>
		<numericStateVariable scaleAndSubsystem="OrganSystem.Cardiovascular">
			<name>P_pa</name>
			<value>13.65217361</value>
		</numericStateVariable>
		<numericStateVariable scaleAndSubsystem="OrganSystem.Cardiovascular">
			<name>P_peri</name>
			<value>-6.5092738</value>
		</numericStateVariable>
		<numericStateVariable scaleAndSubsystem="OrganSystem.Cardiovascular">
			<name>P_pu</name>
			<value>-2.4258558</value>
		</numericStateVariable>
		<numericStateVariable scaleAndSubsystem="OrganSystem.Cardiovascular">
			<name>P_rv</name>
			<value>4.3234968</value>
		</numericStateVariable>
		<numericStateVariable scaleAndSubsystem="OrganSystem.Cardiovascular">
			<name>P_th</name>
			<value>-4</value>
		</numericStateVariable>
		<numericStateVariable scaleAndSubsystem="OrganSystem.Cardiovascular">
			<name>P_vc</name>
			<value>7.092528</value>
		</numericStateVariable>
	</timepoint>
	<timepoint value="168">
		<numericStateVariable scaleAndSubsystem="OrganSystem.Cardiovascular">
			<name>HR</name>
			<value>359.68535</value>
		</numericStateVariable>
		<numericStateVariable scaleAndSubsystem="Cellular.Baroreceptor">
			<name>P_ao</name>
			<value>118.08316</value>
		</numericStateVariable>
		<numericStateVariable scaleAndSubsystem="OrganSystem.Cardiovascular">
			<name>P_pa</name>
			<value>13.62518738</value>
		</numericStateVariable>
		<numericStateVariable scaleAndSubsystem="OrganSystem.Cardiovascular">
			<name>P_peri</name>
			<value>-6.5068569</value>
		</numericStateVariable>
		<numericStateVariable scaleAndSubsystem="OrganSystem.Cardiovascular">
			<name>P_pu</name>
			<value>-2.4260884</value>
		</numericStateVariable>
		<numericStateVariable scaleAndSubsystem="OrganSystem.Cardiovascular">
			<name>P_rv</name>
			<value>4.3724312</value>
		</numericStateVariable>
		<numericStateVariable scaleAndSubsystem="OrganSystem.Cardiovascular">
			<name>P_th</name>
			<value>-4</value>
		</numericStateVariable>
		<numericStateVariable scaleAndSubsystem="OrganSystem.Cardiovascular">
			<name>P_vc</name>
			<value>7.0924619</value>
		</numericStateVariable>
	</timepoint>
	<timepoint value="169">
		<numericStateVariable scaleAndSubsystem="OrganSystem.Cardiovascular">
			<name>HR</name>
			<value>359.69463</value>
		</numericStateVariable>
		<numericStateVariable scaleAndSubsystem="Cellular.Baroreceptor">
			<name>P_ao</name>
			<value>117.90873</value>
		</numericStateVariable>
		<numericStateVariable scaleAndSubsystem="OrganSystem.Cardiovascular">
			<name>P_pa</name>
			<value>13.59824605</value>
		</numericStateVariable>
		<numericStateVariable scaleAndSubsystem="OrganSystem.Cardiovascular">
			<name>P_peri</name>
			<value>-6.504462</value>
		</numericStateVariable>
		<numericStateVariable scaleAndSubsystem="OrganSystem.Cardiovascular">
			<name>P_pu</name>
			<value>-2.4263168</value>
		</numericStateVariable>
		<numericStateVariable scaleAndSubsystem="OrganSystem.Cardiovascular">
			<name>P_rv</name>
			<value>4.4207004</value>
		</numericStateVariable>
		<numericStateVariable scaleAndSubsystem="OrganSystem.Cardiovascular">
			<name>P_th</name>
			<value>-4</value>
		</numericStateVariable>
		<numericStateVariable scaleAndSubsystem="OrganSystem.Cardiovascular">
			<name>P_vc</name>
			<value>7.0924038</value>
		</numericStateVariable>
	</timepoint>
	<timepoint value="170">
		<numericStateVariable scaleAndSubsystem="OrganSystem.Cardiovascular">
			<name>HR</name>
			<value>359.70417</value>
		</numericStateVariable>
		<numericStateVariable scaleAndSubsystem="Cellular.Baroreceptor">
			<name>P_ao</name>
			<value>117.73457</value>
		</numericStateVariable>
		<numericStateVariable scaleAndSubsystem="OrganSystem.Cardiovascular">
			<name>P_pa</name>
			<value>13.57135</value>
		</numericStateVariable>
		<numericStateVariable scaleAndSubsystem="OrganSystem.Cardiovascular">
			<name>P_peri</name>
			<value>-6.502089</value>
		</numericStateVariable>
		<numericStateVariable scaleAndSubsystem="OrganSystem.Cardiovascular">
			<name>P_pu</name>
			<value>-2.426541</value>
		</numericStateVariable>
		<numericStateVariable scaleAndSubsystem="OrganSystem.Cardiovascular">
			<name>P_rv</name>
			<value>4.4683091</value>
		</numericStateVariable>
		<numericStateVariable scaleAndSubsystem="OrganSystem.Cardiovascular">
			<name>P_th</name>
			<value>-4</value>
		</numericStateVariable>
		<numericStateVariable scaleAndSubsystem="OrganSystem.Cardiovascular">
			<name>P_vc</name>
			<value>7.0923536</value>
		</numericStateVariable>
	</timepoint>
	<timepoint value="171">
		<numericStateVariable scaleAndSubsystem="OrganSystem.Cardiovascular">
			<name>HR</name>
			<value>359.71395</value>
		</numericStateVariable>
		<numericStateVariable scaleAndSubsystem="Cellular.Baroreceptor">
			<name>P_ao</name>
			<value>117.56069</value>
		</numericStateVariable>
		<numericStateVariable scaleAndSubsystem="OrganSystem.Cardiovascular">
			<name>P_pa</name>
			<value>13.54449785</value>
		</numericStateVariable>
		<numericStateVariable scaleAndSubsystem="OrganSystem.Cardiovascular">
			<name>P_peri</name>
			<value>-6.4997379</value>
		</numericStateVariable>
		<numericStateVariable scaleAndSubsystem="OrganSystem.Cardiovascular">
			<name>P_pu</name>
			<value>-2.4267609</value>
		</numericStateVariable>
		<numericStateVariable scaleAndSubsystem="OrganSystem.Cardiovascular">
			<name>P_rv</name>
			<value>4.5152618</value>
		</numericStateVariable>
		<numericStateVariable scaleAndSubsystem="OrganSystem.Cardiovascular">
			<name>P_th</name>
			<value>-4</value>
		</numericStateVariable>
		<numericStateVariable scaleAndSubsystem="OrganSystem.Cardiovascular">
			<name>P_vc</name>
			<value>7.0923113</value>
		</numericStateVariable>
	</timepoint>
	<timepoint value="172">
		<numericStateVariable scaleAndSubsystem="OrganSystem.Cardiovascular">
			<name>HR</name>
			<value>359.72397</value>
		</numericStateVariable>
		<numericStateVariable scaleAndSubsystem="Cellular.Baroreceptor">
			<name>P_ao</name>
			<value>117.38708</value>
		</numericStateVariable>
		<numericStateVariable scaleAndSubsystem="OrganSystem.Cardiovascular">
			<name>P_pa</name>
			<value>13.51769084</value>
		</numericStateVariable>
		<numericStateVariable scaleAndSubsystem="OrganSystem.Cardiovascular">
			<name>P_peri</name>
			<value>-6.4974088</value>
		</numericStateVariable>
		<numericStateVariable scaleAndSubsystem="OrganSystem.Cardiovascular">
			<name>P_pu</name>
			<value>-2.4269765</value>
		</numericStateVariable>
		<numericStateVariable scaleAndSubsystem="OrganSystem.Cardiovascular">
			<name>P_rv</name>
			<value>4.5615638</value>
		</numericStateVariable>
		<numericStateVariable scaleAndSubsystem="OrganSystem.Cardiovascular">
			<name>P_th</name>
			<value>-4</value>
		</numericStateVariable>
		<numericStateVariable scaleAndSubsystem="OrganSystem.Cardiovascular">
			<name>P_vc</name>
			<value>7.0922766</value>
		</numericStateVariable>
	</timepoint>
	<timepoint value="173">
		<numericStateVariable scaleAndSubsystem="OrganSystem.Cardiovascular">
			<name>HR</name>
			<value>359.7342154</value>
		</numericStateVariable>
		<numericStateVariable scaleAndSubsystem="Cellular.Baroreceptor">
			<name>P_ao</name>
			<value>117.21375</value>
		</numericStateVariable>
		<numericStateVariable scaleAndSubsystem="OrganSystem.Cardiovascular">
			<name>P_pa</name>
			<value>13.49092846</value>
		</numericStateVariable>
		<numericStateVariable scaleAndSubsystem="OrganSystem.Cardiovascular">
			<name>P_peri</name>
			<value>-6.4951016</value>
		</numericStateVariable>
		<numericStateVariable scaleAndSubsystem="OrganSystem.Cardiovascular">
			<name>P_pu</name>
			<value>-2.4271879</value>
		</numericStateVariable>
		<numericStateVariable scaleAndSubsystem="OrganSystem.Cardiovascular">
			<name>P_rv</name>
			<value>4.6072197</value>
		</numericStateVariable>
		<numericStateVariable scaleAndSubsystem="OrganSystem.Cardiovascular">
			<name>P_th</name>
			<value>-4</value>
		</numericStateVariable>
		<numericStateVariable scaleAndSubsystem="OrganSystem.Cardiovascular">
			<name>P_vc</name>
			<value>7.0922495</value>
		</numericStateVariable>
	</timepoint>
	<timepoint value="174">
		<numericStateVariable scaleAndSubsystem="OrganSystem.Cardiovascular">
			<name>HR</name>
			<value>359.74468</value>
		</numericStateVariable>
		<numericStateVariable scaleAndSubsystem="Cellular.Baroreceptor">
			<name>P_ao</name>
			<value>117.04069</value>
		</numericStateVariable>
		<numericStateVariable scaleAndSubsystem="OrganSystem.Cardiovascular">
			<name>P_pa</name>
			<value>13.46421065</value>
		</numericStateVariable>
		<numericStateVariable scaleAndSubsystem="OrganSystem.Cardiovascular">
			<name>P_peri</name>
			<value>-6.4928163</value>
		</numericStateVariable>
		<numericStateVariable scaleAndSubsystem="OrganSystem.Cardiovascular">
			<name>P_pu</name>
			<value>-2.427395</value>
		</numericStateVariable>
		<numericStateVariable scaleAndSubsystem="OrganSystem.Cardiovascular">
			<name>P_rv</name>
			<value>4.6522353</value>
		</numericStateVariable>
		<numericStateVariable scaleAndSubsystem="OrganSystem.Cardiovascular">
			<name>P_th</name>
			<value>-4</value>
		</numericStateVariable>
		<numericStateVariable scaleAndSubsystem="OrganSystem.Cardiovascular">
			<name>P_vc</name>
			<value>7.0922299</value>
		</numericStateVariable>
	</timepoint>
	<timepoint value="175">
		<numericStateVariable scaleAndSubsystem="OrganSystem.Cardiovascular">
			<name>HR</name>
			<value>359.75534</value>
		</numericStateVariable>
		<numericStateVariable scaleAndSubsystem="Cellular.Baroreceptor">
			<name>P_ao</name>
			<value>116.86789</value>
		</numericStateVariable>
		<numericStateVariable scaleAndSubsystem="OrganSystem.Cardiovascular">
			<name>P_pa</name>
			<value>13.43753735</value>
		</numericStateVariable>
		<numericStateVariable scaleAndSubsystem="OrganSystem.Cardiovascular">
			<name>P_peri</name>
			<value>-6.4905528</value>
		</numericStateVariable>
		<numericStateVariable scaleAndSubsystem="OrganSystem.Cardiovascular">
			<name>P_pu</name>
			<value>-2.4275979</value>
		</numericStateVariable>
		<numericStateVariable scaleAndSubsystem="OrganSystem.Cardiovascular">
			<name>P_rv</name>
			<value>4.696615</value>
		</numericStateVariable>
		<numericStateVariable scaleAndSubsystem="OrganSystem.Cardiovascular">
			<name>P_th</name>
			<value>-4</value>
		</numericStateVariable>
		<numericStateVariable scaleAndSubsystem="OrganSystem.Cardiovascular">
			<name>P_vc</name>
			<value>7.0922176</value>
		</numericStateVariable>
	</timepoint>
	<timepoint value="176">
		<numericStateVariable scaleAndSubsystem="OrganSystem.Cardiovascular">
			<name>HR</name>
			<value>359.7662</value>
		</numericStateVariable>
		<numericStateVariable scaleAndSubsystem="Cellular.Baroreceptor">
			<name>P_ao</name>
			<value>116.69538</value>
		</numericStateVariable>
		<numericStateVariable scaleAndSubsystem="OrganSystem.Cardiovascular">
			<name>P_pa</name>
			<value>13.41090847</value>
		</numericStateVariable>
		<numericStateVariable scaleAndSubsystem="OrganSystem.Cardiovascular">
			<name>P_peri</name>
			<value>-6.4883111</value>
		</numericStateVariable>
		<numericStateVariable scaleAndSubsystem="OrganSystem.Cardiovascular">
			<name>P_pu</name>
			<value>-2.4277966</value>
		</numericStateVariable>
		<numericStateVariable scaleAndSubsystem="OrganSystem.Cardiovascular">
			<name>P_rv</name>
			<value>4.7403647</value>
		</numericStateVariable>
		<numericStateVariable scaleAndSubsystem="OrganSystem.Cardiovascular">
			<name>P_th</name>
			<value>-4</value>
		</numericStateVariable>
		<numericStateVariable scaleAndSubsystem="OrganSystem.Cardiovascular">
			<name>P_vc</name>
			<value>7.0922126</value>
		</numericStateVariable>
	</timepoint>
	<timepoint value="177">
		<numericStateVariable scaleAndSubsystem="OrganSystem.Cardiovascular">
			<name>HR</name>
			<value>359.77725</value>
		</numericStateVariable>
		<numericStateVariable scaleAndSubsystem="Cellular.Baroreceptor">
			<name>P_ao</name>
			<value>116.5231268</value>
		</numericStateVariable>
		<numericStateVariable scaleAndSubsystem="OrganSystem.Cardiovascular">
			<name>P_pa</name>
			<value>13.38432396</value>
		</numericStateVariable>
		<numericStateVariable scaleAndSubsystem="OrganSystem.Cardiovascular">
			<name>P_peri</name>
			<value>-6.4860913</value>
		</numericStateVariable>
		<numericStateVariable scaleAndSubsystem="OrganSystem.Cardiovascular">
			<name>P_pu</name>
			<value>-2.427991</value>
		</numericStateVariable>
		<numericStateVariable scaleAndSubsystem="OrganSystem.Cardiovascular">
			<name>P_rv</name>
			<value>4.7834898</value>
		</numericStateVariable>
		<numericStateVariable scaleAndSubsystem="OrganSystem.Cardiovascular">
			<name>P_th</name>
			<value>-4</value>
		</numericStateVariable>
		<numericStateVariable scaleAndSubsystem="OrganSystem.Cardiovascular">
			<name>P_vc</name>
			<value>7.0922147</value>
		</numericStateVariable>
	</timepoint>
	<timepoint value="178">
		<numericStateVariable scaleAndSubsystem="OrganSystem.Cardiovascular">
			<name>HR</name>
			<value>359.78847</value>
		</numericStateVariable>
		<numericStateVariable scaleAndSubsystem="Cellular.Baroreceptor">
			<name>P_ao</name>
			<value>116.35115</value>
		</numericStateVariable>
		<numericStateVariable scaleAndSubsystem="OrganSystem.Cardiovascular">
			<name>P_pa</name>
			<value>13.35778375</value>
		</numericStateVariable>
		<numericStateVariable scaleAndSubsystem="OrganSystem.Cardiovascular">
			<name>P_peri</name>
			<value>-6.4838931</value>
		</numericStateVariable>
		<numericStateVariable scaleAndSubsystem="OrganSystem.Cardiovascular">
			<name>P_pu</name>
			<value>-2.4281812</value>
		</numericStateVariable>
		<numericStateVariable scaleAndSubsystem="OrganSystem.Cardiovascular">
			<name>P_rv</name>
			<value>4.8259952</value>
		</numericStateVariable>
		<numericStateVariable scaleAndSubsystem="OrganSystem.Cardiovascular">
			<name>P_th</name>
			<value>-4</value>
		</numericStateVariable>
		<numericStateVariable scaleAndSubsystem="OrganSystem.Cardiovascular">
			<name>P_vc</name>
			<value>7.0922238</value>
		</numericStateVariable>
	</timepoint>
	<timepoint value="179">
		<numericStateVariable scaleAndSubsystem="OrganSystem.Cardiovascular">
			<name>HR</name>
			<value>359.79985</value>
		</numericStateVariable>
		<numericStateVariable scaleAndSubsystem="Cellular.Baroreceptor">
			<name>P_ao</name>
			<value>116.17944</value>
		</numericStateVariable>
		<numericStateVariable scaleAndSubsystem="OrganSystem.Cardiovascular">
			<name>P_pa</name>
			<value>13.33128777</value>
		</numericStateVariable>
		<numericStateVariable scaleAndSubsystem="OrganSystem.Cardiovascular">
			<name>P_peri</name>
			<value>-6.4817167</value>
		</numericStateVariable>
		<numericStateVariable scaleAndSubsystem="OrganSystem.Cardiovascular">
			<name>P_pu</name>
			<value>-2.4283672</value>
		</numericStateVariable>
		<numericStateVariable scaleAndSubsystem="OrganSystem.Cardiovascular">
			<name>P_rv</name>
			<value>4.867887</value>
		</numericStateVariable>
		<numericStateVariable scaleAndSubsystem="OrganSystem.Cardiovascular">
			<name>P_th</name>
			<value>-4</value>
		</numericStateVariable>
		<numericStateVariable scaleAndSubsystem="OrganSystem.Cardiovascular">
			<name>P_vc</name>
			<value>7.0922398</value>
		</numericStateVariable>
	</timepoint>
	<timepoint value="180">
		<numericStateVariable scaleAndSubsystem="OrganSystem.Cardiovascular">
			<name>HR</name>
			<value>359.81139</value>
		</numericStateVariable>
		<numericStateVariable scaleAndSubsystem="Cellular.Baroreceptor">
			<name>P_ao</name>
			<value>116.008</value>
		</numericStateVariable>
		<numericStateVariable scaleAndSubsystem="OrganSystem.Cardiovascular">
			<name>P_pa</name>
			<value>13.30483595</value>
		</numericStateVariable>
		<numericStateVariable scaleAndSubsystem="OrganSystem.Cardiovascular">
			<name>P_peri</name>
			<value>-6.4795619</value>
		</numericStateVariable>
		<numericStateVariable scaleAndSubsystem="OrganSystem.Cardiovascular">
			<name>P_pu</name>
			<value>-2.4285491</value>
		</numericStateVariable>
		<numericStateVariable scaleAndSubsystem="OrganSystem.Cardiovascular">
			<name>P_rv</name>
			<value>4.9091703</value>
		</numericStateVariable>
		<numericStateVariable scaleAndSubsystem="OrganSystem.Cardiovascular">
			<name>P_th</name>
			<value>-4</value>
		</numericStateVariable>
		<numericStateVariable scaleAndSubsystem="OrganSystem.Cardiovascular">
			<name>P_vc</name>
			<value>7.0922626</value>
		</numericStateVariable>
	</timepoint>
	<timepoint value="181">
		<numericStateVariable scaleAndSubsystem="OrganSystem.Cardiovascular">
			<name>HR</name>
			<value>359.82307</value>
		</numericStateVariable>
		<numericStateVariable scaleAndSubsystem="Cellular.Baroreceptor">
			<name>P_ao</name>
			<value>115.83684</value>
		</numericStateVariable>
		<numericStateVariable scaleAndSubsystem="OrganSystem.Cardiovascular">
			<name>P_pa</name>
			<value>13.27842823</value>
		</numericStateVariable>
		<numericStateVariable scaleAndSubsystem="OrganSystem.Cardiovascular">
			<name>P_peri</name>
			<value>-6.4774287</value>
		</numericStateVariable>
		<numericStateVariable scaleAndSubsystem="OrganSystem.Cardiovascular">
			<name>P_pu</name>
			<value>-2.4287267</value>
		</numericStateVariable>
		<numericStateVariable scaleAndSubsystem="OrganSystem.Cardiovascular">
			<name>P_rv</name>
			<value>4.9498511</value>
		</numericStateVariable>
		<numericStateVariable scaleAndSubsystem="OrganSystem.Cardiovascular">
			<name>P_th</name>
			<value>-4</value>
		</numericStateVariable>
		<numericStateVariable scaleAndSubsystem="OrganSystem.Cardiovascular">
			<name>P_vc</name>
			<value>7.092292</value>
		</numericStateVariable>
	</timepoint>
	<timepoint value="182">
		<numericStateVariable scaleAndSubsystem="OrganSystem.Cardiovascular">
			<name>HR</name>
			<value>359.83489</value>
		</numericStateVariable>
		<numericStateVariable scaleAndSubsystem="Cellular.Baroreceptor">
			<name>P_ao</name>
			<value>115.66594</value>
		</numericStateVariable>
		<numericStateVariable scaleAndSubsystem="OrganSystem.Cardiovascular">
			<name>P_pa</name>
			<value>13.25206453</value>
		</numericStateVariable>
		<numericStateVariable scaleAndSubsystem="OrganSystem.Cardiovascular">
			<name>P_peri</name>
			<value>-6.475317</value>
		</numericStateVariable>
		<numericStateVariable scaleAndSubsystem="OrganSystem.Cardiovascular">
			<name>P_pu</name>
			<value>-2.4289001</value>
		</numericStateVariable>
		<numericStateVariable scaleAndSubsystem="OrganSystem.Cardiovascular">
			<name>P_rv</name>
			<value>4.9899347</value>
		</numericStateVariable>
		<numericStateVariable scaleAndSubsystem="OrganSystem.Cardiovascular">
			<name>P_th</name>
			<value>-4</value>
		</numericStateVariable>
		<numericStateVariable scaleAndSubsystem="OrganSystem.Cardiovascular">
			<name>P_vc</name>
			<value>7.0923281</value>
		</numericStateVariable>
	</timepoint>
	<timepoint value="183">
		<numericStateVariable scaleAndSubsystem="OrganSystem.Cardiovascular">
			<name>HR</name>
			<value>359.84683</value>
		</numericStateVariable>
		<numericStateVariable scaleAndSubsystem="Cellular.Baroreceptor">
			<name>P_ao</name>
			<value>115.49531</value>
		</numericStateVariable>
		<numericStateVariable scaleAndSubsystem="OrganSystem.Cardiovascular">
			<name>P_pa</name>
			<value>13.2257448</value>
		</numericStateVariable>
		<numericStateVariable scaleAndSubsystem="OrganSystem.Cardiovascular">
			<name>P_peri</name>
			<value>-6.4732268</value>
		</numericStateVariable>
		<numericStateVariable scaleAndSubsystem="OrganSystem.Cardiovascular">
			<name>P_pu</name>
			<value>-2.4290694</value>
		</numericStateVariable>
		<numericStateVariable scaleAndSubsystem="OrganSystem.Cardiovascular">
			<name>P_rv</name>
			<value>5.029427</value>
		</numericStateVariable>
		<numericStateVariable scaleAndSubsystem="OrganSystem.Cardiovascular">
			<name>P_th</name>
			<value>-4</value>
		</numericStateVariable>
		<numericStateVariable scaleAndSubsystem="OrganSystem.Cardiovascular">
			<name>P_vc</name>
			<value>7.0923706</value>
		</numericStateVariable>
	</timepoint>
	<timepoint value="184">
		<numericStateVariable scaleAndSubsystem="OrganSystem.Cardiovascular">
			<name>HR</name>
			<value>359.85888</value>
		</numericStateVariable>
		<numericStateVariable scaleAndSubsystem="Cellular.Baroreceptor">
			<name>P_ao</name>
			<value>115.32495</value>
		</numericStateVariable>
		<numericStateVariable scaleAndSubsystem="OrganSystem.Cardiovascular">
			<name>P_pa</name>
			<value>13.19946897</value>
		</numericStateVariable>
		<numericStateVariable scaleAndSubsystem="OrganSystem.Cardiovascular">
			<name>P_peri</name>
			<value>-6.471158</value>
		</numericStateVariable>
		<numericStateVariable scaleAndSubsystem="OrganSystem.Cardiovascular">
			<name>P_pu</name>
			<value>-2.4292345</value>
		</numericStateVariable>
		<numericStateVariable scaleAndSubsystem="OrganSystem.Cardiovascular">
			<name>P_rv</name>
			<value>5.0683337</value>
		</numericStateVariable>
		<numericStateVariable scaleAndSubsystem="OrganSystem.Cardiovascular">
			<name>P_th</name>
			<value>-4</value>
		</numericStateVariable>
		<numericStateVariable scaleAndSubsystem="OrganSystem.Cardiovascular">
			<name>P_vc</name>
			<value>7.0924195</value>
		</numericStateVariable>
	</timepoint>
	<timepoint value="185">
		<numericStateVariable scaleAndSubsystem="OrganSystem.Cardiovascular">
			<name>HR</name>
			<value>359.87105</value>
		</numericStateVariable>
		<numericStateVariable scaleAndSubsystem="Cellular.Baroreceptor">
			<name>P_ao</name>
			<value>115.15485</value>
		</numericStateVariable>
		<numericStateVariable scaleAndSubsystem="OrganSystem.Cardiovascular">
			<name>P_pa</name>
			<value>13.17323696</value>
		</numericStateVariable>
		<numericStateVariable scaleAndSubsystem="OrganSystem.Cardiovascular">
			<name>P_peri</name>
			<value>-6.4691105</value>
		</numericStateVariable>
		<numericStateVariable scaleAndSubsystem="OrganSystem.Cardiovascular">
			<name>P_pu</name>
			<value>-2.4293954</value>
		</numericStateVariable>
		<numericStateVariable scaleAndSubsystem="OrganSystem.Cardiovascular">
			<name>P_rv</name>
			<value>5.1066604</value>
		</numericStateVariable>
		<numericStateVariable scaleAndSubsystem="OrganSystem.Cardiovascular">
			<name>P_th</name>
			<value>-4</value>
		</numericStateVariable>
		<numericStateVariable scaleAndSubsystem="OrganSystem.Cardiovascular">
			<name>P_vc</name>
			<value>7.0924746</value>
		</numericStateVariable>
	</timepoint>
	<timepoint value="186">
		<numericStateVariable scaleAndSubsystem="OrganSystem.Cardiovascular">
			<name>HR</name>
			<value>359.88331</value>
		</numericStateVariable>
		<numericStateVariable scaleAndSubsystem="Cellular.Baroreceptor">
			<name>P_ao</name>
			<value>114.98502</value>
		</numericStateVariable>
		<numericStateVariable scaleAndSubsystem="OrganSystem.Cardiovascular">
			<name>P_pa</name>
			<value>13.14704872</value>
		</numericStateVariable>
		<numericStateVariable scaleAndSubsystem="OrganSystem.Cardiovascular">
			<name>P_peri</name>
			<value>-6.4670843</value>
		</numericStateVariable>
		<numericStateVariable scaleAndSubsystem="OrganSystem.Cardiovascular">
			<name>P_pu</name>
			<value>-2.4295522</value>
		</numericStateVariable>
		<numericStateVariable scaleAndSubsystem="OrganSystem.Cardiovascular">
			<name>P_rv</name>
			<value>5.1444128</value>
		</numericStateVariable>
		<numericStateVariable scaleAndSubsystem="OrganSystem.Cardiovascular">
			<name>P_th</name>
			<value>-4</value>
		</numericStateVariable>
		<numericStateVariable scaleAndSubsystem="OrganSystem.Cardiovascular">
			<name>P_vc</name>
			<value>7.0925359</value>
		</numericStateVariable>
	</timepoint>
	<timepoint value="187">
		<numericStateVariable scaleAndSubsystem="OrganSystem.Cardiovascular">
			<name>HR</name>
			<value>359.89565</value>
		</numericStateVariable>
		<numericStateVariable scaleAndSubsystem="Cellular.Baroreceptor">
			<name>P_ao</name>
			<value>114.81546</value>
		</numericStateVariable>
		<numericStateVariable scaleAndSubsystem="OrganSystem.Cardiovascular">
			<name>P_pa</name>
			<value>13.12090417</value>
		</numericStateVariable>
		<numericStateVariable scaleAndSubsystem="OrganSystem.Cardiovascular">
			<name>P_peri</name>
			<value>-6.4650793</value>
		</numericStateVariable>
		<numericStateVariable scaleAndSubsystem="OrganSystem.Cardiovascular">
			<name>P_pu</name>
			<value>-2.4297049</value>
		</numericStateVariable>
		<numericStateVariable scaleAndSubsystem="OrganSystem.Cardiovascular">
			<name>P_rv</name>
			<value>5.1815974</value>
		</numericStateVariable>
		<numericStateVariable scaleAndSubsystem="OrganSystem.Cardiovascular">
			<name>P_th</name>
			<value>-4</value>
		</numericStateVariable>
		<numericStateVariable scaleAndSubsystem="OrganSystem.Cardiovascular">
			<name>P_vc</name>
			<value>7.0926033</value>
		</numericStateVariable>
	</timepoint>
	<timepoint value="188">
		<numericStateVariable scaleAndSubsystem="OrganSystem.Cardiovascular">
			<name>HR</name>
			<value>359.90808</value>
		</numericStateVariable>
		<numericStateVariable scaleAndSubsystem="Cellular.Baroreceptor">
			<name>P_ao</name>
			<value>114.64617</value>
		</numericStateVariable>
		<numericStateVariable scaleAndSubsystem="OrganSystem.Cardiovascular">
			<name>P_pa</name>
			<value>13.09480325</value>
		</numericStateVariable>
		<numericStateVariable scaleAndSubsystem="OrganSystem.Cardiovascular">
			<name>P_peri</name>
			<value>-6.4630955</value>
		</numericStateVariable>
		<numericStateVariable scaleAndSubsystem="OrganSystem.Cardiovascular">
			<name>P_pu</name>
			<value>-2.4298535</value>
		</numericStateVariable>
		<numericStateVariable scaleAndSubsystem="OrganSystem.Cardiovascular">
			<name>P_rv</name>
			<value>5.2182193</value>
		</numericStateVariable>
		<numericStateVariable scaleAndSubsystem="OrganSystem.Cardiovascular">
			<name>P_th</name>
			<value>-4</value>
		</numericStateVariable>
		<numericStateVariable scaleAndSubsystem="OrganSystem.Cardiovascular">
			<name>P_vc</name>
			<value>7.0926766</value>
		</numericStateVariable>
	</timepoint>
	<timepoint value="189">
		<numericStateVariable scaleAndSubsystem="OrganSystem.Cardiovascular">
			<name>HR</name>
			<value>359.92059</value>
		</numericStateVariable>
		<numericStateVariable scaleAndSubsystem="Cellular.Baroreceptor">
			<name>P_ao</name>
			<value>114.4771439</value>
		</numericStateVariable>
		<numericStateVariable scaleAndSubsystem="OrganSystem.Cardiovascular">
			<name>P_pa</name>
			<value>13.06874589</value>
		</numericStateVariable>
		<numericStateVariable scaleAndSubsystem="OrganSystem.Cardiovascular">
			<name>P_peri</name>
			<value>-6.4611326</value>
		</numericStateVariable>
		<numericStateVariable scaleAndSubsystem="OrganSystem.Cardiovascular">
			<name>P_pu</name>
			<value>-2.429998</value>
		</numericStateVariable>
		<numericStateVariable scaleAndSubsystem="OrganSystem.Cardiovascular">
			<name>P_rv</name>
			<value>5.2542842</value>
		</numericStateVariable>
		<numericStateVariable scaleAndSubsystem="OrganSystem.Cardiovascular">
			<name>P_th</name>
			<value>-4</value>
		</numericStateVariable>
		<numericStateVariable scaleAndSubsystem="OrganSystem.Cardiovascular">
			<name>P_vc</name>
			<value>7.0927558</value>
		</numericStateVariable>
	</timepoint>
	<timepoint value="190">
		<numericStateVariable scaleAndSubsystem="OrganSystem.Cardiovascular">
			<name>HR</name>
			<value>359.93315</value>
		</numericStateVariable>
		<numericStateVariable scaleAndSubsystem="Cellular.Baroreceptor">
			<name>P_ao</name>
			<value>114.30838</value>
		</numericStateVariable>
		<numericStateVariable scaleAndSubsystem="OrganSystem.Cardiovascular">
			<name>P_pa</name>
			<value>13.04273203</value>
		</numericStateVariable>
		<numericStateVariable scaleAndSubsystem="OrganSystem.Cardiovascular">
			<name>P_peri</name>
			<value>-6.4591907</value>
		</numericStateVariable>
		<numericStateVariable scaleAndSubsystem="OrganSystem.Cardiovascular">
			<name>P_pu</name>
			<value>-2.4301384</value>
		</numericStateVariable>
		<numericStateVariable scaleAndSubsystem="OrganSystem.Cardiovascular">
			<name>P_rv</name>
			<value>5.2897986</value>
		</numericStateVariable>
		<numericStateVariable scaleAndSubsystem="OrganSystem.Cardiovascular">
			<name>P_th</name>
			<value>-4</value>
		</numericStateVariable>
		<numericStateVariable scaleAndSubsystem="OrganSystem.Cardiovascular">
			<name>P_vc</name>
			<value>7.0928407</value>
		</numericStateVariable>
	</timepoint>
	<timepoint value="191">
		<numericStateVariable scaleAndSubsystem="OrganSystem.Cardiovascular">
			<name>HR</name>
			<value>359.94578</value>
		</numericStateVariable>
		<numericStateVariable scaleAndSubsystem="Cellular.Baroreceptor">
			<name>P_ao</name>
			<value>114.13989</value>
		</numericStateVariable>
		<numericStateVariable scaleAndSubsystem="OrganSystem.Cardiovascular">
			<name>P_pa</name>
			<value>13.01676161</value>
		</numericStateVariable>
		<numericStateVariable scaleAndSubsystem="OrganSystem.Cardiovascular">
			<name>P_peri</name>
			<value>-6.4572697</value>
		</numericStateVariable>
		<numericStateVariable scaleAndSubsystem="OrganSystem.Cardiovascular">
			<name>P_pu</name>
			<value>-2.4302747</value>
		</numericStateVariable>
		<numericStateVariable scaleAndSubsystem="OrganSystem.Cardiovascular">
			<name>P_rv</name>
			<value>5.3247679</value>
		</numericStateVariable>
		<numericStateVariable scaleAndSubsystem="OrganSystem.Cardiovascular">
			<name>P_th</name>
			<value>-4</value>
		</numericStateVariable>
		<numericStateVariable scaleAndSubsystem="OrganSystem.Cardiovascular">
			<name>P_vc</name>
			<value>7.0929313</value>
		</numericStateVariable>
	</timepoint>
	<timepoint value="192">
		<numericStateVariable scaleAndSubsystem="OrganSystem.Cardiovascular">
			<name>HR</name>
			<value>359.95846</value>
		</numericStateVariable>
		<numericStateVariable scaleAndSubsystem="Cellular.Baroreceptor">
			<name>P_ao</name>
			<value>113.97166</value>
		</numericStateVariable>
		<numericStateVariable scaleAndSubsystem="OrganSystem.Cardiovascular">
			<name>P_pa</name>
			<value>12.99083454</value>
		</numericStateVariable>
		<numericStateVariable scaleAndSubsystem="OrganSystem.Cardiovascular">
			<name>P_peri</name>
			<value>-6.4553694</value>
		</numericStateVariable>
		<numericStateVariable scaleAndSubsystem="OrganSystem.Cardiovascular">
			<name>P_pu</name>
			<value>-2.430407</value>
		</numericStateVariable>
		<numericStateVariable scaleAndSubsystem="OrganSystem.Cardiovascular">
			<name>P_rv</name>
			<value>5.3591979</value>
		</numericStateVariable>
		<numericStateVariable scaleAndSubsystem="OrganSystem.Cardiovascular">
			<name>P_th</name>
			<value>-4</value>
		</numericStateVariable>
		<numericStateVariable scaleAndSubsystem="OrganSystem.Cardiovascular">
			<name>P_vc</name>
			<value>7.0930274</value>
		</numericStateVariable>
	</timepoint>
	<timepoint value="193">
		<numericStateVariable scaleAndSubsystem="OrganSystem.Cardiovascular">
			<name>HR</name>
			<value>359.97118</value>
		</numericStateVariable>
		<numericStateVariable scaleAndSubsystem="Cellular.Baroreceptor">
			<name>P_ao</name>
			<value>113.80369</value>
		</numericStateVariable>
		<numericStateVariable scaleAndSubsystem="OrganSystem.Cardiovascular">
			<name>P_pa</name>
			<value>12.96495078</value>
		</numericStateVariable>
		<numericStateVariable scaleAndSubsystem="OrganSystem.Cardiovascular">
			<name>P_peri</name>
			<value>-6.4534898</value>
		</numericStateVariable>
		<numericStateVariable scaleAndSubsystem="OrganSystem.Cardiovascular">
			<name>P_pu</name>
			<value>-2.4305353</value>
		</numericStateVariable>
		<numericStateVariable scaleAndSubsystem="OrganSystem.Cardiovascular">
			<name>P_rv</name>
			<value>5.3930949</value>
		</numericStateVariable>
		<numericStateVariable scaleAndSubsystem="OrganSystem.Cardiovascular">
			<name>P_th</name>
			<value>-4</value>
		</numericStateVariable>
		<numericStateVariable scaleAndSubsystem="OrganSystem.Cardiovascular">
			<name>P_vc</name>
			<value>7.093129</value>
		</numericStateVariable>
	</timepoint>
	<timepoint value="194">
		<numericStateVariable scaleAndSubsystem="OrganSystem.Cardiovascular">
			<name>HR</name>
			<value>359.9839406</value>
		</numericStateVariable>
		<numericStateVariable scaleAndSubsystem="Cellular.Baroreceptor">
			<name>P_ao</name>
			<value>113.63599</value>
		</numericStateVariable>
		<numericStateVariable scaleAndSubsystem="OrganSystem.Cardiovascular">
			<name>P_pa</name>
			<value>12.93911</value>
		</numericStateVariable>
		<numericStateVariable scaleAndSubsystem="OrganSystem.Cardiovascular">
			<name>P_peri</name>
			<value>-6.4516308</value>
		</numericStateVariable>
		<numericStateVariable scaleAndSubsystem="OrganSystem.Cardiovascular">
			<name>P_pu</name>
			<value>-2.4306596</value>
		</numericStateVariable>
		<numericStateVariable scaleAndSubsystem="OrganSystem.Cardiovascular">
			<name>P_rv</name>
			<value>5.4264642</value>
		</numericStateVariable>
		<numericStateVariable scaleAndSubsystem="OrganSystem.Cardiovascular">
			<name>P_th</name>
			<value>-4</value>
		</numericStateVariable>
		<numericStateVariable scaleAndSubsystem="OrganSystem.Cardiovascular">
			<name>P_vc</name>
			<value>7.093236</value>
		</numericStateVariable>
	</timepoint>
	<timepoint value="195">
		<numericStateVariable scaleAndSubsystem="OrganSystem.Cardiovascular">
			<name>HR</name>
			<value>359.99673</value>
		</numericStateVariable>
		<numericStateVariable scaleAndSubsystem="Cellular.Baroreceptor">
			<name>P_ao</name>
			<value>113.4685482</value>
		</numericStateVariable>
		<numericStateVariable scaleAndSubsystem="OrganSystem.Cardiovascular">
			<name>P_pa</name>
			<value>12.91331287</value>
		</numericStateVariable>
		<numericStateVariable scaleAndSubsystem="OrganSystem.Cardiovascular">
			<name>P_peri</name>
			<value>-6.4497923</value>
		</numericStateVariable>
		<numericStateVariable scaleAndSubsystem="OrganSystem.Cardiovascular">
			<name>P_pu</name>
			<value>-2.4307798</value>
		</numericStateVariable>
		<numericStateVariable scaleAndSubsystem="OrganSystem.Cardiovascular">
			<name>P_rv</name>
			<value>5.4593119</value>
		</numericStateVariable>
		<numericStateVariable scaleAndSubsystem="OrganSystem.Cardiovascular">
			<name>P_th</name>
			<value>-4</value>
		</numericStateVariable>
		<numericStateVariable scaleAndSubsystem="OrganSystem.Cardiovascular">
			<name>P_vc</name>
			<value>7.0933483</value>
		</numericStateVariable>
	</timepoint>
	<timepoint value="196">
		<numericStateVariable scaleAndSubsystem="OrganSystem.Cardiovascular">
			<name>HR</name>
			<value>360.00955</value>
		</numericStateVariable>
		<numericStateVariable scaleAndSubsystem="Cellular.Baroreceptor">
			<name>P_ao</name>
			<value>113.30137</value>
		</numericStateVariable>
		<numericStateVariable scaleAndSubsystem="OrganSystem.Cardiovascular">
			<name>P_pa</name>
			<value>12.88755861</value>
		</numericStateVariable>
		<numericStateVariable scaleAndSubsystem="OrganSystem.Cardiovascular">
			<name>P_peri</name>
			<value>-6.4479741</value>
		</numericStateVariable>
		<numericStateVariable scaleAndSubsystem="OrganSystem.Cardiovascular">
			<name>P_pu</name>
			<value>-2.4308961</value>
		</numericStateVariable>
		<numericStateVariable scaleAndSubsystem="OrganSystem.Cardiovascular">
			<name>P_rv</name>
			<value>5.4916438</value>
		</numericStateVariable>
		<numericStateVariable scaleAndSubsystem="OrganSystem.Cardiovascular">
			<name>P_th</name>
			<value>-4</value>
		</numericStateVariable>
		<numericStateVariable scaleAndSubsystem="OrganSystem.Cardiovascular">
			<name>P_vc</name>
			<value>7.0934657</value>
		</numericStateVariable>
	</timepoint>
	<timepoint value="197">
		<numericStateVariable scaleAndSubsystem="OrganSystem.Cardiovascular">
			<name>HR</name>
			<value>360.02239</value>
		</numericStateVariable>
		<numericStateVariable scaleAndSubsystem="Cellular.Baroreceptor">
			<name>P_ao</name>
			<value>113.13446</value>
		</numericStateVariable>
		<numericStateVariable scaleAndSubsystem="OrganSystem.Cardiovascular">
			<name>P_pa</name>
			<value>12.86184738</value>
		</numericStateVariable>
		<numericStateVariable scaleAndSubsystem="OrganSystem.Cardiovascular">
			<name>P_peri</name>
			<value>-6.4461763</value>
		</numericStateVariable>
		<numericStateVariable scaleAndSubsystem="OrganSystem.Cardiovascular">
			<name>P_pu</name>
			<value>-2.4310084</value>
		</numericStateVariable>
		<numericStateVariable scaleAndSubsystem="OrganSystem.Cardiovascular">
			<name>P_rv</name>
			<value>5.5234659</value>
		</numericStateVariable>
		<numericStateVariable scaleAndSubsystem="OrganSystem.Cardiovascular">
			<name>P_th</name>
			<value>-4</value>
		</numericStateVariable>
		<numericStateVariable scaleAndSubsystem="OrganSystem.Cardiovascular">
			<name>P_vc</name>
			<value>7.0935883</value>
		</numericStateVariable>
	</timepoint>
	<timepoint value="198">
		<numericStateVariable scaleAndSubsystem="OrganSystem.Cardiovascular">
			<name>HR</name>
			<value>360.03525</value>
		</numericStateVariable>
		<numericStateVariable scaleAndSubsystem="Cellular.Baroreceptor">
			<name>P_ao</name>
			<value>112.96781</value>
		</numericStateVariable>
		<numericStateVariable scaleAndSubsystem="OrganSystem.Cardiovascular">
			<name>P_pa</name>
			<value>12.83617912</value>
		</numericStateVariable>
		<numericStateVariable scaleAndSubsystem="OrganSystem.Cardiovascular">
			<name>P_peri</name>
			<value>-6.4443985</value>
		</numericStateVariable>
		<numericStateVariable scaleAndSubsystem="OrganSystem.Cardiovascular">
			<name>P_pu</name>
			<value>-2.4311168</value>
		</numericStateVariable>
		<numericStateVariable scaleAndSubsystem="OrganSystem.Cardiovascular">
			<name>P_rv</name>
			<value>5.5547838</value>
		</numericStateVariable>
		<numericStateVariable scaleAndSubsystem="OrganSystem.Cardiovascular">
			<name>P_th</name>
			<value>-4</value>
		</numericStateVariable>
		<numericStateVariable scaleAndSubsystem="OrganSystem.Cardiovascular">
			<name>P_vc</name>
			<value>7.0937158</value>
		</numericStateVariable>
	</timepoint>
	<timepoint value="199">
		<numericStateVariable scaleAndSubsystem="OrganSystem.Cardiovascular">
			<name>HR</name>
			<value>360.04812</value>
		</numericStateVariable>
		<numericStateVariable scaleAndSubsystem="Cellular.Baroreceptor">
			<name>P_ao</name>
			<value>112.80142</value>
		</numericStateVariable>
		<numericStateVariable scaleAndSubsystem="OrganSystem.Cardiovascular">
			<name>P_pa</name>
			<value>12.81055376</value>
		</numericStateVariable>
		<numericStateVariable scaleAndSubsystem="OrganSystem.Cardiovascular">
			<name>P_peri</name>
			<value>-6.4426417</value>
		</numericStateVariable>
		<numericStateVariable scaleAndSubsystem="OrganSystem.Cardiovascular">
			<name>P_pu</name>
			<value>-2.431221</value>
		</numericStateVariable>
		<numericStateVariable scaleAndSubsystem="OrganSystem.Cardiovascular">
			<name>P_rv</name>
			<value>5.5874438</value>
		</numericStateVariable>
		<numericStateVariable scaleAndSubsystem="OrganSystem.Cardiovascular">
			<name>P_th</name>
			<value>-4</value>
		</numericStateVariable>
		<numericStateVariable scaleAndSubsystem="OrganSystem.Cardiovascular">
			<name>P_vc</name>
			<value>7.0938483</value>
		</numericStateVariable>
	</timepoint>
	<timepoint value="200">
		<numericStateVariable scaleAndSubsystem="OrganSystem.Cardiovascular">
			<name>HR</name>
			<value>360.0609922</value>
		</numericStateVariable>
		<numericStateVariable scaleAndSubsystem="Cellular.Baroreceptor">
			<name>P_ao</name>
			<value>112.6353</value>
		</numericStateVariable>
		<numericStateVariable scaleAndSubsystem="OrganSystem.Cardiovascular">
			<name>P_pa</name>
			<value>12.78497124</value>
		</numericStateVariable>
		<numericStateVariable scaleAndSubsystem="OrganSystem.Cardiovascular">
			<name>P_peri</name>
			<value>-6.4409076</value>
		</numericStateVariable>
		<numericStateVariable scaleAndSubsystem="OrganSystem.Cardiovascular">
			<name>P_pu</name>
			<value>-2.4313203</value>
		</numericStateVariable>
		<numericStateVariable scaleAndSubsystem="OrganSystem.Cardiovascular">
			<name>P_rv</name>
			<value>5.6187971</value>
		</numericStateVariable>
		<numericStateVariable scaleAndSubsystem="OrganSystem.Cardiovascular">
			<name>P_th</name>
			<value>-4</value>
		</numericStateVariable>
		<numericStateVariable scaleAndSubsystem="OrganSystem.Cardiovascular">
			<name>P_vc</name>
			<value>7.0939858</value>
		</numericStateVariable>
	</timepoint>
	<timepoint value="201">
		<numericStateVariable scaleAndSubsystem="OrganSystem.Cardiovascular">
			<name>HR</name>
			<value>360.07387</value>
		</numericStateVariable>
		<numericStateVariable scaleAndSubsystem="Cellular.Baroreceptor">
			<name>P_ao</name>
			<value>112.4694321</value>
		</numericStateVariable>
		<numericStateVariable scaleAndSubsystem="OrganSystem.Cardiovascular">
			<name>P_pa</name>
			<value>12.7594315</value>
		</numericStateVariable>
		<numericStateVariable scaleAndSubsystem="OrganSystem.Cardiovascular">
			<name>P_peri</name>
			<value>-6.4391962</value>
		</numericStateVariable>
		<numericStateVariable scaleAndSubsystem="OrganSystem.Cardiovascular">
			<name>P_pu</name>
			<value>-2.4314149</value>
		</numericStateVariable>
		<numericStateVariable scaleAndSubsystem="OrganSystem.Cardiovascular">
			<name>P_rv</name>
			<value>5.6502005</value>
		</numericStateVariable>
		<numericStateVariable scaleAndSubsystem="OrganSystem.Cardiovascular">
			<name>P_th</name>
			<value>-4</value>
		</numericStateVariable>
		<numericStateVariable scaleAndSubsystem="OrganSystem.Cardiovascular">
			<name>P_vc</name>
			<value>7.0941283</value>
		</numericStateVariable>
	</timepoint>
	<timepoint value="202">
		<numericStateVariable scaleAndSubsystem="OrganSystem.Cardiovascular">
			<name>HR</name>
			<value>360.08675</value>
		</numericStateVariable>
		<numericStateVariable scaleAndSubsystem="Cellular.Baroreceptor">
			<name>P_ao</name>
			<value>112.30383</value>
		</numericStateVariable>
		<numericStateVariable scaleAndSubsystem="OrganSystem.Cardiovascular">
			<name>P_pa</name>
			<value>12.73393447</value>
		</numericStateVariable>
		<numericStateVariable scaleAndSubsystem="OrganSystem.Cardiovascular">
			<name>P_peri</name>
			<value>-6.4375081</value>
		</numericStateVariable>
		<numericStateVariable scaleAndSubsystem="OrganSystem.Cardiovascular">
			<name>P_pu</name>
			<value>-2.4315045</value>
		</numericStateVariable>
		<numericStateVariable scaleAndSubsystem="OrganSystem.Cardiovascular">
			<name>P_rv</name>
			<value>5.6819252</value>
		</numericStateVariable>
		<numericStateVariable scaleAndSubsystem="OrganSystem.Cardiovascular">
			<name>P_th</name>
			<value>-4</value>
		</numericStateVariable>
		<numericStateVariable scaleAndSubsystem="OrganSystem.Cardiovascular">
			<name>P_vc</name>
			<value>7.0942756</value>
		</numericStateVariable>
	</timepoint>
	<timepoint value="203">
		<numericStateVariable scaleAndSubsystem="OrganSystem.Cardiovascular">
			<name>HR</name>
			<value>360.09962</value>
		</numericStateVariable>
		<numericStateVariable scaleAndSubsystem="Cellular.Baroreceptor">
			<name>P_ao</name>
			<value>112.13848</value>
		</numericStateVariable>
		<numericStateVariable scaleAndSubsystem="OrganSystem.Cardiovascular">
			<name>P_pa</name>
			<value>12.70848</value>
		</numericStateVariable>
		<numericStateVariable scaleAndSubsystem="OrganSystem.Cardiovascular">
			<name>P_peri</name>
			<value>-6.4358452</value>
		</numericStateVariable>
		<numericStateVariable scaleAndSubsystem="OrganSystem.Cardiovascular">
			<name>P_pu</name>
			<value>-2.4315884</value>
		</numericStateVariable>
		<numericStateVariable scaleAndSubsystem="OrganSystem.Cardiovascular">
			<name>P_rv</name>
			<value>5.7143527</value>
		</numericStateVariable>
		<numericStateVariable scaleAndSubsystem="OrganSystem.Cardiovascular">
			<name>P_th</name>
			<value>-4</value>
		</numericStateVariable>
		<numericStateVariable scaleAndSubsystem="OrganSystem.Cardiovascular">
			<name>P_vc</name>
			<value>7.0944279</value>
		</numericStateVariable>
	</timepoint>
	<timepoint value="204">
		<numericStateVariable scaleAndSubsystem="OrganSystem.Cardiovascular">
			<name>HR</name>
			<value>360.11248</value>
		</numericStateVariable>
		<numericStateVariable scaleAndSubsystem="Cellular.Baroreceptor">
			<name>P_ao</name>
			<value>111.9734</value>
		</numericStateVariable>
		<numericStateVariable scaleAndSubsystem="OrganSystem.Cardiovascular">
			<name>P_pa</name>
			<value>12.6830683</value>
		</numericStateVariable>
		<numericStateVariable scaleAndSubsystem="OrganSystem.Cardiovascular">
			<name>P_peri</name>
			<value>-6.4342099</value>
		</numericStateVariable>
		<numericStateVariable scaleAndSubsystem="OrganSystem.Cardiovascular">
			<name>P_pu</name>
			<value>-2.4316659</value>
		</numericStateVariable>
		<numericStateVariable scaleAndSubsystem="OrganSystem.Cardiovascular">
			<name>P_rv</name>
			<value>5.7480157</value>
		</numericStateVariable>
		<numericStateVariable scaleAndSubsystem="OrganSystem.Cardiovascular">
			<name>P_th</name>
			<value>-4</value>
		</numericStateVariable>
		<numericStateVariable scaleAndSubsystem="OrganSystem.Cardiovascular">
			<name>P_vc</name>
			<value>7.0945852</value>
		</numericStateVariable>
	</timepoint>
	<timepoint value="205">
		<numericStateVariable scaleAndSubsystem="OrganSystem.Cardiovascular">
			<name>HR</name>
			<value>360.12533</value>
		</numericStateVariable>
		<numericStateVariable scaleAndSubsystem="Cellular.Baroreceptor">
			<name>P_ao</name>
			<value>111.808578</value>
		</numericStateVariable>
		<numericStateVariable scaleAndSubsystem="OrganSystem.Cardiovascular">
			<name>P_pa</name>
			<value>12.65769904</value>
		</numericStateVariable>
		<numericStateVariable scaleAndSubsystem="OrganSystem.Cardiovascular">
			<name>P_peri</name>
			<value>-6.4326063</value>
		</numericStateVariable>
		<numericStateVariable scaleAndSubsystem="OrganSystem.Cardiovascular">
			<name>P_pu</name>
			<value>-2.4317356</value>
		</numericStateVariable>
		<numericStateVariable scaleAndSubsystem="OrganSystem.Cardiovascular">
			<name>P_rv</name>
			<value>5.7836476</value>
		</numericStateVariable>
		<numericStateVariable scaleAndSubsystem="OrganSystem.Cardiovascular">
			<name>P_th</name>
			<value>-4</value>
		</numericStateVariable>
		<numericStateVariable scaleAndSubsystem="OrganSystem.Cardiovascular">
			<name>P_vc</name>
			<value>7.0947478</value>
		</numericStateVariable>
	</timepoint>
	<timepoint value="206">
		<numericStateVariable scaleAndSubsystem="OrganSystem.Cardiovascular">
			<name>HR</name>
			<value>360.13817</value>
		</numericStateVariable>
		<numericStateVariable scaleAndSubsystem="Cellular.Baroreceptor">
			<name>P_ao</name>
			<value>111.6440137</value>
		</numericStateVariable>
		<numericStateVariable scaleAndSubsystem="OrganSystem.Cardiovascular">
			<name>P_pa</name>
			<value>12.63237225</value>
		</numericStateVariable>
		<numericStateVariable scaleAndSubsystem="OrganSystem.Cardiovascular">
			<name>P_peri</name>
			<value>-6.43104</value>
		</numericStateVariable>
		<numericStateVariable scaleAndSubsystem="OrganSystem.Cardiovascular">
			<name>P_pu</name>
			<value>-2.4317958</value>
		</numericStateVariable>
		<numericStateVariable scaleAndSubsystem="OrganSystem.Cardiovascular">
			<name>P_rv</name>
			<value>5.8222361</value>
		</numericStateVariable>
		<numericStateVariable scaleAndSubsystem="OrganSystem.Cardiovascular">
			<name>P_th</name>
			<value>-4</value>
		</numericStateVariable>
		<numericStateVariable scaleAndSubsystem="OrganSystem.Cardiovascular">
			<name>P_vc</name>
			<value>7.0949158</value>
		</numericStateVariable>
	</timepoint>
	<timepoint value="207">
		<numericStateVariable scaleAndSubsystem="OrganSystem.Cardiovascular">
			<name>HR</name>
			<value>360.1509851</value>
		</numericStateVariable>
		<numericStateVariable scaleAndSubsystem="Cellular.Baroreceptor">
			<name>P_ao</name>
			<value>111.47971</value>
		</numericStateVariable>
		<numericStateVariable scaleAndSubsystem="OrganSystem.Cardiovascular">
			<name>P_pa</name>
			<value>12.60708787</value>
		</numericStateVariable>
		<numericStateVariable scaleAndSubsystem="OrganSystem.Cardiovascular">
			<name>P_peri</name>
			<value>-6.4295191</value>
		</numericStateVariable>
		<numericStateVariable scaleAndSubsystem="OrganSystem.Cardiovascular">
			<name>P_pu</name>
			<value>-2.4318438</value>
		</numericStateVariable>
		<numericStateVariable scaleAndSubsystem="OrganSystem.Cardiovascular">
			<name>P_rv</name>
			<value>5.8650813</value>
		</numericStateVariable>
		<numericStateVariable scaleAndSubsystem="OrganSystem.Cardiovascular">
			<name>P_th</name>
			<value>-4</value>
		</numericStateVariable>
		<numericStateVariable scaleAndSubsystem="OrganSystem.Cardiovascular">
			<name>P_vc</name>
			<value>7.0950899</value>
		</numericStateVariable>
	</timepoint>
	<timepoint value="208">
		<numericStateVariable scaleAndSubsystem="OrganSystem.Cardiovascular">
			<name>HR</name>
			<value>360.1637835</value>
		</numericStateVariable>
		<numericStateVariable scaleAndSubsystem="Cellular.Baroreceptor">
			<name>P_ao</name>
			<value>111.31566</value>
		</numericStateVariable>
		<numericStateVariable scaleAndSubsystem="OrganSystem.Cardiovascular">
			<name>P_pa</name>
			<value>12.58184587</value>
		</numericStateVariable>
		<numericStateVariable scaleAndSubsystem="OrganSystem.Cardiovascular">
			<name>P_peri</name>
			<value>-6.428055</value>
		</numericStateVariable>
		<numericStateVariable scaleAndSubsystem="OrganSystem.Cardiovascular">
			<name>P_pu</name>
			<value>-2.4318759</value>
		</numericStateVariable>
		<numericStateVariable scaleAndSubsystem="OrganSystem.Cardiovascular">
			<name>P_rv</name>
			<value>5.9138385</value>
		</numericStateVariable>
		<numericStateVariable scaleAndSubsystem="OrganSystem.Cardiovascular">
			<name>P_th</name>
			<value>-4</value>
		</numericStateVariable>
		<numericStateVariable scaleAndSubsystem="OrganSystem.Cardiovascular">
			<name>P_vc</name>
			<value>7.0952706</value>
		</numericStateVariable>
	</timepoint>
	<timepoint value="209">
		<numericStateVariable scaleAndSubsystem="OrganSystem.Cardiovascular">
			<name>HR</name>
			<value>360.17656</value>
		</numericStateVariable>
		<numericStateVariable scaleAndSubsystem="Cellular.Baroreceptor">
			<name>P_ao</name>
			<value>111.15187</value>
		</numericStateVariable>
		<numericStateVariable scaleAndSubsystem="OrganSystem.Cardiovascular">
			<name>P_pa</name>
			<value>12.5566462</value>
		</numericStateVariable>
		<numericStateVariable scaleAndSubsystem="OrganSystem.Cardiovascular">
			<name>P_peri</name>
			<value>-6.4266638</value>
		</numericStateVariable>
		<numericStateVariable scaleAndSubsystem="OrganSystem.Cardiovascular">
			<name>P_pu</name>
			<value>-2.431887</value>
		</numericStateVariable>
		<numericStateVariable scaleAndSubsystem="OrganSystem.Cardiovascular">
			<name>P_rv</name>
			<value>5.9705364</value>
		</numericStateVariable>
		<numericStateVariable scaleAndSubsystem="OrganSystem.Cardiovascular">
			<name>P_th</name>
			<value>-4</value>
		</numericStateVariable>
		<numericStateVariable scaleAndSubsystem="OrganSystem.Cardiovascular">
			<name>P_vc</name>
			<value>7.0954589</value>
		</numericStateVariable>
	</timepoint>
	<timepoint value="210">
		<numericStateVariable scaleAndSubsystem="OrganSystem.Cardiovascular">
			<name>HR</name>
			<value>360.18931</value>
		</numericStateVariable>
		<numericStateVariable scaleAndSubsystem="Cellular.Baroreceptor">
			<name>P_ao</name>
			<value>110.98834</value>
		</numericStateVariable>
		<numericStateVariable scaleAndSubsystem="OrganSystem.Cardiovascular">
			<name>P_pa</name>
			<value>12.53148883</value>
		</numericStateVariable>
		<numericStateVariable scaleAndSubsystem="OrganSystem.Cardiovascular">
			<name>P_peri</name>
			<value>-6.4253674</value>
		</numericStateVariable>
		<numericStateVariable scaleAndSubsystem="OrganSystem.Cardiovascular">
			<name>P_pu</name>
			<value>-2.4318701</value>
		</numericStateVariable>
		<numericStateVariable scaleAndSubsystem="OrganSystem.Cardiovascular">
			<name>P_rv</name>
			<value>6.0375398</value>
		</numericStateVariable>
		<numericStateVariable scaleAndSubsystem="OrganSystem.Cardiovascular">
			<name>P_th</name>
			<value>-4</value>
		</numericStateVariable>
		<numericStateVariable scaleAndSubsystem="OrganSystem.Cardiovascular">
			<name>P_vc</name>
			<value>7.095656</value>
		</numericStateVariable>
	</timepoint>
	<timepoint value="211">
		<numericStateVariable scaleAndSubsystem="OrganSystem.Cardiovascular">
			<name>HR</name>
			<value>360.20203</value>
		</numericStateVariable>
		<numericStateVariable scaleAndSubsystem="Cellular.Baroreceptor">
			<name>P_ao</name>
			<value>110.82507</value>
		</numericStateVariable>
		<numericStateVariable scaleAndSubsystem="OrganSystem.Cardiovascular">
			<name>P_pa</name>
			<value>12.50637374</value>
		</numericStateVariable>
		<numericStateVariable scaleAndSubsystem="OrganSystem.Cardiovascular">
			<name>P_peri</name>
			<value>-6.4241955</value>
		</numericStateVariable>
		<numericStateVariable scaleAndSubsystem="OrganSystem.Cardiovascular">
			<name>P_pu</name>
			<value>-2.4318153</value>
		</numericStateVariable>
		<numericStateVariable scaleAndSubsystem="OrganSystem.Cardiovascular">
			<name>P_rv</name>
			<value>6.1174306</value>
		</numericStateVariable>
		<numericStateVariable scaleAndSubsystem="OrganSystem.Cardiovascular">
			<name>P_th</name>
			<value>-4</value>
		</numericStateVariable>
		<numericStateVariable scaleAndSubsystem="OrganSystem.Cardiovascular">
			<name>P_vc</name>
			<value>7.0958637</value>
		</numericStateVariable>
	</timepoint>
	<timepoint value="212">
		<numericStateVariable scaleAndSubsystem="OrganSystem.Cardiovascular">
			<name>HR</name>
			<value>360.21473</value>
		</numericStateVariable>
		<numericStateVariable scaleAndSubsystem="Cellular.Baroreceptor">
			<name>P_ao</name>
			<value>110.66205</value>
		</numericStateVariable>
		<numericStateVariable scaleAndSubsystem="OrganSystem.Cardiovascular">
			<name>P_pa</name>
			<value>12.48130093</value>
		</numericStateVariable>
		<numericStateVariable scaleAndSubsystem="OrganSystem.Cardiovascular">
			<name>P_peri</name>
			<value>-6.4231876</value>
		</numericStateVariable>
		<numericStateVariable scaleAndSubsystem="OrganSystem.Cardiovascular">
			<name>P_pu</name>
			<value>-2.4317099</value>
		</numericStateVariable>
		<numericStateVariable scaleAndSubsystem="OrganSystem.Cardiovascular">
			<name>P_rv</name>
			<value>6.2127992</value>
		</numericStateVariable>
		<numericStateVariable scaleAndSubsystem="OrganSystem.Cardiovascular">
			<name>P_th</name>
			<value>-4</value>
		</numericStateVariable>
		<numericStateVariable scaleAndSubsystem="OrganSystem.Cardiovascular">
			<name>P_vc</name>
			<value>7.0960839</value>
		</numericStateVariable>
	</timepoint>
	<timepoint value="213">
		<numericStateVariable scaleAndSubsystem="OrganSystem.Cardiovascular">
			<name>HR</name>
			<value>360.2274</value>
		</numericStateVariable>
		<numericStateVariable scaleAndSubsystem="Cellular.Baroreceptor">
			<name>P_ao</name>
			<value>110.4992905</value>
		</numericStateVariable>
		<numericStateVariable scaleAndSubsystem="OrganSystem.Cardiovascular">
			<name>P_pa</name>
			<value>12.45627</value>
		</numericStateVariable>
		<numericStateVariable scaleAndSubsystem="OrganSystem.Cardiovascular">
			<name>P_peri</name>
			<value>-6.4223957</value>
		</numericStateVariable>
		<numericStateVariable scaleAndSubsystem="OrganSystem.Cardiovascular">
			<name>P_pu</name>
			<value>-2.4315366</value>
		</numericStateVariable>
		<numericStateVariable scaleAndSubsystem="OrganSystem.Cardiovascular">
			<name>P_rv</name>
			<value>6.3259568</value>
		</numericStateVariable>
		<numericStateVariable scaleAndSubsystem="OrganSystem.Cardiovascular">
			<name>P_th</name>
			<value>-4</value>
		</numericStateVariable>
		<numericStateVariable scaleAndSubsystem="OrganSystem.Cardiovascular">
			<name>P_vc</name>
			<value>7.0963192</value>
		</numericStateVariable>
	</timepoint>
	<timepoint value="214">
		<numericStateVariable scaleAndSubsystem="OrganSystem.Cardiovascular">
			<name>HR</name>
			<value>360.24003</value>
		</numericStateVariable>
		<numericStateVariable scaleAndSubsystem="Cellular.Baroreceptor">
			<name>P_ao</name>
			<value>110.33679</value>
		</numericStateVariable>
		<numericStateVariable scaleAndSubsystem="OrganSystem.Cardiovascular">
			<name>P_pa</name>
			<value>12.43128233</value>
		</numericStateVariable>
		<numericStateVariable scaleAndSubsystem="OrganSystem.Cardiovascular">
			<name>P_peri</name>
			<value>-6.4218865</value>
		</numericStateVariable>
		<numericStateVariable scaleAndSubsystem="OrganSystem.Cardiovascular">
			<name>P_pu</name>
			<value>-2.4312731</value>
		</numericStateVariable>
		<numericStateVariable scaleAndSubsystem="OrganSystem.Cardiovascular">
			<name>P_rv</name>
			<value>6.4586294</value>
		</numericStateVariable>
		<numericStateVariable scaleAndSubsystem="OrganSystem.Cardiovascular">
			<name>P_th</name>
			<value>-4</value>
		</numericStateVariable>
		<numericStateVariable scaleAndSubsystem="OrganSystem.Cardiovascular">
			<name>P_vc</name>
			<value>7.0965726</value>
		</numericStateVariable>
	</timepoint>
	<timepoint value="215">
		<numericStateVariable scaleAndSubsystem="OrganSystem.Cardiovascular">
			<name>HR</name>
			<value>360.25263</value>
		</numericStateVariable>
		<numericStateVariable scaleAndSubsystem="Cellular.Baroreceptor">
			<name>P_ao</name>
			<value>110.17454</value>
		</numericStateVariable>
		<numericStateVariable scaleAndSubsystem="OrganSystem.Cardiovascular">
			<name>P_pa</name>
			<value>12.40633668</value>
		</numericStateVariable>
		<numericStateVariable scaleAndSubsystem="OrganSystem.Cardiovascular">
			<name>P_peri</name>
			<value>-6.4216121</value>
		</numericStateVariable>
		<numericStateVariable scaleAndSubsystem="OrganSystem.Cardiovascular">
			<name>P_pu</name>
			<value>-2.4309402</value>
		</numericStateVariable>
		<numericStateVariable scaleAndSubsystem="OrganSystem.Cardiovascular">
			<name>P_rv</name>
			<value>6.6123286</value>
		</numericStateVariable>
		<numericStateVariable scaleAndSubsystem="OrganSystem.Cardiovascular">
			<name>P_th</name>
			<value>-4</value>
		</numericStateVariable>
		<numericStateVariable scaleAndSubsystem="OrganSystem.Cardiovascular">
			<name>P_vc</name>
			<value>7.0968473</value>
		</numericStateVariable>
	</timepoint>
	<timepoint value="216">
		<numericStateVariable scaleAndSubsystem="OrganSystem.Cardiovascular">
			<name>HR</name>
			<value>360.265194</value>
		</numericStateVariable>
		<numericStateVariable scaleAndSubsystem="Cellular.Baroreceptor">
			<name>P_ao</name>
			<value>110.01255</value>
		</numericStateVariable>
		<numericStateVariable scaleAndSubsystem="OrganSystem.Cardiovascular">
			<name>P_pa</name>
			<value>12.38143345</value>
		</numericStateVariable>
		<numericStateVariable scaleAndSubsystem="OrganSystem.Cardiovascular">
			<name>P_peri</name>
			<value>-6.4213975</value>
		</numericStateVariable>
		<numericStateVariable scaleAndSubsystem="OrganSystem.Cardiovascular">
			<name>P_pu</name>
			<value>-2.4306066</value>
		</numericStateVariable>
		<numericStateVariable scaleAndSubsystem="OrganSystem.Cardiovascular">
			<name>P_rv</name>
			<value>6.7883987</value>
		</numericStateVariable>
		<numericStateVariable scaleAndSubsystem="OrganSystem.Cardiovascular">
			<name>P_th</name>
			<value>-4</value>
		</numericStateVariable>
		<numericStateVariable scaleAndSubsystem="OrganSystem.Cardiovascular">
			<name>P_vc</name>
			<value>7.0971469</value>
		</numericStateVariable>
	</timepoint>
	<timepoint value="217">
		<numericStateVariable scaleAndSubsystem="OrganSystem.Cardiovascular">
			<name>HR</name>
			<value>360.2777233</value>
		</numericStateVariable>
		<numericStateVariable scaleAndSubsystem="Cellular.Baroreceptor">
			<name>P_ao</name>
			<value>109.8508073</value>
		</numericStateVariable>
		<numericStateVariable scaleAndSubsystem="OrganSystem.Cardiovascular">
			<name>P_pa</name>
			<value>12.35657258</value>
		</numericStateVariable>
		<numericStateVariable scaleAndSubsystem="OrganSystem.Cardiovascular">
			<name>P_peri</name>
			<value>-6.421248</value>
		</numericStateVariable>
		<numericStateVariable scaleAndSubsystem="OrganSystem.Cardiovascular">
			<name>P_pu</name>
			<value>-2.4302736</value>
		</numericStateVariable>
		<numericStateVariable scaleAndSubsystem="OrganSystem.Cardiovascular">
			<name>P_rv</name>
			<value>6.9867735</value>
		</numericStateVariable>
		<numericStateVariable scaleAndSubsystem="OrganSystem.Cardiovascular">
			<name>P_th</name>
			<value>-4</value>
		</numericStateVariable>
		<numericStateVariable scaleAndSubsystem="OrganSystem.Cardiovascular">
			<name>P_vc</name>
			<value>7.0974752</value>
		</numericStateVariable>
	</timepoint>
	<timepoint value="218">
		<numericStateVariable scaleAndSubsystem="OrganSystem.Cardiovascular">
			<name>HR</name>
			<value>360.29022</value>
		</numericStateVariable>
		<numericStateVariable scaleAndSubsystem="Cellular.Baroreceptor">
			<name>P_ao</name>
			<value>109.68932</value>
		</numericStateVariable>
		<numericStateVariable scaleAndSubsystem="OrganSystem.Cardiovascular">
			<name>P_pa</name>
			<value>12.331754</value>
		</numericStateVariable>
		<numericStateVariable scaleAndSubsystem="OrganSystem.Cardiovascular">
			<name>P_peri</name>
			<value>-6.4211723</value>
		</numericStateVariable>
		<numericStateVariable scaleAndSubsystem="OrganSystem.Cardiovascular">
			<name>P_pu</name>
			<value>-2.4299412</value>
		</numericStateVariable>
		<numericStateVariable scaleAndSubsystem="OrganSystem.Cardiovascular">
			<name>P_rv</name>
			<value>7.2071057</value>
		</numericStateVariable>
		<numericStateVariable scaleAndSubsystem="OrganSystem.Cardiovascular">
			<name>P_th</name>
			<value>-4</value>
		</numericStateVariable>
		<numericStateVariable scaleAndSubsystem="OrganSystem.Cardiovascular">
			<name>P_vc</name>
			<value>7.0978361</value>
		</numericStateVariable>
	</timepoint>
	<timepoint value="219">
		<numericStateVariable scaleAndSubsystem="OrganSystem.Cardiovascular">
			<name>HR</name>
			<value>360.3026701</value>
		</numericStateVariable>
		<numericStateVariable scaleAndSubsystem="Cellular.Baroreceptor">
			<name>P_ao</name>
			<value>109.5281</value>
		</numericStateVariable>
		<numericStateVariable scaleAndSubsystem="OrganSystem.Cardiovascular">
			<name>P_pa</name>
			<value>12.30697763</value>
		</numericStateVariable>
		<numericStateVariable scaleAndSubsystem="OrganSystem.Cardiovascular">
			<name>P_peri</name>
			<value>-6.4211646</value>
		</numericStateVariable>
		<numericStateVariable scaleAndSubsystem="OrganSystem.Cardiovascular">
			<name>P_pu</name>
			<value>-2.4296094</value>
		</numericStateVariable>
		<numericStateVariable scaleAndSubsystem="OrganSystem.Cardiovascular">
			<name>P_rv</name>
			<value>7.4499622</value>
		</numericStateVariable>
		<numericStateVariable scaleAndSubsystem="OrganSystem.Cardiovascular">
			<name>P_th</name>
			<value>-4</value>
		</numericStateVariable>
		<numericStateVariable scaleAndSubsystem="OrganSystem.Cardiovascular">
			<name>P_vc</name>
			<value>7.098227</value>
		</numericStateVariable>
	</timepoint>
	<timepoint value="220">
		<numericStateVariable scaleAndSubsystem="OrganSystem.Cardiovascular">
			<name>HR</name>
			<value>360.31509</value>
		</numericStateVariable>
		<numericStateVariable scaleAndSubsystem="Cellular.Baroreceptor">
			<name>P_ao</name>
			<value>109.36712</value>
		</numericStateVariable>
		<numericStateVariable scaleAndSubsystem="OrganSystem.Cardiovascular">
			<name>P_pa</name>
			<value>12.2822434</value>
		</numericStateVariable>
		<numericStateVariable scaleAndSubsystem="OrganSystem.Cardiovascular">
			<name>P_peri</name>
			<value>-6.4211646</value>
		</numericStateVariable>
		<numericStateVariable scaleAndSubsystem="OrganSystem.Cardiovascular">
			<name>P_pu</name>
			<value>-2.4292781</value>
		</numericStateVariable>
		<numericStateVariable scaleAndSubsystem="OrganSystem.Cardiovascular">
			<name>P_rv</name>
			<value>7.7194796</value>
		</numericStateVariable>
		<numericStateVariable scaleAndSubsystem="OrganSystem.Cardiovascular">
			<name>P_th</name>
			<value>-4</value>
		</numericStateVariable>
		<numericStateVariable scaleAndSubsystem="OrganSystem.Cardiovascular">
			<name>P_vc</name>
			<value>7.0986208</value>
		</numericStateVariable>
	</timepoint>
	<timepoint value="221">
		<numericStateVariable scaleAndSubsystem="OrganSystem.Cardiovascular">
			<name>HR</name>
			<value>360.32746</value>
		</numericStateVariable>
		<numericStateVariable scaleAndSubsystem="Cellular.Baroreceptor">
			<name>P_ao</name>
			<value>109.2064</value>
		</numericStateVariable>
		<numericStateVariable scaleAndSubsystem="OrganSystem.Cardiovascular">
			<name>P_pa</name>
			<value>12.25755125</value>
		</numericStateVariable>
		<numericStateVariable scaleAndSubsystem="OrganSystem.Cardiovascular">
			<name>P_peri</name>
			<value>-6.4211646</value>
		</numericStateVariable>
		<numericStateVariable scaleAndSubsystem="OrganSystem.Cardiovascular">
			<name>P_pu</name>
			<value>-2.4289474</value>
		</numericStateVariable>
		<numericStateVariable scaleAndSubsystem="OrganSystem.Cardiovascular">
			<name>P_rv</name>
			<value>8.0178838</value>
		</numericStateVariable>
		<numericStateVariable scaleAndSubsystem="OrganSystem.Cardiovascular">
			<name>P_th</name>
			<value>-4</value>
		</numericStateVariable>
		<numericStateVariable scaleAndSubsystem="OrganSystem.Cardiovascular">
			<name>P_vc</name>
			<value>7.099014</value>
		</numericStateVariable>
	</timepoint>
	<timepoint value="222">
		<numericStateVariable scaleAndSubsystem="OrganSystem.Cardiovascular">
			<name>HR</name>
			<value>360.3398</value>
		</numericStateVariable>
		<numericStateVariable scaleAndSubsystem="Cellular.Baroreceptor">
			<name>P_ao</name>
			<value>109.04593</value>
		</numericStateVariable>
		<numericStateVariable scaleAndSubsystem="OrganSystem.Cardiovascular">
			<name>P_pa</name>
			<value>12.23290109</value>
		</numericStateVariable>
		<numericStateVariable scaleAndSubsystem="OrganSystem.Cardiovascular">
			<name>P_peri</name>
			<value>-6.4211646</value>
		</numericStateVariable>
		<numericStateVariable scaleAndSubsystem="OrganSystem.Cardiovascular">
			<name>P_pu</name>
			<value>-2.4286173</value>
		</numericStateVariable>
		<numericStateVariable scaleAndSubsystem="OrganSystem.Cardiovascular">
			<name>P_rv</name>
			<value>8.347876400000001</value>
		</numericStateVariable>
		<numericStateVariable scaleAndSubsystem="OrganSystem.Cardiovascular">
			<name>P_th</name>
			<value>-4</value>
		</numericStateVariable>
		<numericStateVariable scaleAndSubsystem="OrganSystem.Cardiovascular">
			<name>P_vc</name>
			<value>7.0994065</value>
		</numericStateVariable>
	</timepoint>
	<timepoint value="223">
		<numericStateVariable scaleAndSubsystem="OrganSystem.Cardiovascular">
			<name>HR</name>
			<value>360.35209</value>
		</numericStateVariable>
		<numericStateVariable scaleAndSubsystem="Cellular.Baroreceptor">
			<name>P_ao</name>
			<value>108.88572</value>
		</numericStateVariable>
		<numericStateVariable scaleAndSubsystem="OrganSystem.Cardiovascular">
			<name>P_pa</name>
			<value>12.20829286</value>
		</numericStateVariable>
		<numericStateVariable scaleAndSubsystem="OrganSystem.Cardiovascular">
			<name>P_peri</name>
			<value>-6.4211646</value>
		</numericStateVariable>
		<numericStateVariable scaleAndSubsystem="OrganSystem.Cardiovascular">
			<name>P_pu</name>
			<value>-2.4282877</value>
		</numericStateVariable>
		<numericStateVariable scaleAndSubsystem="OrganSystem.Cardiovascular">
			<name>P_rv</name>
			<value>8.713034800000001</value>
		</numericStateVariable>
		<numericStateVariable scaleAndSubsystem="OrganSystem.Cardiovascular">
			<name>P_th</name>
			<value>-4</value>
		</numericStateVariable>
		<numericStateVariable scaleAndSubsystem="OrganSystem.Cardiovascular">
			<name>P_vc</name>
			<value>7.0997984</value>
		</numericStateVariable>
	</timepoint>
	<timepoint value="224">
		<numericStateVariable scaleAndSubsystem="OrganSystem.Cardiovascular">
			<name>HR</name>
			<value>360.36435</value>
		</numericStateVariable>
		<numericStateVariable scaleAndSubsystem="Cellular.Baroreceptor">
			<name>P_ao</name>
			<value>108.72575</value>
		</numericStateVariable>
		<numericStateVariable scaleAndSubsystem="OrganSystem.Cardiovascular">
			<name>P_pa</name>
			<value>12.18372648</value>
		</numericStateVariable>
		<numericStateVariable scaleAndSubsystem="OrganSystem.Cardiovascular">
			<name>P_peri</name>
			<value>-6.4211646</value>
		</numericStateVariable>
		<numericStateVariable scaleAndSubsystem="OrganSystem.Cardiovascular">
			<name>P_pu</name>
			<value>-2.4279587</value>
		</numericStateVariable>
		<numericStateVariable scaleAndSubsystem="OrganSystem.Cardiovascular">
			<name>P_rv</name>
			<value>9.117695299999999</value>
		</numericStateVariable>
		<numericStateVariable scaleAndSubsystem="OrganSystem.Cardiovascular">
			<name>P_th</name>
			<value>-4</value>
		</numericStateVariable>
		<numericStateVariable scaleAndSubsystem="OrganSystem.Cardiovascular">
			<name>P_vc</name>
			<value>7.1001897</value>
		</numericStateVariable>
	</timepoint>
	<timepoint value="225">
		<numericStateVariable scaleAndSubsystem="OrganSystem.Cardiovascular">
			<name>HR</name>
			<value>360.37656</value>
		</numericStateVariable>
		<numericStateVariable scaleAndSubsystem="Cellular.Baroreceptor">
			<name>P_ao</name>
			<value>108.5660431</value>
		</numericStateVariable>
		<numericStateVariable scaleAndSubsystem="OrganSystem.Cardiovascular">
			<name>P_pa</name>
			<value>12.1592019</value>
		</numericStateVariable>
		<numericStateVariable scaleAndSubsystem="OrganSystem.Cardiovascular">
			<name>P_peri</name>
			<value>-6.4211646</value>
		</numericStateVariable>
		<numericStateVariable scaleAndSubsystem="OrganSystem.Cardiovascular">
			<name>P_pu</name>
			<value>-2.4276302</value>
		</numericStateVariable>
		<numericStateVariable scaleAndSubsystem="OrganSystem.Cardiovascular">
			<name>P_rv</name>
			<value>9.5667442</value>
		</numericStateVariable>
		<numericStateVariable scaleAndSubsystem="OrganSystem.Cardiovascular">
			<name>P_th</name>
			<value>-4</value>
		</numericStateVariable>
		<numericStateVariable scaleAndSubsystem="OrganSystem.Cardiovascular">
			<name>P_vc</name>
			<value>7.1005804</value>
		</numericStateVariable>
	</timepoint>
	<timepoint value="226">
		<numericStateVariable scaleAndSubsystem="OrganSystem.Cardiovascular">
			<name>HR</name>
			<value>360.38873</value>
		</numericStateVariable>
		<numericStateVariable scaleAndSubsystem="Cellular.Baroreceptor">
			<name>P_ao</name>
			<value>108.40658</value>
		</numericStateVariable>
		<numericStateVariable scaleAndSubsystem="OrganSystem.Cardiovascular">
			<name>P_pa</name>
			<value>12.13471902</value>
		</numericStateVariable>
		<numericStateVariable scaleAndSubsystem="OrganSystem.Cardiovascular">
			<name>P_peri</name>
			<value>-6.4211646</value>
		</numericStateVariable>
		<numericStateVariable scaleAndSubsystem="OrganSystem.Cardiovascular">
			<name>P_pu</name>
			<value>-2.4273023</value>
		</numericStateVariable>
		<numericStateVariable scaleAndSubsystem="OrganSystem.Cardiovascular">
			<name>P_rv</name>
			<value>10.06533314</value>
		</numericStateVariable>
		<numericStateVariable scaleAndSubsystem="OrganSystem.Cardiovascular">
			<name>P_th</name>
			<value>-4</value>
		</numericStateVariable>
		<numericStateVariable scaleAndSubsystem="OrganSystem.Cardiovascular">
			<name>P_vc</name>
			<value>7.1009704</value>
		</numericStateVariable>
	</timepoint>
	<timepoint value="227">
		<numericStateVariable scaleAndSubsystem="OrganSystem.Cardiovascular">
			<name>HR</name>
			<value>360.40086</value>
		</numericStateVariable>
		<numericStateVariable scaleAndSubsystem="Cellular.Baroreceptor">
			<name>P_ao</name>
			<value>108.2473761</value>
		</numericStateVariable>
		<numericStateVariable scaleAndSubsystem="OrganSystem.Cardiovascular">
			<name>P_pa</name>
			<value>12.11027779</value>
		</numericStateVariable>
		<numericStateVariable scaleAndSubsystem="OrganSystem.Cardiovascular">
			<name>P_peri</name>
			<value>-6.4211646</value>
		</numericStateVariable>
		<numericStateVariable scaleAndSubsystem="OrganSystem.Cardiovascular">
			<name>P_pu</name>
			<value>-2.4269749</value>
		</numericStateVariable>
		<numericStateVariable scaleAndSubsystem="OrganSystem.Cardiovascular">
			<name>P_rv</name>
			<value>10.61853203</value>
		</numericStateVariable>
		<numericStateVariable scaleAndSubsystem="OrganSystem.Cardiovascular">
			<name>P_th</name>
			<value>-4</value>
		</numericStateVariable>
		<numericStateVariable scaleAndSubsystem="OrganSystem.Cardiovascular">
			<name>P_vc</name>
			<value>7.1013599</value>
		</numericStateVariable>
	</timepoint>
	<timepoint value="228">
		<numericStateVariable scaleAndSubsystem="OrganSystem.Cardiovascular">
			<name>HR</name>
			<value>360.41294</value>
		</numericStateVariable>
		<numericStateVariable scaleAndSubsystem="Cellular.Baroreceptor">
			<name>P_ao</name>
			<value>108.08842</value>
		</numericStateVariable>
		<numericStateVariable scaleAndSubsystem="OrganSystem.Cardiovascular">
			<name>P_pa</name>
			<value>12.08587813</value>
		</numericStateVariable>
		<numericStateVariable scaleAndSubsystem="OrganSystem.Cardiovascular">
			<name>P_peri</name>
			<value>-6.4211646</value>
		</numericStateVariable>
		<numericStateVariable scaleAndSubsystem="OrganSystem.Cardiovascular">
			<name>P_pu</name>
			<value>-2.4266482</value>
		</numericStateVariable>
		<numericStateVariable scaleAndSubsystem="OrganSystem.Cardiovascular">
			<name>P_rv</name>
			<value>11.23093395</value>
		</numericStateVariable>
		<numericStateVariable scaleAndSubsystem="OrganSystem.Cardiovascular">
			<name>P_th</name>
			<value>-4</value>
		</numericStateVariable>
		<numericStateVariable scaleAndSubsystem="OrganSystem.Cardiovascular">
			<name>P_vc</name>
			<value>7.1017487</value>
		</numericStateVariable>
	</timepoint>
	<timepoint value="229">
		<numericStateVariable scaleAndSubsystem="OrganSystem.Cardiovascular">
			<name>HR</name>
			<value>360.42498</value>
		</numericStateVariable>
		<numericStateVariable scaleAndSubsystem="Cellular.Baroreceptor">
			<name>P_ao</name>
			<value>107.92971</value>
		</numericStateVariable>
		<numericStateVariable scaleAndSubsystem="OrganSystem.Cardiovascular">
			<name>P_pa</name>
			<value>12.06152</value>
		</numericStateVariable>
		<numericStateVariable scaleAndSubsystem="OrganSystem.Cardiovascular">
			<name>P_peri</name>
			<value>-6.4211646</value>
		</numericStateVariable>
		<numericStateVariable scaleAndSubsystem="OrganSystem.Cardiovascular">
			<name>P_pu</name>
			<value>-2.4263219</value>
		</numericStateVariable>
		<numericStateVariable scaleAndSubsystem="OrganSystem.Cardiovascular">
			<name>P_rv</name>
			<value>11.90622728</value>
		</numericStateVariable>
		<numericStateVariable scaleAndSubsystem="OrganSystem.Cardiovascular">
			<name>P_th</name>
			<value>-4</value>
		</numericStateVariable>
		<numericStateVariable scaleAndSubsystem="OrganSystem.Cardiovascular">
			<name>P_vc</name>
			<value>7.1021369</value>
		</numericStateVariable>
	</timepoint>
	<timepoint value="230">
		<numericStateVariable scaleAndSubsystem="OrganSystem.Cardiovascular">
			<name>HR</name>
			<value>360.43698</value>
		</numericStateVariable>
		<numericStateVariable scaleAndSubsystem="Cellular.Baroreceptor">
			<name>P_ao</name>
			<value>107.77126</value>
		</numericStateVariable>
		<numericStateVariable scaleAndSubsystem="OrganSystem.Cardiovascular">
			<name>P_pa</name>
			<value>12.03754575</value>
		</numericStateVariable>
		<numericStateVariable scaleAndSubsystem="OrganSystem.Cardiovascular">
			<name>P_peri</name>
			<value>-6.4211768</value>
		</numericStateVariable>
		<numericStateVariable scaleAndSubsystem="OrganSystem.Cardiovascular">
			<name>P_pu</name>
			<value>-2.4259962</value>
		</numericStateVariable>
		<numericStateVariable scaleAndSubsystem="OrganSystem.Cardiovascular">
			<name>P_rv</name>
			<value>12.6460097</value>
		</numericStateVariable>
		<numericStateVariable scaleAndSubsystem="OrganSystem.Cardiovascular">
			<name>P_th</name>
			<value>-4</value>
		</numericStateVariable>
		<numericStateVariable scaleAndSubsystem="OrganSystem.Cardiovascular">
			<name>P_vc</name>
			<value>7.1025245</value>
		</numericStateVariable>
	</timepoint>
	<timepoint value="231">
		<numericStateVariable scaleAndSubsystem="OrganSystem.Cardiovascular">
			<name>HR</name>
			<value>360.44893</value>
		</numericStateVariable>
		<numericStateVariable scaleAndSubsystem="Cellular.Baroreceptor">
			<name>P_ao</name>
			<value>107.61305</value>
		</numericStateVariable>
		<numericStateVariable scaleAndSubsystem="OrganSystem.Cardiovascular">
			<name>P_pa</name>
			<value>12.0168825</value>
		</numericStateVariable>
		<numericStateVariable scaleAndSubsystem="OrganSystem.Cardiovascular">
			<name>P_peri</name>
			<value>-6.4213058</value>
		</numericStateVariable>
		<numericStateVariable scaleAndSubsystem="OrganSystem.Cardiovascular">
			<name>P_pu</name>
			<value>-2.4256711</value>
		</numericStateVariable>
		<numericStateVariable scaleAndSubsystem="OrganSystem.Cardiovascular">
			<name>P_rv</name>
			<value>13.44449121</value>
		</numericStateVariable>
		<numericStateVariable scaleAndSubsystem="OrganSystem.Cardiovascular">
			<name>P_th</name>
			<value>-4</value>
		</numericStateVariable>
		<numericStateVariable scaleAndSubsystem="OrganSystem.Cardiovascular">
			<name>P_vc</name>
			<value>7.1029115</value>
		</numericStateVariable>
	</timepoint>
	<timepoint value="232">
		<numericStateVariable scaleAndSubsystem="OrganSystem.Cardiovascular">
			<name>HR</name>
			<value>360.46085</value>
		</numericStateVariable>
		<numericStateVariable scaleAndSubsystem="Cellular.Baroreceptor">
			<name>P_ao</name>
			<value>107.45717</value>
		</numericStateVariable>
		<numericStateVariable scaleAndSubsystem="OrganSystem.Cardiovascular">
			<name>P_pa</name>
			<value>12.00350426</value>
		</numericStateVariable>
		<numericStateVariable scaleAndSubsystem="OrganSystem.Cardiovascular">
			<name>P_peri</name>
			<value>-6.421705</value>
		</numericStateVariable>
		<numericStateVariable scaleAndSubsystem="OrganSystem.Cardiovascular">
			<name>P_pu</name>
			<value>-2.4253463</value>
		</numericStateVariable>
		<numericStateVariable scaleAndSubsystem="OrganSystem.Cardiovascular">
			<name>P_rv</name>
			<value>14.29140497</value>
		</numericStateVariable>
		<numericStateVariable scaleAndSubsystem="OrganSystem.Cardiovascular">
			<name>P_th</name>
			<value>-4</value>
		</numericStateVariable>
		<numericStateVariable scaleAndSubsystem="OrganSystem.Cardiovascular">
			<name>P_vc</name>
			<value>7.1032979</value>
		</numericStateVariable>
	</timepoint>
	<timepoint value="233">
		<numericStateVariable scaleAndSubsystem="OrganSystem.Cardiovascular">
			<name>HR</name>
			<value>360.47271</value>
		</numericStateVariable>
		<numericStateVariable scaleAndSubsystem="Cellular.Baroreceptor">
			<name>P_ao</name>
			<value>107.6477</value>
		</numericStateVariable>
		<numericStateVariable scaleAndSubsystem="OrganSystem.Cardiovascular">
			<name>P_pa</name>
			<value>12.00114796</value>
		</numericStateVariable>
		<numericStateVariable scaleAndSubsystem="OrganSystem.Cardiovascular">
			<name>P_peri</name>
			<value>-6.4243738</value>
		</numericStateVariable>
		<numericStateVariable scaleAndSubsystem="OrganSystem.Cardiovascular">
			<name>P_pu</name>
			<value>-2.4250217</value>
		</numericStateVariable>
		<numericStateVariable scaleAndSubsystem="OrganSystem.Cardiovascular">
			<name>P_rv</name>
			<value>15.15846419</value>
		</numericStateVariable>
		<numericStateVariable scaleAndSubsystem="OrganSystem.Cardiovascular">
			<name>P_th</name>
			<value>-4</value>
		</numericStateVariable>
		<numericStateVariable scaleAndSubsystem="OrganSystem.Cardiovascular">
			<name>P_vc</name>
			<value>7.1036841</value>
		</numericStateVariable>
	</timepoint>
	<timepoint value="234">
		<numericStateVariable scaleAndSubsystem="OrganSystem.Cardiovascular">
			<name>HR</name>
			<value>360.48454</value>
		</numericStateVariable>
		<numericStateVariable scaleAndSubsystem="Cellular.Baroreceptor">
			<name>P_ao</name>
			<value>108.84667</value>
		</numericStateVariable>
		<numericStateVariable scaleAndSubsystem="OrganSystem.Cardiovascular">
			<name>P_pa</name>
			<value>12.01315928</value>
		</numericStateVariable>
		<numericStateVariable scaleAndSubsystem="OrganSystem.Cardiovascular">
			<name>P_peri</name>
			<value>-6.4329735</value>
		</numericStateVariable>
		<numericStateVariable scaleAndSubsystem="OrganSystem.Cardiovascular">
			<name>P_pu</name>
			<value>-2.4246971</value>
		</numericStateVariable>
		<numericStateVariable scaleAndSubsystem="OrganSystem.Cardiovascular">
			<name>P_rv</name>
			<value>15.99959157</value>
		</numericStateVariable>
		<numericStateVariable scaleAndSubsystem="OrganSystem.Cardiovascular">
			<name>P_th</name>
			<value>-4</value>
		</numericStateVariable>
		<numericStateVariable scaleAndSubsystem="OrganSystem.Cardiovascular">
			<name>P_vc</name>
			<value>7.1040728</value>
		</numericStateVariable>
	</timepoint>
	<timepoint value="235">
		<numericStateVariable scaleAndSubsystem="OrganSystem.Cardiovascular">
			<name>HR</name>
			<value>360.49632</value>
		</numericStateVariable>
		<numericStateVariable scaleAndSubsystem="Cellular.Baroreceptor">
			<name>P_ao</name>
			<value>111.14031</value>
		</numericStateVariable>
		<numericStateVariable scaleAndSubsystem="OrganSystem.Cardiovascular">
			<name>P_pa</name>
			<value>12.04229789</value>
		</numericStateVariable>
		<numericStateVariable scaleAndSubsystem="OrganSystem.Cardiovascular">
			<name>P_peri</name>
			<value>-6.4478912</value>
		</numericStateVariable>
		<numericStateVariable scaleAndSubsystem="OrganSystem.Cardiovascular">
			<name>P_pu</name>
			<value>-2.4243719</value>
		</numericStateVariable>
		<numericStateVariable scaleAndSubsystem="OrganSystem.Cardiovascular">
			<name>P_rv</name>
			<value>16.79459487</value>
		</numericStateVariable>
		<numericStateVariable scaleAndSubsystem="OrganSystem.Cardiovascular">
			<name>P_th</name>
			<value>-4</value>
		</numericStateVariable>
		<numericStateVariable scaleAndSubsystem="OrganSystem.Cardiovascular">
			<name>P_vc</name>
			<value>7.1044684</value>
		</numericStateVariable>
	</timepoint>
	<timepoint value="236">
		<numericStateVariable scaleAndSubsystem="OrganSystem.Cardiovascular">
			<name>HR</name>
			<value>360.50805</value>
		</numericStateVariable>
		<numericStateVariable scaleAndSubsystem="Cellular.Baroreceptor">
			<name>P_ao</name>
			<value>114.25491</value>
		</numericStateVariable>
		<numericStateVariable scaleAndSubsystem="OrganSystem.Cardiovascular">
			<name>P_pa</name>
			<value>12.09067715</value>
		</numericStateVariable>
		<numericStateVariable scaleAndSubsystem="OrganSystem.Cardiovascular">
			<name>P_peri</name>
			<value>-6.467472</value>
		</numericStateVariable>
		<numericStateVariable scaleAndSubsystem="OrganSystem.Cardiovascular">
			<name>P_pu</name>
			<value>-2.4240459</value>
		</numericStateVariable>
		<numericStateVariable scaleAndSubsystem="OrganSystem.Cardiovascular">
			<name>P_rv</name>
			<value>17.54072268</value>
		</numericStateVariable>
		<numericStateVariable scaleAndSubsystem="OrganSystem.Cardiovascular">
			<name>P_th</name>
			<value>-4</value>
		</numericStateVariable>
		<numericStateVariable scaleAndSubsystem="OrganSystem.Cardiovascular">
			<name>P_vc</name>
			<value>7.1048744</value>
		</numericStateVariable>
	</timepoint>
	<timepoint value="237">
		<numericStateVariable scaleAndSubsystem="OrganSystem.Cardiovascular">
			<name>HR</name>
			<value>360.51974</value>
		</numericStateVariable>
		<numericStateVariable scaleAndSubsystem="Cellular.Baroreceptor">
			<name>P_ao</name>
			<value>117.78032</value>
		</numericStateVariable>
		<numericStateVariable scaleAndSubsystem="OrganSystem.Cardiovascular">
			<name>P_pa</name>
			<value>12.15980707</value>
		</numericStateVariable>
		<numericStateVariable scaleAndSubsystem="OrganSystem.Cardiovascular">
			<name>P_peri</name>
			<value>-6.4893852</value>
		</numericStateVariable>
		<numericStateVariable scaleAndSubsystem="OrganSystem.Cardiovascular">
			<name>P_pu</name>
			<value>-2.4237186</value>
		</numericStateVariable>
		<numericStateVariable scaleAndSubsystem="OrganSystem.Cardiovascular">
			<name>P_rv</name>
			<value>18.24157873</value>
		</numericStateVariable>
		<numericStateVariable scaleAndSubsystem="OrganSystem.Cardiovascular">
			<name>P_th</name>
			<value>-4</value>
		</numericStateVariable>
		<numericStateVariable scaleAndSubsystem="OrganSystem.Cardiovascular">
			<name>P_vc</name>
			<value>7.1052934</value>
		</numericStateVariable>
	</timepoint>
	<timepoint value="238">
		<numericStateVariable scaleAndSubsystem="OrganSystem.Cardiovascular">
			<name>HR</name>
			<value>360.53139</value>
		</numericStateVariable>
		<numericStateVariable scaleAndSubsystem="Cellular.Baroreceptor">
			<name>P_ao</name>
			<value>121.311503</value>
		</numericStateVariable>
		<numericStateVariable scaleAndSubsystem="OrganSystem.Cardiovascular">
			<name>P_pa</name>
			<value>12.25067</value>
		</numericStateVariable>
		<numericStateVariable scaleAndSubsystem="OrganSystem.Cardiovascular">
			<name>P_peri</name>
			<value>-6.5114833</value>
		</numericStateVariable>
		<numericStateVariable scaleAndSubsystem="OrganSystem.Cardiovascular">
			<name>P_pu</name>
			<value>-2.4233896</value>
		</numericStateVariable>
		<numericStateVariable scaleAndSubsystem="OrganSystem.Cardiovascular">
			<name>P_rv</name>
			<value>18.8990664</value>
		</numericStateVariable>
		<numericStateVariable scaleAndSubsystem="OrganSystem.Cardiovascular">
			<name>P_th</name>
			<value>-4</value>
		</numericStateVariable>
		<numericStateVariable scaleAndSubsystem="OrganSystem.Cardiovascular">
			<name>P_vc</name>
			<value>7.105726</value>
		</numericStateVariable>
	</timepoint>
	<timepoint value="239">
		<numericStateVariable scaleAndSubsystem="OrganSystem.Cardiovascular">
			<name>HR</name>
			<value>360.54298</value>
		</numericStateVariable>
		<numericStateVariable scaleAndSubsystem="Cellular.Baroreceptor">
			<name>P_ao</name>
			<value>124.53416</value>
		</numericStateVariable>
		<numericStateVariable scaleAndSubsystem="OrganSystem.Cardiovascular">
			<name>P_pa</name>
			<value>12.36378485</value>
		</numericStateVariable>
		<numericStateVariable scaleAndSubsystem="OrganSystem.Cardiovascular">
			<name>P_peri</name>
			<value>-6.5322435</value>
		</numericStateVariable>
		<numericStateVariable scaleAndSubsystem="OrganSystem.Cardiovascular">
			<name>P_pu</name>
			<value>-2.4230582</value>
		</numericStateVariable>
		<numericStateVariable scaleAndSubsystem="OrganSystem.Cardiovascular">
			<name>P_rv</name>
			<value>19.50852636</value>
		</numericStateVariable>
		<numericStateVariable scaleAndSubsystem="OrganSystem.Cardiovascular">
			<name>P_th</name>
			<value>-4</value>
		</numericStateVariable>
		<numericStateVariable scaleAndSubsystem="OrganSystem.Cardiovascular">
			<name>P_vc</name>
			<value>7.1061717</value>
		</numericStateVariable>
	</timepoint>
	<timepoint value="240">
		<numericStateVariable scaleAndSubsystem="OrganSystem.Cardiovascular">
			<name>HR</name>
			<value>360.55453</value>
		</numericStateVariable>
		<numericStateVariable scaleAndSubsystem="Cellular.Baroreceptor">
			<name>P_ao</name>
			<value>127.26261</value>
		</numericStateVariable>
		<numericStateVariable scaleAndSubsystem="OrganSystem.Cardiovascular">
			<name>P_pa</name>
			<value>12.49922743</value>
		</numericStateVariable>
		<numericStateVariable scaleAndSubsystem="OrganSystem.Cardiovascular">
			<name>P_peri</name>
			<value>-6.5508797</value>
		</numericStateVariable>
		<numericStateVariable scaleAndSubsystem="OrganSystem.Cardiovascular">
			<name>P_pu</name>
			<value>-2.422724</value>
		</numericStateVariable>
		<numericStateVariable scaleAndSubsystem="OrganSystem.Cardiovascular">
			<name>P_rv</name>
			<value>20.05723124</value>
		</numericStateVariable>
		<numericStateVariable scaleAndSubsystem="OrganSystem.Cardiovascular">
			<name>P_th</name>
			<value>-4</value>
		</numericStateVariable>
		<numericStateVariable scaleAndSubsystem="OrganSystem.Cardiovascular">
			<name>P_vc</name>
			<value>7.1066289</value>
		</numericStateVariable>
	</timepoint>
	<timepoint value="241">
		<numericStateVariable scaleAndSubsystem="OrganSystem.Cardiovascular">
			<name>HR</name>
			<value>360.56603</value>
		</numericStateVariable>
		<numericStateVariable scaleAndSubsystem="Cellular.Baroreceptor">
			<name>P_ao</name>
			<value>129.43658</value>
		</numericStateVariable>
		<numericStateVariable scaleAndSubsystem="OrganSystem.Cardiovascular">
			<name>P_pa</name>
			<value>12.65661656</value>
		</numericStateVariable>
		<numericStateVariable scaleAndSubsystem="OrganSystem.Cardiovascular">
			<name>P_peri</name>
			<value>-6.5672327</value>
		</numericStateVariable>
		<numericStateVariable scaleAndSubsystem="OrganSystem.Cardiovascular">
			<name>P_pu</name>
			<value>-2.4223866</value>
		</numericStateVariable>
		<numericStateVariable scaleAndSubsystem="OrganSystem.Cardiovascular">
			<name>P_rv</name>
			<value>20.52565539</value>
		</numericStateVariable>
		<numericStateVariable scaleAndSubsystem="OrganSystem.Cardiovascular">
			<name>P_th</name>
			<value>-4</value>
		</numericStateVariable>
		<numericStateVariable scaleAndSubsystem="OrganSystem.Cardiovascular">
			<name>P_vc</name>
			<value>7.1070956</value>
		</numericStateVariable>
	</timepoint>
	<timepoint value="242">
		<numericStateVariable scaleAndSubsystem="OrganSystem.Cardiovascular">
			<name>HR</name>
			<value>360.57748</value>
		</numericStateVariable>
		<numericStateVariable scaleAndSubsystem="Cellular.Baroreceptor">
			<name>P_ao</name>
			<value>131.08935</value>
		</numericStateVariable>
		<numericStateVariable scaleAndSubsystem="OrganSystem.Cardiovascular">
			<name>P_pa</name>
			<value>12.83506371</value>
		</numericStateVariable>
		<numericStateVariable scaleAndSubsystem="OrganSystem.Cardiovascular">
			<name>P_peri</name>
			<value>-6.5815516</value>
		</numericStateVariable>
		<numericStateVariable scaleAndSubsystem="OrganSystem.Cardiovascular">
			<name>P_pu</name>
			<value>-2.4220453</value>
		</numericStateVariable>
		<numericStateVariable scaleAndSubsystem="OrganSystem.Cardiovascular">
			<name>P_rv</name>
			<value>20.89045085</value>
		</numericStateVariable>
		<numericStateVariable scaleAndSubsystem="OrganSystem.Cardiovascular">
			<name>P_th</name>
			<value>-4</value>
		</numericStateVariable>
		<numericStateVariable scaleAndSubsystem="OrganSystem.Cardiovascular">
			<name>P_vc</name>
			<value>7.1075695</value>
		</numericStateVariable>
	</timepoint>
	<timepoint value="243">
		<numericStateVariable scaleAndSubsystem="OrganSystem.Cardiovascular">
			<name>HR</name>
			<value>360.58888</value>
		</numericStateVariable>
		<numericStateVariable scaleAndSubsystem="Cellular.Baroreceptor">
			<name>P_ao</name>
			<value>132.30357</value>
		</numericStateVariable>
		<numericStateVariable scaleAndSubsystem="OrganSystem.Cardiovascular">
			<name>P_pa</name>
			<value>13.0331133</value>
		</numericStateVariable>
		<numericStateVariable scaleAndSubsystem="OrganSystem.Cardiovascular">
			<name>P_peri</name>
			<value>-6.5942591</value>
		</numericStateVariable>
		<numericStateVariable scaleAndSubsystem="OrganSystem.Cardiovascular">
			<name>P_pu</name>
			<value>-2.4216999</value>
		</numericStateVariable>
		<numericStateVariable scaleAndSubsystem="OrganSystem.Cardiovascular">
			<name>P_rv</name>
			<value>21.12801581</value>
		</numericStateVariable>
		<numericStateVariable scaleAndSubsystem="OrganSystem.Cardiovascular">
			<name>P_th</name>
			<value>-4</value>
		</numericStateVariable>
		<numericStateVariable scaleAndSubsystem="OrganSystem.Cardiovascular">
			<name>P_vc</name>
			<value>7.108049</value>
		</numericStateVariable>
	</timepoint>
	<timepoint value="244">
		<numericStateVariable scaleAndSubsystem="OrganSystem.Cardiovascular">
			<name>HR</name>
			<value>360.60022</value>
		</numericStateVariable>
		<numericStateVariable scaleAndSubsystem="Cellular.Baroreceptor">
			<name>P_ao</name>
			<value>133.17144</value>
		</numericStateVariable>
		<numericStateVariable scaleAndSubsystem="OrganSystem.Cardiovascular">
			<name>P_pa</name>
			<value>13.24869135</value>
		</numericStateVariable>
		<numericStateVariable scaleAndSubsystem="OrganSystem.Cardiovascular">
			<name>P_peri</name>
			<value>-6.6057668</value>
		</numericStateVariable>
		<numericStateVariable scaleAndSubsystem="OrganSystem.Cardiovascular">
			<name>P_pu</name>
			<value>-2.4213498</value>
		</numericStateVariable>
		<numericStateVariable scaleAndSubsystem="OrganSystem.Cardiovascular">
			<name>P_rv</name>
			<value>21.21776887</value>
		</numericStateVariable>
		<numericStateVariable scaleAndSubsystem="OrganSystem.Cardiovascular">
			<name>P_th</name>
			<value>-4</value>
		</numericStateVariable>
		<numericStateVariable scaleAndSubsystem="OrganSystem.Cardiovascular">
			<name>P_vc</name>
			<value>7.1085324</value>
		</numericStateVariable>
	</timepoint>
	<timepoint value="245">
		<numericStateVariable scaleAndSubsystem="OrganSystem.Cardiovascular">
			<name>HR</name>
			<value>360.61151</value>
		</numericStateVariable>
		<numericStateVariable scaleAndSubsystem="Cellular.Baroreceptor">
			<name>P_ao</name>
			<value>133.76912</value>
		</numericStateVariable>
		<numericStateVariable scaleAndSubsystem="OrganSystem.Cardiovascular">
			<name>P_pa</name>
			<value>13.47907913</value>
		</numericStateVariable>
		<numericStateVariable scaleAndSubsystem="OrganSystem.Cardiovascular">
			<name>P_peri</name>
			<value>-6.6163718</value>
		</numericStateVariable>
		<numericStateVariable scaleAndSubsystem="OrganSystem.Cardiovascular">
			<name>P_pu</name>
			<value>-2.4209947</value>
		</numericStateVariable>
		<numericStateVariable scaleAndSubsystem="OrganSystem.Cardiovascular">
			<name>P_rv</name>
			<value>21.14459626</value>
		</numericStateVariable>
		<numericStateVariable scaleAndSubsystem="OrganSystem.Cardiovascular">
			<name>P_th</name>
			<value>-4</value>
		</numericStateVariable>
		<numericStateVariable scaleAndSubsystem="OrganSystem.Cardiovascular">
			<name>P_vc</name>
			<value>7.1090186</value>
		</numericStateVariable>
	</timepoint>
	<timepoint value="246">
		<numericStateVariable scaleAndSubsystem="OrganSystem.Cardiovascular">
			<name>HR</name>
			<value>360.62274</value>
		</numericStateVariable>
		<numericStateVariable scaleAndSubsystem="Cellular.Baroreceptor">
			<name>P_ao</name>
			<value>134.14782</value>
		</numericStateVariable>
		<numericStateVariable scaleAndSubsystem="OrganSystem.Cardiovascular">
			<name>P_pa</name>
			<value>13.72092216</value>
		</numericStateVariable>
		<numericStateVariable scaleAndSubsystem="OrganSystem.Cardiovascular">
			<name>P_peri</name>
			<value>-6.6262305</value>
		</numericStateVariable>
		<numericStateVariable scaleAndSubsystem="OrganSystem.Cardiovascular">
			<name>P_pu</name>
			<value>-2.4206342</value>
		</numericStateVariable>
		<numericStateVariable scaleAndSubsystem="OrganSystem.Cardiovascular">
			<name>P_rv</name>
			<value>20.90030332</value>
		</numericStateVariable>
		<numericStateVariable scaleAndSubsystem="OrganSystem.Cardiovascular">
			<name>P_th</name>
			<value>-4</value>
		</numericStateVariable>
		<numericStateVariable scaleAndSubsystem="OrganSystem.Cardiovascular">
			<name>P_vc</name>
			<value>7.1095067</value>
		</numericStateVariable>
	</timepoint>
	<timepoint value="247">
		<numericStateVariable scaleAndSubsystem="OrganSystem.Cardiovascular">
			<name>HR</name>
			<value>360.63392</value>
		</numericStateVariable>
		<numericStateVariable scaleAndSubsystem="Cellular.Baroreceptor">
			<name>P_ao</name>
			<value>134.33652</value>
		</numericStateVariable>
		<numericStateVariable scaleAndSubsystem="OrganSystem.Cardiovascular">
			<name>P_pa</name>
			<value>13.97027803</value>
		</numericStateVariable>
		<numericStateVariable scaleAndSubsystem="OrganSystem.Cardiovascular">
			<name>P_peri</name>
			<value>-6.6353822</value>
		</numericStateVariable>
		<numericStateVariable scaleAndSubsystem="OrganSystem.Cardiovascular">
			<name>P_pu</name>
			<value>-2.4202683</value>
		</numericStateVariable>
		<numericStateVariable scaleAndSubsystem="OrganSystem.Cardiovascular">
			<name>P_rv</name>
			<value>20.48417093</value>
		</numericStateVariable>
		<numericStateVariable scaleAndSubsystem="OrganSystem.Cardiovascular">
			<name>P_th</name>
			<value>-4</value>
		</numericStateVariable>
		<numericStateVariable scaleAndSubsystem="OrganSystem.Cardiovascular">
			<name>P_vc</name>
			<value>7.1099959</value>
		</numericStateVariable>
	</timepoint>
	<timepoint value="248">
		<numericStateVariable scaleAndSubsystem="OrganSystem.Cardiovascular">
			<name>HR</name>
			<value>360.64503</value>
		</numericStateVariable>
		<numericStateVariable scaleAndSubsystem="Cellular.Baroreceptor">
			<name>P_ao</name>
			<value>134.34968</value>
		</numericStateVariable>
		<numericStateVariable scaleAndSubsystem="OrganSystem.Cardiovascular">
			<name>P_pa</name>
			<value>14.22270156</value>
		</numericStateVariable>
		<numericStateVariable scaleAndSubsystem="OrganSystem.Cardiovascular">
			<name>P_peri</name>
			<value>-6.6437908</value>
		</numericStateVariable>
		<numericStateVariable scaleAndSubsystem="OrganSystem.Cardiovascular">
			<name>P_pu</name>
			<value>-2.4198967</value>
		</numericStateVariable>
		<numericStateVariable scaleAndSubsystem="OrganSystem.Cardiovascular">
			<name>P_rv</name>
			<value>19.90283201</value>
		</numericStateVariable>
		<numericStateVariable scaleAndSubsystem="OrganSystem.Cardiovascular">
			<name>P_th</name>
			<value>-4</value>
		</numericStateVariable>
		<numericStateVariable scaleAndSubsystem="OrganSystem.Cardiovascular">
			<name>P_vc</name>
			<value>7.1104854</value>
		</numericStateVariable>
	</timepoint>
	<timepoint value="249">
		<numericStateVariable scaleAndSubsystem="OrganSystem.Cardiovascular">
			<name>HR</name>
			<value>360.65608</value>
		</numericStateVariable>
		<numericStateVariable scaleAndSubsystem="Cellular.Baroreceptor">
			<name>P_ao</name>
			<value>134.1987808</value>
		</numericStateVariable>
		<numericStateVariable scaleAndSubsystem="OrganSystem.Cardiovascular">
			<name>P_pa</name>
			<value>14.47336178</value>
		</numericStateVariable>
		<numericStateVariable scaleAndSubsystem="OrganSystem.Cardiovascular">
			<name>P_peri</name>
			<value>-6.6513989</value>
		</numericStateVariable>
		<numericStateVariable scaleAndSubsystem="OrganSystem.Cardiovascular">
			<name>P_pu</name>
			<value>-2.4195194</value>
		</numericStateVariable>
		<numericStateVariable scaleAndSubsystem="OrganSystem.Cardiovascular">
			<name>P_rv</name>
			<value>19.16944913</value>
		</numericStateVariable>
		<numericStateVariable scaleAndSubsystem="OrganSystem.Cardiovascular">
			<name>P_th</name>
			<value>-4</value>
		</numericStateVariable>
		<numericStateVariable scaleAndSubsystem="OrganSystem.Cardiovascular">
			<name>P_vc</name>
			<value>7.1109747</value>
		</numericStateVariable>
	</timepoint>
	<timepoint value="250">
		<numericStateVariable scaleAndSubsystem="OrganSystem.Cardiovascular">
			<name>HR</name>
			<value>360.66707</value>
		</numericStateVariable>
		<numericStateVariable scaleAndSubsystem="Cellular.Baroreceptor">
			<name>P_ao</name>
			<value>133.99905</value>
		</numericStateVariable>
		<numericStateVariable scaleAndSubsystem="OrganSystem.Cardiovascular">
			<name>P_pa</name>
			<value>14.71717932</value>
		</numericStateVariable>
		<numericStateVariable scaleAndSubsystem="OrganSystem.Cardiovascular">
			<name>P_peri</name>
			<value>-6.6585564</value>
		</numericStateVariable>
		<numericStateVariable scaleAndSubsystem="OrganSystem.Cardiovascular">
			<name>P_pu</name>
			<value>-2.4191366</value>
		</numericStateVariable>
		<numericStateVariable scaleAndSubsystem="OrganSystem.Cardiovascular">
			<name>P_rv</name>
			<value>18.29785144</value>
		</numericStateVariable>
		<numericStateVariable scaleAndSubsystem="OrganSystem.Cardiovascular">
			<name>P_th</name>
			<value>-4</value>
		</numericStateVariable>
		<numericStateVariable scaleAndSubsystem="OrganSystem.Cardiovascular">
			<name>P_vc</name>
			<value>7.1114633</value>
		</numericStateVariable>
	</timepoint>
	<timepoint value="251">
		<numericStateVariable scaleAndSubsystem="OrganSystem.Cardiovascular">
			<name>HR</name>
			<value>360.67799</value>
		</numericStateVariable>
		<numericStateVariable scaleAndSubsystem="Cellular.Baroreceptor">
			<name>P_ao</name>
			<value>133.79964</value>
		</numericStateVariable>
		<numericStateVariable scaleAndSubsystem="OrganSystem.Cardiovascular">
			<name>P_pa</name>
			<value>14.948961</value>
		</numericStateVariable>
		<numericStateVariable scaleAndSubsystem="OrganSystem.Cardiovascular">
			<name>P_peri</name>
			<value>-6.6653349</value>
		</numericStateVariable>
		<numericStateVariable scaleAndSubsystem="OrganSystem.Cardiovascular">
			<name>P_pu</name>
			<value>-2.4187484</value>
		</numericStateVariable>
		<numericStateVariable scaleAndSubsystem="OrganSystem.Cardiovascular">
			<name>P_rv</name>
			<value>17.30968849</value>
		</numericStateVariable>
		<numericStateVariable scaleAndSubsystem="OrganSystem.Cardiovascular">
			<name>P_th</name>
			<value>-4</value>
		</numericStateVariable>
		<numericStateVariable scaleAndSubsystem="OrganSystem.Cardiovascular">
			<name>P_vc</name>
			<value>7.1119511</value>
		</numericStateVariable>
	</timepoint>
	<timepoint value="252">
		<numericStateVariable scaleAndSubsystem="OrganSystem.Cardiovascular">
			<name>HR</name>
			<value>360.68883</value>
		</numericStateVariable>
		<numericStateVariable scaleAndSubsystem="Cellular.Baroreceptor">
			<name>P_ao</name>
			<value>133.60055</value>
		</numericStateVariable>
		<numericStateVariable scaleAndSubsystem="OrganSystem.Cardiovascular">
			<name>P_pa</name>
			<value>15.16355449</value>
		</numericStateVariable>
		<numericStateVariable scaleAndSubsystem="OrganSystem.Cardiovascular">
			<name>P_peri</name>
			<value>-6.6716122</value>
		</numericStateVariable>
		<numericStateVariable scaleAndSubsystem="OrganSystem.Cardiovascular">
			<name>P_pu</name>
			<value>-2.4183552</value>
		</numericStateVariable>
		<numericStateVariable scaleAndSubsystem="OrganSystem.Cardiovascular">
			<name>P_rv</name>
			<value>16.23214753</value>
		</numericStateVariable>
		<numericStateVariable scaleAndSubsystem="OrganSystem.Cardiovascular">
			<name>P_th</name>
			<value>-4</value>
		</numericStateVariable>
		<numericStateVariable scaleAndSubsystem="OrganSystem.Cardiovascular">
			<name>P_vc</name>
			<value>7.1124381</value>
		</numericStateVariable>
	</timepoint>
	<timepoint value="253">
		<numericStateVariable scaleAndSubsystem="OrganSystem.Cardiovascular">
			<name>HR</name>
			<value>360.6996</value>
		</numericStateVariable>
		<numericStateVariable scaleAndSubsystem="Cellular.Baroreceptor">
			<name>P_ao</name>
			<value>133.40176</value>
		</numericStateVariable>
		<numericStateVariable scaleAndSubsystem="OrganSystem.Cardiovascular">
			<name>P_pa</name>
			<value>15.35601537</value>
		</numericStateVariable>
		<numericStateVariable scaleAndSubsystem="OrganSystem.Cardiovascular">
			<name>P_peri</name>
			<value>-6.6772754</value>
		</numericStateVariable>
		<numericStateVariable scaleAndSubsystem="OrganSystem.Cardiovascular">
			<name>P_pu</name>
			<value>-2.4179574</value>
		</numericStateVariable>
		<numericStateVariable scaleAndSubsystem="OrganSystem.Cardiovascular">
			<name>P_rv</name>
			<value>15.09395514</value>
		</numericStateVariable>
		<numericStateVariable scaleAndSubsystem="OrganSystem.Cardiovascular">
			<name>P_th</name>
			<value>-4</value>
		</numericStateVariable>
		<numericStateVariable scaleAndSubsystem="OrganSystem.Cardiovascular">
			<name>P_vc</name>
			<value>7.1129243</value>
		</numericStateVariable>
	</timepoint>
	<timepoint value="254">
		<numericStateVariable scaleAndSubsystem="OrganSystem.Cardiovascular">
			<name>HR</name>
			<value>360.71029</value>
		</numericStateVariable>
		<numericStateVariable scaleAndSubsystem="Cellular.Baroreceptor">
			<name>P_ao</name>
			<value>133.20329</value>
		</numericStateVariable>
		<numericStateVariable scaleAndSubsystem="OrganSystem.Cardiovascular">
			<name>P_pa</name>
			<value>15.52176271</value>
		</numericStateVariable>
		<numericStateVariable scaleAndSubsystem="OrganSystem.Cardiovascular">
			<name>P_peri</name>
			<value>-6.6822234</value>
		</numericStateVariable>
		<numericStateVariable scaleAndSubsystem="OrganSystem.Cardiovascular">
			<name>P_pu</name>
			<value>-2.4175556</value>
		</numericStateVariable>
		<numericStateVariable scaleAndSubsystem="OrganSystem.Cardiovascular">
			<name>P_rv</name>
			<value>13.92379087</value>
		</numericStateVariable>
		<numericStateVariable scaleAndSubsystem="OrganSystem.Cardiovascular">
			<name>P_th</name>
			<value>-4</value>
		</numericStateVariable>
		<numericStateVariable scaleAndSubsystem="OrganSystem.Cardiovascular">
			<name>P_vc</name>
			<value>7.1134098</value>
		</numericStateVariable>
	</timepoint>
	<timepoint value="255">
		<numericStateVariable scaleAndSubsystem="OrganSystem.Cardiovascular">
			<name>HR</name>
			<value>360.7209</value>
		</numericStateVariable>
		<numericStateVariable scaleAndSubsystem="Cellular.Baroreceptor">
			<name>P_ao</name>
			<value>133.00513</value>
		</numericStateVariable>
		<numericStateVariable scaleAndSubsystem="OrganSystem.Cardiovascular">
			<name>P_pa</name>
			<value>15.65671469</value>
		</numericStateVariable>
		<numericStateVariable scaleAndSubsystem="OrganSystem.Cardiovascular">
			<name>P_peri</name>
			<value>-6.6863691</value>
		</numericStateVariable>
		<numericStateVariable scaleAndSubsystem="OrganSystem.Cardiovascular">
			<name>P_pu</name>
			<value>-2.4171504</value>
		</numericStateVariable>
		<numericStateVariable scaleAndSubsystem="OrganSystem.Cardiovascular">
			<name>P_rv</name>
			<value>12.74890389</value>
		</numericStateVariable>
		<numericStateVariable scaleAndSubsystem="OrganSystem.Cardiovascular">
			<name>P_th</name>
			<value>-4</value>
		</numericStateVariable>
		<numericStateVariable scaleAndSubsystem="OrganSystem.Cardiovascular">
			<name>P_vc</name>
			<value>7.1138945</value>
		</numericStateVariable>
	</timepoint>
	<timepoint value="256">
		<numericStateVariable scaleAndSubsystem="OrganSystem.Cardiovascular">
			<name>HR</name>
			<value>360.73142</value>
		</numericStateVariable>
		<numericStateVariable scaleAndSubsystem="Cellular.Baroreceptor">
			<name>P_ao</name>
			<value>132.80729</value>
		</numericStateVariable>
		<numericStateVariable scaleAndSubsystem="OrganSystem.Cardiovascular">
			<name>P_pa</name>
			<value>15.75739859</value>
		</numericStateVariable>
		<numericStateVariable scaleAndSubsystem="OrganSystem.Cardiovascular">
			<name>P_peri</name>
			<value>-6.6896403</value>
		</numericStateVariable>
		<numericStateVariable scaleAndSubsystem="OrganSystem.Cardiovascular">
			<name>P_pu</name>
			<value>-2.4167426</value>
		</numericStateVariable>
		<numericStateVariable scaleAndSubsystem="OrganSystem.Cardiovascular">
			<name>P_rv</name>
			<value>11.59404935</value>
		</numericStateVariable>
		<numericStateVariable scaleAndSubsystem="OrganSystem.Cardiovascular">
			<name>P_th</name>
			<value>-4</value>
		</numericStateVariable>
		<numericStateVariable scaleAndSubsystem="OrganSystem.Cardiovascular">
			<name>P_vc</name>
			<value>7.1143785</value>
		</numericStateVariable>
	</timepoint>
	<timepoint value="257">
		<numericStateVariable scaleAndSubsystem="OrganSystem.Cardiovascular">
			<name>HR</name>
			<value>360.7418449</value>
		</numericStateVariable>
		<numericStateVariable scaleAndSubsystem="Cellular.Baroreceptor">
			<name>P_ao</name>
			<value>132.60975</value>
		</numericStateVariable>
		<numericStateVariable scaleAndSubsystem="OrganSystem.Cardiovascular">
			<name>P_pa</name>
			<value>15.82103169</value>
		</numericStateVariable>
		<numericStateVariable scaleAndSubsystem="OrganSystem.Cardiovascular">
			<name>P_peri</name>
			<value>-6.69198</value>
		</numericStateVariable>
		<numericStateVariable scaleAndSubsystem="OrganSystem.Cardiovascular">
			<name>P_pu</name>
			<value>-2.4163329</value>
		</numericStateVariable>
		<numericStateVariable scaleAndSubsystem="OrganSystem.Cardiovascular">
			<name>P_rv</name>
			<value>10.48080116</value>
		</numericStateVariable>
		<numericStateVariable scaleAndSubsystem="OrganSystem.Cardiovascular">
			<name>P_th</name>
			<value>-4</value>
		</numericStateVariable>
		<numericStateVariable scaleAndSubsystem="OrganSystem.Cardiovascular">
			<name>P_vc</name>
			<value>7.1148617</value>
		</numericStateVariable>
	</timepoint>
	<timepoint value="258">
		<numericStateVariable scaleAndSubsystem="OrganSystem.Cardiovascular">
			<name>HR</name>
			<value>360.75218</value>
		</numericStateVariable>
		<numericStateVariable scaleAndSubsystem="Cellular.Baroreceptor">
			<name>P_ao</name>
			<value>132.4125311</value>
		</numericStateVariable>
		<numericStateVariable scaleAndSubsystem="OrganSystem.Cardiovascular">
			<name>P_pa</name>
			<value>15.84557247</value>
		</numericStateVariable>
		<numericStateVariable scaleAndSubsystem="OrganSystem.Cardiovascular">
			<name>P_peri</name>
			<value>-6.6933466</value>
		</numericStateVariable>
		<numericStateVariable scaleAndSubsystem="OrganSystem.Cardiovascular">
			<name>P_pu</name>
			<value>-2.4159223</value>
		</numericStateVariable>
		<numericStateVariable scaleAndSubsystem="OrganSystem.Cardiovascular">
			<name>P_rv</name>
			<value>9.4272378</value>
		</numericStateVariable>
		<numericStateVariable scaleAndSubsystem="OrganSystem.Cardiovascular">
			<name>P_th</name>
			<value>-4</value>
		</numericStateVariable>
		<numericStateVariable scaleAndSubsystem="OrganSystem.Cardiovascular">
			<name>P_vc</name>
			<value>7.1153441</value>
		</numericStateVariable>
	</timepoint>
	<timepoint value="259">
		<numericStateVariable scaleAndSubsystem="OrganSystem.Cardiovascular">
			<name>HR</name>
			<value>360.76241</value>
		</numericStateVariable>
		<numericStateVariable scaleAndSubsystem="Cellular.Baroreceptor">
			<name>P_ao</name>
			<value>132.215619</value>
		</numericStateVariable>
		<numericStateVariable scaleAndSubsystem="OrganSystem.Cardiovascular">
			<name>P_pa</name>
			<value>15.83012575</value>
		</numericStateVariable>
		<numericStateVariable scaleAndSubsystem="OrganSystem.Cardiovascular">
			<name>P_peri</name>
			<value>-6.6937229</value>
		</numericStateVariable>
		<numericStateVariable scaleAndSubsystem="OrganSystem.Cardiovascular">
			<name>P_pu</name>
			<value>-2.4155115</value>
		</numericStateVariable>
		<numericStateVariable scaleAndSubsystem="OrganSystem.Cardiovascular">
			<name>P_rv</name>
			<value>8.447347799999999</value>
		</numericStateVariable>
		<numericStateVariable scaleAndSubsystem="OrganSystem.Cardiovascular">
			<name>P_th</name>
			<value>-4</value>
		</numericStateVariable>
		<numericStateVariable scaleAndSubsystem="OrganSystem.Cardiovascular">
			<name>P_vc</name>
			<value>7.1158258</value>
		</numericStateVariable>
	</timepoint>
	<timepoint value="260">
		<numericStateVariable scaleAndSubsystem="OrganSystem.Cardiovascular">
			<name>HR</name>
			<value>360.77253</value>
		</numericStateVariable>
		<numericStateVariable scaleAndSubsystem="Cellular.Baroreceptor">
			<name>P_ao</name>
			<value>132.01902</value>
		</numericStateVariable>
		<numericStateVariable scaleAndSubsystem="OrganSystem.Cardiovascular">
			<name>P_pa</name>
			<value>15.79950185</value>
		</numericStateVariable>
		<numericStateVariable scaleAndSubsystem="OrganSystem.Cardiovascular">
			<name>P_peri</name>
			<value>-6.6937229</value>
		</numericStateVariable>
		<numericStateVariable scaleAndSubsystem="OrganSystem.Cardiovascular">
			<name>P_pu</name>
			<value>-2.4151014</value>
		</numericStateVariable>
		<numericStateVariable scaleAndSubsystem="OrganSystem.Cardiovascular">
			<name>P_rv</name>
			<value>7.513941</value>
		</numericStateVariable>
		<numericStateVariable scaleAndSubsystem="OrganSystem.Cardiovascular">
			<name>P_th</name>
			<value>-4</value>
		</numericStateVariable>
		<numericStateVariable scaleAndSubsystem="OrganSystem.Cardiovascular">
			<name>P_vc</name>
			<value>7.1163067</value>
		</numericStateVariable>
	</timepoint>
	<timepoint value="261">
		<numericStateVariable scaleAndSubsystem="OrganSystem.Cardiovascular">
			<name>HR</name>
			<value>360.78255</value>
		</numericStateVariable>
		<numericStateVariable scaleAndSubsystem="Cellular.Baroreceptor">
			<name>P_ao</name>
			<value>131.82272</value>
		</numericStateVariable>
		<numericStateVariable scaleAndSubsystem="OrganSystem.Cardiovascular">
			<name>P_pa</name>
			<value>15.76893</value>
		</numericStateVariable>
		<numericStateVariable scaleAndSubsystem="OrganSystem.Cardiovascular">
			<name>P_peri</name>
			<value>-6.6937164</value>
		</numericStateVariable>
		<numericStateVariable scaleAndSubsystem="OrganSystem.Cardiovascular">
			<name>P_pu</name>
			<value>-2.4146919</value>
		</numericStateVariable>
		<numericStateVariable scaleAndSubsystem="OrganSystem.Cardiovascular">
			<name>P_rv</name>
			<value>6.6168891</value>
		</numericStateVariable>
		<numericStateVariable scaleAndSubsystem="OrganSystem.Cardiovascular">
			<name>P_th</name>
			<value>-4</value>
		</numericStateVariable>
		<numericStateVariable scaleAndSubsystem="OrganSystem.Cardiovascular">
			<name>P_vc</name>
			<value>7.1167826</value>
		</numericStateVariable>
	</timepoint>
	<timepoint value="262">
		<numericStateVariable scaleAndSubsystem="OrganSystem.Cardiovascular">
			<name>HR</name>
			<value>360.79244</value>
		</numericStateVariable>
		<numericStateVariable scaleAndSubsystem="Cellular.Baroreceptor">
			<name>P_ao</name>
			<value>131.62674</value>
		</numericStateVariable>
		<numericStateVariable scaleAndSubsystem="OrganSystem.Cardiovascular">
			<name>P_pa</name>
			<value>15.73841</value>
		</numericStateVariable>
		<numericStateVariable scaleAndSubsystem="OrganSystem.Cardiovascular">
			<name>P_peri</name>
			<value>-6.6936121</value>
		</numericStateVariable>
		<numericStateVariable scaleAndSubsystem="OrganSystem.Cardiovascular">
			<name>P_pu</name>
			<value>-2.4142831</value>
		</numericStateVariable>
		<numericStateVariable scaleAndSubsystem="OrganSystem.Cardiovascular">
			<name>P_rv</name>
			<value>5.772989</value>
		</numericStateVariable>
		<numericStateVariable scaleAndSubsystem="OrganSystem.Cardiovascular">
			<name>P_th</name>
			<value>-4</value>
		</numericStateVariable>
		<numericStateVariable scaleAndSubsystem="OrganSystem.Cardiovascular">
			<name>P_vc</name>
			<value>7.1171942</value>
		</numericStateVariable>
	</timepoint>
	<timepoint value="263">
		<numericStateVariable scaleAndSubsystem="OrganSystem.Cardiovascular">
			<name>HR</name>
			<value>360.80222</value>
		</numericStateVariable>
		<numericStateVariable scaleAndSubsystem="Cellular.Baroreceptor">
			<name>P_ao</name>
			<value>131.43107</value>
		</numericStateVariable>
		<numericStateVariable scaleAndSubsystem="OrganSystem.Cardiovascular">
			<name>P_pa</name>
			<value>15.70794233</value>
		</numericStateVariable>
		<numericStateVariable scaleAndSubsystem="OrganSystem.Cardiovascular">
			<name>P_peri</name>
			<value>-6.6933272</value>
		</numericStateVariable>
		<numericStateVariable scaleAndSubsystem="OrganSystem.Cardiovascular">
			<name>P_pu</name>
			<value>-2.4138751</value>
		</numericStateVariable>
		<numericStateVariable scaleAndSubsystem="OrganSystem.Cardiovascular">
			<name>P_rv</name>
			<value>4.9953192</value>
		</numericStateVariable>
		<numericStateVariable scaleAndSubsystem="OrganSystem.Cardiovascular">
			<name>P_th</name>
			<value>-4</value>
		</numericStateVariable>
		<numericStateVariable scaleAndSubsystem="OrganSystem.Cardiovascular">
			<name>P_vc</name>
			<value>7.1174877</value>
		</numericStateVariable>
	</timepoint>
	<timepoint value="264">
		<numericStateVariable scaleAndSubsystem="OrganSystem.Cardiovascular">
			<name>HR</name>
			<value>360.8118578</value>
		</numericStateVariable>
		<numericStateVariable scaleAndSubsystem="Cellular.Baroreceptor">
			<name>P_ao</name>
			<value>131.2357</value>
		</numericStateVariable>
		<numericStateVariable scaleAndSubsystem="OrganSystem.Cardiovascular">
			<name>P_pa</name>
			<value>15.67752626</value>
		</numericStateVariable>
		<numericStateVariable scaleAndSubsystem="OrganSystem.Cardiovascular">
			<name>P_peri</name>
			<value>-6.6928423</value>
		</numericStateVariable>
		<numericStateVariable scaleAndSubsystem="OrganSystem.Cardiovascular">
			<name>P_pu</name>
			<value>-2.4134677</value>
		</numericStateVariable>
		<numericStateVariable scaleAndSubsystem="OrganSystem.Cardiovascular">
			<name>P_rv</name>
			<value>4.2903711</value>
		</numericStateVariable>
		<numericStateVariable scaleAndSubsystem="OrganSystem.Cardiovascular">
			<name>P_th</name>
			<value>-4</value>
		</numericStateVariable>
		<numericStateVariable scaleAndSubsystem="OrganSystem.Cardiovascular">
			<name>P_vc</name>
			<value>7.1176506</value>
		</numericStateVariable>
	</timepoint>
	<timepoint value="265">
		<numericStateVariable scaleAndSubsystem="OrganSystem.Cardiovascular">
			<name>HR</name>
			<value>360.82137</value>
		</numericStateVariable>
		<numericStateVariable scaleAndSubsystem="Cellular.Baroreceptor">
			<name>P_ao</name>
			<value>131.04064</value>
		</numericStateVariable>
		<numericStateVariable scaleAndSubsystem="OrganSystem.Cardiovascular">
			<name>P_pa</name>
			<value>15.64716192</value>
		</numericStateVariable>
		<numericStateVariable scaleAndSubsystem="OrganSystem.Cardiovascular">
			<name>P_peri</name>
			<value>-6.6921633</value>
		</numericStateVariable>
		<numericStateVariable scaleAndSubsystem="OrganSystem.Cardiovascular">
			<name>P_pu</name>
			<value>-2.413061</value>
		</numericStateVariable>
		<numericStateVariable scaleAndSubsystem="OrganSystem.Cardiovascular">
			<name>P_rv</name>
			<value>3.66083</value>
		</numericStateVariable>
		<numericStateVariable scaleAndSubsystem="OrganSystem.Cardiovascular">
			<name>P_th</name>
			<value>-4</value>
		</numericStateVariable>
		<numericStateVariable scaleAndSubsystem="OrganSystem.Cardiovascular">
			<name>P_vc</name>
			<value>7.1176872</value>
		</numericStateVariable>
	</timepoint>
	<timepoint value="266">
		<numericStateVariable scaleAndSubsystem="OrganSystem.Cardiovascular">
			<name>HR</name>
			<value>360.83073</value>
		</numericStateVariable>
		<numericStateVariable scaleAndSubsystem="Cellular.Baroreceptor">
			<name>P_ao</name>
			<value>130.84589</value>
		</numericStateVariable>
		<numericStateVariable scaleAndSubsystem="OrganSystem.Cardiovascular">
			<name>P_pa</name>
			<value>15.61684922</value>
		</numericStateVariable>
		<numericStateVariable scaleAndSubsystem="OrganSystem.Cardiovascular">
			<name>P_peri</name>
			<value>-6.6913051</value>
		</numericStateVariable>
		<numericStateVariable scaleAndSubsystem="OrganSystem.Cardiovascular">
			<name>P_pu</name>
			<value>-2.412655</value>
		</numericStateVariable>
		<numericStateVariable scaleAndSubsystem="OrganSystem.Cardiovascular">
			<name>P_rv</name>
			<value>3.106803</value>
		</numericStateVariable>
		<numericStateVariable scaleAndSubsystem="OrganSystem.Cardiovascular">
			<name>P_th</name>
			<value>-4</value>
		</numericStateVariable>
		<numericStateVariable scaleAndSubsystem="OrganSystem.Cardiovascular">
			<name>P_vc</name>
			<value>7.1176074</value>
		</numericStateVariable>
	</timepoint>
	<timepoint value="267">
		<numericStateVariable scaleAndSubsystem="OrganSystem.Cardiovascular">
			<name>HR</name>
			<value>360.83995</value>
		</numericStateVariable>
		<numericStateVariable scaleAndSubsystem="Cellular.Baroreceptor">
			<name>P_ao</name>
			<value>130.65144</value>
		</numericStateVariable>
		<numericStateVariable scaleAndSubsystem="OrganSystem.Cardiovascular">
			<name>P_pa</name>
			<value>15.58658809</value>
		</numericStateVariable>
		<numericStateVariable scaleAndSubsystem="OrganSystem.Cardiovascular">
			<name>P_peri</name>
			<value>-6.6902859</value>
		</numericStateVariable>
		<numericStateVariable scaleAndSubsystem="OrganSystem.Cardiovascular">
			<name>P_pu</name>
			<value>-2.4122497</value>
		</numericStateVariable>
		<numericStateVariable scaleAndSubsystem="OrganSystem.Cardiovascular">
			<name>P_rv</name>
			<value>2.626444</value>
		</numericStateVariable>
		<numericStateVariable scaleAndSubsystem="OrganSystem.Cardiovascular">
			<name>P_th</name>
			<value>-4</value>
		</numericStateVariable>
		<numericStateVariable scaleAndSubsystem="OrganSystem.Cardiovascular">
			<name>P_vc</name>
			<value>7.1174235</value>
		</numericStateVariable>
	</timepoint>
	<timepoint value="268">
		<numericStateVariable scaleAndSubsystem="OrganSystem.Cardiovascular">
			<name>HR</name>
			<value>360.84901</value>
		</numericStateVariable>
		<numericStateVariable scaleAndSubsystem="Cellular.Baroreceptor">
			<name>P_ao</name>
			<value>130.4573</value>
		</numericStateVariable>
		<numericStateVariable scaleAndSubsystem="OrganSystem.Cardiovascular">
			<name>P_pa</name>
			<value>15.55637842</value>
		</numericStateVariable>
		<numericStateVariable scaleAndSubsystem="OrganSystem.Cardiovascular">
			<name>P_peri</name>
			<value>-6.6891243</value>
		</numericStateVariable>
		<numericStateVariable scaleAndSubsystem="OrganSystem.Cardiovascular">
			<name>P_pu</name>
			<value>-2.4118451</value>
		</numericStateVariable>
		<numericStateVariable scaleAndSubsystem="OrganSystem.Cardiovascular">
			<name>P_rv</name>
			<value>2.2163843</value>
		</numericStateVariable>
		<numericStateVariable scaleAndSubsystem="OrganSystem.Cardiovascular">
			<name>P_th</name>
			<value>-4</value>
		</numericStateVariable>
		<numericStateVariable scaleAndSubsystem="OrganSystem.Cardiovascular">
			<name>P_vc</name>
			<value>7.1171481</value>
		</numericStateVariable>
	</timepoint>
	<timepoint value="269">
		<numericStateVariable scaleAndSubsystem="OrganSystem.Cardiovascular">
			<name>HR</name>
			<value>360.85792</value>
		</numericStateVariable>
		<numericStateVariable scaleAndSubsystem="Cellular.Baroreceptor">
			<name>P_ao</name>
			<value>130.26346</value>
		</numericStateVariable>
		<numericStateVariable scaleAndSubsystem="OrganSystem.Cardiovascular">
			<name>P_pa</name>
			<value>15.52622</value>
		</numericStateVariable>
		<numericStateVariable scaleAndSubsystem="OrganSystem.Cardiovascular">
			<name>P_peri</name>
			<value>-6.6878392</value>
		</numericStateVariable>
		<numericStateVariable scaleAndSubsystem="OrganSystem.Cardiovascular">
			<name>P_pu</name>
			<value>-2.4114412</value>
		</numericStateVariable>
		<numericStateVariable scaleAndSubsystem="OrganSystem.Cardiovascular">
			<name>P_rv</name>
			<value>1.8721</value>
		</numericStateVariable>
		<numericStateVariable scaleAndSubsystem="OrganSystem.Cardiovascular">
			<name>P_th</name>
			<value>-4</value>
		</numericStateVariable>
		<numericStateVariable scaleAndSubsystem="OrganSystem.Cardiovascular">
			<name>P_vc</name>
			<value>7.1167937</value>
		</numericStateVariable>
	</timepoint>
	<timepoint value="270">
		<numericStateVariable scaleAndSubsystem="OrganSystem.Cardiovascular">
			<name>HR</name>
			<value>360.86666</value>
		</numericStateVariable>
		<numericStateVariable scaleAndSubsystem="Cellular.Baroreceptor">
			<name>P_ao</name>
			<value>130.06993</value>
		</numericStateVariable>
		<numericStateVariable scaleAndSubsystem="OrganSystem.Cardiovascular">
			<name>P_pa</name>
			<value>15.49611316</value>
		</numericStateVariable>
		<numericStateVariable scaleAndSubsystem="OrganSystem.Cardiovascular">
			<name>P_peri</name>
			<value>-6.6864481</value>
		</numericStateVariable>
		<numericStateVariable scaleAndSubsystem="OrganSystem.Cardiovascular">
			<name>P_pu</name>
			<value>-2.411038</value>
		</numericStateVariable>
		<numericStateVariable scaleAndSubsystem="OrganSystem.Cardiovascular">
			<name>P_rv</name>
			<value>1.5882544</value>
		</numericStateVariable>
		<numericStateVariable scaleAndSubsystem="OrganSystem.Cardiovascular">
			<name>P_th</name>
			<value>-4</value>
		</numericStateVariable>
		<numericStateVariable scaleAndSubsystem="OrganSystem.Cardiovascular">
			<name>P_vc</name>
			<value>7.1163723</value>
		</numericStateVariable>
	</timepoint>
	<timepoint value="271">
		<numericStateVariable scaleAndSubsystem="OrganSystem.Cardiovascular">
			<name>HR</name>
			<value>360.87523</value>
		</numericStateVariable>
		<numericStateVariable scaleAndSubsystem="Cellular.Baroreceptor">
			<name>P_ao</name>
			<value>129.8767</value>
		</numericStateVariable>
		<numericStateVariable scaleAndSubsystem="OrganSystem.Cardiovascular">
			<name>P_pa</name>
			<value>15.46605739</value>
		</numericStateVariable>
		<numericStateVariable scaleAndSubsystem="OrganSystem.Cardiovascular">
			<name>P_peri</name>
			<value>-6.6849676</value>
		</numericStateVariable>
		<numericStateVariable scaleAndSubsystem="OrganSystem.Cardiovascular">
			<name>P_pu</name>
			<value>-2.4106354</value>
		</numericStateVariable>
		<numericStateVariable scaleAndSubsystem="OrganSystem.Cardiovascular">
			<name>P_rv</name>
			<value>1.3590204</value>
		</numericStateVariable>
		<numericStateVariable scaleAndSubsystem="OrganSystem.Cardiovascular">
			<name>P_th</name>
			<value>-4</value>
		</numericStateVariable>
		<numericStateVariable scaleAndSubsystem="OrganSystem.Cardiovascular">
			<name>P_vc</name>
			<value>7.1158948</value>
		</numericStateVariable>
	</timepoint>
	<timepoint value="272">
		<numericStateVariable scaleAndSubsystem="OrganSystem.Cardiovascular">
			<name>HR</name>
			<value>360.88362</value>
		</numericStateVariable>
		<numericStateVariable scaleAndSubsystem="Cellular.Baroreceptor">
			<name>P_ao</name>
			<value>129.68377</value>
		</numericStateVariable>
		<numericStateVariable scaleAndSubsystem="OrganSystem.Cardiovascular">
			<name>P_pa</name>
			<value>15.43605273</value>
		</numericStateVariable>
		<numericStateVariable scaleAndSubsystem="OrganSystem.Cardiovascular">
			<name>P_peri</name>
			<value>-6.6834129</value>
		</numericStateVariable>
		<numericStateVariable scaleAndSubsystem="OrganSystem.Cardiovascular">
			<name>P_pu</name>
			<value>-2.4102336</value>
		</numericStateVariable>
		<numericStateVariable scaleAndSubsystem="OrganSystem.Cardiovascular">
			<name>P_rv</name>
			<value>1.1783762</value>
		</numericStateVariable>
		<numericStateVariable scaleAndSubsystem="OrganSystem.Cardiovascular">
			<name>P_th</name>
			<value>-4</value>
		</numericStateVariable>
		<numericStateVariable scaleAndSubsystem="OrganSystem.Cardiovascular">
			<name>P_vc</name>
			<value>7.1153713</value>
		</numericStateVariable>
	</timepoint>
	<timepoint value="273">
		<numericStateVariable scaleAndSubsystem="OrganSystem.Cardiovascular">
			<name>HR</name>
			<value>360.89183</value>
		</numericStateVariable>
		<numericStateVariable scaleAndSubsystem="Cellular.Baroreceptor">
			<name>P_ao</name>
			<value>129.49115</value>
		</numericStateVariable>
		<numericStateVariable scaleAndSubsystem="OrganSystem.Cardiovascular">
			<name>P_pa</name>
			<value>15.40609911</value>
		</numericStateVariable>
		<numericStateVariable scaleAndSubsystem="OrganSystem.Cardiovascular">
			<name>P_peri</name>
			<value>-6.6817976</value>
		</numericStateVariable>
		<numericStateVariable scaleAndSubsystem="OrganSystem.Cardiovascular">
			<name>P_pu</name>
			<value>-2.4098324</value>
		</numericStateVariable>
		<numericStateVariable scaleAndSubsystem="OrganSystem.Cardiovascular">
			<name>P_rv</name>
			<value>1.0403646</value>
		</numericStateVariable>
		<numericStateVariable scaleAndSubsystem="OrganSystem.Cardiovascular">
			<name>P_th</name>
			<value>-4</value>
		</numericStateVariable>
		<numericStateVariable scaleAndSubsystem="OrganSystem.Cardiovascular">
			<name>P_vc</name>
			<value>7.114811</value>
		</numericStateVariable>
	</timepoint>
	<timepoint value="274">
		<numericStateVariable scaleAndSubsystem="OrganSystem.Cardiovascular">
			<name>HR</name>
			<value>360.89985</value>
		</numericStateVariable>
		<numericStateVariable scaleAndSubsystem="Cellular.Baroreceptor">
			<name>P_ao</name>
			<value>129.29883</value>
		</numericStateVariable>
		<numericStateVariable scaleAndSubsystem="OrganSystem.Cardiovascular">
			<name>P_pa</name>
			<value>15.37619645</value>
		</numericStateVariable>
		<numericStateVariable scaleAndSubsystem="OrganSystem.Cardiovascular">
			<name>P_peri</name>
			<value>-6.680134</value>
		</numericStateVariable>
		<numericStateVariable scaleAndSubsystem="OrganSystem.Cardiovascular">
			<name>P_pu</name>
			<value>-2.4094319</value>
		</numericStateVariable>
		<numericStateVariable scaleAndSubsystem="OrganSystem.Cardiovascular">
			<name>P_rv</name>
			<value>0.93930478</value>
		</numericStateVariable>
		<numericStateVariable scaleAndSubsystem="OrganSystem.Cardiovascular">
			<name>P_th</name>
			<value>-4</value>
		</numericStateVariable>
		<numericStateVariable scaleAndSubsystem="OrganSystem.Cardiovascular">
			<name>P_vc</name>
			<value>7.1142218</value>
		</numericStateVariable>
	</timepoint>
	<timepoint value="275">
		<numericStateVariable scaleAndSubsystem="OrganSystem.Cardiovascular">
			<name>HR</name>
			<value>360.9076895</value>
		</numericStateVariable>
		<numericStateVariable scaleAndSubsystem="Cellular.Baroreceptor">
			<name>P_ao</name>
			<value>129.1068</value>
		</numericStateVariable>
		<numericStateVariable scaleAndSubsystem="OrganSystem.Cardiovascular">
			<name>P_pa</name>
			<value>15.34634464</value>
		</numericStateVariable>
		<numericStateVariable scaleAndSubsystem="OrganSystem.Cardiovascular">
			<name>P_peri</name>
			<value>-6.6784326</value>
		</numericStateVariable>
		<numericStateVariable scaleAndSubsystem="OrganSystem.Cardiovascular">
			<name>P_pu</name>
			<value>-2.4090321</value>
		</numericStateVariable>
		<numericStateVariable scaleAndSubsystem="OrganSystem.Cardiovascular">
			<name>P_rv</name>
			<value>0.8699465199999999</value>
		</numericStateVariable>
		<numericStateVariable scaleAndSubsystem="OrganSystem.Cardiovascular">
			<name>P_th</name>
			<value>-4</value>
		</numericStateVariable>
		<numericStateVariable scaleAndSubsystem="OrganSystem.Cardiovascular">
			<name>P_vc</name>
			<value>7.1136108</value>
		</numericStateVariable>
	</timepoint>
	<timepoint value="276">
		<numericStateVariable scaleAndSubsystem="OrganSystem.Cardiovascular">
			<name>HR</name>
			<value>360.91533</value>
		</numericStateVariable>
		<numericStateVariable scaleAndSubsystem="Cellular.Baroreceptor">
			<name>P_ao</name>
			<value>128.91508</value>
		</numericStateVariable>
		<numericStateVariable scaleAndSubsystem="OrganSystem.Cardiovascular">
			<name>P_pa</name>
			<value>15.3165436</value>
		</numericStateVariable>
		<numericStateVariable scaleAndSubsystem="OrganSystem.Cardiovascular">
			<name>P_peri</name>
			<value>-6.6766585</value>
		</numericStateVariable>
		<numericStateVariable scaleAndSubsystem="OrganSystem.Cardiovascular">
			<name>P_pu</name>
			<value>-2.4086563</value>
		</numericStateVariable>
		<numericStateVariable scaleAndSubsystem="OrganSystem.Cardiovascular">
			<name>P_rv</name>
			<value>0.8277362700000001</value>
		</numericStateVariable>
		<numericStateVariable scaleAndSubsystem="OrganSystem.Cardiovascular">
			<name>P_th</name>
			<value>-4</value>
		</numericStateVariable>
		<numericStateVariable scaleAndSubsystem="OrganSystem.Cardiovascular">
			<name>P_vc</name>
			<value>7.1129839</value>
		</numericStateVariable>
	</timepoint>
	<timepoint value="277">
		<numericStateVariable scaleAndSubsystem="OrganSystem.Cardiovascular">
			<name>HR</name>
			<value>360.92278</value>
		</numericStateVariable>
		<numericStateVariable scaleAndSubsystem="Cellular.Baroreceptor">
			<name>P_ao</name>
			<value>128.72366</value>
		</numericStateVariable>
		<numericStateVariable scaleAndSubsystem="OrganSystem.Cardiovascular">
			<name>P_pa</name>
			<value>15.28679311</value>
		</numericStateVariable>
		<numericStateVariable scaleAndSubsystem="OrganSystem.Cardiovascular">
			<name>P_peri</name>
			<value>-6.6746253</value>
		</numericStateVariable>
		<numericStateVariable scaleAndSubsystem="OrganSystem.Cardiovascular">
			<name>P_pu</name>
			<value>-2.4084066</value>
		</numericStateVariable>
		<numericStateVariable scaleAndSubsystem="OrganSystem.Cardiovascular">
			<name>P_rv</name>
			<value>0.80914768</value>
		</numericStateVariable>
		<numericStateVariable scaleAndSubsystem="OrganSystem.Cardiovascular">
			<name>P_th</name>
			<value>-4</value>
		</numericStateVariable>
		<numericStateVariable scaleAndSubsystem="OrganSystem.Cardiovascular">
			<name>P_vc</name>
			<value>7.1123465</value>
		</numericStateVariable>
	</timepoint>
	<timepoint value="278">
		<numericStateVariable scaleAndSubsystem="OrganSystem.Cardiovascular">
			<name>HR</name>
			<value>360.93002</value>
		</numericStateVariable>
		<numericStateVariable scaleAndSubsystem="Cellular.Baroreceptor">
			<name>P_ao</name>
			<value>128.53254</value>
		</numericStateVariable>
		<numericStateVariable scaleAndSubsystem="OrganSystem.Cardiovascular">
			<name>P_pa</name>
			<value>15.25709285</value>
		</numericStateVariable>
		<numericStateVariable scaleAndSubsystem="OrganSystem.Cardiovascular">
			<name>P_peri</name>
			<value>-6.6722967</value>
		</numericStateVariable>
		<numericStateVariable scaleAndSubsystem="OrganSystem.Cardiovascular">
			<name>P_pu</name>
			<value>-2.4083043</value>
		</numericStateVariable>
		<numericStateVariable scaleAndSubsystem="OrganSystem.Cardiovascular">
			<name>P_rv</name>
			<value>0.81045341</value>
		</numericStateVariable>
		<numericStateVariable scaleAndSubsystem="OrganSystem.Cardiovascular">
			<name>P_th</name>
			<value>-4</value>
		</numericStateVariable>
		<numericStateVariable scaleAndSubsystem="OrganSystem.Cardiovascular">
			<name>P_vc</name>
			<value>7.111703</value>
		</numericStateVariable>
	</timepoint>
	<timepoint value="279">
		<numericStateVariable scaleAndSubsystem="OrganSystem.Cardiovascular">
			<name>HR</name>
			<value>360.9370687</value>
		</numericStateVariable>
		<numericStateVariable scaleAndSubsystem="Cellular.Baroreceptor">
			<name>P_ao</name>
			<value>128.34172</value>
		</numericStateVariable>
		<numericStateVariable scaleAndSubsystem="OrganSystem.Cardiovascular">
			<name>P_pa</name>
			<value>15.2274425</value>
		</numericStateVariable>
		<numericStateVariable scaleAndSubsystem="OrganSystem.Cardiovascular">
			<name>P_peri</name>
			<value>-6.6697178</value>
		</numericStateVariable>
		<numericStateVariable scaleAndSubsystem="OrganSystem.Cardiovascular">
			<name>P_pu</name>
			<value>-2.4083276</value>
		</numericStateVariable>
		<numericStateVariable scaleAndSubsystem="OrganSystem.Cardiovascular">
			<name>P_rv</name>
			<value>0.82816735</value>
		</numericStateVariable>
		<numericStateVariable scaleAndSubsystem="OrganSystem.Cardiovascular">
			<name>P_th</name>
			<value>-4</value>
		</numericStateVariable>
		<numericStateVariable scaleAndSubsystem="OrganSystem.Cardiovascular">
			<name>P_vc</name>
			<value>7.1110573</value>
		</numericStateVariable>
	</timepoint>
	<timepoint value="280">
		<numericStateVariable scaleAndSubsystem="OrganSystem.Cardiovascular">
			<name>HR</name>
			<value>360.94391</value>
		</numericStateVariable>
		<numericStateVariable scaleAndSubsystem="Cellular.Baroreceptor">
			<name>P_ao</name>
			<value>128.1512</value>
		</numericStateVariable>
		<numericStateVariable scaleAndSubsystem="OrganSystem.Cardiovascular">
			<name>P_pa</name>
			<value>15.1978418</value>
		</numericStateVariable>
		<numericStateVariable scaleAndSubsystem="OrganSystem.Cardiovascular">
			<name>P_peri</name>
			<value>-6.6669412</value>
		</numericStateVariable>
		<numericStateVariable scaleAndSubsystem="OrganSystem.Cardiovascular">
			<name>P_pu</name>
			<value>-2.4084502</value>
		</numericStateVariable>
		<numericStateVariable scaleAndSubsystem="OrganSystem.Cardiovascular">
			<name>P_rv</name>
			<value>0.8593117</value>
		</numericStateVariable>
		<numericStateVariable scaleAndSubsystem="OrganSystem.Cardiovascular">
			<name>P_th</name>
			<value>-4</value>
		</numericStateVariable>
		<numericStateVariable scaleAndSubsystem="OrganSystem.Cardiovascular">
			<name>P_vc</name>
			<value>7.1104125</value>
		</numericStateVariable>
	</timepoint>
	<timepoint value="281">
		<numericStateVariable scaleAndSubsystem="OrganSystem.Cardiovascular">
			<name>HR</name>
			<value>360.9505544</value>
		</numericStateVariable>
		<numericStateVariable scaleAndSubsystem="Cellular.Baroreceptor">
			<name>P_ao</name>
			<value>127.96098</value>
		</numericStateVariable>
		<numericStateVariable scaleAndSubsystem="OrganSystem.Cardiovascular">
			<name>P_pa</name>
			<value>15.1682905</value>
		</numericStateVariable>
		<numericStateVariable scaleAndSubsystem="OrganSystem.Cardiovascular">
			<name>P_peri</name>
			<value>-6.6640122</value>
		</numericStateVariable>
		<numericStateVariable scaleAndSubsystem="OrganSystem.Cardiovascular">
			<name>P_pu</name>
			<value>-2.4086495</value>
		</numericStateVariable>
		<numericStateVariable scaleAndSubsystem="OrganSystem.Cardiovascular">
			<name>P_rv</name>
			<value>0.90138208</value>
		</numericStateVariable>
		<numericStateVariable scaleAndSubsystem="OrganSystem.Cardiovascular">
			<name>P_th</name>
			<value>-4</value>
		</numericStateVariable>
		<numericStateVariable scaleAndSubsystem="OrganSystem.Cardiovascular">
			<name>P_vc</name>
			<value>7.1097713</value>
		</numericStateVariable>
	</timepoint>
	<timepoint value="282">
		<numericStateVariable scaleAndSubsystem="OrganSystem.Cardiovascular">
			<name>HR</name>
			<value>360.95699</value>
		</numericStateVariable>
		<numericStateVariable scaleAndSubsystem="Cellular.Baroreceptor">
			<name>P_ao</name>
			<value>127.77105</value>
		</numericStateVariable>
		<numericStateVariable scaleAndSubsystem="OrganSystem.Cardiovascular">
			<name>P_pa</name>
			<value>15.13878842</value>
		</numericStateVariable>
		<numericStateVariable scaleAndSubsystem="OrganSystem.Cardiovascular">
			<name>P_peri</name>
			<value>-6.660968</value>
		</numericStateVariable>
		<numericStateVariable scaleAndSubsystem="OrganSystem.Cardiovascular">
			<name>P_pu</name>
			<value>-2.4089073</value>
		</numericStateVariable>
		<numericStateVariable scaleAndSubsystem="OrganSystem.Cardiovascular">
			<name>P_rv</name>
			<value>0.95226974</value>
		</numericStateVariable>
		<numericStateVariable scaleAndSubsystem="OrganSystem.Cardiovascular">
			<name>P_th</name>
			<value>-4</value>
		</numericStateVariable>
		<numericStateVariable scaleAndSubsystem="OrganSystem.Cardiovascular">
			<name>P_vc</name>
			<value>7.1091359</value>
		</numericStateVariable>
	</timepoint>
	<timepoint value="283">
		<numericStateVariable scaleAndSubsystem="OrganSystem.Cardiovascular">
			<name>HR</name>
			<value>360.96323</value>
		</numericStateVariable>
		<numericStateVariable scaleAndSubsystem="Cellular.Baroreceptor">
			<name>P_ao</name>
			<value>127.58142</value>
		</numericStateVariable>
		<numericStateVariable scaleAndSubsystem="OrganSystem.Cardiovascular">
			<name>P_pa</name>
			<value>15.10933538</value>
		</numericStateVariable>
		<numericStateVariable scaleAndSubsystem="OrganSystem.Cardiovascular">
			<name>P_peri</name>
			<value>-6.6578383</value>
		</numericStateVariable>
		<numericStateVariable scaleAndSubsystem="OrganSystem.Cardiovascular">
			<name>P_pu</name>
			<value>-2.409209</value>
		</numericStateVariable>
		<numericStateVariable scaleAndSubsystem="OrganSystem.Cardiovascular">
			<name>P_rv</name>
			<value>1.0101917</value>
		</numericStateVariable>
		<numericStateVariable scaleAndSubsystem="OrganSystem.Cardiovascular">
			<name>P_th</name>
			<value>-4</value>
		</numericStateVariable>
		<numericStateVariable scaleAndSubsystem="OrganSystem.Cardiovascular">
			<name>P_vc</name>
			<value>7.108508</value>
		</numericStateVariable>
	</timepoint>
	<timepoint value="284">
		<numericStateVariable scaleAndSubsystem="OrganSystem.Cardiovascular">
			<name>HR</name>
			<value>360.96928</value>
		</numericStateVariable>
		<numericStateVariable scaleAndSubsystem="Cellular.Baroreceptor">
			<name>P_ao</name>
			<value>127.39209</value>
		</numericStateVariable>
		<numericStateVariable scaleAndSubsystem="OrganSystem.Cardiovascular">
			<name>P_pa</name>
			<value>15.07993125</value>
		</numericStateVariable>
		<numericStateVariable scaleAndSubsystem="OrganSystem.Cardiovascular">
			<name>P_peri</name>
			<value>-6.6546466</value>
		</numericStateVariable>
		<numericStateVariable scaleAndSubsystem="OrganSystem.Cardiovascular">
			<name>P_pu</name>
			<value>-2.4095433</value>
		</numericStateVariable>
		<numericStateVariable scaleAndSubsystem="OrganSystem.Cardiovascular">
			<name>P_rv</name>
			<value>1.0736399</value>
		</numericStateVariable>
		<numericStateVariable scaleAndSubsystem="OrganSystem.Cardiovascular">
			<name>P_th</name>
			<value>-4</value>
		</numericStateVariable>
		<numericStateVariable scaleAndSubsystem="OrganSystem.Cardiovascular">
			<name>P_vc</name>
			<value>7.107889</value>
		</numericStateVariable>
	</timepoint>
	<timepoint value="285">
		<numericStateVariable scaleAndSubsystem="OrganSystem.Cardiovascular">
			<name>HR</name>
			<value>360.97512</value>
		</numericStateVariable>
		<numericStateVariable scaleAndSubsystem="Cellular.Baroreceptor">
			<name>P_ao</name>
			<value>127.20306</value>
		</numericStateVariable>
		<numericStateVariable scaleAndSubsystem="OrganSystem.Cardiovascular">
			<name>P_pa</name>
			<value>15.05057588</value>
		</numericStateVariable>
		<numericStateVariable scaleAndSubsystem="OrganSystem.Cardiovascular">
			<name>P_peri</name>
			<value>-6.6514117</value>
		</numericStateVariable>
		<numericStateVariable scaleAndSubsystem="OrganSystem.Cardiovascular">
			<name>P_pu</name>
			<value>-2.4099012</value>
		</numericStateVariable>
		<numericStateVariable scaleAndSubsystem="OrganSystem.Cardiovascular">
			<name>P_rv</name>
			<value>1.1413472</value>
		</numericStateVariable>
		<numericStateVariable scaleAndSubsystem="OrganSystem.Cardiovascular">
			<name>P_th</name>
			<value>-4</value>
		</numericStateVariable>
		<numericStateVariable scaleAndSubsystem="OrganSystem.Cardiovascular">
			<name>P_vc</name>
			<value>7.1072801</value>
		</numericStateVariable>
	</timepoint>
	<timepoint value="286">
		<numericStateVariable scaleAndSubsystem="OrganSystem.Cardiovascular">
			<name>HR</name>
			<value>360.98077</value>
		</numericStateVariable>
		<numericStateVariable scaleAndSubsystem="Cellular.Baroreceptor">
			<name>P_ao</name>
			<value>127.0143178</value>
		</numericStateVariable>
		<numericStateVariable scaleAndSubsystem="OrganSystem.Cardiovascular">
			<name>P_pa</name>
			<value>15.02126917</value>
		</numericStateVariable>
		<numericStateVariable scaleAndSubsystem="OrganSystem.Cardiovascular">
			<name>P_peri</name>
			<value>-6.6481482</value>
		</numericStateVariable>
		<numericStateVariable scaleAndSubsystem="OrganSystem.Cardiovascular">
			<name>P_pu</name>
			<value>-2.4102758</value>
		</numericStateVariable>
		<numericStateVariable scaleAndSubsystem="OrganSystem.Cardiovascular">
			<name>P_rv</name>
			<value>1.2122583</value>
		</numericStateVariable>
		<numericStateVariable scaleAndSubsystem="OrganSystem.Cardiovascular">
			<name>P_th</name>
			<value>-4</value>
		</numericStateVariable>
		<numericStateVariable scaleAndSubsystem="OrganSystem.Cardiovascular">
			<name>P_vc</name>
			<value>7.1066821</value>
		</numericStateVariable>
	</timepoint>
	<timepoint value="287">
		<numericStateVariable scaleAndSubsystem="OrganSystem.Cardiovascular">
			<name>HR</name>
			<value>360.98624</value>
		</numericStateVariable>
		<numericStateVariable scaleAndSubsystem="Cellular.Baroreceptor">
			<name>P_ao</name>
			<value>126.82587</value>
		</numericStateVariable>
		<numericStateVariable scaleAndSubsystem="OrganSystem.Cardiovascular">
			<name>P_pa</name>
			<value>14.99201102</value>
		</numericStateVariable>
		<numericStateVariable scaleAndSubsystem="OrganSystem.Cardiovascular">
			<name>P_peri</name>
			<value>-6.6448676</value>
		</numericStateVariable>
		<numericStateVariable scaleAndSubsystem="OrganSystem.Cardiovascular">
			<name>P_pu</name>
			<value>-2.4106617</value>
		</numericStateVariable>
		<numericStateVariable scaleAndSubsystem="OrganSystem.Cardiovascular">
			<name>P_rv</name>
			<value>1.2855066</value>
		</numericStateVariable>
		<numericStateVariable scaleAndSubsystem="OrganSystem.Cardiovascular">
			<name>P_th</name>
			<value>-4</value>
		</numericStateVariable>
		<numericStateVariable scaleAndSubsystem="OrganSystem.Cardiovascular">
			<name>P_vc</name>
			<value>7.1060957</value>
		</numericStateVariable>
	</timepoint>
	<timepoint value="288">
		<numericStateVariable scaleAndSubsystem="OrganSystem.Cardiovascular">
			<name>HR</name>
			<value>360.99152</value>
		</numericStateVariable>
		<numericStateVariable scaleAndSubsystem="Cellular.Baroreceptor">
			<name>P_ao</name>
			<value>126.63773</value>
		</numericStateVariable>
		<numericStateVariable scaleAndSubsystem="OrganSystem.Cardiovascular">
			<name>P_pa</name>
			<value>14.96280131</value>
		</numericStateVariable>
		<numericStateVariable scaleAndSubsystem="OrganSystem.Cardiovascular">
			<name>P_peri</name>
			<value>-6.6415786</value>
		</numericStateVariable>
		<numericStateVariable scaleAndSubsystem="OrganSystem.Cardiovascular">
			<name>P_pu</name>
			<value>-2.4110549</value>
		</numericStateVariable>
		<numericStateVariable scaleAndSubsystem="OrganSystem.Cardiovascular">
			<name>P_rv</name>
			<value>1.360391</value>
		</numericStateVariable>
		<numericStateVariable scaleAndSubsystem="OrganSystem.Cardiovascular">
			<name>P_th</name>
			<value>-4</value>
		</numericStateVariable>
		<numericStateVariable scaleAndSubsystem="OrganSystem.Cardiovascular">
			<name>P_vc</name>
			<value>7.1055214</value>
		</numericStateVariable>
	</timepoint>
	<timepoint value="289">
		<numericStateVariable scaleAndSubsystem="OrganSystem.Cardiovascular">
			<name>HR</name>
			<value>360.9966295</value>
		</numericStateVariable>
		<numericStateVariable scaleAndSubsystem="Cellular.Baroreceptor">
			<name>P_ao</name>
			<value>126.4498743</value>
		</numericStateVariable>
		<numericStateVariable scaleAndSubsystem="OrganSystem.Cardiovascular">
			<name>P_pa</name>
			<value>14.93364</value>
		</numericStateVariable>
		<numericStateVariable scaleAndSubsystem="OrganSystem.Cardiovascular">
			<name>P_peri</name>
			<value>-6.6382881</value>
		</numericStateVariable>
		<numericStateVariable scaleAndSubsystem="OrganSystem.Cardiovascular">
			<name>P_pu</name>
			<value>-2.4114524</value>
		</numericStateVariable>
		<numericStateVariable scaleAndSubsystem="OrganSystem.Cardiovascular">
			<name>P_rv</name>
			<value>1.4363538</value>
		</numericStateVariable>
		<numericStateVariable scaleAndSubsystem="OrganSystem.Cardiovascular">
			<name>P_th</name>
			<value>-4</value>
		</numericStateVariable>
		<numericStateVariable scaleAndSubsystem="OrganSystem.Cardiovascular">
			<name>P_vc</name>
			<value>7.1049595</value>
		</numericStateVariable>
	</timepoint>
	<timepoint value="290">
		<numericStateVariable scaleAndSubsystem="OrganSystem.Cardiovascular">
			<name>HR</name>
			<value>361.00157</value>
		</numericStateVariable>
		<numericStateVariable scaleAndSubsystem="Cellular.Baroreceptor">
			<name>P_ao</name>
			<value>126.26232</value>
		</numericStateVariable>
		<numericStateVariable scaleAndSubsystem="OrganSystem.Cardiovascular">
			<name>P_pa</name>
			<value>14.9045269</value>
		</numericStateVariable>
		<numericStateVariable scaleAndSubsystem="OrganSystem.Cardiovascular">
			<name>P_peri</name>
			<value>-6.6350011</value>
		</numericStateVariable>
		<numericStateVariable scaleAndSubsystem="OrganSystem.Cardiovascular">
			<name>P_pu</name>
			<value>-2.411852</value>
		</numericStateVariable>
		<numericStateVariable scaleAndSubsystem="OrganSystem.Cardiovascular">
			<name>P_rv</name>
			<value>1.512957</value>
		</numericStateVariable>
		<numericStateVariable scaleAndSubsystem="OrganSystem.Cardiovascular">
			<name>P_th</name>
			<value>-4</value>
		</numericStateVariable>
		<numericStateVariable scaleAndSubsystem="OrganSystem.Cardiovascular">
			<name>P_vc</name>
			<value>7.1044103</value>
		</numericStateVariable>
	</timepoint>
	<timepoint value="291">
		<numericStateVariable scaleAndSubsystem="OrganSystem.Cardiovascular">
			<name>HR</name>
			<value>361.00634</value>
		</numericStateVariable>
		<numericStateVariable scaleAndSubsystem="Cellular.Baroreceptor">
			<name>P_ao</name>
			<value>126.07505</value>
		</numericStateVariable>
		<numericStateVariable scaleAndSubsystem="OrganSystem.Cardiovascular">
			<name>P_pa</name>
			<value>14.87546203</value>
		</numericStateVariable>
		<numericStateVariable scaleAndSubsystem="OrganSystem.Cardiovascular">
			<name>P_peri</name>
			<value>-6.6317216</value>
		</numericStateVariable>
		<numericStateVariable scaleAndSubsystem="OrganSystem.Cardiovascular">
			<name>P_pu</name>
			<value>-2.4122518</value>
		</numericStateVariable>
		<numericStateVariable scaleAndSubsystem="OrganSystem.Cardiovascular">
			<name>P_rv</name>
			<value>1.5898624</value>
		</numericStateVariable>
		<numericStateVariable scaleAndSubsystem="OrganSystem.Cardiovascular">
			<name>P_th</name>
			<value>-4</value>
		</numericStateVariable>
		<numericStateVariable scaleAndSubsystem="OrganSystem.Cardiovascular">
			<name>P_vc</name>
			<value>7.1038739</value>
		</numericStateVariable>
	</timepoint>
	<timepoint value="292">
		<numericStateVariable scaleAndSubsystem="OrganSystem.Cardiovascular">
			<name>HR</name>
			<value>361.01096</value>
		</numericStateVariable>
		<numericStateVariable scaleAndSubsystem="Cellular.Baroreceptor">
			<name>P_ao</name>
			<value>125.88808</value>
		</numericStateVariable>
		<numericStateVariable scaleAndSubsystem="OrganSystem.Cardiovascular">
			<name>P_pa</name>
			<value>14.84644527</value>
		</numericStateVariable>
		<numericStateVariable scaleAndSubsystem="OrganSystem.Cardiovascular">
			<name>P_peri</name>
			<value>-6.6284524</value>
		</numericStateVariable>
		<numericStateVariable scaleAndSubsystem="OrganSystem.Cardiovascular">
			<name>P_pu</name>
			<value>-2.4126508</value>
		</numericStateVariable>
		<numericStateVariable scaleAndSubsystem="OrganSystem.Cardiovascular">
			<name>P_rv</name>
			<value>1.6668115</value>
		</numericStateVariable>
		<numericStateVariable scaleAndSubsystem="OrganSystem.Cardiovascular">
			<name>P_th</name>
			<value>-4</value>
		</numericStateVariable>
		<numericStateVariable scaleAndSubsystem="OrganSystem.Cardiovascular">
			<name>P_vc</name>
			<value>7.1033504</value>
		</numericStateVariable>
	</timepoint>
	<timepoint value="293">
		<numericStateVariable scaleAndSubsystem="OrganSystem.Cardiovascular">
			<name>HR</name>
			<value>361.01544</value>
		</numericStateVariable>
		<numericStateVariable scaleAndSubsystem="Cellular.Baroreceptor">
			<name>P_ao</name>
			<value>125.7014</value>
		</numericStateVariable>
		<numericStateVariable scaleAndSubsystem="OrganSystem.Cardiovascular">
			<name>P_pa</name>
			<value>14.81747655</value>
		</numericStateVariable>
		<numericStateVariable scaleAndSubsystem="OrganSystem.Cardiovascular">
			<name>P_peri</name>
			<value>-6.6251956</value>
		</numericStateVariable>
		<numericStateVariable scaleAndSubsystem="OrganSystem.Cardiovascular">
			<name>P_pu</name>
			<value>-2.413048</value>
		</numericStateVariable>
		<numericStateVariable scaleAndSubsystem="OrganSystem.Cardiovascular">
			<name>P_rv</name>
			<value>1.7436096</value>
		</numericStateVariable>
		<numericStateVariable scaleAndSubsystem="OrganSystem.Cardiovascular">
			<name>P_th</name>
			<value>-4</value>
		</numericStateVariable>
		<numericStateVariable scaleAndSubsystem="OrganSystem.Cardiovascular">
			<name>P_vc</name>
			<value>7.1028399</value>
		</numericStateVariable>
	</timepoint>
	<timepoint value="294">
		<numericStateVariable scaleAndSubsystem="OrganSystem.Cardiovascular">
			<name>HR</name>
			<value>361.01977</value>
		</numericStateVariable>
		<numericStateVariable scaleAndSubsystem="Cellular.Baroreceptor">
			<name>P_ao</name>
			<value>125.51502</value>
		</numericStateVariable>
		<numericStateVariable scaleAndSubsystem="OrganSystem.Cardiovascular">
			<name>P_pa</name>
			<value>14.78855578</value>
		</numericStateVariable>
		<numericStateVariable scaleAndSubsystem="OrganSystem.Cardiovascular">
			<name>P_peri</name>
			<value>-6.621953</value>
		</numericStateVariable>
		<numericStateVariable scaleAndSubsystem="OrganSystem.Cardiovascular">
			<name>P_pu</name>
			<value>-2.4134429</value>
		</numericStateVariable>
		<numericStateVariable scaleAndSubsystem="OrganSystem.Cardiovascular">
			<name>P_rv</name>
			<value>1.8201113</value>
		</numericStateVariable>
		<numericStateVariable scaleAndSubsystem="OrganSystem.Cardiovascular">
			<name>P_th</name>
			<value>-4</value>
		</numericStateVariable>
		<numericStateVariable scaleAndSubsystem="OrganSystem.Cardiovascular">
			<name>P_vc</name>
			<value>7.1023424</value>
		</numericStateVariable>
	</timepoint>
	<timepoint value="295">
		<numericStateVariable scaleAndSubsystem="OrganSystem.Cardiovascular">
			<name>HR</name>
			<value>361.02399</value>
		</numericStateVariable>
		<numericStateVariable scaleAndSubsystem="Cellular.Baroreceptor">
			<name>P_ao</name>
			<value>125.32892</value>
		</numericStateVariable>
		<numericStateVariable scaleAndSubsystem="OrganSystem.Cardiovascular">
			<name>P_pa</name>
			<value>14.7596829</value>
		</numericStateVariable>
		<numericStateVariable scaleAndSubsystem="OrganSystem.Cardiovascular">
			<name>P_peri</name>
			<value>-6.6187257</value>
		</numericStateVariable>
		<numericStateVariable scaleAndSubsystem="OrganSystem.Cardiovascular">
			<name>P_pu</name>
			<value>-2.4138348</value>
		</numericStateVariable>
		<numericStateVariable scaleAndSubsystem="OrganSystem.Cardiovascular">
			<name>P_rv</name>
			<value>1.8962088</value>
		</numericStateVariable>
		<numericStateVariable scaleAndSubsystem="OrganSystem.Cardiovascular">
			<name>P_th</name>
			<value>-4</value>
		</numericStateVariable>
		<numericStateVariable scaleAndSubsystem="OrganSystem.Cardiovascular">
			<name>P_vc</name>
			<value>7.1018577</value>
		</numericStateVariable>
	</timepoint>
	<timepoint value="296">
		<numericStateVariable scaleAndSubsystem="OrganSystem.Cardiovascular">
			<name>HR</name>
			<value>361.02808</value>
		</numericStateVariable>
		<numericStateVariable scaleAndSubsystem="Cellular.Baroreceptor">
			<name>P_ao</name>
			<value>125.14312</value>
		</numericStateVariable>
		<numericStateVariable scaleAndSubsystem="OrganSystem.Cardiovascular">
			<name>P_pa</name>
			<value>14.73085782</value>
		</numericStateVariable>
		<numericStateVariable scaleAndSubsystem="OrganSystem.Cardiovascular">
			<name>P_peri</name>
			<value>-6.6155146</value>
		</numericStateVariable>
		<numericStateVariable scaleAndSubsystem="OrganSystem.Cardiovascular">
			<name>P_pu</name>
			<value>-2.4142236</value>
		</numericStateVariable>
		<numericStateVariable scaleAndSubsystem="OrganSystem.Cardiovascular">
			<name>P_rv</name>
			<value>1.971823</value>
		</numericStateVariable>
		<numericStateVariable scaleAndSubsystem="OrganSystem.Cardiovascular">
			<name>P_th</name>
			<value>-4</value>
		</numericStateVariable>
		<numericStateVariable scaleAndSubsystem="OrganSystem.Cardiovascular">
			<name>P_vc</name>
			<value>7.1013859</value>
		</numericStateVariable>
	</timepoint>
	<timepoint value="297">
		<numericStateVariable scaleAndSubsystem="OrganSystem.Cardiovascular">
			<name>HR</name>
			<value>361.03207</value>
		</numericStateVariable>
		<numericStateVariable scaleAndSubsystem="Cellular.Baroreceptor">
			<name>P_ao</name>
			<value>124.95761</value>
		</numericStateVariable>
		<numericStateVariable scaleAndSubsystem="OrganSystem.Cardiovascular">
			<name>P_pa</name>
			<value>14.70208</value>
		</numericStateVariable>
		<numericStateVariable scaleAndSubsystem="OrganSystem.Cardiovascular">
			<name>P_peri</name>
			<value>-6.6123205</value>
		</numericStateVariable>
		<numericStateVariable scaleAndSubsystem="OrganSystem.Cardiovascular">
			<name>P_pu</name>
			<value>-2.414609</value>
		</numericStateVariable>
		<numericStateVariable scaleAndSubsystem="OrganSystem.Cardiovascular">
			<name>P_rv</name>
			<value>2.0468952</value>
		</numericStateVariable>
		<numericStateVariable scaleAndSubsystem="OrganSystem.Cardiovascular">
			<name>P_th</name>
			<value>-4</value>
		</numericStateVariable>
		<numericStateVariable scaleAndSubsystem="OrganSystem.Cardiovascular">
			<name>P_vc</name>
			<value>7.1009269</value>
		</numericStateVariable>
	</timepoint>
	<timepoint value="298">
		<numericStateVariable scaleAndSubsystem="OrganSystem.Cardiovascular">
			<name>HR</name>
			<value>361.03597</value>
		</numericStateVariable>
		<numericStateVariable scaleAndSubsystem="Cellular.Baroreceptor">
			<name>P_ao</name>
			<value>124.77239</value>
		</numericStateVariable>
		<numericStateVariable scaleAndSubsystem="OrganSystem.Cardiovascular">
			<name>P_pa</name>
			<value>14.67335078</value>
		</numericStateVariable>
		<numericStateVariable scaleAndSubsystem="OrganSystem.Cardiovascular">
			<name>P_peri</name>
			<value>-6.6091439</value>
		</numericStateVariable>
		<numericStateVariable scaleAndSubsystem="OrganSystem.Cardiovascular">
			<name>P_pu</name>
			<value>-2.4149909</value>
		</numericStateVariable>
		<numericStateVariable scaleAndSubsystem="OrganSystem.Cardiovascular">
			<name>P_rv</name>
			<value>2.1213831</value>
		</numericStateVariable>
		<numericStateVariable scaleAndSubsystem="OrganSystem.Cardiovascular">
			<name>P_th</name>
			<value>-4</value>
		</numericStateVariable>
		<numericStateVariable scaleAndSubsystem="OrganSystem.Cardiovascular">
			<name>P_vc</name>
			<value>7.1004806</value>
		</numericStateVariable>
	</timepoint>
	<timepoint value="299">
		<numericStateVariable scaleAndSubsystem="OrganSystem.Cardiovascular">
			<name>HR</name>
			<value>361.03978</value>
		</numericStateVariable>
		<numericStateVariable scaleAndSubsystem="Cellular.Baroreceptor">
			<name>P_ao</name>
			<value>124.58746</value>
		</numericStateVariable>
		<numericStateVariable scaleAndSubsystem="OrganSystem.Cardiovascular">
			<name>P_pa</name>
			<value>14.64466868</value>
		</numericStateVariable>
		<numericStateVariable scaleAndSubsystem="OrganSystem.Cardiovascular">
			<name>P_peri</name>
			<value>-6.6059852</value>
		</numericStateVariable>
		<numericStateVariable scaleAndSubsystem="OrganSystem.Cardiovascular">
			<name>P_pu</name>
			<value>-2.415369</value>
		</numericStateVariable>
		<numericStateVariable scaleAndSubsystem="OrganSystem.Cardiovascular">
			<name>P_rv</name>
			<value>2.195255</value>
		</numericStateVariable>
		<numericStateVariable scaleAndSubsystem="OrganSystem.Cardiovascular">
			<name>P_th</name>
			<value>-4</value>
		</numericStateVariable>
		<numericStateVariable scaleAndSubsystem="OrganSystem.Cardiovascular">
			<name>P_vc</name>
			<value>7.1000468</value>
		</numericStateVariable>
	</timepoint>
	<timepoint value="300">
		<numericStateVariable scaleAndSubsystem="OrganSystem.Cardiovascular">
			<name>HR</name>
			<value>361.04352</value>
		</numericStateVariable>
		<numericStateVariable scaleAndSubsystem="Cellular.Baroreceptor">
			<name>P_ao</name>
			<value>124.40282</value>
		</numericStateVariable>
		<numericStateVariable scaleAndSubsystem="OrganSystem.Cardiovascular">
			<name>P_pa</name>
			<value>14.61603408</value>
		</numericStateVariable>
		<numericStateVariable scaleAndSubsystem="OrganSystem.Cardiovascular">
			<name>P_peri</name>
			<value>-6.6028448</value>
		</numericStateVariable>
		<numericStateVariable scaleAndSubsystem="OrganSystem.Cardiovascular">
			<name>P_pu</name>
			<value>-2.4157435</value>
		</numericStateVariable>
		<numericStateVariable scaleAndSubsystem="OrganSystem.Cardiovascular">
			<name>P_rv</name>
			<value>2.2684878</value>
		</numericStateVariable>
		<numericStateVariable scaleAndSubsystem="OrganSystem.Cardiovascular">
			<name>P_th</name>
			<value>-4</value>
		</numericStateVariable>
		<numericStateVariable scaleAndSubsystem="OrganSystem.Cardiovascular">
			<name>P_vc</name>
			<value>7.0996255</value>
		</numericStateVariable>
	</timepoint>
	<timepoint value="301">
		<numericStateVariable scaleAndSubsystem="OrganSystem.Cardiovascular">
			<name>HR</name>
			<value>361.0472</value>
		</numericStateVariable>
		<numericStateVariable scaleAndSubsystem="Cellular.Baroreceptor">
			<name>P_ao</name>
			<value>124.21847</value>
		</numericStateVariable>
		<numericStateVariable scaleAndSubsystem="OrganSystem.Cardiovascular">
			<name>P_pa</name>
			<value>14.58744692</value>
		</numericStateVariable>
		<numericStateVariable scaleAndSubsystem="OrganSystem.Cardiovascular">
			<name>P_peri</name>
			<value>-6.599723</value>
		</numericStateVariable>
		<numericStateVariable scaleAndSubsystem="OrganSystem.Cardiovascular">
			<name>P_pu</name>
			<value>-2.4161141</value>
		</numericStateVariable>
		<numericStateVariable scaleAndSubsystem="OrganSystem.Cardiovascular">
			<name>P_rv</name>
			<value>2.3410637</value>
		</numericStateVariable>
		<numericStateVariable scaleAndSubsystem="OrganSystem.Cardiovascular">
			<name>P_th</name>
			<value>-4</value>
		</numericStateVariable>
		<numericStateVariable scaleAndSubsystem="OrganSystem.Cardiovascular">
			<name>P_vc</name>
			<value>7.0992166</value>
		</numericStateVariable>
	</timepoint>
	<timepoint value="302">
		<numericStateVariable scaleAndSubsystem="OrganSystem.Cardiovascular">
			<name>HR</name>
			<value>361.05083</value>
		</numericStateVariable>
		<numericStateVariable scaleAndSubsystem="Cellular.Baroreceptor">
			<name>P_ao</name>
			<value>124.03441</value>
		</numericStateVariable>
		<numericStateVariable scaleAndSubsystem="OrganSystem.Cardiovascular">
			<name>P_pa</name>
			<value>14.55890712</value>
		</numericStateVariable>
		<numericStateVariable scaleAndSubsystem="OrganSystem.Cardiovascular">
			<name>P_peri</name>
			<value>-6.59662</value>
		</numericStateVariable>
		<numericStateVariable scaleAndSubsystem="OrganSystem.Cardiovascular">
			<name>P_pu</name>
			<value>-2.4164808</value>
		</numericStateVariable>
		<numericStateVariable scaleAndSubsystem="OrganSystem.Cardiovascular">
			<name>P_rv</name>
			<value>2.4129696</value>
		</numericStateVariable>
		<numericStateVariable scaleAndSubsystem="OrganSystem.Cardiovascular">
			<name>P_th</name>
			<value>-4</value>
		</numericStateVariable>
		<numericStateVariable scaleAndSubsystem="OrganSystem.Cardiovascular">
			<name>P_vc</name>
			<value>7.0988199</value>
		</numericStateVariable>
	</timepoint>
	<timepoint value="303">
		<numericStateVariable scaleAndSubsystem="OrganSystem.Cardiovascular">
			<name>HR</name>
			<value>361.0544241</value>
		</numericStateVariable>
		<numericStateVariable scaleAndSubsystem="Cellular.Baroreceptor">
			<name>P_ao</name>
			<value>123.85064</value>
		</numericStateVariable>
		<numericStateVariable scaleAndSubsystem="OrganSystem.Cardiovascular">
			<name>P_pa</name>
			<value>14.53041462</value>
		</numericStateVariable>
		<numericStateVariable scaleAndSubsystem="OrganSystem.Cardiovascular">
			<name>P_peri</name>
			<value>-6.5935361</value>
		</numericStateVariable>
		<numericStateVariable scaleAndSubsystem="OrganSystem.Cardiovascular">
			<name>P_pu</name>
			<value>-2.4168436</value>
		</numericStateVariable>
		<numericStateVariable scaleAndSubsystem="OrganSystem.Cardiovascular">
			<name>P_rv</name>
			<value>2.484195</value>
		</numericStateVariable>
		<numericStateVariable scaleAndSubsystem="OrganSystem.Cardiovascular">
			<name>P_th</name>
			<value>-4</value>
		</numericStateVariable>
		<numericStateVariable scaleAndSubsystem="OrganSystem.Cardiovascular">
			<name>P_vc</name>
			<value>7.0984353</value>
		</numericStateVariable>
	</timepoint>
	<timepoint value="304">
		<numericStateVariable scaleAndSubsystem="OrganSystem.Cardiovascular">
			<name>HR</name>
			<value>361.05799</value>
		</numericStateVariable>
		<numericStateVariable scaleAndSubsystem="Cellular.Baroreceptor">
			<name>P_ao</name>
			<value>123.66716</value>
		</numericStateVariable>
		<numericStateVariable scaleAndSubsystem="OrganSystem.Cardiovascular">
			<name>P_pa</name>
			<value>14.50196933</value>
		</numericStateVariable>
		<numericStateVariable scaleAndSubsystem="OrganSystem.Cardiovascular">
			<name>P_peri</name>
			<value>-6.5904716</value>
		</numericStateVariable>
		<numericStateVariable scaleAndSubsystem="OrganSystem.Cardiovascular">
			<name>P_pu</name>
			<value>-2.4172025</value>
		</numericStateVariable>
		<numericStateVariable scaleAndSubsystem="OrganSystem.Cardiovascular">
			<name>P_rv</name>
			<value>2.5547317</value>
		</numericStateVariable>
		<numericStateVariable scaleAndSubsystem="OrganSystem.Cardiovascular">
			<name>P_th</name>
			<value>-4</value>
		</numericStateVariable>
		<numericStateVariable scaleAndSubsystem="OrganSystem.Cardiovascular">
			<name>P_vc</name>
			<value>7.0980628</value>
		</numericStateVariable>
	</timepoint>
	<timepoint value="305">
		<numericStateVariable scaleAndSubsystem="OrganSystem.Cardiovascular">
			<name>HR</name>
			<value>361.06154</value>
		</numericStateVariable>
		<numericStateVariable scaleAndSubsystem="Cellular.Baroreceptor">
			<name>P_ao</name>
			<value>123.48396</value>
		</numericStateVariable>
		<numericStateVariable scaleAndSubsystem="OrganSystem.Cardiovascular">
			<name>P_pa</name>
			<value>14.47357118</value>
		</numericStateVariable>
		<numericStateVariable scaleAndSubsystem="OrganSystem.Cardiovascular">
			<name>P_peri</name>
			<value>-6.5874265</value>
		</numericStateVariable>
		<numericStateVariable scaleAndSubsystem="OrganSystem.Cardiovascular">
			<name>P_pu</name>
			<value>-2.4175574</value>
		</numericStateVariable>
		<numericStateVariable scaleAndSubsystem="OrganSystem.Cardiovascular">
			<name>P_rv</name>
			<value>2.6245736</value>
		</numericStateVariable>
		<numericStateVariable scaleAndSubsystem="OrganSystem.Cardiovascular">
			<name>P_th</name>
			<value>-4</value>
		</numericStateVariable>
		<numericStateVariable scaleAndSubsystem="OrganSystem.Cardiovascular">
			<name>P_vc</name>
			<value>7.0977021</value>
		</numericStateVariable>
	</timepoint>
	<timepoint value="306">
		<numericStateVariable scaleAndSubsystem="OrganSystem.Cardiovascular">
			<name>HR</name>
			<value>361.06509</value>
		</numericStateVariable>
		<numericStateVariable scaleAndSubsystem="Cellular.Baroreceptor">
			<name>P_ao</name>
			<value>123.30105</value>
		</numericStateVariable>
		<numericStateVariable scaleAndSubsystem="OrganSystem.Cardiovascular">
			<name>P_pa</name>
			<value>14.44522</value>
		</numericStateVariable>
		<numericStateVariable scaleAndSubsystem="OrganSystem.Cardiovascular">
			<name>P_peri</name>
			<value>-6.5844012</value>
		</numericStateVariable>
		<numericStateVariable scaleAndSubsystem="OrganSystem.Cardiovascular">
			<name>P_pu</name>
			<value>-2.4179084</value>
		</numericStateVariable>
		<numericStateVariable scaleAndSubsystem="OrganSystem.Cardiovascular">
			<name>P_rv</name>
			<value>2.6937147</value>
		</numericStateVariable>
		<numericStateVariable scaleAndSubsystem="OrganSystem.Cardiovascular">
			<name>P_th</name>
			<value>-4</value>
		</numericStateVariable>
		<numericStateVariable scaleAndSubsystem="OrganSystem.Cardiovascular">
			<name>P_vc</name>
			<value>7.0973532</value>
		</numericStateVariable>
	</timepoint>
	<timepoint value="307">
		<numericStateVariable scaleAndSubsystem="OrganSystem.Cardiovascular">
			<name>HR</name>
			<value>361.06865</value>
		</numericStateVariable>
		<numericStateVariable scaleAndSubsystem="Cellular.Baroreceptor">
			<name>P_ao</name>
			<value>123.11843</value>
		</numericStateVariable>
		<numericStateVariable scaleAndSubsystem="OrganSystem.Cardiovascular">
			<name>P_pa</name>
			<value>14.41691603</value>
		</numericStateVariable>
		<numericStateVariable scaleAndSubsystem="OrganSystem.Cardiovascular">
			<name>P_peri</name>
			<value>-6.5813957</value>
		</numericStateVariable>
		<numericStateVariable scaleAndSubsystem="OrganSystem.Cardiovascular">
			<name>P_pu</name>
			<value>-2.4182553</value>
		</numericStateVariable>
		<numericStateVariable scaleAndSubsystem="OrganSystem.Cardiovascular">
			<name>P_rv</name>
			<value>2.7621509</value>
		</numericStateVariable>
		<numericStateVariable scaleAndSubsystem="OrganSystem.Cardiovascular">
			<name>P_th</name>
			<value>-4</value>
		</numericStateVariable>
		<numericStateVariable scaleAndSubsystem="OrganSystem.Cardiovascular">
			<name>P_vc</name>
			<value>7.0970159</value>
		</numericStateVariable>
	</timepoint>
	<timepoint value="308">
		<numericStateVariable scaleAndSubsystem="OrganSystem.Cardiovascular">
			<name>HR</name>
			<value>361.0722277</value>
		</numericStateVariable>
		<numericStateVariable scaleAndSubsystem="Cellular.Baroreceptor">
			<name>P_ao</name>
			<value>122.93609</value>
		</numericStateVariable>
		<numericStateVariable scaleAndSubsystem="OrganSystem.Cardiovascular">
			<name>P_pa</name>
			<value>14.38865889</value>
		</numericStateVariable>
		<numericStateVariable scaleAndSubsystem="OrganSystem.Cardiovascular">
			<name>P_peri</name>
			<value>-6.5784102</value>
		</numericStateVariable>
		<numericStateVariable scaleAndSubsystem="OrganSystem.Cardiovascular">
			<name>P_pu</name>
			<value>-2.4185982</value>
		</numericStateVariable>
		<numericStateVariable scaleAndSubsystem="OrganSystem.Cardiovascular">
			<name>P_rv</name>
			<value>2.8298786</value>
		</numericStateVariable>
		<numericStateVariable scaleAndSubsystem="OrganSystem.Cardiovascular">
			<name>P_th</name>
			<value>-4</value>
		</numericStateVariable>
		<numericStateVariable scaleAndSubsystem="OrganSystem.Cardiovascular">
			<name>P_vc</name>
			<value>7.0966901</value>
		</numericStateVariable>
	</timepoint>
	<timepoint value="309">
		<numericStateVariable scaleAndSubsystem="OrganSystem.Cardiovascular">
			<name>HR</name>
			<value>361.07583</value>
		</numericStateVariable>
		<numericStateVariable scaleAndSubsystem="Cellular.Baroreceptor">
			<name>P_ao</name>
			<value>122.75405</value>
		</numericStateVariable>
		<numericStateVariable scaleAndSubsystem="OrganSystem.Cardiovascular">
			<name>P_pa</name>
			<value>14.3604486</value>
		</numericStateVariable>
		<numericStateVariable scaleAndSubsystem="OrganSystem.Cardiovascular">
			<name>P_peri</name>
			<value>-6.5754448</value>
		</numericStateVariable>
		<numericStateVariable scaleAndSubsystem="OrganSystem.Cardiovascular">
			<name>P_pu</name>
			<value>-2.4189371</value>
		</numericStateVariable>
		<numericStateVariable scaleAndSubsystem="OrganSystem.Cardiovascular">
			<name>P_rv</name>
			<value>2.8968946</value>
		</numericStateVariable>
		<numericStateVariable scaleAndSubsystem="OrganSystem.Cardiovascular">
			<name>P_th</name>
			<value>-4</value>
		</numericStateVariable>
		<numericStateVariable scaleAndSubsystem="OrganSystem.Cardiovascular">
			<name>P_vc</name>
			<value>7.0963758</value>
		</numericStateVariable>
	</timepoint>
	<timepoint value="310">
		<numericStateVariable scaleAndSubsystem="OrganSystem.Cardiovascular">
			<name>HR</name>
			<value>361.07947</value>
		</numericStateVariable>
		<numericStateVariable scaleAndSubsystem="Cellular.Baroreceptor">
			<name>P_ao</name>
			<value>122.57228</value>
		</numericStateVariable>
		<numericStateVariable scaleAndSubsystem="OrganSystem.Cardiovascular">
			<name>P_pa</name>
			<value>14.33228509</value>
		</numericStateVariable>
		<numericStateVariable scaleAndSubsystem="OrganSystem.Cardiovascular">
			<name>P_peri</name>
			<value>-6.5724998</value>
		</numericStateVariable>
		<numericStateVariable scaleAndSubsystem="OrganSystem.Cardiovascular">
			<name>P_pu</name>
			<value>-2.4192719</value>
		</numericStateVariable>
		<numericStateVariable scaleAndSubsystem="OrganSystem.Cardiovascular">
			<name>P_rv</name>
			<value>2.9631964</value>
		</numericStateVariable>
		<numericStateVariable scaleAndSubsystem="OrganSystem.Cardiovascular">
			<name>P_th</name>
			<value>-4</value>
		</numericStateVariable>
		<numericStateVariable scaleAndSubsystem="OrganSystem.Cardiovascular">
			<name>P_vc</name>
			<value>7.0960727</value>
		</numericStateVariable>
	</timepoint>
	<timepoint value="311">
		<numericStateVariable scaleAndSubsystem="OrganSystem.Cardiovascular">
			<name>HR</name>
			<value>361.0831628</value>
		</numericStateVariable>
		<numericStateVariable scaleAndSubsystem="Cellular.Baroreceptor">
			<name>P_ao</name>
			<value>122.3908</value>
		</numericStateVariable>
		<numericStateVariable scaleAndSubsystem="OrganSystem.Cardiovascular">
			<name>P_pa</name>
			<value>14.3041683</value>
		</numericStateVariable>
		<numericStateVariable scaleAndSubsystem="OrganSystem.Cardiovascular">
			<name>P_peri</name>
			<value>-6.5695753</value>
		</numericStateVariable>
		<numericStateVariable scaleAndSubsystem="OrganSystem.Cardiovascular">
			<name>P_pu</name>
			<value>-2.4196026</value>
		</numericStateVariable>
		<numericStateVariable scaleAndSubsystem="OrganSystem.Cardiovascular">
			<name>P_rv</name>
			<value>3.0287823</value>
		</numericStateVariable>
		<numericStateVariable scaleAndSubsystem="OrganSystem.Cardiovascular">
			<name>P_th</name>
			<value>-4</value>
		</numericStateVariable>
		<numericStateVariable scaleAndSubsystem="OrganSystem.Cardiovascular">
			<name>P_vc</name>
			<value>7.0957807</value>
		</numericStateVariable>
	</timepoint>
	<timepoint value="312">
		<numericStateVariable scaleAndSubsystem="OrganSystem.Cardiovascular">
			<name>HR</name>
			<value>361.08691</value>
		</numericStateVariable>
		<numericStateVariable scaleAndSubsystem="Cellular.Baroreceptor">
			<name>P_ao</name>
			<value>122.20961</value>
		</numericStateVariable>
		<numericStateVariable scaleAndSubsystem="OrganSystem.Cardiovascular">
			<name>P_pa</name>
			<value>14.27609815</value>
		</numericStateVariable>
		<numericStateVariable scaleAndSubsystem="OrganSystem.Cardiovascular">
			<name>P_peri</name>
			<value>-6.5666714</value>
		</numericStateVariable>
		<numericStateVariable scaleAndSubsystem="OrganSystem.Cardiovascular">
			<name>P_pu</name>
			<value>-2.4199293</value>
		</numericStateVariable>
		<numericStateVariable scaleAndSubsystem="OrganSystem.Cardiovascular">
			<name>P_rv</name>
			<value>3.0936503</value>
		</numericStateVariable>
		<numericStateVariable scaleAndSubsystem="OrganSystem.Cardiovascular">
			<name>P_th</name>
			<value>-4</value>
		</numericStateVariable>
		<numericStateVariable scaleAndSubsystem="OrganSystem.Cardiovascular">
			<name>P_vc</name>
			<value>7.0954997</value>
		</numericStateVariable>
	</timepoint>
	<timepoint value="313">
		<numericStateVariable scaleAndSubsystem="OrganSystem.Cardiovascular">
			<name>HR</name>
			<value>361.0907185</value>
		</numericStateVariable>
		<numericStateVariable scaleAndSubsystem="Cellular.Baroreceptor">
			<name>P_ao</name>
			<value>122.0287</value>
		</numericStateVariable>
		<numericStateVariable scaleAndSubsystem="OrganSystem.Cardiovascular">
			<name>P_pa</name>
			<value>14.24807456</value>
		</numericStateVariable>
		<numericStateVariable scaleAndSubsystem="OrganSystem.Cardiovascular">
			<name>P_peri</name>
			<value>-6.5637881</value>
		</numericStateVariable>
		<numericStateVariable scaleAndSubsystem="OrganSystem.Cardiovascular">
			<name>P_pu</name>
			<value>-2.4202518</value>
		</numericStateVariable>
		<numericStateVariable scaleAndSubsystem="OrganSystem.Cardiovascular">
			<name>P_rv</name>
			<value>3.1577997</value>
		</numericStateVariable>
		<numericStateVariable scaleAndSubsystem="OrganSystem.Cardiovascular">
			<name>P_th</name>
			<value>-4</value>
		</numericStateVariable>
		<numericStateVariable scaleAndSubsystem="OrganSystem.Cardiovascular">
			<name>P_vc</name>
			<value>7.0952296</value>
		</numericStateVariable>
	</timepoint>
	<timepoint value="314">
		<numericStateVariable scaleAndSubsystem="OrganSystem.Cardiovascular">
			<name>HR</name>
			<value>361.0946</value>
		</numericStateVariable>
		<numericStateVariable scaleAndSubsystem="Cellular.Baroreceptor">
			<name>P_ao</name>
			<value>121.84807</value>
		</numericStateVariable>
		<numericStateVariable scaleAndSubsystem="OrganSystem.Cardiovascular">
			<name>P_pa</name>
			<value>14.22009748</value>
		</numericStateVariable>
		<numericStateVariable scaleAndSubsystem="OrganSystem.Cardiovascular">
			<name>P_peri</name>
			<value>-6.5609257</value>
		</numericStateVariable>
		<numericStateVariable scaleAndSubsystem="OrganSystem.Cardiovascular">
			<name>P_pu</name>
			<value>-2.4205702</value>
		</numericStateVariable>
		<numericStateVariable scaleAndSubsystem="OrganSystem.Cardiovascular">
			<name>P_rv</name>
			<value>3.2212295</value>
		</numericStateVariable>
		<numericStateVariable scaleAndSubsystem="OrganSystem.Cardiovascular">
			<name>P_th</name>
			<value>-4</value>
		</numericStateVariable>
		<numericStateVariable scaleAndSubsystem="OrganSystem.Cardiovascular">
			<name>P_vc</name>
			<value>7.0949703</value>
		</numericStateVariable>
	</timepoint>
	<timepoint value="315">
		<numericStateVariable scaleAndSubsystem="OrganSystem.Cardiovascular">
			<name>HR</name>
			<value>361.0985628</value>
		</numericStateVariable>
		<numericStateVariable scaleAndSubsystem="Cellular.Baroreceptor">
			<name>P_ao</name>
			<value>121.66773</value>
		</numericStateVariable>
		<numericStateVariable scaleAndSubsystem="OrganSystem.Cardiovascular">
			<name>P_pa</name>
			<value>14.19216682</value>
		</numericStateVariable>
		<numericStateVariable scaleAndSubsystem="OrganSystem.Cardiovascular">
			<name>P_peri</name>
			<value>-6.5580843</value>
		</numericStateVariable>
		<numericStateVariable scaleAndSubsystem="OrganSystem.Cardiovascular">
			<name>P_pu</name>
			<value>-2.4208845</value>
		</numericStateVariable>
		<numericStateVariable scaleAndSubsystem="OrganSystem.Cardiovascular">
			<name>P_rv</name>
			<value>3.2839393</value>
		</numericStateVariable>
		<numericStateVariable scaleAndSubsystem="OrganSystem.Cardiovascular">
			<name>P_th</name>
			<value>-4</value>
		</numericStateVariable>
		<numericStateVariable scaleAndSubsystem="OrganSystem.Cardiovascular">
			<name>P_vc</name>
			<value>7.0947215</value>
		</numericStateVariable>
	</timepoint>
	<timepoint value="316">
		<numericStateVariable scaleAndSubsystem="OrganSystem.Cardiovascular">
			<name>HR</name>
			<value>361.10261</value>
		</numericStateVariable>
		<numericStateVariable scaleAndSubsystem="Cellular.Baroreceptor">
			<name>P_ao</name>
			<value>121.48767</value>
		</numericStateVariable>
		<numericStateVariable scaleAndSubsystem="OrganSystem.Cardiovascular">
			<name>P_pa</name>
			<value>14.16428252</value>
		</numericStateVariable>
		<numericStateVariable scaleAndSubsystem="OrganSystem.Cardiovascular">
			<name>P_peri</name>
			<value>-6.5552639</value>
		</numericStateVariable>
		<numericStateVariable scaleAndSubsystem="OrganSystem.Cardiovascular">
			<name>P_pu</name>
			<value>-2.4211946</value>
		</numericStateVariable>
		<numericStateVariable scaleAndSubsystem="OrganSystem.Cardiovascular">
			<name>P_rv</name>
			<value>3.3459291</value>
		</numericStateVariable>
		<numericStateVariable scaleAndSubsystem="OrganSystem.Cardiovascular">
			<name>P_th</name>
			<value>-4</value>
		</numericStateVariable>
		<numericStateVariable scaleAndSubsystem="OrganSystem.Cardiovascular">
			<name>P_vc</name>
			<value>7.0944833</value>
		</numericStateVariable>
	</timepoint>
	<timepoint value="317">
		<numericStateVariable scaleAndSubsystem="OrganSystem.Cardiovascular">
			<name>HR</name>
			<value>361.10675</value>
		</numericStateVariable>
		<numericStateVariable scaleAndSubsystem="Cellular.Baroreceptor">
			<name>P_ao</name>
			<value>121.3079</value>
		</numericStateVariable>
		<numericStateVariable scaleAndSubsystem="OrganSystem.Cardiovascular">
			<name>P_pa</name>
			<value>14.1364445</value>
		</numericStateVariable>
		<numericStateVariable scaleAndSubsystem="OrganSystem.Cardiovascular">
			<name>P_peri</name>
			<value>-6.5524647</value>
		</numericStateVariable>
		<numericStateVariable scaleAndSubsystem="OrganSystem.Cardiovascular">
			<name>P_pu</name>
			<value>-2.4215005</value>
		</numericStateVariable>
		<numericStateVariable scaleAndSubsystem="OrganSystem.Cardiovascular">
			<name>P_rv</name>
			<value>3.4071998</value>
		</numericStateVariable>
		<numericStateVariable scaleAndSubsystem="OrganSystem.Cardiovascular">
			<name>P_th</name>
			<value>-4</value>
		</numericStateVariable>
		<numericStateVariable scaleAndSubsystem="OrganSystem.Cardiovascular">
			<name>P_vc</name>
			<value>7.0942554</value>
		</numericStateVariable>
	</timepoint>
	<timepoint value="318">
		<numericStateVariable scaleAndSubsystem="OrganSystem.Cardiovascular">
			<name>HR</name>
			<value>361.11099</value>
		</numericStateVariable>
		<numericStateVariable scaleAndSubsystem="Cellular.Baroreceptor">
			<name>P_ao</name>
			<value>121.1284</value>
		</numericStateVariable>
		<numericStateVariable scaleAndSubsystem="OrganSystem.Cardiovascular">
			<name>P_pa</name>
			<value>14.1086527</value>
		</numericStateVariable>
		<numericStateVariable scaleAndSubsystem="OrganSystem.Cardiovascular">
			<name>P_peri</name>
			<value>-6.5496867</value>
		</numericStateVariable>
		<numericStateVariable scaleAndSubsystem="OrganSystem.Cardiovascular">
			<name>P_pu</name>
			<value>-2.4218023</value>
		</numericStateVariable>
		<numericStateVariable scaleAndSubsystem="OrganSystem.Cardiovascular">
			<name>P_rv</name>
			<value>3.4677514</value>
		</numericStateVariable>
		<numericStateVariable scaleAndSubsystem="OrganSystem.Cardiovascular">
			<name>P_th</name>
			<value>-4</value>
		</numericStateVariable>
		<numericStateVariable scaleAndSubsystem="OrganSystem.Cardiovascular">
			<name>P_vc</name>
			<value>7.0940378</value>
		</numericStateVariable>
	</timepoint>
	<timepoint value="319">
		<numericStateVariable scaleAndSubsystem="OrganSystem.Cardiovascular">
			<name>HR</name>
			<value>361.11533</value>
		</numericStateVariable>
		<numericStateVariable scaleAndSubsystem="Cellular.Baroreceptor">
			<name>P_ao</name>
			<value>120.94919</value>
		</numericStateVariable>
		<numericStateVariable scaleAndSubsystem="OrganSystem.Cardiovascular">
			<name>P_pa</name>
			<value>14.08090704</value>
		</numericStateVariable>
		<numericStateVariable scaleAndSubsystem="OrganSystem.Cardiovascular">
			<name>P_peri</name>
			<value>-6.5469301</value>
		</numericStateVariable>
		<numericStateVariable scaleAndSubsystem="OrganSystem.Cardiovascular">
			<name>P_pu</name>
			<value>-2.4220999</value>
		</numericStateVariable>
		<numericStateVariable scaleAndSubsystem="OrganSystem.Cardiovascular">
			<name>P_rv</name>
			<value>3.5275853</value>
		</numericStateVariable>
		<numericStateVariable scaleAndSubsystem="OrganSystem.Cardiovascular">
			<name>P_th</name>
			<value>-4</value>
		</numericStateVariable>
		<numericStateVariable scaleAndSubsystem="OrganSystem.Cardiovascular">
			<name>P_vc</name>
			<value>7.0938303</value>
		</numericStateVariable>
	</timepoint>
	<timepoint value="320">
		<numericStateVariable scaleAndSubsystem="OrganSystem.Cardiovascular">
			<name>HR</name>
			<value>361.11977</value>
		</numericStateVariable>
		<numericStateVariable scaleAndSubsystem="Cellular.Baroreceptor">
			<name>P_ao</name>
			<value>120.77026</value>
		</numericStateVariable>
		<numericStateVariable scaleAndSubsystem="OrganSystem.Cardiovascular">
			<name>P_pa</name>
			<value>14.05320746</value>
		</numericStateVariable>
		<numericStateVariable scaleAndSubsystem="OrganSystem.Cardiovascular">
			<name>P_peri</name>
			<value>-6.5441948</value>
		</numericStateVariable>
		<numericStateVariable scaleAndSubsystem="OrganSystem.Cardiovascular">
			<name>P_pu</name>
			<value>-2.4223933</value>
		</numericStateVariable>
		<numericStateVariable scaleAndSubsystem="OrganSystem.Cardiovascular">
			<name>P_rv</name>
			<value>3.5867024</value>
		</numericStateVariable>
		<numericStateVariable scaleAndSubsystem="OrganSystem.Cardiovascular">
			<name>P_th</name>
			<value>-4</value>
		</numericStateVariable>
		<numericStateVariable scaleAndSubsystem="OrganSystem.Cardiovascular">
			<name>P_vc</name>
			<value>7.0936328</value>
		</numericStateVariable>
	</timepoint>
	<timepoint value="321">
		<numericStateVariable scaleAndSubsystem="OrganSystem.Cardiovascular">
			<name>HR</name>
			<value>361.12433</value>
		</numericStateVariable>
		<numericStateVariable scaleAndSubsystem="Cellular.Baroreceptor">
			<name>P_ao</name>
			<value>120.59161</value>
		</numericStateVariable>
		<numericStateVariable scaleAndSubsystem="OrganSystem.Cardiovascular">
			<name>P_pa</name>
			<value>14.02555387</value>
		</numericStateVariable>
		<numericStateVariable scaleAndSubsystem="OrganSystem.Cardiovascular">
			<name>P_peri</name>
			<value>-6.5414811</value>
		</numericStateVariable>
		<numericStateVariable scaleAndSubsystem="OrganSystem.Cardiovascular">
			<name>P_pu</name>
			<value>-2.4226825</value>
		</numericStateVariable>
		<numericStateVariable scaleAndSubsystem="OrganSystem.Cardiovascular">
			<name>P_rv</name>
			<value>3.6451048</value>
		</numericStateVariable>
		<numericStateVariable scaleAndSubsystem="OrganSystem.Cardiovascular">
			<name>P_th</name>
			<value>-4</value>
		</numericStateVariable>
		<numericStateVariable scaleAndSubsystem="OrganSystem.Cardiovascular">
			<name>P_vc</name>
			<value>7.0934451</value>
		</numericStateVariable>
	</timepoint>
	<timepoint value="322">
		<numericStateVariable scaleAndSubsystem="OrganSystem.Cardiovascular">
			<name>HR</name>
			<value>361.129</value>
		</numericStateVariable>
		<numericStateVariable scaleAndSubsystem="Cellular.Baroreceptor">
			<name>P_ao</name>
			<value>120.4132401</value>
		</numericStateVariable>
		<numericStateVariable scaleAndSubsystem="OrganSystem.Cardiovascular">
			<name>P_pa</name>
			<value>13.99794622</value>
		</numericStateVariable>
		<numericStateVariable scaleAndSubsystem="OrganSystem.Cardiovascular">
			<name>P_peri</name>
			<value>-6.538789</value>
		</numericStateVariable>
		<numericStateVariable scaleAndSubsystem="OrganSystem.Cardiovascular">
			<name>P_pu</name>
			<value>-2.4229675</value>
		</numericStateVariable>
		<numericStateVariable scaleAndSubsystem="OrganSystem.Cardiovascular">
			<name>P_rv</name>
			<value>3.702794</value>
		</numericStateVariable>
		<numericStateVariable scaleAndSubsystem="OrganSystem.Cardiovascular">
			<name>P_th</name>
			<value>-4</value>
		</numericStateVariable>
		<numericStateVariable scaleAndSubsystem="OrganSystem.Cardiovascular">
			<name>P_vc</name>
			<value>7.0932672</value>
		</numericStateVariable>
	</timepoint>
	<timepoint value="323">
		<numericStateVariable scaleAndSubsystem="OrganSystem.Cardiovascular">
			<name>HR</name>
			<value>361.13378</value>
		</numericStateVariable>
		<numericStateVariable scaleAndSubsystem="Cellular.Baroreceptor">
			<name>P_ao</name>
			<value>120.23515</value>
		</numericStateVariable>
		<numericStateVariable scaleAndSubsystem="OrganSystem.Cardiovascular">
			<name>P_pa</name>
			<value>13.97038444</value>
		</numericStateVariable>
		<numericStateVariable scaleAndSubsystem="OrganSystem.Cardiovascular">
			<name>P_peri</name>
			<value>-6.5361185</value>
		</numericStateVariable>
		<numericStateVariable scaleAndSubsystem="OrganSystem.Cardiovascular">
			<name>P_pu</name>
			<value>-2.4232483</value>
		</numericStateVariable>
		<numericStateVariable scaleAndSubsystem="OrganSystem.Cardiovascular">
			<name>P_rv</name>
			<value>3.7597723</value>
		</numericStateVariable>
		<numericStateVariable scaleAndSubsystem="OrganSystem.Cardiovascular">
			<name>P_th</name>
			<value>-4</value>
		</numericStateVariable>
		<numericStateVariable scaleAndSubsystem="OrganSystem.Cardiovascular">
			<name>P_vc</name>
			<value>7.0930988</value>
		</numericStateVariable>
	</timepoint>
	<timepoint value="324">
		<numericStateVariable scaleAndSubsystem="OrganSystem.Cardiovascular">
			<name>HR</name>
			<value>361.13868</value>
		</numericStateVariable>
		<numericStateVariable scaleAndSubsystem="Cellular.Baroreceptor">
			<name>P_ao</name>
			<value>120.0573404</value>
		</numericStateVariable>
		<numericStateVariable scaleAndSubsystem="OrganSystem.Cardiovascular">
			<name>P_pa</name>
			<value>13.94286845</value>
		</numericStateVariable>
		<numericStateVariable scaleAndSubsystem="OrganSystem.Cardiovascular">
			<name>P_peri</name>
			<value>-6.5334696</value>
		</numericStateVariable>
		<numericStateVariable scaleAndSubsystem="OrganSystem.Cardiovascular">
			<name>P_pu</name>
			<value>-2.4235249</value>
		</numericStateVariable>
		<numericStateVariable scaleAndSubsystem="OrganSystem.Cardiovascular">
			<name>P_rv</name>
			<value>3.816042</value>
		</numericStateVariable>
		<numericStateVariable scaleAndSubsystem="OrganSystem.Cardiovascular">
			<name>P_th</name>
			<value>-4</value>
		</numericStateVariable>
		<numericStateVariable scaleAndSubsystem="OrganSystem.Cardiovascular">
			<name>P_vc</name>
			<value>7.0929399</value>
		</numericStateVariable>
	</timepoint>
	<timepoint value="325">
		<numericStateVariable scaleAndSubsystem="OrganSystem.Cardiovascular">
			<name>HR</name>
			<value>361.1437</value>
		</numericStateVariable>
		<numericStateVariable scaleAndSubsystem="Cellular.Baroreceptor">
			<name>P_ao</name>
			<value>119.87981</value>
		</numericStateVariable>
		<numericStateVariable scaleAndSubsystem="OrganSystem.Cardiovascular">
			<name>P_pa</name>
			<value>13.91539818</value>
		</numericStateVariable>
		<numericStateVariable scaleAndSubsystem="OrganSystem.Cardiovascular">
			<name>P_peri</name>
			<value>-6.5308425</value>
		</numericStateVariable>
		<numericStateVariable scaleAndSubsystem="OrganSystem.Cardiovascular">
			<name>P_pu</name>
			<value>-2.4237972</value>
		</numericStateVariable>
		<numericStateVariable scaleAndSubsystem="OrganSystem.Cardiovascular">
			<name>P_rv</name>
			<value>3.8716059</value>
		</numericStateVariable>
		<numericStateVariable scaleAndSubsystem="OrganSystem.Cardiovascular">
			<name>P_th</name>
			<value>-4</value>
		</numericStateVariable>
		<numericStateVariable scaleAndSubsystem="OrganSystem.Cardiovascular">
			<name>P_vc</name>
			<value>7.0927904</value>
		</numericStateVariable>
	</timepoint>
	<timepoint value="326">
		<numericStateVariable scaleAndSubsystem="OrganSystem.Cardiovascular">
			<name>HR</name>
			<value>361.14884</value>
		</numericStateVariable>
		<numericStateVariable scaleAndSubsystem="Cellular.Baroreceptor">
			<name>P_ao</name>
			<value>119.70256</value>
		</numericStateVariable>
		<numericStateVariable scaleAndSubsystem="OrganSystem.Cardiovascular">
			<name>P_pa</name>
			<value>13.88797356</value>
		</numericStateVariable>
		<numericStateVariable scaleAndSubsystem="OrganSystem.Cardiovascular">
			<name>P_peri</name>
			<value>-6.5282373</value>
		</numericStateVariable>
		<numericStateVariable scaleAndSubsystem="OrganSystem.Cardiovascular">
			<name>P_pu</name>
			<value>-2.4240653</value>
		</numericStateVariable>
		<numericStateVariable scaleAndSubsystem="OrganSystem.Cardiovascular">
			<name>P_rv</name>
			<value>3.9264669</value>
		</numericStateVariable>
		<numericStateVariable scaleAndSubsystem="OrganSystem.Cardiovascular">
			<name>P_th</name>
			<value>-4</value>
		</numericStateVariable>
		<numericStateVariable scaleAndSubsystem="OrganSystem.Cardiovascular">
			<name>P_vc</name>
			<value>7.0926501</value>
		</numericStateVariable>
	</timepoint>
	<timepoint value="327">
		<numericStateVariable scaleAndSubsystem="OrganSystem.Cardiovascular">
			<name>HR</name>
			<value>361.1541</value>
		</numericStateVariable>
		<numericStateVariable scaleAndSubsystem="Cellular.Baroreceptor">
			<name>P_ao</name>
			<value>119.52558</value>
		</numericStateVariable>
		<numericStateVariable scaleAndSubsystem="OrganSystem.Cardiovascular">
			<name>P_pa</name>
			<value>13.86059453</value>
		</numericStateVariable>
		<numericStateVariable scaleAndSubsystem="OrganSystem.Cardiovascular">
			<name>P_peri</name>
			<value>-6.5256538</value>
		</numericStateVariable>
		<numericStateVariable scaleAndSubsystem="OrganSystem.Cardiovascular">
			<name>P_pu</name>
			<value>-2.4243291</value>
		</numericStateVariable>
		<numericStateVariable scaleAndSubsystem="OrganSystem.Cardiovascular">
			<name>P_rv</name>
			<value>3.9806281</value>
		</numericStateVariable>
		<numericStateVariable scaleAndSubsystem="OrganSystem.Cardiovascular">
			<name>P_th</name>
			<value>-4</value>
		</numericStateVariable>
		<numericStateVariable scaleAndSubsystem="OrganSystem.Cardiovascular">
			<name>P_vc</name>
			<value>7.0925189</value>
		</numericStateVariable>
	</timepoint>
	<timepoint value="328">
		<numericStateVariable scaleAndSubsystem="OrganSystem.Cardiovascular">
			<name>HR</name>
			<value>361.15947</value>
		</numericStateVariable>
		<numericStateVariable scaleAndSubsystem="Cellular.Baroreceptor">
			<name>P_ao</name>
			<value>119.34889</value>
		</numericStateVariable>
		<numericStateVariable scaleAndSubsystem="OrganSystem.Cardiovascular">
			<name>P_pa</name>
			<value>13.83326101</value>
		</numericStateVariable>
		<numericStateVariable scaleAndSubsystem="OrganSystem.Cardiovascular">
			<name>P_peri</name>
			<value>-6.5230922</value>
		</numericStateVariable>
		<numericStateVariable scaleAndSubsystem="OrganSystem.Cardiovascular">
			<name>P_pu</name>
			<value>-2.4245887</value>
		</numericStateVariable>
		<numericStateVariable scaleAndSubsystem="OrganSystem.Cardiovascular">
			<name>P_rv</name>
			<value>4.0340925</value>
		</numericStateVariable>
		<numericStateVariable scaleAndSubsystem="OrganSystem.Cardiovascular">
			<name>P_th</name>
			<value>-4</value>
		</numericStateVariable>
		<numericStateVariable scaleAndSubsystem="OrganSystem.Cardiovascular">
			<name>P_vc</name>
			<value>7.0923967</value>
		</numericStateVariable>
	</timepoint>
	<timepoint value="329">
		<numericStateVariable scaleAndSubsystem="OrganSystem.Cardiovascular">
			<name>HR</name>
			<value>361.16496</value>
		</numericStateVariable>
		<numericStateVariable scaleAndSubsystem="Cellular.Baroreceptor">
			<name>P_ao</name>
			<value>119.17247</value>
		</numericStateVariable>
		<numericStateVariable scaleAndSubsystem="OrganSystem.Cardiovascular">
			<name>P_pa</name>
			<value>13.80597294</value>
		</numericStateVariable>
		<numericStateVariable scaleAndSubsystem="OrganSystem.Cardiovascular">
			<name>P_peri</name>
			<value>-6.5205525</value>
		</numericStateVariable>
		<numericStateVariable scaleAndSubsystem="OrganSystem.Cardiovascular">
			<name>P_pu</name>
			<value>-2.424844</value>
		</numericStateVariable>
		<numericStateVariable scaleAndSubsystem="OrganSystem.Cardiovascular">
			<name>P_rv</name>
			<value>4.0868637</value>
		</numericStateVariable>
		<numericStateVariable scaleAndSubsystem="OrganSystem.Cardiovascular">
			<name>P_th</name>
			<value>-4</value>
		</numericStateVariable>
		<numericStateVariable scaleAndSubsystem="OrganSystem.Cardiovascular">
			<name>P_vc</name>
			<value>7.0922833</value>
		</numericStateVariable>
	</timepoint>
	<timepoint value="330">
		<numericStateVariable scaleAndSubsystem="OrganSystem.Cardiovascular">
			<name>HR</name>
			<value>361.17057</value>
		</numericStateVariable>
		<numericStateVariable scaleAndSubsystem="Cellular.Baroreceptor">
			<name>P_ao</name>
			<value>118.99633</value>
		</numericStateVariable>
		<numericStateVariable scaleAndSubsystem="OrganSystem.Cardiovascular">
			<name>P_pa</name>
			<value>13.77873</value>
		</numericStateVariable>
		<numericStateVariable scaleAndSubsystem="OrganSystem.Cardiovascular">
			<name>P_peri</name>
			<value>-6.5180347</value>
		</numericStateVariable>
		<numericStateVariable scaleAndSubsystem="OrganSystem.Cardiovascular">
			<name>P_pu</name>
			<value>-2.4250951</value>
		</numericStateVariable>
		<numericStateVariable scaleAndSubsystem="OrganSystem.Cardiovascular">
			<name>P_rv</name>
			<value>4.1389458</value>
		</numericStateVariable>
		<numericStateVariable scaleAndSubsystem="OrganSystem.Cardiovascular">
			<name>P_th</name>
			<value>-4</value>
		</numericStateVariable>
		<numericStateVariable scaleAndSubsystem="OrganSystem.Cardiovascular">
			<name>P_vc</name>
			<value>7.0921787</value>
		</numericStateVariable>
	</timepoint>
	<timepoint value="331">
		<numericStateVariable scaleAndSubsystem="OrganSystem.Cardiovascular">
			<name>HR</name>
			<value>361.1763</value>
		</numericStateVariable>
		<numericStateVariable scaleAndSubsystem="Cellular.Baroreceptor">
			<name>P_ao</name>
			<value>118.82046</value>
		</numericStateVariable>
		<numericStateVariable scaleAndSubsystem="OrganSystem.Cardiovascular">
			<name>P_pa</name>
			<value>13.75153286</value>
[truncated: 35,970,417 more chars]
