# Supplementary material for: A Novel Method to Verify Multilevel Computational Models of Biological Systems Using Multiscale Spatio-Temporal Meta Model Checking
Source: PLoS One. 2016 May 17;11(5):e0154847. doi: 10.1371/journal.pone.0154847 (PMC4871515; doi:10.1371/journal.pone.0154847)
Supplement: S2 Dataset — (ZIP) [file pone.0154847.s023.zip]

Archive with 1 entries (1 files):
- uterine_contractions.xml
