# Supplementary material for: A Novel Method to Verify Multilevel Computational Models of Biological Systems Using Multiscale Spatio-Temporal Meta Model Checking
Source: PLoS One. 2016 May 17;11(5):e0154847. doi: 10.1371/journal.pone.0154847 (PMC4871515; doi:10.1371/journal.pone.0154847)
Supplement: S2 Dataset — (ZIP) [file pone.0154847.s023.zip › uterine_contractions.xml]

<?xml version="1.0" encoding="utf-8"?>
<!--Warning! This xml file was automatically generated by a C++ program using the Boost PropertyTree library.-->
<experiment>
	<timepoint value="1">
		<spatialEntity spatialType="region" scaleAndSubsystem="Tissue.RefractoryActivity">
			<clusteredness>1</clusteredness>
			<density>1</density>
			<area>16</area>
			<perimeter>16</perimeter>
			<distanceFromOrigin>0</distanceFromOrigin>
			<angle>360</angle>
			<triangleMeasure>0.5</triangleMeasure>
			<rectangleMeasure>1</rectangleMeasure>
			<circleMeasure>0.6000752290346185</circleMeasure>
			<centroidX>2.5</centroidX>
			<centroidY>2.5</centroidY>
		</spatialEntity>
		<spatialEntity spatialType="region" scaleAndSubsystem="Tissue.ContractileActivity">
			<clusteredness>1</clusteredness>
			<density>0.05201806823412577</density>
			<area>16</area>
			<perimeter>16</perimeter>
			<distanceFromOrigin>0</distanceFromOrigin>
			<angle>360</angle>
			<triangleMeasure>0.5</triangleMeasure>
			<rectangleMeasure>1</rectangleMeasure>
			<circleMeasure>0.6000752290346185</circleMeasure>
			<centroidX>2.5</centroidX>
			<centroidY>2.5</centroidY>
		</spatialEntity>
		<numericStateVariable scaleAndSubsystem="Organ.Uterus">
			<name>Pressure</name>
			<value>0.5</value>
		</numericStateVariable>
		<numericStateVariable scaleAndSubsystem="Tissue.BurstActivity">
			<name>avgClusterednessRegions</name>
			<value>1</value>
		</numericStateVariable>
		<numericStateVariable scaleAndSubsystem="Tissue.ContractileActivity">
			<name>avgClusterednessRegions</name>
			<value>1</value>
		</numericStateVariable>
		<numericStateVariable scaleAndSubsystem="Tissue.RefractoryActivity">
			<name>avgClusterednessRegions</name>
			<value>1</value>
		</numericStateVariable>
		<numericStateVariable scaleAndSubsystem="Tissue.BurstActivity">
			<name>avgDensityRegions</name>
			<value>0</value>
		</numericStateVariable>
		<numericStateVariable scaleAndSubsystem="Tissue.ContractileActivity">
			<name>avgDensityRegions</name>
			<value>0.05201806823412577</value>
		</numericStateVariable>
		<numericStateVariable scaleAndSubsystem="Tissue.RefractoryActivity">
			<name>avgDensityRegions</name>
			<value>1</value>
		</numericStateVariable>
	</timepoint>
	<timepoint value="2">
		<spatialEntity spatialType="region" scaleAndSubsystem="Tissue.RefractoryActivity">
			<clusteredness>1</clusteredness>
			<density>1</density>
			<area>16</area>
			<perimeter>16</perimeter>
			<distanceFromOrigin>0</distanceFromOrigin>
			<angle>360</angle>
			<triangleMeasure>0.5</triangleMeasure>
			<rectangleMeasure>1</rectangleMeasure>
			<circleMeasure>0.6000752290346185</circleMeasure>
			<centroidX>2.5</centroidX>
			<centroidY>2.5</centroidY>
		</spatialEntity>
		<spatialEntity spatialType="region" scaleAndSubsystem="Tissue.ContractileActivity">
			<clusteredness>1</clusteredness>
			<density>0.05201806823412577</density>
			<area>16</area>
			<perimeter>16</perimeter>
			<distanceFromOrigin>0</distanceFromOrigin>
			<angle>360</angle>
			<triangleMeasure>0.5</triangleMeasure>
			<rectangleMeasure>1</rectangleMeasure>
			<circleMeasure>0.6000752290346185</circleMeasure>
			<centroidX>2.5</centroidX>
			<centroidY>2.5</centroidY>
		</spatialEntity>
		<numericStateVariable scaleAndSubsystem="Organ.Uterus">
			<name>Pressure</name>
			<value>0.5</value>
		</numericStateVariable>
		<numericStateVariable scaleAndSubsystem="Tissue.BurstActivity">
			<name>avgClusterednessRegions</name>
			<value>1</value>
		</numericStateVariable>
		<numericStateVariable scaleAndSubsystem="Tissue.ContractileActivity">
			<name>avgClusterednessRegions</name>
			<value>1</value>
		</numericStateVariable>
		<numericStateVariable scaleAndSubsystem="Tissue.RefractoryActivity">
			<name>avgClusterednessRegions</name>
			<value>1</value>
		</numericStateVariable>
		<numericStateVariable scaleAndSubsystem="Tissue.BurstActivity">
			<name>avgDensityRegions</name>
			<value>0</value>
		</numericStateVariable>
		<numericStateVariable scaleAndSubsystem="Tissue.ContractileActivity">
			<name>avgDensityRegions</name>
			<value>0.05201806823412577</value>
		</numericStateVariable>
		<numericStateVariable scaleAndSubsystem="Tissue.RefractoryActivity">
			<name>avgDensityRegions</name>
			<value>1</value>
		</numericStateVariable>
	</timepoint>
	<timepoint value="3">
		<spatialEntity spatialType="region" scaleAndSubsystem="Tissue.RefractoryActivity">
			<clusteredness>1</clusteredness>
			<density>1</density>
			<area>16</area>
			<perimeter>16</perimeter>
			<distanceFromOrigin>0</distanceFromOrigin>
			<angle>360</angle>
			<triangleMeasure>0.5</triangleMeasure>
			<rectangleMeasure>1</rectangleMeasure>
			<circleMeasure>0.6000752290346185</circleMeasure>
			<centroidX>2.5</centroidX>
			<centroidY>2.5</centroidY>
		</spatialEntity>
		<spatialEntity spatialType="region" scaleAndSubsystem="Tissue.ContractileActivity">
			<clusteredness>1</clusteredness>
			<density>0.05201806823412577</density>
			<area>16</area>
			<perimeter>16</perimeter>
			<distanceFromOrigin>0</distanceFromOrigin>
			<angle>360</angle>
			<triangleMeasure>0.5</triangleMeasure>
			<rectangleMeasure>1</rectangleMeasure>
			<circleMeasure>0.6000752290346185</circleMeasure>
			<centroidX>2.5</centroidX>
			<centroidY>2.5</centroidY>
		</spatialEntity>
		<numericStateVariable scaleAndSubsystem="Organ.Uterus">
			<name>Pressure</name>
			<value>0.5</value>
		</numericStateVariable>
		<numericStateVariable scaleAndSubsystem="Tissue.BurstActivity">
			<name>avgClusterednessRegions</name>
			<value>1</value>
		</numericStateVariable>
		<numericStateVariable scaleAndSubsystem="Tissue.ContractileActivity">
			<name>avgClusterednessRegions</name>
			<value>1</value>
		</numericStateVariable>
		<numericStateVariable scaleAndSubsystem="Tissue.RefractoryActivity">
			<name>avgClusterednessRegions</name>
			<value>1</value>
		</numericStateVariable>
		<numericStateVariable scaleAndSubsystem="Tissue.BurstActivity">
			<name>avgDensityRegions</name>
			<value>0</value>
		</numericStateVariable>
		<numericStateVariable scaleAndSubsystem="Tissue.ContractileActivity">
			<name>avgDensityRegions</name>
			<value>0.05201806823412577</value>
		</numericStateVariable>
		<numericStateVariable scaleAndSubsystem="Tissue.RefractoryActivity">
			<name>avgDensityRegions</name>
			<value>1</value>
		</numericStateVariable>
	</timepoint>
	<timepoint value="4">
		<spatialEntity spatialType="region" scaleAndSubsystem="Tissue.RefractoryActivity">
			<clusteredness>1</clusteredness>
			<density>1</density>
			<area>16</area>
			<perimeter>16</perimeter>
			<distanceFromOrigin>0</distanceFromOrigin>
			<angle>360</angle>
			<triangleMeasure>0.5</triangleMeasure>
			<rectangleMeasure>1</rectangleMeasure>
			<circleMeasure>0.6000752290346185</circleMeasure>
			<centroidX>2.5</centroidX>
			<centroidY>2.5</centroidY>
		</spatialEntity>
		<spatialEntity spatialType="region" scaleAndSubsystem="Tissue.ContractileActivity">
			<clusteredness>1</clusteredness>
			<density>0.05201806823412577</density>
			<area>16</area>
			<perimeter>16</perimeter>
			<distanceFromOrigin>0</distanceFromOrigin>
			<angle>360</angle>
			<triangleMeasure>0.5</triangleMeasure>
			<rectangleMeasure>1</rectangleMeasure>
			<circleMeasure>0.6000752290346185</circleMeasure>
			<centroidX>2.5</centroidX>
			<centroidY>2.5</centroidY>
		</spatialEntity>
		<numericStateVariable scaleAndSubsystem="Organ.Uterus">
			<name>Pressure</name>
			<value>0.5</value>
		</numericStateVariable>
		<numericStateVariable scaleAndSubsystem="Tissue.BurstActivity">
			<name>avgClusterednessRegions</name>
			<value>1</value>
		</numericStateVariable>
		<numericStateVariable scaleAndSubsystem="Tissue.ContractileActivity">
			<name>avgClusterednessRegions</name>
			<value>1</value>
		</numericStateVariable>
		<numericStateVariable scaleAndSubsystem="Tissue.RefractoryActivity">
			<name>avgClusterednessRegions</name>
			<value>1</value>
		</numericStateVariable>
		<numericStateVariable scaleAndSubsystem="Tissue.BurstActivity">
			<name>avgDensityRegions</name>
			<value>0</value>
		</numericStateVariable>
		<numericStateVariable scaleAndSubsystem="Tissue.ContractileActivity">
			<name>avgDensityRegions</name>
			<value>0.05201806823412577</value>
		</numericStateVariable>
		<numericStateVariable scaleAndSubsystem="Tissue.RefractoryActivity">
			<name>avgDensityRegions</name>
			<value>1</value>
		</numericStateVariable>
	</timepoint>
	<timepoint value="5">
		<spatialEntity spatialType="region" scaleAndSubsystem="Tissue.RefractoryActivity">
			<clusteredness>1</clusteredness>
			<density>1</density>
			<area>16</area>
			<perimeter>16</perimeter>
			<distanceFromOrigin>0</distanceFromOrigin>
			<angle>360</angle>
			<triangleMeasure>0.5</triangleMeasure>
			<rectangleMeasure>1</rectangleMeasure>
			<circleMeasure>0.6000752290346185</circleMeasure>
			<centroidX>2.5</centroidX>
			<centroidY>2.5</centroidY>
		</spatialEntity>
		<spatialEntity spatialType="region" scaleAndSubsystem="Tissue.ContractileActivity">
			<clusteredness>1</clusteredness>
			<density>0.05201806823412577</density>
			<area>16</area>
			<perimeter>16</perimeter>
			<distanceFromOrigin>0</distanceFromOrigin>
			<angle>360</angle>
			<triangleMeasure>0.5</triangleMeasure>
			<rectangleMeasure>1</rectangleMeasure>
			<circleMeasure>0.6000752290346185</circleMeasure>
			<centroidX>2.5</centroidX>
			<centroidY>2.5</centroidY>
		</spatialEntity>
		<numericStateVariable scaleAndSubsystem="Organ.Uterus">
			<name>Pressure</name>
			<value>0.5</value>
		</numericStateVariable>
		<numericStateVariable scaleAndSubsystem="Tissue.BurstActivity">
			<name>avgClusterednessRegions</name>
			<value>1</value>
		</numericStateVariable>
		<numericStateVariable scaleAndSubsystem="Tissue.ContractileActivity">
			<name>avgClusterednessRegions</name>
			<value>1</value>
		</numericStateVariable>
		<numericStateVariable scaleAndSubsystem="Tissue.RefractoryActivity">
			<name>avgClusterednessRegions</name>
			<value>1</value>
		</numericStateVariable>
		<numericStateVariable scaleAndSubsystem="Tissue.BurstActivity">
			<name>avgDensityRegions</name>
			<value>0</value>
		</numericStateVariable>
		<numericStateVariable scaleAndSubsystem="Tissue.ContractileActivity">
			<name>avgDensityRegions</name>
			<value>0.05201806823412577</value>
		</numericStateVariable>
		<numericStateVariable scaleAndSubsystem="Tissue.RefractoryActivity">
			<name>avgDensityRegions</name>
			<value>1</value>
		</numericStateVariable>
	</timepoint>
	<timepoint value="6">
		<spatialEntity spatialType="region" scaleAndSubsystem="Tissue.RefractoryActivity">
			<clusteredness>1</clusteredness>
			<density>1</density>
			<area>16</area>
			<perimeter>16</perimeter>
			<distanceFromOrigin>0</distanceFromOrigin>
			<angle>360</angle>
			<triangleMeasure>0.5</triangleMeasure>
			<rectangleMeasure>1</rectangleMeasure>
			<circleMeasure>0.6000752290346185</circleMeasure>
			<centroidX>2.5</centroidX>
			<centroidY>2.5</centroidY>
		</spatialEntity>
		<spatialEntity spatialType="region" scaleAndSubsystem="Tissue.ContractileActivity">
			<clusteredness>1</clusteredness>
			<density>0.05201806823412577</density>
			<area>16</area>
			<perimeter>16</perimeter>
			<distanceFromOrigin>0</distanceFromOrigin>
			<angle>360</angle>
			<triangleMeasure>0.5</triangleMeasure>
			<rectangleMeasure>1</rectangleMeasure>
			<circleMeasure>0.6000752290346185</circleMeasure>
			<centroidX>2.5</centroidX>
			<centroidY>2.5</centroidY>
		</spatialEntity>
		<numericStateVariable scaleAndSubsystem="Organ.Uterus">
			<name>Pressure</name>
			<value>0.5</value>
		</numericStateVariable>
		<numericStateVariable scaleAndSubsystem="Tissue.BurstActivity">
			<name>avgClusterednessRegions</name>
			<value>1</value>
		</numericStateVariable>
		<numericStateVariable scaleAndSubsystem="Tissue.ContractileActivity">
			<name>avgClusterednessRegions</name>
			<value>1</value>
		</numericStateVariable>
		<numericStateVariable scaleAndSubsystem="Tissue.RefractoryActivity">
			<name>avgClusterednessRegions</name>
			<value>1</value>
		</numericStateVariable>
		<numericStateVariable scaleAndSubsystem="Tissue.BurstActivity">
			<name>avgDensityRegions</name>
			<value>0</value>
		</numericStateVariable>
		<numericStateVariable scaleAndSubsystem="Tissue.ContractileActivity">
			<name>avgDensityRegions</name>
			<value>0.05201806823412577</value>
		</numericStateVariable>
		<numericStateVariable scaleAndSubsystem="Tissue.RefractoryActivity">
			<name>avgDensityRegions</name>
			<value>1</value>
		</numericStateVariable>
	</timepoint>
	<timepoint value="7">
		<spatialEntity spatialType="region" scaleAndSubsystem="Tissue.RefractoryActivity">
			<clusteredness>1</clusteredness>
			<density>1</density>
			<area>16</area>
			<perimeter>16</perimeter>
			<distanceFromOrigin>0</distanceFromOrigin>
			<angle>360</angle>
			<triangleMeasure>0.5</triangleMeasure>
			<rectangleMeasure>1</rectangleMeasure>
			<circleMeasure>0.6000752290346185</circleMeasure>
			<centroidX>2.5</centroidX>
			<centroidY>2.5</centroidY>
		</spatialEntity>
		<spatialEntity spatialType="region" scaleAndSubsystem="Tissue.ContractileActivity">
			<clusteredness>1</clusteredness>
			<density>0.05201806823412577</density>
			<area>16</area>
			<perimeter>16</perimeter>
			<distanceFromOrigin>0</distanceFromOrigin>
			<angle>360</angle>
			<triangleMeasure>0.5</triangleMeasure>
			<rectangleMeasure>1</rectangleMeasure>
			<circleMeasure>0.6000752290346185</circleMeasure>
			<centroidX>2.5</centroidX>
			<centroidY>2.5</centroidY>
		</spatialEntity>
		<numericStateVariable scaleAndSubsystem="Organ.Uterus">
			<name>Pressure</name>
			<value>0.5</value>
		</numericStateVariable>
		<numericStateVariable scaleAndSubsystem="Tissue.BurstActivity">
			<name>avgClusterednessRegions</name>
			<value>1</value>
		</numericStateVariable>
		<numericStateVariable scaleAndSubsystem="Tissue.ContractileActivity">
			<name>avgClusterednessRegions</name>
			<value>1</value>
		</numericStateVariable>
		<numericStateVariable scaleAndSubsystem="Tissue.RefractoryActivity">
			<name>avgClusterednessRegions</name>
			<value>1</value>
		</numericStateVariable>
		<numericStateVariable scaleAndSubsystem="Tissue.BurstActivity">
			<name>avgDensityRegions</name>
			<value>0</value>
		</numericStateVariable>
		<numericStateVariable scaleAndSubsystem="Tissue.ContractileActivity">
			<name>avgDensityRegions</name>
			<value>0.05201806823412577</value>
		</numericStateVariable>
		<numericStateVariable scaleAndSubsystem="Tissue.RefractoryActivity">
			<name>avgDensityRegions</name>
			<value>1</value>
		</numericStateVariable>
	</timepoint>
	<timepoint value="8">
		<spatialEntity spatialType="region" scaleAndSubsystem="Tissue.RefractoryActivity">
			<clusteredness>1</clusteredness>
			<density>1</density>
			<area>16</area>
			<perimeter>16</perimeter>
			<distanceFromOrigin>0</distanceFromOrigin>
			<angle>360</angle>
			<triangleMeasure>0.5</triangleMeasure>
			<rectangleMeasure>1</rectangleMeasure>
			<circleMeasure>0.6000752290346185</circleMeasure>
			<centroidX>2.5</centroidX>
			<centroidY>2.5</centroidY>
		</spatialEntity>
		<spatialEntity spatialType="region" scaleAndSubsystem="Tissue.ContractileActivity">
			<clusteredness>1</clusteredness>
			<density>0.05201806823412577</density>
			<area>16</area>
			<perimeter>16</perimeter>
			<distanceFromOrigin>0</distanceFromOrigin>
			<angle>360</angle>
			<triangleMeasure>0.5</triangleMeasure>
			<rectangleMeasure>1</rectangleMeasure>
			<circleMeasure>0.6000752290346185</circleMeasure>
			<centroidX>2.5</centroidX>
			<centroidY>2.5</centroidY>
		</spatialEntity>
		<numericStateVariable scaleAndSubsystem="Organ.Uterus">
			<name>Pressure</name>
			<value>0.5</value>
		</numericStateVariable>
		<numericStateVariable scaleAndSubsystem="Tissue.BurstActivity">
			<name>avgClusterednessRegions</name>
			<value>1</value>
		</numericStateVariable>
		<numericStateVariable scaleAndSubsystem="Tissue.ContractileActivity">
			<name>avgClusterednessRegions</name>
			<value>1</value>
		</numericStateVariable>
		<numericStateVariable scaleAndSubsystem="Tissue.RefractoryActivity">
			<name>avgClusterednessRegions</name>
			<value>1</value>
		</numericStateVariable>
		<numericStateVariable scaleAndSubsystem="Tissue.BurstActivity">
			<name>avgDensityRegions</name>
			<value>0</value>
		</numericStateVariable>
		<numericStateVariable scaleAndSubsystem="Tissue.ContractileActivity">
			<name>avgDensityRegions</name>
			<value>0.05201806823412577</value>
		</numericStateVariable>
		<numericStateVariable scaleAndSubsystem="Tissue.RefractoryActivity">
			<name>avgDensityRegions</name>
			<value>1</value>
		</numericStateVariable>
	</timepoint>
	<timepoint value="9">
		<spatialEntity spatialType="region" scaleAndSubsystem="Tissue.RefractoryActivity">
			<clusteredness>1</clusteredness>
			<density>1</density>
			<area>16</area>
			<perimeter>16</perimeter>
			<distanceFromOrigin>0</distanceFromOrigin>
			<angle>360</angle>
			<triangleMeasure>0.5</triangleMeasure>
			<rectangleMeasure>1</rectangleMeasure>
			<circleMeasure>0.6000752290346185</circleMeasure>
			<centroidX>2.5</centroidX>
			<centroidY>2.5</centroidY>
		</spatialEntity>
		<spatialEntity spatialType="region" scaleAndSubsystem="Tissue.ContractileActivity">
			<clusteredness>1</clusteredness>
			<density>0.05201806823412577</density>
			<area>16</area>
			<perimeter>16</perimeter>
			<distanceFromOrigin>0</distanceFromOrigin>
			<angle>360</angle>
			<triangleMeasure>0.5</triangleMeasure>
			<rectangleMeasure>1</rectangleMeasure>
			<circleMeasure>0.6000752290346185</circleMeasure>
			<centroidX>2.5</centroidX>
			<centroidY>2.5</centroidY>
		</spatialEntity>
		<numericStateVariable scaleAndSubsystem="Organ.Uterus">
			<name>Pressure</name>
			<value>0.5</value>
		</numericStateVariable>
		<numericStateVariable scaleAndSubsystem="Tissue.BurstActivity">
			<name>avgClusterednessRegions</name>
			<value>1</value>
		</numericStateVariable>
		<numericStateVariable scaleAndSubsystem="Tissue.ContractileActivity">
			<name>avgClusterednessRegions</name>
			<value>1</value>
		</numericStateVariable>
		<numericStateVariable scaleAndSubsystem="Tissue.RefractoryActivity">
			<name>avgClusterednessRegions</name>
			<value>1</value>
		</numericStateVariable>
		<numericStateVariable scaleAndSubsystem="Tissue.BurstActivity">
			<name>avgDensityRegions</name>
			<value>0</value>
		</numericStateVariable>
		<numericStateVariable scaleAndSubsystem="Tissue.ContractileActivity">
			<name>avgDensityRegions</name>
			<value>0.05201806823412577</value>
		</numericStateVariable>
		<numericStateVariable scaleAndSubsystem="Tissue.RefractoryActivity">
			<name>avgDensityRegions</name>
			<value>1</value>
		</numericStateVariable>
	</timepoint>
	<timepoint value="10">
		<spatialEntity spatialType="region" scaleAndSubsystem="Tissue.RefractoryActivity">
			<clusteredness>1</clusteredness>
			<density>1</density>
			<area>16</area>
			<perimeter>16</perimeter>
			<distanceFromOrigin>0</distanceFromOrigin>
			<angle>360</angle>
			<triangleMeasure>0.5</triangleMeasure>
			<rectangleMeasure>1</rectangleMeasure>
			<circleMeasure>0.6000752290346185</circleMeasure>
			<centroidX>2.5</centroidX>
			<centroidY>2.5</centroidY>
		</spatialEntity>
		<spatialEntity spatialType="region" scaleAndSubsystem="Tissue.BurstActivity">
			<clusteredness>1</clusteredness>
			<density>1</density>
			<area>1</area>
			<perimeter>4</perimeter>
			<distanceFromOrigin>1.58113883008419</distanceFromOrigin>
			<angle>0</angle>
			<triangleMeasure>0</triangleMeasure>
			<rectangleMeasure>0</rectangleMeasure>
			<circleMeasure>0</circleMeasure>
			<centroidX>3</centroidX>
			<centroidY>4</centroidY>
		</spatialEntity>
		<spatialEntity spatialType="region" scaleAndSubsystem="Tissue.ContractileActivity">
			<clusteredness>1</clusteredness>
			<density>0.05201806823412577</density>
			<area>16</area>
			<perimeter>16</perimeter>
			<distanceFromOrigin>0</distanceFromOrigin>
			<angle>360</angle>
			<triangleMeasure>0.5</triangleMeasure>
			<rectangleMeasure>1</rectangleMeasure>
			<circleMeasure>0.6000752290346185</circleMeasure>
			<centroidX>2.5</centroidX>
			<centroidY>2.5</centroidY>
		</spatialEntity>
		<numericStateVariable scaleAndSubsystem="Organ.Uterus">
			<name>Pressure</name>
			<value>0.5</value>
		</numericStateVariable>
		<numericStateVariable scaleAndSubsystem="Tissue.BurstActivity">
			<name>avgClusterednessRegions</name>
			<value>1</value>
		</numericStateVariable>
		<numericStateVariable scaleAndSubsystem="Tissue.ContractileActivity">
			<name>avgClusterednessRegions</name>
			<value>1</value>
		</numericStateVariable>
		<numericStateVariable scaleAndSubsystem="Tissue.RefractoryActivity">
			<name>avgClusterednessRegions</name>
			<value>1</value>
		</numericStateVariable>
		<numericStateVariable scaleAndSubsystem="Tissue.BurstActivity">
			<name>avgDensityRegions</name>
			<value>1</value>
		</numericStateVariable>
		<numericStateVariable scaleAndSubsystem="Tissue.ContractileActivity">
			<name>avgDensityRegions</name>
			<value>0.05201806823412577</value>
		</numericStateVariable>
		<numericStateVariable scaleAndSubsystem="Tissue.RefractoryActivity">
			<name>avgDensityRegions</name>
			<value>1</value>
		</numericStateVariable>
	</timepoint>
	<timepoint value="11">
		<spatialEntity spatialType="region" scaleAndSubsystem="Tissue.RefractoryActivity">
			<clusteredness>1</clusteredness>
			<density>1</density>
			<area>15</area>
			<perimeter>18</perimeter>
			<distanceFromOrigin>0</distanceFromOrigin>
			<angle>360</angle>
			<triangleMeasure>0.4444444444444444</triangleMeasure>
			<rectangleMeasure>0.8888888888888888</rectangleMeasure>
			<circleMeasure>0.5334002035863276</circleMeasure>
			<centroidX>2.5</centroidX>
			<centroidY>2.833333</centroidY>
		</spatialEntity>
		<spatialEntity spatialType="region" scaleAndSubsystem="Tissue.ContractileActivity">
			<clusteredness>1</clusteredness>
			<density>0.06460856912182826</density>
			<area>16</area>
			<perimeter>16</perimeter>
			<distanceFromOrigin>0</distanceFromOrigin>
			<angle>360</angle>
			<triangleMeasure>0.5</triangleMeasure>
			<rectangleMeasure>1</rectangleMeasure>
			<circleMeasure>0.6000752290346185</circleMeasure>
			<centroidX>2.5</centroidX>
			<centroidY>2.5</centroidY>
		</spatialEntity>
		<numericStateVariable scaleAndSubsystem="Organ.Uterus">
			<name>Pressure</name>
			<value>0.5625</value>
		</numericStateVariable>
		<numericStateVariable scaleAndSubsystem="Tissue.BurstActivity">
			<name>avgClusterednessRegions</name>
			<value>1</value>
		</numericStateVariable>
		<numericStateVariable scaleAndSubsystem="Tissue.ContractileActivity">
			<name>avgClusterednessRegions</name>
			<value>1</value>
		</numericStateVariable>
		<numericStateVariable scaleAndSubsystem="Tissue.RefractoryActivity">
			<name>avgClusterednessRegions</name>
			<value>1</value>
		</numericStateVariable>
		<numericStateVariable scaleAndSubsystem="Tissue.BurstActivity">
			<name>avgDensityRegions</name>
			<value>0</value>
		</numericStateVariable>
		<numericStateVariable scaleAndSubsystem="Tissue.ContractileActivity">
			<name>avgDensityRegions</name>
			<value>0.06460856912182826</value>
		</numericStateVariable>
		<numericStateVariable scaleAndSubsystem="Tissue.RefractoryActivity">
			<name>avgDensityRegions</name>
			<value>1</value>
		</numericStateVariable>
	</timepoint>
	<timepoint value="12">
		<spatialEntity spatialType="region" scaleAndSubsystem="Tissue.RefractoryActivity">
			<clusteredness>1</clusteredness>
			<density>1</density>
			<area>15</area>
			<perimeter>18</perimeter>
			<distanceFromOrigin>0</distanceFromOrigin>
			<angle>360</angle>
			<triangleMeasure>0.4444444444444444</triangleMeasure>
			<rectangleMeasure>0.8888888888888888</rectangleMeasure>
			<circleMeasure>0.5334002035863276</circleMeasure>
			<centroidX>2.5</centroidX>
			<centroidY>2.833333</centroidY>
		</spatialEntity>
		<spatialEntity spatialType="region" scaleAndSubsystem="Tissue.BurstActivity">
			<clusteredness>1</clusteredness>
			<density>1</density>
			<area>1</area>
			<perimeter>4</perimeter>
			<distanceFromOrigin>1.58113883008419</distanceFromOrigin>
			<angle>0</angle>
			<triangleMeasure>0</triangleMeasure>
			<rectangleMeasure>0</rectangleMeasure>
			<circleMeasure>0</circleMeasure>
			<centroidX>1</centroidX>
			<centroidY>3</centroidY>
		</spatialEntity>
		<spatialEntity spatialType="region" scaleAndSubsystem="Tissue.ContractileActivity">
			<clusteredness>1</clusteredness>
			<density>0.05285461930667653</density>
			<area>16</area>
			<perimeter>16</perimeter>
			<distanceFromOrigin>0</distanceFromOrigin>
			<angle>360</angle>
			<triangleMeasure>0.5</triangleMeasure>
			<rectangleMeasure>1</rectangleMeasure>
			<circleMeasure>0.6000752290346185</circleMeasure>
			<centroidX>2.5</centroidX>
			<centroidY>2.5</centroidY>
		</spatialEntity>
		<numericStateVariable scaleAndSubsystem="Organ.Uterus">
			<name>Pressure</name>
			<value>0.534375</value>
		</numericStateVariable>
		<numericStateVariable scaleAndSubsystem="Tissue.BurstActivity">
			<name>avgClusterednessRegions</name>
			<value>1</value>
		</numericStateVariable>
		<numericStateVariable scaleAndSubsystem="Tissue.ContractileActivity">
			<name>avgClusterednessRegions</name>
			<value>1</value>
		</numericStateVariable>
		<numericStateVariable scaleAndSubsystem="Tissue.RefractoryActivity">
			<name>avgClusterednessRegions</name>
			<value>1</value>
		</numericStateVariable>
		<numericStateVariable scaleAndSubsystem="Tissue.BurstActivity">
			<name>avgDensityRegions</name>
			<value>1</value>
		</numericStateVariable>
		<numericStateVariable scaleAndSubsystem="Tissue.ContractileActivity">
			<name>avgDensityRegions</name>
			<value>0.05285461930667653</value>
		</numericStateVariable>
		<numericStateVariable scaleAndSubsystem="Tissue.RefractoryActivity">
			<name>avgDensityRegions</name>
			<value>1</value>
		</numericStateVariable>
	</timepoint>
	<timepoint value="13">
		<spatialEntity spatialType="region" scaleAndSubsystem="Tissue.RefractoryActivity">
			<clusteredness>1</clusteredness>
			<density>1</density>
			<area>15</area>
			<perimeter>18</perimeter>
			<distanceFromOrigin>0</distanceFromOrigin>
			<angle>360</angle>
			<triangleMeasure>0.4444444444444444</triangleMeasure>
			<rectangleMeasure>0.8888888888888888</rectangleMeasure>
			<circleMeasure>0.5334002035863276</circleMeasure>
			<centroidX>2.5</centroidX>
			<centroidY>2.833333</centroidY>
		</spatialEntity>
		<spatialEntity spatialType="region" scaleAndSubsystem="Tissue.BurstActivity">
			<clusteredness>1</clusteredness>
			<density>1</density>
			<area>1</area>
			<perimeter>4</perimeter>
			<distanceFromOrigin>1.58113883008419</distanceFromOrigin>
			<angle>0</angle>
			<triangleMeasure>0</triangleMeasure>
			<rectangleMeasure>0</rectangleMeasure>
			<circleMeasure>0</circleMeasure>
			<centroidX>1</centroidX>
			<centroidY>3</centroidY>
		</spatialEntity>
		<spatialEntity spatialType="region" scaleAndSubsystem="Tissue.ContractileActivity">
			<clusteredness>1</clusteredness>
			<density>0.06033401863247741</density>
			<area>16</area>
			<perimeter>16</perimeter>
			<distanceFromOrigin>0</distanceFromOrigin>
			<angle>360</angle>
			<triangleMeasure>0.5</triangleMeasure>
			<rectangleMeasure>1</rectangleMeasure>
			<circleMeasure>0.6000752290346185</circleMeasure>
			<centroidX>2.5</centroidX>
			<centroidY>2.5</centroidY>
		</spatialEntity>
		<numericStateVariable scaleAndSubsystem="Organ.Uterus">
			<name>Pressure</name>
			<value>0.574453</value>
		</numericStateVariable>
		<numericStateVariable scaleAndSubsystem="Tissue.BurstActivity">
			<name>avgClusterednessRegions</name>
			<value>1</value>
		</numericStateVariable>
		<numericStateVariable scaleAndSubsystem="Tissue.ContractileActivity">
			<name>avgClusterednessRegions</name>
			<value>1</value>
		</numericStateVariable>
		<numericStateVariable scaleAndSubsystem="Tissue.RefractoryActivity">
			<name>avgClusterednessRegions</name>
			<value>1</value>
		</numericStateVariable>
		<numericStateVariable scaleAndSubsystem="Tissue.BurstActivity">
			<name>avgDensityRegions</name>
			<value>1</value>
		</numericStateVariable>
		<numericStateVariable scaleAndSubsystem="Tissue.ContractileActivity">
			<name>avgDensityRegions</name>
			<value>0.06033401863247741</value>
		</numericStateVariable>
		<numericStateVariable scaleAndSubsystem="Tissue.RefractoryActivity">
			<name>avgDensityRegions</name>
			<value>1</value>
		</numericStateVariable>
	</timepoint>
	<timepoint value="14">
		<spatialEntity spatialType="region" scaleAndSubsystem="Tissue.RefractoryActivity">
			<clusteredness>1</clusteredness>
			<density>1</density>
			<area>15</area>
			<perimeter>18</perimeter>
			<distanceFromOrigin>0</distanceFromOrigin>
			<angle>360</angle>
			<triangleMeasure>0.4444444444444444</triangleMeasure>
			<rectangleMeasure>0.8888888888888888</rectangleMeasure>
			<circleMeasure>0.5334002035863276</circleMeasure>
			<centroidX>2.5</centroidX>
			<centroidY>2.833333</centroidY>
		</spatialEntity>
		<spatialEntity spatialType="region" scaleAndSubsystem="Tissue.BurstActivity">
			<clusteredness>1</clusteredness>
			<density>1</density>
			<area>1</area>
			<perimeter>4</perimeter>
			<distanceFromOrigin>1.58113883008419</distanceFromOrigin>
			<angle>0</angle>
			<triangleMeasure>0</triangleMeasure>
			<rectangleMeasure>0</rectangleMeasure>
			<circleMeasure>0</circleMeasure>
			<centroidX>1</centroidX>
			<centroidY>3</centroidY>
		</spatialEntity>
		<spatialEntity spatialType="region" scaleAndSubsystem="Tissue.ContractileActivity">
			<clusteredness>1</clusteredness>
			<density>0.0648590132301929</density>
			<area>16</area>
			<perimeter>16</perimeter>
			<distanceFromOrigin>0</distanceFromOrigin>
			<angle>360</angle>
			<triangleMeasure>0.5</triangleMeasure>
			<rectangleMeasure>1</rectangleMeasure>
			<circleMeasure>0.6000752290346185</circleMeasure>
			<centroidX>2.5</centroidX>
			<centroidY>2.5</centroidY>
		</spatialEntity>
		<numericStateVariable scaleAndSubsystem="Organ.Uterus">
			<name>Pressure</name>
			<value>0.617537</value>
		</numericStateVariable>
		<numericStateVariable scaleAndSubsystem="Tissue.BurstActivity">
			<name>avgClusterednessRegions</name>
			<value>1</value>
		</numericStateVariable>
		<numericStateVariable scaleAndSubsystem="Tissue.ContractileActivity">
			<name>avgClusterednessRegions</name>
			<value>1</value>
		</numericStateVariable>
		<numericStateVariable scaleAndSubsystem="Tissue.RefractoryActivity">
			<name>avgClusterednessRegions</name>
			<value>1</value>
		</numericStateVariable>
		<numericStateVariable scaleAndSubsystem="Tissue.BurstActivity">
			<name>avgDensityRegions</name>
			<value>1</value>
		</numericStateVariable>
		<numericStateVariable scaleAndSubsystem="Tissue.ContractileActivity">
			<name>avgDensityRegions</name>
			<value>0.0648590132301929</value>
		</numericStateVariable>
		<numericStateVariable scaleAndSubsystem="Tissue.RefractoryActivity">
			<name>avgDensityRegions</name>
			<value>1</value>
		</numericStateVariable>
	</timepoint>
	<timepoint value="15">
		<spatialEntity spatialType="region" scaleAndSubsystem="Tissue.RefractoryActivity">
			<clusteredness>1</clusteredness>
			<density>1</density>
			<area>15</area>
			<perimeter>18</perimeter>
			<distanceFromOrigin>0</distanceFromOrigin>
			<angle>360</angle>
			<triangleMeasure>0.4444444444444444</triangleMeasure>
			<rectangleMeasure>0.8888888888888888</rectangleMeasure>
			<circleMeasure>0.5334002035863276</circleMeasure>
			<centroidX>2.5</centroidX>
			<centroidY>2.833333</centroidY>
		</spatialEntity>
		<spatialEntity spatialType="region" scaleAndSubsystem="Tissue.BurstActivity">
			<clusteredness>1</clusteredness>
			<density>1</density>
			<area>1</area>
			<perimeter>4</perimeter>
			<distanceFromOrigin>1.58113883008419</distanceFromOrigin>
			<angle>0</angle>
			<triangleMeasure>0</triangleMeasure>
			<rectangleMeasure>0</rectangleMeasure>
			<circleMeasure>0</circleMeasure>
			<centroidX>1</centroidX>
			<centroidY>3</centroidY>
		</spatialEntity>
		<spatialEntity spatialType="region" scaleAndSubsystem="Tissue.ContractileActivity">
			<clusteredness>1</clusteredness>
			<density>0.06972350688541637</density>
			<area>16</area>
			<perimeter>16</perimeter>
			<distanceFromOrigin>0</distanceFromOrigin>
			<angle>360</angle>
			<triangleMeasure>0.5</triangleMeasure>
			<rectangleMeasure>1</rectangleMeasure>
			<circleMeasure>0.6000752290346185</circleMeasure>
			<centroidX>2.5</centroidX>
			<centroidY>2.5</centroidY>
		</spatialEntity>
		<numericStateVariable scaleAndSubsystem="Organ.Uterus">
			<name>Pressure</name>
			<value>0.663852</value>
		</numericStateVariable>
		<numericStateVariable scaleAndSubsystem="Tissue.BurstActivity">
			<name>avgClusterednessRegions</name>
			<value>1</value>
		</numericStateVariable>
		<numericStateVariable scaleAndSubsystem="Tissue.ContractileActivity">
			<name>avgClusterednessRegions</name>
			<value>1</value>
		</numericStateVariable>
		<numericStateVariable scaleAndSubsystem="Tissue.RefractoryActivity">
			<name>avgClusterednessRegions</name>
			<value>1</value>
		</numericStateVariable>
		<numericStateVariable scaleAndSubsystem="Tissue.BurstActivity">
			<name>avgDensityRegions</name>
			<value>1</value>
		</numericStateVariable>
		<numericStateVariable scaleAndSubsystem="Tissue.ContractileActivity">
			<name>avgDensityRegions</name>
			<value>0.06972350688541637</value>
		</numericStateVariable>
		<numericStateVariable scaleAndSubsystem="Tissue.RefractoryActivity">
			<name>avgDensityRegions</name>
			<value>1</value>
		</numericStateVariable>
	</timepoint>
	<timepoint value="16">
		<spatialEntity spatialType="region" scaleAndSubsystem="Tissue.RefractoryActivity">
			<clusteredness>1</clusteredness>
			<density>1</density>
			<area>15</area>
			<perimeter>18</perimeter>
			<distanceFromOrigin>0</distanceFromOrigin>
			<angle>360</angle>
			<triangleMeasure>0.4444444444444444</triangleMeasure>
			<rectangleMeasure>0.8888888888888888</rectangleMeasure>
			<circleMeasure>0.5334002035863276</circleMeasure>
			<centroidX>2.5</centroidX>
			<centroidY>2.833333</centroidY>
		</spatialEntity>
		<spatialEntity spatialType="region" scaleAndSubsystem="Tissue.BurstActivity">
			<clusteredness>1</clusteredness>
			<density>1</density>
			<area>1</area>
			<perimeter>4</perimeter>
			<distanceFromOrigin>1.58113883008419</distanceFromOrigin>
			<angle>0</angle>
			<triangleMeasure>0</triangleMeasure>
			<rectangleMeasure>0</rectangleMeasure>
			<circleMeasure>0</circleMeasure>
			<centroidX>1</centroidX>
			<centroidY>3</centroidY>
		</spatialEntity>
		<spatialEntity spatialType="region" scaleAndSubsystem="Tissue.BurstActivity">
			<clusteredness>1</clusteredness>
			<density>1</density>
			<area>1</area>
			<perimeter>4</perimeter>
			<distanceFromOrigin>0.7071067811865476</distanceFromOrigin>
			<angle>0</angle>
			<triangleMeasure>0</triangleMeasure>
			<rectangleMeasure>0</rectangleMeasure>
			<circleMeasure>0</circleMeasure>
			<centroidX>3</centroidX>
			<centroidY>2</centroidY>
		</spatialEntity>
		<spatialEntity spatialType="region" scaleAndSubsystem="Tissue.ContractileActivity">
			<clusteredness>1</clusteredness>
			<density>0.0749527443857754</density>
			<area>16</area>
			<perimeter>16</perimeter>
			<distanceFromOrigin>0</distanceFromOrigin>
			<angle>360</angle>
			<triangleMeasure>0.5</triangleMeasure>
			<rectangleMeasure>1</rectangleMeasure>
			<circleMeasure>0.6000752290346185</circleMeasure>
			<centroidX>2.5</centroidX>
			<centroidY>2.5</centroidY>
		</spatialEntity>
		<numericStateVariable scaleAndSubsystem="Organ.Uterus">
			<name>Pressure</name>
			<value>0.713641</value>
		</numericStateVariable>
		<numericStateVariable scaleAndSubsystem="Tissue.BurstActivity">
			<name>avgClusterednessRegions</name>
			<value>0.4472135954999579</value>
		</numericStateVariable>
		<numericStateVariable scaleAndSubsystem="Tissue.ContractileActivity">
			<name>avgClusterednessRegions</name>
			<value>1</value>
		</numericStateVariable>
		<numericStateVariable scaleAndSubsystem="Tissue.RefractoryActivity">
			<name>avgClusterednessRegions</name>
			<value>1</value>
		</numericStateVariable>
		<numericStateVariable scaleAndSubsystem="Tissue.BurstActivity">
			<name>avgDensityRegions</name>
			<value>1</value>
		</numericStateVariable>
		<numericStateVariable scaleAndSubsystem="Tissue.ContractileActivity">
			<name>avgDensityRegions</name>
			<value>0.0749527443857754</value>
		</numericStateVariable>
		<numericStateVariable scaleAndSubsystem="Tissue.RefractoryActivity">
			<name>avgDensityRegions</name>
			<value>1</value>
		</numericStateVariable>
	</timepoint>
	<timepoint value="17">
		<spatialEntity spatialType="region" scaleAndSubsystem="Tissue.RefractoryActivity">
			<clusteredness>1</clusteredness>
			<density>1</density>
			<area>15</area>
			<perimeter>18</perimeter>
			<distanceFromOrigin>0</distanceFromOrigin>
			<angle>360</angle>
			<triangleMeasure>0.4444444444444444</triangleMeasure>
			<rectangleMeasure>0.8888888888888888</rectangleMeasure>
			<circleMeasure>0.5334002035863276</circleMeasure>
			<centroidX>2.5</centroidX>
			<centroidY>2.833333</centroidY>
		</spatialEntity>
		<spatialEntity spatialType="region" scaleAndSubsystem="Tissue.BurstActivity">
			<clusteredness>1</clusteredness>
			<density>1</density>
			<area>4</area>
			<perimeter>14</perimeter>
			<distanceFromOrigin>0.7071067811865476</distanceFromOrigin>
			<angle>180</angle>
			<triangleMeasure>0</triangleMeasure>
			<rectangleMeasure>0</rectangleMeasure>
			<circleMeasure>0</circleMeasure>
			<centroidX>2.5</centroidX>
			<centroidY>2.333333</centroidY>
		</spatialEntity>
		<spatialEntity spatialType="region" scaleAndSubsystem="Tissue.ContractileActivity">
			<clusteredness>1</clusteredness>
			<density>0.09413423608331119</density>
			<area>16</area>
			<perimeter>16</perimeter>
			<distanceFromOrigin>0</distanceFromOrigin>
			<angle>360</angle>
			<triangleMeasure>0.5</triangleMeasure>
			<rectangleMeasure>1</rectangleMeasure>
			<circleMeasure>0.6000752290346185</circleMeasure>
			<centroidX>2.5</centroidX>
			<centroidY>2.5</centroidY>
		</spatialEntity>
		<numericStateVariable scaleAndSubsystem="Organ.Uterus">
			<name>Pressure</name>
			<value>0.85637</value>
		</numericStateVariable>
		<numericStateVariable scaleAndSubsystem="Tissue.BurstActivity">
			<name>avgClusterednessRegions</name>
			<value>1</value>
		</numericStateVariable>
		<numericStateVariable scaleAndSubsystem="Tissue.ContractileActivity">
			<name>avgClusterednessRegions</name>
			<value>1</value>
		</numericStateVariable>
		<numericStateVariable scaleAndSubsystem="Tissue.RefractoryActivity">
			<name>avgClusterednessRegions</name>
			<value>1</value>
		</numericStateVariable>
		<numericStateVariable scaleAndSubsystem="Tissue.BurstActivity">
			<name>avgDensityRegions</name>
			<value>1</value>
		</numericStateVariable>
		<numericStateVariable scaleAndSubsystem="Tissue.ContractileActivity">
			<name>avgDensityRegions</name>
			<value>0.09413423608331119</value>
		</numericStateVariable>
		<numericStateVariable scaleAndSubsystem="Tissue.RefractoryActivity">
			<name>avgDensityRegions</name>
			<value>1</value>
		</numericStateVariable>
	</timepoint>
	<timepoint value="18">
		<spatialEntity spatialType="region" scaleAndSubsystem="Tissue.RefractoryActivity">
			<clusteredness>1</clusteredness>
			<density>1</density>
			<area>15</area>
			<perimeter>18</perimeter>
			<distanceFromOrigin>0</distanceFromOrigin>
			<angle>360</angle>
			<triangleMeasure>0.4444444444444444</triangleMeasure>
			<rectangleMeasure>0.8888888888888888</rectangleMeasure>
			<circleMeasure>0.5334002035863276</circleMeasure>
			<centroidX>2.5</centroidX>
			<centroidY>2.833333</centroidY>
		</spatialEntity>
		<spatialEntity spatialType="region" scaleAndSubsystem="Tissue.BurstActivity">
			<clusteredness>1</clusteredness>
			<density>1</density>
			<area>5</area>
			<perimeter>14</perimeter>
			<distanceFromOrigin>0</distanceFromOrigin>
			<angle>180</angle>
			<triangleMeasure>0.4444444444444444</triangleMeasure>
			<rectangleMeasure>0.3333333333333333</rectangleMeasure>
			<circleMeasure>0.1333500503208509</circleMeasure>
			<centroidX>2.5</centroidX>
			<centroidY>2.5</centroidY>
		</spatialEntity>
		<spatialEntity spatialType="region" scaleAndSubsystem="Tissue.ContractileActivity">
			<clusteredness>1</clusteredness>
			<density>0.1446887476771486</density>
			<area>16</area>
			<perimeter>16</perimeter>
			<distanceFromOrigin>0</distanceFromOrigin>
			<angle>360</angle>
			<triangleMeasure>0.5</triangleMeasure>
			<rectangleMeasure>1</rectangleMeasure>
			<circleMeasure>0.6000752290346185</circleMeasure>
			<centroidX>2.5</centroidX>
			<centroidY>2.5</centroidY>
		</spatialEntity>
		<numericStateVariable scaleAndSubsystem="Organ.Uterus">
			<name>Pressure</name>
			<value>1.24174</value>
		</numericStateVariable>
		<numericStateVariable scaleAndSubsystem="Tissue.BurstActivity">
			<name>avgClusterednessRegions</name>
			<value>1</value>
		</numericStateVariable>
		<numericStateVariable scaleAndSubsystem="Tissue.ContractileActivity">
			<name>avgClusterednessRegions</name>
			<value>1</value>
		</numericStateVariable>
		<numericStateVariable scaleAndSubsystem="Tissue.RefractoryActivity">
			<name>avgClusterednessRegions</name>
			<value>1</value>
		</numericStateVariable>
		<numericStateVariable scaleAndSubsystem="Tissue.BurstActivity">
			<name>avgDensityRegions</name>
			<value>1</value>
		</numericStateVariable>
		<numericStateVariable scaleAndSubsystem="Tissue.ContractileActivity">
			<name>avgDensityRegions</name>
			<value>0.1446887476771486</value>
		</numericStateVariable>
		<numericStateVariable scaleAndSubsystem="Tissue.RefractoryActivity">
			<name>avgDensityRegions</name>
			<value>1</value>
		</numericStateVariable>
	</timepoint>
	<timepoint value="19">
		<spatialEntity spatialType="region" scaleAndSubsystem="Tissue.RefractoryActivity">
			<clusteredness>1</clusteredness>
			<density>1</density>
			<area>15</area>
			<perimeter>18</perimeter>
			<distanceFromOrigin>0</distanceFromOrigin>
			<angle>360</angle>
			<triangleMeasure>0.4444444444444444</triangleMeasure>
			<rectangleMeasure>0.8888888888888888</rectangleMeasure>
			<circleMeasure>0.5334002035863276</circleMeasure>
			<centroidX>2.5</centroidX>
			<centroidY>2.833333</centroidY>
		</spatialEntity>
		<spatialEntity spatialType="region" scaleAndSubsystem="Tissue.BurstActivity">
			<clusteredness>1</clusteredness>
			<density>1</density>
			<area>11</area>
			<perimeter>20</perimeter>
			<distanceFromOrigin>0</distanceFromOrigin>
			<angle>360</angle>
			<triangleMeasure>0.25</triangleMeasure>
			<rectangleMeasure>0.3333333333333333</rectangleMeasure>
			<circleMeasure>0.2000250763448728</circleMeasure>
			<centroidX>2.222222</centroidX>
			<centroidY>2.444444</centroidY>
		</spatialEntity>
		<spatialEntity spatialType="region" scaleAndSubsystem="Tissue.ContractileActivity">
			<clusteredness>1</clusteredness>
			<density>0.2273489987148958</density>
			<area>16</area>
			<perimeter>16</perimeter>
			<distanceFromOrigin>0</distanceFromOrigin>
			<angle>360</angle>
			<triangleMeasure>0.5</triangleMeasure>
			<rectangleMeasure>1</rectangleMeasure>
			<circleMeasure>0.6000752290346185</circleMeasure>
			<centroidX>2.5</centroidX>
			<centroidY>2.5</centroidY>
		</spatialEntity>
		<numericStateVariable scaleAndSubsystem="Organ.Uterus">
			<name>Pressure</name>
			<value>1.95573</value>
		</numericStateVariable>
		<numericStateVariable scaleAndSubsystem="Tissue.BurstActivity">
			<name>avgClusterednessRegions</name>
			<value>1</value>
		</numericStateVariable>
		<numericStateVariable scaleAndSubsystem="Tissue.ContractileActivity">
			<name>avgClusterednessRegions</name>
			<value>1</value>
		</numericStateVariable>
		<numericStateVariable scaleAndSubsystem="Tissue.RefractoryActivity">
			<name>avgClusterednessRegions</name>
			<value>1</value>
		</numericStateVariable>
		<numericStateVariable scaleAndSubsystem="Tissue.BurstActivity">
			<name>avgDensityRegions</name>
			<value>1</value>
		</numericStateVariable>
		<numericStateVariable scaleAndSubsystem="Tissue.ContractileActivity">
			<name>avgDensityRegions</name>
			<value>0.2273489987148958</value>
		</numericStateVariable>
		<numericStateVariable scaleAndSubsystem="Tissue.RefractoryActivity">
			<name>avgDensityRegions</name>
			<value>1</value>
		</numericStateVariable>
	</timepoint>
	<timepoint value="20">
		<spatialEntity spatialType="region" scaleAndSubsystem="Tissue.RefractoryActivity">
			<clusteredness>1</clusteredness>
			<density>1</density>
			<area>15</area>
			<perimeter>18</perimeter>
			<distanceFromOrigin>0</distanceFromOrigin>
			<angle>360</angle>
			<triangleMeasure>0.4444444444444444</triangleMeasure>
			<rectangleMeasure>0.8888888888888888</rectangleMeasure>
			<circleMeasure>0.5334002035863276</circleMeasure>
			<centroidX>2.5</centroidX>
			<centroidY>2.833333</centroidY>
		</spatialEntity>
		<spatialEntity spatialType="region" scaleAndSubsystem="Tissue.BurstActivity">
			<clusteredness>1</clusteredness>
			<density>1</density>
			<area>15</area>
			<perimeter>18</perimeter>
			<distanceFromOrigin>0</distanceFromOrigin>
			<angle>360</angle>
			<triangleMeasure>0.4444444444444444</triangleMeasure>
			<rectangleMeasure>0.8888888888888888</rectangleMeasure>
			<circleMeasure>0.5334002035863276</circleMeasure>
			<centroidX>2.5</centroidX>
			<centroidY>2.833333</centroidY>
		</spatialEntity>
		<spatialEntity spatialType="region" scaleAndSubsystem="Tissue.ContractileActivity">
			<clusteredness>1</clusteredness>
			<density>0.4616702631408093</density>
			<area>16</area>
			<perimeter>16</perimeter>
			<distanceFromOrigin>0</distanceFromOrigin>
			<angle>360</angle>
			<triangleMeasure>0.5</triangleMeasure>
			<rectangleMeasure>1</rectangleMeasure>
			<circleMeasure>0.6000752290346185</circleMeasure>
			<centroidX>2.5</centroidX>
			<centroidY>2.5</centroidY>
		</spatialEntity>
		<numericStateVariable scaleAndSubsystem="Organ.Uterus">
			<name>Pressure</name>
			<value>4.29715</value>
		</numericStateVariable>
		<numericStateVariable scaleAndSubsystem="Tissue.BurstActivity">
			<name>avgClusterednessRegions</name>
			<value>1</value>
		</numericStateVariable>
		<numericStateVariable scaleAndSubsystem="Tissue.ContractileActivity">
			<name>avgClusterednessRegions</name>
			<value>1</value>
		</numericStateVariable>
		<numericStateVariable scaleAndSubsystem="Tissue.RefractoryActivity">
			<name>avgClusterednessRegions</name>
			<value>1</value>
		</numericStateVariable>
		<numericStateVariable scaleAndSubsystem="Tissue.BurstActivity">
			<name>avgDensityRegions</name>
			<value>1</value>
		</numericStateVariable>
		<numericStateVariable scaleAndSubsystem="Tissue.ContractileActivity">
			<name>avgDensityRegions</name>
			<value>0.4616702631408093</value>
		</numericStateVariable>
		<numericStateVariable scaleAndSubsystem="Tissue.RefractoryActivity">
			<name>avgDensityRegions</name>
			<value>1</value>
		</numericStateVariable>
	</timepoint>
	<timepoint value="21">
		<spatialEntity spatialType="region" scaleAndSubsystem="Tissue.RefractoryActivity">
			<clusteredness>1</clusteredness>
			<density>1</density>
			<area>15</area>
			<perimeter>18</perimeter>
			<distanceFromOrigin>0</distanceFromOrigin>
			<angle>360</angle>
			<triangleMeasure>0.4444444444444444</triangleMeasure>
			<rectangleMeasure>0.8888888888888888</rectangleMeasure>
			<circleMeasure>0.5334002035863276</circleMeasure>
			<centroidX>2.5</centroidX>
			<centroidY>2.833333</centroidY>
		</spatialEntity>
		<spatialEntity spatialType="region" scaleAndSubsystem="Tissue.BurstActivity">
			<clusteredness>1</clusteredness>
			<density>1</density>
			<area>15</area>
			<perimeter>18</perimeter>
			<distanceFromOrigin>0</distanceFromOrigin>
			<angle>360</angle>
			<triangleMeasure>0.4444444444444444</triangleMeasure>
			<rectangleMeasure>0.8888888888888888</rectangleMeasure>
			<circleMeasure>0.5334002035863276</circleMeasure>
			<centroidX>2.5</centroidX>
			<centroidY>2.833333</centroidY>
		</spatialEntity>
		<spatialEntity spatialType="region" scaleAndSubsystem="Tissue.ContractileActivity">
			<clusteredness>1</clusteredness>
			<density>0.884515059228037</density>
			<area>16</area>
			<perimeter>16</perimeter>
			<distanceFromOrigin>0</distanceFromOrigin>
			<angle>360</angle>
			<triangleMeasure>0.5</triangleMeasure>
			<rectangleMeasure>1</rectangleMeasure>
			<circleMeasure>0.6000752290346185</circleMeasure>
			<centroidX>2.5</centroidX>
			<centroidY>2.5</centroidY>
		</spatialEntity>
		<numericStateVariable scaleAndSubsystem="Organ.Uterus">
			<name>Pressure</name>
			<value>9.908530000000001</value>
		</numericStateVariable>
		<numericStateVariable scaleAndSubsystem="Tissue.BurstActivity">
			<name>avgClusterednessRegions</name>
			<value>1</value>
		</numericStateVariable>
		<numericStateVariable scaleAndSubsystem="Tissue.ContractileActivity">
			<name>avgClusterednessRegions</name>
			<value>1</value>
		</numericStateVariable>
		<numericStateVariable scaleAndSubsystem="Tissue.RefractoryActivity">
			<name>avgClusterednessRegions</name>
			<value>1</value>
		</numericStateVariable>
		<numericStateVariable scaleAndSubsystem="Tissue.BurstActivity">
			<name>avgDensityRegions</name>
			<value>1</value>
		</numericStateVariable>
		<numericStateVariable scaleAndSubsystem="Tissue.ContractileActivity">
			<name>avgDensityRegions</name>
			<value>0.884515059228037</value>
		</numericStateVariable>
		<numericStateVariable scaleAndSubsystem="Tissue.RefractoryActivity">
			<name>avgDensityRegions</name>
			<value>1</value>
		</numericStateVariable>
	</timepoint>
	<timepoint value="22">
		<spatialEntity spatialType="region" scaleAndSubsystem="Tissue.RefractoryActivity">
			<clusteredness>1</clusteredness>
			<density>1</density>
			<area>14</area>
			<perimeter>20</perimeter>
			<distanceFromOrigin>0</distanceFromOrigin>
			<angle>360</angle>
			<triangleMeasure>0.3888888888888889</triangleMeasure>
			<rectangleMeasure>0.7777777777777778</rectangleMeasure>
			<circleMeasure>0.4667251781380366</circleMeasure>
			<centroidX>2.25</centroidX>
			<centroidY>2.75</centroidY>
		</spatialEntity>
		<spatialEntity spatialType="region" scaleAndSubsystem="Tissue.BurstActivity">
			<clusteredness>1</clusteredness>
			<density>1</density>
			<area>14</area>
			<perimeter>20</perimeter>
			<distanceFromOrigin>0</distanceFromOrigin>
			<angle>360</angle>
			<triangleMeasure>0.3888888888888889</triangleMeasure>
			<rectangleMeasure>0.7777777777777778</rectangleMeasure>
			<circleMeasure>0.4667251781380366</circleMeasure>
			<centroidX>2.25</centroidX>
			<centroidY>2.75</centroidY>
		</spatialEntity>
		<spatialEntity spatialType="region" scaleAndSubsystem="Tissue.ContractileActivity">
			<clusteredness>1</clusteredness>
			<density>0.9624506875580432</density>
			<area>16</area>
			<perimeter>16</perimeter>
			<distanceFromOrigin>0</distanceFromOrigin>
			<angle>360</angle>
			<triangleMeasure>0.5</triangleMeasure>
			<rectangleMeasure>1</rectangleMeasure>
			<circleMeasure>0.6000752290346185</circleMeasure>
			<centroidX>2.5</centroidX>
			<centroidY>2.5</centroidY>
		</spatialEntity>
		<numericStateVariable scaleAndSubsystem="Organ.Uterus">
			<name>Pressure</name>
			<value>11.0581</value>
		</numericStateVariable>
		<numericStateVariable scaleAndSubsystem="Tissue.BurstActivity">
			<name>avgClusterednessRegions</name>
			<value>1</value>
		</numericStateVariable>
		<numericStateVariable scaleAndSubsystem="Tissue.ContractileActivity">
			<name>avgClusterednessRegions</name>
			<value>1</value>
		</numericStateVariable>
		<numericStateVariable scaleAndSubsystem="Tissue.RefractoryActivity">
			<name>avgClusterednessRegions</name>
			<value>1</value>
		</numericStateVariable>
		<numericStateVariable scaleAndSubsystem="Tissue.BurstActivity">
			<name>avgDensityRegions</name>
			<value>1</value>
		</numericStateVariable>
		<numericStateVariable scaleAndSubsystem="Tissue.ContractileActivity">
			<name>avgDensityRegions</name>
			<value>0.9624506875580432</value>
		</numericStateVariable>
		<numericStateVariable scaleAndSubsystem="Tissue.RefractoryActivity">
			<name>avgDensityRegions</name>
			<value>1</value>
		</numericStateVariable>
	</timepoint>
	<timepoint value="23">
		<spatialEntity spatialType="region" scaleAndSubsystem="Tissue.RefractoryActivity">
			<clusteredness>1</clusteredness>
			<density>1</density>
			<area>14</area>
			<perimeter>20</perimeter>
			<distanceFromOrigin>0</distanceFromOrigin>
			<angle>360</angle>
			<triangleMeasure>0.3888888888888889</triangleMeasure>
			<rectangleMeasure>0.7777777777777778</rectangleMeasure>
			<circleMeasure>0.4667251781380366</circleMeasure>
			<centroidX>2.25</centroidX>
			<centroidY>2.75</centroidY>
		</spatialEntity>
		<spatialEntity spatialType="region" scaleAndSubsystem="Tissue.BurstActivity">
			<clusteredness>1</clusteredness>
			<density>1</density>
			<area>14</area>
			<perimeter>20</perimeter>
			<distanceFromOrigin>0</distanceFromOrigin>
			<angle>360</angle>
			<triangleMeasure>0.3888888888888889</triangleMeasure>
			<rectangleMeasure>0.7777777777777778</rectangleMeasure>
			<circleMeasure>0.4667251781380366</circleMeasure>
			<centroidX>2.25</centroidX>
			<centroidY>2.75</centroidY>
		</spatialEntity>
		<spatialEntity spatialType="region" scaleAndSubsystem="Tissue.ContractileActivity">
			<clusteredness>1</clusteredness>
			<density>0.9237915637446384</density>
			<area>16</area>
			<perimeter>16</perimeter>
			<distanceFromOrigin>0</distanceFromOrigin>
			<angle>360</angle>
			<triangleMeasure>0.5</triangleMeasure>
			<rectangleMeasure>1</rectangleMeasure>
			<circleMeasure>0.6000752290346185</circleMeasure>
			<centroidX>2.5</centroidX>
			<centroidY>2.5</centroidY>
		</spatialEntity>
		<numericStateVariable scaleAndSubsystem="Organ.Uterus">
			<name>Pressure</name>
			<value>10.7982</value>
		</numericStateVariable>
		<numericStateVariable scaleAndSubsystem="Tissue.BurstActivity">
			<name>avgClusterednessRegions</name>
			<value>1</value>
		</numericStateVariable>
		<numericStateVariable scaleAndSubsystem="Tissue.ContractileActivity">
			<name>avgClusterednessRegions</name>
			<value>1</value>
		</numericStateVariable>
		<numericStateVariable scaleAndSubsystem="Tissue.RefractoryActivity">
			<name>avgClusterednessRegions</name>
			<value>1</value>
		</numericStateVariable>
		<numericStateVariable scaleAndSubsystem="Tissue.BurstActivity">
			<name>avgDensityRegions</name>
			<value>1</value>
		</numericStateVariable>
		<numericStateVariable scaleAndSubsystem="Tissue.ContractileActivity">
			<name>avgDensityRegions</name>
			<value>0.9237915637446384</value>
		</numericStateVariable>
		<numericStateVariable scaleAndSubsystem="Tissue.RefractoryActivity">
			<name>avgDensityRegions</name>
			<value>1</value>
		</numericStateVariable>
	</timepoint>
	<timepoint value="24">
		<spatialEntity spatialType="region" scaleAndSubsystem="Tissue.RefractoryActivity">
			<clusteredness>1</clusteredness>
			<density>1</density>
			<area>14</area>
			<perimeter>20</perimeter>
			<distanceFromOrigin>0</distanceFromOrigin>
			<angle>360</angle>
			<triangleMeasure>0.3888888888888889</triangleMeasure>
			<rectangleMeasure>0.7777777777777778</rectangleMeasure>
			<circleMeasure>0.4667251781380366</circleMeasure>
			<centroidX>2.25</centroidX>
			<centroidY>2.75</centroidY>
		</spatialEntity>
		<spatialEntity spatialType="region" scaleAndSubsystem="Tissue.BurstActivity">
			<clusteredness>1</clusteredness>
			<density>1</density>
			<area>14</area>
			<perimeter>20</perimeter>
			<distanceFromOrigin>0</distanceFromOrigin>
			<angle>360</angle>
			<triangleMeasure>0.3888888888888889</triangleMeasure>
			<rectangleMeasure>0.7777777777777778</rectangleMeasure>
			<circleMeasure>0.4667251781380366</circleMeasure>
			<centroidX>2.25</centroidX>
			<centroidY>2.75</centroidY>
		</spatialEntity>
		<spatialEntity spatialType="region" scaleAndSubsystem="Tissue.ContractileActivity">
			<clusteredness>1</clusteredness>
			<density>0.9226450639612535</density>
			<area>16</area>
			<perimeter>16</perimeter>
			<distanceFromOrigin>0</distanceFromOrigin>
			<angle>360</angle>
			<triangleMeasure>0.5</triangleMeasure>
			<rectangleMeasure>1</rectangleMeasure>
			<circleMeasure>0.6000752290346185</circleMeasure>
			<centroidX>2.5</centroidX>
			<centroidY>2.5</centroidY>
		</spatialEntity>
		<numericStateVariable scaleAndSubsystem="Organ.Uterus">
			<name>Pressure</name>
			<value>10.7917</value>
		</numericStateVariable>
		<numericStateVariable scaleAndSubsystem="Tissue.BurstActivity">
			<name>avgClusterednessRegions</name>
			<value>1</value>
		</numericStateVariable>
		<numericStateVariable scaleAndSubsystem="Tissue.ContractileActivity">
			<name>avgClusterednessRegions</name>
			<value>1</value>
		</numericStateVariable>
		<numericStateVariable scaleAndSubsystem="Tissue.RefractoryActivity">
			<name>avgClusterednessRegions</name>
			<value>1</value>
		</numericStateVariable>
		<numericStateVariable scaleAndSubsystem="Tissue.BurstActivity">
			<name>avgDensityRegions</name>
			<value>1</value>
		</numericStateVariable>
		<numericStateVariable scaleAndSubsystem="Tissue.ContractileActivity">
			<name>avgDensityRegions</name>
			<value>0.9226450639612535</value>
		</numericStateVariable>
		<numericStateVariable scaleAndSubsystem="Tissue.RefractoryActivity">
			<name>avgDensityRegions</name>
			<value>1</value>
		</numericStateVariable>
	</timepoint>
	<timepoint value="25">
		<spatialEntity spatialType="region" scaleAndSubsystem="Tissue.RefractoryActivity">
			<clusteredness>1</clusteredness>
			<density>1</density>
			<area>14</area>
			<perimeter>20</perimeter>
			<distanceFromOrigin>0</distanceFromOrigin>
			<angle>360</angle>
			<triangleMeasure>0.3888888888888889</triangleMeasure>
			<rectangleMeasure>0.7777777777777778</rectangleMeasure>
			<circleMeasure>0.4667251781380366</circleMeasure>
			<centroidX>2.25</centroidX>
			<centroidY>2.75</centroidY>
		</spatialEntity>
		<spatialEntity spatialType="region" scaleAndSubsystem="Tissue.BurstActivity">
			<clusteredness>1</clusteredness>
			<density>1</density>
			<area>14</area>
			<perimeter>20</perimeter>
			<distanceFromOrigin>0</distanceFromOrigin>
			<angle>360</angle>
			<triangleMeasure>0.3888888888888889</triangleMeasure>
			<rectangleMeasure>0.7777777777777778</rectangleMeasure>
			<circleMeasure>0.4667251781380366</circleMeasure>
			<centroidX>2.25</centroidX>
			<centroidY>2.75</centroidY>
		</spatialEntity>
		<spatialEntity spatialType="region" scaleAndSubsystem="Tissue.ContractileActivity">
			<clusteredness>1</clusteredness>
			<density>0.9226163751938764</density>
			<area>16</area>
			<perimeter>16</perimeter>
			<distanceFromOrigin>0</distanceFromOrigin>
			<angle>360</angle>
			<triangleMeasure>0.5</triangleMeasure>
			<rectangleMeasure>1</rectangleMeasure>
			<circleMeasure>0.6000752290346185</circleMeasure>
			<centroidX>2.5</centroidX>
			<centroidY>2.5</centroidY>
		</spatialEntity>
		<numericStateVariable scaleAndSubsystem="Organ.Uterus">
			<name>Pressure</name>
			<value>10.7916</value>
		</numericStateVariable>
		<numericStateVariable scaleAndSubsystem="Tissue.BurstActivity">
			<name>avgClusterednessRegions</name>
			<value>1</value>
		</numericStateVariable>
		<numericStateVariable scaleAndSubsystem="Tissue.ContractileActivity">
			<name>avgClusterednessRegions</name>
			<value>1</value>
		</numericStateVariable>
		<numericStateVariable scaleAndSubsystem="Tissue.RefractoryActivity">
			<name>avgClusterednessRegions</name>
			<value>1</value>
		</numericStateVariable>
		<numericStateVariable scaleAndSubsystem="Tissue.BurstActivity">
			<name>avgDensityRegions</name>
			<value>1</value>
		</numericStateVariable>
		<numericStateVariable scaleAndSubsystem="Tissue.ContractileActivity">
			<name>avgDensityRegions</name>
			<value>0.9226163751938764</value>
		</numericStateVariable>
		<numericStateVariable scaleAndSubsystem="Tissue.RefractoryActivity">
			<name>avgDensityRegions</name>
			<value>1</value>
		</numericStateVariable>
	</timepoint>
	<timepoint value="26">
		<spatialEntity spatialType="region" scaleAndSubsystem="Tissue.RefractoryActivity">
			<clusteredness>0.8571428571428571</clusteredness>
			<density>1</density>
			<area>12</area>
			<perimeter>20</perimeter>
			<distanceFromOrigin>0</distanceFromOrigin>
			<angle>360</angle>
			<triangleMeasure>0.2777777777777778</triangleMeasure>
			<rectangleMeasure>0.5555555555555556</rectangleMeasure>
			<circleMeasure>0.3333751272414547</circleMeasure>
			<centroidX>2.25</centroidX>
			<centroidY>2.75</centroidY>
		</spatialEntity>
		<spatialEntity spatialType="region" scaleAndSubsystem="Tissue.BurstActivity">
			<clusteredness>0.8571428571428571</clusteredness>
			<density>1</density>
			<area>12</area>
			<perimeter>20</perimeter>
			<distanceFromOrigin>0</distanceFromOrigin>
			<angle>360</angle>
			<triangleMeasure>0.2777777777777778</triangleMeasure>
			<rectangleMeasure>0.5555555555555556</rectangleMeasure>
			<circleMeasure>0.3333751272414547</circleMeasure>
			<centroidX>2.25</centroidX>
			<centroidY>2.75</centroidY>
		</spatialEntity>
		<spatialEntity spatialType="region" scaleAndSubsystem="Tissue.ContractileActivity">
			<clusteredness>1</clusteredness>
			<density>0.9226156870524088</density>
			<area>16</area>
			<perimeter>16</perimeter>
			<distanceFromOrigin>0</distanceFromOrigin>
			<angle>360</angle>
			<triangleMeasure>0.5</triangleMeasure>
			<rectangleMeasure>1</rectangleMeasure>
			<circleMeasure>0.6000752290346185</circleMeasure>
			<centroidX>2.5</centroidX>
			<centroidY>2.5</centroidY>
		</spatialEntity>
		<numericStateVariable scaleAndSubsystem="Organ.Uterus">
			<name>Pressure</name>
			<value>10.7916</value>
		</numericStateVariable>
		<numericStateVariable scaleAndSubsystem="Tissue.BurstActivity">
			<name>avgClusterednessRegions</name>
			<value>1</value>
		</numericStateVariable>
		<numericStateVariable scaleAndSubsystem="Tissue.ContractileActivity">
			<name>avgClusterednessRegions</name>
			<value>1</value>
		</numericStateVariable>
		<numericStateVariable scaleAndSubsystem="Tissue.RefractoryActivity">
			<name>avgClusterednessRegions</name>
			<value>1</value>
		</numericStateVariable>
		<numericStateVariable scaleAndSubsystem="Tissue.BurstActivity">
			<name>avgDensityRegions</name>
			<value>1</value>
		</numericStateVariable>
		<numericStateVariable scaleAndSubsystem="Tissue.ContractileActivity">
			<name>avgDensityRegions</name>
			<value>0.9226156870524088</value>
		</numericStateVariable>
		<numericStateVariable scaleAndSubsystem="Tissue.RefractoryActivity">
			<name>avgDensityRegions</name>
			<value>1</value>
		</numericStateVariable>
	</timepoint>
	<timepoint value="27">
		<spatialEntity spatialType="region" scaleAndSubsystem="Tissue.RefractoryActivity">
			<clusteredness>0.8461538461538461</clusteredness>
			<density>1</density>
			<area>11</area>
			<perimeter>22</perimeter>
			<distanceFromOrigin>0</distanceFromOrigin>
			<angle>360</angle>
			<triangleMeasure>0.1111111111111111</triangleMeasure>
			<rectangleMeasure>0.2222222222222222</rectangleMeasure>
			<circleMeasure>0.1333500508965819</circleMeasure>
			<centroidX>2.5</centroidX>
			<centroidY>2.7</centroidY>
		</spatialEntity>
		<spatialEntity spatialType="region" scaleAndSubsystem="Tissue.BurstActivity">
			<clusteredness>0.8461538461538461</clusteredness>
			<density>1</density>
			<area>11</area>
			<perimeter>22</perimeter>
			<distanceFromOrigin>0</distanceFromOrigin>
			<angle>360</angle>
			<triangleMeasure>0.1111111111111111</triangleMeasure>
			<rectangleMeasure>0.2222222222222222</rectangleMeasure>
			<circleMeasure>0.1333500508965819</circleMeasure>
			<centroidX>2.5</centroidX>
			<centroidY>2.7</centroidY>
		</spatialEntity>
		<spatialEntity spatialType="region" scaleAndSubsystem="Tissue.ContractileActivity">
			<clusteredness>1</clusteredness>
			<density>0.8806209975597905</density>
			<area>16</area>
			<perimeter>16</perimeter>
			<distanceFromOrigin>0</distanceFromOrigin>
			<angle>360</angle>
			<triangleMeasure>0.5</triangleMeasure>
			<rectangleMeasure>1</rectangleMeasure>
			<circleMeasure>0.6000752290346185</circleMeasure>
			<centroidX>2.5</centroidX>
			<centroidY>2.5</centroidY>
		</spatialEntity>
		<numericStateVariable scaleAndSubsystem="Organ.Uterus">
			<name>Pressure</name>
			<value>10.5153</value>
		</numericStateVariable>
		<numericStateVariable scaleAndSubsystem="Tissue.BurstActivity">
			<name>avgClusterednessRegions</name>
			<value>1</value>
		</numericStateVariable>
		<numericStateVariable scaleAndSubsystem="Tissue.ContractileActivity">
			<name>avgClusterednessRegions</name>
			<value>1</value>
		</numericStateVariable>
		<numericStateVariable scaleAndSubsystem="Tissue.RefractoryActivity">
			<name>avgClusterednessRegions</name>
			<value>1</value>
		</numericStateVariable>
		<numericStateVariable scaleAndSubsystem="Tissue.BurstActivity">
			<name>avgDensityRegions</name>
			<value>1</value>
		</numericStateVariable>
		<numericStateVariable scaleAndSubsystem="Tissue.ContractileActivity">
			<name>avgDensityRegions</name>
			<value>0.8806209975597905</value>
		</numericStateVariable>
		<numericStateVariable scaleAndSubsystem="Tissue.RefractoryActivity">
			<name>avgDensityRegions</name>
			<value>1</value>
		</numericStateVariable>
	</timepoint>
	<timepoint value="28">
		<spatialEntity spatialType="region" scaleAndSubsystem="Tissue.RefractoryActivity">
			<clusteredness>1</clusteredness>
			<density>1</density>
			<area>1</area>
			<perimeter>4</perimeter>
			<distanceFromOrigin>2.121320343559642</distanceFromOrigin>
			<angle>0</angle>
			<triangleMeasure>0</triangleMeasure>
			<rectangleMeasure>0</rectangleMeasure>
			<circleMeasure>0</circleMeasure>
			<centroidX>4</centroidX>
			<centroidY>4</centroidY>
		</spatialEntity>
		<spatialEntity spatialType="region" scaleAndSubsystem="Tissue.RefractoryActivity">
			<clusteredness>1</clusteredness>
			<density>1</density>
			<area>9</area>
			<perimeter>22</perimeter>
			<distanceFromOrigin>0.7071067811865476</distanceFromOrigin>
			<angle>180</angle>
			<triangleMeasure>0.1875</triangleMeasure>
			<rectangleMeasure>0.1666666666666667</rectangleMeasure>
			<circleMeasure>0.1000125381724364</circleMeasure>
			<centroidX>2.090909</centroidX>
			<centroidY>2.181818</centroidY>
		</spatialEntity>
		<spatialEntity spatialType="region" scaleAndSubsystem="Tissue.BurstActivity">
			<clusteredness>1</clusteredness>
			<density>1</density>
			<area>1</area>
			<perimeter>4</perimeter>
			<distanceFromOrigin>2.121320343559642</distanceFromOrigin>
			<angle>0</angle>
			<triangleMeasure>0</triangleMeasure>
			<rectangleMeasure>0</rectangleMeasure>
			<circleMeasure>0</circleMeasure>
			<centroidX>4</centroidX>
			<centroidY>4</centroidY>
		</spatialEntity>
		<spatialEntity spatialType="region" scaleAndSubsystem="Tissue.BurstActivity">
			<clusteredness>1</clusteredness>
			<density>1</density>
			<area>9</area>
			<perimeter>22</perimeter>
			<distanceFromOrigin>0.7071067811865476</distanceFromOrigin>
			<angle>180</angle>
			<triangleMeasure>0.1875</triangleMeasure>
			<rectangleMeasure>0.1666666666666667</rectangleMeasure>
			<circleMeasure>0.1000125381724364</circleMeasure>
			<centroidX>2.090909</centroidX>
			<centroidY>2.181818</centroidY>
		</spatialEntity>
		<spatialEntity spatialType="region" scaleAndSubsystem="Tissue.ContractileActivity">
			<clusteredness>1</clusteredness>
			<density>0.7928353122636383</density>
			<area>16</area>
			<perimeter>16</perimeter>
			<distanceFromOrigin>0</distanceFromOrigin>
			<angle>360</angle>
			<triangleMeasure>0.5</triangleMeasure>
			<rectangleMeasure>1</rectangleMeasure>
			<circleMeasure>0.6000752290346185</circleMeasure>
			<centroidX>2.5</centroidX>
			<centroidY>2.5</centroidY>
		</spatialEntity>
		<numericStateVariable scaleAndSubsystem="Organ.Uterus">
			<name>Pressure</name>
			<value>9.90001</value>
		</numericStateVariable>
		<numericStateVariable scaleAndSubsystem="Tissue.BurstActivity">
			<name>avgClusterednessRegions</name>
			<value>0.3793103428382392</value>
		</numericStateVariable>
		<numericStateVariable scaleAndSubsystem="Tissue.ContractileActivity">
			<name>avgClusterednessRegions</name>
			<value>1</value>
		</numericStateVariable>
		<numericStateVariable scaleAndSubsystem="Tissue.RefractoryActivity">
			<name>avgClusterednessRegions</name>
			<value>0.3793103428382392</value>
		</numericStateVariable>
		<numericStateVariable scaleAndSubsystem="Tissue.BurstActivity">
			<name>avgDensityRegions</name>
			<value>1</value>
		</numericStateVariable>
		<numericStateVariable scaleAndSubsystem="Tissue.ContractileActivity">
			<name>avgDensityRegions</name>
			<value>0.7928353122636383</value>
		</numericStateVariable>
		<numericStateVariable scaleAndSubsystem="Tissue.RefractoryActivity">
			<name>avgDensityRegions</name>
			<value>1</value>
		</numericStateVariable>
	</timepoint>
	<timepoint value="29">
		<spatialEntity spatialType="region" scaleAndSubsystem="Tissue.RefractoryActivity">
			<clusteredness>1</clusteredness>
			<density>1</density>
			<area>1</area>
			<perimeter>4</perimeter>
			<distanceFromOrigin>1.58113883008419</distanceFromOrigin>
			<angle>0</angle>
			<triangleMeasure>0</triangleMeasure>
			<rectangleMeasure>0</rectangleMeasure>
			<circleMeasure>0</circleMeasure>
			<centroidX>3</centroidX>
			<centroidY>1</centroidY>
		</spatialEntity>
		<spatialEntity spatialType="region" scaleAndSubsystem="Tissue.RefractoryActivity">
			<clusteredness>1</clusteredness>
			<density>1</density>
			<area>4</area>
			<perimeter>12</perimeter>
			<distanceFromOrigin>0.7071067811865476</distanceFromOrigin>
			<angle>90</angle>
			<triangleMeasure>0</triangleMeasure>
			<rectangleMeasure>0</rectangleMeasure>
			<circleMeasure>0</circleMeasure>
			<centroidX>1.5</centroidX>
			<centroidY>2.5</centroidY>
		</spatialEntity>
		<spatialEntity spatialType="region" scaleAndSubsystem="Tissue.BurstActivity">
			<clusteredness>1</clusteredness>
			<density>1</density>
			<area>1</area>
			<perimeter>4</perimeter>
			<distanceFromOrigin>1.58113883008419</distanceFromOrigin>
			<angle>0</angle>
			<triangleMeasure>0</triangleMeasure>
			<rectangleMeasure>0</rectangleMeasure>
			<circleMeasure>0</circleMeasure>
			<centroidX>3</centroidX>
			<centroidY>1</centroidY>
		</spatialEntity>
		<spatialEntity spatialType="region" scaleAndSubsystem="Tissue.BurstActivity">
			<clusteredness>1</clusteredness>
			<density>1</density>
			<area>4</area>
			<perimeter>12</perimeter>
			<distanceFromOrigin>0.7071067811865476</distanceFromOrigin>
			<angle>90</angle>
			<triangleMeasure>0</triangleMeasure>
			<rectangleMeasure>0</rectangleMeasure>
			<circleMeasure>0</circleMeasure>
			<centroidX>1.5</centroidX>
			<centroidY>2.5</centroidY>
		</spatialEntity>
		<spatialEntity spatialType="region" scaleAndSubsystem="Tissue.ContractileActivity">
			<clusteredness>1</clusteredness>
			<density>0.7381639994826972</density>
			<area>16</area>
			<perimeter>16</perimeter>
			<distanceFromOrigin>0</distanceFromOrigin>
			<angle>360</angle>
			<triangleMeasure>0.5</triangleMeasure>
			<rectangleMeasure>1</rectangleMeasure>
			<circleMeasure>0.6000752290346185</circleMeasure>
			<centroidX>2.5</centroidX>
			<centroidY>2.5</centroidY>
		</spatialEntity>
		<numericStateVariable scaleAndSubsystem="Organ.Uterus">
			<name>Pressure</name>
			<value>9.432550000000001</value>
		</numericStateVariable>
		<numericStateVariable scaleAndSubsystem="Tissue.BurstActivity">
			<name>avgClusterednessRegions</name>
			<value>0.4714045207910317</value>
		</numericStateVariable>
		<numericStateVariable scaleAndSubsystem="Tissue.ContractileActivity">
			<name>avgClusterednessRegions</name>
			<value>1</value>
		</numericStateVariable>
		<numericStateVariable scaleAndSubsystem="Tissue.RefractoryActivity">
			<name>avgClusterednessRegions</name>
			<value>0.4714045207910317</value>
		</numericStateVariable>
		<numericStateVariable scaleAndSubsystem="Tissue.BurstActivity">
			<name>avgDensityRegions</name>
			<value>1</value>
		</numericStateVariable>
		<numericStateVariable scaleAndSubsystem="Tissue.ContractileActivity">
			<name>avgDensityRegions</name>
			<value>0.7381639994826972</value>
		</numericStateVariable>
		<numericStateVariable scaleAndSubsystem="Tissue.RefractoryActivity">
			<name>avgDensityRegions</name>
			<value>1</value>
		</numericStateVariable>
	</timepoint>
	<timepoint value="30">
		<spatialEntity spatialType="region" scaleAndSubsystem="Tissue.ContractileActivity">
			<clusteredness>1</clusteredness>
			<density>0.4707406908858056</density>
			<area>16</area>
			<perimeter>16</perimeter>
			<distanceFromOrigin>0</distanceFromOrigin>
			<angle>360</angle>
			<triangleMeasure>0.5</triangleMeasure>
			<rectangleMeasure>1</rectangleMeasure>
			<circleMeasure>0.6000752290346185</circleMeasure>
			<centroidX>2.5</centroidX>
			<centroidY>2.5</centroidY>
		</spatialEntity>
		<numericStateVariable scaleAndSubsystem="Organ.Uterus">
			<name>Pressure</name>
			<value>6.23521</value>
		</numericStateVariable>
		<numericStateVariable scaleAndSubsystem="Tissue.BurstActivity">
			<name>avgClusterednessRegions</name>
			<value>1</value>
		</numericStateVariable>
		<numericStateVariable scaleAndSubsystem="Tissue.ContractileActivity">
			<name>avgClusterednessRegions</name>
			<value>1</value>
		</numericStateVariable>
		<numericStateVariable scaleAndSubsystem="Tissue.RefractoryActivity">
			<name>avgClusterednessRegions</name>
			<value>1</value>
		</numericStateVariable>
		<numericStateVariable scaleAndSubsystem="Tissue.BurstActivity">
			<name>avgDensityRegions</name>
			<value>0</value>
		</numericStateVariable>
		<numericStateVariable scaleAndSubsystem="Tissue.ContractileActivity">
			<name>avgDensityRegions</name>
			<value>0.4707406908858056</value>
		</numericStateVariable>
		<numericStateVariable scaleAndSubsystem="Tissue.RefractoryActivity">
			<name>avgDensityRegions</name>
			<value>0</value>
		</numericStateVariable>
	</timepoint>
	<timepoint value="31">
		<spatialEntity spatialType="region" scaleAndSubsystem="Tissue.RefractoryActivity">
			<clusteredness>1</clusteredness>
			<density>1</density>
			<area>1</area>
			<perimeter>4</perimeter>
			<distanceFromOrigin>1.58113883008419</distanceFromOrigin>
			<angle>0</angle>
			<triangleMeasure>0</triangleMeasure>
			<rectangleMeasure>0</rectangleMeasure>
			<circleMeasure>0</circleMeasure>
			<centroidX>3</centroidX>
			<centroidY>4</centroidY>
		</spatialEntity>
		<spatialEntity spatialType="region" scaleAndSubsystem="Tissue.BurstActivity">
			<clusteredness>1</clusteredness>
			<density>1</density>
			<area>1</area>
			<perimeter>4</perimeter>
			<distanceFromOrigin>1.58113883008419</distanceFromOrigin>
			<angle>0</angle>
			<triangleMeasure>0</triangleMeasure>
			<rectangleMeasure>0</rectangleMeasure>
			<circleMeasure>0</circleMeasure>
			<centroidX>3</centroidX>
			<centroidY>4</centroidY>
		</spatialEntity>
		<spatialEntity spatialType="region" scaleAndSubsystem="Tissue.ContractileActivity">
			<clusteredness>1</clusteredness>
			<density>0.1297375241915385</density>
			<area>16</area>
			<perimeter>16</perimeter>
			<distanceFromOrigin>0</distanceFromOrigin>
			<angle>360</angle>
			<triangleMeasure>0.5</triangleMeasure>
			<rectangleMeasure>1</rectangleMeasure>
			<circleMeasure>0.6000752290346185</circleMeasure>
			<centroidX>2.5</centroidX>
			<centroidY>2.5</centroidY>
		</spatialEntity>
		<numericStateVariable scaleAndSubsystem="Organ.Uterus">
			<name>Pressure</name>
			<value>1.24704</value>
		</numericStateVariable>
		<numericStateVariable scaleAndSubsystem="Tissue.BurstActivity">
			<name>avgClusterednessRegions</name>
			<value>1</value>
		</numericStateVariable>
		<numericStateVariable scaleAndSubsystem="Tissue.ContractileActivity">
			<name>avgClusterednessRegions</name>
			<value>1</value>
		</numericStateVariable>
		<numericStateVariable scaleAndSubsystem="Tissue.RefractoryActivity">
			<name>avgClusterednessRegions</name>
			<value>1</value>
		</numericStateVariable>
		<numericStateVariable scaleAndSubsystem="Tissue.BurstActivity">
			<name>avgDensityRegions</name>
			<value>1</value>
		</numericStateVariable>
		<numericStateVariable scaleAndSubsystem="Tissue.ContractileActivity">
			<name>avgDensityRegions</name>
			<value>0.1297375241915385</value>
		</numericStateVariable>
		<numericStateVariable scaleAndSubsystem="Tissue.RefractoryActivity">
			<name>avgDensityRegions</name>
			<value>1</value>
		</numericStateVariable>
	</timepoint>
	<timepoint value="32">
		<spatialEntity spatialType="region" scaleAndSubsystem="Tissue.ContractileActivity">
			<clusteredness>1</clusteredness>
			<density>0.06991001005266227</density>
			<area>16</area>
			<perimeter>16</perimeter>
			<distanceFromOrigin>0</distanceFromOrigin>
			<angle>360</angle>
			<triangleMeasure>0.5</triangleMeasure>
			<rectangleMeasure>1</rectangleMeasure>
			<circleMeasure>0.6000752290346185</circleMeasure>
			<centroidX>2.5</centroidX>
			<centroidY>2.5</centroidY>
		</spatialEntity>
		<numericStateVariable scaleAndSubsystem="Organ.Uterus">
			<name>Pressure</name>
			<value>0.5</value>
		</numericStateVariable>
		<numericStateVariable scaleAndSubsystem="Tissue.BurstActivity">
			<name>avgClusterednessRegions</name>
			<value>1</value>
		</numericStateVariable>
		<numericStateVariable scaleAndSubsystem="Tissue.ContractileActivity">
			<name>avgClusterednessRegions</name>
			<value>1</value>
		</numericStateVariable>
		<numericStateVariable scaleAndSubsystem="Tissue.RefractoryActivity">
			<name>avgClusterednessRegions</name>
			<value>1</value>
		</numericStateVariable>
		<numericStateVariable scaleAndSubsystem="Tissue.BurstActivity">
			<name>avgDensityRegions</name>
			<value>0</value>
		</numericStateVariable>
		<numericStateVariable scaleAndSubsystem="Tissue.ContractileActivity">
			<name>avgDensityRegions</name>
			<value>0.06991001005266227</value>
		</numericStateVariable>
		<numericStateVariable scaleAndSubsystem="Tissue.RefractoryActivity">
			<name>avgDensityRegions</name>
			<value>0</value>
		</numericStateVariable>
	</timepoint>
	<timepoint value="33">
		<spatialEntity spatialType="region" scaleAndSubsystem="Tissue.ContractileActivity">
			<clusteredness>1</clusteredness>
			<density>0.01040361988193849</density>
			<area>16</area>
			<perimeter>16</perimeter>
			<distanceFromOrigin>0</distanceFromOrigin>
			<angle>360</angle>
			<triangleMeasure>0.5</triangleMeasure>
			<rectangleMeasure>1</rectangleMeasure>
			<circleMeasure>0.6000752290346185</circleMeasure>
			<centroidX>2.5</centroidX>
			<centroidY>2.5</centroidY>
		</spatialEntity>
		<numericStateVariable scaleAndSubsystem="Organ.Uterus">
			<name>Pressure</name>
			<value>0.5</value>
		</numericStateVariable>
		<numericStateVariable scaleAndSubsystem="Tissue.BurstActivity">
			<name>avgClusterednessRegions</name>
			<value>1</value>
		</numericStateVariable>
		<numericStateVariable scaleAndSubsystem="Tissue.ContractileActivity">
			<name>avgClusterednessRegions</name>
			<value>1</value>
		</numericStateVariable>
		<numericStateVariable scaleAndSubsystem="Tissue.RefractoryActivity">
			<name>avgClusterednessRegions</name>
			<value>1</value>
		</numericStateVariable>
		<numericStateVariable scaleAndSubsystem="Tissue.BurstActivity">
			<name>avgDensityRegions</name>
			<value>0</value>
		</numericStateVariable>
		<numericStateVariable scaleAndSubsystem="Tissue.ContractileActivity">
			<name>avgDensityRegions</name>
			<value>0.01040361988193849</value>
		</numericStateVariable>
		<numericStateVariable scaleAndSubsystem="Tissue.RefractoryActivity">
			<name>avgDensityRegions</name>
			<value>0</value>
		</numericStateVariable>
	</timepoint>
	<timepoint value="34">
		<spatialEntity spatialType="region" scaleAndSubsystem="Tissue.ContractileActivity">
			<clusteredness>1</clusteredness>
			<density>0.01040361988193849</density>
			<area>16</area>
			<perimeter>16</perimeter>
			<distanceFromOrigin>0</distanceFromOrigin>
			<angle>360</angle>
			<triangleMeasure>0.5</triangleMeasure>
			<rectangleMeasure>1</rectangleMeasure>
			<circleMeasure>0.6000752290346185</circleMeasure>
			<centroidX>2.5</centroidX>
			<centroidY>2.5</centroidY>
		</spatialEntity>
		<numericStateVariable scaleAndSubsystem="Organ.Uterus">
			<name>Pressure</name>
			<value>0.5</value>
		</numericStateVariable>
		<numericStateVariable scaleAndSubsystem="Tissue.BurstActivity">
			<name>avgClusterednessRegions</name>
			<value>1</value>
		</numericStateVariable>
		<numericStateVariable scaleAndSubsystem="Tissue.ContractileActivity">
			<name>avgClusterednessRegions</name>
			<value>1</value>
		</numericStateVariable>
		<numericStateVariable scaleAndSubsystem="Tissue.RefractoryActivity">
			<name>avgClusterednessRegions</name>
			<value>1</value>
		</numericStateVariable>
		<numericStateVariable scaleAndSubsystem="Tissue.BurstActivity">
			<name>avgDensityRegions</name>
			<value>0</value>
		</numericStateVariable>
		<numericStateVariable scaleAndSubsystem="Tissue.ContractileActivity">
			<name>avgDensityRegions</name>
			<value>0.01040361988193849</value>
		</numericStateVariable>
		<numericStateVariable scaleAndSubsystem="Tissue.RefractoryActivity">
			<name>avgDensityRegions</name>
			<value>0</value>
		</numericStateVariable>
	</timepoint>
	<timepoint value="35">
		<spatialEntity spatialType="region" scaleAndSubsystem="Tissue.ContractileActivity">
			<clusteredness>1</clusteredness>
			<density>0.01040361988193849</density>
			<area>16</area>
			<perimeter>16</perimeter>
			<distanceFromOrigin>0</distanceFromOrigin>
			<angle>360</angle>
			<triangleMeasure>0.5</triangleMeasure>
			<rectangleMeasure>1</rectangleMeasure>
			<circleMeasure>0.6000752290346185</circleMeasure>
			<centroidX>2.5</centroidX>
			<centroidY>2.5</centroidY>
		</spatialEntity>
		<numericStateVariable scaleAndSubsystem="Organ.Uterus">
			<name>Pressure</name>
			<value>0.5</value>
		</numericStateVariable>
		<numericStateVariable scaleAndSubsystem="Tissue.BurstActivity">
			<name>avgClusterednessRegions</name>
			<value>1</value>
		</numericStateVariable>
		<numericStateVariable scaleAndSubsystem="Tissue.ContractileActivity">
			<name>avgClusterednessRegions</name>
			<value>1</value>
		</numericStateVariable>
		<numericStateVariable scaleAndSubsystem="Tissue.RefractoryActivity">
			<name>avgClusterednessRegions</name>
			<value>1</value>
		</numericStateVariable>
		<numericStateVariable scaleAndSubsystem="Tissue.BurstActivity">
			<name>avgDensityRegions</name>
			<value>0</value>
		</numericStateVariable>
		<numericStateVariable scaleAndSubsystem="Tissue.ContractileActivity">
			<name>avgDensityRegions</name>
			<value>0.01040361988193849</value>
		</numericStateVariable>
		<numericStateVariable scaleAndSubsystem="Tissue.RefractoryActivity">
			<name>avgDensityRegions</name>
			<value>0</value>
		</numericStateVariable>
	</timepoint>
	<timepoint value="36">
		<spatialEntity spatialType="region" scaleAndSubsystem="Tissue.ContractileActivity">
			<clusteredness>1</clusteredness>
			<density>0.01040361988193849</density>
			<area>16</area>
			<perimeter>16</perimeter>
			<distanceFromOrigin>0</distanceFromOrigin>
			<angle>360</angle>
			<triangleMeasure>0.5</triangleMeasure>
			<rectangleMeasure>1</rectangleMeasure>
			<circleMeasure>0.6000752290346185</circleMeasure>
			<centroidX>2.5</centroidX>
			<centroidY>2.5</centroidY>
		</spatialEntity>
		<numericStateVariable scaleAndSubsystem="Organ.Uterus">
			<name>Pressure</name>
			<value>0.5</value>
		</numericStateVariable>
		<numericStateVariable scaleAndSubsystem="Tissue.BurstActivity">
			<name>avgClusterednessRegions</name>
			<value>1</value>
		</numericStateVariable>
		<numericStateVariable scaleAndSubsystem="Tissue.ContractileActivity">
			<name>avgClusterednessRegions</name>
			<value>1</value>
		</numericStateVariable>
		<numericStateVariable scaleAndSubsystem="Tissue.RefractoryActivity">
			<name>avgClusterednessRegions</name>
			<value>1</value>
		</numericStateVariable>
		<numericStateVariable scaleAndSubsystem="Tissue.BurstActivity">
			<name>avgDensityRegions</name>
			<value>0</value>
		</numericStateVariable>
		<numericStateVariable scaleAndSubsystem="Tissue.ContractileActivity">
			<name>avgDensityRegions</name>
			<value>0.01040361988193849</value>
		</numericStateVariable>
		<numericStateVariable scaleAndSubsystem="Tissue.RefractoryActivity">
			<name>avgDensityRegions</name>
			<value>0</value>
		</numericStateVariable>
	</timepoint>
	<timepoint value="37">
		<spatialEntity spatialType="region" scaleAndSubsystem="Tissue.ContractileActivity">
			<clusteredness>1</clusteredness>
			<density>0.01040361988193849</density>
			<area>16</area>
			<perimeter>16</perimeter>
			<distanceFromOrigin>0</distanceFromOrigin>
			<angle>360</angle>
			<triangleMeasure>0.5</triangleMeasure>
			<rectangleMeasure>1</rectangleMeasure>
			<circleMeasure>0.6000752290346185</circleMeasure>
			<centroidX>2.5</centroidX>
			<centroidY>2.5</centroidY>
		</spatialEntity>
		<numericStateVariable scaleAndSubsystem="Organ.Uterus">
			<name>Pressure</name>
			<value>0.5</value>
		</numericStateVariable>
		<numericStateVariable scaleAndSubsystem="Tissue.BurstActivity">
			<name>avgClusterednessRegions</name>
			<value>1</value>
		</numericStateVariable>
		<numericStateVariable scaleAndSubsystem="Tissue.ContractileActivity">
			<name>avgClusterednessRegions</name>
			<value>1</value>
		</numericStateVariable>
		<numericStateVariable scaleAndSubsystem="Tissue.RefractoryActivity">
			<name>avgClusterednessRegions</name>
			<value>1</value>
		</numericStateVariable>
		<numericStateVariable scaleAndSubsystem="Tissue.BurstActivity">
			<name>avgDensityRegions</name>
			<value>0</value>
		</numericStateVariable>
		<numericStateVariable scaleAndSubsystem="Tissue.ContractileActivity">
			<name>avgDensityRegions</name>
			<value>0.01040361988193849</value>
		</numericStateVariable>
		<numericStateVariable scaleAndSubsystem="Tissue.RefractoryActivity">
			<name>avgDensityRegions</name>
			<value>0</value>
		</numericStateVariable>
	</timepoint>
	<timepoint value="38">
		<spatialEntity spatialType="region" scaleAndSubsystem="Tissue.ContractileActivity">
			<clusteredness>1</clusteredness>
			<density>0.01040361988193849</density>
			<area>16</area>
			<perimeter>16</perimeter>
			<distanceFromOrigin>0</distanceFromOrigin>
			<angle>360</angle>
			<triangleMeasure>0.5</triangleMeasure>
			<rectangleMeasure>1</rectangleMeasure>
			<circleMeasure>0.6000752290346185</circleMeasure>
			<centroidX>2.5</centroidX>
			<centroidY>2.5</centroidY>
		</spatialEntity>
		<numericStateVariable scaleAndSubsystem="Organ.Uterus">
			<name>Pressure</name>
			<value>0.5</value>
		</numericStateVariable>
		<numericStateVariable scaleAndSubsystem="Tissue.BurstActivity">
			<name>avgClusterednessRegions</name>
			<value>1</value>
		</numericStateVariable>
		<numericStateVariable scaleAndSubsystem="Tissue.ContractileActivity">
			<name>avgClusterednessRegions</name>
			<value>1</value>
		</numericStateVariable>
		<numericStateVariable scaleAndSubsystem="Tissue.RefractoryActivity">
			<name>avgClusterednessRegions</name>
			<value>1</value>
		</numericStateVariable>
		<numericStateVariable scaleAndSubsystem="Tissue.BurstActivity">
			<name>avgDensityRegions</name>
			<value>0</value>
		</numericStateVariable>
		<numericStateVariable scaleAndSubsystem="Tissue.ContractileActivity">
			<name>avgDensityRegions</name>
			<value>0.01040361988193849</value>
		</numericStateVariable>
		<numericStateVariable scaleAndSubsystem="Tissue.RefractoryActivity">
			<name>avgDensityRegions</name>
			<value>0</value>
		</numericStateVariable>
	</timepoint>
	<timepoint value="39">
		<spatialEntity spatialType="region" scaleAndSubsystem="Tissue.ContractileActivity">
			<clusteredness>1</clusteredness>
			<density>0.01040361988193849</density>
			<area>16</area>
			<perimeter>16</perimeter>
			<distanceFromOrigin>0</distanceFromOrigin>
			<angle>360</angle>
			<triangleMeasure>0.5</triangleMeasure>
			<rectangleMeasure>1</rectangleMeasure>
			<circleMeasure>0.6000752290346185</circleMeasure>
			<centroidX>2.5</centroidX>
			<centroidY>2.5</centroidY>
		</spatialEntity>
		<numericStateVariable scaleAndSubsystem="Organ.Uterus">
			<name>Pressure</name>
			<value>0.5</value>
		</numericStateVariable>
		<numericStateVariable scaleAndSubsystem="Tissue.BurstActivity">
			<name>avgClusterednessRegions</name>
			<value>1</value>
		</numericStateVariable>
		<numericStateVariable scaleAndSubsystem="Tissue.ContractileActivity">
			<name>avgClusterednessRegions</name>
			<value>1</value>
		</numericStateVariable>
		<numericStateVariable scaleAndSubsystem="Tissue.RefractoryActivity">
			<name>avgClusterednessRegions</name>
			<value>1</value>
		</numericStateVariable>
		<numericStateVariable scaleAndSubsystem="Tissue.BurstActivity">
			<name>avgDensityRegions</name>
			<value>0</value>
		</numericStateVariable>
		<numericStateVariable scaleAndSubsystem="Tissue.ContractileActivity">
			<name>avgDensityRegions</name>
			<value>0.01040361988193849</value>
		</numericStateVariable>
		<numericStateVariable scaleAndSubsystem="Tissue.RefractoryActivity">
			<name>avgDensityRegions</name>
			<value>0</value>
		</numericStateVariable>
	</timepoint>
	<timepoint value="40">
		<spatialEntity spatialType="region" scaleAndSubsystem="Tissue.ContractileActivity">
			<clusteredness>1</clusteredness>
			<density>0.01040361988193849</density>
			<area>16</area>
			<perimeter>16</perimeter>
			<distanceFromOrigin>0</distanceFromOrigin>
			<angle>360</angle>
			<triangleMeasure>0.5</triangleMeasure>
			<rectangleMeasure>1</rectangleMeasure>
			<circleMeasure>0.6000752290346185</circleMeasure>
			<centroidX>2.5</centroidX>
			<centroidY>2.5</centroidY>
		</spatialEntity>
		<numericStateVariable scaleAndSubsystem="Organ.Uterus">
			<name>Pressure</name>
			<value>0.5</value>
		</numericStateVariable>
		<numericStateVariable scaleAndSubsystem="Tissue.BurstActivity">
			<name>avgClusterednessRegions</name>
			<value>1</value>
		</numericStateVariable>
		<numericStateVariable scaleAndSubsystem="Tissue.ContractileActivity">
			<name>avgClusterednessRegions</name>
			<value>1</value>
		</numericStateVariable>
		<numericStateVariable scaleAndSubsystem="Tissue.RefractoryActivity">
			<name>avgClusterednessRegions</name>
			<value>1</value>
		</numericStateVariable>
		<numericStateVariable scaleAndSubsystem="Tissue.BurstActivity">
			<name>avgDensityRegions</name>
			<value>0</value>
		</numericStateVariable>
		<numericStateVariable scaleAndSubsystem="Tissue.ContractileActivity">
			<name>avgDensityRegions</name>
			<value>0.01040361988193849</value>
		</numericStateVariable>
		<numericStateVariable scaleAndSubsystem="Tissue.RefractoryActivity">
			<name>avgDensityRegions</name>
			<value>0</value>
		</numericStateVariable>
	</timepoint>
	<timepoint value="41">
		<spatialEntity spatialType="region" scaleAndSubsystem="Tissue.ContractileActivity">
			<clusteredness>1</clusteredness>
			<density>0.01040361988193849</density>
			<area>16</area>
			<perimeter>16</perimeter>
			<distanceFromOrigin>0</distanceFromOrigin>
			<angle>360</angle>
			<triangleMeasure>0.5</triangleMeasure>
			<rectangleMeasure>1</rectangleMeasure>
			<circleMeasure>0.6000752290346185</circleMeasure>
			<centroidX>2.5</centroidX>
			<centroidY>2.5</centroidY>
		</spatialEntity>
		<numericStateVariable scaleAndSubsystem="Organ.Uterus">
			<name>Pressure</name>
			<value>0.5</value>
		</numericStateVariable>
		<numericStateVariable scaleAndSubsystem="Tissue.BurstActivity">
			<name>avgClusterednessRegions</name>
			<value>1</value>
		</numericStateVariable>
		<numericStateVariable scaleAndSubsystem="Tissue.ContractileActivity">
			<name>avgClusterednessRegions</name>
			<value>1</value>
		</numericStateVariable>
		<numericStateVariable scaleAndSubsystem="Tissue.RefractoryActivity">
			<name>avgClusterednessRegions</name>
			<value>1</value>
		</numericStateVariable>
		<numericStateVariable scaleAndSubsystem="Tissue.BurstActivity">
			<name>avgDensityRegions</name>
			<value>0</value>
		</numericStateVariable>
		<numericStateVariable scaleAndSubsystem="Tissue.ContractileActivity">
			<name>avgDensityRegions</name>
			<value>0.01040361988193849</value>
		</numericStateVariable>
		<numericStateVariable scaleAndSubsystem="Tissue.RefractoryActivity">
			<name>avgDensityRegions</name>
			<value>0</value>
		</numericStateVariable>
	</timepoint>
	<timepoint value="42">
		<spatialEntity spatialType="region" scaleAndSubsystem="Tissue.RefractoryActivity">
			<clusteredness>1</clusteredness>
			<density>1</density>
			<area>1</area>
			<perimeter>4</perimeter>
			<distanceFromOrigin>1.58113883008419</distanceFromOrigin>
			<angle>0</angle>
			<triangleMeasure>0</triangleMeasure>
			<rectangleMeasure>0</rectangleMeasure>
			<circleMeasure>0</circleMeasure>
			<centroidX>1</centroidX>
			<centroidY>3</centroidY>
		</spatialEntity>
		<spatialEntity spatialType="region" scaleAndSubsystem="Tissue.ContractileActivity">
			<clusteredness>1</clusteredness>
			<density>0.01040361988193849</density>
			<area>16</area>
			<perimeter>16</perimeter>
			<distanceFromOrigin>0</distanceFromOrigin>
			<angle>360</angle>
			<triangleMeasure>0.5</triangleMeasure>
			<rectangleMeasure>1</rectangleMeasure>
			<circleMeasure>0.6000752290346185</circleMeasure>
			<centroidX>2.5</centroidX>
			<centroidY>2.5</centroidY>
		</spatialEntity>
		<numericStateVariable scaleAndSubsystem="Organ.Uterus">
			<name>Pressure</name>
			<value>0.5</value>
		</numericStateVariable>
		<numericStateVariable scaleAndSubsystem="Tissue.BurstActivity">
			<name>avgClusterednessRegions</name>
			<value>1</value>
		</numericStateVariable>
		<numericStateVariable scaleAndSubsystem="Tissue.ContractileActivity">
			<name>avgClusterednessRegions</name>
			<value>1</value>
		</numericStateVariable>
		<numericStateVariable scaleAndSubsystem="Tissue.RefractoryActivity">
			<name>avgClusterednessRegions</name>
			<value>1</value>
		</numericStateVariable>
		<numericStateVariable scaleAndSubsystem="Tissue.BurstActivity">
			<name>avgDensityRegions</name>
			<value>0</value>
		</numericStateVariable>
		<numericStateVariable scaleAndSubsystem="Tissue.ContractileActivity">
			<name>avgDensityRegions</name>
			<value>0.01040361988193849</value>
		</numericStateVariable>
		<numericStateVariable scaleAndSubsystem="Tissue.RefractoryActivity">
			<name>avgDensityRegions</name>
			<value>1</value>
		</numericStateVariable>
	</timepoint>
	<timepoint value="43">
		<spatialEntity spatialType="region" scaleAndSubsystem="Tissue.RefractoryActivity">
			<clusteredness>1</clusteredness>
			<density>1</density>
			<area>1</area>
			<perimeter>4</perimeter>
			<distanceFromOrigin>1.58113883008419</distanceFromOrigin>
			<angle>0</angle>
			<triangleMeasure>0</triangleMeasure>
			<rectangleMeasure>0</rectangleMeasure>
			<circleMeasure>0</circleMeasure>
			<centroidX>1</centroidX>
			<centroidY>3</centroidY>
		</spatialEntity>
		<spatialEntity spatialType="region" scaleAndSubsystem="Tissue.ContractileActivity">
			<clusteredness>1</clusteredness>
			<density>0.01419200748205185</density>
			<area>16</area>
			<perimeter>16</perimeter>
			<distanceFromOrigin>0</distanceFromOrigin>
			<angle>360</angle>
			<triangleMeasure>0.5</triangleMeasure>
			<rectangleMeasure>1</rectangleMeasure>
			<circleMeasure>0.6000752290346185</circleMeasure>
			<centroidX>2.5</centroidX>
			<centroidY>2.5</centroidY>
		</spatialEntity>
		<numericStateVariable scaleAndSubsystem="Organ.Uterus">
			<name>Pressure</name>
			<value>0.5</value>
		</numericStateVariable>
		<numericStateVariable scaleAndSubsystem="Tissue.BurstActivity">
			<name>avgClusterednessRegions</name>
			<value>1</value>
		</numericStateVariable>
		<numericStateVariable scaleAndSubsystem="Tissue.ContractileActivity">
			<name>avgClusterednessRegions</name>
			<value>1</value>
		</numericStateVariable>
		<numericStateVariable scaleAndSubsystem="Tissue.RefractoryActivity">
			<name>avgClusterednessRegions</name>
			<value>1</value>
		</numericStateVariable>
		<numericStateVariable scaleAndSubsystem="Tissue.BurstActivity">
			<name>avgDensityRegions</name>
			<value>0</value>
		</numericStateVariable>
		<numericStateVariable scaleAndSubsystem="Tissue.ContractileActivity">
			<name>avgDensityRegions</name>
			<value>0.01419200748205185</value>
		</numericStateVariable>
		<numericStateVariable scaleAndSubsystem="Tissue.RefractoryActivity">
			<name>avgDensityRegions</name>
			<value>1</value>
		</numericStateVariable>
	</timepoint>
	<timepoint value="44">
		<spatialEntity spatialType="region" scaleAndSubsystem="Tissue.RefractoryActivity">
			<clusteredness>1</clusteredness>
			<density>1</density>
			<area>1</area>
			<perimeter>4</perimeter>
			<distanceFromOrigin>1.58113883008419</distanceFromOrigin>
			<angle>0</angle>
			<triangleMeasure>0</triangleMeasure>
			<rectangleMeasure>0</rectangleMeasure>
			<circleMeasure>0</circleMeasure>
			<centroidX>1</centroidX>
			<centroidY>3</centroidY>
		</spatialEntity>
		<spatialEntity spatialType="region" scaleAndSubsystem="Tissue.ContractileActivity">
			<clusteredness>1</clusteredness>
			<density>0.01419200748205185</density>
			<area>16</area>
			<perimeter>16</perimeter>
			<distanceFromOrigin>0</distanceFromOrigin>
			<angle>360</angle>
			<triangleMeasure>0.5</triangleMeasure>
			<rectangleMeasure>1</rectangleMeasure>
			<circleMeasure>0.6000752290346185</circleMeasure>
			<centroidX>2.5</centroidX>
			<centroidY>2.5</centroidY>
		</spatialEntity>
		<numericStateVariable scaleAndSubsystem="Organ.Uterus">
			<name>Pressure</name>
			<value>0.5</value>
		</numericStateVariable>
		<numericStateVariable scaleAndSubsystem="Tissue.BurstActivity">
			<name>avgClusterednessRegions</name>
			<value>1</value>
		</numericStateVariable>
		<numericStateVariable scaleAndSubsystem="Tissue.ContractileActivity">
			<name>avgClusterednessRegions</name>
			<value>1</value>
		</numericStateVariable>
		<numericStateVariable scaleAndSubsystem="Tissue.RefractoryActivity">
			<name>avgClusterednessRegions</name>
			<value>1</value>
		</numericStateVariable>
		<numericStateVariable scaleAndSubsystem="Tissue.BurstActivity">
			<name>avgDensityRegions</name>
			<value>0</value>
		</numericStateVariable>
		<numericStateVariable scaleAndSubsystem="Tissue.ContractileActivity">
			<name>avgDensityRegions</name>
			<value>0.01419200748205185</value>
		</numericStateVariable>
		<numericStateVariable scaleAndSubsystem="Tissue.RefractoryActivity">
			<name>avgDensityRegions</name>
			<value>1</value>
		</numericStateVariable>
	</timepoint>
	<timepoint value="45">
		<spatialEntity spatialType="region" scaleAndSubsystem="Tissue.RefractoryActivity">
			<clusteredness>1</clusteredness>
			<density>1</density>
			<area>1</area>
			<perimeter>4</perimeter>
			<distanceFromOrigin>1.58113883008419</distanceFromOrigin>
			<angle>0</angle>
			<triangleMeasure>0</triangleMeasure>
			<rectangleMeasure>0</rectangleMeasure>
			<circleMeasure>0</circleMeasure>
			<centroidX>1</centroidX>
			<centroidY>3</centroidY>
		</spatialEntity>
		<spatialEntity spatialType="region" scaleAndSubsystem="Tissue.ContractileActivity">
			<clusteredness>1</clusteredness>
			<density>0.01419200748205185</density>
			<area>16</area>
			<perimeter>16</perimeter>
			<distanceFromOrigin>0</distanceFromOrigin>
			<angle>360</angle>
			<triangleMeasure>0.5</triangleMeasure>
			<rectangleMeasure>1</rectangleMeasure>
			<circleMeasure>0.6000752290346185</circleMeasure>
			<centroidX>2.5</centroidX>
			<centroidY>2.5</centroidY>
		</spatialEntity>
		<numericStateVariable scaleAndSubsystem="Organ.Uterus">
			<name>Pressure</name>
			<value>0.5</value>
		</numericStateVariable>
		<numericStateVariable scaleAndSubsystem="Tissue.BurstActivity">
			<name>avgClusterednessRegions</name>
			<value>1</value>
		</numericStateVariable>
		<numericStateVariable scaleAndSubsystem="Tissue.ContractileActivity">
			<name>avgClusterednessRegions</name>
			<value>1</value>
		</numericStateVariable>
		<numericStateVariable scaleAndSubsystem="Tissue.RefractoryActivity">
			<name>avgClusterednessRegions</name>
			<value>1</value>
		</numericStateVariable>
		<numericStateVariable scaleAndSubsystem="Tissue.BurstActivity">
			<name>avgDensityRegions</name>
			<value>0</value>
		</numericStateVariable>
		<numericStateVariable scaleAndSubsystem="Tissue.ContractileActivity">
			<name>avgDensityRegions</name>
			<value>0.01419200748205185</value>
		</numericStateVariable>
		<numericStateVariable scaleAndSubsystem="Tissue.RefractoryActivity">
			<name>avgDensityRegions</name>
			<value>1</value>
		</numericStateVariable>
	</timepoint>
	<timepoint value="46">
		<spatialEntity spatialType="region" scaleAndSubsystem="Tissue.RefractoryActivity">
			<clusteredness>1</clusteredness>
			<density>1</density>
			<area>1</area>
			<perimeter>4</perimeter>
			<distanceFromOrigin>1.58113883008419</distanceFromOrigin>
			<angle>0</angle>
			<triangleMeasure>0</triangleMeasure>
			<rectangleMeasure>0</rectangleMeasure>
			<circleMeasure>0</circleMeasure>
			<centroidX>1</centroidX>
			<centroidY>3</centroidY>
		</spatialEntity>
		<spatialEntity spatialType="region" scaleAndSubsystem="Tissue.RefractoryActivity">
			<clusteredness>1</clusteredness>
			<density>1</density>
			<area>1</area>
			<perimeter>4</perimeter>
			<distanceFromOrigin>0.7071067811865476</distanceFromOrigin>
			<angle>0</angle>
			<triangleMeasure>0</triangleMeasure>
			<rectangleMeasure>0</rectangleMeasure>
			<circleMeasure>0</circleMeasure>
			<centroidX>3</centroidX>
			<centroidY>2</centroidY>
		</spatialEntity>
		<spatialEntity spatialType="region" scaleAndSubsystem="Tissue.ContractileActivity">
			<clusteredness>1</clusteredness>
			<density>0.01419200748205185</density>
			<area>16</area>
			<perimeter>16</perimeter>
			<distanceFromOrigin>0</distanceFromOrigin>
			<angle>360</angle>
			<triangleMeasure>0.5</triangleMeasure>
			<rectangleMeasure>1</rectangleMeasure>
			<circleMeasure>0.6000752290346185</circleMeasure>
			<centroidX>2.5</centroidX>
			<centroidY>2.5</centroidY>
		</spatialEntity>
		<numericStateVariable scaleAndSubsystem="Organ.Uterus">
			<name>Pressure</name>
			<value>0.5</value>
		</numericStateVariable>
		<numericStateVariable scaleAndSubsystem="Tissue.BurstActivity">
			<name>avgClusterednessRegions</name>
			<value>1</value>
		</numericStateVariable>
		<numericStateVariable scaleAndSubsystem="Tissue.ContractileActivity">
			<name>avgClusterednessRegions</name>
			<value>1</value>
		</numericStateVariable>
		<numericStateVariable scaleAndSubsystem="Tissue.RefractoryActivity">
			<name>avgClusterednessRegions</name>
			<value>0.4472135954999579</value>
		</numericStateVariable>
		<numericStateVariable scaleAndSubsystem="Tissue.BurstActivity">
			<name>avgDensityRegions</name>
			<value>0</value>
		</numericStateVariable>
		<numericStateVariable scaleAndSubsystem="Tissue.ContractileActivity">
			<name>avgDensityRegions</name>
			<value>0.01419200748205185</value>
		</numericStateVariable>
		<numericStateVariable scaleAndSubsystem="Tissue.RefractoryActivity">
			<name>avgDensityRegions</name>
			<value>1</value>
		</numericStateVariable>
	</timepoint>
	<timepoint value="47">
		<spatialEntity spatialType="region" scaleAndSubsystem="Tissue.RefractoryActivity">
			<clusteredness>1</clusteredness>
			<density>1</density>
			<area>4</area>
			<perimeter>14</perimeter>
			<distanceFromOrigin>0.7071067811865476</distanceFromOrigin>
			<angle>180</angle>
			<triangleMeasure>0</triangleMeasure>
			<rectangleMeasure>0</rectangleMeasure>
			<circleMeasure>0</circleMeasure>
			<centroidX>2.5</centroidX>
			<centroidY>2.333333</centroidY>
		</spatialEntity>
		<spatialEntity spatialType="region" scaleAndSubsystem="Tissue.ContractileActivity">
			<clusteredness>1</clusteredness>
			<density>0.01799225710770663</density>
			<area>16</area>
			<perimeter>16</perimeter>
			<distanceFromOrigin>0</distanceFromOrigin>
			<angle>360</angle>
			<triangleMeasure>0.5</triangleMeasure>
			<rectangleMeasure>1</rectangleMeasure>
			<circleMeasure>0.6000752290346185</circleMeasure>
			<centroidX>2.5</centroidX>
			<centroidY>2.5</centroidY>
		</spatialEntity>
		<numericStateVariable scaleAndSubsystem="Organ.Uterus">
			<name>Pressure</name>
			<value>0.5</value>
		</numericStateVariable>
		<numericStateVariable scaleAndSubsystem="Tissue.BurstActivity">
			<name>avgClusterednessRegions</name>
			<value>1</value>
		</numericStateVariable>
		<numericStateVariable scaleAndSubsystem="Tissue.ContractileActivity">
			<name>avgClusterednessRegions</name>
			<value>1</value>
		</numericStateVariable>
		<numericStateVariable scaleAndSubsystem="Tissue.RefractoryActivity">
			<name>avgClusterednessRegions</name>
			<value>1</value>
		</numericStateVariable>
		<numericStateVariable scaleAndSubsystem="Tissue.BurstActivity">
			<name>avgDensityRegions</name>
			<value>0</value>
		</numericStateVariable>
		<numericStateVariable scaleAndSubsystem="Tissue.ContractileActivity">
			<name>avgDensityRegions</name>
			<value>0.01799225710770663</value>
		</numericStateVariable>
		<numericStateVariable scaleAndSubsystem="Tissue.RefractoryActivity">
			<name>avgDensityRegions</name>
			<value>1</value>
		</numericStateVariable>
	</timepoint>
	<timepoint value="48">
		<spatialEntity spatialType="region" scaleAndSubsystem="Tissue.RefractoryActivity">
			<clusteredness>1</clusteredness>
			<density>1</density>
			<area>5</area>
			<perimeter>14</perimeter>
			<distanceFromOrigin>0</distanceFromOrigin>
			<angle>180</angle>
			<triangleMeasure>0.4444444444444444</triangleMeasure>
			<rectangleMeasure>0.3333333333333333</rectangleMeasure>
			<circleMeasure>0.1333500503208509</circleMeasure>
			<centroidX>2.5</centroidX>
			<centroidY>2.5</centroidY>
		</spatialEntity>
		<spatialEntity spatialType="region" scaleAndSubsystem="Tissue.ContractileActivity">
			<clusteredness>1</clusteredness>
			<density>0.02540205053839029</density>
			<area>16</area>
			<perimeter>16</perimeter>
			<distanceFromOrigin>0</distanceFromOrigin>
			<angle>360</angle>
			<triangleMeasure>0.5</triangleMeasure>
			<rectangleMeasure>1</rectangleMeasure>
			<circleMeasure>0.6000752290346185</circleMeasure>
			<centroidX>2.5</centroidX>
			<centroidY>2.5</centroidY>
		</spatialEntity>
		<numericStateVariable scaleAndSubsystem="Organ.Uterus">
			<name>Pressure</name>
			<value>0.5</value>
		</numericStateVariable>
		<numericStateVariable scaleAndSubsystem="Tissue.BurstActivity">
			<name>avgClusterednessRegions</name>
			<value>1</value>
		</numericStateVariable>
		<numericStateVariable scaleAndSubsystem="Tissue.ContractileActivity">
			<name>avgClusterednessRegions</name>
			<value>1</value>
		</numericStateVariable>
		<numericStateVariable scaleAndSubsystem="Tissue.RefractoryActivity">
			<name>avgClusterednessRegions</name>
			<value>1</value>
		</numericStateVariable>
		<numericStateVariable scaleAndSubsystem="Tissue.BurstActivity">
			<name>avgDensityRegions</name>
			<value>0</value>
		</numericStateVariable>
		<numericStateVariable scaleAndSubsystem="Tissue.ContractileActivity">
			<name>avgDensityRegions</name>
			<value>0.02540205053839029</value>
		</numericStateVariable>
		<numericStateVariable scaleAndSubsystem="Tissue.RefractoryActivity">
			<name>avgDensityRegions</name>
			<value>1</value>
		</numericStateVariable>
	</timepoint>
	<timepoint value="49">
		<spatialEntity spatialType="region" scaleAndSubsystem="Tissue.RefractoryActivity">
			<clusteredness>1</clusteredness>
			<density>1</density>
			<area>11</area>
			<perimeter>20</perimeter>
			<distanceFromOrigin>0</distanceFromOrigin>
			<angle>360</angle>
			<triangleMeasure>0.25</triangleMeasure>
			<rectangleMeasure>0.3333333333333333</rectangleMeasure>
			<circleMeasure>0.2000250763448728</circleMeasure>
			<centroidX>2.222222</centroidX>
			<centroidY>2.444444</centroidY>
		</spatialEntity>
		<spatialEntity spatialType="region" scaleAndSubsystem="Tissue.ContractileActivity">
			<clusteredness>1</clusteredness>
			<density>0.02822880069999134</density>
			<area>16</area>
			<perimeter>16</perimeter>
			<distanceFromOrigin>0</distanceFromOrigin>
			<angle>360</angle>
			<triangleMeasure>0.5</triangleMeasure>
			<rectangleMeasure>1</rectangleMeasure>
			<circleMeasure>0.6000752290346185</circleMeasure>
			<centroidX>2.5</centroidX>
			<centroidY>2.5</centroidY>
		</spatialEntity>
		<numericStateVariable scaleAndSubsystem="Organ.Uterus">
			<name>Pressure</name>
			<value>0.5</value>
		</numericStateVariable>
		<numericStateVariable scaleAndSubsystem="Tissue.BurstActivity">
			<name>avgClusterednessRegions</name>
			<value>1</value>
		</numericStateVariable>
		<numericStateVariable scaleAndSubsystem="Tissue.ContractileActivity">
			<name>avgClusterednessRegions</name>
			<value>1</value>
		</numericStateVariable>
		<numericStateVariable scaleAndSubsystem="Tissue.RefractoryActivity">
			<name>avgClusterednessRegions</name>
			<value>1</value>
		</numericStateVariable>
		<numericStateVariable scaleAndSubsystem="Tissue.BurstActivity">
			<name>avgDensityRegions</name>
			<value>0</value>
		</numericStateVariable>
		<numericStateVariable scaleAndSubsystem="Tissue.ContractileActivity">
			<name>avgDensityRegions</name>
			<value>0.02822880069999134</value>
		</numericStateVariable>
		<numericStateVariable scaleAndSubsystem="Tissue.RefractoryActivity">
			<name>avgDensityRegions</name>
			<value>1</value>
		</numericStateVariable>
	</timepoint>
	<timepoint value="50">
		<spatialEntity spatialType="region" scaleAndSubsystem="Tissue.RefractoryActivity">
			<clusteredness>1</clusteredness>
			<density>1</density>
			<area>15</area>
			<perimeter>18</perimeter>
			<distanceFromOrigin>0</distanceFromOrigin>
			<angle>360</angle>
			<triangleMeasure>0.4444444444444444</triangleMeasure>
			<rectangleMeasure>0.8888888888888888</rectangleMeasure>
			<circleMeasure>0.5334002035863276</circleMeasure>
			<centroidX>2.5</centroidX>
			<centroidY>2.833333</centroidY>
		</spatialEntity>
		<spatialEntity spatialType="region" scaleAndSubsystem="Tissue.ContractileActivity">
			<clusteredness>1</clusteredness>
			<density>0.03891944444062663</density>
			<area>16</area>
			<perimeter>16</perimeter>
			<distanceFromOrigin>0</distanceFromOrigin>
			<angle>360</angle>
			<triangleMeasure>0.5</triangleMeasure>
			<rectangleMeasure>1</rectangleMeasure>
			<circleMeasure>0.6000752290346185</circleMeasure>
			<centroidX>2.5</centroidX>
			<centroidY>2.5</centroidY>
		</spatialEntity>
		<numericStateVariable scaleAndSubsystem="Organ.Uterus">
			<name>Pressure</name>
			<value>0.5</value>
		</numericStateVariable>
		<numericStateVariable scaleAndSubsystem="Tissue.BurstActivity">
			<name>avgClusterednessRegions</name>
			<value>1</value>
		</numericStateVariable>
		<numericStateVariable scaleAndSubsystem="Tissue.ContractileActivity">
			<name>avgClusterednessRegions</name>
			<value>1</value>
		</numericStateVariable>
		<numericStateVariable scaleAndSubsystem="Tissue.RefractoryActivity">
			<name>avgClusterednessRegions</name>
			<value>1</value>
		</numericStateVariable>
		<numericStateVariable scaleAndSubsystem="Tissue.BurstActivity">
			<name>avgDensityRegions</name>
			<value>0</value>
		</numericStateVariable>
		<numericStateVariable scaleAndSubsystem="Tissue.ContractileActivity">
			<name>avgDensityRegions</name>
			<value>0.03891944444062663</value>
		</numericStateVariable>
		<numericStateVariable scaleAndSubsystem="Tissue.RefractoryActivity">
			<name>avgDensityRegions</name>
			<value>1</value>
		</numericStateVariable>
	</timepoint>
	<timepoint value="51">
		<spatialEntity spatialType="region" scaleAndSubsystem="Tissue.RefractoryActivity">
			<clusteredness>1</clusteredness>
			<density>1</density>
			<area>15</area>
			<perimeter>18</perimeter>
			<distanceFromOrigin>0</distanceFromOrigin>
			<angle>360</angle>
			<triangleMeasure>0.4444444444444444</triangleMeasure>
			<rectangleMeasure>0.8888888888888888</rectangleMeasure>
			<circleMeasure>0.5334002035863276</circleMeasure>
			<centroidX>2.5</centroidX>
			<centroidY>2.833333</centroidY>
		</spatialEntity>
		<spatialEntity spatialType="region" scaleAndSubsystem="Tissue.ContractileActivity">
			<clusteredness>1</clusteredness>
			<density>0.04698186820628596</density>
			<area>16</area>
			<perimeter>16</perimeter>
			<distanceFromOrigin>0</distanceFromOrigin>
			<angle>360</angle>
			<triangleMeasure>0.5</triangleMeasure>
			<rectangleMeasure>1</rectangleMeasure>
			<circleMeasure>0.6000752290346185</circleMeasure>
			<centroidX>2.5</centroidX>
			<centroidY>2.5</centroidY>
		</spatialEntity>
		<numericStateVariable scaleAndSubsystem="Organ.Uterus">
			<name>Pressure</name>
			<value>0.5</value>
		</numericStateVariable>
		<numericStateVariable scaleAndSubsystem="Tissue.BurstActivity">
			<name>avgClusterednessRegions</name>
			<value>1</value>
		</numericStateVariable>
		<numericStateVariable scaleAndSubsystem="Tissue.ContractileActivity">
			<name>avgClusterednessRegions</name>
			<value>1</value>
		</numericStateVariable>
		<numericStateVariable scaleAndSubsystem="Tissue.RefractoryActivity">
			<name>avgClusterednessRegions</name>
			<value>1</value>
		</numericStateVariable>
		<numericStateVariable scaleAndSubsystem="Tissue.BurstActivity">
			<name>avgDensityRegions</name>
			<value>0</value>
		</numericStateVariable>
		<numericStateVariable scaleAndSubsystem="Tissue.ContractileActivity">
			<name>avgDensityRegions</name>
			<value>0.04698186820628596</value>
		</numericStateVariable>
		<numericStateVariable scaleAndSubsystem="Tissue.RefractoryActivity">
			<name>avgDensityRegions</name>
			<value>1</value>
		</numericStateVariable>
	</timepoint>
	<timepoint value="52">
		<spatialEntity spatialType="region" scaleAndSubsystem="Tissue.RefractoryActivity">
			<clusteredness>1</clusteredness>
			<density>1</density>
			<area>16</area>
			<perimeter>16</perimeter>
			<distanceFromOrigin>0</distanceFromOrigin>
			<angle>360</angle>
			<triangleMeasure>0.5</triangleMeasure>
			<rectangleMeasure>1</rectangleMeasure>
			<circleMeasure>0.6000752290346185</circleMeasure>
			<centroidX>2.5</centroidX>
			<centroidY>2.5</centroidY>
		</spatialEntity>
		<spatialEntity spatialType="region" scaleAndSubsystem="Tissue.ContractileActivity">
			<clusteredness>1</clusteredness>
			<density>0.04698186820628596</density>
			<area>16</area>
			<perimeter>16</perimeter>
			<distanceFromOrigin>0</distanceFromOrigin>
			<angle>360</angle>
			<triangleMeasure>0.5</triangleMeasure>
			<rectangleMeasure>1</rectangleMeasure>
			<circleMeasure>0.6000752290346185</circleMeasure>
			<centroidX>2.5</centroidX>
			<centroidY>2.5</centroidY>
		</spatialEntity>
		<numericStateVariable scaleAndSubsystem="Organ.Uterus">
			<name>Pressure</name>
			<value>0.5</value>
		</numericStateVariable>
		<numericStateVariable scaleAndSubsystem="Tissue.BurstActivity">
			<name>avgClusterednessRegions</name>
			<value>1</value>
		</numericStateVariable>
		<numericStateVariable scaleAndSubsystem="Tissue.ContractileActivity">
			<name>avgClusterednessRegions</name>
			<value>1</value>
		</numericStateVariable>
		<numericStateVariable scaleAndSubsystem="Tissue.RefractoryActivity">
			<name>avgClusterednessRegions</name>
			<value>1</value>
		</numericStateVariable>
		<numericStateVariable scaleAndSubsystem="Tissue.BurstActivity">
			<name>avgDensityRegions</name>
			<value>0</value>
		</numericStateVariable>
		<numericStateVariable scaleAndSubsystem="Tissue.ContractileActivity">
			<name>avgDensityRegions</name>
			<value>0.04698186820628596</value>
		</numericStateVariable>
		<numericStateVariable scaleAndSubsystem="Tissue.RefractoryActivity">
			<name>avgDensityRegions</name>
			<value>1</value>
		</numericStateVariable>
	</timepoint>
	<timepoint value="53">
		<spatialEntity spatialType="region" scaleAndSubsystem="Tissue.RefractoryActivity">
			<clusteredness>1</clusteredness>
			<density>1</density>
			<area>16</area>
			<perimeter>16</perimeter>
			<distanceFromOrigin>0</distanceFromOrigin>
			<angle>360</angle>
			<triangleMeasure>0.5</triangleMeasure>
			<rectangleMeasure>1</rectangleMeasure>
			<circleMeasure>0.6000752290346185</circleMeasure>
			<centroidX>2.5</centroidX>
			<centroidY>2.5</centroidY>
		</spatialEntity>
		<spatialEntity spatialType="region" scaleAndSubsystem="Tissue.BurstActivity">
			<clusteredness>1</clusteredness>
			<density>1</density>
			<area>1</area>
			<perimeter>4</perimeter>
			<distanceFromOrigin>1.58113883008419</distanceFromOrigin>
			<angle>0</angle>
			<triangleMeasure>0</triangleMeasure>
			<rectangleMeasure>0</rectangleMeasure>
			<circleMeasure>0</circleMeasure>
			<centroidX>3</centroidX>
			<centroidY>4</centroidY>
		</spatialEntity>
		<spatialEntity spatialType="region" scaleAndSubsystem="Tissue.ContractileActivity">
			<clusteredness>1</clusteredness>
			<density>0.05201806823412577</density>
			<area>16</area>
			<perimeter>16</perimeter>
			<distanceFromOrigin>0</distanceFromOrigin>
			<angle>360</angle>
			<triangleMeasure>0.5</triangleMeasure>
			<rectangleMeasure>1</rectangleMeasure>
			<circleMeasure>0.6000752290346185</circleMeasure>
			<centroidX>2.5</centroidX>
			<centroidY>2.5</centroidY>
		</spatialEntity>
		<numericStateVariable scaleAndSubsystem="Organ.Uterus">
			<name>Pressure</name>
			<value>0.5</value>
		</numericStateVariable>
		<numericStateVariable scaleAndSubsystem="Tissue.BurstActivity">
			<name>avgClusterednessRegions</name>
			<value>1</value>
		</numericStateVariable>
		<numericStateVariable scaleAndSubsystem="Tissue.ContractileActivity">
			<name>avgClusterednessRegions</name>
			<value>1</value>
		</numericStateVariable>
		<numericStateVariable scaleAndSubsystem="Tissue.RefractoryActivity">
			<name>avgClusterednessRegions</name>
			<value>1</value>
		</numericStateVariable>
		<numericStateVariable scaleAndSubsystem="Tissue.BurstActivity">
			<name>avgDensityRegions</name>
			<value>1</value>
		</numericStateVariable>
		<numericStateVariable scaleAndSubsystem="Tissue.ContractileActivity">
			<name>avgDensityRegions</name>
			<value>0.05201806823412577</value>
		</numericStateVariable>
		<numericStateVariable scaleAndSubsystem="Tissue.RefractoryActivity">
			<name>avgDensityRegions</name>
			<value>1</value>
		</numericStateVariable>
	</timepoint>
	<timepoint value="54">
		<spatialEntity spatialType="region" scaleAndSubsystem="Tissue.RefractoryActivity">
			<clusteredness>1</clusteredness>
			<density>1</density>
			<area>16</area>
			<perimeter>16</perimeter>
			<distanceFromOrigin>0</distanceFromOrigin>
			<angle>360</angle>
			<triangleMeasure>0.5</triangleMeasure>
			<rectangleMeasure>1</rectangleMeasure>
			<circleMeasure>0.6000752290346185</circleMeasure>
			<centroidX>2.5</centroidX>
			<centroidY>2.5</centroidY>
		</spatialEntity>
		<spatialEntity spatialType="region" scaleAndSubsystem="Tissue.BurstActivity">
			<clusteredness>1</clusteredness>
			<density>1</density>
			<area>1</area>
			<perimeter>4</perimeter>
			<distanceFromOrigin>1.58113883008419</distanceFromOrigin>
			<angle>0</angle>
			<triangleMeasure>0</triangleMeasure>
			<rectangleMeasure>0</rectangleMeasure>
			<circleMeasure>0</circleMeasure>
			<centroidX>3</centroidX>
			<centroidY>4</centroidY>
		</spatialEntity>
		<spatialEntity spatialType="region" scaleAndSubsystem="Tissue.ContractileActivity">
			<clusteredness>1</clusteredness>
			<density>0.06460856912182826</density>
			<area>16</area>
			<perimeter>16</perimeter>
			<distanceFromOrigin>0</distanceFromOrigin>
			<angle>360</angle>
			<triangleMeasure>0.5</triangleMeasure>
			<rectangleMeasure>1</rectangleMeasure>
			<circleMeasure>0.6000752290346185</circleMeasure>
			<centroidX>2.5</centroidX>
			<centroidY>2.5</centroidY>
		</spatialEntity>
		<numericStateVariable scaleAndSubsystem="Organ.Uterus">
			<name>Pressure</name>
			<value>0.5625</value>
		</numericStateVariable>
		<numericStateVariable scaleAndSubsystem="Tissue.BurstActivity">
			<name>avgClusterednessRegions</name>
			<value>1</value>
		</numericStateVariable>
		<numericStateVariable scaleAndSubsystem="Tissue.ContractileActivity">
			<name>avgClusterednessRegions</name>
			<value>1</value>
		</numericStateVariable>
		<numericStateVariable scaleAndSubsystem="Tissue.RefractoryActivity">
			<name>avgClusterednessRegions</name>
			<value>1</value>
		</numericStateVariable>
		<numericStateVariable scaleAndSubsystem="Tissue.BurstActivity">
			<name>avgDensityRegions</name>
			<value>1</value>
		</numericStateVariable>
		<numericStateVariable scaleAndSubsystem="Tissue.ContractileActivity">
			<name>avgDensityRegions</name>
			<value>0.06460856912182826</value>
		</numericStateVariable>
		<numericStateVariable scaleAndSubsystem="Tissue.RefractoryActivity">
			<name>avgDensityRegions</name>
			<value>1</value>
		</numericStateVariable>
	</timepoint>
	<timepoint value="55">
		<spatialEntity spatialType="region" scaleAndSubsystem="Tissue.RefractoryActivity">
			<clusteredness>1</clusteredness>
			<density>1</density>
			<area>16</area>
			<perimeter>16</perimeter>
			<distanceFromOrigin>0</distanceFromOrigin>
			<angle>360</angle>
			<triangleMeasure>0.5</triangleMeasure>
			<rectangleMeasure>1</rectangleMeasure>
			<circleMeasure>0.6000752290346185</circleMeasure>
			<centroidX>2.5</centroidX>
			<centroidY>2.5</centroidY>
		</spatialEntity>
		<spatialEntity spatialType="region" scaleAndSubsystem="Tissue.BurstActivity">
			<clusteredness>1</clusteredness>
			<density>1</density>
			<area>1</area>
			<perimeter>4</perimeter>
			<distanceFromOrigin>1.58113883008419</distanceFromOrigin>
			<angle>0</angle>
			<triangleMeasure>0</triangleMeasure>
			<rectangleMeasure>0</rectangleMeasure>
			<circleMeasure>0</circleMeasure>
			<centroidX>3</centroidX>
			<centroidY>4</centroidY>
		</spatialEntity>
		<spatialEntity spatialType="region" scaleAndSubsystem="Tissue.BurstActivity">
			<clusteredness>1</clusteredness>
			<density>1</density>
			<area>1</area>
			<perimeter>4</perimeter>
			<distanceFromOrigin>1.58113883008419</distanceFromOrigin>
			<angle>0</angle>
			<triangleMeasure>0</triangleMeasure>
			<rectangleMeasure>0</rectangleMeasure>
			<circleMeasure>0</circleMeasure>
			<centroidX>1</centroidX>
			<centroidY>3</centroidY>
		</spatialEntity>
		<spatialEntity spatialType="region" scaleAndSubsystem="Tissue.ContractileActivity">
			<clusteredness>1</clusteredness>
			<density>0.07268468866161272</density>
			<area>16</area>
			<perimeter>16</perimeter>
			<distanceFromOrigin>0</distanceFromOrigin>
			<angle>360</angle>
			<triangleMeasure>0.5</triangleMeasure>
			<rectangleMeasure>1</rectangleMeasure>
			<circleMeasure>0.6000752290346185</circleMeasure>
			<centroidX>2.5</centroidX>
			<centroidY>2.5</centroidY>
		</spatialEntity>
		<numericStateVariable scaleAndSubsystem="Organ.Uterus">
			<name>Pressure</name>
			<value>0.632813</value>
		</numericStateVariable>
		<numericStateVariable scaleAndSubsystem="Tissue.BurstActivity">
			<name>avgClusterednessRegions</name>
			<value>0.4472135954999579</value>
		</numericStateVariable>
		<numericStateVariable scaleAndSubsystem="Tissue.ContractileActivity">
			<name>avgClusterednessRegions</name>
			<value>1</value>
		</numericStateVariable>
		<numericStateVariable scaleAndSubsystem="Tissue.RefractoryActivity">
			<name>avgClusterednessRegions</name>
			<value>1</value>
		</numericStateVariable>
		<numericStateVariable scaleAndSubsystem="Tissue.BurstActivity">
			<name>avgDensityRegions</name>
			<value>1</value>
		</numericStateVariable>
		<numericStateVariable scaleAndSubsystem="Tissue.ContractileActivity">
			<name>avgDensityRegions</name>
			<value>0.07268468866161272</value>
		</numericStateVariable>
		<numericStateVariable scaleAndSubsystem="Tissue.RefractoryActivity">
			<name>avgDensityRegions</name>
			<value>1</value>
		</numericStateVariable>
	</timepoint>
	<timepoint value="56">
		<spatialEntity spatialType="region" scaleAndSubsystem="Tissue.RefractoryActivity">
			<clusteredness>1</clusteredness>
			<density>1</density>
			<area>16</area>
			<perimeter>16</perimeter>
			<distanceFromOrigin>0</distanceFromOrigin>
			<angle>360</angle>
			<triangleMeasure>0.5</triangleMeasure>
			<rectangleMeasure>1</rectangleMeasure>
			<circleMeasure>0.6000752290346185</circleMeasure>
			<centroidX>2.5</centroidX>
			<centroidY>2.5</centroidY>
		</spatialEntity>
		<spatialEntity spatialType="region" scaleAndSubsystem="Tissue.BurstActivity">
			<clusteredness>1</clusteredness>
			<density>1</density>
			<area>1</area>
			<perimeter>4</perimeter>
			<distanceFromOrigin>1.58113883008419</distanceFromOrigin>
			<angle>0</angle>
			<triangleMeasure>0</triangleMeasure>
			<rectangleMeasure>0</rectangleMeasure>
			<circleMeasure>0</circleMeasure>
			<centroidX>3</centroidX>
			<centroidY>4</centroidY>
		</spatialEntity>
		<spatialEntity spatialType="region" scaleAndSubsystem="Tissue.BurstActivity">
			<clusteredness>1</clusteredness>
			<density>1</density>
			<area>1</area>
			<perimeter>4</perimeter>
			<distanceFromOrigin>1.58113883008419</distanceFromOrigin>
			<angle>0</angle>
			<triangleMeasure>0</triangleMeasure>
			<rectangleMeasure>0</rectangleMeasure>
			<circleMeasure>0</circleMeasure>
			<centroidX>1</centroidX>
			<centroidY>3</centroidY>
		</spatialEntity>
		<spatialEntity spatialType="region" scaleAndSubsystem="Tissue.BurstActivity">
			<clusteredness>1</clusteredness>
			<density>1</density>
			<area>1</area>
			<perimeter>4</perimeter>
			<distanceFromOrigin>0.7071067811865476</distanceFromOrigin>
			<angle>0</angle>
			<triangleMeasure>0</triangleMeasure>
			<rectangleMeasure>0</rectangleMeasure>
			<circleMeasure>0</circleMeasure>
			<centroidX>3</centroidX>
			<centroidY>2</centroidY>
		</spatialEntity>
		<spatialEntity spatialType="region" scaleAndSubsystem="Tissue.ContractileActivity">
			<clusteredness>1</clusteredness>
			<density>0.09375695668014826</density>
			<area>16</area>
			<perimeter>16</perimeter>
			<distanceFromOrigin>0</distanceFromOrigin>
			<angle>360</angle>
			<triangleMeasure>0.5</triangleMeasure>
			<rectangleMeasure>1</rectangleMeasure>
			<circleMeasure>0.6000752290346185</circleMeasure>
			<centroidX>2.5</centroidX>
			<centroidY>2.5</centroidY>
		</spatialEntity>
		<numericStateVariable scaleAndSubsystem="Organ.Uterus">
			<name>Pressure</name>
			<value>0.7910160000000001</value>
		</numericStateVariable>
		<numericStateVariable scaleAndSubsystem="Tissue.BurstActivity">
			<name>avgClusterednessRegions</name>
			<value>0.4635254915624211</value>
		</numericStateVariable>
		<numericStateVariable scaleAndSubsystem="Tissue.ContractileActivity">
			<name>avgClusterednessRegions</name>
			<value>1</value>
		</numericStateVariable>
		<numericStateVariable scaleAndSubsystem="Tissue.RefractoryActivity">
			<name>avgClusterednessRegions</name>
			<value>1</value>
		</numericStateVariable>
		<numericStateVariable scaleAndSubsystem="Tissue.BurstActivity">
			<name>avgDensityRegions</name>
			<value>1</value>
		</numericStateVariable>
		<numericStateVariable scaleAndSubsystem="Tissue.ContractileActivity">
			<name>avgDensityRegions</name>
			<value>0.09375695668014826</value>
		</numericStateVariable>
		<numericStateVariable scaleAndSubsystem="Tissue.RefractoryActivity">
			<name>avgDensityRegions</name>
			<value>1</value>
		</numericStateVariable>
	</timepoint>
	<timepoint value="57">
		<spatialEntity spatialType="region" scaleAndSubsystem="Tissue.RefractoryActivity">
			<clusteredness>1</clusteredness>
			<density>1</density>
			<area>16</area>
			<perimeter>16</perimeter>
			<distanceFromOrigin>0</distanceFromOrigin>
			<angle>360</angle>
			<triangleMeasure>0.5</triangleMeasure>
			<rectangleMeasure>1</rectangleMeasure>
			<circleMeasure>0.6000752290346185</circleMeasure>
			<centroidX>2.5</centroidX>
			<centroidY>2.5</centroidY>
		</spatialEntity>
		<spatialEntity spatialType="region" scaleAndSubsystem="Tissue.BurstActivity">
			<clusteredness>1</clusteredness>
			<density>1</density>
			<area>6</area>
			<perimeter>16</perimeter>
			<distanceFromOrigin>0</distanceFromOrigin>
			<angle>360</angle>
			<triangleMeasure>0.25</triangleMeasure>
			<rectangleMeasure>0.3333333686546081</rectangleMeasure>
			<circleMeasure>0.2000250754812763</circleMeasure>
			<centroidX>2.571429</centroidX>
			<centroidY>2.714286</centroidY>
		</spatialEntity>
		<spatialEntity spatialType="region" scaleAndSubsystem="Tissue.ContractileActivity">
			<clusteredness>1</clusteredness>
			<density>0.1322264879357581</density>
			<area>16</area>
			<perimeter>16</perimeter>
			<distanceFromOrigin>0</distanceFromOrigin>
			<angle>360</angle>
			<triangleMeasure>0.5</triangleMeasure>
			<rectangleMeasure>1</rectangleMeasure>
			<circleMeasure>0.6000752290346185</circleMeasure>
			<centroidX>2.5</centroidX>
			<centroidY>2.5</centroidY>
		</spatialEntity>
		<numericStateVariable scaleAndSubsystem="Organ.Uterus">
			<name>Pressure</name>
			<value>1.08765</value>
		</numericStateVariable>
		<numericStateVariable scaleAndSubsystem="Tissue.BurstActivity">
			<name>avgClusterednessRegions</name>
			<value>1</value>
		</numericStateVariable>
		<numericStateVariable scaleAndSubsystem="Tissue.ContractileActivity">
			<name>avgClusterednessRegions</name>
			<value>1</value>
		</numericStateVariable>
		<numericStateVariable scaleAndSubsystem="Tissue.RefractoryActivity">
			<name>avgClusterednessRegions</name>
			<value>1</value>
		</numericStateVariable>
		<numericStateVariable scaleAndSubsystem="Tissue.BurstActivity">
			<name>avgDensityRegions</name>
			<value>1</value>
		</numericStateVariable>
		<numericStateVariable scaleAndSubsystem="Tissue.ContractileActivity">
			<name>avgDensityRegions</name>
			<value>0.1322264879357581</value>
		</numericStateVariable>
		<numericStateVariable scaleAndSubsystem="Tissue.RefractoryActivity">
			<name>avgDensityRegions</name>
			<value>1</value>
		</numericStateVariable>
	</timepoint>
	<timepoint value="58">
		<spatialEntity spatialType="region" scaleAndSubsystem="Tissue.RefractoryActivity">
			<clusteredness>1</clusteredness>
			<density>1</density>
			<area>16</area>
			<perimeter>16</perimeter>
			<distanceFromOrigin>0</distanceFromOrigin>
			<angle>360</angle>
			<triangleMeasure>0.5</triangleMeasure>
			<rectangleMeasure>1</rectangleMeasure>
			<circleMeasure>0.6000752290346185</circleMeasure>
			<centroidX>2.5</centroidX>
			<centroidY>2.5</centroidY>
		</spatialEntity>
		<spatialEntity spatialType="region" scaleAndSubsystem="Tissue.BurstActivity">
			<clusteredness>1</clusteredness>
			<density>1</density>
			<area>8</area>
			<perimeter>18</perimeter>
			<distanceFromOrigin>0</distanceFromOrigin>
			<angle>360</angle>
			<triangleMeasure>0.3749999888241294</triangleMeasure>
			<rectangleMeasure>0.3571429057997166</rectangleMeasure>
			<circleMeasure>0.1989436788648692</circleMeasure>
			<centroidX>2.625</centroidX>
			<centroidY>2.75</centroidY>
		</spatialEntity>
		<spatialEntity spatialType="region" scaleAndSubsystem="Tissue.ContractileActivity">
			<clusteredness>1</clusteredness>
			<density>0.2374801511858024</density>
			<area>16</area>
			<perimeter>16</perimeter>
			<distanceFromOrigin>0</distanceFromOrigin>
			<angle>360</angle>
			<triangleMeasure>0.5</triangleMeasure>
			<rectangleMeasure>1</rectangleMeasure>
			<circleMeasure>0.6000752290346185</circleMeasure>
			<centroidX>2.5</centroidX>
			<centroidY>2.5</centroidY>
		</spatialEntity>
		<numericStateVariable scaleAndSubsystem="Organ.Uterus">
			<name>Pressure</name>
			<value>1.90338</value>
		</numericStateVariable>
		<numericStateVariable scaleAndSubsystem="Tissue.BurstActivity">
			<name>avgClusterednessRegions</name>
			<value>1</value>
		</numericStateVariable>
		<numericStateVariable scaleAndSubsystem="Tissue.ContractileActivity">
			<name>avgClusterednessRegions</name>
			<value>1</value>
		</numericStateVariable>
		<numericStateVariable scaleAndSubsystem="Tissue.RefractoryActivity">
			<name>avgClusterednessRegions</name>
			<value>1</value>
		</numericStateVariable>
		<numericStateVariable scaleAndSubsystem="Tissue.BurstActivity">
			<name>avgDensityRegions</name>
			<value>1</value>
		</numericStateVariable>
		<numericStateVariable scaleAndSubsystem="Tissue.ContractileActivity">
			<name>avgDensityRegions</name>
			<value>0.2374801511858024</value>
		</numericStateVariable>
		<numericStateVariable scaleAndSubsystem="Tissue.RefractoryActivity">
			<name>avgDensityRegions</name>
			<value>1</value>
		</numericStateVariable>
	</timepoint>
	<timepoint value="59">
		<spatialEntity spatialType="region" scaleAndSubsystem="Tissue.RefractoryActivity">
			<clusteredness>1</clusteredness>
			<density>1</density>
			<area>16</area>
			<perimeter>16</perimeter>
			<distanceFromOrigin>0</distanceFromOrigin>
			<angle>360</angle>
			<triangleMeasure>0.5</triangleMeasure>
			<rectangleMeasure>1</rectangleMeasure>
			<circleMeasure>0.6000752290346185</circleMeasure>
			<centroidX>2.5</centroidX>
			<centroidY>2.5</centroidY>
		</spatialEntity>
		<spatialEntity spatialType="region" scaleAndSubsystem="Tissue.BurstActivity">
			<clusteredness>1</clusteredness>
			<density>1</density>
			<area>16</area>
			<perimeter>16</perimeter>
			<distanceFromOrigin>0</distanceFromOrigin>
			<angle>360</angle>
			<triangleMeasure>0.5</triangleMeasure>
			<rectangleMeasure>1</rectangleMeasure>
			<circleMeasure>0.6000752290346185</circleMeasure>
			<centroidX>2.5</centroidX>
			<centroidY>2.5</centroidY>
		</spatialEntity>
		<spatialEntity spatialType="region" scaleAndSubsystem="Tissue.ContractileActivity">
			<clusteredness>1</clusteredness>
			<density>0.4451741489709592</density>
			<area>16</area>
			<perimeter>16</perimeter>
			<distanceFromOrigin>0</distanceFromOrigin>
			<angle>360</angle>
			<triangleMeasure>0.5</triangleMeasure>
			<rectangleMeasure>1</rectangleMeasure>
			<circleMeasure>0.6000752290346185</circleMeasure>
			<centroidX>2.5</centroidX>
			<centroidY>2.5</centroidY>
		</spatialEntity>
		<numericStateVariable scaleAndSubsystem="Organ.Uterus">
			<name>Pressure</name>
			<value>3.76013</value>
		</numericStateVariable>
		<numericStateVariable scaleAndSubsystem="Tissue.BurstActivity">
			<name>avgClusterednessRegions</name>
			<value>1</value>
		</numericStateVariable>
		<numericStateVariable scaleAndSubsystem="Tissue.ContractileActivity">
			<name>avgClusterednessRegions</name>
			<value>1</value>
		</numericStateVariable>
		<numericStateVariable scaleAndSubsystem="Tissue.RefractoryActivity">
			<name>avgClusterednessRegions</name>
			<value>1</value>
		</numericStateVariable>
		<numericStateVariable scaleAndSubsystem="Tissue.BurstActivity">
			<name>avgDensityRegions</name>
			<value>1</value>
		</numericStateVariable>
		<numericStateVariable scaleAndSubsystem="Tissue.ContractileActivity">
			<name>avgDensityRegions</name>
			<value>0.4451741489709592</value>
		</numericStateVariable>
		<numericStateVariable scaleAndSubsystem="Tissue.RefractoryActivity">
			<name>avgDensityRegions</name>
			<value>1</value>
		</numericStateVariable>
	</timepoint>
	<timepoint value="60">
		<spatialEntity spatialType="region" scaleAndSubsystem="Tissue.RefractoryActivity">
			<clusteredness>1</clusteredness>
			<density>1</density>
			<area>16</area>
			<perimeter>16</perimeter>
			<distanceFromOrigin>0</distanceFromOrigin>
			<angle>360</angle>
			<triangleMeasure>0.5</triangleMeasure>
			<rectangleMeasure>1</rectangleMeasure>
			<circleMeasure>0.6000752290346185</circleMeasure>
			<centroidX>2.5</centroidX>
			<centroidY>2.5</centroidY>
		</spatialEntity>
		<spatialEntity spatialType="region" scaleAndSubsystem="Tissue.BurstActivity">
			<clusteredness>1</clusteredness>
			<density>1</density>
			<area>16</area>
			<perimeter>16</perimeter>
			<distanceFromOrigin>0</distanceFromOrigin>
			<angle>360</angle>
			<triangleMeasure>0.5</triangleMeasure>
			<rectangleMeasure>1</rectangleMeasure>
			<circleMeasure>0.6000752290346185</circleMeasure>
			<centroidX>2.5</centroidX>
			<centroidY>2.5</centroidY>
		</spatialEntity>
		<spatialEntity spatialType="region" scaleAndSubsystem="Tissue.ContractileActivity">
			<clusteredness>1</clusteredness>
			<density>0.8891169267542222</density>
			<area>16</area>
			<perimeter>16</perimeter>
			<distanceFromOrigin>0</distanceFromOrigin>
			<angle>360</angle>
			<triangleMeasure>0.5</triangleMeasure>
			<rectangleMeasure>1</rectangleMeasure>
			<circleMeasure>0.6000752290346185</circleMeasure>
			<centroidX>2.5</centroidX>
			<centroidY>2.5</centroidY>
		</spatialEntity>
		<numericStateVariable scaleAndSubsystem="Organ.Uterus">
			<name>Pressure</name>
			<value>9.455959999999999</value>
		</numericStateVariable>
		<numericStateVariable scaleAndSubsystem="Tissue.BurstActivity">
			<name>avgClusterednessRegions</name>
			<value>1</value>
		</numericStateVariable>
		<numericStateVariable scaleAndSubsystem="Tissue.ContractileActivity">
			<name>avgClusterednessRegions</name>
			<value>1</value>
		</numericStateVariable>
		<numericStateVariable scaleAndSubsystem="Tissue.RefractoryActivity">
			<name>avgClusterednessRegions</name>
			<value>1</value>
		</numericStateVariable>
		<numericStateVariable scaleAndSubsystem="Tissue.BurstActivity">
			<name>avgDensityRegions</name>
			<value>1</value>
		</numericStateVariable>
		<numericStateVariable scaleAndSubsystem="Tissue.ContractileActivity">
			<name>avgDensityRegions</name>
			<value>0.8891169267542222</value>
		</numericStateVariable>
		<numericStateVariable scaleAndSubsystem="Tissue.RefractoryActivity">
			<name>avgDensityRegions</name>
			<value>1</value>
		</numericStateVariable>
	</timepoint>
	<timepoint value="61">
		<spatialEntity spatialType="region" scaleAndSubsystem="Tissue.RefractoryActivity">
			<clusteredness>1</clusteredness>
			<density>1</density>
			<area>16</area>
			<perimeter>16</perimeter>
			<distanceFromOrigin>0</distanceFromOrigin>
			<angle>360</angle>
			<triangleMeasure>0.5</triangleMeasure>
			<rectangleMeasure>1</rectangleMeasure>
			<circleMeasure>0.6000752290346185</circleMeasure>
			<centroidX>2.5</centroidX>
			<centroidY>2.5</centroidY>
		</spatialEntity>
		<spatialEntity spatialType="region" scaleAndSubsystem="Tissue.BurstActivity">
			<clusteredness>1</clusteredness>
			<density>1</density>
			<area>16</area>
			<perimeter>16</perimeter>
			<distanceFromOrigin>0</distanceFromOrigin>
			<angle>360</angle>
			<triangleMeasure>0.5</triangleMeasure>
			<rectangleMeasure>1</rectangleMeasure>
			<circleMeasure>0.6000752290346185</circleMeasure>
			<centroidX>2.5</centroidX>
			<centroidY>2.5</centroidY>
		</spatialEntity>
		<spatialEntity spatialType="region" scaleAndSubsystem="Tissue.ContractileActivity">
			<clusteredness>1</clusteredness>
			<density>1</density>
			<area>16</area>
			<perimeter>16</perimeter>
			<distanceFromOrigin>0</distanceFromOrigin>
			<angle>360</angle>
			<triangleMeasure>0.5</triangleMeasure>
			<rectangleMeasure>1</rectangleMeasure>
			<circleMeasure>0.6000752290346185</circleMeasure>
			<centroidX>2.5</centroidX>
			<centroidY>2.5</centroidY>
		</spatialEntity>
		<numericStateVariable scaleAndSubsystem="Organ.Uterus">
			<name>Pressure</name>
			<value>11.2445</value>
		</numericStateVariable>
		<numericStateVariable scaleAndSubsystem="Tissue.BurstActivity">
			<name>avgClusterednessRegions</name>
			<value>1</value>
		</numericStateVariable>
		<numericStateVariable scaleAndSubsystem="Tissue.ContractileActivity">
			<name>avgClusterednessRegions</name>
			<value>1</value>
		</numericStateVariable>
		<numericStateVariable scaleAndSubsystem="Tissue.RefractoryActivity">
			<name>avgClusterednessRegions</name>
			<value>1</value>
		</numericStateVariable>
		<numericStateVariable scaleAndSubsystem="Tissue.BurstActivity">
			<name>avgDensityRegions</name>
			<value>1</value>
		</numericStateVariable>
		<numericStateVariable scaleAndSubsystem="Tissue.ContractileActivity">
			<name>avgDensityRegions</name>
			<value>1</value>
		</numericStateVariable>
		<numericStateVariable scaleAndSubsystem="Tissue.RefractoryActivity">
			<name>avgDensityRegions</name>
			<value>1</value>
		</numericStateVariable>
	</timepoint>
	<timepoint value="62">
		<spatialEntity spatialType="region" scaleAndSubsystem="Tissue.RefractoryActivity">
			<clusteredness>1</clusteredness>
			<density>1</density>
			<area>16</area>
			<perimeter>16</perimeter>
			<distanceFromOrigin>0</distanceFromOrigin>
			<angle>360</angle>
			<triangleMeasure>0.5</triangleMeasure>
			<rectangleMeasure>1</rectangleMeasure>
			<circleMeasure>0.6000752290346185</circleMeasure>
			<centroidX>2.5</centroidX>
			<centroidY>2.5</centroidY>
		</spatialEntity>
		<spatialEntity spatialType="region" scaleAndSubsystem="Tissue.BurstActivity">
			<clusteredness>1</clusteredness>
			<density>1</density>
			<area>16</area>
			<perimeter>16</perimeter>
			<distanceFromOrigin>0</distanceFromOrigin>
			<angle>360</angle>
			<triangleMeasure>0.5</triangleMeasure>
			<rectangleMeasure>1</rectangleMeasure>
			<circleMeasure>0.6000752290346185</circleMeasure>
			<centroidX>2.5</centroidX>
			<centroidY>2.5</centroidY>
		</spatialEntity>
		<spatialEntity spatialType="region" scaleAndSubsystem="Tissue.ContractileActivity">
			<clusteredness>1</clusteredness>
			<density>1</density>
			<area>16</area>
			<perimeter>16</perimeter>
			<distanceFromOrigin>0</distanceFromOrigin>
			<angle>360</angle>
			<triangleMeasure>0.5</triangleMeasure>
			<rectangleMeasure>1</rectangleMeasure>
			<circleMeasure>0.6000752290346185</circleMeasure>
			<centroidX>2.5</centroidX>
			<centroidY>2.5</centroidY>
		</spatialEntity>
		<numericStateVariable scaleAndSubsystem="Organ.Uterus">
			<name>Pressure</name>
			<value>11.2445</value>
		</numericStateVariable>
		<numericStateVariable scaleAndSubsystem="Tissue.BurstActivity">
			<name>avgClusterednessRegions</name>
			<value>1</value>
		</numericStateVariable>
		<numericStateVariable scaleAndSubsystem="Tissue.ContractileActivity">
			<name>avgClusterednessRegions</name>
			<value>1</value>
		</numericStateVariable>
		<numericStateVariable scaleAndSubsystem="Tissue.RefractoryActivity">
			<name>avgClusterednessRegions</name>
			<value>1</value>
		</numericStateVariable>
		<numericStateVariable scaleAndSubsystem="Tissue.BurstActivity">
			<name>avgDensityRegions</name>
			<value>1</value>
		</numericStateVariable>
		<numericStateVariable scaleAndSubsystem="Tissue.ContractileActivity">
			<name>avgDensityRegions</name>
			<value>1</value>
		</numericStateVariable>
		<numericStateVariable scaleAndSubsystem="Tissue.RefractoryActivity">
			<name>avgDensityRegions</name>
			<value>1</value>
		</numericStateVariable>
	</timepoint>
	<timepoint value="63">
		<spatialEntity spatialType="region" scaleAndSubsystem="Tissue.RefractoryActivity">
			<clusteredness>1</clusteredness>
			<density>1</density>
			<area>15</area>
			<perimeter>18</perimeter>
			<distanceFromOrigin>0</distanceFromOrigin>
			<angle>360</angle>
			<triangleMeasure>0.4444444444444444</triangleMeasure>
			<rectangleMeasure>0.8888888888888888</rectangleMeasure>
			<circleMeasure>0.5334002035863276</circleMeasure>
			<centroidX>2.5</centroidX>
			<centroidY>2.833333</centroidY>
		</spatialEntity>
		<spatialEntity spatialType="region" scaleAndSubsystem="Tissue.BurstActivity">
			<clusteredness>1</clusteredness>
			<density>1</density>
			<area>15</area>
			<perimeter>18</perimeter>
			<distanceFromOrigin>0</distanceFromOrigin>
			<angle>360</angle>
			<triangleMeasure>0.4444444444444444</triangleMeasure>
			<rectangleMeasure>0.8888888888888888</rectangleMeasure>
			<circleMeasure>0.5334002035863276</circleMeasure>
			<centroidX>2.5</centroidX>
			<centroidY>2.833333</centroidY>
		</spatialEntity>
		<spatialEntity spatialType="region" scaleAndSubsystem="Tissue.ContractileActivity">
			<clusteredness>1</clusteredness>
			<density>1</density>
			<area>16</area>
			<perimeter>16</perimeter>
			<distanceFromOrigin>0</distanceFromOrigin>
			<angle>360</angle>
			<triangleMeasure>0.5</triangleMeasure>
			<rectangleMeasure>1</rectangleMeasure>
			<circleMeasure>0.6000752290346185</circleMeasure>
			<centroidX>2.5</centroidX>
			<centroidY>2.5</centroidY>
		</spatialEntity>
		<numericStateVariable scaleAndSubsystem="Organ.Uterus">
			<name>Pressure</name>
			<value>11.2445</value>
		</numericStateVariable>
		<numericStateVariable scaleAndSubsystem="Tissue.BurstActivity">
			<name>avgClusterednessRegions</name>
			<value>1</value>
		</numericStateVariable>
		<numericStateVariable scaleAndSubsystem="Tissue.ContractileActivity">
			<name>avgClusterednessRegions</name>
			<value>1</value>
		</numericStateVariable>
		<numericStateVariable scaleAndSubsystem="Tissue.RefractoryActivity">
			<name>avgClusterednessRegions</name>
			<value>1</value>
		</numericStateVariable>
		<numericStateVariable scaleAndSubsystem="Tissue.BurstActivity">
			<name>avgDensityRegions</name>
			<value>1</value>
		</numericStateVariable>
		<numericStateVariable scaleAndSubsystem="Tissue.ContractileActivity">
			<name>avgDensityRegions</name>
			<value>1</value>
		</numericStateVariable>
		<numericStateVariable scaleAndSubsystem="Tissue.RefractoryActivity">
			<name>avgDensityRegions</name>
			<value>1</value>
		</numericStateVariable>
	</timepoint>
	<timepoint value="64">
		<spatialEntity spatialType="region" scaleAndSubsystem="Tissue.RefractoryActivity">
			<clusteredness>1</clusteredness>
			<density>1</density>
			<area>15</area>
			<perimeter>18</perimeter>
			<distanceFromOrigin>0</distanceFromOrigin>
			<angle>360</angle>
			<triangleMeasure>0.4444444444444444</triangleMeasure>
			<rectangleMeasure>0.8888888888888888</rectangleMeasure>
			<circleMeasure>0.5334002035863276</circleMeasure>
			<centroidX>2.5</centroidX>
			<centroidY>2.833333</centroidY>
		</spatialEntity>
		<spatialEntity spatialType="region" scaleAndSubsystem="Tissue.BurstActivity">
			<clusteredness>1</clusteredness>
			<density>1</density>
			<area>15</area>
			<perimeter>18</perimeter>
			<distanceFromOrigin>0</distanceFromOrigin>
			<angle>360</angle>
			<triangleMeasure>0.4444444444444444</triangleMeasure>
			<rectangleMeasure>0.8888888888888888</rectangleMeasure>
			<circleMeasure>0.5334002035863276</circleMeasure>
			<centroidX>2.5</centroidX>
			<centroidY>2.833333</centroidY>
		</spatialEntity>
		<spatialEntity spatialType="region" scaleAndSubsystem="Tissue.ContractileActivity">
			<clusteredness>1</clusteredness>
			<density>0.9658147512697706</density>
			<area>16</area>
			<perimeter>16</perimeter>
			<distanceFromOrigin>0</distanceFromOrigin>
			<angle>360</angle>
			<triangleMeasure>0.5</triangleMeasure>
			<rectangleMeasure>1</rectangleMeasure>
			<circleMeasure>0.6000752290346185</circleMeasure>
			<centroidX>2.5</centroidX>
			<centroidY>2.5</centroidY>
		</spatialEntity>
		<numericStateVariable scaleAndSubsystem="Organ.Uterus">
			<name>Pressure</name>
			<value>11.0748</value>
		</numericStateVariable>
		<numericStateVariable scaleAndSubsystem="Tissue.BurstActivity">
			<name>avgClusterednessRegions</name>
			<value>1</value>
		</numericStateVariable>
		<numericStateVariable scaleAndSubsystem="Tissue.ContractileActivity">
			<name>avgClusterednessRegions</name>
			<value>1</value>
		</numericStateVariable>
		<numericStateVariable scaleAndSubsystem="Tissue.RefractoryActivity">
			<name>avgClusterednessRegions</name>
			<value>1</value>
		</numericStateVariable>
		<numericStateVariable scaleAndSubsystem="Tissue.BurstActivity">
			<name>avgDensityRegions</name>
			<value>1</value>
		</numericStateVariable>
		<numericStateVariable scaleAndSubsystem="Tissue.ContractileActivity">
			<name>avgDensityRegions</name>
			<value>0.9658147512697706</value>
		</numericStateVariable>
		<numericStateVariable scaleAndSubsystem="Tissue.RefractoryActivity">
			<name>avgDensityRegions</name>
			<value>1</value>
		</numericStateVariable>
	</timepoint>
	<timepoint value="65">
		<spatialEntity spatialType="region" scaleAndSubsystem="Tissue.RefractoryActivity">
			<clusteredness>1</clusteredness>
			<density>1</density>
			<area>14</area>
			<perimeter>20</perimeter>
			<distanceFromOrigin>0</distanceFromOrigin>
			<angle>360</angle>
			<triangleMeasure>0.3888888888888889</triangleMeasure>
			<rectangleMeasure>0.7777777777777778</rectangleMeasure>
			<circleMeasure>0.4667251781380366</circleMeasure>
			<centroidX>2.25</centroidX>
			<centroidY>2.75</centroidY>
		</spatialEntity>
		<spatialEntity spatialType="region" scaleAndSubsystem="Tissue.BurstActivity">
			<clusteredness>1</clusteredness>
			<density>1</density>
			<area>14</area>
			<perimeter>20</perimeter>
			<distanceFromOrigin>0</distanceFromOrigin>
			<angle>360</angle>
			<triangleMeasure>0.3888888888888889</triangleMeasure>
			<rectangleMeasure>0.7777777777777778</rectangleMeasure>
			<circleMeasure>0.4667251781380366</circleMeasure>
			<centroidX>2.25</centroidX>
			<centroidY>2.75</centroidY>
		</spatialEntity>
		<spatialEntity spatialType="region" scaleAndSubsystem="Tissue.ContractileActivity">
			<clusteredness>1</clusteredness>
			<density>0.9653874378578335</density>
			<area>16</area>
			<perimeter>16</perimeter>
			<distanceFromOrigin>0</distanceFromOrigin>
			<angle>360</angle>
			<triangleMeasure>0.5</triangleMeasure>
			<rectangleMeasure>1</rectangleMeasure>
			<circleMeasure>0.6000752290346185</circleMeasure>
			<centroidX>2.5</centroidX>
			<centroidY>2.5</centroidY>
		</spatialEntity>
		<numericStateVariable scaleAndSubsystem="Organ.Uterus">
			<name>Pressure</name>
			<value>11.0727</value>
		</numericStateVariable>
		<numericStateVariable scaleAndSubsystem="Tissue.BurstActivity">
			<name>avgClusterednessRegions</name>
			<value>1</value>
		</numericStateVariable>
		<numericStateVariable scaleAndSubsystem="Tissue.ContractileActivity">
			<name>avgClusterednessRegions</name>
			<value>1</value>
		</numericStateVariable>
		<numericStateVariable scaleAndSubsystem="Tissue.RefractoryActivity">
			<name>avgClusterednessRegions</name>
			<value>1</value>
		</numericStateVariable>
		<numericStateVariable scaleAndSubsystem="Tissue.BurstActivity">
			<name>avgDensityRegions</name>
			<value>1</value>
		</numericStateVariable>
		<numericStateVariable scaleAndSubsystem="Tissue.ContractileActivity">
			<name>avgDensityRegions</name>
			<value>0.9653874378578335</value>
		</numericStateVariable>
		<numericStateVariable scaleAndSubsystem="Tissue.RefractoryActivity">
			<name>avgDensityRegions</name>
			<value>1</value>
		</numericStateVariable>
	</timepoint>
	<timepoint value="66">
		<spatialEntity spatialType="region" scaleAndSubsystem="Tissue.RefractoryActivity">
			<clusteredness>0.8571428571428571</clusteredness>
			<density>1</density>
			<area>12</area>
			<perimeter>20</perimeter>
			<distanceFromOrigin>0</distanceFromOrigin>
			<angle>360</angle>
			<triangleMeasure>0.2777777777777778</triangleMeasure>
			<rectangleMeasure>0.5555555555555556</rectangleMeasure>
			<circleMeasure>0.3333751272414547</circleMeasure>
			<centroidX>2.25</centroidX>
			<centroidY>2.75</centroidY>
		</spatialEntity>
		<spatialEntity spatialType="region" scaleAndSubsystem="Tissue.BurstActivity">
			<clusteredness>0.8571428571428571</clusteredness>
			<density>1</density>
			<area>12</area>
			<perimeter>20</perimeter>
			<distanceFromOrigin>0</distanceFromOrigin>
			<angle>360</angle>
			<triangleMeasure>0.2777777777777778</triangleMeasure>
			<rectangleMeasure>0.5555555555555556</rectangleMeasure>
			<circleMeasure>0.3333751272414547</circleMeasure>
			<centroidX>2.25</centroidX>
			<centroidY>2.75</centroidY>
		</spatialEntity>
		<spatialEntity spatialType="region" scaleAndSubsystem="Tissue.ContractileActivity">
			<clusteredness>1</clusteredness>
			<density>0.9238558750526578</density>
			<area>16</area>
			<perimeter>16</perimeter>
			<distanceFromOrigin>0</distanceFromOrigin>
			<angle>360</angle>
			<triangleMeasure>0.5</triangleMeasure>
			<rectangleMeasure>1</rectangleMeasure>
			<circleMeasure>0.6000752290346185</circleMeasure>
			<centroidX>2.5</centroidX>
			<centroidY>2.5</centroidY>
		</spatialEntity>
		<numericStateVariable scaleAndSubsystem="Organ.Uterus">
			<name>Pressure</name>
			<value>10.7986</value>
		</numericStateVariable>
		<numericStateVariable scaleAndSubsystem="Tissue.BurstActivity">
			<name>avgClusterednessRegions</name>
			<value>1</value>
		</numericStateVariable>
		<numericStateVariable scaleAndSubsystem="Tissue.ContractileActivity">
			<name>avgClusterednessRegions</name>
			<value>1</value>
		</numericStateVariable>
		<numericStateVariable scaleAndSubsystem="Tissue.RefractoryActivity">
			<name>avgClusterednessRegions</name>
			<value>1</value>
		</numericStateVariable>
		<numericStateVariable scaleAndSubsystem="Tissue.BurstActivity">
			<name>avgDensityRegions</name>
			<value>1</value>
		</numericStateVariable>
		<numericStateVariable scaleAndSubsystem="Tissue.ContractileActivity">
			<name>avgDensityRegions</name>
			<value>0.9238558750526578</value>
		</numericStateVariable>
		<numericStateVariable scaleAndSubsystem="Tissue.RefractoryActivity">
			<name>avgDensityRegions</name>
			<value>1</value>
		</numericStateVariable>
	</timepoint>
	<timepoint value="67">
		<spatialEntity spatialType="region" scaleAndSubsystem="Tissue.RefractoryActivity">
			<clusteredness>1</clusteredness>
			<density>1</density>
			<area>1</area>
			<perimeter>4</perimeter>
			<distanceFromOrigin>2.121320343559642</distanceFromOrigin>
			<angle>0</angle>
			<triangleMeasure>0</triangleMeasure>
			<rectangleMeasure>0</rectangleMeasure>
			<circleMeasure>0</circleMeasure>
			<centroidX>4</centroidX>
			<centroidY>4</centroidY>
		</spatialEntity>
		<spatialEntity spatialType="region" scaleAndSubsystem="Tissue.RefractoryActivity">
			<clusteredness>1</clusteredness>
			<density>1</density>
			<area>9</area>
			<perimeter>22</perimeter>
			<distanceFromOrigin>0.7071067811865476</distanceFromOrigin>
			<angle>180</angle>
			<triangleMeasure>0.1875</triangleMeasure>
			<rectangleMeasure>0.1666666666666667</rectangleMeasure>
			<circleMeasure>0.1000125381724364</circleMeasure>
			<centroidX>2.090909</centroidX>
			<centroidY>2.181818</centroidY>
		</spatialEntity>
		<spatialEntity spatialType="region" scaleAndSubsystem="Tissue.BurstActivity">
			<clusteredness>1</clusteredness>
			<density>1</density>
			<area>1</area>
			<perimeter>4</perimeter>
			<distanceFromOrigin>2.121320343559642</distanceFromOrigin>
			<angle>0</angle>
			<triangleMeasure>0</triangleMeasure>
			<rectangleMeasure>0</rectangleMeasure>
			<circleMeasure>0</circleMeasure>
			<centroidX>4</centroidX>
			<centroidY>4</centroidY>
		</spatialEntity>
		<spatialEntity spatialType="region" scaleAndSubsystem="Tissue.BurstActivity">
			<clusteredness>1</clusteredness>
			<density>1</density>
			<area>9</area>
			<perimeter>22</perimeter>
			<distanceFromOrigin>0.7071067811865476</distanceFromOrigin>
			<angle>180</angle>
			<triangleMeasure>0.1875</triangleMeasure>
			<rectangleMeasure>0.1666666666666667</rectangleMeasure>
			<circleMeasure>0.1000125381724364</circleMeasure>
			<centroidX>2.090909</centroidX>
			<centroidY>2.181818</centroidY>
		</spatialEntity>
		<spatialEntity spatialType="region" scaleAndSubsystem="Tissue.ContractileActivity">
			<clusteredness>1</clusteredness>
			<density>0.8806653733346976</density>
			<area>16</area>
			<perimeter>16</perimeter>
			<distanceFromOrigin>0</distanceFromOrigin>
			<angle>360</angle>
			<triangleMeasure>0.5</triangleMeasure>
			<rectangleMeasure>1</rectangleMeasure>
			<circleMeasure>0.6000752290346185</circleMeasure>
			<centroidX>2.5</centroidX>
			<centroidY>2.5</centroidY>
		</spatialEntity>
		<numericStateVariable scaleAndSubsystem="Organ.Uterus">
			<name>Pressure</name>
			<value>10.5156</value>
		</numericStateVariable>
		<numericStateVariable scaleAndSubsystem="Tissue.BurstActivity">
			<name>avgClusterednessRegions</name>
			<value>0.3793103428382392</value>
		</numericStateVariable>
		<numericStateVariable scaleAndSubsystem="Tissue.ContractileActivity">
			<name>avgClusterednessRegions</name>
			<value>1</value>
		</numericStateVariable>
		<numericStateVariable scaleAndSubsystem="Tissue.RefractoryActivity">
			<name>avgClusterednessRegions</name>
			<value>0.3793103428382392</value>
		</numericStateVariable>
		<numericStateVariable scaleAndSubsystem="Tissue.BurstActivity">
			<name>avgDensityRegions</name>
			<value>1</value>
		</numericStateVariable>
		<numericStateVariable scaleAndSubsystem="Tissue.ContractileActivity">
			<name>avgDensityRegions</name>
			<value>0.8806653733346976</value>
		</numericStateVariable>
		<numericStateVariable scaleAndSubsystem="Tissue.RefractoryActivity">
			<name>avgDensityRegions</name>
			<value>1</value>
		</numericStateVariable>
	</timepoint>
	<timepoint value="68">
		<spatialEntity spatialType="region" scaleAndSubsystem="Tissue.RefractoryActivity">
			<clusteredness>1</clusteredness>
			<density>1</density>
			<area>3</area>
			<perimeter>8</perimeter>
			<distanceFromOrigin>1.58113883008419</distanceFromOrigin>
			<angle>45</angle>
			<triangleMeasure>1</triangleMeasure>
			<rectangleMeasure>0.5000000894069832</rectangleMeasure>
			<circleMeasure>0.1591549430918953</circleMeasure>
			<centroidX>3.666667</centroidX>
			<centroidY>1.333333</centroidY>
		</spatialEntity>
		<spatialEntity spatialType="region" scaleAndSubsystem="Tissue.RefractoryActivity">
			<clusteredness>1</clusteredness>
			<density>1</density>
			<area>5</area>
			<perimeter>14</perimeter>
			<distanceFromOrigin>0.7071067811865476</distanceFromOrigin>
			<angle>90</angle>
			<triangleMeasure>0.2222222222222222</triangleMeasure>
			<rectangleMeasure>0.1666666666666667</rectangleMeasure>
			<circleMeasure>0.06000751451705515</circleMeasure>
			<centroidX>1.428571</centroidX>
			<centroidY>2.714286</centroidY>
		</spatialEntity>
		<spatialEntity spatialType="region" scaleAndSubsystem="Tissue.BurstActivity">
			<clusteredness>1</clusteredness>
			<density>1</density>
			<area>3</area>
			<perimeter>8</perimeter>
			<distanceFromOrigin>1.58113883008419</distanceFromOrigin>
			<angle>45</angle>
			<triangleMeasure>1</triangleMeasure>
			<rectangleMeasure>0.5000000894069832</rectangleMeasure>
			<circleMeasure>0.1591549430918953</circleMeasure>
			<centroidX>3.666667</centroidX>
			<centroidY>1.333333</centroidY>
		</spatialEntity>
		<spatialEntity spatialType="region" scaleAndSubsystem="Tissue.BurstActivity">
			<clusteredness>1</clusteredness>
			<density>1</density>
			<area>5</area>
			<perimeter>14</perimeter>
			<distanceFromOrigin>0.7071067811865476</distanceFromOrigin>
			<angle>90</angle>
			<triangleMeasure>0.2222222222222222</triangleMeasure>
			<rectangleMeasure>0.1666666666666667</rectangleMeasure>
			<circleMeasure>0.06000751451705515</circleMeasure>
			<centroidX>1.428571</centroidX>
			<centroidY>2.714286</centroidY>
		</spatialEntity>
		<spatialEntity spatialType="region" scaleAndSubsystem="Tissue.ContractileActivity">
			<clusteredness>1</clusteredness>
			<density>0.74520037688461</density>
			<area>16</area>
			<perimeter>16</perimeter>
			<distanceFromOrigin>0</distanceFromOrigin>
			<angle>360</angle>
			<triangleMeasure>0.5</triangleMeasure>
			<rectangleMeasure>1</rectangleMeasure>
			<circleMeasure>0.6000752290346185</circleMeasure>
			<centroidX>2.5</centroidX>
			<centroidY>2.5</centroidY>
		</spatialEntity>
		<numericStateVariable scaleAndSubsystem="Organ.Uterus">
			<name>Pressure</name>
			<value>9.478719999999999</value>
		</numericStateVariable>
		<numericStateVariable scaleAndSubsystem="Tissue.BurstActivity">
			<name>avgClusterednessRegions</name>
			<value>0.3802501295144367</value>
		</numericStateVariable>
		<numericStateVariable scaleAndSubsystem="Tissue.ContractileActivity">
			<name>avgClusterednessRegions</name>
			<value>1</value>
		</numericStateVariable>
		<numericStateVariable scaleAndSubsystem="Tissue.RefractoryActivity">
			<name>avgClusterednessRegions</name>
			<value>0.3802501295144367</value>
		</numericStateVariable>
		<numericStateVariable scaleAndSubsystem="Tissue.BurstActivity">
			<name>avgDensityRegions</name>
			<value>1</value>
		</numericStateVariable>
		<numericStateVariable scaleAndSubsystem="Tissue.ContractileActivity">
			<name>avgDensityRegions</name>
			<value>0.74520037688461</value>
		</numericStateVariable>
		<numericStateVariable scaleAndSubsystem="Tissue.RefractoryActivity">
			<name>avgDensityRegions</name>
			<value>1</value>
		</numericStateVariable>
	</timepoint>
	<timepoint value="69">
		<spatialEntity spatialType="region" scaleAndSubsystem="Tissue.ContractileActivity">
			<clusteredness>1</clusteredness>
			<density>0.6277589377234963</density>
			<area>16</area>
			<perimeter>16</perimeter>
			<distanceFromOrigin>0</distanceFromOrigin>
			<angle>360</angle>
			<triangleMeasure>0.5</triangleMeasure>
			<rectangleMeasure>1</rectangleMeasure>
			<circleMeasure>0.6000752290346185</circleMeasure>
			<centroidX>2.5</centroidX>
			<centroidY>2.5</centroidY>
		</spatialEntity>
		<numericStateVariable scaleAndSubsystem="Organ.Uterus">
			<name>Pressure</name>
			<value>8.04275</value>
		</numericStateVariable>
		<numericStateVariable scaleAndSubsystem="Tissue.BurstActivity">
			<name>avgClusterednessRegions</name>
			<value>1</value>
		</numericStateVariable>
		<numericStateVariable scaleAndSubsystem="Tissue.ContractileActivity">
			<name>avgClusterednessRegions</name>
			<value>1</value>
		</numericStateVariable>
		<numericStateVariable scaleAndSubsystem="Tissue.RefractoryActivity">
			<name>avgClusterednessRegions</name>
			<value>1</value>
		</numericStateVariable>
		<numericStateVariable scaleAndSubsystem="Tissue.BurstActivity">
			<name>avgDensityRegions</name>
			<value>0</value>
		</numericStateVariable>
		<numericStateVariable scaleAndSubsystem="Tissue.ContractileActivity">
			<name>avgDensityRegions</name>
			<value>0.6277589377234963</value>
		</numericStateVariable>
		<numericStateVariable scaleAndSubsystem="Tissue.RefractoryActivity">
			<name>avgDensityRegions</name>
			<value>0</value>
		</numericStateVariable>
	</timepoint>
	<timepoint value="70">
		<spatialEntity spatialType="region" scaleAndSubsystem="Tissue.ContractileActivity">
			<clusteredness>1</clusteredness>
			<density>0.1673474166907516</density>
			<area>16</area>
			<perimeter>16</perimeter>
			<distanceFromOrigin>0</distanceFromOrigin>
			<angle>360</angle>
			<triangleMeasure>0.5</triangleMeasure>
			<rectangleMeasure>1</rectangleMeasure>
			<circleMeasure>0.6000752290346185</circleMeasure>
			<centroidX>2.5</centroidX>
			<centroidY>2.5</centroidY>
		</spatialEntity>
		<numericStateVariable scaleAndSubsystem="Organ.Uterus">
			<name>Pressure</name>
			<value>1.60855</value>
		</numericStateVariable>
		<numericStateVariable scaleAndSubsystem="Tissue.BurstActivity">
			<name>avgClusterednessRegions</name>
			<value>1</value>
		</numericStateVariable>
		<numericStateVariable scaleAndSubsystem="Tissue.ContractileActivity">
			<name>avgClusterednessRegions</name>
			<value>1</value>
		</numericStateVariable>
		<numericStateVariable scaleAndSubsystem="Tissue.RefractoryActivity">
			<name>avgClusterednessRegions</name>
			<value>1</value>
		</numericStateVariable>
		<numericStateVariable scaleAndSubsystem="Tissue.BurstActivity">
			<name>avgDensityRegions</name>
			<value>0</value>
		</numericStateVariable>
		<numericStateVariable scaleAndSubsystem="Tissue.ContractileActivity">
			<name>avgDensityRegions</name>
			<value>0.1673474166907516</value>
		</numericStateVariable>
		<numericStateVariable scaleAndSubsystem="Tissue.RefractoryActivity">
			<name>avgDensityRegions</name>
			<value>0</value>
		</numericStateVariable>
	</timepoint>
	<timepoint value="71">
		<spatialEntity spatialType="region" scaleAndSubsystem="Tissue.ContractileActivity">
			<clusteredness>1</clusteredness>
			<density>0.03346947525061813</density>
			<area>16</area>
			<perimeter>16</perimeter>
			<distanceFromOrigin>0</distanceFromOrigin>
			<angle>360</angle>
			<triangleMeasure>0.5</triangleMeasure>
			<rectangleMeasure>1</rectangleMeasure>
			<circleMeasure>0.6000752290346185</circleMeasure>
			<centroidX>2.5</centroidX>
			<centroidY>2.5</centroidY>
		</spatialEntity>
		<numericStateVariable scaleAndSubsystem="Organ.Uterus">
			<name>Pressure</name>
			<value>0.5</value>
		</numericStateVariable>
		<numericStateVariable scaleAndSubsystem="Tissue.BurstActivity">
			<name>avgClusterednessRegions</name>
			<value>1</value>
		</numericStateVariable>
		<numericStateVariable scaleAndSubsystem="Tissue.ContractileActivity">
			<name>avgClusterednessRegions</name>
			<value>1</value>
		</numericStateVariable>
		<numericStateVariable scaleAndSubsystem="Tissue.RefractoryActivity">
			<name>avgClusterednessRegions</name>
			<value>1</value>
		</numericStateVariable>
		<numericStateVariable scaleAndSubsystem="Tissue.BurstActivity">
			<name>avgDensityRegions</name>
			<value>0</value>
		</numericStateVariable>
		<numericStateVariable scaleAndSubsystem="Tissue.ContractileActivity">
			<name>avgDensityRegions</name>
			<value>0.03346947525061813</value>
		</numericStateVariable>
		<numericStateVariable scaleAndSubsystem="Tissue.RefractoryActivity">
			<name>avgDensityRegions</name>
			<value>0</value>
		</numericStateVariable>
	</timepoint>
	<timepoint value="72">
		<spatialEntity spatialType="region" scaleAndSubsystem="Tissue.ContractileActivity">
			<clusteredness>1</clusteredness>
			<density>0.01040361988193849</density>
			<area>16</area>
			<perimeter>16</perimeter>
			<distanceFromOrigin>0</distanceFromOrigin>
			<angle>360</angle>
			<triangleMeasure>0.5</triangleMeasure>
			<rectangleMeasure>1</rectangleMeasure>
			<circleMeasure>0.6000752290346185</circleMeasure>
			<centroidX>2.5</centroidX>
			<centroidY>2.5</centroidY>
		</spatialEntity>
		<numericStateVariable scaleAndSubsystem="Organ.Uterus">
			<name>Pressure</name>
			<value>0.5</value>
		</numericStateVariable>
		<numericStateVariable scaleAndSubsystem="Tissue.BurstActivity">
			<name>avgClusterednessRegions</name>
			<value>1</value>
		</numericStateVariable>
		<numericStateVariable scaleAndSubsystem="Tissue.ContractileActivity">
			<name>avgClusterednessRegions</name>
			<value>1</value>
		</numericStateVariable>
		<numericStateVariable scaleAndSubsystem="Tissue.RefractoryActivity">
			<name>avgClusterednessRegions</name>
			<value>1</value>
		</numericStateVariable>
		<numericStateVariable scaleAndSubsystem="Tissue.BurstActivity">
			<name>avgDensityRegions</name>
			<value>0</value>
		</numericStateVariable>
		<numericStateVariable scaleAndSubsystem="Tissue.ContractileActivity">
			<name>avgDensityRegions</name>
			<value>0.01040361988193849</value>
		</numericStateVariable>
		<numericStateVariable scaleAndSubsystem="Tissue.RefractoryActivity">
			<name>avgDensityRegions</name>
			<value>0</value>
		</numericStateVariable>
	</timepoint>
	<timepoint value="73">
		<spatialEntity spatialType="region" scaleAndSubsystem="Tissue.ContractileActivity">
			<clusteredness>1</clusteredness>
			<density>0.01040361988193849</density>
			<area>16</area>
			<perimeter>16</perimeter>
			<distanceFromOrigin>0</distanceFromOrigin>
			<angle>360</angle>
			<triangleMeasure>0.5</triangleMeasure>
			<rectangleMeasure>1</rectangleMeasure>
			<circleMeasure>0.6000752290346185</circleMeasure>
			<centroidX>2.5</centroidX>
			<centroidY>2.5</centroidY>
		</spatialEntity>
		<numericStateVariable scaleAndSubsystem="Organ.Uterus">
			<name>Pressure</name>
			<value>0.5</value>
		</numericStateVariable>
		<numericStateVariable scaleAndSubsystem="Tissue.BurstActivity">
			<name>avgClusterednessRegions</name>
			<value>1</value>
		</numericStateVariable>
		<numericStateVariable scaleAndSubsystem="Tissue.ContractileActivity">
			<name>avgClusterednessRegions</name>
			<value>1</value>
		</numericStateVariable>
		<numericStateVariable scaleAndSubsystem="Tissue.RefractoryActivity">
			<name>avgClusterednessRegions</name>
			<value>1</value>
		</numericStateVariable>
		<numericStateVariable scaleAndSubsystem="Tissue.BurstActivity">
			<name>avgDensityRegions</name>
			<value>0</value>
		</numericStateVariable>
		<numericStateVariable scaleAndSubsystem="Tissue.ContractileActivity">
			<name>avgDensityRegions</name>
			<value>0.01040361988193849</value>
		</numericStateVariable>
		<numericStateVariable scaleAndSubsystem="Tissue.RefractoryActivity">
			<name>avgDensityRegions</name>
			<value>0</value>
		</numericStateVariable>
	</timepoint>
	<timepoint value="74">
		<spatialEntity spatialType="region" scaleAndSubsystem="Tissue.ContractileActivity">
			<clusteredness>1</clusteredness>
			<density>0.01040361988193849</density>
			<area>16</area>
			<perimeter>16</perimeter>
			<distanceFromOrigin>0</distanceFromOrigin>
			<angle>360</angle>
			<triangleMeasure>0.5</triangleMeasure>
			<rectangleMeasure>1</rectangleMeasure>
			<circleMeasure>0.6000752290346185</circleMeasure>
			<centroidX>2.5</centroidX>
			<centroidY>2.5</centroidY>
		</spatialEntity>
		<numericStateVariable scaleAndSubsystem="Organ.Uterus">
			<name>Pressure</name>
			<value>0.5</value>
		</numericStateVariable>
		<numericStateVariable scaleAndSubsystem="Tissue.BurstActivity">
			<name>avgClusterednessRegions</name>
			<value>1</value>
		</numericStateVariable>
		<numericStateVariable scaleAndSubsystem="Tissue.ContractileActivity">
			<name>avgClusterednessRegions</name>
			<value>1</value>
		</numericStateVariable>
		<numericStateVariable scaleAndSubsystem="Tissue.RefractoryActivity">
			<name>avgClusterednessRegions</name>
			<value>1</value>
		</numericStateVariable>
		<numericStateVariable scaleAndSubsystem="Tissue.BurstActivity">
			<name>avgDensityRegions</name>
			<value>0</value>
		</numericStateVariable>
		<numericStateVariable scaleAndSubsystem="Tissue.ContractileActivity">
			<name>avgDensityRegions</name>
			<value>0.01040361988193849</value>
		</numericStateVariable>
		<numericStateVariable scaleAndSubsystem="Tissue.RefractoryActivity">
			<name>avgDensityRegions</name>
			<value>0</value>
		</numericStateVariable>
	</timepoint>
	<timepoint value="75">
		<spatialEntity spatialType="region" scaleAndSubsystem="Tissue.ContractileActivity">
			<clusteredness>1</clusteredness>
			<density>0.01040361988193849</density>
			<area>16</area>
			<perimeter>16</perimeter>
			<distanceFromOrigin>0</distanceFromOrigin>
			<angle>360</angle>
			<triangleMeasure>0.5</triangleMeasure>
			<rectangleMeasure>1</rectangleMeasure>
			<circleMeasure>0.6000752290346185</circleMeasure>
			<centroidX>2.5</centroidX>
			<centroidY>2.5</centroidY>
		</spatialEntity>
		<numericStateVariable scaleAndSubsystem="Organ.Uterus">
			<name>Pressure</name>
			<value>0.5</value>
		</numericStateVariable>
		<numericStateVariable scaleAndSubsystem="Tissue.BurstActivity">
			<name>avgClusterednessRegions</name>
			<value>1</value>
		</numericStateVariable>
		<numericStateVariable scaleAndSubsystem="Tissue.ContractileActivity">
			<name>avgClusterednessRegions</name>
			<value>1</value>
		</numericStateVariable>
		<numericStateVariable scaleAndSubsystem="Tissue.RefractoryActivity">
			<name>avgClusterednessRegions</name>
			<value>1</value>
		</numericStateVariable>
		<numericStateVariable scaleAndSubsystem="Tissue.BurstActivity">
			<name>avgDensityRegions</name>
			<value>0</value>
		</numericStateVariable>
		<numericStateVariable scaleAndSubsystem="Tissue.ContractileActivity">
			<name>avgDensityRegions</name>
			<value>0.01040361988193849</value>
		</numericStateVariable>
		<numericStateVariable scaleAndSubsystem="Tissue.RefractoryActivity">
			<name>avgDensityRegions</name>
			<value>0</value>
		</numericStateVariable>
	</timepoint>
	<timepoint value="76">
		<spatialEntity spatialType="region" scaleAndSubsystem="Tissue.ContractileActivity">
			<clusteredness>1</clusteredness>
			<density>0.01040361988193849</density>
			<area>16</area>
			<perimeter>16</perimeter>
			<distanceFromOrigin>0</distanceFromOrigin>
			<angle>360</angle>
			<triangleMeasure>0.5</triangleMeasure>
			<rectangleMeasure>1</rectangleMeasure>
			<circleMeasure>0.6000752290346185</circleMeasure>
			<centroidX>2.5</centroidX>
			<centroidY>2.5</centroidY>
		</spatialEntity>
		<numericStateVariable scaleAndSubsystem="Organ.Uterus">
			<name>Pressure</name>
			<value>0.5</value>
		</numericStateVariable>
		<numericStateVariable scaleAndSubsystem="Tissue.BurstActivity">
			<name>avgClusterednessRegions</name>
			<value>1</value>
		</numericStateVariable>
		<numericStateVariable scaleAndSubsystem="Tissue.ContractileActivity">
			<name>avgClusterednessRegions</name>
			<value>1</value>
		</numericStateVariable>
		<numericStateVariable scaleAndSubsystem="Tissue.RefractoryActivity">
			<name>avgClusterednessRegions</name>
			<value>1</value>
		</numericStateVariable>
		<numericStateVariable scaleAndSubsystem="Tissue.BurstActivity">
			<name>avgDensityRegions</name>
			<value>0</value>
		</numericStateVariable>
		<numericStateVariable scaleAndSubsystem="Tissue.ContractileActivity">
			<name>avgDensityRegions</name>
			<value>0.01040361988193849</value>
		</numericStateVariable>
		<numericStateVariable scaleAndSubsystem="Tissue.RefractoryActivity">
			<name>avgDensityRegions</name>
			<value>0</value>
		</numericStateVariable>
	</timepoint>
	<timepoint value="77">
		<spatialEntity spatialType="region" scaleAndSubsystem="Tissue.ContractileActivity">
			<clusteredness>1</clusteredness>
			<density>0.01040361988193849</density>
			<area>16</area>
			<perimeter>16</perimeter>
			<distanceFromOrigin>0</distanceFromOrigin>
			<angle>360</angle>
			<triangleMeasure>0.5</triangleMeasure>
			<rectangleMeasure>1</rectangleMeasure>
			<circleMeasure>0.6000752290346185</circleMeasure>
			<centroidX>2.5</centroidX>
			<centroidY>2.5</centroidY>
		</spatialEntity>
		<numericStateVariable scaleAndSubsystem="Organ.Uterus">
			<name>Pressure</name>
			<value>0.5</value>
		</numericStateVariable>
		<numericStateVariable scaleAndSubsystem="Tissue.BurstActivity">
			<name>avgClusterednessRegions</name>
			<value>1</value>
		</numericStateVariable>
		<numericStateVariable scaleAndSubsystem="Tissue.ContractileActivity">
			<name>avgClusterednessRegions</name>
			<value>1</value>
		</numericStateVariable>
		<numericStateVariable scaleAndSubsystem="Tissue.RefractoryActivity">
			<name>avgClusterednessRegions</name>
			<value>1</value>
		</numericStateVariable>
		<numericStateVariable scaleAndSubsystem="Tissue.BurstActivity">
			<name>avgDensityRegions</name>
			<value>0</value>
		</numericStateVariable>
		<numericStateVariable scaleAndSubsystem="Tissue.ContractileActivity">
			<name>avgDensityRegions</name>
			<value>0.01040361988193849</value>
		</numericStateVariable>
		<numericStateVariable scaleAndSubsystem="Tissue.RefractoryActivity">
			<name>avgDensityRegions</name>
			<value>0</value>
		</numericStateVariable>
	</timepoint>
	<timepoint value="78">
		<spatialEntity spatialType="region" scaleAndSubsystem="Tissue.ContractileActivity">
			<clusteredness>1</clusteredness>
			<density>0.01040361988193849</density>
			<area>16</area>
			<perimeter>16</perimeter>
			<distanceFromOrigin>0</distanceFromOrigin>
			<angle>360</angle>
			<triangleMeasure>0.5</triangleMeasure>
			<rectangleMeasure>1</rectangleMeasure>
			<circleMeasure>0.6000752290346185</circleMeasure>
			<centroidX>2.5</centroidX>
			<centroidY>2.5</centroidY>
		</spatialEntity>
		<numericStateVariable scaleAndSubsystem="Organ.Uterus">
			<name>Pressure</name>
			<value>0.5</value>
		</numericStateVariable>
		<numericStateVariable scaleAndSubsystem="Tissue.BurstActivity">
			<name>avgClusterednessRegions</name>
			<value>1</value>
		</numericStateVariable>
		<numericStateVariable scaleAndSubsystem="Tissue.ContractileActivity">
			<name>avgClusterednessRegions</name>
			<value>1</value>
		</numericStateVariable>
		<numericStateVariable scaleAndSubsystem="Tissue.RefractoryActivity">
			<name>avgClusterednessRegions</name>
			<value>1</value>
		</numericStateVariable>
		<numericStateVariable scaleAndSubsystem="Tissue.BurstActivity">
			<name>avgDensityRegions</name>
			<value>0</value>
		</numericStateVariable>
		<numericStateVariable scaleAndSubsystem="Tissue.ContractileActivity">
			<name>avgDensityRegions</name>
			<value>0.01040361988193849</value>
		</numericStateVariable>
		<numericStateVariable scaleAndSubsystem="Tissue.RefractoryActivity">
			<name>avgDensityRegions</name>
			<value>0</value>
		</numericStateVariable>
	</timepoint>
	<timepoint value="79">
		<spatialEntity spatialType="region" scaleAndSubsystem="Tissue.ContractileActivity">
			<clusteredness>1</clusteredness>
			<density>0.01040361988193849</density>
			<area>16</area>
			<perimeter>16</perimeter>
			<distanceFromOrigin>0</distanceFromOrigin>
			<angle>360</angle>
			<triangleMeasure>0.5</triangleMeasure>
			<rectangleMeasure>1</rectangleMeasure>
			<circleMeasure>0.6000752290346185</circleMeasure>
			<centroidX>2.5</centroidX>
			<centroidY>2.5</centroidY>
		</spatialEntity>
		<numericStateVariable scaleAndSubsystem="Organ.Uterus">
			<name>Pressure</name>
			<value>0.5</value>
		</numericStateVariable>
		<numericStateVariable scaleAndSubsystem="Tissue.BurstActivity">
			<name>avgClusterednessRegions</name>
			<value>1</value>
		</numericStateVariable>
		<numericStateVariable scaleAndSubsystem="Tissue.ContractileActivity">
			<name>avgClusterednessRegions</name>
			<value>1</value>
		</numericStateVariable>
		<numericStateVariable scaleAndSubsystem="Tissue.RefractoryActivity">
			<name>avgClusterednessRegions</name>
			<value>1</value>
		</numericStateVariable>
		<numericStateVariable scaleAndSubsystem="Tissue.BurstActivity">
			<name>avgDensityRegions</name>
			<value>0</value>
		</numericStateVariable>
		<numericStateVariable scaleAndSubsystem="Tissue.ContractileActivity">
			<name>avgDensityRegions</name>
			<value>0.01040361988193849</value>
		</numericStateVariable>
		<numericStateVariable scaleAndSubsystem="Tissue.RefractoryActivity">
			<name>avgDensityRegions</name>
			<value>0</value>
		</numericStateVariable>
	</timepoint>
	<timepoint value="80">
		<spatialEntity spatialType="region" scaleAndSubsystem="Tissue.ContractileActivity">
			<clusteredness>1</clusteredness>
			<density>0.01040361988193849</density>
			<area>16</area>
			<perimeter>16</perimeter>
			<distanceFromOrigin>0</distanceFromOrigin>
			<angle>360</angle>
			<triangleMeasure>0.5</triangleMeasure>
			<rectangleMeasure>1</rectangleMeasure>
			<circleMeasure>0.6000752290346185</circleMeasure>
			<centroidX>2.5</centroidX>
			<centroidY>2.5</centroidY>
		</spatialEntity>
		<numericStateVariable scaleAndSubsystem="Organ.Uterus">
			<name>Pressure</name>
			<value>0.5</value>
		</numericStateVariable>
		<numericStateVariable scaleAndSubsystem="Tissue.BurstActivity">
			<name>avgClusterednessRegions</name>
			<value>1</value>
		</numericStateVariable>
		<numericStateVariable scaleAndSubsystem="Tissue.ContractileActivity">
			<name>avgClusterednessRegions</name>
			<value>1</value>
		</numericStateVariable>
		<numericStateVariable scaleAndSubsystem="Tissue.RefractoryActivity">
			<name>avgClusterednessRegions</name>
			<value>1</value>
		</numericStateVariable>
		<numericStateVariable scaleAndSubsystem="Tissue.BurstActivity">
			<name>avgDensityRegions</name>
			<value>0</value>
		</numericStateVariable>
		<numericStateVariable scaleAndSubsystem="Tissue.ContractileActivity">
			<name>avgDensityRegions</name>
			<value>0.01040361988193849</value>
		</numericStateVariable>
		<numericStateVariable scaleAndSubsystem="Tissue.RefractoryActivity">
			<name>avgDensityRegions</name>
			<value>0</value>
		</numericStateVariable>
	</timepoint>
	<timepoint value="81">
		<spatialEntity spatialType="region" scaleAndSubsystem="Tissue.ContractileActivity">
			<clusteredness>1</clusteredness>
			<density>0.01040361988193849</density>
			<area>16</area>
			<perimeter>16</perimeter>
			<distanceFromOrigin>0</distanceFromOrigin>
			<angle>360</angle>
			<triangleMeasure>0.5</triangleMeasure>
			<rectangleMeasure>1</rectangleMeasure>
			<circleMeasure>0.6000752290346185</circleMeasure>
			<centroidX>2.5</centroidX>
			<centroidY>2.5</centroidY>
		</spatialEntity>
		<numericStateVariable scaleAndSubsystem="Organ.Uterus">
			<name>Pressure</name>
			<value>0.5</value>
		</numericStateVariable>
		<numericStateVariable scaleAndSubsystem="Tissue.BurstActivity">
			<name>avgClusterednessRegions</name>
			<value>1</value>
		</numericStateVariable>
		<numericStateVariable scaleAndSubsystem="Tissue.ContractileActivity">
			<name>avgClusterednessRegions</name>
			<value>1</value>
		</numericStateVariable>
		<numericStateVariable scaleAndSubsystem="Tissue.RefractoryActivity">
			<name>avgClusterednessRegions</name>
			<value>1</value>
		</numericStateVariable>
		<numericStateVariable scaleAndSubsystem="Tissue.BurstActivity">
			<name>avgDensityRegions</name>
			<value>0</value>
		</numericStateVariable>
		<numericStateVariable scaleAndSubsystem="Tissue.ContractileActivity">
			<name>avgDensityRegions</name>
			<value>0.01040361988193849</value>
		</numericStateVariable>
		<numericStateVariable scaleAndSubsystem="Tissue.RefractoryActivity">
			<name>avgDensityRegions</name>
			<value>0</value>
		</numericStateVariable>
	</timepoint>
	<timepoint value="82">
		<spatialEntity spatialType="region" scaleAndSubsystem="Tissue.ContractileActivity">
			<clusteredness>1</clusteredness>
			<density>0.01040361988193849</density>
			<area>16</area>
			<perimeter>16</perimeter>
			<distanceFromOrigin>0</distanceFromOrigin>
			<angle>360</angle>
			<triangleMeasure>0.5</triangleMeasure>
			<rectangleMeasure>1</rectangleMeasure>
			<circleMeasure>0.6000752290346185</circleMeasure>
			<centroidX>2.5</centroidX>
			<centroidY>2.5</centroidY>
		</spatialEntity>
		<numericStateVariable scaleAndSubsystem="Organ.Uterus">
			<name>Pressure</name>
			<value>0.5</value>
		</numericStateVariable>
		<numericStateVariable scaleAndSubsystem="Tissue.BurstActivity">
			<name>avgClusterednessRegions</name>
			<value>1</value>
		</numericStateVariable>
		<numericStateVariable scaleAndSubsystem="Tissue.ContractileActivity">
			<name>avgClusterednessRegions</name>
			<value>1</value>
		</numericStateVariable>
		<numericStateVariable scaleAndSubsystem="Tissue.RefractoryActivity">
			<name>avgClusterednessRegions</name>
			<value>1</value>
		</numericStateVariable>
		<numericStateVariable scaleAndSubsystem="Tissue.BurstActivity">
			<name>avgDensityRegions</name>
			<value>0</value>
		</numericStateVariable>
		<numericStateVariable scaleAndSubsystem="Tissue.ContractileActivity">
			<name>avgDensityRegions</name>
			<value>0.01040361988193849</value>
		</numericStateVariable>
		<numericStateVariable scaleAndSubsystem="Tissue.RefractoryActivity">
			<name>avgDensityRegions</name>
			<value>0</value>
		</numericStateVariable>
	</timepoint>
	<timepoint value="83">
		<spatialEntity spatialType="region" scaleAndSubsystem="Tissue.RefractoryActivity">
			<clusteredness>1</clusteredness>
			<density>1</density>
			<area>1</area>
			<perimeter>4</perimeter>
			<distanceFromOrigin>1.58113883008419</distanceFromOrigin>
			<angle>0</angle>
			<triangleMeasure>0</triangleMeasure>
			<rectangleMeasure>0</rectangleMeasure>
			<circleMeasure>0</circleMeasure>
			<centroidX>3</centroidX>
			<centroidY>4</centroidY>
		</spatialEntity>
		<spatialEntity spatialType="region" scaleAndSubsystem="Tissue.ContractileActivity">
			<clusteredness>1</clusteredness>
			<density>0.01040361988193849</density>
			<area>16</area>
			<perimeter>16</perimeter>
			<distanceFromOrigin>0</distanceFromOrigin>
			<angle>360</angle>
			<triangleMeasure>0.5</triangleMeasure>
			<rectangleMeasure>1</rectangleMeasure>
			<circleMeasure>0.6000752290346185</circleMeasure>
			<centroidX>2.5</centroidX>
			<centroidY>2.5</centroidY>
		</spatialEntity>
		<numericStateVariable scaleAndSubsystem="Organ.Uterus">
			<name>Pressure</name>
			<value>0.5</value>
		</numericStateVariable>
		<numericStateVariable scaleAndSubsystem="Tissue.BurstActivity">
			<name>avgClusterednessRegions</name>
			<value>1</value>
		</numericStateVariable>
		<numericStateVariable scaleAndSubsystem="Tissue.ContractileActivity">
			<name>avgClusterednessRegions</name>
			<value>1</value>
		</numericStateVariable>
		<numericStateVariable scaleAndSubsystem="Tissue.RefractoryActivity">
			<name>avgClusterednessRegions</name>
			<value>1</value>
		</numericStateVariable>
		<numericStateVariable scaleAndSubsystem="Tissue.BurstActivity">
			<name>avgDensityRegions</name>
			<value>0</value>
		</numericStateVariable>
		<numericStateVariable scaleAndSubsystem="Tissue.ContractileActivity">
			<name>avgDensityRegions</name>
			<value>0.01040361988193849</value>
		</numericStateVariable>
		<numericStateVariable scaleAndSubsystem="Tissue.RefractoryActivity">
			<name>avgDensityRegions</name>
			<value>1</value>
		</numericStateVariable>
	</timepoint>
	<timepoint value="84">
		<spatialEntity spatialType="region" scaleAndSubsystem="Tissue.RefractoryActivity">
			<clusteredness>1</clusteredness>
			<density>1</density>
			<area>1</area>
			<perimeter>4</perimeter>
			<distanceFromOrigin>1.58113883008419</distanceFromOrigin>
			<angle>0</angle>
			<triangleMeasure>0</triangleMeasure>
			<rectangleMeasure>0</rectangleMeasure>
			<circleMeasure>0</circleMeasure>
			<centroidX>3</centroidX>
			<centroidY>4</centroidY>
		</spatialEntity>
		<spatialEntity spatialType="region" scaleAndSubsystem="Tissue.BurstActivity">
			<clusteredness>1</clusteredness>
			<density>1</density>
			<area>1</area>
			<perimeter>4</perimeter>
			<distanceFromOrigin>1.58113883008419</distanceFromOrigin>
			<angle>0</angle>
			<triangleMeasure>0</triangleMeasure>
			<rectangleMeasure>0</rectangleMeasure>
			<circleMeasure>0</circleMeasure>
			<centroidX>3</centroidX>
			<centroidY>4</centroidY>
		</spatialEntity>
		<spatialEntity spatialType="region" scaleAndSubsystem="Tissue.ContractileActivity">
			<clusteredness>1</clusteredness>
			<density>0.0154398199097783</density>
			<area>16</area>
			<perimeter>16</perimeter>
			<distanceFromOrigin>0</distanceFromOrigin>
			<angle>360</angle>
			<triangleMeasure>0.5</triangleMeasure>
			<rectangleMeasure>1</rectangleMeasure>
			<circleMeasure>0.6000752290346185</circleMeasure>
			<centroidX>2.5</centroidX>
			<centroidY>2.5</centroidY>
		</spatialEntity>
		<numericStateVariable scaleAndSubsystem="Organ.Uterus">
			<name>Pressure</name>
			<value>0.5</value>
		</numericStateVariable>
		<numericStateVariable scaleAndSubsystem="Tissue.BurstActivity">
			<name>avgClusterednessRegions</name>
			<value>1</value>
		</numericStateVariable>
		<numericStateVariable scaleAndSubsystem="Tissue.ContractileActivity">
			<name>avgClusterednessRegions</name>
			<value>1</value>
		</numericStateVariable>
		<numericStateVariable scaleAndSubsystem="Tissue.RefractoryActivity">
			<name>avgClusterednessRegions</name>
			<value>1</value>
		</numericStateVariable>
		<numericStateVariable scaleAndSubsystem="Tissue.BurstActivity">
			<name>avgDensityRegions</name>
			<value>1</value>
		</numericStateVariable>
		<numericStateVariable scaleAndSubsystem="Tissue.ContractileActivity">
			<name>avgDensityRegions</name>
			<value>0.0154398199097783</value>
		</numericStateVariable>
		<numericStateVariable scaleAndSubsystem="Tissue.RefractoryActivity">
			<name>avgDensityRegions</name>
			<value>1</value>
		</numericStateVariable>
	</timepoint>
	<timepoint value="85">
		<spatialEntity spatialType="region" scaleAndSubsystem="Tissue.RefractoryActivity">
			<clusteredness>1</clusteredness>
			<density>1</density>
			<area>1</area>
			<perimeter>4</perimeter>
			<distanceFromOrigin>1.58113883008419</distanceFromOrigin>
			<angle>0</angle>
			<triangleMeasure>0</triangleMeasure>
			<rectangleMeasure>0</rectangleMeasure>
			<circleMeasure>0</circleMeasure>
			<centroidX>3</centroidX>
			<centroidY>4</centroidY>
		</spatialEntity>
		<spatialEntity spatialType="region" scaleAndSubsystem="Tissue.RefractoryActivity">
			<clusteredness>1</clusteredness>
			<density>1</density>
			<area>1</area>
			<perimeter>4</perimeter>
			<distanceFromOrigin>1.58113883008419</distanceFromOrigin>
			<angle>0</angle>
			<triangleMeasure>0</triangleMeasure>
			<rectangleMeasure>0</rectangleMeasure>
			<circleMeasure>0</circleMeasure>
			<centroidX>1</centroidX>
			<centroidY>3</centroidY>
		</spatialEntity>
		<spatialEntity spatialType="region" scaleAndSubsystem="Tissue.BurstActivity">
			<clusteredness>1</clusteredness>
			<density>1</density>
			<area>1</area>
			<perimeter>4</perimeter>
			<distanceFromOrigin>1.58113883008419</distanceFromOrigin>
			<angle>0</angle>
			<triangleMeasure>0</triangleMeasure>
			<rectangleMeasure>0</rectangleMeasure>
			<circleMeasure>0</circleMeasure>
			<centroidX>3</centroidX>
			<centroidY>4</centroidY>
		</spatialEntity>
		<spatialEntity spatialType="region" scaleAndSubsystem="Tissue.ContractileActivity">
			<clusteredness>1</clusteredness>
			<density>0.02803032079748079</density>
			<area>16</area>
			<perimeter>16</perimeter>
			<distanceFromOrigin>0</distanceFromOrigin>
			<angle>360</angle>
			<triangleMeasure>0.5</triangleMeasure>
			<rectangleMeasure>1</rectangleMeasure>
			<circleMeasure>0.6000752290346185</circleMeasure>
			<centroidX>2.5</centroidX>
			<centroidY>2.5</centroidY>
		</spatialEntity>
		<numericStateVariable scaleAndSubsystem="Organ.Uterus">
			<name>Pressure</name>
			<value>0.5</value>
		</numericStateVariable>
		<numericStateVariable scaleAndSubsystem="Tissue.BurstActivity">
			<name>avgClusterednessRegions</name>
			<value>1</value>
		</numericStateVariable>
		<numericStateVariable scaleAndSubsystem="Tissue.ContractileActivity">
			<name>avgClusterednessRegions</name>
			<value>1</value>
		</numericStateVariable>
		<numericStateVariable scaleAndSubsystem="Tissue.RefractoryActivity">
			<name>avgClusterednessRegions</name>
			<value>0.4472135954999579</value>
		</numericStateVariable>
		<numericStateVariable scaleAndSubsystem="Tissue.BurstActivity">
			<name>avgDensityRegions</name>
			<value>1</value>
		</numericStateVariable>
		<numericStateVariable scaleAndSubsystem="Tissue.ContractileActivity">
			<name>avgDensityRegions</name>
			<value>0.02803032079748079</value>
		</numericStateVariable>
		<numericStateVariable scaleAndSubsystem="Tissue.RefractoryActivity">
			<name>avgDensityRegions</name>
			<value>1</value>
		</numericStateVariable>
	</timepoint>
	<timepoint value="86">
		<spatialEntity spatialType="region" scaleAndSubsystem="Tissue.RefractoryActivity">
			<clusteredness>1</clusteredness>
			<density>1</density>
			<area>1</area>
			<perimeter>4</perimeter>
			<distanceFromOrigin>1.58113883008419</distanceFromOrigin>
			<angle>0</angle>
			<triangleMeasure>0</triangleMeasure>
			<rectangleMeasure>0</rectangleMeasure>
			<circleMeasure>0</circleMeasure>
			<centroidX>3</centroidX>
			<centroidY>4</centroidY>
		</spatialEntity>
		<spatialEntity spatialType="region" scaleAndSubsystem="Tissue.RefractoryActivity">
			<clusteredness>1</clusteredness>
			<density>1</density>
			<area>1</area>
			<perimeter>4</perimeter>
			<distanceFromOrigin>1.58113883008419</distanceFromOrigin>
			<angle>0</angle>
			<triangleMeasure>0</triangleMeasure>
			<rectangleMeasure>0</rectangleMeasure>
			<circleMeasure>0</circleMeasure>
			<centroidX>1</centroidX>
			<centroidY>3</centroidY>
		</spatialEntity>
		<spatialEntity spatialType="region" scaleAndSubsystem="Tissue.RefractoryActivity">
			<clusteredness>1</clusteredness>
			<density>1</density>
			<area>1</area>
			<perimeter>4</perimeter>
			<distanceFromOrigin>0.7071067811865476</distanceFromOrigin>
			<angle>0</angle>
			<triangleMeasure>0</triangleMeasure>
			<rectangleMeasure>0</rectangleMeasure>
			<circleMeasure>0</circleMeasure>
			<centroidX>3</centroidX>
			<centroidY>2</centroidY>
		</spatialEntity>
		<spatialEntity spatialType="region" scaleAndSubsystem="Tissue.BurstActivity">
			<clusteredness>1</clusteredness>
			<density>1</density>
			<area>1</area>
			<perimeter>4</perimeter>
			<distanceFromOrigin>1.58113883008419</distanceFromOrigin>
			<angle>0</angle>
			<triangleMeasure>0</triangleMeasure>
			<rectangleMeasure>0</rectangleMeasure>
			<circleMeasure>0</circleMeasure>
			<centroidX>3</centroidX>
			<centroidY>4</centroidY>
		</spatialEntity>
		<spatialEntity spatialType="region" scaleAndSubsystem="Tissue.ContractileActivity">
			<clusteredness>1</clusteredness>
			<density>0.03181870839759415</density>
			<area>16</area>
			<perimeter>16</perimeter>
			<distanceFromOrigin>0</distanceFromOrigin>
			<angle>360</angle>
			<triangleMeasure>0.5</triangleMeasure>
			<rectangleMeasure>1</rectangleMeasure>
			<circleMeasure>0.6000752290346185</circleMeasure>
			<centroidX>2.5</centroidX>
			<centroidY>2.5</centroidY>
		</spatialEntity>
		<numericStateVariable scaleAndSubsystem="Organ.Uterus">
			<name>Pressure</name>
			<value>0.5</value>
		</numericStateVariable>
		<numericStateVariable scaleAndSubsystem="Tissue.BurstActivity">
			<name>avgClusterednessRegions</name>
			<value>1</value>
		</numericStateVariable>
		<numericStateVariable scaleAndSubsystem="Tissue.ContractileActivity">
			<name>avgClusterednessRegions</name>
			<value>1</value>
		</numericStateVariable>
		<numericStateVariable scaleAndSubsystem="Tissue.RefractoryActivity">
			<name>avgClusterednessRegions</name>
			<value>0.4635254915624211</value>
		</numericStateVariable>
		<numericStateVariable scaleAndSubsystem="Tissue.BurstActivity">
			<name>avgDensityRegions</name>
			<value>1</value>
		</numericStateVariable>
		<numericStateVariable scaleAndSubsystem="Tissue.ContractileActivity">
			<name>avgDensityRegions</name>
			<value>0.03181870839759415</value>
		</numericStateVariable>
		<numericStateVariable scaleAndSubsystem="Tissue.RefractoryActivity">
			<name>avgDensityRegions</name>
			<value>1</value>
		</numericStateVariable>
	</timepoint>
	<timepoint value="87">
		<spatialEntity spatialType="region" scaleAndSubsystem="Tissue.RefractoryActivity">
			<clusteredness>1</clusteredness>
			<density>1</density>
			<area>6</area>
			<perimeter>16</perimeter>
			<distanceFromOrigin>0</distanceFromOrigin>
			<angle>360</angle>
			<triangleMeasure>0.25</triangleMeasure>
			<rectangleMeasure>0.3333333686546081</rectangleMeasure>
			<circleMeasure>0.2000250754812763</circleMeasure>
			<centroidX>2.571429</centroidX>
			<centroidY>2.714286</centroidY>
		</spatialEntity>
		<spatialEntity spatialType="region" scaleAndSubsystem="Tissue.BurstActivity">
			<clusteredness>1</clusteredness>
			<density>1</density>
			<area>1</area>
			<perimeter>4</perimeter>
			<distanceFromOrigin>1.58113883008419</distanceFromOrigin>
			<angle>0</angle>
			<triangleMeasure>0</triangleMeasure>
			<rectangleMeasure>0</rectangleMeasure>
			<circleMeasure>0</circleMeasure>
			<centroidX>3</centroidX>
			<centroidY>4</centroidY>
		</spatialEntity>
		<spatialEntity spatialType="region" scaleAndSubsystem="Tissue.ContractileActivity">
			<clusteredness>1</clusteredness>
			<density>0.03561895802324894</density>
			<area>16</area>
			<perimeter>16</perimeter>
			<distanceFromOrigin>0</distanceFromOrigin>
			<angle>360</angle>
			<triangleMeasure>0.5</triangleMeasure>
			<rectangleMeasure>1</rectangleMeasure>
			<circleMeasure>0.6000752290346185</circleMeasure>
			<centroidX>2.5</centroidX>
			<centroidY>2.5</centroidY>
		</spatialEntity>
		<numericStateVariable scaleAndSubsystem="Organ.Uterus">
			<name>Pressure</name>
			<value>0.5</value>
		</numericStateVariable>
		<numericStateVariable scaleAndSubsystem="Tissue.BurstActivity">
			<name>avgClusterednessRegions</name>
			<value>1</value>
		</numericStateVariable>
		<numericStateVariable scaleAndSubsystem="Tissue.ContractileActivity">
			<name>avgClusterednessRegions</name>
			<value>1</value>
		</numericStateVariable>
		<numericStateVariable scaleAndSubsystem="Tissue.RefractoryActivity">
			<name>avgClusterednessRegions</name>
			<value>1</value>
		</numericStateVariable>
		<numericStateVariable scaleAndSubsystem="Tissue.BurstActivity">
			<name>avgDensityRegions</name>
			<value>1</value>
		</numericStateVariable>
		<numericStateVariable scaleAndSubsystem="Tissue.ContractileActivity">
			<name>avgDensityRegions</name>
			<value>0.03561895802324894</value>
		</numericStateVariable>
		<numericStateVariable scaleAndSubsystem="Tissue.RefractoryActivity">
			<name>avgDensityRegions</name>
			<value>1</value>
		</numericStateVariable>
	</timepoint>
	<timepoint value="88">
		<spatialEntity spatialType="region" scaleAndSubsystem="Tissue.RefractoryActivity">
			<clusteredness>1</clusteredness>
			<density>1</density>
			<area>8</area>
			<perimeter>18</perimeter>
			<distanceFromOrigin>0</distanceFromOrigin>
			<angle>360</angle>
			<triangleMeasure>0.3749999888241294</triangleMeasure>
			<rectangleMeasure>0.3571429057997166</rectangleMeasure>
			<circleMeasure>0.1989436788648692</circleMeasure>
			<centroidX>2.625</centroidX>
			<centroidY>2.75</centroidY>
		</spatialEntity>
		<spatialEntity spatialType="region" scaleAndSubsystem="Tissue.BurstActivity">
			<clusteredness>1</clusteredness>
			<density>1</density>
			<area>1</area>
			<perimeter>4</perimeter>
			<distanceFromOrigin>1.58113883008419</distanceFromOrigin>
			<angle>0</angle>
			<triangleMeasure>0</triangleMeasure>
			<rectangleMeasure>0</rectangleMeasure>
			<circleMeasure>0</circleMeasure>
			<centroidX>3</centroidX>
			<centroidY>4</centroidY>
		</spatialEntity>
		<spatialEntity spatialType="region" scaleAndSubsystem="Tissue.ContractileActivity">
			<clusteredness>1</clusteredness>
			<density>0.04585550161553364</density>
			<area>16</area>
			<perimeter>16</perimeter>
			<distanceFromOrigin>0</distanceFromOrigin>
			<angle>360</angle>
			<triangleMeasure>0.5</triangleMeasure>
			<rectangleMeasure>1</rectangleMeasure>
			<circleMeasure>0.6000752290346185</circleMeasure>
			<centroidX>2.5</centroidX>
			<centroidY>2.5</centroidY>
		</spatialEntity>
		<numericStateVariable scaleAndSubsystem="Organ.Uterus">
			<name>Pressure</name>
			<value>0.5</value>
		</numericStateVariable>
		<numericStateVariable scaleAndSubsystem="Tissue.BurstActivity">
			<name>avgClusterednessRegions</name>
			<value>1</value>
		</numericStateVariable>
		<numericStateVariable scaleAndSubsystem="Tissue.ContractileActivity">
			<name>avgClusterednessRegions</name>
			<value>1</value>
		</numericStateVariable>
		<numericStateVariable scaleAndSubsystem="Tissue.RefractoryActivity">
			<name>avgClusterednessRegions</name>
			<value>1</value>
		</numericStateVariable>
		<numericStateVariable scaleAndSubsystem="Tissue.BurstActivity">
			<name>avgDensityRegions</name>
			<value>1</value>
		</numericStateVariable>
		<numericStateVariable scaleAndSubsystem="Tissue.ContractileActivity">
			<name>avgDensityRegions</name>
			<value>0.04585550161553364</value>
		</numericStateVariable>
		<numericStateVariable scaleAndSubsystem="Tissue.RefractoryActivity">
			<name>avgDensityRegions</name>
			<value>1</value>
		</numericStateVariable>
	</timepoint>
	<timepoint value="89">
		<spatialEntity spatialType="region" scaleAndSubsystem="Tissue.RefractoryActivity">
			<clusteredness>1</clusteredness>
			<density>1</density>
			<area>16</area>
			<perimeter>16</perimeter>
			<distanceFromOrigin>0</distanceFromOrigin>
			<angle>360</angle>
			<triangleMeasure>0.5</triangleMeasure>
			<rectangleMeasure>1</rectangleMeasure>
			<circleMeasure>0.6000752290346185</circleMeasure>
			<centroidX>2.5</centroidX>
			<centroidY>2.5</centroidY>
		</spatialEntity>
		<spatialEntity spatialType="region" scaleAndSubsystem="Tissue.BurstActivity">
			<clusteredness>1</clusteredness>
			<density>1</density>
			<area>1</area>
			<perimeter>4</perimeter>
			<distanceFromOrigin>1.58113883008419</distanceFromOrigin>
			<angle>0</angle>
			<triangleMeasure>0</triangleMeasure>
			<rectangleMeasure>0</rectangleMeasure>
			<circleMeasure>0</circleMeasure>
			<centroidX>3</centroidX>
			<centroidY>4</centroidY>
		</spatialEntity>
		<spatialEntity spatialType="region" scaleAndSubsystem="Tissue.ContractileActivity">
			<clusteredness>1</clusteredness>
			<density>0.0499511165653958</density>
			<area>16</area>
			<perimeter>16</perimeter>
			<distanceFromOrigin>0</distanceFromOrigin>
			<angle>360</angle>
			<triangleMeasure>0.5</triangleMeasure>
			<rectangleMeasure>1</rectangleMeasure>
			<circleMeasure>0.6000752290346185</circleMeasure>
			<centroidX>2.5</centroidX>
			<centroidY>2.5</centroidY>
		</spatialEntity>
		<numericStateVariable scaleAndSubsystem="Organ.Uterus">
			<name>Pressure</name>
			<value>0.5</value>
		</numericStateVariable>
		<numericStateVariable scaleAndSubsystem="Tissue.BurstActivity">
			<name>avgClusterednessRegions</name>
			<value>1</value>
		</numericStateVariable>
		<numericStateVariable scaleAndSubsystem="Tissue.ContractileActivity">
			<name>avgClusterednessRegions</name>
			<value>1</value>
		</numericStateVariable>
		<numericStateVariable scaleAndSubsystem="Tissue.RefractoryActivity">
			<name>avgClusterednessRegions</name>
			<value>1</value>
		</numericStateVariable>
		<numericStateVariable scaleAndSubsystem="Tissue.BurstActivity">
			<name>avgDensityRegions</name>
			<value>1</value>
		</numericStateVariable>
		<numericStateVariable scaleAndSubsystem="Tissue.ContractileActivity">
			<name>avgDensityRegions</name>
			<value>0.0499511165653958</value>
		</numericStateVariable>
		<numericStateVariable scaleAndSubsystem="Tissue.RefractoryActivity">
			<name>avgDensityRegions</name>
			<value>1</value>
		</numericStateVariable>
	</timepoint>
	<timepoint value="90">
		<spatialEntity spatialType="region" scaleAndSubsystem="Tissue.RefractoryActivity">
			<clusteredness>1</clusteredness>
			<density>1</density>
			<area>16</area>
			<perimeter>16</perimeter>
			<distanceFromOrigin>0</distanceFromOrigin>
			<angle>360</angle>
			<triangleMeasure>0.5</triangleMeasure>
			<rectangleMeasure>1</rectangleMeasure>
			<circleMeasure>0.6000752290346185</circleMeasure>
			<centroidX>2.5</centroidX>
			<centroidY>2.5</centroidY>
		</spatialEntity>
		<spatialEntity spatialType="region" scaleAndSubsystem="Tissue.BurstActivity">
			<clusteredness>1</clusteredness>
			<density>1</density>
			<area>1</area>
			<perimeter>4</perimeter>
			<distanceFromOrigin>1.58113883008419</distanceFromOrigin>
			<angle>0</angle>
			<triangleMeasure>0</triangleMeasure>
			<rectangleMeasure>0</rectangleMeasure>
			<circleMeasure>0</circleMeasure>
			<centroidX>3</centroidX>
			<centroidY>4</centroidY>
		</spatialEntity>
		<spatialEntity spatialType="region" scaleAndSubsystem="Tissue.ContractileActivity">
			<clusteredness>1</clusteredness>
			<density>0.06460856912182826</density>
			<area>16</area>
			<perimeter>16</perimeter>
			<distanceFromOrigin>0</distanceFromOrigin>
			<angle>360</angle>
			<triangleMeasure>0.5</triangleMeasure>
			<rectangleMeasure>1</rectangleMeasure>
			<circleMeasure>0.6000752290346185</circleMeasure>
			<centroidX>2.5</centroidX>
			<centroidY>2.5</centroidY>
		</spatialEntity>
		<numericStateVariable scaleAndSubsystem="Organ.Uterus">
			<name>Pressure</name>
			<value>0.5625</value>
		</numericStateVariable>
		<numericStateVariable scaleAndSubsystem="Tissue.BurstActivity">
			<name>avgClusterednessRegions</name>
			<value>1</value>
		</numericStateVariable>
		<numericStateVariable scaleAndSubsystem="Tissue.ContractileActivity">
			<name>avgClusterednessRegions</name>
			<value>1</value>
		</numericStateVariable>
		<numericStateVariable scaleAndSubsystem="Tissue.RefractoryActivity">
			<name>avgClusterednessRegions</name>
			<value>1</value>
		</numericStateVariable>
		<numericStateVariable scaleAndSubsystem="Tissue.BurstActivity">
			<name>avgDensityRegions</name>
			<value>1</value>
		</numericStateVariable>
		<numericStateVariable scaleAndSubsystem="Tissue.ContractileActivity">
			<name>avgDensityRegions</name>
			<value>0.06460856912182826</value>
		</numericStateVariable>
		<numericStateVariable scaleAndSubsystem="Tissue.RefractoryActivity">
			<name>avgDensityRegions</name>
			<value>1</value>
		</numericStateVariable>
	</timepoint>
	<timepoint value="91">
		<spatialEntity spatialType="region" scaleAndSubsystem="Tissue.RefractoryActivity">
			<clusteredness>1</clusteredness>
			<density>1</density>
			<area>16</area>
			<perimeter>16</perimeter>
			<distanceFromOrigin>0</distanceFromOrigin>
			<angle>360</angle>
			<triangleMeasure>0.5</triangleMeasure>
			<rectangleMeasure>1</rectangleMeasure>
			<circleMeasure>0.6000752290346185</circleMeasure>
			<centroidX>2.5</centroidX>
			<centroidY>2.5</centroidY>
		</spatialEntity>
		<spatialEntity spatialType="region" scaleAndSubsystem="Tissue.BurstActivity">
			<clusteredness>1</clusteredness>
			<density>1</density>
			<area>1</area>
			<perimeter>4</perimeter>
			<distanceFromOrigin>1.58113883008419</distanceFromOrigin>
			<angle>0</angle>
			<triangleMeasure>0</triangleMeasure>
			<rectangleMeasure>0</rectangleMeasure>
			<circleMeasure>0</circleMeasure>
			<centroidX>3</centroidX>
			<centroidY>4</centroidY>
		</spatialEntity>
		<spatialEntity spatialType="region" scaleAndSubsystem="Tissue.BurstActivity">
			<clusteredness>1</clusteredness>
			<density>1</density>
			<area>1</area>
			<perimeter>4</perimeter>
			<distanceFromOrigin>1.58113883008419</distanceFromOrigin>
			<angle>0</angle>
			<triangleMeasure>0</triangleMeasure>
			<rectangleMeasure>0</rectangleMeasure>
			<circleMeasure>0</circleMeasure>
			<centroidX>1</centroidX>
			<centroidY>3</centroidY>
		</spatialEntity>
		<spatialEntity spatialType="region" scaleAndSubsystem="Tissue.ContractileActivity">
			<clusteredness>1</clusteredness>
			<density>0.07268468866161272</density>
			<area>16</area>
			<perimeter>16</perimeter>
			<distanceFromOrigin>0</distanceFromOrigin>
			<angle>360</angle>
			<triangleMeasure>0.5</triangleMeasure>
			<rectangleMeasure>1</rectangleMeasure>
			<circleMeasure>0.6000752290346185</circleMeasure>
			<centroidX>2.5</centroidX>
			<centroidY>2.5</centroidY>
		</spatialEntity>
		<numericStateVariable scaleAndSubsystem="Organ.Uterus">
			<name>Pressure</name>
			<value>0.632813</value>
		</numericStateVariable>
		<numericStateVariable scaleAndSubsystem="Tissue.BurstActivity">
			<name>avgClusterednessRegions</name>
			<value>0.4472135954999579</value>
		</numericStateVariable>
		<numericStateVariable scaleAndSubsystem="Tissue.ContractileActivity">
			<name>avgClusterednessRegions</name>
			<value>1</value>
		</numericStateVariable>
		<numericStateVariable scaleAndSubsystem="Tissue.RefractoryActivity">
			<name>avgClusterednessRegions</name>
			<value>1</value>
		</numericStateVariable>
		<numericStateVariable scaleAndSubsystem="Tissue.BurstActivity">
			<name>avgDensityRegions</name>
			<value>1</value>
		</numericStateVariable>
		<numericStateVariable scaleAndSubsystem="Tissue.ContractileActivity">
			<name>avgDensityRegions</name>
			<value>0.07268468866161272</value>
		</numericStateVariable>
		<numericStateVariable scaleAndSubsystem="Tissue.RefractoryActivity">
			<name>avgDensityRegions</name>
			<value>1</value>
		</numericStateVariable>
	</timepoint>
	<timepoint value="92">
		<spatialEntity spatialType="region" scaleAndSubsystem="Tissue.RefractoryActivity">
			<clusteredness>1</clusteredness>
			<density>1</density>
			<area>16</area>
			<perimeter>16</perimeter>
			<distanceFromOrigin>0</distanceFromOrigin>
			<angle>360</angle>
			<triangleMeasure>0.5</triangleMeasure>
			<rectangleMeasure>1</rectangleMeasure>
			<circleMeasure>0.6000752290346185</circleMeasure>
			<centroidX>2.5</centroidX>
			<centroidY>2.5</centroidY>
		</spatialEntity>
		<spatialEntity spatialType="region" scaleAndSubsystem="Tissue.BurstActivity">
			<clusteredness>1</clusteredness>
			<density>1</density>
			<area>1</area>
			<perimeter>4</perimeter>
			<distanceFromOrigin>1.58113883008419</distanceFromOrigin>
			<angle>0</angle>
			<triangleMeasure>0</triangleMeasure>
			<rectangleMeasure>0</rectangleMeasure>
			<circleMeasure>0</circleMeasure>
			<centroidX>3</centroidX>
			<centroidY>4</centroidY>
		</spatialEntity>
		<spatialEntity spatialType="region" scaleAndSubsystem="Tissue.BurstActivity">
			<clusteredness>1</clusteredness>
			<density>1</density>
			<area>1</area>
			<perimeter>4</perimeter>
			<distanceFromOrigin>1.58113883008419</distanceFromOrigin>
			<angle>0</angle>
			<triangleMeasure>0</triangleMeasure>
			<rectangleMeasure>0</rectangleMeasure>
			<circleMeasure>0</circleMeasure>
			<centroidX>1</centroidX>
			<centroidY>3</centroidY>
		</spatialEntity>
		<spatialEntity spatialType="region" scaleAndSubsystem="Tissue.BurstActivity">
			<clusteredness>1</clusteredness>
			<density>1</density>
			<area>1</area>
			<perimeter>4</perimeter>
			<distanceFromOrigin>0.7071067811865476</distanceFromOrigin>
			<angle>0</angle>
			<triangleMeasure>0</triangleMeasure>
			<rectangleMeasure>0</rectangleMeasure>
			<circleMeasure>0</circleMeasure>
			<centroidX>3</centroidX>
			<centroidY>2</centroidY>
		</spatialEntity>
		<spatialEntity spatialType="region" scaleAndSubsystem="Tissue.ContractileActivity">
			<clusteredness>1</clusteredness>
			<density>0.09375695668014826</density>
			<area>16</area>
			<perimeter>16</perimeter>
			<distanceFromOrigin>0</distanceFromOrigin>
			<angle>360</angle>
			<triangleMeasure>0.5</triangleMeasure>
			<rectangleMeasure>1</rectangleMeasure>
			<circleMeasure>0.6000752290346185</circleMeasure>
			<centroidX>2.5</centroidX>
			<centroidY>2.5</centroidY>
		</spatialEntity>
		<numericStateVariable scaleAndSubsystem="Organ.Uterus">
			<name>Pressure</name>
			<value>0.7910160000000001</value>
		</numericStateVariable>
		<numericStateVariable scaleAndSubsystem="Tissue.BurstActivity">
			<name>avgClusterednessRegions</name>
			<value>0.4635254915624211</value>
		</numericStateVariable>
		<numericStateVariable scaleAndSubsystem="Tissue.ContractileActivity">
			<name>avgClusterednessRegions</name>
			<value>1</value>
		</numericStateVariable>
		<numericStateVariable scaleAndSubsystem="Tissue.RefractoryActivity">
			<name>avgClusterednessRegions</name>
			<value>1</value>
		</numericStateVariable>
		<numericStateVariable scaleAndSubsystem="Tissue.BurstActivity">
			<name>avgDensityRegions</name>
			<value>1</value>
		</numericStateVariable>
		<numericStateVariable scaleAndSubsystem="Tissue.ContractileActivity">
			<name>avgDensityRegions</name>
			<value>0.09375695668014826</value>
		</numericStateVariable>
		<numericStateVariable scaleAndSubsystem="Tissue.RefractoryActivity">
			<name>avgDensityRegions</name>
			<value>1</value>
		</numericStateVariable>
	</timepoint>
	<timepoint value="93">
		<spatialEntity spatialType="region" scaleAndSubsystem="Tissue.RefractoryActivity">
			<clusteredness>1</clusteredness>
			<density>1</density>
			<area>16</area>
			<perimeter>16</perimeter>
			<distanceFromOrigin>0</distanceFromOrigin>
			<angle>360</angle>
			<triangleMeasure>0.5</triangleMeasure>
			<rectangleMeasure>1</rectangleMeasure>
			<circleMeasure>0.6000752290346185</circleMeasure>
			<centroidX>2.5</centroidX>
			<centroidY>2.5</centroidY>
		</spatialEntity>
		<spatialEntity spatialType="region" scaleAndSubsystem="Tissue.BurstActivity">
			<clusteredness>1</clusteredness>
			<density>1</density>
			<area>6</area>
			<perimeter>16</perimeter>
			<distanceFromOrigin>0</distanceFromOrigin>
			<angle>360</angle>
			<triangleMeasure>0.25</triangleMeasure>
			<rectangleMeasure>0.3333333686546081</rectangleMeasure>
			<circleMeasure>0.2000250754812763</circleMeasure>
			<centroidX>2.571429</centroidX>
			<centroidY>2.714286</centroidY>
		</spatialEntity>
		<spatialEntity spatialType="region" scaleAndSubsystem="Tissue.ContractileActivity">
			<clusteredness>1</clusteredness>
			<density>0.1322264879357581</density>
			<area>16</area>
			<perimeter>16</perimeter>
			<distanceFromOrigin>0</distanceFromOrigin>
			<angle>360</angle>
			<triangleMeasure>0.5</triangleMeasure>
			<rectangleMeasure>1</rectangleMeasure>
			<circleMeasure>0.6000752290346185</circleMeasure>
			<centroidX>2.5</centroidX>
			<centroidY>2.5</centroidY>
		</spatialEntity>
		<numericStateVariable scaleAndSubsystem="Organ.Uterus">
			<name>Pressure</name>
			<value>1.08765</value>
		</numericStateVariable>
		<numericStateVariable scaleAndSubsystem="Tissue.BurstActivity">
			<name>avgClusterednessRegions</name>
			<value>1</value>
		</numericStateVariable>
		<numericStateVariable scaleAndSubsystem="Tissue.ContractileActivity">
			<name>avgClusterednessRegions</name>
			<value>1</value>
		</numericStateVariable>
		<numericStateVariable scaleAndSubsystem="Tissue.RefractoryActivity">
			<name>avgClusterednessRegions</name>
			<value>1</value>
		</numericStateVariable>
		<numericStateVariable scaleAndSubsystem="Tissue.BurstActivity">
			<name>avgDensityRegions</name>
			<value>1</value>
		</numericStateVariable>
		<numericStateVariable scaleAndSubsystem="Tissue.ContractileActivity">
			<name>avgDensityRegions</name>
			<value>0.1322264879357581</value>
		</numericStateVariable>
		<numericStateVariable scaleAndSubsystem="Tissue.RefractoryActivity">
			<name>avgDensityRegions</name>
			<value>1</value>
		</numericStateVariable>
	</timepoint>
	<timepoint value="94">
		<spatialEntity spatialType="region" scaleAndSubsystem="Tissue.RefractoryActivity">
			<clusteredness>1</clusteredness>
			<density>1</density>
			<area>15</area>
			<perimeter>18</perimeter>
			<distanceFromOrigin>0</distanceFromOrigin>
			<angle>360</angle>
			<triangleMeasure>0.4444444444444444</triangleMeasure>
			<rectangleMeasure>0.8888888888888888</rectangleMeasure>
			<circleMeasure>0.5334002035863276</circleMeasure>
			<centroidX>2.5</centroidX>
			<centroidY>2.833333</centroidY>
		</spatialEntity>
		<spatialEntity spatialType="region" scaleAndSubsystem="Tissue.BurstActivity">
			<clusteredness>1</clusteredness>
			<density>1</density>
			<area>8</area>
			<perimeter>16</perimeter>
			<distanceFromOrigin>0</distanceFromOrigin>
			<angle>360</angle>
			<triangleMeasure>0.3809523809523809</triangleMeasure>
			<rectangleMeasure>0.2857143635652715</rectangleMeasure>
			<circleMeasure>0.1591549430918953</circleMeasure>
			<centroidX>2.5</centroidX>
			<centroidY>2.5</centroidY>
		</spatialEntity>
		<spatialEntity spatialType="region" scaleAndSubsystem="Tissue.ContractileActivity">
			<clusteredness>1</clusteredness>
			<density>0.2374801511858024</density>
			<area>16</area>
			<perimeter>16</perimeter>
			<distanceFromOrigin>0</distanceFromOrigin>
			<angle>360</angle>
			<triangleMeasure>0.5</triangleMeasure>
			<rectangleMeasure>1</rectangleMeasure>
			<circleMeasure>0.6000752290346185</circleMeasure>
			<centroidX>2.5</centroidX>
			<centroidY>2.5</centroidY>
		</spatialEntity>
		<numericStateVariable scaleAndSubsystem="Organ.Uterus">
			<name>Pressure</name>
			<value>1.90338</value>
		</numericStateVariable>
		<numericStateVariable scaleAndSubsystem="Tissue.BurstActivity">
			<name>avgClusterednessRegions</name>
			<value>1</value>
		</numericStateVariable>
		<numericStateVariable scaleAndSubsystem="Tissue.ContractileActivity">
			<name>avgClusterednessRegions</name>
			<value>1</value>
		</numericStateVariable>
		<numericStateVariable scaleAndSubsystem="Tissue.RefractoryActivity">
			<name>avgClusterednessRegions</name>
			<value>1</value>
		</numericStateVariable>
		<numericStateVariable scaleAndSubsystem="Tissue.BurstActivity">
			<name>avgDensityRegions</name>
			<value>1</value>
		</numericStateVariable>
		<numericStateVariable scaleAndSubsystem="Tissue.ContractileActivity">
			<name>avgDensityRegions</name>
			<value>0.2374801511858024</value>
		</numericStateVariable>
		<numericStateVariable scaleAndSubsystem="Tissue.RefractoryActivity">
			<name>avgDensityRegions</name>
			<value>1</value>
		</numericStateVariable>
	</timepoint>
	<timepoint value="95">
		<spatialEntity spatialType="region" scaleAndSubsystem="Tissue.RefractoryActivity">
			<clusteredness>1</clusteredness>
			<density>1</density>
			<area>15</area>
			<perimeter>18</perimeter>
			<distanceFromOrigin>0</distanceFromOrigin>
			<angle>360</angle>
			<triangleMeasure>0.4444444444444444</triangleMeasure>
			<rectangleMeasure>0.8888888888888888</rectangleMeasure>
			<circleMeasure>0.5334002035863276</circleMeasure>
			<centroidX>2.5</centroidX>
			<centroidY>2.833333</centroidY>
		</spatialEntity>
		<spatialEntity spatialType="region" scaleAndSubsystem="Tissue.BurstActivity">
			<clusteredness>1</clusteredness>
			<density>1</density>
			<area>15</area>
			<perimeter>18</perimeter>
			<distanceFromOrigin>0</distanceFromOrigin>
			<angle>360</angle>
			<triangleMeasure>0.4444444444444444</triangleMeasure>
			<rectangleMeasure>0.8888888888888888</rectangleMeasure>
			<circleMeasure>0.5334002035863276</circleMeasure>
			<centroidX>2.5</centroidX>
			<centroidY>2.833333</centroidY>
		</spatialEntity>
		<spatialEntity spatialType="region" scaleAndSubsystem="Tissue.ContractileActivity">
			<clusteredness>1</clusteredness>
			<density>0.3874670552272423</density>
			<area>16</area>
			<perimeter>16</perimeter>
			<distanceFromOrigin>0</distanceFromOrigin>
			<angle>360</angle>
			<triangleMeasure>0.5</triangleMeasure>
			<rectangleMeasure>1</rectangleMeasure>
			<circleMeasure>0.6000752290346185</circleMeasure>
			<centroidX>2.5</centroidX>
			<centroidY>2.5</centroidY>
		</spatialEntity>
		<numericStateVariable scaleAndSubsystem="Organ.Uterus">
			<name>Pressure</name>
			<value>3.47367</value>
		</numericStateVariable>
		<numericStateVariable scaleAndSubsystem="Tissue.BurstActivity">
			<name>avgClusterednessRegions</name>
			<value>1</value>
		</numericStateVariable>
		<numericStateVariable scaleAndSubsystem="Tissue.ContractileActivity">
			<name>avgClusterednessRegions</name>
			<value>1</value>
		</numericStateVariable>
		<numericStateVariable scaleAndSubsystem="Tissue.RefractoryActivity">
			<name>avgClusterednessRegions</name>
			<value>1</value>
		</numericStateVariable>
		<numericStateVariable scaleAndSubsystem="Tissue.BurstActivity">
			<name>avgDensityRegions</name>
			<value>1</value>
		</numericStateVariable>
		<numericStateVariable scaleAndSubsystem="Tissue.ContractileActivity">
			<name>avgDensityRegions</name>
			<value>0.3874670552272423</value>
		</numericStateVariable>
		<numericStateVariable scaleAndSubsystem="Tissue.RefractoryActivity">
			<name>avgDensityRegions</name>
			<value>1</value>
		</numericStateVariable>
	</timepoint>
	<timepoint value="96">
		<spatialEntity spatialType="region" scaleAndSubsystem="Tissue.RefractoryActivity">
			<clusteredness>1</clusteredness>
			<density>1</density>
			<area>15</area>
			<perimeter>18</perimeter>
			<distanceFromOrigin>0</distanceFromOrigin>
			<angle>360</angle>
			<triangleMeasure>0.4444444444444444</triangleMeasure>
			<rectangleMeasure>0.8888888888888888</rectangleMeasure>
			<circleMeasure>0.5334002035863276</circleMeasure>
			<centroidX>2.5</centroidX>
			<centroidY>2.833333</centroidY>
		</spatialEntity>
		<spatialEntity spatialType="region" scaleAndSubsystem="Tissue.BurstActivity">
			<clusteredness>1</clusteredness>
			<density>1</density>
			<area>15</area>
			<perimeter>18</perimeter>
			<distanceFromOrigin>0</distanceFromOrigin>
			<angle>360</angle>
			<triangleMeasure>0.4444444444444444</triangleMeasure>
			<rectangleMeasure>0.8888888888888888</rectangleMeasure>
			<circleMeasure>0.5334002035863276</circleMeasure>
			<centroidX>2.5</centroidX>
			<centroidY>2.833333</centroidY>
		</spatialEntity>
		<spatialEntity spatialType="region" scaleAndSubsystem="Tissue.ContractileActivity">
			<clusteredness>1</clusteredness>
			<density>0.805719685087017</density>
			<area>16</area>
			<perimeter>16</perimeter>
			<distanceFromOrigin>0</distanceFromOrigin>
			<angle>360</angle>
			<triangleMeasure>0.5</triangleMeasure>
			<rectangleMeasure>1</rectangleMeasure>
			<circleMeasure>0.6000752290346185</circleMeasure>
			<centroidX>2.5</centroidX>
			<centroidY>2.5</centroidY>
		</spatialEntity>
		<numericStateVariable scaleAndSubsystem="Organ.Uterus">
			<name>Pressure</name>
			<value>8.75944</value>
		</numericStateVariable>
		<numericStateVariable scaleAndSubsystem="Tissue.BurstActivity">
			<name>avgClusterednessRegions</name>
			<value>1</value>
		</numericStateVariable>
		<numericStateVariable scaleAndSubsystem="Tissue.ContractileActivity">
			<name>avgClusterednessRegions</name>
			<value>1</value>
		</numericStateVariable>
		<numericStateVariable scaleAndSubsystem="Tissue.RefractoryActivity">
			<name>avgClusterednessRegions</name>
			<value>1</value>
		</numericStateVariable>
		<numericStateVariable scaleAndSubsystem="Tissue.BurstActivity">
			<name>avgDensityRegions</name>
			<value>1</value>
		</numericStateVariable>
		<numericStateVariable scaleAndSubsystem="Tissue.ContractileActivity">
			<name>avgDensityRegions</name>
			<value>0.805719685087017</value>
		</numericStateVariable>
		<numericStateVariable scaleAndSubsystem="Tissue.RefractoryActivity">
			<name>avgDensityRegions</name>
			<value>1</value>
		</numericStateVariable>
	</timepoint>
	<timepoint value="97">
		<spatialEntity spatialType="region" scaleAndSubsystem="Tissue.RefractoryActivity">
			<clusteredness>1</clusteredness>
			<density>1</density>
			<area>15</area>
			<perimeter>18</perimeter>
			<distanceFromOrigin>0</distanceFromOrigin>
			<angle>360</angle>
			<triangleMeasure>0.4444444444444444</triangleMeasure>
			<rectangleMeasure>0.8888888888888888</rectangleMeasure>
			<circleMeasure>0.5334002035863276</circleMeasure>
			<centroidX>2.5</centroidX>
			<centroidY>2.833333</centroidY>
		</spatialEntity>
		<spatialEntity spatialType="region" scaleAndSubsystem="Tissue.BurstActivity">
			<clusteredness>1</clusteredness>
			<density>1</density>
			<area>15</area>
			<perimeter>18</perimeter>
			<distanceFromOrigin>0</distanceFromOrigin>
			<angle>360</angle>
			<triangleMeasure>0.4444444444444444</triangleMeasure>
			<rectangleMeasure>0.8888888888888888</rectangleMeasure>
			<circleMeasure>0.5334002035863276</circleMeasure>
			<centroidX>2.5</centroidX>
			<centroidY>2.833333</centroidY>
		</spatialEntity>
		<spatialEntity spatialType="region" scaleAndSubsystem="Tissue.ContractileActivity">
			<clusteredness>1</clusteredness>
			<density>0.9595571256151386</density>
			<area>16</area>
			<perimeter>16</perimeter>
			<distanceFromOrigin>0</distanceFromOrigin>
			<angle>360</angle>
			<triangleMeasure>0.5</triangleMeasure>
			<rectangleMeasure>1</rectangleMeasure>
			<circleMeasure>0.6000752290346185</circleMeasure>
			<centroidX>2.5</centroidX>
			<centroidY>2.5</centroidY>
		</spatialEntity>
		<numericStateVariable scaleAndSubsystem="Organ.Uterus">
			<name>Pressure</name>
			<value>11.0437</value>
		</numericStateVariable>
		<numericStateVariable scaleAndSubsystem="Tissue.BurstActivity">
			<name>avgClusterednessRegions</name>
			<value>1</value>
		</numericStateVariable>
		<numericStateVariable scaleAndSubsystem="Tissue.ContractileActivity">
			<name>avgClusterednessRegions</name>
			<value>1</value>
		</numericStateVariable>
		<numericStateVariable scaleAndSubsystem="Tissue.RefractoryActivity">
			<name>avgClusterednessRegions</name>
			<value>1</value>
		</numericStateVariable>
		<numericStateVariable scaleAndSubsystem="Tissue.BurstActivity">
			<name>avgDensityRegions</name>
			<value>1</value>
		</numericStateVariable>
		<numericStateVariable scaleAndSubsystem="Tissue.ContractileActivity">
			<name>avgDensityRegions</name>
			<value>0.9595571256151386</value>
		</numericStateVariable>
		<numericStateVariable scaleAndSubsystem="Tissue.RefractoryActivity">
			<name>avgDensityRegions</name>
			<value>1</value>
		</numericStateVariable>
	</timepoint>
	<timepoint value="98">
		<spatialEntity spatialType="region" scaleAndSubsystem="Tissue.RefractoryActivity">
			<clusteredness>1</clusteredness>
			<density>1</density>
			<area>15</area>
			<perimeter>18</perimeter>
			<distanceFromOrigin>0</distanceFromOrigin>
			<angle>360</angle>
			<triangleMeasure>0.4444444444444444</triangleMeasure>
			<rectangleMeasure>0.8888888888888888</rectangleMeasure>
			<circleMeasure>0.5334002035863276</circleMeasure>
			<centroidX>2.5</centroidX>
			<centroidY>2.833333</centroidY>
		</spatialEntity>
		<spatialEntity spatialType="region" scaleAndSubsystem="Tissue.BurstActivity">
			<clusteredness>1</clusteredness>
			<density>1</density>
			<area>15</area>
			<perimeter>18</perimeter>
			<distanceFromOrigin>0</distanceFromOrigin>
			<angle>360</angle>
			<triangleMeasure>0.4444444444444444</triangleMeasure>
			<rectangleMeasure>0.8888888888888888</rectangleMeasure>
			<circleMeasure>0.5334002035863276</circleMeasure>
			<centroidX>2.5</centroidX>
			<centroidY>2.833333</centroidY>
		</spatialEntity>
		<spatialEntity spatialType="region" scaleAndSubsystem="Tissue.ContractileActivity">
			<clusteredness>1</clusteredness>
			<density>0.9653091879451976</density>
			<area>16</area>
			<perimeter>16</perimeter>
			<distanceFromOrigin>0</distanceFromOrigin>
			<angle>360</angle>
			<triangleMeasure>0.5</triangleMeasure>
			<rectangleMeasure>1</rectangleMeasure>
			<circleMeasure>0.6000752290346185</circleMeasure>
			<centroidX>2.5</centroidX>
			<centroidY>2.5</centroidY>
		</spatialEntity>
		<numericStateVariable scaleAndSubsystem="Organ.Uterus">
			<name>Pressure</name>
			<value>11.0723</value>
		</numericStateVariable>
		<numericStateVariable scaleAndSubsystem="Tissue.BurstActivity">
			<name>avgClusterednessRegions</name>
			<value>1</value>
		</numericStateVariable>
		<numericStateVariable scaleAndSubsystem="Tissue.ContractileActivity">
			<name>avgClusterednessRegions</name>
			<value>1</value>
		</numericStateVariable>
		<numericStateVariable scaleAndSubsystem="Tissue.RefractoryActivity">
			<name>avgClusterednessRegions</name>
			<value>1</value>
		</numericStateVariable>
		<numericStateVariable scaleAndSubsystem="Tissue.BurstActivity">
			<name>avgDensityRegions</name>
			<value>1</value>
		</numericStateVariable>
		<numericStateVariable scaleAndSubsystem="Tissue.ContractileActivity">
			<name>avgDensityRegions</name>
			<value>0.9653091879451976</value>
		</numericStateVariable>
		<numericStateVariable scaleAndSubsystem="Tissue.RefractoryActivity">
			<name>avgDensityRegions</name>
			<value>1</value>
		</numericStateVariable>
	</timepoint>
	<timepoint value="99">
		<spatialEntity spatialType="region" scaleAndSubsystem="Tissue.RefractoryActivity">
			<clusteredness>1</clusteredness>
			<density>1</density>
			<area>15</area>
			<perimeter>18</perimeter>
			<distanceFromOrigin>0</distanceFromOrigin>
			<angle>360</angle>
			<triangleMeasure>0.4444444444444444</triangleMeasure>
			<rectangleMeasure>0.8888888888888888</rectangleMeasure>
			<circleMeasure>0.5334002035863276</circleMeasure>
			<centroidX>2.5</centroidX>
			<centroidY>2.833333</centroidY>
		</spatialEntity>
		<spatialEntity spatialType="region" scaleAndSubsystem="Tissue.BurstActivity">
			<clusteredness>1</clusteredness>
			<density>1</density>
			<area>15</area>
			<perimeter>18</perimeter>
			<distanceFromOrigin>0</distanceFromOrigin>
			<angle>360</angle>
			<triangleMeasure>0.4444444444444444</triangleMeasure>
			<rectangleMeasure>0.8888888888888888</rectangleMeasure>
			<circleMeasure>0.5334002035863276</circleMeasure>
			<centroidX>2.5</centroidX>
			<centroidY>2.833333</centroidY>
		</spatialEntity>
		<spatialEntity spatialType="region" scaleAndSubsystem="Tissue.ContractileActivity">
			<clusteredness>1</clusteredness>
			<density>0.9653811249078489</density>
			<area>16</area>
			<perimeter>16</perimeter>
			<distanceFromOrigin>0</distanceFromOrigin>
			<angle>360</angle>
			<triangleMeasure>0.5</triangleMeasure>
			<rectangleMeasure>1</rectangleMeasure>
			<circleMeasure>0.6000752290346185</circleMeasure>
			<centroidX>2.5</centroidX>
			<centroidY>2.5</centroidY>
		</spatialEntity>
		<numericStateVariable scaleAndSubsystem="Organ.Uterus">
			<name>Pressure</name>
			<value>11.0726</value>
		</numericStateVariable>
		<numericStateVariable scaleAndSubsystem="Tissue.BurstActivity">
			<name>avgClusterednessRegions</name>
			<value>1</value>
		</numericStateVariable>
		<numericStateVariable scaleAndSubsystem="Tissue.ContractileActivity">
			<name>avgClusterednessRegions</name>
			<value>1</value>
		</numericStateVariable>
		<numericStateVariable scaleAndSubsystem="Tissue.RefractoryActivity">
			<name>avgClusterednessRegions</name>
			<value>1</value>
		</numericStateVariable>
		<numericStateVariable scaleAndSubsystem="Tissue.BurstActivity">
			<name>avgDensityRegions</name>
			<value>1</value>
		</numericStateVariable>
		<numericStateVariable scaleAndSubsystem="Tissue.ContractileActivity">
			<name>avgDensityRegions</name>
			<value>0.9653811249078489</value>
		</numericStateVariable>
		<numericStateVariable scaleAndSubsystem="Tissue.RefractoryActivity">
			<name>avgDensityRegions</name>
			<value>1</value>
		</numericStateVariable>
	</timepoint>
	<timepoint value="100">
		<spatialEntity spatialType="region" scaleAndSubsystem="Tissue.RefractoryActivity">
			<clusteredness>1</clusteredness>
			<density>1</density>
			<area>15</area>
			<perimeter>18</perimeter>
			<distanceFromOrigin>0</distanceFromOrigin>
			<angle>360</angle>
			<triangleMeasure>0.4444444444444444</triangleMeasure>
			<rectangleMeasure>0.8888888888888888</rectangleMeasure>
			<circleMeasure>0.5334002035863276</circleMeasure>
			<centroidX>2.5</centroidX>
			<centroidY>2.833333</centroidY>
		</spatialEntity>
		<spatialEntity spatialType="region" scaleAndSubsystem="Tissue.BurstActivity">
			<clusteredness>1</clusteredness>
			<density>1</density>
			<area>15</area>
			<perimeter>18</perimeter>
			<distanceFromOrigin>0</distanceFromOrigin>
			<angle>360</angle>
			<triangleMeasure>0.4444444444444444</triangleMeasure>
			<rectangleMeasure>0.8888888888888888</rectangleMeasure>
			<circleMeasure>0.5334002035863276</circleMeasure>
			<centroidX>2.5</centroidX>
			<centroidY>2.833333</centroidY>
		</spatialEntity>
		<spatialEntity spatialType="region" scaleAndSubsystem="Tissue.ContractileActivity">
			<clusteredness>1</clusteredness>
			<density>0.9653820000442804</density>
			<area>16</area>
			<perimeter>16</perimeter>
			<distanceFromOrigin>0</distanceFromOrigin>
			<angle>360</angle>
			<triangleMeasure>0.5</triangleMeasure>
			<rectangleMeasure>1</rectangleMeasure>
			<circleMeasure>0.6000752290346185</circleMeasure>
			<centroidX>2.5</centroidX>
			<centroidY>2.5</centroidY>
		</spatialEntity>
		<numericStateVariable scaleAndSubsystem="Organ.Uterus">
			<name>Pressure</name>
			<value>11.0726</value>
		</numericStateVariable>
		<numericStateVariable scaleAndSubsystem="Tissue.BurstActivity">
			<name>avgClusterednessRegions</name>
			<value>1</value>
		</numericStateVariable>
		<numericStateVariable scaleAndSubsystem="Tissue.ContractileActivity">
			<name>avgClusterednessRegions</name>
			<value>1</value>
		</numericStateVariable>
		<numericStateVariable scaleAndSubsystem="Tissue.RefractoryActivity">
			<name>avgClusterednessRegions</name>
			<value>1</value>
		</numericStateVariable>
		<numericStateVariable scaleAndSubsystem="Tissue.BurstActivity">
			<name>avgDensityRegions</name>
			<value>1</value>
		</numericStateVariable>
		<numericStateVariable scaleAndSubsystem="Tissue.ContractileActivity">
			<name>avgDensityRegions</name>
			<value>0.9653820000442804</value>
		</numericStateVariable>
		<numericStateVariable scaleAndSubsystem="Tissue.RefractoryActivity">
			<name>avgDensityRegions</name>
			<value>1</value>
		</numericStateVariable>
	</timepoint>
	<timepoint value="101">
		<spatialEntity spatialType="region" scaleAndSubsystem="Tissue.RefractoryActivity">
			<clusteredness>1</clusteredness>
			<density>1</density>
			<area>14</area>
			<perimeter>20</perimeter>
			<distanceFromOrigin>0</distanceFromOrigin>
			<angle>360</angle>
			<triangleMeasure>0.3888888888888889</triangleMeasure>
			<rectangleMeasure>0.7777777777777778</rectangleMeasure>
			<circleMeasure>0.4667251781380366</circleMeasure>
			<centroidX>2.25</centroidX>
			<centroidY>2.75</centroidY>
		</spatialEntity>
		<spatialEntity spatialType="region" scaleAndSubsystem="Tissue.BurstActivity">
			<clusteredness>1</clusteredness>
			<density>1</density>
			<area>14</area>
			<perimeter>20</perimeter>
			<distanceFromOrigin>0</distanceFromOrigin>
			<angle>360</angle>
			<triangleMeasure>0.3888888888888889</triangleMeasure>
			<rectangleMeasure>0.7777777777777778</rectangleMeasure>
			<circleMeasure>0.4667251781380366</circleMeasure>
			<centroidX>2.25</centroidX>
			<centroidY>2.75</centroidY>
		</spatialEntity>
		<spatialEntity spatialType="region" scaleAndSubsystem="Tissue.ContractileActivity">
			<clusteredness>1</clusteredness>
			<density>0.9653820000442804</density>
			<area>16</area>
			<perimeter>16</perimeter>
			<distanceFromOrigin>0</distanceFromOrigin>
			<angle>360</angle>
			<triangleMeasure>0.5</triangleMeasure>
			<rectangleMeasure>1</rectangleMeasure>
			<circleMeasure>0.6000752290346185</circleMeasure>
			<centroidX>2.5</centroidX>
			<centroidY>2.5</centroidY>
		</spatialEntity>
		<numericStateVariable scaleAndSubsystem="Organ.Uterus">
			<name>Pressure</name>
			<value>11.0726</value>
		</numericStateVariable>
		<numericStateVariable scaleAndSubsystem="Tissue.BurstActivity">
			<name>avgClusterednessRegions</name>
			<value>1</value>
		</numericStateVariable>
		<numericStateVariable scaleAndSubsystem="Tissue.ContractileActivity">
			<name>avgClusterednessRegions</name>
			<value>1</value>
		</numericStateVariable>
		<numericStateVariable scaleAndSubsystem="Tissue.RefractoryActivity">
			<name>avgClusterednessRegions</name>
			<value>1</value>
		</numericStateVariable>
		<numericStateVariable scaleAndSubsystem="Tissue.BurstActivity">
			<name>avgDensityRegions</name>
			<value>1</value>
		</numericStateVariable>
		<numericStateVariable scaleAndSubsystem="Tissue.ContractileActivity">
			<name>avgDensityRegions</name>
			<value>0.9653820000442804</value>
		</numericStateVariable>
		<numericStateVariable scaleAndSubsystem="Tissue.RefractoryActivity">
			<name>avgDensityRegions</name>
			<value>1</value>
		</numericStateVariable>
	</timepoint>
	<timepoint value="102">
		<spatialEntity spatialType="region" scaleAndSubsystem="Tissue.RefractoryActivity">
			<clusteredness>0.8571428571428571</clusteredness>
			<density>1</density>
			<area>12</area>
			<perimeter>20</perimeter>
			<distanceFromOrigin>0</distanceFromOrigin>
			<angle>360</angle>
			<triangleMeasure>0.2777777777777778</triangleMeasure>
			<rectangleMeasure>0.5555555555555556</rectangleMeasure>
			<circleMeasure>0.3333751272414547</circleMeasure>
			<centroidX>2.25</centroidX>
			<centroidY>2.75</centroidY>
		</spatialEntity>
		<spatialEntity spatialType="region" scaleAndSubsystem="Tissue.BurstActivity">
			<clusteredness>0.8571428571428571</clusteredness>
			<density>1</density>
			<area>12</area>
			<perimeter>20</perimeter>
			<distanceFromOrigin>0</distanceFromOrigin>
			<angle>360</angle>
			<triangleMeasure>0.2777777777777778</triangleMeasure>
			<rectangleMeasure>0.5555555555555556</rectangleMeasure>
			<circleMeasure>0.3333751272414547</circleMeasure>
			<centroidX>2.25</centroidX>
			<centroidY>2.75</centroidY>
		</spatialEntity>
		<spatialEntity spatialType="region" scaleAndSubsystem="Tissue.ContractileActivity">
			<clusteredness>1</clusteredness>
			<density>0.9238557497660319</density>
			<area>16</area>
			<perimeter>16</perimeter>
			<distanceFromOrigin>0</distanceFromOrigin>
			<angle>360</angle>
			<triangleMeasure>0.5</triangleMeasure>
			<rectangleMeasure>1</rectangleMeasure>
			<circleMeasure>0.6000752290346185</circleMeasure>
			<centroidX>2.5</centroidX>
			<centroidY>2.5</centroidY>
		</spatialEntity>
		<numericStateVariable scaleAndSubsystem="Organ.Uterus">
			<name>Pressure</name>
			<value>10.7986</value>
		</numericStateVariable>
		<numericStateVariable scaleAndSubsystem="Tissue.BurstActivity">
			<name>avgClusterednessRegions</name>
			<value>1</value>
		</numericStateVariable>
		<numericStateVariable scaleAndSubsystem="Tissue.ContractileActivity">
			<name>avgClusterednessRegions</name>
			<value>1</value>
		</numericStateVariable>
		<numericStateVariable scaleAndSubsystem="Tissue.RefractoryActivity">
			<name>avgClusterednessRegions</name>
			<value>1</value>
		</numericStateVariable>
		<numericStateVariable scaleAndSubsystem="Tissue.BurstActivity">
			<name>avgDensityRegions</name>
			<value>1</value>
		</numericStateVariable>
		<numericStateVariable scaleAndSubsystem="Tissue.ContractileActivity">
			<name>avgDensityRegions</name>
			<value>0.9238557497660319</value>
		</numericStateVariable>
		<numericStateVariable scaleAndSubsystem="Tissue.RefractoryActivity">
			<name>avgDensityRegions</name>
			<value>1</value>
		</numericStateVariable>
	</timepoint>
	<timepoint value="103">
		<spatialEntity spatialType="region" scaleAndSubsystem="Tissue.RefractoryActivity">
			<clusteredness>1</clusteredness>
			<density>1</density>
			<area>1</area>
			<perimeter>4</perimeter>
			<distanceFromOrigin>2.121320343559642</distanceFromOrigin>
			<angle>0</angle>
			<triangleMeasure>0</triangleMeasure>
			<rectangleMeasure>0</rectangleMeasure>
			<circleMeasure>0</circleMeasure>
			<centroidX>4</centroidX>
			<centroidY>4</centroidY>
		</spatialEntity>
		<spatialEntity spatialType="region" scaleAndSubsystem="Tissue.RefractoryActivity">
			<clusteredness>1</clusteredness>
			<density>1</density>
			<area>9</area>
			<perimeter>22</perimeter>
			<distanceFromOrigin>0.7071067811865476</distanceFromOrigin>
			<angle>180</angle>
			<triangleMeasure>0.1875</triangleMeasure>
			<rectangleMeasure>0.1666666666666667</rectangleMeasure>
			<circleMeasure>0.1000125381724364</circleMeasure>
			<centroidX>2.090909</centroidX>
			<centroidY>2.181818</centroidY>
		</spatialEntity>
		<spatialEntity spatialType="region" scaleAndSubsystem="Tissue.BurstActivity">
			<clusteredness>1</clusteredness>
			<density>1</density>
			<area>1</area>
			<perimeter>4</perimeter>
			<distanceFromOrigin>2.121320343559642</distanceFromOrigin>
			<angle>0</angle>
			<triangleMeasure>0</triangleMeasure>
			<rectangleMeasure>0</rectangleMeasure>
			<circleMeasure>0</circleMeasure>
			<centroidX>4</centroidX>
			<centroidY>4</centroidY>
		</spatialEntity>
		<spatialEntity spatialType="region" scaleAndSubsystem="Tissue.BurstActivity">
			<clusteredness>1</clusteredness>
			<density>1</density>
			<area>9</area>
			<perimeter>22</perimeter>
			<distanceFromOrigin>0.7071067811865476</distanceFromOrigin>
			<angle>180</angle>
			<triangleMeasure>0.1875</triangleMeasure>
			<rectangleMeasure>0.1666666666666667</rectangleMeasure>
			<circleMeasure>0.1000125381724364</circleMeasure>
			<centroidX>2.090909</centroidX>
			<centroidY>2.181818</centroidY>
		</spatialEntity>
		<spatialEntity spatialType="region" scaleAndSubsystem="Tissue.ContractileActivity">
			<clusteredness>1</clusteredness>
			<density>0.8806653733346976</density>
			<area>16</area>
			<perimeter>16</perimeter>
			<distanceFromOrigin>0</distanceFromOrigin>
			<angle>360</angle>
			<triangleMeasure>0.5</triangleMeasure>
			<rectangleMeasure>1</rectangleMeasure>
			<circleMeasure>0.6000752290346185</circleMeasure>
			<centroidX>2.5</centroidX>
			<centroidY>2.5</centroidY>
		</spatialEntity>
		<numericStateVariable scaleAndSubsystem="Organ.Uterus">
			<name>Pressure</name>
			<value>10.5156</value>
		</numericStateVariable>
		<numericStateVariable scaleAndSubsystem="Tissue.BurstActivity">
			<name>avgClusterednessRegions</name>
			<value>0.3793103428382392</value>
		</numericStateVariable>
		<numericStateVariable scaleAndSubsystem="Tissue.ContractileActivity">
			<name>avgClusterednessRegions</name>
			<value>1</value>
		</numericStateVariable>
		<numericStateVariable scaleAndSubsystem="Tissue.RefractoryActivity">
			<name>avgClusterednessRegions</name>
			<value>0.3793103428382392</value>
		</numericStateVariable>
		<numericStateVariable scaleAndSubsystem="Tissue.BurstActivity">
			<name>avgDensityRegions</name>
			<value>1</value>
		</numericStateVariable>
		<numericStateVariable scaleAndSubsystem="Tissue.ContractileActivity">
			<name>avgDensityRegions</name>
			<value>0.8806653733346976</value>
		</numericStateVariable>
		<numericStateVariable scaleAndSubsystem="Tissue.RefractoryActivity">
			<name>avgDensityRegions</name>
			<value>1</value>
		</numericStateVariable>
	</timepoint>
	<timepoint value="104">
		<spatialEntity spatialType="region" scaleAndSubsystem="Tissue.RefractoryActivity">
			<clusteredness>1</clusteredness>
			<density>1</density>
			<area>3</area>
			<perimeter>8</perimeter>
			<distanceFromOrigin>1.58113883008419</distanceFromOrigin>
			<angle>45</angle>
			<triangleMeasure>1</triangleMeasure>
			<rectangleMeasure>0.5000000894069832</rectangleMeasure>
			<circleMeasure>0.1591549430918953</circleMeasure>
			<centroidX>3.666667</centroidX>
			<centroidY>1.333333</centroidY>
		</spatialEntity>
		<spatialEntity spatialType="region" scaleAndSubsystem="Tissue.RefractoryActivity">
			<clusteredness>1</clusteredness>
			<density>1</density>
			<area>5</area>
			<perimeter>14</perimeter>
			<distanceFromOrigin>0.7071067811865476</distanceFromOrigin>
			<angle>90</angle>
			<triangleMeasure>0.2222222222222222</triangleMeasure>
			<rectangleMeasure>0.1666666666666667</rectangleMeasure>
			<circleMeasure>0.06000751451705515</circleMeasure>
			<centroidX>1.428571</centroidX>
			<centroidY>2.714286</centroidY>
		</spatialEntity>
		<spatialEntity spatialType="region" scaleAndSubsystem="Tissue.BurstActivity">
			<clusteredness>1</clusteredness>
			<density>1</density>
			<area>3</area>
			<perimeter>8</perimeter>
			<distanceFromOrigin>1.58113883008419</distanceFromOrigin>
			<angle>45</angle>
			<triangleMeasure>1</triangleMeasure>
			<rectangleMeasure>0.5000000894069832</rectangleMeasure>
			<circleMeasure>0.1591549430918953</circleMeasure>
			<centroidX>3.666667</centroidX>
			<centroidY>1.333333</centroidY>
		</spatialEntity>
		<spatialEntity spatialType="region" scaleAndSubsystem="Tissue.BurstActivity">
			<clusteredness>1</clusteredness>
			<density>1</density>
			<area>5</area>
			<perimeter>14</perimeter>
			<distanceFromOrigin>0.7071067811865476</distanceFromOrigin>
			<angle>90</angle>
			<triangleMeasure>0.2222222222222222</triangleMeasure>
			<rectangleMeasure>0.1666666666666667</rectangleMeasure>
			<circleMeasure>0.06000751451705515</circleMeasure>
			<centroidX>1.428571</centroidX>
			<centroidY>2.714286</centroidY>
		</spatialEntity>
		<spatialEntity spatialType="region" scaleAndSubsystem="Tissue.ContractileActivity">
			<clusteredness>1</clusteredness>
			<density>0.74520037688461</density>
			<area>16</area>
			<perimeter>16</perimeter>
			<distanceFromOrigin>0</distanceFromOrigin>
			<angle>360</angle>
			<triangleMeasure>0.5</triangleMeasure>
			<rectangleMeasure>1</rectangleMeasure>
			<circleMeasure>0.6000752290346185</circleMeasure>
			<centroidX>2.5</centroidX>
			<centroidY>2.5</centroidY>
		</spatialEntity>
		<numericStateVariable scaleAndSubsystem="Organ.Uterus">
			<name>Pressure</name>
			<value>9.478719999999999</value>
		</numericStateVariable>
		<numericStateVariable scaleAndSubsystem="Tissue.BurstActivity">
			<name>avgClusterednessRegions</name>
			<value>0.3802501295144367</value>
		</numericStateVariable>
		<numericStateVariable scaleAndSubsystem="Tissue.ContractileActivity">
			<name>avgClusterednessRegions</name>
			<value>1</value>
		</numericStateVariable>
		<numericStateVariable scaleAndSubsystem="Tissue.RefractoryActivity">
			<name>avgClusterednessRegions</name>
			<value>0.3802501295144367</value>
		</numericStateVariable>
		<numericStateVariable scaleAndSubsystem="Tissue.BurstActivity">
			<name>avgDensityRegions</name>
			<value>1</value>
		</numericStateVariable>
		<numericStateVariable scaleAndSubsystem="Tissue.ContractileActivity">
			<name>avgDensityRegions</name>
			<value>0.74520037688461</value>
		</numericStateVariable>
		<numericStateVariable scaleAndSubsystem="Tissue.RefractoryActivity">
			<name>avgDensityRegions</name>
			<value>1</value>
		</numericStateVariable>
	</timepoint>
	<timepoint value="105">
		<spatialEntity spatialType="region" scaleAndSubsystem="Tissue.ContractileActivity">
			<clusteredness>1</clusteredness>
			<density>0.6277589377234963</density>
			<area>16</area>
			<perimeter>16</perimeter>
			<distanceFromOrigin>0</distanceFromOrigin>
			<angle>360</angle>
			<triangleMeasure>0.5</triangleMeasure>
			<rectangleMeasure>1</rectangleMeasure>
			<circleMeasure>0.6000752290346185</circleMeasure>
			<centroidX>2.5</centroidX>
			<centroidY>2.5</centroidY>
		</spatialEntity>
		<numericStateVariable scaleAndSubsystem="Organ.Uterus">
			<name>Pressure</name>
			<value>8.04275</value>
		</numericStateVariable>
		<numericStateVariable scaleAndSubsystem="Tissue.BurstActivity">
			<name>avgClusterednessRegions</name>
			<value>1</value>
		</numericStateVariable>
		<numericStateVariable scaleAndSubsystem="Tissue.ContractileActivity">
			<name>avgClusterednessRegions</name>
			<value>1</value>
		</numericStateVariable>
		<numericStateVariable scaleAndSubsystem="Tissue.RefractoryActivity">
			<name>avgClusterednessRegions</name>
			<value>1</value>
		</numericStateVariable>
		<numericStateVariable scaleAndSubsystem="Tissue.BurstActivity">
			<name>avgDensityRegions</name>
			<value>0</value>
		</numericStateVariable>
		<numericStateVariable scaleAndSubsystem="Tissue.ContractileActivity">
			<name>avgDensityRegions</name>
			<value>0.6277589377234963</value>
		</numericStateVariable>
		<numericStateVariable scaleAndSubsystem="Tissue.RefractoryActivity">
			<name>avgDensityRegions</name>
			<value>0</value>
		</numericStateVariable>
	</timepoint>
	<timepoint value="106">
		<spatialEntity spatialType="region" scaleAndSubsystem="Tissue.ContractileActivity">
			<clusteredness>1</clusteredness>
			<density>0.1673474166907516</density>
			<area>16</area>
			<perimeter>16</perimeter>
			<distanceFromOrigin>0</distanceFromOrigin>
			<angle>360</angle>
			<triangleMeasure>0.5</triangleMeasure>
			<rectangleMeasure>1</rectangleMeasure>
			<circleMeasure>0.6000752290346185</circleMeasure>
			<centroidX>2.5</centroidX>
			<centroidY>2.5</centroidY>
		</spatialEntity>
		<numericStateVariable scaleAndSubsystem="Organ.Uterus">
			<name>Pressure</name>
			<value>1.60855</value>
		</numericStateVariable>
		<numericStateVariable scaleAndSubsystem="Tissue.BurstActivity">
			<name>avgClusterednessRegions</name>
			<value>1</value>
		</numericStateVariable>
		<numericStateVariable scaleAndSubsystem="Tissue.ContractileActivity">
			<name>avgClusterednessRegions</name>
			<value>1</value>
		</numericStateVariable>
		<numericStateVariable scaleAndSubsystem="Tissue.RefractoryActivity">
			<name>avgClusterednessRegions</name>
			<value>1</value>
		</numericStateVariable>
		<numericStateVariable scaleAndSubsystem="Tissue.BurstActivity">
			<name>avgDensityRegions</name>
			<value>0</value>
		</numericStateVariable>
		<numericStateVariable scaleAndSubsystem="Tissue.ContractileActivity">
			<name>avgDensityRegions</name>
			<value>0.1673474166907516</value>
		</numericStateVariable>
		<numericStateVariable scaleAndSubsystem="Tissue.RefractoryActivity">
			<name>avgDensityRegions</name>
			<value>0</value>
		</numericStateVariable>
	</timepoint>
	<timepoint value="107">
		<spatialEntity spatialType="region" scaleAndSubsystem="Tissue.ContractileActivity">
			<clusteredness>1</clusteredness>
			<density>0.03346947525061813</density>
			<area>16</area>
			<perimeter>16</perimeter>
			<distanceFromOrigin>0</distanceFromOrigin>
			<angle>360</angle>
			<triangleMeasure>0.5</triangleMeasure>
			<rectangleMeasure>1</rectangleMeasure>
			<circleMeasure>0.6000752290346185</circleMeasure>
			<centroidX>2.5</centroidX>
			<centroidY>2.5</centroidY>
		</spatialEntity>
		<numericStateVariable scaleAndSubsystem="Organ.Uterus">
			<name>Pressure</name>
			<value>0.5</value>
		</numericStateVariable>
		<numericStateVariable scaleAndSubsystem="Tissue.BurstActivity">
			<name>avgClusterednessRegions</name>
			<value>1</value>
		</numericStateVariable>
		<numericStateVariable scaleAndSubsystem="Tissue.ContractileActivity">
			<name>avgClusterednessRegions</name>
			<value>1</value>
		</numericStateVariable>
		<numericStateVariable scaleAndSubsystem="Tissue.RefractoryActivity">
			<name>avgClusterednessRegions</name>
			<value>1</value>
		</numericStateVariable>
		<numericStateVariable scaleAndSubsystem="Tissue.BurstActivity">
			<name>avgDensityRegions</name>
			<value>0</value>
		</numericStateVariable>
		<numericStateVariable scaleAndSubsystem="Tissue.ContractileActivity">
			<name>avgDensityRegions</name>
			<value>0.03346947525061813</value>
		</numericStateVariable>
		<numericStateVariable scaleAndSubsystem="Tissue.RefractoryActivity">
			<name>avgDensityRegions</name>
			<value>0</value>
		</numericStateVariable>
	</timepoint>
	<timepoint value="108">
		<spatialEntity spatialType="region" scaleAndSubsystem="Tissue.ContractileActivity">
			<clusteredness>1</clusteredness>
			<density>0.01040361988193849</density>
			<area>16</area>
			<perimeter>16</perimeter>
			<distanceFromOrigin>0</distanceFromOrigin>
			<angle>360</angle>
			<triangleMeasure>0.5</triangleMeasure>
			<rectangleMeasure>1</rectangleMeasure>
			<circleMeasure>0.6000752290346185</circleMeasure>
			<centroidX>2.5</centroidX>
			<centroidY>2.5</centroidY>
		</spatialEntity>
		<numericStateVariable scaleAndSubsystem="Organ.Uterus">
			<name>Pressure</name>
			<value>0.5</value>
		</numericStateVariable>
		<numericStateVariable scaleAndSubsystem="Tissue.BurstActivity">
			<name>avgClusterednessRegions</name>
			<value>1</value>
		</numericStateVariable>
		<numericStateVariable scaleAndSubsystem="Tissue.ContractileActivity">
			<name>avgClusterednessRegions</name>
			<value>1</value>
		</numericStateVariable>
		<numericStateVariable scaleAndSubsystem="Tissue.RefractoryActivity">
			<name>avgClusterednessRegions</name>
			<value>1</value>
		</numericStateVariable>
		<numericStateVariable scaleAndSubsystem="Tissue.BurstActivity">
			<name>avgDensityRegions</name>
			<value>0</value>
		</numericStateVariable>
		<numericStateVariable scaleAndSubsystem="Tissue.ContractileActivity">
			<name>avgDensityRegions</name>
			<value>0.01040361988193849</value>
		</numericStateVariable>
		<numericStateVariable scaleAndSubsystem="Tissue.RefractoryActivity">
			<name>avgDensityRegions</name>
			<value>0</value>
		</numericStateVariable>
	</timepoint>
	<timepoint value="109">
		<spatialEntity spatialType="region" scaleAndSubsystem="Tissue.ContractileActivity">
			<clusteredness>1</clusteredness>
			<density>0.01040361988193849</density>
			<area>16</area>
			<perimeter>16</perimeter>
			<distanceFromOrigin>0</distanceFromOrigin>
			<angle>360</angle>
			<triangleMeasure>0.5</triangleMeasure>
			<rectangleMeasure>1</rectangleMeasure>
			<circleMeasure>0.6000752290346185</circleMeasure>
			<centroidX>2.5</centroidX>
			<centroidY>2.5</centroidY>
		</spatialEntity>
		<numericStateVariable scaleAndSubsystem="Organ.Uterus">
			<name>Pressure</name>
			<value>0.5</value>
		</numericStateVariable>
		<numericStateVariable scaleAndSubsystem="Tissue.BurstActivity">
			<name>avgClusterednessRegions</name>
			<value>1</value>
		</numericStateVariable>
		<numericStateVariable scaleAndSubsystem="Tissue.ContractileActivity">
			<name>avgClusterednessRegions</name>
			<value>1</value>
		</numericStateVariable>
		<numericStateVariable scaleAndSubsystem="Tissue.RefractoryActivity">
			<name>avgClusterednessRegions</name>
			<value>1</value>
		</numericStateVariable>
		<numericStateVariable scaleAndSubsystem="Tissue.BurstActivity">
			<name>avgDensityRegions</name>
			<value>0</value>
		</numericStateVariable>
		<numericStateVariable scaleAndSubsystem="Tissue.ContractileActivity">
			<name>avgDensityRegions</name>
			<value>0.01040361988193849</value>
		</numericStateVariable>
		<numericStateVariable scaleAndSubsystem="Tissue.RefractoryActivity">
			<name>avgDensityRegions</name>
			<value>0</value>
		</numericStateVariable>
	</timepoint>
	<timepoint value="110">
		<spatialEntity spatialType="region" scaleAndSubsystem="Tissue.ContractileActivity">
			<clusteredness>1</clusteredness>
			<density>0.01040361988193849</density>
			<area>16</area>
			<perimeter>16</perimeter>
			<distanceFromOrigin>0</distanceFromOrigin>
			<angle>360</angle>
			<triangleMeasure>0.5</triangleMeasure>
			<rectangleMeasure>1</rectangleMeasure>
			<circleMeasure>0.6000752290346185</circleMeasure>
			<centroidX>2.5</centroidX>
			<centroidY>2.5</centroidY>
		</spatialEntity>
		<numericStateVariable scaleAndSubsystem="Organ.Uterus">
			<name>Pressure</name>
			<value>0.5</value>
		</numericStateVariable>
		<numericStateVariable scaleAndSubsystem="Tissue.BurstActivity">
			<name>avgClusterednessRegions</name>
			<value>1</value>
		</numericStateVariable>
		<numericStateVariable scaleAndSubsystem="Tissue.ContractileActivity">
			<name>avgClusterednessRegions</name>
			<value>1</value>
		</numericStateVariable>
		<numericStateVariable scaleAndSubsystem="Tissue.RefractoryActivity">
			<name>avgClusterednessRegions</name>
			<value>1</value>
		</numericStateVariable>
		<numericStateVariable scaleAndSubsystem="Tissue.BurstActivity">
			<name>avgDensityRegions</name>
			<value>0</value>
		</numericStateVariable>
		<numericStateVariable scaleAndSubsystem="Tissue.ContractileActivity">
			<name>avgDensityRegions</name>
			<value>0.01040361988193849</value>
		</numericStateVariable>
		<numericStateVariable scaleAndSubsystem="Tissue.RefractoryActivity">
			<name>avgDensityRegions</name>
			<value>0</value>
		</numericStateVariable>
	</timepoint>
	<timepoint value="111">
		<spatialEntity spatialType="region" scaleAndSubsystem="Tissue.ContractileActivity">
			<clusteredness>1</clusteredness>
			<density>0.01040361988193849</density>
			<area>16</area>
			<perimeter>16</perimeter>
			<distanceFromOrigin>0</distanceFromOrigin>
			<angle>360</angle>
			<triangleMeasure>0.5</triangleMeasure>
			<rectangleMeasure>1</rectangleMeasure>
			<circleMeasure>0.6000752290346185</circleMeasure>
			<centroidX>2.5</centroidX>
			<centroidY>2.5</centroidY>
		</spatialEntity>
		<numericStateVariable scaleAndSubsystem="Organ.Uterus">
			<name>Pressure</name>
			<value>0.5</value>
		</numericStateVariable>
		<numericStateVariable scaleAndSubsystem="Tissue.BurstActivity">
			<name>avgClusterednessRegions</name>
			<value>1</value>
		</numericStateVariable>
		<numericStateVariable scaleAndSubsystem="Tissue.ContractileActivity">
			<name>avgClusterednessRegions</name>
			<value>1</value>
		</numericStateVariable>
		<numericStateVariable scaleAndSubsystem="Tissue.RefractoryActivity">
			<name>avgClusterednessRegions</name>
			<value>1</value>
		</numericStateVariable>
		<numericStateVariable scaleAndSubsystem="Tissue.BurstActivity">
			<name>avgDensityRegions</name>
			<value>0</value>
		</numericStateVariable>
		<numericStateVariable scaleAndSubsystem="Tissue.ContractileActivity">
			<name>avgDensityRegions</name>
			<value>0.01040361988193849</value>
		</numericStateVariable>
		<numericStateVariable scaleAndSubsystem="Tissue.RefractoryActivity">
			<name>avgDensityRegions</name>
			<value>0</value>
		</numericStateVariable>
	</timepoint>
	<timepoint value="112">
		<spatialEntity spatialType="region" scaleAndSubsystem="Tissue.ContractileActivity">
			<clusteredness>1</clusteredness>
			<density>0.01040361988193849</density>
			<area>16</area>
			<perimeter>16</perimeter>
			<distanceFromOrigin>0</distanceFromOrigin>
			<angle>360</angle>
			<triangleMeasure>0.5</triangleMeasure>
			<rectangleMeasure>1</rectangleMeasure>
			<circleMeasure>0.6000752290346185</circleMeasure>
			<centroidX>2.5</centroidX>
			<centroidY>2.5</centroidY>
		</spatialEntity>
		<numericStateVariable scaleAndSubsystem="Organ.Uterus">
			<name>Pressure</name>
			<value>0.5</value>
		</numericStateVariable>
		<numericStateVariable scaleAndSubsystem="Tissue.BurstActivity">
			<name>avgClusterednessRegions</name>
			<value>1</value>
		</numericStateVariable>
		<numericStateVariable scaleAndSubsystem="Tissue.ContractileActivity">
			<name>avgClusterednessRegions</name>
			<value>1</value>
		</numericStateVariable>
		<numericStateVariable scaleAndSubsystem="Tissue.RefractoryActivity">
			<name>avgClusterednessRegions</name>
			<value>1</value>
		</numericStateVariable>
		<numericStateVariable scaleAndSubsystem="Tissue.BurstActivity">
			<name>avgDensityRegions</name>
			<value>0</value>
		</numericStateVariable>
		<numericStateVariable scaleAndSubsystem="Tissue.ContractileActivity">
			<name>avgDensityRegions</name>
			<value>0.01040361988193849</value>
		</numericStateVariable>
		<numericStateVariable scaleAndSubsystem="Tissue.RefractoryActivity">
			<name>avgDensityRegions</name>
			<value>0</value>
		</numericStateVariable>
	</timepoint>
	<timepoint value="113">
		<spatialEntity spatialType="region" scaleAndSubsystem="Tissue.ContractileActivity">
			<clusteredness>1</clusteredness>
			<density>0.01040361988193849</density>
			<area>16</area>
			<perimeter>16</perimeter>
			<distanceFromOrigin>0</distanceFromOrigin>
			<angle>360</angle>
			<triangleMeasure>0.5</triangleMeasure>
			<rectangleMeasure>1</rectangleMeasure>
			<circleMeasure>0.6000752290346185</circleMeasure>
			<centroidX>2.5</centroidX>
			<centroidY>2.5</centroidY>
		</spatialEntity>
		<numericStateVariable scaleAndSubsystem="Organ.Uterus">
			<name>Pressure</name>
			<value>0.5</value>
		</numericStateVariable>
		<numericStateVariable scaleAndSubsystem="Tissue.BurstActivity">
			<name>avgClusterednessRegions</name>
			<value>1</value>
		</numericStateVariable>
		<numericStateVariable scaleAndSubsystem="Tissue.ContractileActivity">
			<name>avgClusterednessRegions</name>
			<value>1</value>
		</numericStateVariable>
		<numericStateVariable scaleAndSubsystem="Tissue.RefractoryActivity">
			<name>avgClusterednessRegions</name>
			<value>1</value>
		</numericStateVariable>
		<numericStateVariable scaleAndSubsystem="Tissue.BurstActivity">
			<name>avgDensityRegions</name>
			<value>0</value>
		</numericStateVariable>
		<numericStateVariable scaleAndSubsystem="Tissue.ContractileActivity">
			<name>avgDensityRegions</name>
			<value>0.01040361988193849</value>
		</numericStateVariable>
		<numericStateVariable scaleAndSubsystem="Tissue.RefractoryActivity">
			<name>avgDensityRegions</name>
			<value>0</value>
		</numericStateVariable>
	</timepoint>
	<timepoint value="114">
		<spatialEntity spatialType="region" scaleAndSubsystem="Tissue.RefractoryActivity">
			<clusteredness>1</clusteredness>
			<density>1</density>
			<area>1</area>
			<perimeter>4</perimeter>
			<distanceFromOrigin>1.58113883008419</distanceFromOrigin>
			<angle>0</angle>
			<triangleMeasure>0</triangleMeasure>
			<rectangleMeasure>0</rectangleMeasure>
			<circleMeasure>0</circleMeasure>
			<centroidX>3</centroidX>
			<centroidY>4</centroidY>
		</spatialEntity>
		<spatialEntity spatialType="region" scaleAndSubsystem="Tissue.ContractileActivity">
			<clusteredness>1</clusteredness>
			<density>0.01040361988193849</density>
			<area>16</area>
			<perimeter>16</perimeter>
			<distanceFromOrigin>0</distanceFromOrigin>
			<angle>360</angle>
			<triangleMeasure>0.5</triangleMeasure>
			<rectangleMeasure>1</rectangleMeasure>
			<circleMeasure>0.6000752290346185</circleMeasure>
			<centroidX>2.5</centroidX>
			<centroidY>2.5</centroidY>
		</spatialEntity>
		<numericStateVariable scaleAndSubsystem="Organ.Uterus">
			<name>Pressure</name>
			<value>0.5</value>
		</numericStateVariable>
		<numericStateVariable scaleAndSubsystem="Tissue.BurstActivity">
			<name>avgClusterednessRegions</name>
			<value>1</value>
		</numericStateVariable>
		<numericStateVariable scaleAndSubsystem="Tissue.ContractileActivity">
			<name>avgClusterednessRegions</name>
			<value>1</value>
		</numericStateVariable>
		<numericStateVariable scaleAndSubsystem="Tissue.RefractoryActivity">
			<name>avgClusterednessRegions</name>
			<value>1</value>
		</numericStateVariable>
		<numericStateVariable scaleAndSubsystem="Tissue.BurstActivity">
			<name>avgDensityRegions</name>
			<value>0</value>
		</numericStateVariable>
		<numericStateVariable scaleAndSubsystem="Tissue.ContractileActivity">
			<name>avgDensityRegions</name>
			<value>0.01040361988193849</value>
		</numericStateVariable>
		<numericStateVariable scaleAndSubsystem="Tissue.RefractoryActivity">
			<name>avgDensityRegions</name>
			<value>1</value>
		</numericStateVariable>
	</timepoint>
	<timepoint value="115">
		<spatialEntity spatialType="region" scaleAndSubsystem="Tissue.RefractoryActivity">
			<clusteredness>1</clusteredness>
			<density>1</density>
			<area>1</area>
			<perimeter>4</perimeter>
			<distanceFromOrigin>1.58113883008419</distanceFromOrigin>
			<angle>0</angle>
			<triangleMeasure>0</triangleMeasure>
			<rectangleMeasure>0</rectangleMeasure>
			<circleMeasure>0</circleMeasure>
			<centroidX>3</centroidX>
			<centroidY>4</centroidY>
		</spatialEntity>
		<spatialEntity spatialType="region" scaleAndSubsystem="Tissue.BurstActivity">
			<clusteredness>1</clusteredness>
			<density>1</density>
			<area>1</area>
			<perimeter>4</perimeter>
			<distanceFromOrigin>1.58113883008419</distanceFromOrigin>
			<angle>0</angle>
			<triangleMeasure>0</triangleMeasure>
			<rectangleMeasure>0</rectangleMeasure>
			<circleMeasure>0</circleMeasure>
			<centroidX>3</centroidX>
			<centroidY>4</centroidY>
		</spatialEntity>
		<spatialEntity spatialType="region" scaleAndSubsystem="Tissue.ContractileActivity">
			<clusteredness>1</clusteredness>
			<density>0.0154398199097783</density>
			<area>16</area>
			<perimeter>16</perimeter>
			<distanceFromOrigin>0</distanceFromOrigin>
			<angle>360</angle>
			<triangleMeasure>0.5</triangleMeasure>
			<rectangleMeasure>1</rectangleMeasure>
			<circleMeasure>0.6000752290346185</circleMeasure>
			<centroidX>2.5</centroidX>
			<centroidY>2.5</centroidY>
		</spatialEntity>
		<numericStateVariable scaleAndSubsystem="Organ.Uterus">
			<name>Pressure</name>
			<value>0.5</value>
		</numericStateVariable>
		<numericStateVariable scaleAndSubsystem="Tissue.BurstActivity">
			<name>avgClusterednessRegions</name>
			<value>1</value>
		</numericStateVariable>
		<numericStateVariable scaleAndSubsystem="Tissue.ContractileActivity">
			<name>avgClusterednessRegions</name>
			<value>1</value>
		</numericStateVariable>
		<numericStateVariable scaleAndSubsystem="Tissue.RefractoryActivity">
			<name>avgClusterednessRegions</name>
			<value>1</value>
		</numericStateVariable>
		<numericStateVariable scaleAndSubsystem="Tissue.BurstActivity">
			<name>avgDensityRegions</name>
			<value>1</value>
		</numericStateVariable>
		<numericStateVariable scaleAndSubsystem="Tissue.ContractileActivity">
			<name>avgDensityRegions</name>
			<value>0.0154398199097783</value>
		</numericStateVariable>
		<numericStateVariable scaleAndSubsystem="Tissue.RefractoryActivity">
			<name>avgDensityRegions</name>
			<value>1</value>
		</numericStateVariable>
	</timepoint>
	<timepoint value="116">
		<spatialEntity spatialType="region" scaleAndSubsystem="Tissue.RefractoryActivity">
			<clusteredness>1</clusteredness>
			<density>1</density>
			<area>1</area>
			<perimeter>4</perimeter>
			<distanceFromOrigin>1.58113883008419</distanceFromOrigin>
			<angle>0</angle>
			<triangleMeasure>0</triangleMeasure>
			<rectangleMeasure>0</rectangleMeasure>
			<circleMeasure>0</circleMeasure>
			<centroidX>3</centroidX>
			<centroidY>4</centroidY>
		</spatialEntity>
		<spatialEntity spatialType="region" scaleAndSubsystem="Tissue.BurstActivity">
			<clusteredness>1</clusteredness>
			<density>1</density>
			<area>1</area>
			<perimeter>4</perimeter>
			<distanceFromOrigin>1.58113883008419</distanceFromOrigin>
			<angle>0</angle>
			<triangleMeasure>0</triangleMeasure>
			<rectangleMeasure>0</rectangleMeasure>
			<circleMeasure>0</circleMeasure>
			<centroidX>3</centroidX>
			<centroidY>4</centroidY>
		</spatialEntity>
		<spatialEntity spatialType="region" scaleAndSubsystem="Tissue.ContractileActivity">
			<clusteredness>1</clusteredness>
			<density>0.02803032079748079</density>
			<area>16</area>
			<perimeter>16</perimeter>
			<distanceFromOrigin>0</distanceFromOrigin>
			<angle>360</angle>
			<triangleMeasure>0.5</triangleMeasure>
			<rectangleMeasure>1</rectangleMeasure>
			<circleMeasure>0.6000752290346185</circleMeasure>
			<centroidX>2.5</centroidX>
			<centroidY>2.5</centroidY>
		</spatialEntity>
		<numericStateVariable scaleAndSubsystem="Organ.Uterus">
			<name>Pressure</name>
			<value>0.5</value>
		</numericStateVariable>
		<numericStateVariable scaleAndSubsystem="Tissue.BurstActivity">
			<name>avgClusterednessRegions</name>
			<value>1</value>
		</numericStateVariable>
		<numericStateVariable scaleAndSubsystem="Tissue.ContractileActivity">
			<name>avgClusterednessRegions</name>
			<value>1</value>
		</numericStateVariable>
		<numericStateVariable scaleAndSubsystem="Tissue.RefractoryActivity">
			<name>avgClusterednessRegions</name>
			<value>1</value>
		</numericStateVariable>
		<numericStateVariable scaleAndSubsystem="Tissue.BurstActivity">
			<name>avgDensityRegions</name>
			<value>1</value>
		</numericStateVariable>
		<numericStateVariable scaleAndSubsystem="Tissue.ContractileActivity">
			<name>avgDensityRegions</name>
			<value>0.02803032079748079</value>
		</numericStateVariable>
		<numericStateVariable scaleAndSubsystem="Tissue.RefractoryActivity">
			<name>avgDensityRegions</name>
			<value>1</value>
		</numericStateVariable>
	</timepoint>
	<timepoint value="117">
		<spatialEntity spatialType="region" scaleAndSubsystem="Tissue.RefractoryActivity">
			<clusteredness>1</clusteredness>
			<density>1</density>
			<area>1</area>
			<perimeter>4</perimeter>
			<distanceFromOrigin>1.58113883008419</distanceFromOrigin>
			<angle>0</angle>
			<triangleMeasure>0</triangleMeasure>
			<rectangleMeasure>0</rectangleMeasure>
			<circleMeasure>0</circleMeasure>
			<centroidX>3</centroidX>
			<centroidY>4</centroidY>
		</spatialEntity>
		<spatialEntity spatialType="region" scaleAndSubsystem="Tissue.BurstActivity">
			<clusteredness>1</clusteredness>
			<density>1</density>
			<area>1</area>
			<perimeter>4</perimeter>
			<distanceFromOrigin>1.58113883008419</distanceFromOrigin>
			<angle>0</angle>
			<triangleMeasure>0</triangleMeasure>
			<rectangleMeasure>0</rectangleMeasure>
			<circleMeasure>0</circleMeasure>
			<centroidX>3</centroidX>
			<centroidY>4</centroidY>
		</spatialEntity>
		<spatialEntity spatialType="region" scaleAndSubsystem="Tissue.ContractileActivity">
			<clusteredness>1</clusteredness>
			<density>0.02803032079748079</density>
			<area>16</area>
			<perimeter>16</perimeter>
			<distanceFromOrigin>0</distanceFromOrigin>
			<angle>360</angle>
			<triangleMeasure>0.5</triangleMeasure>
			<rectangleMeasure>1</rectangleMeasure>
			<circleMeasure>0.6000752290346185</circleMeasure>
			<centroidX>2.5</centroidX>
			<centroidY>2.5</centroidY>
		</spatialEntity>
		<numericStateVariable scaleAndSubsystem="Organ.Uterus">
			<name>Pressure</name>
			<value>0.5</value>
		</numericStateVariable>
		<numericStateVariable scaleAndSubsystem="Tissue.BurstActivity">
			<name>avgClusterednessRegions</name>
			<value>1</value>
		</numericStateVariable>
		<numericStateVariable scaleAndSubsystem="Tissue.ContractileActivity">
			<name>avgClusterednessRegions</name>
			<value>1</value>
		</numericStateVariable>
		<numericStateVariable scaleAndSubsystem="Tissue.RefractoryActivity">
			<name>avgClusterednessRegions</name>
			<value>1</value>
		</numericStateVariable>
		<numericStateVariable scaleAndSubsystem="Tissue.BurstActivity">
			<name>avgDensityRegions</name>
			<value>1</value>
		</numericStateVariable>
		<numericStateVariable scaleAndSubsystem="Tissue.ContractileActivity">
			<name>avgDensityRegions</name>
			<value>0.02803032079748079</value>
		</numericStateVariable>
		<numericStateVariable scaleAndSubsystem="Tissue.RefractoryActivity">
			<name>avgDensityRegions</name>
			<value>1</value>
		</numericStateVariable>
	</timepoint>
	<timepoint value="118">
		<spatialEntity spatialType="region" scaleAndSubsystem="Tissue.RefractoryActivity">
			<clusteredness>1</clusteredness>
			<density>1</density>
			<area>1</area>
			<perimeter>4</perimeter>
			<distanceFromOrigin>1.58113883008419</distanceFromOrigin>
			<angle>0</angle>
			<triangleMeasure>0</triangleMeasure>
			<rectangleMeasure>0</rectangleMeasure>
			<circleMeasure>0</circleMeasure>
			<centroidX>3</centroidX>
			<centroidY>4</centroidY>
		</spatialEntity>
		<spatialEntity spatialType="region" scaleAndSubsystem="Tissue.BurstActivity">
			<clusteredness>1</clusteredness>
			<density>1</density>
			<area>1</area>
			<perimeter>4</perimeter>
			<distanceFromOrigin>1.58113883008419</distanceFromOrigin>
			<angle>0</angle>
			<triangleMeasure>0</triangleMeasure>
			<rectangleMeasure>0</rectangleMeasure>
			<circleMeasure>0</circleMeasure>
			<centroidX>3</centroidX>
			<centroidY>4</centroidY>
		</spatialEntity>
		<spatialEntity spatialType="region" scaleAndSubsystem="Tissue.ContractileActivity">
			<clusteredness>1</clusteredness>
			<density>0.02803032079748079</density>
			<area>16</area>
			<perimeter>16</perimeter>
			<distanceFromOrigin>0</distanceFromOrigin>
			<angle>360</angle>
			<triangleMeasure>0.5</triangleMeasure>
			<rectangleMeasure>1</rectangleMeasure>
			<circleMeasure>0.6000752290346185</circleMeasure>
			<centroidX>2.5</centroidX>
			<centroidY>2.5</centroidY>
		</spatialEntity>
		<numericStateVariable scaleAndSubsystem="Organ.Uterus">
			<name>Pressure</name>
			<value>0.5</value>
		</numericStateVariable>
		<numericStateVariable scaleAndSubsystem="Tissue.BurstActivity">
			<name>avgClusterednessRegions</name>
			<value>1</value>
		</numericStateVariable>
		<numericStateVariable scaleAndSubsystem="Tissue.ContractileActivity">
			<name>avgClusterednessRegions</name>
			<value>1</value>
		</numericStateVariable>
		<numericStateVariable scaleAndSubsystem="Tissue.RefractoryActivity">
			<name>avgClusterednessRegions</name>
			<value>1</value>
		</numericStateVariable>
		<numericStateVariable scaleAndSubsystem="Tissue.BurstActivity">
			<name>avgDensityRegions</name>
			<value>1</value>
		</numericStateVariable>
		<numericStateVariable scaleAndSubsystem="Tissue.ContractileActivity">
			<name>avgDensityRegions</name>
			<value>0.02803032079748079</value>
		</numericStateVariable>
		<numericStateVariable scaleAndSubsystem="Tissue.RefractoryActivity">
			<name>avgDensityRegions</name>
			<value>1</value>
		</numericStateVariable>
	</timepoint>
	<timepoint value="119">
		<spatialEntity spatialType="region" scaleAndSubsystem="Tissue.RefractoryActivity">
			<clusteredness>1</clusteredness>
			<density>1</density>
			<area>1</area>
			<perimeter>4</perimeter>
			<distanceFromOrigin>1.58113883008419</distanceFromOrigin>
			<angle>0</angle>
			<triangleMeasure>0</triangleMeasure>
			<rectangleMeasure>0</rectangleMeasure>
			<circleMeasure>0</circleMeasure>
			<centroidX>3</centroidX>
			<centroidY>4</centroidY>
		</spatialEntity>
		<spatialEntity spatialType="region" scaleAndSubsystem="Tissue.BurstActivity">
			<clusteredness>1</clusteredness>
			<density>1</density>
			<area>1</area>
			<perimeter>4</perimeter>
			<distanceFromOrigin>1.58113883008419</distanceFromOrigin>
			<angle>0</angle>
			<triangleMeasure>0</triangleMeasure>
			<rectangleMeasure>0</rectangleMeasure>
			<circleMeasure>0</circleMeasure>
			<centroidX>3</centroidX>
			<centroidY>4</centroidY>
		</spatialEntity>
		<spatialEntity spatialType="region" scaleAndSubsystem="Tissue.ContractileActivity">
			<clusteredness>1</clusteredness>
			<density>0.02803032079748079</density>
			<area>16</area>
			<perimeter>16</perimeter>
			<distanceFromOrigin>0</distanceFromOrigin>
			<angle>360</angle>
			<triangleMeasure>0.5</triangleMeasure>
			<rectangleMeasure>1</rectangleMeasure>
			<circleMeasure>0.6000752290346185</circleMeasure>
			<centroidX>2.5</centroidX>
			<centroidY>2.5</centroidY>
		</spatialEntity>
		<numericStateVariable scaleAndSubsystem="Organ.Uterus">
			<name>Pressure</name>
			<value>0.5</value>
		</numericStateVariable>
		<numericStateVariable scaleAndSubsystem="Tissue.BurstActivity">
			<name>avgClusterednessRegions</name>
			<value>1</value>
		</numericStateVariable>
		<numericStateVariable scaleAndSubsystem="Tissue.ContractileActivity">
			<name>avgClusterednessRegions</name>
			<value>1</value>
		</numericStateVariable>
		<numericStateVariable scaleAndSubsystem="Tissue.RefractoryActivity">
			<name>avgClusterednessRegions</name>
			<value>1</value>
		</numericStateVariable>
		<numericStateVariable scaleAndSubsystem="Tissue.BurstActivity">
			<name>avgDensityRegions</name>
			<value>1</value>
		</numericStateVariable>
		<numericStateVariable scaleAndSubsystem="Tissue.ContractileActivity">
			<name>avgDensityRegions</name>
			<value>0.02803032079748079</value>
		</numericStateVariable>
		<numericStateVariable scaleAndSubsystem="Tissue.RefractoryActivity">
			<name>avgDensityRegions</name>
			<value>1</value>
		</numericStateVariable>
	</timepoint>
	<timepoint value="120">
		<spatialEntity spatialType="region" scaleAndSubsystem="Tissue.RefractoryActivity">
			<clusteredness>1</clusteredness>
			<density>1</density>
			<area>1</area>
			<perimeter>4</perimeter>
			<distanceFromOrigin>1.58113883008419</distanceFromOrigin>
			<angle>0</angle>
			<triangleMeasure>0</triangleMeasure>
			<rectangleMeasure>0</rectangleMeasure>
			<circleMeasure>0</circleMeasure>
			<centroidX>3</centroidX>
			<centroidY>4</centroidY>
		</spatialEntity>
		<spatialEntity spatialType="region" scaleAndSubsystem="Tissue.BurstActivity">
			<clusteredness>1</clusteredness>
			<density>1</density>
			<area>1</area>
			<perimeter>4</perimeter>
			<distanceFromOrigin>1.58113883008419</distanceFromOrigin>
			<angle>0</angle>
			<triangleMeasure>0</triangleMeasure>
			<rectangleMeasure>0</rectangleMeasure>
			<circleMeasure>0</circleMeasure>
			<centroidX>3</centroidX>
			<centroidY>4</centroidY>
		</spatialEntity>
		<spatialEntity spatialType="region" scaleAndSubsystem="Tissue.ContractileActivity">
			<clusteredness>1</clusteredness>
			<density>0.02803032079748079</density>
			<area>16</area>
			<perimeter>16</perimeter>
			<distanceFromOrigin>0</distanceFromOrigin>
			<angle>360</angle>
			<triangleMeasure>0.5</triangleMeasure>
			<rectangleMeasure>1</rectangleMeasure>
			<circleMeasure>0.6000752290346185</circleMeasure>
			<centroidX>2.5</centroidX>
			<centroidY>2.5</centroidY>
		</spatialEntity>
		<numericStateVariable scaleAndSubsystem="Organ.Uterus">
			<name>Pressure</name>
			<value>0.5</value>
		</numericStateVariable>
		<numericStateVariable scaleAndSubsystem="Tissue.BurstActivity">
			<name>avgClusterednessRegions</name>
			<value>1</value>
		</numericStateVariable>
		<numericStateVariable scaleAndSubsystem="Tissue.ContractileActivity">
			<name>avgClusterednessRegions</name>
			<value>1</value>
		</numericStateVariable>
		<numericStateVariable scaleAndSubsystem="Tissue.RefractoryActivity">
			<name>avgClusterednessRegions</name>
			<value>1</value>
		</numericStateVariable>
		<numericStateVariable scaleAndSubsystem="Tissue.BurstActivity">
			<name>avgDensityRegions</name>
			<value>1</value>
		</numericStateVariable>
		<numericStateVariable scaleAndSubsystem="Tissue.ContractileActivity">
			<name>avgDensityRegions</name>
			<value>0.02803032079748079</value>
		</numericStateVariable>
		<numericStateVariable scaleAndSubsystem="Tissue.RefractoryActivity">
			<name>avgDensityRegions</name>
			<value>1</value>
		</numericStateVariable>
	</timepoint>
	<timepoint value="121">
		<spatialEntity spatialType="region" scaleAndSubsystem="Tissue.RefractoryActivity">
			<clusteredness>1</clusteredness>
			<density>1</density>
			<area>1</area>
			<perimeter>4</perimeter>
			<distanceFromOrigin>1.58113883008419</distanceFromOrigin>
			<angle>0</angle>
			<triangleMeasure>0</triangleMeasure>
			<rectangleMeasure>0</rectangleMeasure>
			<circleMeasure>0</circleMeasure>
			<centroidX>3</centroidX>
			<centroidY>4</centroidY>
		</spatialEntity>
		<spatialEntity spatialType="region" scaleAndSubsystem="Tissue.RefractoryActivity">
			<clusteredness>1</clusteredness>
			<density>1</density>
			<area>1</area>
			<perimeter>4</perimeter>
			<distanceFromOrigin>1.58113883008419</distanceFromOrigin>
			<angle>0</angle>
			<triangleMeasure>0</triangleMeasure>
			<rectangleMeasure>0</rectangleMeasure>
			<circleMeasure>0</circleMeasure>
			<centroidX>1</centroidX>
			<centroidY>3</centroidY>
		</spatialEntity>
		<spatialEntity spatialType="region" scaleAndSubsystem="Tissue.BurstActivity">
			<clusteredness>1</clusteredness>
			<density>1</density>
			<area>1</area>
			<perimeter>4</perimeter>
			<distanceFromOrigin>1.58113883008419</distanceFromOrigin>
			<angle>0</angle>
			<triangleMeasure>0</triangleMeasure>
			<rectangleMeasure>0</rectangleMeasure>
			<circleMeasure>0</circleMeasure>
			<centroidX>3</centroidX>
			<centroidY>4</centroidY>
		</spatialEntity>
		<spatialEntity spatialType="region" scaleAndSubsystem="Tissue.ContractileActivity">
			<clusteredness>1</clusteredness>
			<density>0.02803032079748079</density>
			<area>16</area>
			<perimeter>16</perimeter>
			<distanceFromOrigin>0</distanceFromOrigin>
			<angle>360</angle>
			<triangleMeasure>0.5</triangleMeasure>
			<rectangleMeasure>1</rectangleMeasure>
			<circleMeasure>0.6000752290346185</circleMeasure>
			<centroidX>2.5</centroidX>
			<centroidY>2.5</centroidY>
		</spatialEntity>
		<numericStateVariable scaleAndSubsystem="Organ.Uterus">
			<name>Pressure</name>
			<value>0.5</value>
		</numericStateVariable>
		<numericStateVariable scaleAndSubsystem="Tissue.BurstActivity">
			<name>avgClusterednessRegions</name>
			<value>1</value>
		</numericStateVariable>
		<numericStateVariable scaleAndSubsystem="Tissue.ContractileActivity">
			<name>avgClusterednessRegions</name>
			<value>1</value>
		</numericStateVariable>
		<numericStateVariable scaleAndSubsystem="Tissue.RefractoryActivity">
			<name>avgClusterednessRegions</name>
			<value>0.4472135954999579</value>
		</numericStateVariable>
		<numericStateVariable scaleAndSubsystem="Tissue.BurstActivity">
			<name>avgDensityRegions</name>
			<value>1</value>
		</numericStateVariable>
		<numericStateVariable scaleAndSubsystem="Tissue.ContractileActivity">
			<name>avgDensityRegions</name>
			<value>0.02803032079748079</value>
		</numericStateVariable>
		<numericStateVariable scaleAndSubsystem="Tissue.RefractoryActivity">
			<name>avgDensityRegions</name>
			<value>1</value>
		</numericStateVariable>
	</timepoint>
	<timepoint value="122">
		<spatialEntity spatialType="region" scaleAndSubsystem="Tissue.RefractoryActivity">
			<clusteredness>1</clusteredness>
			<density>1</density>
			<area>1</area>
			<perimeter>4</perimeter>
			<distanceFromOrigin>1.58113883008419</distanceFromOrigin>
			<angle>0</angle>
			<triangleMeasure>0</triangleMeasure>
			<rectangleMeasure>0</rectangleMeasure>
			<circleMeasure>0</circleMeasure>
			<centroidX>3</centroidX>
			<centroidY>4</centroidY>
		</spatialEntity>
		<spatialEntity spatialType="region" scaleAndSubsystem="Tissue.RefractoryActivity">
			<clusteredness>1</clusteredness>
			<density>1</density>
			<area>1</area>
			<perimeter>4</perimeter>
			<distanceFromOrigin>1.58113883008419</distanceFromOrigin>
			<angle>0</angle>
			<triangleMeasure>0</triangleMeasure>
			<rectangleMeasure>0</rectangleMeasure>
			<circleMeasure>0</circleMeasure>
			<centroidX>1</centroidX>
			<centroidY>3</centroidY>
		</spatialEntity>
		<spatialEntity spatialType="region" scaleAndSubsystem="Tissue.RefractoryActivity">
			<clusteredness>1</clusteredness>
			<density>1</density>
			<area>1</area>
			<perimeter>4</perimeter>
			<distanceFromOrigin>0.7071067811865476</distanceFromOrigin>
			<angle>0</angle>
			<triangleMeasure>0</triangleMeasure>
			<rectangleMeasure>0</rectangleMeasure>
			<circleMeasure>0</circleMeasure>
			<centroidX>3</centroidX>
			<centroidY>2</centroidY>
		</spatialEntity>
		<spatialEntity spatialType="region" scaleAndSubsystem="Tissue.BurstActivity">
			<clusteredness>1</clusteredness>
			<density>1</density>
			<area>1</area>
			<perimeter>4</perimeter>
			<distanceFromOrigin>1.58113883008419</distanceFromOrigin>
			<angle>0</angle>
			<triangleMeasure>0</triangleMeasure>
			<rectangleMeasure>0</rectangleMeasure>
			<circleMeasure>0</circleMeasure>
			<centroidX>3</centroidX>
			<centroidY>4</centroidY>
		</spatialEntity>
		<spatialEntity spatialType="region" scaleAndSubsystem="Tissue.ContractileActivity">
			<clusteredness>1</clusteredness>
			<density>0.03181870839759415</density>
			<area>16</area>
			<perimeter>16</perimeter>
			<distanceFromOrigin>0</distanceFromOrigin>
			<angle>360</angle>
			<triangleMeasure>0.5</triangleMeasure>
			<rectangleMeasure>1</rectangleMeasure>
			<circleMeasure>0.6000752290346185</circleMeasure>
			<centroidX>2.5</centroidX>
			<centroidY>2.5</centroidY>
		</spatialEntity>
		<numericStateVariable scaleAndSubsystem="Organ.Uterus">
			<name>Pressure</name>
			<value>0.5</value>
		</numericStateVariable>
		<numericStateVariable scaleAndSubsystem="Tissue.BurstActivity">
			<name>avgClusterednessRegions</name>
			<value>1</value>
		</numericStateVariable>
		<numericStateVariable scaleAndSubsystem="Tissue.ContractileActivity">
			<name>avgClusterednessRegions</name>
			<value>1</value>
		</numericStateVariable>
		<numericStateVariable scaleAndSubsystem="Tissue.RefractoryActivity">
			<name>avgClusterednessRegions</name>
			<value>0.4635254915624211</value>
		</numericStateVariable>
		<numericStateVariable scaleAndSubsystem="Tissue.BurstActivity">
			<name>avgDensityRegions</name>
			<value>1</value>
		</numericStateVariable>
		<numericStateVariable scaleAndSubsystem="Tissue.ContractileActivity">
			<name>avgDensityRegions</name>
			<value>0.03181870839759415</value>
		</numericStateVariable>
		<numericStateVariable scaleAndSubsystem="Tissue.RefractoryActivity">
			<name>avgDensityRegions</name>
			<value>1</value>
		</numericStateVariable>
	</timepoint>
	<timepoint value="123">
		<spatialEntity spatialType="region" scaleAndSubsystem="Tissue.RefractoryActivity">
			<clusteredness>1</clusteredness>
			<density>1</density>
			<area>6</area>
			<perimeter>16</perimeter>
			<distanceFromOrigin>0</distanceFromOrigin>
			<angle>360</angle>
			<triangleMeasure>0.25</triangleMeasure>
			<rectangleMeasure>0.3333333686546081</rectangleMeasure>
			<circleMeasure>0.2000250754812763</circleMeasure>
			<centroidX>2.571429</centroidX>
			<centroidY>2.714286</centroidY>
		</spatialEntity>
		<spatialEntity spatialType="region" scaleAndSubsystem="Tissue.BurstActivity">
			<clusteredness>1</clusteredness>
			<density>1</density>
			<area>1</area>
			<perimeter>4</perimeter>
			<distanceFromOrigin>1.58113883008419</distanceFromOrigin>
			<angle>0</angle>
			<triangleMeasure>0</triangleMeasure>
			<rectangleMeasure>0</rectangleMeasure>
			<circleMeasure>0</circleMeasure>
			<centroidX>3</centroidX>
			<centroidY>4</centroidY>
		</spatialEntity>
		<spatialEntity spatialType="region" scaleAndSubsystem="Tissue.ContractileActivity">
			<clusteredness>1</clusteredness>
			<density>0.03561895802324894</density>
			<area>16</area>
			<perimeter>16</perimeter>
			<distanceFromOrigin>0</distanceFromOrigin>
			<angle>360</angle>
			<triangleMeasure>0.5</triangleMeasure>
			<rectangleMeasure>1</rectangleMeasure>
			<circleMeasure>0.6000752290346185</circleMeasure>
			<centroidX>2.5</centroidX>
			<centroidY>2.5</centroidY>
		</spatialEntity>
		<numericStateVariable scaleAndSubsystem="Organ.Uterus">
			<name>Pressure</name>
			<value>0.5</value>
		</numericStateVariable>
		<numericStateVariable scaleAndSubsystem="Tissue.BurstActivity">
			<name>avgClusterednessRegions</name>
			<value>1</value>
		</numericStateVariable>
		<numericStateVariable scaleAndSubsystem="Tissue.ContractileActivity">
			<name>avgClusterednessRegions</name>
			<value>1</value>
		</numericStateVariable>
		<numericStateVariable scaleAndSubsystem="Tissue.RefractoryActivity">
			<name>avgClusterednessRegions</name>
			<value>1</value>
		</numericStateVariable>
		<numericStateVariable scaleAndSubsystem="Tissue.BurstActivity">
			<name>avgDensityRegions</name>
			<value>1</value>
		</numericStateVariable>
		<numericStateVariable scaleAndSubsystem="Tissue.ContractileActivity">
			<name>avgDensityRegions</name>
			<value>0.03561895802324894</value>
		</numericStateVariable>
		<numericStateVariable scaleAndSubsystem="Tissue.RefractoryActivity">
			<name>avgDensityRegions</name>
			<value>1</value>
		</numericStateVariable>
	</timepoint>
	<timepoint value="124">
		<spatialEntity spatialType="region" scaleAndSubsystem="Tissue.RefractoryActivity">
			<clusteredness>1</clusteredness>
			<density>1</density>
			<area>8</area>
			<perimeter>18</perimeter>
			<distanceFromOrigin>0</distanceFromOrigin>
			<angle>360</angle>
			<triangleMeasure>0.3749999888241294</triangleMeasure>
			<rectangleMeasure>0.3571429057997166</rectangleMeasure>
			<circleMeasure>0.1989436788648692</circleMeasure>
			<centroidX>2.625</centroidX>
			<centroidY>2.75</centroidY>
		</spatialEntity>
		<spatialEntity spatialType="region" scaleAndSubsystem="Tissue.BurstActivity">
			<clusteredness>1</clusteredness>
			<density>1</density>
			<area>1</area>
			<perimeter>4</perimeter>
			<distanceFromOrigin>1.58113883008419</distanceFromOrigin>
			<angle>0</angle>
			<triangleMeasure>0</triangleMeasure>
			<rectangleMeasure>0</rectangleMeasure>
			<circleMeasure>0</circleMeasure>
			<centroidX>3</centroidX>
			<centroidY>4</centroidY>
		</spatialEntity>
		<spatialEntity spatialType="region" scaleAndSubsystem="Tissue.ContractileActivity">
			<clusteredness>1</clusteredness>
			<density>0.04585550161553364</density>
			<area>16</area>
			<perimeter>16</perimeter>
			<distanceFromOrigin>0</distanceFromOrigin>
			<angle>360</angle>
			<triangleMeasure>0.5</triangleMeasure>
			<rectangleMeasure>1</rectangleMeasure>
			<circleMeasure>0.6000752290346185</circleMeasure>
			<centroidX>2.5</centroidX>
			<centroidY>2.5</centroidY>
		</spatialEntity>
		<numericStateVariable scaleAndSubsystem="Organ.Uterus">
			<name>Pressure</name>
			<value>0.5</value>
		</numericStateVariable>
		<numericStateVariable scaleAndSubsystem="Tissue.BurstActivity">
			<name>avgClusterednessRegions</name>
			<value>1</value>
		</numericStateVariable>
		<numericStateVariable scaleAndSubsystem="Tissue.ContractileActivity">
			<name>avgClusterednessRegions</name>
			<value>1</value>
		</numericStateVariable>
		<numericStateVariable scaleAndSubsystem="Tissue.RefractoryActivity">
			<name>avgClusterednessRegions</name>
			<value>1</value>
		</numericStateVariable>
		<numericStateVariable scaleAndSubsystem="Tissue.BurstActivity">
			<name>avgDensityRegions</name>
			<value>1</value>
		</numericStateVariable>
		<numericStateVariable scaleAndSubsystem="Tissue.ContractileActivity">
			<name>avgDensityRegions</name>
			<value>0.04585550161553364</value>
		</numericStateVariable>
		<numericStateVariable scaleAndSubsystem="Tissue.RefractoryActivity">
			<name>avgDensityRegions</name>
			<value>1</value>
		</numericStateVariable>
	</timepoint>
	<timepoint value="125">
		<spatialEntity spatialType="region" scaleAndSubsystem="Tissue.RefractoryActivity">
			<clusteredness>1</clusteredness>
			<density>1</density>
			<area>15</area>
			<perimeter>18</perimeter>
			<distanceFromOrigin>0</distanceFromOrigin>
			<angle>360</angle>
			<triangleMeasure>0.4444444444444444</triangleMeasure>
			<rectangleMeasure>0.8888888888888888</rectangleMeasure>
			<circleMeasure>0.5334002035863276</circleMeasure>
			<centroidX>2.5</centroidX>
			<centroidY>2.833333</centroidY>
		</spatialEntity>
		<spatialEntity spatialType="region" scaleAndSubsystem="Tissue.ContractileActivity">
			<clusteredness>1</clusteredness>
			<density>0.0499511165653958</density>
			<area>16</area>
			<perimeter>16</perimeter>
			<distanceFromOrigin>0</distanceFromOrigin>
			<angle>360</angle>
			<triangleMeasure>0.5</triangleMeasure>
			<rectangleMeasure>1</rectangleMeasure>
			<circleMeasure>0.6000752290346185</circleMeasure>
			<centroidX>2.5</centroidX>
			<centroidY>2.5</centroidY>
		</spatialEntity>
		<numericStateVariable scaleAndSubsystem="Organ.Uterus">
			<name>Pressure</name>
			<value>0.5</value>
		</numericStateVariable>
		<numericStateVariable scaleAndSubsystem="Tissue.BurstActivity">
			<name>avgClusterednessRegions</name>
			<value>1</value>
		</numericStateVariable>
		<numericStateVariable scaleAndSubsystem="Tissue.ContractileActivity">
			<name>avgClusterednessRegions</name>
			<value>1</value>
		</numericStateVariable>
		<numericStateVariable scaleAndSubsystem="Tissue.RefractoryActivity">
			<name>avgClusterednessRegions</name>
			<value>1</value>
		</numericStateVariable>
		<numericStateVariable scaleAndSubsystem="Tissue.BurstActivity">
			<name>avgDensityRegions</name>
			<value>0</value>
		</numericStateVariable>
		<numericStateVariable scaleAndSubsystem="Tissue.ContractileActivity">
			<name>avgDensityRegions</name>
			<value>0.0499511165653958</value>
		</numericStateVariable>
		<numericStateVariable scaleAndSubsystem="Tissue.RefractoryActivity">
			<name>avgDensityRegions</name>
			<value>1</value>
		</numericStateVariable>
	</timepoint>
	<timepoint value="126">
		<spatialEntity spatialType="region" scaleAndSubsystem="Tissue.RefractoryActivity">
			<clusteredness>1</clusteredness>
			<density>1</density>
			<area>15</area>
			<perimeter>18</perimeter>
			<distanceFromOrigin>0</distanceFromOrigin>
			<angle>360</angle>
			<triangleMeasure>0.4444444444444444</triangleMeasure>
			<rectangleMeasure>0.8888888888888888</rectangleMeasure>
			<circleMeasure>0.5334002035863276</circleMeasure>
			<centroidX>2.5</centroidX>
			<centroidY>2.833333</centroidY>
		</spatialEntity>
		<spatialEntity spatialType="region" scaleAndSubsystem="Tissue.ContractileActivity">
			<clusteredness>1</clusteredness>
			<density>0.04698186820628596</density>
			<area>16</area>
			<perimeter>16</perimeter>
			<distanceFromOrigin>0</distanceFromOrigin>
			<angle>360</angle>
			<triangleMeasure>0.5</triangleMeasure>
			<rectangleMeasure>1</rectangleMeasure>
			<circleMeasure>0.6000752290346185</circleMeasure>
			<centroidX>2.5</centroidX>
			<centroidY>2.5</centroidY>
		</spatialEntity>
		<numericStateVariable scaleAndSubsystem="Organ.Uterus">
			<name>Pressure</name>
			<value>0.5</value>
		</numericStateVariable>
		<numericStateVariable scaleAndSubsystem="Tissue.BurstActivity">
			<name>avgClusterednessRegions</name>
			<value>1</value>
		</numericStateVariable>
		<numericStateVariable scaleAndSubsystem="Tissue.ContractileActivity">
			<name>avgClusterednessRegions</name>
			<value>1</value>
		</numericStateVariable>
		<numericStateVariable scaleAndSubsystem="Tissue.RefractoryActivity">
			<name>avgClusterednessRegions</name>
			<value>1</value>
		</numericStateVariable>
		<numericStateVariable scaleAndSubsystem="Tissue.BurstActivity">
			<name>avgDensityRegions</name>
			<value>0</value>
		</numericStateVariable>
		<numericStateVariable scaleAndSubsystem="Tissue.ContractileActivity">
			<name>avgDensityRegions</name>
			<value>0.04698186820628596</value>
		</numericStateVariable>
		<numericStateVariable scaleAndSubsystem="Tissue.RefractoryActivity">
			<name>avgDensityRegions</name>
			<value>1</value>
		</numericStateVariable>
	</timepoint>
	<timepoint value="127">
		<spatialEntity spatialType="region" scaleAndSubsystem="Tissue.RefractoryActivity">
			<clusteredness>1</clusteredness>
			<density>1</density>
			<area>15</area>
			<perimeter>18</perimeter>
			<distanceFromOrigin>0</distanceFromOrigin>
			<angle>360</angle>
			<triangleMeasure>0.4444444444444444</triangleMeasure>
			<rectangleMeasure>0.8888888888888888</rectangleMeasure>
			<circleMeasure>0.5334002035863276</circleMeasure>
			<centroidX>2.5</centroidX>
			<centroidY>2.833333</centroidY>
		</spatialEntity>
		<spatialEntity spatialType="region" scaleAndSubsystem="Tissue.ContractileActivity">
			<clusteredness>1</clusteredness>
			<density>0.04698186820628596</density>
			<area>16</area>
			<perimeter>16</perimeter>
			<distanceFromOrigin>0</distanceFromOrigin>
			<angle>360</angle>
			<triangleMeasure>0.5</triangleMeasure>
			<rectangleMeasure>1</rectangleMeasure>
			<circleMeasure>0.6000752290346185</circleMeasure>
			<centroidX>2.5</centroidX>
			<centroidY>2.5</centroidY>
		</spatialEntity>
		<numericStateVariable scaleAndSubsystem="Organ.Uterus">
			<name>Pressure</name>
			<value>0.5</value>
		</numericStateVariable>
		<numericStateVariable scaleAndSubsystem="Tissue.BurstActivity">
			<name>avgClusterednessRegions</name>
			<value>1</value>
		</numericStateVariable>
		<numericStateVariable scaleAndSubsystem="Tissue.ContractileActivity">
			<name>avgClusterednessRegions</name>
			<value>1</value>
		</numericStateVariable>
		<numericStateVariable scaleAndSubsystem="Tissue.RefractoryActivity">
			<name>avgClusterednessRegions</name>
			<value>1</value>
		</numericStateVariable>
		<numericStateVariable scaleAndSubsystem="Tissue.BurstActivity">
			<name>avgDensityRegions</name>
			<value>0</value>
		</numericStateVariable>
		<numericStateVariable scaleAndSubsystem="Tissue.ContractileActivity">
			<name>avgDensityRegions</name>
			<value>0.04698186820628596</value>
		</numericStateVariable>
		<numericStateVariable scaleAndSubsystem="Tissue.RefractoryActivity">
			<name>avgDensityRegions</name>
			<value>1</value>
		</numericStateVariable>
	</timepoint>
	<timepoint value="128">
		<spatialEntity spatialType="region" scaleAndSubsystem="Tissue.RefractoryActivity">
			<clusteredness>1</clusteredness>
			<density>1</density>
			<area>15</area>
			<perimeter>18</perimeter>
			<distanceFromOrigin>0</distanceFromOrigin>
			<angle>360</angle>
			<triangleMeasure>0.4444444444444444</triangleMeasure>
			<rectangleMeasure>0.8888888888888888</rectangleMeasure>
			<circleMeasure>0.5334002035863276</circleMeasure>
			<centroidX>2.5</centroidX>
			<centroidY>2.833333</centroidY>
		</spatialEntity>
		<spatialEntity spatialType="region" scaleAndSubsystem="Tissue.ContractileActivity">
			<clusteredness>1</clusteredness>
			<density>0.04698186820628596</density>
			<area>16</area>
			<perimeter>16</perimeter>
			<distanceFromOrigin>0</distanceFromOrigin>
			<angle>360</angle>
			<triangleMeasure>0.5</triangleMeasure>
			<rectangleMeasure>1</rectangleMeasure>
			<circleMeasure>0.6000752290346185</circleMeasure>
			<centroidX>2.5</centroidX>
			<centroidY>2.5</centroidY>
		</spatialEntity>
		<numericStateVariable scaleAndSubsystem="Organ.Uterus">
			<name>Pressure</name>
			<value>0.5</value>
		</numericStateVariable>
		<numericStateVariable scaleAndSubsystem="Tissue.BurstActivity">
			<name>avgClusterednessRegions</name>
			<value>1</value>
		</numericStateVariable>
		<numericStateVariable scaleAndSubsystem="Tissue.ContractileActivity">
			<name>avgClusterednessRegions</name>
			<value>1</value>
		</numericStateVariable>
		<numericStateVariable scaleAndSubsystem="Tissue.RefractoryActivity">
			<name>avgClusterednessRegions</name>
			<value>1</value>
		</numericStateVariable>
		<numericStateVariable scaleAndSubsystem="Tissue.BurstActivity">
			<name>avgDensityRegions</name>
			<value>0</value>
		</numericStateVariable>
		<numericStateVariable scaleAndSubsystem="Tissue.ContractileActivity">
			<name>avgDensityRegions</name>
			<value>0.04698186820628596</value>
		</numericStateVariable>
		<numericStateVariable scaleAndSubsystem="Tissue.RefractoryActivity">
			<name>avgDensityRegions</name>
			<value>1</value>
		</numericStateVariable>
	</timepoint>
	<timepoint value="129">
		<spatialEntity spatialType="region" scaleAndSubsystem="Tissue.RefractoryActivity">
			<clusteredness>1</clusteredness>
			<density>1</density>
			<area>15</area>
			<perimeter>18</perimeter>
			<distanceFromOrigin>0</distanceFromOrigin>
			<angle>360</angle>
			<triangleMeasure>0.4444444444444444</triangleMeasure>
			<rectangleMeasure>0.8888888888888888</rectangleMeasure>
			<circleMeasure>0.5334002035863276</circleMeasure>
			<centroidX>2.5</centroidX>
			<centroidY>2.833333</centroidY>
		</spatialEntity>
		<spatialEntity spatialType="region" scaleAndSubsystem="Tissue.ContractileActivity">
			<clusteredness>1</clusteredness>
			<density>0.04698186820628596</density>
			<area>16</area>
			<perimeter>16</perimeter>
			<distanceFromOrigin>0</distanceFromOrigin>
			<angle>360</angle>
			<triangleMeasure>0.5</triangleMeasure>
			<rectangleMeasure>1</rectangleMeasure>
			<circleMeasure>0.6000752290346185</circleMeasure>
			<centroidX>2.5</centroidX>
			<centroidY>2.5</centroidY>
		</spatialEntity>
		<numericStateVariable scaleAndSubsystem="Organ.Uterus">
			<name>Pressure</name>
			<value>0.5</value>
		</numericStateVariable>
		<numericStateVariable scaleAndSubsystem="Tissue.BurstActivity">
			<name>avgClusterednessRegions</name>
			<value>1</value>
		</numericStateVariable>
		<numericStateVariable scaleAndSubsystem="Tissue.ContractileActivity">
			<name>avgClusterednessRegions</name>
			<value>1</value>
		</numericStateVariable>
		<numericStateVariable scaleAndSubsystem="Tissue.RefractoryActivity">
			<name>avgClusterednessRegions</name>
			<value>1</value>
		</numericStateVariable>
		<numericStateVariable scaleAndSubsystem="Tissue.BurstActivity">
			<name>avgDensityRegions</name>
			<value>0</value>
		</numericStateVariable>
		<numericStateVariable scaleAndSubsystem="Tissue.ContractileActivity">
			<name>avgDensityRegions</name>
			<value>0.04698186820628596</value>
		</numericStateVariable>
		<numericStateVariable scaleAndSubsystem="Tissue.RefractoryActivity">
			<name>avgDensityRegions</name>
			<value>1</value>
		</numericStateVariable>
	</timepoint>
	<timepoint value="130">
		<spatialEntity spatialType="region" scaleAndSubsystem="Tissue.RefractoryActivity">
			<clusteredness>1</clusteredness>
			<density>1</density>
			<area>15</area>
			<perimeter>18</perimeter>
			<distanceFromOrigin>0</distanceFromOrigin>
			<angle>360</angle>
			<triangleMeasure>0.4444444444444444</triangleMeasure>
			<rectangleMeasure>0.8888888888888888</rectangleMeasure>
			<circleMeasure>0.5334002035863276</circleMeasure>
			<centroidX>2.5</centroidX>
			<centroidY>2.833333</centroidY>
		</spatialEntity>
		<spatialEntity spatialType="region" scaleAndSubsystem="Tissue.ContractileActivity">
			<clusteredness>1</clusteredness>
			<density>0.04698186820628596</density>
			<area>16</area>
			<perimeter>16</perimeter>
			<distanceFromOrigin>0</distanceFromOrigin>
			<angle>360</angle>
			<triangleMeasure>0.5</triangleMeasure>
			<rectangleMeasure>1</rectangleMeasure>
			<circleMeasure>0.6000752290346185</circleMeasure>
			<centroidX>2.5</centroidX>
			<centroidY>2.5</centroidY>
		</spatialEntity>
		<numericStateVariable scaleAndSubsystem="Organ.Uterus">
			<name>Pressure</name>
			<value>0.5</value>
		</numericStateVariable>
		<numericStateVariable scaleAndSubsystem="Tissue.BurstActivity">
			<name>avgClusterednessRegions</name>
			<value>1</value>
		</numericStateVariable>
		<numericStateVariable scaleAndSubsystem="Tissue.ContractileActivity">
			<name>avgClusterednessRegions</name>
			<value>1</value>
		</numericStateVariable>
		<numericStateVariable scaleAndSubsystem="Tissue.RefractoryActivity">
			<name>avgClusterednessRegions</name>
			<value>1</value>
		</numericStateVariable>
		<numericStateVariable scaleAndSubsystem="Tissue.BurstActivity">
			<name>avgDensityRegions</name>
			<value>0</value>
		</numericStateVariable>
		<numericStateVariable scaleAndSubsystem="Tissue.ContractileActivity">
			<name>avgDensityRegions</name>
			<value>0.04698186820628596</value>
		</numericStateVariable>
		<numericStateVariable scaleAndSubsystem="Tissue.RefractoryActivity">
			<name>avgDensityRegions</name>
			<value>1</value>
		</numericStateVariable>
	</timepoint>
	<timepoint value="131">
		<spatialEntity spatialType="region" scaleAndSubsystem="Tissue.RefractoryActivity">
			<clusteredness>1</clusteredness>
			<density>1</density>
			<area>15</area>
			<perimeter>18</perimeter>
			<distanceFromOrigin>0</distanceFromOrigin>
			<angle>360</angle>
			<triangleMeasure>0.4444444444444444</triangleMeasure>
			<rectangleMeasure>0.8888888888888888</rectangleMeasure>
			<circleMeasure>0.5334002035863276</circleMeasure>
			<centroidX>2.5</centroidX>
			<centroidY>2.833333</centroidY>
		</spatialEntity>
		<spatialEntity spatialType="region" scaleAndSubsystem="Tissue.ContractileActivity">
			<clusteredness>1</clusteredness>
			<density>0.04698186820628596</density>
			<area>16</area>
			<perimeter>16</perimeter>
			<distanceFromOrigin>0</distanceFromOrigin>
			<angle>360</angle>
			<triangleMeasure>0.5</triangleMeasure>
			<rectangleMeasure>1</rectangleMeasure>
			<circleMeasure>0.6000752290346185</circleMeasure>
			<centroidX>2.5</centroidX>
			<centroidY>2.5</centroidY>
		</spatialEntity>
		<numericStateVariable scaleAndSubsystem="Organ.Uterus">
			<name>Pressure</name>
			<value>0.5</value>
		</numericStateVariable>
		<numericStateVariable scaleAndSubsystem="Tissue.BurstActivity">
			<name>avgClusterednessRegions</name>
			<value>1</value>
		</numericStateVariable>
		<numericStateVariable scaleAndSubsystem="Tissue.ContractileActivity">
			<name>avgClusterednessRegions</name>
			<value>1</value>
		</numericStateVariable>
		<numericStateVariable scaleAndSubsystem="Tissue.RefractoryActivity">
			<name>avgClusterednessRegions</name>
			<value>1</value>
		</numericStateVariable>
		<numericStateVariable scaleAndSubsystem="Tissue.BurstActivity">
			<name>avgDensityRegions</name>
			<value>0</value>
		</numericStateVariable>
		<numericStateVariable scaleAndSubsystem="Tissue.ContractileActivity">
			<name>avgDensityRegions</name>
			<value>0.04698186820628596</value>
		</numericStateVariable>
		<numericStateVariable scaleAndSubsystem="Tissue.RefractoryActivity">
			<name>avgDensityRegions</name>
			<value>1</value>
		</numericStateVariable>
	</timepoint>
	<timepoint value="132">
		<spatialEntity spatialType="region" scaleAndSubsystem="Tissue.RefractoryActivity">
			<clusteredness>1</clusteredness>
			<density>1</density>
			<area>15</area>
			<perimeter>18</perimeter>
			<distanceFromOrigin>0</distanceFromOrigin>
			<angle>360</angle>
			<triangleMeasure>0.4444444444444444</triangleMeasure>
			<rectangleMeasure>0.8888888888888888</rectangleMeasure>
			<circleMeasure>0.5334002035863276</circleMeasure>
			<centroidX>2.5</centroidX>
			<centroidY>2.833333</centroidY>
		</spatialEntity>
		<spatialEntity spatialType="region" scaleAndSubsystem="Tissue.ContractileActivity">
			<clusteredness>1</clusteredness>
			<density>0.04698186820628596</density>
			<area>16</area>
			<perimeter>16</perimeter>
			<distanceFromOrigin>0</distanceFromOrigin>
			<angle>360</angle>
			<triangleMeasure>0.5</triangleMeasure>
			<rectangleMeasure>1</rectangleMeasure>
			<circleMeasure>0.6000752290346185</circleMeasure>
			<centroidX>2.5</centroidX>
			<centroidY>2.5</centroidY>
		</spatialEntity>
		<numericStateVariable scaleAndSubsystem="Organ.Uterus">
			<name>Pressure</name>
			<value>0.5</value>
		</numericStateVariable>
		<numericStateVariable scaleAndSubsystem="Tissue.BurstActivity">
			<name>avgClusterednessRegions</name>
			<value>1</value>
		</numericStateVariable>
		<numericStateVariable scaleAndSubsystem="Tissue.ContractileActivity">
			<name>avgClusterednessRegions</name>
			<value>1</value>
		</numericStateVariable>
		<numericStateVariable scaleAndSubsystem="Tissue.RefractoryActivity">
			<name>avgClusterednessRegions</name>
			<value>1</value>
		</numericStateVariable>
		<numericStateVariable scaleAndSubsystem="Tissue.BurstActivity">
			<name>avgDensityRegions</name>
			<value>0</value>
		</numericStateVariable>
		<numericStateVariable scaleAndSubsystem="Tissue.ContractileActivity">
			<name>avgDensityRegions</name>
			<value>0.04698186820628596</value>
		</numericStateVariable>
		<numericStateVariable scaleAndSubsystem="Tissue.RefractoryActivity">
			<name>avgDensityRegions</name>
			<value>1</value>
		</numericStateVariable>
	</timepoint>
	<timepoint value="133">
		<spatialEntity spatialType="region" scaleAndSubsystem="Tissue.RefractoryActivity">
			<clusteredness>1</clusteredness>
			<density>1</density>
			<area>15</area>
			<perimeter>18</perimeter>
			<distanceFromOrigin>0</distanceFromOrigin>
			<angle>360</angle>
			<triangleMeasure>0.4444444444444444</triangleMeasure>
			<rectangleMeasure>0.8888888888888888</rectangleMeasure>
			<circleMeasure>0.5334002035863276</circleMeasure>
			<centroidX>2.5</centroidX>
			<centroidY>2.833333</centroidY>
		</spatialEntity>
		<spatialEntity spatialType="region" scaleAndSubsystem="Tissue.ContractileActivity">
			<clusteredness>1</clusteredness>
			<density>0.04698186820628596</density>
			<area>16</area>
			<perimeter>16</perimeter>
			<distanceFromOrigin>0</distanceFromOrigin>
			<angle>360</angle>
			<triangleMeasure>0.5</triangleMeasure>
			<rectangleMeasure>1</rectangleMeasure>
			<circleMeasure>0.6000752290346185</circleMeasure>
			<centroidX>2.5</centroidX>
			<centroidY>2.5</centroidY>
		</spatialEntity>
		<numericStateVariable scaleAndSubsystem="Organ.Uterus">
			<name>Pressure</name>
			<value>0.5</value>
		</numericStateVariable>
		<numericStateVariable scaleAndSubsystem="Tissue.BurstActivity">
			<name>avgClusterednessRegions</name>
			<value>1</value>
		</numericStateVariable>
		<numericStateVariable scaleAndSubsystem="Tissue.ContractileActivity">
			<name>avgClusterednessRegions</name>
			<value>1</value>
		</numericStateVariable>
		<numericStateVariable scaleAndSubsystem="Tissue.RefractoryActivity">
			<name>avgClusterednessRegions</name>
			<value>1</value>
		</numericStateVariable>
		<numericStateVariable scaleAndSubsystem="Tissue.BurstActivity">
			<name>avgDensityRegions</name>
			<value>0</value>
		</numericStateVariable>
		<numericStateVariable scaleAndSubsystem="Tissue.ContractileActivity">
			<name>avgDensityRegions</name>
			<value>0.04698186820628596</value>
		</numericStateVariable>
		<numericStateVariable scaleAndSubsystem="Tissue.RefractoryActivity">
			<name>avgDensityRegions</name>
			<value>1</value>
		</numericStateVariable>
	</timepoint>
	<timepoint value="134">
		<spatialEntity spatialType="region" scaleAndSubsystem="Tissue.RefractoryActivity">
			<clusteredness>1</clusteredness>
			<density>1</density>
			<area>15</area>
			<perimeter>18</perimeter>
			<distanceFromOrigin>0</distanceFromOrigin>
			<angle>360</angle>
			<triangleMeasure>0.4444444444444444</triangleMeasure>
			<rectangleMeasure>0.8888888888888888</rectangleMeasure>
			<circleMeasure>0.5334002035863276</circleMeasure>
			<centroidX>2.5</centroidX>
			<centroidY>2.833333</centroidY>
		</spatialEntity>
		<spatialEntity spatialType="region" scaleAndSubsystem="Tissue.ContractileActivity">
			<clusteredness>1</clusteredness>
			<density>0.04698186820628596</density>
			<area>16</area>
			<perimeter>16</perimeter>
			<distanceFromOrigin>0</distanceFromOrigin>
			<angle>360</angle>
			<triangleMeasure>0.5</triangleMeasure>
			<rectangleMeasure>1</rectangleMeasure>
			<circleMeasure>0.6000752290346185</circleMeasure>
			<centroidX>2.5</centroidX>
			<centroidY>2.5</centroidY>
		</spatialEntity>
		<numericStateVariable scaleAndSubsystem="Organ.Uterus">
			<name>Pressure</name>
			<value>0.5</value>
		</numericStateVariable>
		<numericStateVariable scaleAndSubsystem="Tissue.BurstActivity">
			<name>avgClusterednessRegions</name>
			<value>1</value>
		</numericStateVariable>
		<numericStateVariable scaleAndSubsystem="Tissue.ContractileActivity">
			<name>avgClusterednessRegions</name>
			<value>1</value>
		</numericStateVariable>
		<numericStateVariable scaleAndSubsystem="Tissue.RefractoryActivity">
			<name>avgClusterednessRegions</name>
			<value>1</value>
		</numericStateVariable>
		<numericStateVariable scaleAndSubsystem="Tissue.BurstActivity">
			<name>avgDensityRegions</name>
			<value>0</value>
		</numericStateVariable>
		<numericStateVariable scaleAndSubsystem="Tissue.ContractileActivity">
			<name>avgDensityRegions</name>
			<value>0.04698186820628596</value>
		</numericStateVariable>
		<numericStateVariable scaleAndSubsystem="Tissue.RefractoryActivity">
			<name>avgDensityRegions</name>
			<value>1</value>
		</numericStateVariable>
	</timepoint>
	<timepoint value="135">
		<spatialEntity spatialType="region" scaleAndSubsystem="Tissue.RefractoryActivity">
			<clusteredness>1</clusteredness>
			<density>1</density>
			<area>15</area>
			<perimeter>18</perimeter>
			<distanceFromOrigin>0</distanceFromOrigin>
			<angle>360</angle>
			<triangleMeasure>0.4444444444444444</triangleMeasure>
			<rectangleMeasure>0.8888888888888888</rectangleMeasure>
			<circleMeasure>0.5334002035863276</circleMeasure>
			<centroidX>2.5</centroidX>
			<centroidY>2.833333</centroidY>
		</spatialEntity>
		<spatialEntity spatialType="region" scaleAndSubsystem="Tissue.ContractileActivity">
			<clusteredness>1</clusteredness>
			<density>0.04698186820628596</density>
			<area>16</area>
			<perimeter>16</perimeter>
			<distanceFromOrigin>0</distanceFromOrigin>
			<angle>360</angle>
			<triangleMeasure>0.5</triangleMeasure>
			<rectangleMeasure>1</rectangleMeasure>
			<circleMeasure>0.6000752290346185</circleMeasure>
			<centroidX>2.5</centroidX>
			<centroidY>2.5</centroidY>
		</spatialEntity>
		<numericStateVariable scaleAndSubsystem="Organ.Uterus">
			<name>Pressure</name>
			<value>0.5</value>
		</numericStateVariable>
		<numericStateVariable scaleAndSubsystem="Tissue.BurstActivity">
			<name>avgClusterednessRegions</name>
			<value>1</value>
		</numericStateVariable>
		<numericStateVariable scaleAndSubsystem="Tissue.ContractileActivity">
			<name>avgClusterednessRegions</name>
			<value>1</value>
		</numericStateVariable>
		<numericStateVariable scaleAndSubsystem="Tissue.RefractoryActivity">
			<name>avgClusterednessRegions</name>
			<value>1</value>
		</numericStateVariable>
		<numericStateVariable scaleAndSubsystem="Tissue.BurstActivity">
			<name>avgDensityRegions</name>
			<value>0</value>
		</numericStateVariable>
		<numericStateVariable scaleAndSubsystem="Tissue.ContractileActivity">
			<name>avgDensityRegions</name>
			<value>0.04698186820628596</value>
		</numericStateVariable>
		<numericStateVariable scaleAndSubsystem="Tissue.RefractoryActivity">
			<name>avgDensityRegions</name>
			<value>1</value>
		</numericStateVariable>
	</timepoint>
	<timepoint value="136">
		<spatialEntity spatialType="region" scaleAndSubsystem="Tissue.RefractoryActivity">
			<clusteredness>1</clusteredness>
			<density>1</density>
			<area>15</area>
			<perimeter>18</perimeter>
			<distanceFromOrigin>0</distanceFromOrigin>
			<angle>360</angle>
			<triangleMeasure>0.4444444444444444</triangleMeasure>
			<rectangleMeasure>0.8888888888888888</rectangleMeasure>
			<circleMeasure>0.5334002035863276</circleMeasure>
			<centroidX>2.5</centroidX>
			<centroidY>2.833333</centroidY>
		</spatialEntity>
		<spatialEntity spatialType="region" scaleAndSubsystem="Tissue.ContractileActivity">
			<clusteredness>1</clusteredness>
			<density>0.04698186820628596</density>
			<area>16</area>
			<perimeter>16</perimeter>
			<distanceFromOrigin>0</distanceFromOrigin>
			<angle>360</angle>
			<triangleMeasure>0.5</triangleMeasure>
			<rectangleMeasure>1</rectangleMeasure>
			<circleMeasure>0.6000752290346185</circleMeasure>
			<centroidX>2.5</centroidX>
			<centroidY>2.5</centroidY>
		</spatialEntity>
		<numericStateVariable scaleAndSubsystem="Organ.Uterus">
			<name>Pressure</name>
			<value>0.5</value>
		</numericStateVariable>
		<numericStateVariable scaleAndSubsystem="Tissue.BurstActivity">
			<name>avgClusterednessRegions</name>
			<value>1</value>
		</numericStateVariable>
		<numericStateVariable scaleAndSubsystem="Tissue.ContractileActivity">
			<name>avgClusterednessRegions</name>
			<value>1</value>
		</numericStateVariable>
		<numericStateVariable scaleAndSubsystem="Tissue.RefractoryActivity">
			<name>avgClusterednessRegions</name>
			<value>1</value>
		</numericStateVariable>
		<numericStateVariable scaleAndSubsystem="Tissue.BurstActivity">
			<name>avgDensityRegions</name>
			<value>0</value>
		</numericStateVariable>
		<numericStateVariable scaleAndSubsystem="Tissue.ContractileActivity">
			<name>avgDensityRegions</name>
			<value>0.04698186820628596</value>
		</numericStateVariable>
		<numericStateVariable scaleAndSubsystem="Tissue.RefractoryActivity">
			<name>avgDensityRegions</name>
			<value>1</value>
		</numericStateVariable>
	</timepoint>
	<timepoint value="137">
		<spatialEntity spatialType="region" scaleAndSubsystem="Tissue.RefractoryActivity">
			<clusteredness>1</clusteredness>
			<density>1</density>
			<area>15</area>
			<perimeter>18</perimeter>
			<distanceFromOrigin>0</distanceFromOrigin>
			<angle>360</angle>
			<triangleMeasure>0.4444444444444444</triangleMeasure>
			<rectangleMeasure>0.8888888888888888</rectangleMeasure>
			<circleMeasure>0.5334002035863276</circleMeasure>
			<centroidX>2.5</centroidX>
			<centroidY>2.833333</centroidY>
		</spatialEntity>
		<spatialEntity spatialType="region" scaleAndSubsystem="Tissue.ContractileActivity">
			<clusteredness>1</clusteredness>
			<density>0.04698186820628596</density>
			<area>16</area>
			<perimeter>16</perimeter>
			<distanceFromOrigin>0</distanceFromOrigin>
			<angle>360</angle>
			<triangleMeasure>0.5</triangleMeasure>
			<rectangleMeasure>1</rectangleMeasure>
			<circleMeasure>0.6000752290346185</circleMeasure>
			<centroidX>2.5</centroidX>
			<centroidY>2.5</centroidY>
		</spatialEntity>
		<numericStateVariable scaleAndSubsystem="Organ.Uterus">
			<name>Pressure</name>
			<value>0.5</value>
		</numericStateVariable>
		<numericStateVariable scaleAndSubsystem="Tissue.BurstActivity">
			<name>avgClusterednessRegions</name>
			<value>1</value>
		</numericStateVariable>
		<numericStateVariable scaleAndSubsystem="Tissue.ContractileActivity">
			<name>avgClusterednessRegions</name>
			<value>1</value>
		</numericStateVariable>
		<numericStateVariable scaleAndSubsystem="Tissue.RefractoryActivity">
			<name>avgClusterednessRegions</name>
			<value>1</value>
		</numericStateVariable>
		<numericStateVariable scaleAndSubsystem="Tissue.BurstActivity">
			<name>avgDensityRegions</name>
			<value>0</value>
		</numericStateVariable>
		<numericStateVariable scaleAndSubsystem="Tissue.ContractileActivity">
			<name>avgDensityRegions</name>
			<value>0.04698186820628596</value>
		</numericStateVariable>
		<numericStateVariable scaleAndSubsystem="Tissue.RefractoryActivity">
			<name>avgDensityRegions</name>
			<value>1</value>
		</numericStateVariable>
	</timepoint>
	<timepoint value="138">
		<spatialEntity spatialType="region" scaleAndSubsystem="Tissue.RefractoryActivity">
			<clusteredness>1</clusteredness>
			<density>1</density>
			<area>15</area>
			<perimeter>18</perimeter>
			<distanceFromOrigin>0</distanceFromOrigin>
			<angle>360</angle>
			<triangleMeasure>0.4444444444444444</triangleMeasure>
			<rectangleMeasure>0.8888888888888888</rectangleMeasure>
			<circleMeasure>0.5334002035863276</circleMeasure>
			<centroidX>2.5</centroidX>
			<centroidY>2.833333</centroidY>
		</spatialEntity>
		<spatialEntity spatialType="region" scaleAndSubsystem="Tissue.ContractileActivity">
			<clusteredness>1</clusteredness>
			<density>0.04698186820628596</density>
			<area>16</area>
			<perimeter>16</perimeter>
			<distanceFromOrigin>0</distanceFromOrigin>
			<angle>360</angle>
			<triangleMeasure>0.5</triangleMeasure>
			<rectangleMeasure>1</rectangleMeasure>
			<circleMeasure>0.6000752290346185</circleMeasure>
			<centroidX>2.5</centroidX>
			<centroidY>2.5</centroidY>
		</spatialEntity>
		<numericStateVariable scaleAndSubsystem="Organ.Uterus">
			<name>Pressure</name>
			<value>0.5</value>
		</numericStateVariable>
		<numericStateVariable scaleAndSubsystem="Tissue.BurstActivity">
			<name>avgClusterednessRegions</name>
			<value>1</value>
		</numericStateVariable>
		<numericStateVariable scaleAndSubsystem="Tissue.ContractileActivity">
			<name>avgClusterednessRegions</name>
			<value>1</value>
		</numericStateVariable>
		<numericStateVariable scaleAndSubsystem="Tissue.RefractoryActivity">
			<name>avgClusterednessRegions</name>
			<value>1</value>
		</numericStateVariable>
		<numericStateVariable scaleAndSubsystem="Tissue.BurstActivity">
			<name>avgDensityRegions</name>
			<value>0</value>
		</numericStateVariable>
		<numericStateVariable scaleAndSubsystem="Tissue.ContractileActivity">
			<name>avgDensityRegions</name>
			<value>0.04698186820628596</value>
		</numericStateVariable>
		<numericStateVariable scaleAndSubsystem="Tissue.RefractoryActivity">
			<name>avgDensityRegions</name>
			<value>1</value>
		</numericStateVariable>
	</timepoint>
	<timepoint value="139">
		<spatialEntity spatialType="region" scaleAndSubsystem="Tissue.RefractoryActivity">
			<clusteredness>1</clusteredness>
			<density>1</density>
			<area>15</area>
			<perimeter>18</perimeter>
			<distanceFromOrigin>0</distanceFromOrigin>
			<angle>360</angle>
			<triangleMeasure>0.4444444444444444</triangleMeasure>
			<rectangleMeasure>0.8888888888888888</rectangleMeasure>
			<circleMeasure>0.5334002035863276</circleMeasure>
			<centroidX>2.5</centroidX>
			<centroidY>2.833333</centroidY>
		</spatialEntity>
		<spatialEntity spatialType="region" scaleAndSubsystem="Tissue.ContractileActivity">
			<clusteredness>1</clusteredness>
			<density>0.04698186820628596</density>
			<area>16</area>
			<perimeter>16</perimeter>
			<distanceFromOrigin>0</distanceFromOrigin>
			<angle>360</angle>
			<triangleMeasure>0.5</triangleMeasure>
			<rectangleMeasure>1</rectangleMeasure>
			<circleMeasure>0.6000752290346185</circleMeasure>
			<centroidX>2.5</centroidX>
			<centroidY>2.5</centroidY>
		</spatialEntity>
		<numericStateVariable scaleAndSubsystem="Organ.Uterus">
			<name>Pressure</name>
			<value>0.5</value>
		</numericStateVariable>
		<numericStateVariable scaleAndSubsystem="Tissue.BurstActivity">
			<name>avgClusterednessRegions</name>
			<value>1</value>
		</numericStateVariable>
		<numericStateVariable scaleAndSubsystem="Tissue.ContractileActivity">
			<name>avgClusterednessRegions</name>
			<value>1</value>
		</numericStateVariable>
		<numericStateVariable scaleAndSubsystem="Tissue.RefractoryActivity">
			<name>avgClusterednessRegions</name>
			<value>1</value>
		</numericStateVariable>
		<numericStateVariable scaleAndSubsystem="Tissue.BurstActivity">
			<name>avgDensityRegions</name>
			<value>0</value>
		</numericStateVariable>
		<numericStateVariable scaleAndSubsystem="Tissue.ContractileActivity">
			<name>avgDensityRegions</name>
			<value>0.04698186820628596</value>
		</numericStateVariable>
		<numericStateVariable scaleAndSubsystem="Tissue.RefractoryActivity">
			<name>avgDensityRegions</name>
			<value>1</value>
		</numericStateVariable>
	</timepoint>
	<timepoint value="140">
		<spatialEntity spatialType="region" scaleAndSubsystem="Tissue.RefractoryActivity">
			<clusteredness>1</clusteredness>
			<density>1</density>
			<area>15</area>
			<perimeter>18</perimeter>
			<distanceFromOrigin>0</distanceFromOrigin>
			<angle>360</angle>
			<triangleMeasure>0.4444444444444444</triangleMeasure>
			<rectangleMeasure>0.8888888888888888</rectangleMeasure>
			<circleMeasure>0.5334002035863276</circleMeasure>
			<centroidX>2.5</centroidX>
			<centroidY>2.833333</centroidY>
		</spatialEntity>
		<spatialEntity spatialType="region" scaleAndSubsystem="Tissue.ContractileActivity">
			<clusteredness>1</clusteredness>
			<density>0.04698186820628596</density>
			<area>16</area>
			<perimeter>16</perimeter>
			<distanceFromOrigin>0</distanceFromOrigin>
			<angle>360</angle>
			<triangleMeasure>0.5</triangleMeasure>
			<rectangleMeasure>1</rectangleMeasure>
			<circleMeasure>0.6000752290346185</circleMeasure>
			<centroidX>2.5</centroidX>
			<centroidY>2.5</centroidY>
		</spatialEntity>
		<numericStateVariable scaleAndSubsystem="Organ.Uterus">
			<name>Pressure</name>
			<value>0.5</value>
		</numericStateVariable>
		<numericStateVariable scaleAndSubsystem="Tissue.BurstActivity">
			<name>avgClusterednessRegions</name>
			<value>1</value>
		</numericStateVariable>
		<numericStateVariable scaleAndSubsystem="Tissue.ContractileActivity">
			<name>avgClusterednessRegions</name>
			<value>1</value>
		</numericStateVariable>
		<numericStateVariable scaleAndSubsystem="Tissue.RefractoryActivity">
			<name>avgClusterednessRegions</name>
			<value>1</value>
		</numericStateVariable>
		<numericStateVariable scaleAndSubsystem="Tissue.BurstActivity">
			<name>avgDensityRegions</name>
			<value>0</value>
		</numericStateVariable>
		<numericStateVariable scaleAndSubsystem="Tissue.ContractileActivity">
			<name>avgDensityRegions</name>
			<value>0.04698186820628596</value>
		</numericStateVariable>
		<numericStateVariable scaleAndSubsystem="Tissue.RefractoryActivity">
			<name>avgDensityRegions</name>
			<value>1</value>
		</numericStateVariable>
	</timepoint>
	<timepoint value="141">
		<spatialEntity spatialType="region" scaleAndSubsystem="Tissue.RefractoryActivity">
			<clusteredness>1</clusteredness>
			<density>1</density>
			<area>15</area>
			<perimeter>18</perimeter>
			<distanceFromOrigin>0</distanceFromOrigin>
			<angle>360</angle>
			<triangleMeasure>0.4444444444444444</triangleMeasure>
			<rectangleMeasure>0.8888888888888888</rectangleMeasure>
			<circleMeasure>0.5334002035863276</circleMeasure>
			<centroidX>2.5</centroidX>
			<centroidY>2.833333</centroidY>
		</spatialEntity>
		<spatialEntity spatialType="region" scaleAndSubsystem="Tissue.ContractileActivity">
			<clusteredness>1</clusteredness>
			<density>0.04698186820628596</density>
			<area>16</area>
			<perimeter>16</perimeter>
			<distanceFromOrigin>0</distanceFromOrigin>
			<angle>360</angle>
			<triangleMeasure>0.5</triangleMeasure>
			<rectangleMeasure>1</rectangleMeasure>
			<circleMeasure>0.6000752290346185</circleMeasure>
			<centroidX>2.5</centroidX>
			<centroidY>2.5</centroidY>
		</spatialEntity>
		<numericStateVariable scaleAndSubsystem="Organ.Uterus">
			<name>Pressure</name>
			<value>0.5</value>
		</numericStateVariable>
		<numericStateVariable scaleAndSubsystem="Tissue.BurstActivity">
			<name>avgClusterednessRegions</name>
			<value>1</value>
		</numericStateVariable>
		<numericStateVariable scaleAndSubsystem="Tissue.ContractileActivity">
			<name>avgClusterednessRegions</name>
			<value>1</value>
		</numericStateVariable>
		<numericStateVariable scaleAndSubsystem="Tissue.RefractoryActivity">
			<name>avgClusterednessRegions</name>
			<value>1</value>
		</numericStateVariable>
		<numericStateVariable scaleAndSubsystem="Tissue.BurstActivity">
			<name>avgDensityRegions</name>
			<value>0</value>
		</numericStateVariable>
		<numericStateVariable scaleAndSubsystem="Tissue.ContractileActivity">
			<name>avgDensityRegions</name>
			<value>0.04698186820628596</value>
		</numericStateVariable>
		<numericStateVariable scaleAndSubsystem="Tissue.RefractoryActivity">
			<name>avgDensityRegions</name>
			<value>1</value>
		</numericStateVariable>
	</timepoint>
	<timepoint value="142">
		<spatialEntity spatialType="region" scaleAndSubsystem="Tissue.RefractoryActivity">
			<clusteredness>1</clusteredness>
			<density>1</density>
			<area>15</area>
			<perimeter>18</perimeter>
			<distanceFromOrigin>0</distanceFromOrigin>
			<angle>360</angle>
			<triangleMeasure>0.4444444444444444</triangleMeasure>
			<rectangleMeasure>0.8888888888888888</rectangleMeasure>
			<circleMeasure>0.5334002035863276</circleMeasure>
			<centroidX>2.5</centroidX>
			<centroidY>2.833333</centroidY>
		</spatialEntity>
		<spatialEntity spatialType="region" scaleAndSubsystem="Tissue.ContractileActivity">
			<clusteredness>1</clusteredness>
			<density>0.04698186820628596</density>
			<area>16</area>
			<perimeter>16</perimeter>
			<distanceFromOrigin>0</distanceFromOrigin>
			<angle>360</angle>
			<triangleMeasure>0.5</triangleMeasure>
			<rectangleMeasure>1</rectangleMeasure>
			<circleMeasure>0.6000752290346185</circleMeasure>
			<centroidX>2.5</centroidX>
			<centroidY>2.5</centroidY>
		</spatialEntity>
		<numericStateVariable scaleAndSubsystem="Organ.Uterus">
			<name>Pressure</name>
			<value>0.5</value>
		</numericStateVariable>
		<numericStateVariable scaleAndSubsystem="Tissue.BurstActivity">
			<name>avgClusterednessRegions</name>
			<value>1</value>
		</numericStateVariable>
		<numericStateVariable scaleAndSubsystem="Tissue.ContractileActivity">
			<name>avgClusterednessRegions</name>
			<value>1</value>
		</numericStateVariable>
		<numericStateVariable scaleAndSubsystem="Tissue.RefractoryActivity">
			<name>avgClusterednessRegions</name>
			<value>1</value>
		</numericStateVariable>
		<numericStateVariable scaleAndSubsystem="Tissue.BurstActivity">
			<name>avgDensityRegions</name>
			<value>0</value>
		</numericStateVariable>
		<numericStateVariable scaleAndSubsystem="Tissue.ContractileActivity">
			<name>avgDensityRegions</name>
			<value>0.04698186820628596</value>
		</numericStateVariable>
		<numericStateVariable scaleAndSubsystem="Tissue.RefractoryActivity">
			<name>avgDensityRegions</name>
			<value>1</value>
		</numericStateVariable>
	</timepoint>
	<timepoint value="143">
		<spatialEntity spatialType="region" scaleAndSubsystem="Tissue.RefractoryActivity">
			<clusteredness>1</clusteredness>
			<density>1</density>
			<area>15</area>
			<perimeter>18</perimeter>
			<distanceFromOrigin>0</distanceFromOrigin>
			<angle>360</angle>
			<triangleMeasure>0.4444444444444444</triangleMeasure>
			<rectangleMeasure>0.8888888888888888</rectangleMeasure>
			<circleMeasure>0.5334002035863276</circleMeasure>
			<centroidX>2.5</centroidX>
			<centroidY>2.833333</centroidY>
		</spatialEntity>
		<spatialEntity spatialType="region" scaleAndSubsystem="Tissue.ContractileActivity">
			<clusteredness>1</clusteredness>
			<density>0.04698186820628596</density>
			<area>16</area>
			<perimeter>16</perimeter>
			<distanceFromOrigin>0</distanceFromOrigin>
			<angle>360</angle>
			<triangleMeasure>0.5</triangleMeasure>
			<rectangleMeasure>1</rectangleMeasure>
			<circleMeasure>0.6000752290346185</circleMeasure>
			<centroidX>2.5</centroidX>
			<centroidY>2.5</centroidY>
		</spatialEntity>
		<numericStateVariable scaleAndSubsystem="Organ.Uterus">
			<name>Pressure</name>
			<value>0.5</value>
		</numericStateVariable>
		<numericStateVariable scaleAndSubsystem="Tissue.BurstActivity">
			<name>avgClusterednessRegions</name>
			<value>1</value>
		</numericStateVariable>
		<numericStateVariable scaleAndSubsystem="Tissue.ContractileActivity">
			<name>avgClusterednessRegions</name>
			<value>1</value>
		</numericStateVariable>
		<numericStateVariable scaleAndSubsystem="Tissue.RefractoryActivity">
			<name>avgClusterednessRegions</name>
			<value>1</value>
		</numericStateVariable>
		<numericStateVariable scaleAndSubsystem="Tissue.BurstActivity">
			<name>avgDensityRegions</name>
			<value>0</value>
		</numericStateVariable>
		<numericStateVariable scaleAndSubsystem="Tissue.ContractileActivity">
			<name>avgDensityRegions</name>
			<value>0.04698186820628596</value>
		</numericStateVariable>
		<numericStateVariable scaleAndSubsystem="Tissue.RefractoryActivity">
			<name>avgDensityRegions</name>
			<value>1</value>
		</numericStateVariable>
	</timepoint>
	<timepoint value="144">
		<spatialEntity spatialType="region" scaleAndSubsystem="Tissue.RefractoryActivity">
			<clusteredness>1</clusteredness>
			<density>1</density>
			<area>15</area>
			<perimeter>18</perimeter>
			<distanceFromOrigin>0</distanceFromOrigin>
			<angle>360</angle>
			<triangleMeasure>0.4444444444444444</triangleMeasure>
			<rectangleMeasure>0.8888888888888888</rectangleMeasure>
			<circleMeasure>0.5334002035863276</circleMeasure>
			<centroidX>2.5</centroidX>
			<centroidY>2.833333</centroidY>
		</spatialEntity>
		<spatialEntity spatialType="region" scaleAndSubsystem="Tissue.ContractileActivity">
			<clusteredness>1</clusteredness>
			<density>0.04698186820628596</density>
			<area>16</area>
			<perimeter>16</perimeter>
			<distanceFromOrigin>0</distanceFromOrigin>
			<angle>360</angle>
			<triangleMeasure>0.5</triangleMeasure>
			<rectangleMeasure>1</rectangleMeasure>
			<circleMeasure>0.6000752290346185</circleMeasure>
			<centroidX>2.5</centroidX>
			<centroidY>2.5</centroidY>
		</spatialEntity>
		<numericStateVariable scaleAndSubsystem="Organ.Uterus">
			<name>Pressure</name>
			<value>0.5</value>
		</numericStateVariable>
		<numericStateVariable scaleAndSubsystem="Tissue.BurstActivity">
			<name>avgClusterednessRegions</name>
			<value>1</value>
		</numericStateVariable>
		<numericStateVariable scaleAndSubsystem="Tissue.ContractileActivity">
			<name>avgClusterednessRegions</name>
			<value>1</value>
		</numericStateVariable>
		<numericStateVariable scaleAndSubsystem="Tissue.RefractoryActivity">
			<name>avgClusterednessRegions</name>
			<value>1</value>
		</numericStateVariable>
		<numericStateVariable scaleAndSubsystem="Tissue.BurstActivity">
			<name>avgDensityRegions</name>
			<value>0</value>
		</numericStateVariable>
		<numericStateVariable scaleAndSubsystem="Tissue.ContractileActivity">
			<name>avgDensityRegions</name>
			<value>0.04698186820628596</value>
		</numericStateVariable>
		<numericStateVariable scaleAndSubsystem="Tissue.RefractoryActivity">
			<name>avgDensityRegions</name>
			<value>1</value>
		</numericStateVariable>
	</timepoint>
	<timepoint value="145">
		<spatialEntity spatialType="region" scaleAndSubsystem="Tissue.RefractoryActivity">
			<clusteredness>1</clusteredness>
			<density>1</density>
			<area>16</area>
			<perimeter>16</perimeter>
			<distanceFromOrigin>0</distanceFromOrigin>
			<angle>360</angle>
			<triangleMeasure>0.5</triangleMeasure>
			<rectangleMeasure>1</rectangleMeasure>
			<circleMeasure>0.6000752290346185</circleMeasure>
			<centroidX>2.5</centroidX>
			<centroidY>2.5</centroidY>
		</spatialEntity>
		<spatialEntity spatialType="region" scaleAndSubsystem="Tissue.ContractileActivity">
			<clusteredness>1</clusteredness>
			<density>0.04698186820628596</density>
			<area>16</area>
			<perimeter>16</perimeter>
			<distanceFromOrigin>0</distanceFromOrigin>
			<angle>360</angle>
			<triangleMeasure>0.5</triangleMeasure>
			<rectangleMeasure>1</rectangleMeasure>
			<circleMeasure>0.6000752290346185</circleMeasure>
			<centroidX>2.5</centroidX>
			<centroidY>2.5</centroidY>
		</spatialEntity>
		<numericStateVariable scaleAndSubsystem="Organ.Uterus">
			<name>Pressure</name>
			<value>0.5</value>
		</numericStateVariable>
		<numericStateVariable scaleAndSubsystem="Tissue.BurstActivity">
			<name>avgClusterednessRegions</name>
			<value>1</value>
		</numericStateVariable>
		<numericStateVariable scaleAndSubsystem="Tissue.ContractileActivity">
			<name>avgClusterednessRegions</name>
			<value>1</value>
		</numericStateVariable>
		<numericStateVariable scaleAndSubsystem="Tissue.RefractoryActivity">
			<name>avgClusterednessRegions</name>
			<value>1</value>
		</numericStateVariable>
		<numericStateVariable scaleAndSubsystem="Tissue.BurstActivity">
			<name>avgDensityRegions</name>
			<value>0</value>
		</numericStateVariable>
		<numericStateVariable scaleAndSubsystem="Tissue.ContractileActivity">
			<name>avgDensityRegions</name>
			<value>0.04698186820628596</value>
		</numericStateVariable>
		<numericStateVariable scaleAndSubsystem="Tissue.RefractoryActivity">
			<name>avgDensityRegions</name>
			<value>1</value>
		</numericStateVariable>
	</timepoint>
	<timepoint value="146">
		<spatialEntity spatialType="region" scaleAndSubsystem="Tissue.RefractoryActivity">
			<clusteredness>1</clusteredness>
			<density>1</density>
			<area>16</area>
			<perimeter>16</perimeter>
			<distanceFromOrigin>0</distanceFromOrigin>
			<angle>360</angle>
			<triangleMeasure>0.5</triangleMeasure>
			<rectangleMeasure>1</rectangleMeasure>
			<circleMeasure>0.6000752290346185</circleMeasure>
			<centroidX>2.5</centroidX>
			<centroidY>2.5</centroidY>
		</spatialEntity>
		<spatialEntity spatialType="region" scaleAndSubsystem="Tissue.BurstActivity">
			<clusteredness>1</clusteredness>
			<density>1</density>
			<area>1</area>
			<perimeter>4</perimeter>
			<distanceFromOrigin>1.58113883008419</distanceFromOrigin>
			<angle>0</angle>
			<triangleMeasure>0</triangleMeasure>
			<rectangleMeasure>0</rectangleMeasure>
			<circleMeasure>0</circleMeasure>
			<centroidX>3</centroidX>
			<centroidY>4</centroidY>
		</spatialEntity>
		<spatialEntity spatialType="region" scaleAndSubsystem="Tissue.ContractileActivity">
			<clusteredness>1</clusteredness>
			<density>0.05201806823412577</density>
			<area>16</area>
			<perimeter>16</perimeter>
			<distanceFromOrigin>0</distanceFromOrigin>
			<angle>360</angle>
			<triangleMeasure>0.5</triangleMeasure>
			<rectangleMeasure>1</rectangleMeasure>
			<circleMeasure>0.6000752290346185</circleMeasure>
			<centroidX>2.5</centroidX>
			<centroidY>2.5</centroidY>
		</spatialEntity>
		<numericStateVariable scaleAndSubsystem="Organ.Uterus">
			<name>Pressure</name>
			<value>0.5</value>
		</numericStateVariable>
		<numericStateVariable scaleAndSubsystem="Tissue.BurstActivity">
			<name>avgClusterednessRegions</name>
			<value>1</value>
		</numericStateVariable>
		<numericStateVariable scaleAndSubsystem="Tissue.ContractileActivity">
			<name>avgClusterednessRegions</name>
			<value>1</value>
		</numericStateVariable>
		<numericStateVariable scaleAndSubsystem="Tissue.RefractoryActivity">
			<name>avgClusterednessRegions</name>
			<value>1</value>
		</numericStateVariable>
		<numericStateVariable scaleAndSubsystem="Tissue.BurstActivity">
			<name>avgDensityRegions</name>
			<value>1</value>
		</numericStateVariable>
		<numericStateVariable scaleAndSubsystem="Tissue.ContractileActivity">
			<name>avgDensityRegions</name>
			<value>0.05201806823412577</value>
		</numericStateVariable>
		<numericStateVariable scaleAndSubsystem="Tissue.RefractoryActivity">
			<name>avgDensityRegions</name>
			<value>1</value>
		</numericStateVariable>
	</timepoint>
	<timepoint value="147">
		<spatialEntity spatialType="region" scaleAndSubsystem="Tissue.RefractoryActivity">
			<clusteredness>1</clusteredness>
			<density>1</density>
			<area>16</area>
			<perimeter>16</perimeter>
			<distanceFromOrigin>0</distanceFromOrigin>
			<angle>360</angle>
			<triangleMeasure>0.5</triangleMeasure>
			<rectangleMeasure>1</rectangleMeasure>
			<circleMeasure>0.6000752290346185</circleMeasure>
			<centroidX>2.5</centroidX>
			<centroidY>2.5</centroidY>
		</spatialEntity>
		<spatialEntity spatialType="region" scaleAndSubsystem="Tissue.BurstActivity">
			<clusteredness>1</clusteredness>
			<density>1</density>
			<area>1</area>
			<perimeter>4</perimeter>
			<distanceFromOrigin>1.58113883008419</distanceFromOrigin>
			<angle>0</angle>
			<triangleMeasure>0</triangleMeasure>
			<rectangleMeasure>0</rectangleMeasure>
			<circleMeasure>0</circleMeasure>
			<centroidX>3</centroidX>
			<centroidY>4</centroidY>
		</spatialEntity>
		<spatialEntity spatialType="region" scaleAndSubsystem="Tissue.ContractileActivity">
			<clusteredness>1</clusteredness>
			<density>0.06460856912182826</density>
			<area>16</area>
			<perimeter>16</perimeter>
			<distanceFromOrigin>0</distanceFromOrigin>
			<angle>360</angle>
			<triangleMeasure>0.5</triangleMeasure>
			<rectangleMeasure>1</rectangleMeasure>
			<circleMeasure>0.6000752290346185</circleMeasure>
			<centroidX>2.5</centroidX>
			<centroidY>2.5</centroidY>
		</spatialEntity>
		<numericStateVariable scaleAndSubsystem="Organ.Uterus">
			<name>Pressure</name>
			<value>0.5625</value>
		</numericStateVariable>
		<numericStateVariable scaleAndSubsystem="Tissue.BurstActivity">
			<name>avgClusterednessRegions</name>
			<value>1</value>
		</numericStateVariable>
		<numericStateVariable scaleAndSubsystem="Tissue.ContractileActivity">
			<name>avgClusterednessRegions</name>
			<value>1</value>
		</numericStateVariable>
		<numericStateVariable scaleAndSubsystem="Tissue.RefractoryActivity">
			<name>avgClusterednessRegions</name>
			<value>1</value>
		</numericStateVariable>
		<numericStateVariable scaleAndSubsystem="Tissue.BurstActivity">
			<name>avgDensityRegions</name>
			<value>1</value>
		</numericStateVariable>
		<numericStateVariable scaleAndSubsystem="Tissue.ContractileActivity">
			<name>avgDensityRegions</name>
			<value>0.06460856912182826</value>
		</numericStateVariable>
		<numericStateVariable scaleAndSubsystem="Tissue.RefractoryActivity">
			<name>avgDensityRegions</name>
			<value>1</value>
		</numericStateVariable>
	</timepoint>
	<timepoint value="148">
		<spatialEntity spatialType="region" scaleAndSubsystem="Tissue.RefractoryActivity">
			<clusteredness>1</clusteredness>
			<density>1</density>
			<area>16</area>
			<perimeter>16</perimeter>
			<distanceFromOrigin>0</distanceFromOrigin>
			<angle>360</angle>
			<triangleMeasure>0.5</triangleMeasure>
			<rectangleMeasure>1</rectangleMeasure>
			<circleMeasure>0.6000752290346185</circleMeasure>
			<centroidX>2.5</centroidX>
			<centroidY>2.5</centroidY>
		</spatialEntity>
		<spatialEntity spatialType="region" scaleAndSubsystem="Tissue.BurstActivity">
			<clusteredness>1</clusteredness>
			<density>1</density>
			<area>1</area>
			<perimeter>4</perimeter>
			<distanceFromOrigin>1.58113883008419</distanceFromOrigin>
			<angle>0</angle>
			<triangleMeasure>0</triangleMeasure>
			<rectangleMeasure>0</rectangleMeasure>
			<circleMeasure>0</circleMeasure>
			<centroidX>3</centroidX>
			<centroidY>4</centroidY>
		</spatialEntity>
		<spatialEntity spatialType="region" scaleAndSubsystem="Tissue.BurstActivity">
			<clusteredness>1</clusteredness>
			<density>1</density>
			<area>1</area>
			<perimeter>4</perimeter>
			<distanceFromOrigin>1.58113883008419</distanceFromOrigin>
			<angle>0</angle>
			<triangleMeasure>0</triangleMeasure>
			<rectangleMeasure>0</rectangleMeasure>
			<circleMeasure>0</circleMeasure>
			<centroidX>1</centroidX>
			<centroidY>3</centroidY>
		</spatialEntity>
		<spatialEntity spatialType="region" scaleAndSubsystem="Tissue.ContractileActivity">
			<clusteredness>1</clusteredness>
			<density>0.07268468866161272</density>
			<area>16</area>
			<perimeter>16</perimeter>
			<distanceFromOrigin>0</distanceFromOrigin>
			<angle>360</angle>
			<triangleMeasure>0.5</triangleMeasure>
			<rectangleMeasure>1</rectangleMeasure>
			<circleMeasure>0.6000752290346185</circleMeasure>
			<centroidX>2.5</centroidX>
			<centroidY>2.5</centroidY>
		</spatialEntity>
		<numericStateVariable scaleAndSubsystem="Organ.Uterus">
			<name>Pressure</name>
			<value>0.632813</value>
		</numericStateVariable>
		<numericStateVariable scaleAndSubsystem="Tissue.BurstActivity">
			<name>avgClusterednessRegions</name>
			<value>0.4472135954999579</value>
		</numericStateVariable>
		<numericStateVariable scaleAndSubsystem="Tissue.ContractileActivity">
			<name>avgClusterednessRegions</name>
			<value>1</value>
		</numericStateVariable>
		<numericStateVariable scaleAndSubsystem="Tissue.RefractoryActivity">
			<name>avgClusterednessRegions</name>
			<value>1</value>
		</numericStateVariable>
		<numericStateVariable scaleAndSubsystem="Tissue.BurstActivity">
			<name>avgDensityRegions</name>
			<value>1</value>
		</numericStateVariable>
		<numericStateVariable scaleAndSubsystem="Tissue.ContractileActivity">
			<name>avgDensityRegions</name>
			<value>0.07268468866161272</value>
		</numericStateVariable>
		<numericStateVariable scaleAndSubsystem="Tissue.RefractoryActivity">
			<name>avgDensityRegions</name>
			<value>1</value>
		</numericStateVariable>
	</timepoint>
	<timepoint value="149">
		<spatialEntity spatialType="region" scaleAndSubsystem="Tissue.RefractoryActivity">
			<clusteredness>1</clusteredness>
			<density>1</density>
			<area>16</area>
			<perimeter>16</perimeter>
			<distanceFromOrigin>0</distanceFromOrigin>
			<angle>360</angle>
			<triangleMeasure>0.5</triangleMeasure>
			<rectangleMeasure>1</rectangleMeasure>
			<circleMeasure>0.6000752290346185</circleMeasure>
			<centroidX>2.5</centroidX>
			<centroidY>2.5</centroidY>
		</spatialEntity>
		<spatialEntity spatialType="region" scaleAndSubsystem="Tissue.BurstActivity">
			<clusteredness>1</clusteredness>
			<density>1</density>
			<area>1</area>
			<perimeter>4</perimeter>
			<distanceFromOrigin>1.58113883008419</distanceFromOrigin>
			<angle>0</angle>
			<triangleMeasure>0</triangleMeasure>
			<rectangleMeasure>0</rectangleMeasure>
			<circleMeasure>0</circleMeasure>
			<centroidX>3</centroidX>
			<centroidY>4</centroidY>
		</spatialEntity>
		<spatialEntity spatialType="region" scaleAndSubsystem="Tissue.BurstActivity">
			<clusteredness>1</clusteredness>
			<density>1</density>
			<area>1</area>
			<perimeter>4</perimeter>
			<distanceFromOrigin>1.58113883008419</distanceFromOrigin>
			<angle>0</angle>
			<triangleMeasure>0</triangleMeasure>
			<rectangleMeasure>0</rectangleMeasure>
			<circleMeasure>0</circleMeasure>
			<centroidX>1</centroidX>
			<centroidY>3</centroidY>
		</spatialEntity>
		<spatialEntity spatialType="region" scaleAndSubsystem="Tissue.BurstActivity">
			<clusteredness>1</clusteredness>
			<density>1</density>
			<area>1</area>
			<perimeter>4</perimeter>
			<distanceFromOrigin>0.7071067811865476</distanceFromOrigin>
			<angle>0</angle>
			<triangleMeasure>0</triangleMeasure>
			<rectangleMeasure>0</rectangleMeasure>
			<circleMeasure>0</circleMeasure>
			<centroidX>3</centroidX>
			<centroidY>2</centroidY>
		</spatialEntity>
		<spatialEntity spatialType="region" scaleAndSubsystem="Tissue.ContractileActivity">
			<clusteredness>1</clusteredness>
			<density>0.09375695668014826</density>
			<area>16</area>
			<perimeter>16</perimeter>
			<distanceFromOrigin>0</distanceFromOrigin>
			<angle>360</angle>
			<triangleMeasure>0.5</triangleMeasure>
			<rectangleMeasure>1</rectangleMeasure>
			<circleMeasure>0.6000752290346185</circleMeasure>
			<centroidX>2.5</centroidX>
			<centroidY>2.5</centroidY>
		</spatialEntity>
		<numericStateVariable scaleAndSubsystem="Organ.Uterus">
			<name>Pressure</name>
			<value>0.7910160000000001</value>
		</numericStateVariable>
		<numericStateVariable scaleAndSubsystem="Tissue.BurstActivity">
			<name>avgClusterednessRegions</name>
			<value>0.4635254915624211</value>
		</numericStateVariable>
		<numericStateVariable scaleAndSubsystem="Tissue.ContractileActivity">
			<name>avgClusterednessRegions</name>
			<value>1</value>
		</numericStateVariable>
		<numericStateVariable scaleAndSubsystem="Tissue.RefractoryActivity">
			<name>avgClusterednessRegions</name>
			<value>1</value>
		</numericStateVariable>
		<numericStateVariable scaleAndSubsystem="Tissue.BurstActivity">
			<name>avgDensityRegions</name>
			<value>1</value>
		</numericStateVariable>
		<numericStateVariable scaleAndSubsystem="Tissue.ContractileActivity">
			<name>avgDensityRegions</name>
			<value>0.09375695668014826</value>
		</numericStateVariable>
		<numericStateVariable scaleAndSubsystem="Tissue.RefractoryActivity">
			<name>avgDensityRegions</name>
			<value>1</value>
		</numericStateVariable>
	</timepoint>
	<timepoint value="150">
		<spatialEntity spatialType="region" scaleAndSubsystem="Tissue.RefractoryActivity">
			<clusteredness>1</clusteredness>
			<density>1</density>
			<area>16</area>
			<perimeter>16</perimeter>
			<distanceFromOrigin>0</distanceFromOrigin>
			<angle>360</angle>
			<triangleMeasure>0.5</triangleMeasure>
			<rectangleMeasure>1</rectangleMeasure>
			<circleMeasure>0.6000752290346185</circleMeasure>
			<centroidX>2.5</centroidX>
			<centroidY>2.5</centroidY>
		</spatialEntity>
		<spatialEntity spatialType="region" scaleAndSubsystem="Tissue.BurstActivity">
			<clusteredness>1</clusteredness>
			<density>1</density>
			<area>6</area>
			<perimeter>16</perimeter>
			<distanceFromOrigin>0</distanceFromOrigin>
			<angle>360</angle>
			<triangleMeasure>0.25</triangleMeasure>
			<rectangleMeasure>0.3333333686546081</rectangleMeasure>
			<circleMeasure>0.2000250754812763</circleMeasure>
			<centroidX>2.571429</centroidX>
			<centroidY>2.714286</centroidY>
		</spatialEntity>
		<spatialEntity spatialType="region" scaleAndSubsystem="Tissue.ContractileActivity">
			<clusteredness>1</clusteredness>
			<density>0.1322264879357581</density>
			<area>16</area>
			<perimeter>16</perimeter>
			<distanceFromOrigin>0</distanceFromOrigin>
			<angle>360</angle>
			<triangleMeasure>0.5</triangleMeasure>
			<rectangleMeasure>1</rectangleMeasure>
			<circleMeasure>0.6000752290346185</circleMeasure>
			<centroidX>2.5</centroidX>
			<centroidY>2.5</centroidY>
		</spatialEntity>
		<numericStateVariable scaleAndSubsystem="Organ.Uterus">
			<name>Pressure</name>
			<value>1.08765</value>
		</numericStateVariable>
		<numericStateVariable scaleAndSubsystem="Tissue.BurstActivity">
			<name>avgClusterednessRegions</name>
			<value>1</value>
		</numericStateVariable>
		<numericStateVariable scaleAndSubsystem="Tissue.ContractileActivity">
			<name>avgClusterednessRegions</name>
			<value>1</value>
		</numericStateVariable>
		<numericStateVariable scaleAndSubsystem="Tissue.RefractoryActivity">
			<name>avgClusterednessRegions</name>
			<value>1</value>
		</numericStateVariable>
		<numericStateVariable scaleAndSubsystem="Tissue.BurstActivity">
			<name>avgDensityRegions</name>
			<value>1</value>
		</numericStateVariable>
		<numericStateVariable scaleAndSubsystem="Tissue.ContractileActivity">
			<name>avgDensityRegions</name>
			<value>0.1322264879357581</value>
		</numericStateVariable>
		<numericStateVariable scaleAndSubsystem="Tissue.RefractoryActivity">
			<name>avgDensityRegions</name>
			<value>1</value>
		</numericStateVariable>
	</timepoint>
	<timepoint value="151">
		<spatialEntity spatialType="region" scaleAndSubsystem="Tissue.RefractoryActivity">
			<clusteredness>1</clusteredness>
			<density>1</density>
			<area>16</area>
			<perimeter>16</perimeter>
			<distanceFromOrigin>0</distanceFromOrigin>
			<angle>360</angle>
			<triangleMeasure>0.5</triangleMeasure>
			<rectangleMeasure>1</rectangleMeasure>
			<circleMeasure>0.6000752290346185</circleMeasure>
			<centroidX>2.5</centroidX>
			<centroidY>2.5</centroidY>
		</spatialEntity>
		<spatialEntity spatialType="region" scaleAndSubsystem="Tissue.BurstActivity">
			<clusteredness>1</clusteredness>
			<density>1</density>
			<area>8</area>
			<perimeter>18</perimeter>
			<distanceFromOrigin>0</distanceFromOrigin>
			<angle>360</angle>
			<triangleMeasure>0.3749999888241294</triangleMeasure>
			<rectangleMeasure>0.3571429057997166</rectangleMeasure>
			<circleMeasure>0.1989436788648692</circleMeasure>
			<centroidX>2.625</centroidX>
			<centroidY>2.75</centroidY>
		</spatialEntity>
		<spatialEntity spatialType="region" scaleAndSubsystem="Tissue.ContractileActivity">
			<clusteredness>1</clusteredness>
			<density>0.2374801511858024</density>
			<area>16</area>
			<perimeter>16</perimeter>
			<distanceFromOrigin>0</distanceFromOrigin>
			<angle>360</angle>
			<triangleMeasure>0.5</triangleMeasure>
			<rectangleMeasure>1</rectangleMeasure>
			<circleMeasure>0.6000752290346185</circleMeasure>
			<centroidX>2.5</centroidX>
			<centroidY>2.5</centroidY>
		</spatialEntity>
		<numericStateVariable scaleAndSubsystem="Organ.Uterus">
			<name>Pressure</name>
			<value>1.90338</value>
		</numericStateVariable>
		<numericStateVariable scaleAndSubsystem="Tissue.BurstActivity">
			<name>avgClusterednessRegions</name>
			<value>1</value>
		</numericStateVariable>
		<numericStateVariable scaleAndSubsystem="Tissue.ContractileActivity">
			<name>avgClusterednessRegions</name>
			<value>1</value>
		</numericStateVariable>
		<numericStateVariable scaleAndSubsystem="Tissue.RefractoryActivity">
			<name>avgClusterednessRegions</name>
			<value>1</value>
		</numericStateVariable>
		<numericStateVariable scaleAndSubsystem="Tissue.BurstActivity">
			<name>avgDensityRegions</name>
			<value>1</value>
		</numericStateVariable>
		<numericStateVariable scaleAndSubsystem="Tissue.ContractileActivity">
			<name>avgDensityRegions</name>
			<value>0.2374801511858024</value>
		</numericStateVariable>
		<numericStateVariable scaleAndSubsystem="Tissue.RefractoryActivity">
			<name>avgDensityRegions</name>
			<value>1</value>
		</numericStateVariable>
	</timepoint>
	<timepoint value="152">
		<spatialEntity spatialType="region" scaleAndSubsystem="Tissue.RefractoryActivity">
			<clusteredness>1</clusteredness>
			<density>1</density>
			<area>16</area>
			<perimeter>16</perimeter>
			<distanceFromOrigin>0</distanceFromOrigin>
			<angle>360</angle>
			<triangleMeasure>0.5</triangleMeasure>
			<rectangleMeasure>1</rectangleMeasure>
			<circleMeasure>0.6000752290346185</circleMeasure>
			<centroidX>2.5</centroidX>
			<centroidY>2.5</centroidY>
		</spatialEntity>
		<spatialEntity spatialType="region" scaleAndSubsystem="Tissue.BurstActivity">
			<clusteredness>1</clusteredness>
			<density>1</density>
			<area>16</area>
			<perimeter>16</perimeter>
			<distanceFromOrigin>0</distanceFromOrigin>
			<angle>360</angle>
			<triangleMeasure>0.5</triangleMeasure>
			<rectangleMeasure>1</rectangleMeasure>
			<circleMeasure>0.6000752290346185</circleMeasure>
			<centroidX>2.5</centroidX>
			<centroidY>2.5</centroidY>
		</spatialEntity>
		<spatialEntity spatialType="region" scaleAndSubsystem="Tissue.ContractileActivity">
			<clusteredness>1</clusteredness>
			<density>0.4451741489709592</density>
			<area>16</area>
			<perimeter>16</perimeter>
			<distanceFromOrigin>0</distanceFromOrigin>
			<angle>360</angle>
			<triangleMeasure>0.5</triangleMeasure>
			<rectangleMeasure>1</rectangleMeasure>
			<circleMeasure>0.6000752290346185</circleMeasure>
			<centroidX>2.5</centroidX>
			<centroidY>2.5</centroidY>
		</spatialEntity>
		<numericStateVariable scaleAndSubsystem="Organ.Uterus">
			<name>Pressure</name>
			<value>3.76013</value>
		</numericStateVariable>
		<numericStateVariable scaleAndSubsystem="Tissue.BurstActivity">
			<name>avgClusterednessRegions</name>
			<value>1</value>
		</numericStateVariable>
		<numericStateVariable scaleAndSubsystem="Tissue.ContractileActivity">
			<name>avgClusterednessRegions</name>
			<value>1</value>
		</numericStateVariable>
		<numericStateVariable scaleAndSubsystem="Tissue.RefractoryActivity">
			<name>avgClusterednessRegions</name>
			<value>1</value>
		</numericStateVariable>
		<numericStateVariable scaleAndSubsystem="Tissue.BurstActivity">
			<name>avgDensityRegions</name>
			<value>1</value>
		</numericStateVariable>
		<numericStateVariable scaleAndSubsystem="Tissue.ContractileActivity">
			<name>avgDensityRegions</name>
			<value>0.4451741489709592</value>
		</numericStateVariable>
		<numericStateVariable scaleAndSubsystem="Tissue.RefractoryActivity">
			<name>avgDensityRegions</name>
			<value>1</value>
		</numericStateVariable>
	</timepoint>
	<timepoint value="153">
		<spatialEntity spatialType="region" scaleAndSubsystem="Tissue.RefractoryActivity">
			<clusteredness>1</clusteredness>
			<density>1</density>
			<area>16</area>
			<perimeter>16</perimeter>
			<distanceFromOrigin>0</distanceFromOrigin>
			<angle>360</angle>
			<triangleMeasure>0.5</triangleMeasure>
			<rectangleMeasure>1</rectangleMeasure>
			<circleMeasure>0.6000752290346185</circleMeasure>
			<centroidX>2.5</centroidX>
			<centroidY>2.5</centroidY>
		</spatialEntity>
		<spatialEntity spatialType="region" scaleAndSubsystem="Tissue.BurstActivity">
			<clusteredness>1</clusteredness>
			<density>1</density>
			<area>16</area>
			<perimeter>16</perimeter>
			<distanceFromOrigin>0</distanceFromOrigin>
			<angle>360</angle>
			<triangleMeasure>0.5</triangleMeasure>
			<rectangleMeasure>1</rectangleMeasure>
			<circleMeasure>0.6000752290346185</circleMeasure>
			<centroidX>2.5</centroidX>
			<centroidY>2.5</centroidY>
		</spatialEntity>
		<spatialEntity spatialType="region" scaleAndSubsystem="Tissue.ContractileActivity">
			<clusteredness>1</clusteredness>
			<density>0.8891169267542222</density>
			<area>16</area>
			<perimeter>16</perimeter>
			<distanceFromOrigin>0</distanceFromOrigin>
			<angle>360</angle>
			<triangleMeasure>0.5</triangleMeasure>
			<rectangleMeasure>1</rectangleMeasure>
			<circleMeasure>0.6000752290346185</circleMeasure>
			<centroidX>2.5</centroidX>
			<centroidY>2.5</centroidY>
		</spatialEntity>
		<numericStateVariable scaleAndSubsystem="Organ.Uterus">
			<name>Pressure</name>
			<value>9.455959999999999</value>
		</numericStateVariable>
		<numericStateVariable scaleAndSubsystem="Tissue.BurstActivity">
			<name>avgClusterednessRegions</name>
			<value>1</value>
		</numericStateVariable>
		<numericStateVariable scaleAndSubsystem="Tissue.ContractileActivity">
			<name>avgClusterednessRegions</name>
			<value>1</value>
		</numericStateVariable>
		<numericStateVariable scaleAndSubsystem="Tissue.RefractoryActivity">
			<name>avgClusterednessRegions</name>
			<value>1</value>
		</numericStateVariable>
		<numericStateVariable scaleAndSubsystem="Tissue.BurstActivity">
			<name>avgDensityRegions</name>
			<value>1</value>
		</numericStateVariable>
		<numericStateVariable scaleAndSubsystem="Tissue.ContractileActivity">
			<name>avgDensityRegions</name>
			<value>0.8891169267542222</value>
		</numericStateVariable>
		<numericStateVariable scaleAndSubsystem="Tissue.RefractoryActivity">
			<name>avgDensityRegions</name>
			<value>1</value>
		</numericStateVariable>
	</timepoint>
	<timepoint value="154">
		<spatialEntity spatialType="region" scaleAndSubsystem="Tissue.RefractoryActivity">
			<clusteredness>1</clusteredness>
			<density>1</density>
			<area>16</area>
			<perimeter>16</perimeter>
			<distanceFromOrigin>0</distanceFromOrigin>
			<angle>360</angle>
			<triangleMeasure>0.5</triangleMeasure>
			<rectangleMeasure>1</rectangleMeasure>
			<circleMeasure>0.6000752290346185</circleMeasure>
			<centroidX>2.5</centroidX>
			<centroidY>2.5</centroidY>
		</spatialEntity>
		<spatialEntity spatialType="region" scaleAndSubsystem="Tissue.BurstActivity">
			<clusteredness>1</clusteredness>
			<density>1</density>
			<area>16</area>
			<perimeter>16</perimeter>
			<distanceFromOrigin>0</distanceFromOrigin>
			<angle>360</angle>
			<triangleMeasure>0.5</triangleMeasure>
			<rectangleMeasure>1</rectangleMeasure>
			<circleMeasure>0.6000752290346185</circleMeasure>
			<centroidX>2.5</centroidX>
			<centroidY>2.5</centroidY>
		</spatialEntity>
		<spatialEntity spatialType="region" scaleAndSubsystem="Tissue.ContractileActivity">
			<clusteredness>1</clusteredness>
			<density>1</density>
			<area>16</area>
			<perimeter>16</perimeter>
			<distanceFromOrigin>0</distanceFromOrigin>
			<angle>360</angle>
			<triangleMeasure>0.5</triangleMeasure>
			<rectangleMeasure>1</rectangleMeasure>
			<circleMeasure>0.6000752290346185</circleMeasure>
			<centroidX>2.5</centroidX>
			<centroidY>2.5</centroidY>
		</spatialEntity>
		<numericStateVariable scaleAndSubsystem="Organ.Uterus">
			<name>Pressure</name>
			<value>11.2445</value>
		</numericStateVariable>
		<numericStateVariable scaleAndSubsystem="Tissue.BurstActivity">
			<name>avgClusterednessRegions</name>
			<value>1</value>
		</numericStateVariable>
		<numericStateVariable scaleAndSubsystem="Tissue.ContractileActivity">
			<name>avgClusterednessRegions</name>
			<value>1</value>
		</numericStateVariable>
		<numericStateVariable scaleAndSubsystem="Tissue.RefractoryActivity">
			<name>avgClusterednessRegions</name>
			<value>1</value>
		</numericStateVariable>
		<numericStateVariable scaleAndSubsystem="Tissue.BurstActivity">
			<name>avgDensityRegions</name>
			<value>1</value>
		</numericStateVariable>
		<numericStateVariable scaleAndSubsystem="Tissue.ContractileActivity">
			<name>avgDensityRegions</name>
			<value>1</value>
		</numericStateVariable>
		<numericStateVariable scaleAndSubsystem="Tissue.RefractoryActivity">
			<name>avgDensityRegions</name>
			<value>1</value>
		</numericStateVariable>
	</timepoint>
	<timepoint value="155">
		<spatialEntity spatialType="region" scaleAndSubsystem="Tissue.RefractoryActivity">
			<clusteredness>1</clusteredness>
			<density>1</density>
			<area>16</area>
			<perimeter>16</perimeter>
			<distanceFromOrigin>0</distanceFromOrigin>
			<angle>360</angle>
			<triangleMeasure>0.5</triangleMeasure>
			<rectangleMeasure>1</rectangleMeasure>
			<circleMeasure>0.6000752290346185</circleMeasure>
			<centroidX>2.5</centroidX>
			<centroidY>2.5</centroidY>
		</spatialEntity>
		<spatialEntity spatialType="region" scaleAndSubsystem="Tissue.BurstActivity">
			<clusteredness>1</clusteredness>
			<density>1</density>
			<area>16</area>
			<perimeter>16</perimeter>
			<distanceFromOrigin>0</distanceFromOrigin>
			<angle>360</angle>
			<triangleMeasure>0.5</triangleMeasure>
			<rectangleMeasure>1</rectangleMeasure>
			<circleMeasure>0.6000752290346185</circleMeasure>
			<centroidX>2.5</centroidX>
			<centroidY>2.5</centroidY>
		</spatialEntity>
		<spatialEntity spatialType="region" scaleAndSubsystem="Tissue.ContractileActivity">
			<clusteredness>1</clusteredness>
			<density>1</density>
			<area>16</area>
			<perimeter>16</perimeter>
			<distanceFromOrigin>0</distanceFromOrigin>
			<angle>360</angle>
			<triangleMeasure>0.5</triangleMeasure>
			<rectangleMeasure>1</rectangleMeasure>
			<circleMeasure>0.6000752290346185</circleMeasure>
			<centroidX>2.5</centroidX>
			<centroidY>2.5</centroidY>
		</spatialEntity>
		<numericStateVariable scaleAndSubsystem="Organ.Uterus">
			<name>Pressure</name>
			<value>11.2445</value>
		</numericStateVariable>
		<numericStateVariable scaleAndSubsystem="Tissue.BurstActivity">
			<name>avgClusterednessRegions</name>
			<value>1</value>
		</numericStateVariable>
		<numericStateVariable scaleAndSubsystem="Tissue.ContractileActivity">
			<name>avgClusterednessRegions</name>
			<value>1</value>
		</numericStateVariable>
		<numericStateVariable scaleAndSubsystem="Tissue.RefractoryActivity">
			<name>avgClusterednessRegions</name>
			<value>1</value>
		</numericStateVariable>
		<numericStateVariable scaleAndSubsystem="Tissue.BurstActivity">
			<name>avgDensityRegions</name>
			<value>1</value>
		</numericStateVariable>
		<numericStateVariable scaleAndSubsystem="Tissue.ContractileActivity">
			<name>avgDensityRegions</name>
			<value>1</value>
		</numericStateVariable>
		<numericStateVariable scaleAndSubsystem="Tissue.RefractoryActivity">
			<name>avgDensityRegions</name>
			<value>1</value>
		</numericStateVariable>
	</timepoint>
	<timepoint value="156">
		<spatialEntity spatialType="region" scaleAndSubsystem="Tissue.RefractoryActivity">
			<clusteredness>1</clusteredness>
			<density>1</density>
			<area>15</area>
			<perimeter>18</perimeter>
			<distanceFromOrigin>0</distanceFromOrigin>
			<angle>360</angle>
			<triangleMeasure>0.4444444444444444</triangleMeasure>
			<rectangleMeasure>0.8888888888888888</rectangleMeasure>
			<circleMeasure>0.5334002035863276</circleMeasure>
			<centroidX>2.5</centroidX>
			<centroidY>2.833333</centroidY>
		</spatialEntity>
		<spatialEntity spatialType="region" scaleAndSubsystem="Tissue.BurstActivity">
			<clusteredness>1</clusteredness>
			<density>1</density>
			<area>15</area>
			<perimeter>18</perimeter>
			<distanceFromOrigin>0</distanceFromOrigin>
			<angle>360</angle>
			<triangleMeasure>0.4444444444444444</triangleMeasure>
			<rectangleMeasure>0.8888888888888888</rectangleMeasure>
			<circleMeasure>0.5334002035863276</circleMeasure>
			<centroidX>2.5</centroidX>
			<centroidY>2.833333</centroidY>
		</spatialEntity>
		<spatialEntity spatialType="region" scaleAndSubsystem="Tissue.ContractileActivity">
			<clusteredness>1</clusteredness>
			<density>1</density>
			<area>16</area>
			<perimeter>16</perimeter>
			<distanceFromOrigin>0</distanceFromOrigin>
			<angle>360</angle>
			<triangleMeasure>0.5</triangleMeasure>
			<rectangleMeasure>1</rectangleMeasure>
			<circleMeasure>0.6000752290346185</circleMeasure>
			<centroidX>2.5</centroidX>
			<centroidY>2.5</centroidY>
		</spatialEntity>
		<numericStateVariable scaleAndSubsystem="Organ.Uterus">
			<name>Pressure</name>
			<value>11.2445</value>
		</numericStateVariable>
		<numericStateVariable scaleAndSubsystem="Tissue.BurstActivity">
			<name>avgClusterednessRegions</name>
			<value>1</value>
		</numericStateVariable>
		<numericStateVariable scaleAndSubsystem="Tissue.ContractileActivity">
			<name>avgClusterednessRegions</name>
			<value>1</value>
		</numericStateVariable>
		<numericStateVariable scaleAndSubsystem="Tissue.RefractoryActivity">
			<name>avgClusterednessRegions</name>
			<value>1</value>
		</numericStateVariable>
		<numericStateVariable scaleAndSubsystem="Tissue.BurstActivity">
			<name>avgDensityRegions</name>
			<value>1</value>
		</numericStateVariable>
		<numericStateVariable scaleAndSubsystem="Tissue.ContractileActivity">
			<name>avgDensityRegions</name>
			<value>1</value>
		</numericStateVariable>
		<numericStateVariable scaleAndSubsystem="Tissue.RefractoryActivity">
			<name>avgDensityRegions</name>
			<value>1</value>
		</numericStateVariable>
	</timepoint>
	<timepoint value="157">
		<spatialEntity spatialType="region" scaleAndSubsystem="Tissue.RefractoryActivity">
			<clusteredness>1</clusteredness>
			<density>1</density>
			<area>15</area>
			<perimeter>18</perimeter>
			<distanceFromOrigin>0</distanceFromOrigin>
			<angle>360</angle>
			<triangleMeasure>0.4444444444444444</triangleMeasure>
			<rectangleMeasure>0.8888888888888888</rectangleMeasure>
			<circleMeasure>0.5334002035863276</circleMeasure>
			<centroidX>2.5</centroidX>
			<centroidY>2.833333</centroidY>
		</spatialEntity>
		<spatialEntity spatialType="region" scaleAndSubsystem="Tissue.BurstActivity">
			<clusteredness>1</clusteredness>
			<density>1</density>
			<area>15</area>
			<perimeter>18</perimeter>
			<distanceFromOrigin>0</distanceFromOrigin>
			<angle>360</angle>
			<triangleMeasure>0.4444444444444444</triangleMeasure>
			<rectangleMeasure>0.8888888888888888</rectangleMeasure>
			<circleMeasure>0.5334002035863276</circleMeasure>
			<centroidX>2.5</centroidX>
			<centroidY>2.833333</centroidY>
		</spatialEntity>
		<spatialEntity spatialType="region" scaleAndSubsystem="Tissue.ContractileActivity">
			<clusteredness>1</clusteredness>
			<density>0.9658147512697706</density>
			<area>16</area>
			<perimeter>16</perimeter>
			<distanceFromOrigin>0</distanceFromOrigin>
			<angle>360</angle>
			<triangleMeasure>0.5</triangleMeasure>
			<rectangleMeasure>1</rectangleMeasure>
			<circleMeasure>0.6000752290346185</circleMeasure>
			<centroidX>2.5</centroidX>
			<centroidY>2.5</centroidY>
		</spatialEntity>
		<numericStateVariable scaleAndSubsystem="Organ.Uterus">
			<name>Pressure</name>
			<value>11.0748</value>
		</numericStateVariable>
		<numericStateVariable scaleAndSubsystem="Tissue.BurstActivity">
			<name>avgClusterednessRegions</name>
			<value>1</value>
		</numericStateVariable>
		<numericStateVariable scaleAndSubsystem="Tissue.ContractileActivity">
			<name>avgClusterednessRegions</name>
			<value>1</value>
		</numericStateVariable>
		<numericStateVariable scaleAndSubsystem="Tissue.RefractoryActivity">
			<name>avgClusterednessRegions</name>
			<value>1</value>
		</numericStateVariable>
		<numericStateVariable scaleAndSubsystem="Tissue.BurstActivity">
			<name>avgDensityRegions</name>
			<value>1</value>
		</numericStateVariable>
		<numericStateVariable scaleAndSubsystem="Tissue.ContractileActivity">
			<name>avgDensityRegions</name>
			<value>0.9658147512697706</value>
		</numericStateVariable>
		<numericStateVariable scaleAndSubsystem="Tissue.RefractoryActivity">
			<name>avgDensityRegions</name>
			<value>1</value>
		</numericStateVariable>
	</timepoint>
	<timepoint value="158">
		<spatialEntity spatialType="region" scaleAndSubsystem="Tissue.RefractoryActivity">
			<clusteredness>1</clusteredness>
			<density>1</density>
			<area>14</area>
			<perimeter>20</perimeter>
			<distanceFromOrigin>0</distanceFromOrigin>
			<angle>360</angle>
			<triangleMeasure>0.3888888888888889</triangleMeasure>
			<rectangleMeasure>0.7777777777777778</rectangleMeasure>
			<circleMeasure>0.4667251781380366</circleMeasure>
			<centroidX>2.25</centroidX>
			<centroidY>2.75</centroidY>
		</spatialEntity>
		<spatialEntity spatialType="region" scaleAndSubsystem="Tissue.BurstActivity">
			<clusteredness>1</clusteredness>
			<density>1</density>
			<area>14</area>
			<perimeter>20</perimeter>
			<distanceFromOrigin>0</distanceFromOrigin>
			<angle>360</angle>
			<triangleMeasure>0.3888888888888889</triangleMeasure>
			<rectangleMeasure>0.7777777777777778</rectangleMeasure>
			<circleMeasure>0.4667251781380366</circleMeasure>
			<centroidX>2.25</centroidX>
			<centroidY>2.75</centroidY>
		</spatialEntity>
		<spatialEntity spatialType="region" scaleAndSubsystem="Tissue.ContractileActivity">
			<clusteredness>1</clusteredness>
			<density>0.9653874378578335</density>
			<area>16</area>
			<perimeter>16</perimeter>
			<distanceFromOrigin>0</distanceFromOrigin>
			<angle>360</angle>
			<triangleMeasure>0.5</triangleMeasure>
			<rectangleMeasure>1</rectangleMeasure>
			<circleMeasure>0.6000752290346185</circleMeasure>
			<centroidX>2.5</centroidX>
			<centroidY>2.5</centroidY>
		</spatialEntity>
		<numericStateVariable scaleAndSubsystem="Organ.Uterus">
			<name>Pressure</name>
			<value>11.0727</value>
		</numericStateVariable>
		<numericStateVariable scaleAndSubsystem="Tissue.BurstActivity">
			<name>avgClusterednessRegions</name>
			<value>1</value>
		</numericStateVariable>
		<numericStateVariable scaleAndSubsystem="Tissue.ContractileActivity">
			<name>avgClusterednessRegions</name>
			<value>1</value>
		</numericStateVariable>
		<numericStateVariable scaleAndSubsystem="Tissue.RefractoryActivity">
			<name>avgClusterednessRegions</name>
			<value>1</value>
		</numericStateVariable>
		<numericStateVariable scaleAndSubsystem="Tissue.BurstActivity">
			<name>avgDensityRegions</name>
			<value>1</value>
		</numericStateVariable>
		<numericStateVariable scaleAndSubsystem="Tissue.ContractileActivity">
			<name>avgDensityRegions</name>
			<value>0.9653874378578335</value>
		</numericStateVariable>
		<numericStateVariable scaleAndSubsystem="Tissue.RefractoryActivity">
			<name>avgDensityRegions</name>
			<value>1</value>
		</numericStateVariable>
	</timepoint>
	<timepoint value="159">
		<spatialEntity spatialType="region" scaleAndSubsystem="Tissue.RefractoryActivity">
			<clusteredness>0.8571428571428571</clusteredness>
			<density>1</density>
			<area>12</area>
			<perimeter>20</perimeter>
			<distanceFromOrigin>0</distanceFromOrigin>
			<angle>360</angle>
			<triangleMeasure>0.2777777777777778</triangleMeasure>
			<rectangleMeasure>0.5555555555555556</rectangleMeasure>
			<circleMeasure>0.3333751272414547</circleMeasure>
			<centroidX>2.25</centroidX>
			<centroidY>2.75</centroidY>
		</spatialEntity>
		<spatialEntity spatialType="region" scaleAndSubsystem="Tissue.BurstActivity">
			<clusteredness>0.8571428571428571</clusteredness>
			<density>1</density>
			<area>12</area>
			<perimeter>20</perimeter>
			<distanceFromOrigin>0</distanceFromOrigin>
			<angle>360</angle>
			<triangleMeasure>0.2777777777777778</triangleMeasure>
			<rectangleMeasure>0.5555555555555556</rectangleMeasure>
			<circleMeasure>0.3333751272414547</circleMeasure>
			<centroidX>2.25</centroidX>
			<centroidY>2.75</centroidY>
		</spatialEntity>
		<spatialEntity spatialType="region" scaleAndSubsystem="Tissue.ContractileActivity">
			<clusteredness>1</clusteredness>
			<density>0.9238558750526578</density>
			<area>16</area>
			<perimeter>16</perimeter>
			<distanceFromOrigin>0</distanceFromOrigin>
			<angle>360</angle>
			<triangleMeasure>0.5</triangleMeasure>
			<rectangleMeasure>1</rectangleMeasure>
			<circleMeasure>0.6000752290346185</circleMeasure>
			<centroidX>2.5</centroidX>
			<centroidY>2.5</centroidY>
		</spatialEntity>
		<numericStateVariable scaleAndSubsystem="Organ.Uterus">
			<name>Pressure</name>
			<value>10.7986</value>
		</numericStateVariable>
		<numericStateVariable scaleAndSubsystem="Tissue.BurstActivity">
			<name>avgClusterednessRegions</name>
			<value>1</value>
		</numericStateVariable>
		<numericStateVariable scaleAndSubsystem="Tissue.ContractileActivity">
			<name>avgClusterednessRegions</name>
			<value>1</value>
		</numericStateVariable>
		<numericStateVariable scaleAndSubsystem="Tissue.RefractoryActivity">
			<name>avgClusterednessRegions</name>
			<value>1</value>
		</numericStateVariable>
		<numericStateVariable scaleAndSubsystem="Tissue.BurstActivity">
			<name>avgDensityRegions</name>
			<value>1</value>
		</numericStateVariable>
		<numericStateVariable scaleAndSubsystem="Tissue.ContractileActivity">
			<name>avgDensityRegions</name>
			<value>0.9238558750526578</value>
		</numericStateVariable>
		<numericStateVariable scaleAndSubsystem="Tissue.RefractoryActivity">
			<name>avgDensityRegions</name>
			<value>1</value>
		</numericStateVariable>
	</timepoint>
	<timepoint value="160">
		<spatialEntity spatialType="region" scaleAndSubsystem="Tissue.RefractoryActivity">
			<clusteredness>1</clusteredness>
			<density>1</density>
			<area>1</area>
			<perimeter>4</perimeter>
			<distanceFromOrigin>2.121320343559642</distanceFromOrigin>
			<angle>0</angle>
			<triangleMeasure>0</triangleMeasure>
			<rectangleMeasure>0</rectangleMeasure>
			<circleMeasure>0</circleMeasure>
			<centroidX>4</centroidX>
			<centroidY>4</centroidY>
		</spatialEntity>
		<spatialEntity spatialType="region" scaleAndSubsystem="Tissue.RefractoryActivity">
			<clusteredness>1</clusteredness>
			<density>1</density>
			<area>9</area>
			<perimeter>22</perimeter>
			<distanceFromOrigin>0.7071067811865476</distanceFromOrigin>
			<angle>180</angle>
			<triangleMeasure>0.1875</triangleMeasure>
			<rectangleMeasure>0.1666666666666667</rectangleMeasure>
			<circleMeasure>0.1000125381724364</circleMeasure>
			<centroidX>2.090909</centroidX>
			<centroidY>2.181818</centroidY>
		</spatialEntity>
		<spatialEntity spatialType="region" scaleAndSubsystem="Tissue.BurstActivity">
			<clusteredness>1</clusteredness>
			<density>1</density>
			<area>1</area>
			<perimeter>4</perimeter>
			<distanceFromOrigin>2.121320343559642</distanceFromOrigin>
			<angle>0</angle>
			<triangleMeasure>0</triangleMeasure>
			<rectangleMeasure>0</rectangleMeasure>
			<circleMeasure>0</circleMeasure>
			<centroidX>4</centroidX>
			<centroidY>4</centroidY>
		</spatialEntity>
		<spatialEntity spatialType="region" scaleAndSubsystem="Tissue.BurstActivity">
			<clusteredness>1</clusteredness>
			<density>1</density>
			<area>9</area>
			<perimeter>22</perimeter>
			<distanceFromOrigin>0.7071067811865476</distanceFromOrigin>
			<angle>180</angle>
			<triangleMeasure>0.1875</triangleMeasure>
			<rectangleMeasure>0.1666666666666667</rectangleMeasure>
			<circleMeasure>0.1000125381724364</circleMeasure>
			<centroidX>2.090909</centroidX>
			<centroidY>2.181818</centroidY>
		</spatialEntity>
		<spatialEntity spatialType="region" scaleAndSubsystem="Tissue.ContractileActivity">
			<clusteredness>1</clusteredness>
			<density>0.8806653733346976</density>
			<area>16</area>
			<perimeter>16</perimeter>
			<distanceFromOrigin>0</distanceFromOrigin>
			<angle>360</angle>
			<triangleMeasure>0.5</triangleMeasure>
			<rectangleMeasure>1</rectangleMeasure>
			<circleMeasure>0.6000752290346185</circleMeasure>
			<centroidX>2.5</centroidX>
			<centroidY>2.5</centroidY>
		</spatialEntity>
		<numericStateVariable scaleAndSubsystem="Organ.Uterus">
			<name>Pressure</name>
			<value>10.5156</value>
		</numericStateVariable>
		<numericStateVariable scaleAndSubsystem="Tissue.BurstActivity">
			<name>avgClusterednessRegions</name>
			<value>0.3793103428382392</value>
		</numericStateVariable>
		<numericStateVariable scaleAndSubsystem="Tissue.ContractileActivity">
			<name>avgClusterednessRegions</name>
			<value>1</value>
		</numericStateVariable>
		<numericStateVariable scaleAndSubsystem="Tissue.RefractoryActivity">
			<name>avgClusterednessRegions</name>
			<value>0.3793103428382392</value>
		</numericStateVariable>
		<numericStateVariable scaleAndSubsystem="Tissue.BurstActivity">
			<name>avgDensityRegions</name>
			<value>1</value>
		</numericStateVariable>
		<numericStateVariable scaleAndSubsystem="Tissue.ContractileActivity">
			<name>avgDensityRegions</name>
			<value>0.8806653733346976</value>
		</numericStateVariable>
		<numericStateVariable scaleAndSubsystem="Tissue.RefractoryActivity">
			<name>avgDensityRegions</name>
			<value>1</value>
		</numericStateVariable>
	</timepoint>
	<timepoint value="161">
		<spatialEntity spatialType="region" scaleAndSubsystem="Tissue.RefractoryActivity">
			<clusteredness>1</clusteredness>
			<density>1</density>
			<area>3</area>
			<perimeter>8</perimeter>
			<distanceFromOrigin>1.58113883008419</distanceFromOrigin>
			<angle>45</angle>
			<triangleMeasure>1</triangleMeasure>
			<rectangleMeasure>0.5000000894069832</rectangleMeasure>
			<circleMeasure>0.1591549430918953</circleMeasure>
			<centroidX>3.666667</centroidX>
			<centroidY>1.333333</centroidY>
		</spatialEntity>
		<spatialEntity spatialType="region" scaleAndSubsystem="Tissue.RefractoryActivity">
			<clusteredness>1</clusteredness>
			<density>1</density>
			<area>5</area>
			<perimeter>14</perimeter>
			<distanceFromOrigin>0.7071067811865476</distanceFromOrigin>
			<angle>90</angle>
			<triangleMeasure>0.2222222222222222</triangleMeasure>
			<rectangleMeasure>0.1666666666666667</rectangleMeasure>
			<circleMeasure>0.06000751451705515</circleMeasure>
			<centroidX>1.428571</centroidX>
			<centroidY>2.714286</centroidY>
		</spatialEntity>
		<spatialEntity spatialType="region" scaleAndSubsystem="Tissue.BurstActivity">
			<clusteredness>1</clusteredness>
			<density>1</density>
			<area>3</area>
			<perimeter>8</perimeter>
			<distanceFromOrigin>1.58113883008419</distanceFromOrigin>
			<angle>45</angle>
			<triangleMeasure>1</triangleMeasure>
			<rectangleMeasure>0.5000000894069832</rectangleMeasure>
			<circleMeasure>0.1591549430918953</circleMeasure>
			<centroidX>3.666667</centroidX>
			<centroidY>1.333333</centroidY>
		</spatialEntity>
		<spatialEntity spatialType="region" scaleAndSubsystem="Tissue.BurstActivity">
			<clusteredness>1</clusteredness>
			<density>1</density>
			<area>5</area>
			<perimeter>14</perimeter>
			<distanceFromOrigin>0.7071067811865476</distanceFromOrigin>
			<angle>90</angle>
			<triangleMeasure>0.2222222222222222</triangleMeasure>
			<rectangleMeasure>0.1666666666666667</rectangleMeasure>
			<circleMeasure>0.06000751451705515</circleMeasure>
			<centroidX>1.428571</centroidX>
			<centroidY>2.714286</centroidY>
		</spatialEntity>
		<spatialEntity spatialType="region" scaleAndSubsystem="Tissue.ContractileActivity">
			<clusteredness>1</clusteredness>
			<density>0.74520037688461</density>
			<area>16</area>
			<perimeter>16</perimeter>
			<distanceFromOrigin>0</distanceFromOrigin>
			<angle>360</angle>
			<triangleMeasure>0.5</triangleMeasure>
			<rectangleMeasure>1</rectangleMeasure>
			<circleMeasure>0.6000752290346185</circleMeasure>
			<centroidX>2.5</centroidX>
			<centroidY>2.5</centroidY>
		</spatialEntity>
		<numericStateVariable scaleAndSubsystem="Organ.Uterus">
			<name>Pressure</name>
			<value>9.478719999999999</value>
		</numericStateVariable>
		<numericStateVariable scaleAndSubsystem="Tissue.BurstActivity">
			<name>avgClusterednessRegions</name>
			<value>0.3802501295144367</value>
		</numericStateVariable>
		<numericStateVariable scaleAndSubsystem="Tissue.ContractileActivity">
			<name>avgClusterednessRegions</name>
			<value>1</value>
		</numericStateVariable>
		<numericStateVariable scaleAndSubsystem="Tissue.RefractoryActivity">
			<name>avgClusterednessRegions</name>
			<value>0.3802501295144367</value>
		</numericStateVariable>
		<numericStateVariable scaleAndSubsystem="Tissue.BurstActivity">
			<name>avgDensityRegions</name>
			<value>1</value>
		</numericStateVariable>
		<numericStateVariable scaleAndSubsystem="Tissue.ContractileActivity">
			<name>avgDensityRegions</name>
			<value>0.74520037688461</value>
		</numericStateVariable>
		<numericStateVariable scaleAndSubsystem="Tissue.RefractoryActivity">
			<name>avgDensityRegions</name>
			<value>1</value>
		</numericStateVariable>
	</timepoint>
	<timepoint value="162">
		<spatialEntity spatialType="region" scaleAndSubsystem="Tissue.ContractileActivity">
			<clusteredness>1</clusteredness>
			<density>0.6277589377234963</density>
			<area>16</area>
			<perimeter>16</perimeter>
			<distanceFromOrigin>0</distanceFromOrigin>
			<angle>360</angle>
			<triangleMeasure>0.5</triangleMeasure>
			<rectangleMeasure>1</rectangleMeasure>
			<circleMeasure>0.6000752290346185</circleMeasure>
			<centroidX>2.5</centroidX>
			<centroidY>2.5</centroidY>
		</spatialEntity>
		<numericStateVariable scaleAndSubsystem="Organ.Uterus">
			<name>Pressure</name>
			<value>8.04275</value>
		</numericStateVariable>
		<numericStateVariable scaleAndSubsystem="Tissue.BurstActivity">
			<name>avgClusterednessRegions</name>
			<value>1</value>
		</numericStateVariable>
		<numericStateVariable scaleAndSubsystem="Tissue.ContractileActivity">
			<name>avgClusterednessRegions</name>
			<value>1</value>
		</numericStateVariable>
		<numericStateVariable scaleAndSubsystem="Tissue.RefractoryActivity">
			<name>avgClusterednessRegions</name>
			<value>1</value>
		</numericStateVariable>
		<numericStateVariable scaleAndSubsystem="Tissue.BurstActivity">
			<name>avgDensityRegions</name>
			<value>0</value>
		</numericStateVariable>
		<numericStateVariable scaleAndSubsystem="Tissue.ContractileActivity">
			<name>avgDensityRegions</name>
			<value>0.6277589377234963</value>
		</numericStateVariable>
		<numericStateVariable scaleAndSubsystem="Tissue.RefractoryActivity">
			<name>avgDensityRegions</name>
			<value>0</value>
		</numericStateVariable>
	</timepoint>
	<timepoint value="163">
		<spatialEntity spatialType="region" scaleAndSubsystem="Tissue.ContractileActivity">
			<clusteredness>1</clusteredness>
			<density>0.1673474166907516</density>
			<area>16</area>
			<perimeter>16</perimeter>
			<distanceFromOrigin>0</distanceFromOrigin>
			<angle>360</angle>
			<triangleMeasure>0.5</triangleMeasure>
			<rectangleMeasure>1</rectangleMeasure>
			<circleMeasure>0.6000752290346185</circleMeasure>
			<centroidX>2.5</centroidX>
			<centroidY>2.5</centroidY>
		</spatialEntity>
		<numericStateVariable scaleAndSubsystem="Organ.Uterus">
			<name>Pressure</name>
			<value>1.60855</value>
		</numericStateVariable>
		<numericStateVariable scaleAndSubsystem="Tissue.BurstActivity">
			<name>avgClusterednessRegions</name>
			<value>1</value>
		</numericStateVariable>
		<numericStateVariable scaleAndSubsystem="Tissue.ContractileActivity">
			<name>avgClusterednessRegions</name>
			<value>1</value>
		</numericStateVariable>
		<numericStateVariable scaleAndSubsystem="Tissue.RefractoryActivity">
			<name>avgClusterednessRegions</name>
			<value>1</value>
		</numericStateVariable>
		<numericStateVariable scaleAndSubsystem="Tissue.BurstActivity">
			<name>avgDensityRegions</name>
			<value>0</value>
		</numericStateVariable>
		<numericStateVariable scaleAndSubsystem="Tissue.ContractileActivity">
			<name>avgDensityRegions</name>
			<value>0.1673474166907516</value>
		</numericStateVariable>
		<numericStateVariable scaleAndSubsystem="Tissue.RefractoryActivity">
			<name>avgDensityRegions</name>
			<value>0</value>
		</numericStateVariable>
	</timepoint>
	<timepoint value="164">
		<spatialEntity spatialType="region" scaleAndSubsystem="Tissue.ContractileActivity">
			<clusteredness>1</clusteredness>
			<density>0.03346947525061813</density>
			<area>16</area>
			<perimeter>16</perimeter>
			<distanceFromOrigin>0</distanceFromOrigin>
			<angle>360</angle>
			<triangleMeasure>0.5</triangleMeasure>
			<rectangleMeasure>1</rectangleMeasure>
			<circleMeasure>0.6000752290346185</circleMeasure>
			<centroidX>2.5</centroidX>
			<centroidY>2.5</centroidY>
		</spatialEntity>
		<numericStateVariable scaleAndSubsystem="Organ.Uterus">
			<name>Pressure</name>
			<value>0.5</value>
		</numericStateVariable>
		<numericStateVariable scaleAndSubsystem="Tissue.BurstActivity">
			<name>avgClusterednessRegions</name>
			<value>1</value>
		</numericStateVariable>
		<numericStateVariable scaleAndSubsystem="Tissue.ContractileActivity">
			<name>avgClusterednessRegions</name>
			<value>1</value>
		</numericStateVariable>
		<numericStateVariable scaleAndSubsystem="Tissue.RefractoryActivity">
			<name>avgClusterednessRegions</name>
			<value>1</value>
		</numericStateVariable>
		<numericStateVariable scaleAndSubsystem="Tissue.BurstActivity">
			<name>avgDensityRegions</name>
			<value>0</value>
		</numericStateVariable>
		<numericStateVariable scaleAndSubsystem="Tissue.ContractileActivity">
			<name>avgDensityRegions</name>
			<value>0.03346947525061813</value>
		</numericStateVariable>
		<numericStateVariable scaleAndSubsystem="Tissue.RefractoryActivity">
			<name>avgDensityRegions</name>
			<value>0</value>
		</numericStateVariable>
	</timepoint>
	<timepoint value="165">
		<spatialEntity spatialType="region" scaleAndSubsystem="Tissue.ContractileActivity">
			<clusteredness>1</clusteredness>
			<density>0.01040361988193849</density>
			<area>16</area>
			<perimeter>16</perimeter>
			<distanceFromOrigin>0</distanceFromOrigin>
			<angle>360</angle>
			<triangleMeasure>0.5</triangleMeasure>
			<rectangleMeasure>1</rectangleMeasure>
			<circleMeasure>0.6000752290346185</circleMeasure>
			<centroidX>2.5</centroidX>
			<centroidY>2.5</centroidY>
		</spatialEntity>
		<numericStateVariable scaleAndSubsystem="Organ.Uterus">
			<name>Pressure</name>
			<value>0.5</value>
		</numericStateVariable>
		<numericStateVariable scaleAndSubsystem="Tissue.BurstActivity">
			<name>avgClusterednessRegions</name>
			<value>1</value>
		</numericStateVariable>
		<numericStateVariable scaleAndSubsystem="Tissue.ContractileActivity">
			<name>avgClusterednessRegions</name>
			<value>1</value>
		</numericStateVariable>
		<numericStateVariable scaleAndSubsystem="Tissue.RefractoryActivity">
			<name>avgClusterednessRegions</name>
			<value>1</value>
		</numericStateVariable>
		<numericStateVariable scaleAndSubsystem="Tissue.BurstActivity">
			<name>avgDensityRegions</name>
			<value>0</value>
		</numericStateVariable>
		<numericStateVariable scaleAndSubsystem="Tissue.ContractileActivity">
			<name>avgDensityRegions</name>
			<value>0.01040361988193849</value>
		</numericStateVariable>
		<numericStateVariable scaleAndSubsystem="Tissue.RefractoryActivity">
			<name>avgDensityRegions</name>
			<value>0</value>
		</numericStateVariable>
	</timepoint>
	<timepoint value="166">
		<spatialEntity spatialType="region" scaleAndSubsystem="Tissue.ContractileActivity">
			<clusteredness>1</clusteredness>
			<density>0.01040361988193849</density>
			<area>16</area>
			<perimeter>16</perimeter>
			<distanceFromOrigin>0</distanceFromOrigin>
			<angle>360</angle>
			<triangleMeasure>0.5</triangleMeasure>
			<rectangleMeasure>1</rectangleMeasure>
			<circleMeasure>0.6000752290346185</circleMeasure>
			<centroidX>2.5</centroidX>
			<centroidY>2.5</centroidY>
		</spatialEntity>
		<numericStateVariable scaleAndSubsystem="Organ.Uterus">
			<name>Pressure</name>
			<value>0.5</value>
		</numericStateVariable>
		<numericStateVariable scaleAndSubsystem="Tissue.BurstActivity">
			<name>avgClusterednessRegions</name>
			<value>1</value>
		</numericStateVariable>
		<numericStateVariable scaleAndSubsystem="Tissue.ContractileActivity">
			<name>avgClusterednessRegions</name>
			<value>1</value>
		</numericStateVariable>
		<numericStateVariable scaleAndSubsystem="Tissue.RefractoryActivity">
			<name>avgClusterednessRegions</name>
			<value>1</value>
		</numericStateVariable>
		<numericStateVariable scaleAndSubsystem="Tissue.BurstActivity">
			<name>avgDensityRegions</name>
			<value>0</value>
		</numericStateVariable>
		<numericStateVariable scaleAndSubsystem="Tissue.ContractileActivity">
			<name>avgDensityRegions</name>
			<value>0.01040361988193849</value>
		</numericStateVariable>
		<numericStateVariable scaleAndSubsystem="Tissue.RefractoryActivity">
			<name>avgDensityRegions</name>
			<value>0</value>
		</numericStateVariable>
	</timepoint>
	<timepoint value="167">
		<spatialEntity spatialType="region" scaleAndSubsystem="Tissue.ContractileActivity">
			<clusteredness>1</clusteredness>
			<density>0.01040361988193849</density>
			<area>16</area>
			<perimeter>16</perimeter>
			<distanceFromOrigin>0</distanceFromOrigin>
			<angle>360</angle>
			<triangleMeasure>0.5</triangleMeasure>
			<rectangleMeasure>1</rectangleMeasure>
			<circleMeasure>0.6000752290346185</circleMeasure>
			<centroidX>2.5</centroidX>
			<centroidY>2.5</centroidY>
		</spatialEntity>
		<numericStateVariable scaleAndSubsystem="Organ.Uterus">
			<name>Pressure</name>
			<value>0.5</value>
		</numericStateVariable>
		<numericStateVariable scaleAndSubsystem="Tissue.BurstActivity">
			<name>avgClusterednessRegions</name>
			<value>1</value>
		</numericStateVariable>
		<numericStateVariable scaleAndSubsystem="Tissue.ContractileActivity">
			<name>avgClusterednessRegions</name>
			<value>1</value>
		</numericStateVariable>
		<numericStateVariable scaleAndSubsystem="Tissue.RefractoryActivity">
			<name>avgClusterednessRegions</name>
			<value>1</value>
		</numericStateVariable>
		<numericStateVariable scaleAndSubsystem="Tissue.BurstActivity">
			<name>avgDensityRegions</name>
			<value>0</value>
		</numericStateVariable>
		<numericStateVariable scaleAndSubsystem="Tissue.ContractileActivity">
			<name>avgDensityRegions</name>
			<value>0.01040361988193849</value>
		</numericStateVariable>
		<numericStateVariable scaleAndSubsystem="Tissue.RefractoryActivity">
			<name>avgDensityRegions</name>
			<value>0</value>
		</numericStateVariable>
	</timepoint>
	<timepoint value="168">
		<spatialEntity spatialType="region" scaleAndSubsystem="Tissue.ContractileActivity">
			<clusteredness>1</clusteredness>
			<density>0.01040361988193849</density>
			<area>16</area>
			<perimeter>16</perimeter>
			<distanceFromOrigin>0</distanceFromOrigin>
			<angle>360</angle>
			<triangleMeasure>0.5</triangleMeasure>
			<rectangleMeasure>1</rectangleMeasure>
			<circleMeasure>0.6000752290346185</circleMeasure>
			<centroidX>2.5</centroidX>
			<centroidY>2.5</centroidY>
		</spatialEntity>
		<numericStateVariable scaleAndSubsystem="Organ.Uterus">
			<name>Pressure</name>
			<value>0.5</value>
		</numericStateVariable>
		<numericStateVariable scaleAndSubsystem="Tissue.BurstActivity">
			<name>avgClusterednessRegions</name>
			<value>1</value>
		</numericStateVariable>
		<numericStateVariable scaleAndSubsystem="Tissue.ContractileActivity">
			<name>avgClusterednessRegions</name>
			<value>1</value>
		</numericStateVariable>
		<numericStateVariable scaleAndSubsystem="Tissue.RefractoryActivity">
			<name>avgClusterednessRegions</name>
			<value>1</value>
		</numericStateVariable>
		<numericStateVariable scaleAndSubsystem="Tissue.BurstActivity">
			<name>avgDensityRegions</name>
			<value>0</value>
		</numericStateVariable>
		<numericStateVariable scaleAndSubsystem="Tissue.ContractileActivity">
			<name>avgDensityRegions</name>
			<value>0.01040361988193849</value>
		</numericStateVariable>
		<numericStateVariable scaleAndSubsystem="Tissue.RefractoryActivity">
			<name>avgDensityRegions</name>
			<value>0</value>
		</numericStateVariable>
	</timepoint>
	<timepoint value="169">
		<spatialEntity spatialType="region" scaleAndSubsystem="Tissue.ContractileActivity">
			<clusteredness>1</clusteredness>
			<density>0.01040361988193849</density>
			<area>16</area>
			<perimeter>16</perimeter>
			<distanceFromOrigin>0</distanceFromOrigin>
			<angle>360</angle>
			<triangleMeasure>0.5</triangleMeasure>
			<rectangleMeasure>1</rectangleMeasure>
			<circleMeasure>0.6000752290346185</circleMeasure>
			<centroidX>2.5</centroidX>
			<centroidY>2.5</centroidY>
		</spatialEntity>
		<numericStateVariable scaleAndSubsystem="Organ.Uterus">
			<name>Pressure</name>
			<value>0.5</value>
		</numericStateVariable>
		<numericStateVariable scaleAndSubsystem="Tissue.BurstActivity">
			<name>avgClusterednessRegions</name>
			<value>1</value>
		</numericStateVariable>
		<numericStateVariable scaleAndSubsystem="Tissue.ContractileActivity">
			<name>avgClusterednessRegions</name>
			<value>1</value>
		</numericStateVariable>
		<numericStateVariable scaleAndSubsystem="Tissue.RefractoryActivity">
			<name>avgClusterednessRegions</name>
			<value>1</value>
		</numericStateVariable>
		<numericStateVariable scaleAndSubsystem="Tissue.BurstActivity">
			<name>avgDensityRegions</name>
			<value>0</value>
		</numericStateVariable>
		<numericStateVariable scaleAndSubsystem="Tissue.ContractileActivity">
			<name>avgDensityRegions</name>
			<value>0.01040361988193849</value>
		</numericStateVariable>
		<numericStateVariable scaleAndSubsystem="Tissue.RefractoryActivity">
			<name>avgDensityRegions</name>
			<value>0</value>
		</numericStateVariable>
	</timepoint>
	<timepoint value="170">
		<spatialEntity spatialType="region" scaleAndSubsystem="Tissue.ContractileActivity">
			<clusteredness>1</clusteredness>
			<density>0.01040361988193849</density>
			<area>16</area>
			<perimeter>16</perimeter>
			<distanceFromOrigin>0</distanceFromOrigin>
			<angle>360</angle>
			<triangleMeasure>0.5</triangleMeasure>
			<rectangleMeasure>1</rectangleMeasure>
			<circleMeasure>0.6000752290346185</circleMeasure>
			<centroidX>2.5</centroidX>
			<centroidY>2.5</centroidY>
		</spatialEntity>
		<numericStateVariable scaleAndSubsystem="Organ.Uterus">
			<name>Pressure</name>
			<value>0.5</value>
		</numericStateVariable>
		<numericStateVariable scaleAndSubsystem="Tissue.BurstActivity">
			<name>avgClusterednessRegions</name>
			<value>1</value>
		</numericStateVariable>
		<numericStateVariable scaleAndSubsystem="Tissue.ContractileActivity">
			<name>avgClusterednessRegions</name>
			<value>1</value>
		</numericStateVariable>
		<numericStateVariable scaleAndSubsystem="Tissue.RefractoryActivity">
			<name>avgClusterednessRegions</name>
			<value>1</value>
		</numericStateVariable>
		<numericStateVariable scaleAndSubsystem="Tissue.BurstActivity">
			<name>avgDensityRegions</name>
			<value>0</value>
		</numericStateVariable>
		<numericStateVariable scaleAndSubsystem="Tissue.ContractileActivity">
			<name>avgDensityRegions</name>
			<value>0.01040361988193849</value>
		</numericStateVariable>
		<numericStateVariable scaleAndSubsystem="Tissue.RefractoryActivity">
			<name>avgDensityRegions</name>
			<value>0</value>
		</numericStateVariable>
	</timepoint>
	<timepoint value="171">
		<spatialEntity spatialType="region" scaleAndSubsystem="Tissue.ContractileActivity">
			<clusteredness>1</clusteredness>
			<density>0.01040361988193849</density>
			<area>16</area>
			<perimeter>16</perimeter>
			<distanceFromOrigin>0</distanceFromOrigin>
			<angle>360</angle>
			<triangleMeasure>0.5</triangleMeasure>
			<rectangleMeasure>1</rectangleMeasure>
			<circleMeasure>0.6000752290346185</circleMeasure>
			<centroidX>2.5</centroidX>
			<centroidY>2.5</centroidY>
		</spatialEntity>
		<numericStateVariable scaleAndSubsystem="Organ.Uterus">
			<name>Pressure</name>
			<value>0.5</value>
		</numericStateVariable>
		<numericStateVariable scaleAndSubsystem="Tissue.BurstActivity">
			<name>avgClusterednessRegions</name>
			<value>1</value>
		</numericStateVariable>
		<numericStateVariable scaleAndSubsystem="Tissue.ContractileActivity">
			<name>avgClusterednessRegions</name>
			<value>1</value>
		</numericStateVariable>
		<numericStateVariable scaleAndSubsystem="Tissue.RefractoryActivity">
			<name>avgClusterednessRegions</name>
			<value>1</value>
		</numericStateVariable>
		<numericStateVariable scaleAndSubsystem="Tissue.BurstActivity">
			<name>avgDensityRegions</name>
			<value>0</value>
		</numericStateVariable>
		<numericStateVariable scaleAndSubsystem="Tissue.ContractileActivity">
			<name>avgDensityRegions</name>
			<value>0.01040361988193849</value>
		</numericStateVariable>
		<numericStateVariable scaleAndSubsystem="Tissue.RefractoryActivity">
			<name>avgDensityRegions</name>
			<value>0</value>
		</numericStateVariable>
	</timepoint>
	<timepoint value="172">
		<spatialEntity spatialType="region" scaleAndSubsystem="Tissue.ContractileActivity">
			<clusteredness>1</clusteredness>
			<density>0.01040361988193849</density>
			<area>16</area>
			<perimeter>16</perimeter>
			<distanceFromOrigin>0</distanceFromOrigin>
			<angle>360</angle>
			<triangleMeasure>0.5</triangleMeasure>
			<rectangleMeasure>1</rectangleMeasure>
			<circleMeasure>0.6000752290346185</circleMeasure>
			<centroidX>2.5</centroidX>
			<centroidY>2.5</centroidY>
		</spatialEntity>
		<numericStateVariable scaleAndSubsystem="Organ.Uterus">
			<name>Pressure</name>
			<value>0.5</value>
		</numericStateVariable>
		<numericStateVariable scaleAndSubsystem="Tissue.BurstActivity">
			<name>avgClusterednessRegions</name>
			<value>1</value>
		</numericStateVariable>
		<numericStateVariable scaleAndSubsystem="Tissue.ContractileActivity">
			<name>avgClusterednessRegions</name>
			<value>1</value>
		</numericStateVariable>
		<numericStateVariable scaleAndSubsystem="Tissue.RefractoryActivity">
			<name>avgClusterednessRegions</name>
			<value>1</value>
		</numericStateVariable>
		<numericStateVariable scaleAndSubsystem="Tissue.BurstActivity">
			<name>avgDensityRegions</name>
			<value>0</value>
		</numericStateVariable>
		<numericStateVariable scaleAndSubsystem="Tissue.ContractileActivity">
			<name>avgDensityRegions</name>
			<value>0.01040361988193849</value>
		</numericStateVariable>
		<numericStateVariable scaleAndSubsystem="Tissue.RefractoryActivity">
			<name>avgDensityRegions</name>
			<value>0</value>
		</numericStateVariable>
	</timepoint>
	<timepoint value="173">
		<spatialEntity spatialType="region" scaleAndSubsystem="Tissue.ContractileActivity">
			<clusteredness>1</clusteredness>
			<density>0.01040361988193849</density>
			<area>16</area>
			<perimeter>16</perimeter>
			<distanceFromOrigin>0</distanceFromOrigin>
			<angle>360</angle>
			<triangleMeasure>0.5</triangleMeasure>
			<rectangleMeasure>1</rectangleMeasure>
			<circleMeasure>0.6000752290346185</circleMeasure>
			<centroidX>2.5</centroidX>
			<centroidY>2.5</centroidY>
		</spatialEntity>
		<numericStateVariable scaleAndSubsystem="Organ.Uterus">
			<name>Pressure</name>
			<value>0.5</value>
		</numericStateVariable>
		<numericStateVariable scaleAndSubsystem="Tissue.BurstActivity">
			<name>avgClusterednessRegions</name>
			<value>1</value>
		</numericStateVariable>
		<numericStateVariable scaleAndSubsystem="Tissue.ContractileActivity">
			<name>avgClusterednessRegions</name>
			<value>1</value>
		</numericStateVariable>
		<numericStateVariable scaleAndSubsystem="Tissue.RefractoryActivity">
			<name>avgClusterednessRegions</name>
			<value>1</value>
		</numericStateVariable>
		<numericStateVariable scaleAndSubsystem="Tissue.BurstActivity">
			<name>avgDensityRegions</name>
			<value>0</value>
		</numericStateVariable>
		<numericStateVariable scaleAndSubsystem="Tissue.ContractileActivity">
			<name>avgDensityRegions</name>
			<value>0.01040361988193849</value>
		</numericStateVariable>
		<numericStateVariable scaleAndSubsystem="Tissue.RefractoryActivity">
			<name>avgDensityRegions</name>
			<value>0</value>
		</numericStateVariable>
	</timepoint>
	<timepoint value="174">
		<spatialEntity spatialType="region" scaleAndSubsystem="Tissue.ContractileActivity">
			<clusteredness>1</clusteredness>
			<density>0.01040361988193849</density>
			<area>16</area>
			<perimeter>16</perimeter>
			<distanceFromOrigin>0</distanceFromOrigin>
			<angle>360</angle>
			<triangleMeasure>0.5</triangleMeasure>
			<rectangleMeasure>1</rectangleMeasure>
			<circleMeasure>0.6000752290346185</circleMeasure>
			<centroidX>2.5</centroidX>
			<centroidY>2.5</centroidY>
		</spatialEntity>
		<numericStateVariable scaleAndSubsystem="Organ.Uterus">
			<name>Pressure</name>
			<value>0.5</value>
		</numericStateVariable>
		<numericStateVariable scaleAndSubsystem="Tissue.BurstActivity">
			<name>avgClusterednessRegions</name>
			<value>1</value>
		</numericStateVariable>
		<numericStateVariable scaleAndSubsystem="Tissue.ContractileActivity">
			<name>avgClusterednessRegions</name>
			<value>1</value>
		</numericStateVariable>
		<numericStateVariable scaleAndSubsystem="Tissue.RefractoryActivity">
			<name>avgClusterednessRegions</name>
			<value>1</value>
		</numericStateVariable>
		<numericStateVariable scaleAndSubsystem="Tissue.BurstActivity">
			<name>avgDensityRegions</name>
			<value>0</value>
		</numericStateVariable>
		<numericStateVariable scaleAndSubsystem="Tissue.ContractileActivity">
			<name>avgDensityRegions</name>
			<value>0.01040361988193849</value>
		</numericStateVariable>
		<numericStateVariable scaleAndSubsystem="Tissue.RefractoryActivity">
			<name>avgDensityRegions</name>
			<value>0</value>
		</numericStateVariable>
	</timepoint>
	<timepoint value="175">
		<spatialEntity spatialType="region" scaleAndSubsystem="Tissue.ContractileActivity">
			<clusteredness>1</clusteredness>
			<density>0.01040361988193849</density>
			<area>16</area>
			<perimeter>16</perimeter>
			<distanceFromOrigin>0</distanceFromOrigin>
			<angle>360</angle>
			<triangleMeasure>0.5</triangleMeasure>
			<rectangleMeasure>1</rectangleMeasure>
			<circleMeasure>0.6000752290346185</circleMeasure>
			<centroidX>2.5</centroidX>
			<centroidY>2.5</centroidY>
		</spatialEntity>
		<numericStateVariable scaleAndSubsystem="Organ.Uterus">
			<name>Pressure</name>
			<value>0.5</value>
		</numericStateVariable>
		<numericStateVariable scaleAndSubsystem="Tissue.BurstActivity">
			<name>avgClusterednessRegions</name>
			<value>1</value>
		</numericStateVariable>
		<numericStateVariable scaleAndSubsystem="Tissue.ContractileActivity">
			<name>avgClusterednessRegions</name>
			<value>1</value>
		</numericStateVariable>
		<numericStateVariable scaleAndSubsystem="Tissue.RefractoryActivity">
			<name>avgClusterednessRegions</name>
			<value>1</value>
		</numericStateVariable>
		<numericStateVariable scaleAndSubsystem="Tissue.BurstActivity">
			<name>avgDensityRegions</name>
			<value>0</value>
		</numericStateVariable>
		<numericStateVariable scaleAndSubsystem="Tissue.ContractileActivity">
			<name>avgDensityRegions</name>
			<value>0.01040361988193849</value>
		</numericStateVariable>
		<numericStateVariable scaleAndSubsystem="Tissue.RefractoryActivity">
			<name>avgDensityRegions</name>
			<value>0</value>
		</numericStateVariable>
	</timepoint>
	<timepoint value="176">
		<spatialEntity spatialType="region" scaleAndSubsystem="Tissue.RefractoryActivity">
			<clusteredness>1</clusteredness>
			<density>1</density>
			<area>1</area>
			<perimeter>4</perimeter>
			<distanceFromOrigin>1.58113883008419</distanceFromOrigin>
			<angle>0</angle>
			<triangleMeasure>0</triangleMeasure>
			<rectangleMeasure>0</rectangleMeasure>
			<circleMeasure>0</circleMeasure>
			<centroidX>3</centroidX>
			<centroidY>4</centroidY>
		</spatialEntity>
[truncated: 362,426 more chars]
