# Supplementary material for: A Novel Method to Verify Multilevel Computational Models of Biological Systems Using Multiscale Spatio-Temporal Meta Model Checking
Source: PLoS One. 2016 May 17;11(5):e0154847. doi: 10.1371/journal.pone.0154847 (PMC4871515; doi:10.1371/journal.pone.0154847)
Supplement: S3 Dataset — (ZIP) [file pone.0154847.s024.zip]

Archive with 300 entries (300 files):
- xenopus_laevis_cell_cycle_2015-01-12-13_53_54.xml
- xenopus_laevis_cell_cycle_2015-01-12-13_54_12.xml
- xenopus_laevis_cell_cycle_2015-01-12-13_54_28.xml
- xenopus_laevis_cell_cycle_2015-01-12-13_54_46.xml
- xenopus_laevis_cell_cycle_2015-01-12-13_55_02.xml
- xenopus_laevis_cell_cycle_2015-01-12-13_55_20.xml
- xenopus_laevis_cell_cycle_2015-01-12-13_55_36.xml
- xenopus_laevis_cell_cycle_2015-01-12-13_55_55.xml
- xenopus_laevis_cell_cycle_2015-01-12-13_56_11.xml
- xenopus_laevis_cell_cycle_2015-01-12-13_56_29.xml
- xenopus_laevis_cell_cycle_2015-01-12-13_56_46.xml
- xenopus_laevis_cell_cycle_2015-01-12-13_57_03.xml
- xenopus_laevis_cell_cycle_2015-01-12-13_57_19.xml
- xenopus_laevis_cell_cycle_2015-01-12-13_57_36.xml
- xenopus_laevis_cell_cycle_2015-01-12-13_57_52.xml
- xenopus_laevis_cell_cycle_2015-01-12-13_58_09.xml
- xenopus_laevis_cell_cycle_2015-01-12-13_58_26.xml
- xenopus_laevis_cell_cycle_2015-01-12-13_58_43.xml
- xenopus_laevis_cell_cycle_2015-01-12-13_59_00.xml
- xenopus_laevis_cell_cycle_2015-01-12-13_59_17.xml
- xenopus_laevis_cell_cycle_2015-01-12-13_59_35.xml
- xenopus_laevis_cell_cycle_2015-01-12-13_59_51.xml
- xenopus_laevis_cell_cycle_2015-01-12-14_00_08.xml
- xenopus_laevis_cell_cycle_2015-01-12-14_00_25.xml
- xenopus_laevis_cell_cycle_2015-01-12-14_00_42.xml
- xenopus_laevis_cell_cycle_2015-01-12-14_00_59.xml
- xenopus_laevis_cell_cycle_2015-01-12-14_01_16.xml
- xenopus_laevis_cell_cycle_2015-01-12-14_01_33.xml
- xenopus_laevis_cell_cycle_2015-01-12-14_01_49.xml
- xenopus_laevis_cell_cycle_2015-01-12-14_02_06.xml
- xenopus_laevis_cell_cycle_2015-01-12-14_02_22.xml
- xenopus_laevis_cell_cycle_2015-01-12-14_02_39.xml
- xenopus_laevis_cell_cycle_2015-01-12-14_02_56.xml
- xenopus_laevis_cell_cycle_2015-01-12-14_03_13.xml
- xenopus_laevis_cell_cycle_2015-01-12-14_03_30.xml
- xenopus_laevis_cell_cycle_2015-01-12-14_03_47.xml
- xenopus_laevis_cell_cycle_2015-01-12-14_04_04.xml
- xenopus_laevis_cell_cycle_2015-01-12-14_04_22.xml
- xenopus_laevis_cell_cycle_2015-01-12-14_04_38.xml
- xenopus_laevis_cell_cycle_2015-01-12-14_04_56.xml
- xenopus_laevis_cell_cycle_2015-01-12-14_05_13.xml
- xenopus_laevis_cell_cycle_2015-01-12-14_05_30.xml
- xenopus_laevis_cell_cycle_2015-01-12-14_05_47.xml
- xenopus_laevis_cell_cycle_2015-01-12-14_06_03.xml
- xenopus_laevis_cell_cycle_2015-01-12-14_06_20.xml
- xenopus_laevis_cell_cycle_2015-01-12-14_06_37.xml
- xenopus_laevis_cell_cycle_2015-01-12-14_06_54.xml
- xenopus_laevis_cell_cycle_2015-01-12-14_07_10.xml
- xenopus_laevis_cell_cycle_2015-01-12-14_07_28.xml
- xenopus_laevis_cell_cycle_2015-01-12-14_07_44.xml
- xenopus_laevis_cell_cycle_2015-01-12-14_08_02.xml
- xenopus_laevis_cell_cycle_2015-01-12-14_08_18.xml
- xenopus_laevis_cell_cycle_2015-01-12-14_08_36.xml
- xenopus_laevis_cell_cycle_2015-01-12-14_08_52.xml
- xenopus_laevis_cell_cycle_2015-01-12-14_09_09.xml
- xenopus_laevis_cell_cycle_2015-01-12-14_09_26.xml
- xenopus_laevis_cell_cycle_2015-01-12-14_09_43.xml
- xenopus_laevis_cell_cycle_2015-01-12-14_10_00.xml
- xenopus_laevis_cell_cycle_2015-01-12-14_10_18.xml
- xenopus_laevis_cell_cycle_2015-01-12-14_10_34.xml
- xenopus_laevis_cell_cycle_2015-01-12-14_10_51.xml
- xenopus_laevis_cell_cycle_2015-01-12-14_11_08.xml
- xenopus_laevis_cell_cycle_2015-01-12-14_11_24.xml
- xenopus_laevis_cell_cycle_2015-01-12-14_11_41.xml
- xenopus_laevis_cell_cycle_2015-01-12-14_11_58.xml
- xenopus_laevis_cell_cycle_2015-01-12-14_12_15.xml
- xenopus_laevis_cell_cycle_2015-01-12-14_12_32.xml
- xenopus_laevis_cell_cycle_2015-01-12-14_12_49.xml
- xenopus_laevis_cell_cycle_2015-01-12-14_13_06.xml
- xenopus_laevis_cell_cycle_2015-01-12-14_13_24.xml
- xenopus_laevis_cell_cycle_2015-01-12-14_13_40.xml
- xenopus_laevis_cell_cycle_2015-01-12-14_13_58.xml
- xenopus_laevis_cell_cycle_2015-01-12-14_14_14.xml
- xenopus_laevis_cell_cycle_2015-01-12-14_14_31.xml
- xenopus_laevis_cell_cycle_2015-01-12-14_14_48.xml
- xenopus_laevis_cell_cycle_2015-01-12-14_15_05.xml
- xenopus_laevis_cell_cycle_2015-01-12-14_15_22.xml
- xenopus_laevis_cell_cycle_2015-01-12-14_15_39.xml
- xenopus_laevis_cell_cycle_2015-01-12-14_15_56.xml
- xenopus_laevis_cell_cycle_2015-01-12-14_16_12.xml
- xenopus_laevis_cell_cycle_2015-01-12-14_16_30.xml
- xenopus_laevis_cell_cycle_2015-01-12-14_16_47.xml
- xenopus_laevis_cell_cycle_2015-01-12-14_17_05.xml
- xenopus_laevis_cell_cycle_2015-01-12-14_17_22.xml
- xenopus_laevis_cell_cycle_2015-01-12-14_17_39.xml
- xenopus_laevis_cell_cycle_2015-01-12-14_17_55.xml
- xenopus_laevis_cell_cycle_2015-01-12-14_18_13.xml
- xenopus_laevis_cell_cycle_2015-01-12-14_18_29.xml
- xenopus_laevis_cell_cycle_2015-01-12-14_18_46.xml
- xenopus_laevis_cell_cycle_2015-01-12-14_19_03.xml
- xenopus_laevis_cell_cycle_2015-01-12-14_19_20.xml
- xenopus_laevis_cell_cycle_2015-01-12-14_19_36.xml
- xenopus_laevis_cell_cycle_2015-01-12-14_19_53.xml
- xenopus_laevis_cell_cycle_2015-01-12-14_20_09.xml
- xenopus_laevis_cell_cycle_2015-01-12-14_20_26.xml
- xenopus_laevis_cell_cycle_2015-01-12-14_20_43.xml
- xenopus_laevis_cell_cycle_2015-01-12-14_21_00.xml
- xenopus_laevis_cell_cycle_2015-01-12-14_21_18.xml
- xenopus_laevis_cell_cycle_2015-01-12-14_21_34.xml
- xenopus_laevis_cell_cycle_2015-01-12-14_21_51.xml
- xenopus_laevis_cell_cycle_2015-01-12-14_22_08.xml
- xenopus_laevis_cell_cycle_2015-01-12-14_22_25.xml
- xenopus_laevis_cell_cycle_2015-01-12-14_22_42.xml
- xenopus_laevis_cell_cycle_2015-01-12-14_22_59.xml
- xenopus_laevis_cell_cycle_2015-01-12-14_23_16.xml
- xenopus_laevis_cell_cycle_2015-01-12-14_23_32.xml
- xenopus_laevis_cell_cycle_2015-01-12-14_23_49.xml
- xenopus_laevis_cell_cycle_2015-01-12-14_24_05.xml
- xenopus_laevis_cell_cycle_2015-01-12-14_24_23.xml
- xenopus_laevis_cell_cycle_2015-01-12-14_24_40.xml
- xenopus_laevis_cell_cycle_2015-01-12-14_24_57.xml
- xenopus_laevis_cell_cycle_2015-01-12-14_25_14.xml
- xenopus_laevis_cell_cycle_2015-01-12-14_25_32.xml
- xenopus_laevis_cell_cycle_2015-01-12-14_25_48.xml
- xenopus_laevis_cell_cycle_2015-01-12-14_26_06.xml
- xenopus_laevis_cell_cycle_2015-01-12-14_26_22.xml
- xenopus_laevis_cell_cycle_2015-01-12-14_26_40.xml
- xenopus_laevis_cell_cycle_2015-01-12-14_26_56.xml
- xenopus_laevis_cell_cycle_2015-01-12-14_27_14.xml
- xenopus_laevis_cell_cycle_2015-01-12-14_27_30.xml
- xenopus_laevis_cell_cycle_2015-01-12-14_27_48.xml
- xenopus_laevis_cell_cycle_2015-01-12-14_28_04.xml
- xenopus_laevis_cell_cycle_2015-01-12-14_28_21.xml
- xenopus_laevis_cell_cycle_2015-01-12-14_28_38.xml
- xenopus_laevis_cell_cycle_2015-01-12-14_28_55.xml
- xenopus_laevis_cell_cycle_2015-01-12-14_29_12.xml
- xenopus_laevis_cell_cycle_2015-01-12-14_29_29.xml
- xenopus_laevis_cell_cycle_2015-01-12-14_29_46.xml
- xenopus_laevis_cell_cycle_2015-01-12-14_30_03.xml
- xenopus_laevis_cell_cycle_2015-01-12-14_30_20.xml
- xenopus_laevis_cell_cycle_2015-01-12-14_30_37.xml
- xenopus_laevis_cell_cycle_2015-01-12-14_30_55.xml
- xenopus_laevis_cell_cycle_2015-01-12-14_31_11.xml
- xenopus_laevis_cell_cycle_2015-01-12-14_31_28.xml
- xenopus_laevis_cell_cycle_2015-01-12-14_31_45.xml
- xenopus_laevis_cell_cycle_2015-01-12-14_32_02.xml
- xenopus_laevis_cell_cycle_2015-01-12-14_32_19.xml
- xenopus_laevis_cell_cycle_2015-01-12-14_32_36.xml
- xenopus_laevis_cell_cycle_2015-01-12-14_32_52.xml
- xenopus_laevis_cell_cycle_2015-01-12-14_33_09.xml
- xenopus_laevis_cell_cycle_2015-01-12-14_33_26.xml
- xenopus_laevis_cell_cycle_2015-01-12-14_33_42.xml
- xenopus_laevis_cell_cycle_2015-01-12-14_34_00.xml
- xenopus_laevis_cell_cycle_2015-01-12-14_34_17.xml
- xenopus_laevis_cell_cycle_2015-01-12-14_34_34.xml
- xenopus_laevis_cell_cycle_2015-01-12-14_34_51.xml
- xenopus_laevis_cell_cycle_2015-01-12-14_35_08.xml
- xenopus_laevis_cell_cycle_2015-01-12-14_35_25.xml
- xenopus_laevis_cell_cycle_2015-01-12-14_35_42.xml
- xenopus_laevis_cell_cycle_2015-01-12-14_35_58.xml
- xenopus_laevis_cell_cycle_2015-01-12-14_36_16.xml
- xenopus_laevis_cell_cycle_2015-01-12-14_36_33.xml
- xenopus_laevis_cell_cycle_2015-01-12-14_36_50.xml
- xenopus_laevis_cell_cycle_2015-01-12-14_37_06.xml
- xenopus_laevis_cell_cycle_2015-01-12-14_37_22.xml
- xenopus_laevis_cell_cycle_2015-01-12-14_37_40.xml
- xenopus_laevis_cell_cycle_2015-01-12-14_37_57.xml
- xenopus_laevis_cell_cycle_2015-01-12-14_38_14.xml
- xenopus_laevis_cell_cycle_2015-01-12-14_38_31.xml
- xenopus_laevis_cell_cycle_2015-01-12-14_38_49.xml
- xenopus_laevis_cell_cycle_2015-01-12-14_39_05.xml
- xenopus_laevis_cell_cycle_2015-01-12-14_39_22.xml
- xenopus_laevis_cell_cycle_2015-01-12-14_39_39.xml
- xenopus_laevis_cell_cycle_2015-01-12-14_39_57.xml
- xenopus_laevis_cell_cycle_2015-01-12-14_40_13.xml
- xenopus_laevis_cell_cycle_2015-01-12-14_40_30.xml
- xenopus_laevis_cell_cycle_2015-01-12-14_40_47.xml
- xenopus_laevis_cell_cycle_2015-01-12-14_41_04.xml
- xenopus_laevis_cell_cycle_2015-01-12-14_41_21.xml
- xenopus_laevis_cell_cycle_2015-01-12-14_41_37.xml
- xenopus_laevis_cell_cycle_2015-01-12-14_41_54.xml
- xenopus_laevis_cell_cycle_2015-01-12-14_42_11.xml
- xenopus_laevis_cell_cycle_2015-01-12-14_42_28.xml
- xenopus_laevis_cell_cycle_2015-01-12-14_42_45.xml
- xenopus_laevis_cell_cycle_2015-01-12-14_43_02.xml
- xenopus_laevis_cell_cycle_2015-01-12-14_43_18.xml
- xenopus_laevis_cell_cycle_2015-01-12-14_43_36.xml
- xenopus_laevis_cell_cycle_2015-01-12-14_43_53.xml
- xenopus_laevis_cell_cycle_2015-01-12-14_44_10.xml
- xenopus_laevis_cell_cycle_2015-01-12-14_44_26.xml
- xenopus_laevis_cell_cycle_2015-01-12-14_44_43.xml
- xenopus_laevis_cell_cycle_2015-01-12-14_45_00.xml
- xenopus_laevis_cell_cycle_2015-01-12-14_45_17.xml
- xenopus_laevis_cell_cycle_2015-01-12-14_45_34.xml
- xenopus_laevis_cell_cycle_2015-01-12-14_45_50.xml
- xenopus_laevis_cell_cycle_2015-01-12-14_46_07.xml
- xenopus_laevis_cell_cycle_2015-01-12-14_46_24.xml
- xenopus_laevis_cell_cycle_2015-01-12-14_46_41.xml
- xenopus_laevis_cell_cycle_2015-01-12-14_46_58.xml
- xenopus_laevis_cell_cycle_2015-01-12-14_47_15.xml
- xenopus_laevis_cell_cycle_2015-01-12-14_47_32.xml
- xenopus_laevis_cell_cycle_2015-01-12-14_47_49.xml
- xenopus_laevis_cell_cycle_2015-01-12-14_48_05.xml
- xenopus_laevis_cell_cycle_2015-01-12-14_48_23.xml
- xenopus_laevis_cell_cycle_2015-01-12-14_48_40.xml
- xenopus_laevis_cell_cycle_2015-01-12-14_48_59.xml
- xenopus_laevis_cell_cycle_2015-01-12-14_49_15.xml
- xenopus_laevis_cell_cycle_2015-01-12-14_49_33.xml
- xenopus_laevis_cell_cycle_2015-01-12-14_49_49.xml
- xenopus_laevis_cell_cycle_2015-01-12-14_50_06.xml
- xenopus_laevis_cell_cycle_2015-01-12-14_50_23.xml
- xenopus_laevis_cell_cycle_2015-01-12-14_50_40.xml
- xenopus_laevis_cell_cycle_2015-01-12-14_50_57.xml
- xenopus_laevis_cell_cycle_2015-01-12-14_51_13.xml
- xenopus_laevis_cell_cycle_2015-01-12-14_51_31.xml
- xenopus_laevis_cell_cycle_2015-01-12-14_51_48.xml
- xenopus_laevis_cell_cycle_2015-01-12-14_52_05.xml
- xenopus_laevis_cell_cycle_2015-01-12-14_52_22.xml
- xenopus_laevis_cell_cycle_2015-01-12-14_52_38.xml
- xenopus_laevis_cell_cycle_2015-01-12-14_52_55.xml
- xenopus_laevis_cell_cycle_2015-01-12-14_53_13.xml
- xenopus_laevis_cell_cycle_2015-01-12-14_53_29.xml
- xenopus_laevis_cell_cycle_2015-01-12-14_53_47.xml
- xenopus_laevis_cell_cycle_2015-01-12-14_54_03.xml
- xenopus_laevis_cell_cycle_2015-01-12-14_54_20.xml
- xenopus_laevis_cell_cycle_2015-01-12-14_54_37.xml
- xenopus_laevis_cell_cycle_2015-01-12-14_54_53.xml
- xenopus_laevis_cell_cycle_2015-01-12-14_55_10.xml
- xenopus_laevis_cell_cycle_2015-01-12-14_55_27.xml
- xenopus_laevis_cell_cycle_2015-01-12-14_55_44.xml
- xenopus_laevis_cell_cycle_2015-01-12-14_56_00.xml
- xenopus_laevis_cell_cycle_2015-01-12-14_56_18.xml
- xenopus_laevis_cell_cycle_2015-01-12-14_56_35.xml
- xenopus_laevis_cell_cycle_2015-01-12-14_56_52.xml
- xenopus_laevis_cell_cycle_2015-01-12-14_57_09.xml
- xenopus_laevis_cell_cycle_2015-01-12-14_57_26.xml
- xenopus_laevis_cell_cycle_2015-01-12-14_57_43.xml
- xenopus_laevis_cell_cycle_2015-01-12-14_58_00.xml
- xenopus_laevis_cell_cycle_2015-01-12-14_58_16.xml
- xenopus_laevis_cell_cycle_2015-01-12-14_58_34.xml
- xenopus_laevis_cell_cycle_2015-01-12-14_58_50.xml
- xenopus_laevis_cell_cycle_2015-01-12-14_59_07.xml
- xenopus_laevis_cell_cycle_2015-01-12-14_59_24.xml
- xenopus_laevis_cell_cycle_2015-01-12-14_59_41.xml
- xenopus_laevis_cell_cycle_2015-01-12-14_59_59.xml
- xenopus_laevis_cell_cycle_2015-01-12-15_00_15.xml
- xenopus_laevis_cell_cycle_2015-01-12-15_00_33.xml
- xenopus_laevis_cell_cycle_2015-01-12-15_00_50.xml
- xenopus_laevis_cell_cycle_2015-01-12-15_01_07.xml
- xenopus_laevis_cell_cycle_2015-01-12-15_01_24.xml
- xenopus_laevis_cell_cycle_2015-01-12-15_01_41.xml
- xenopus_laevis_cell_cycle_2015-01-12-15_01_58.xml
- xenopus_laevis_cell_cycle_2015-01-12-15_02_15.xml
- xenopus_laevis_cell_cycle_2015-01-12-15_02_32.xml
- xenopus_laevis_cell_cycle_2015-01-12-15_02_49.xml
- xenopus_laevis_cell_cycle_2015-01-12-15_03_05.xml
- xenopus_laevis_cell_cycle_2015-01-12-15_03_21.xml
- xenopus_laevis_cell_cycle_2015-01-12-15_03_38.xml
- xenopus_laevis_cell_cycle_2015-01-12-15_03_55.xml
- xenopus_laevis_cell_cycle_2015-01-12-15_04_12.xml
- xenopus_laevis_cell_cycle_2015-01-12-15_04_28.xml
- xenopus_laevis_cell_cycle_2015-01-12-15_04_46.xml
- xenopus_laevis_cell_cycle_2015-01-12-15_05_02.xml
- xenopus_laevis_cell_cycle_2015-01-12-15_05_19.xml
- xenopus_laevis_cell_cycle_2015-01-12-15_05_36.xml
- xenopus_laevis_cell_cycle_2015-01-12-15_05_53.xml
- xenopus_laevis_cell_cycle_2015-01-12-15_06_10.xml
- xenopus_laevis_cell_cycle_2015-01-12-15_06_27.xml
- xenopus_laevis_cell_cycle_2015-01-12-15_06_44.xml
- xenopus_laevis_cell_cycle_2015-01-12-15_07_01.xml
- xenopus_laevis_cell_cycle_2015-01-12-15_07_18.xml
- xenopus_laevis_cell_cycle_2015-01-12-15_07_34.xml
- xenopus_laevis_cell_cycle_2015-01-12-15_07_52.xml
- xenopus_laevis_cell_cycle_2015-01-12-15_08_08.xml
- xenopus_laevis_cell_cycle_2015-01-12-15_08_25.xml
- xenopus_laevis_cell_cycle_2015-01-12-15_08_42.xml
- xenopus_laevis_cell_cycle_2015-01-12-15_08_59.xml
- xenopus_laevis_cell_cycle_2015-01-12-15_09_16.xml
- xenopus_laevis_cell_cycle_2015-01-12-15_09_33.xml
- xenopus_laevis_cell_cycle_2015-01-12-15_09_49.xml
- xenopus_laevis_cell_cycle_2015-01-12-15_10_07.xml
- xenopus_laevis_cell_cycle_2015-01-12-15_10_24.xml
- xenopus_laevis_cell_cycle_2015-01-12-15_10_41.xml
- xenopus_laevis_cell_cycle_2015-01-12-15_10_58.xml
- xenopus_laevis_cell_cycle_2015-01-12-15_11_14.xml
- xenopus_laevis_cell_cycle_2015-01-12-15_11_31.xml
- xenopus_laevis_cell_cycle_2015-01-12-15_11_48.xml
- xenopus_laevis_cell_cycle_2015-01-12-15_12_05.xml
- xenopus_laevis_cell_cycle_2015-01-12-15_12_21.xml
- xenopus_laevis_cell_cycle_2015-01-12-15_12_39.xml
- xenopus_laevis_cell_cycle_2015-01-12-15_12_55.xml
- xenopus_laevis_cell_cycle_2015-01-12-15_13_13.xml
- xenopus_laevis_cell_cycle_2015-01-12-15_13_30.xml
- xenopus_laevis_cell_cycle_2015-01-12-15_13_47.xml
- xenopus_laevis_cell_cycle_2015-01-12-15_14_03.xml
- xenopus_laevis_cell_cycle_2015-01-12-15_14_20.xml
- xenopus_laevis_cell_cycle_2015-01-12-15_14_37.xml
- xenopus_laevis_cell_cycle_2015-01-12-15_14_55.xml
- xenopus_laevis_cell_cycle_2015-01-12-15_15_11.xml
- xenopus_laevis_cell_cycle_2015-01-12-15_15_29.xml
- xenopus_laevis_cell_cycle_2015-01-12-15_15_45.xml
- xenopus_laevis_cell_cycle_2015-01-12-15_16_02.xml
- xenopus_laevis_cell_cycle_2015-01-12-15_16_19.xml
- xenopus_laevis_cell_cycle_2015-01-12-15_16_36.xml
- xenopus_laevis_cell_cycle_2015-01-12-15_16_53.xml
- xenopus_laevis_cell_cycle_2015-01-12-15_17_10.xml
- xenopus_laevis_cell_cycle_2015-01-12-15_17_27.xml
- xenopus_laevis_cell_cycle_2015-01-12-15_17_43.xml
- xenopus_laevis_cell_cycle_2015-01-12-15_18_01.xml
- xenopus_laevis_cell_cycle_2015-01-12-15_18_18.xml
