# Supplementary material for: A Novel Method to Verify Multilevel Computational Models of Biological Systems Using Multiscale Spatio-Temporal Meta Model Checking
Source: PLoS One. 2016 May 17;11(5):e0154847. doi: 10.1371/journal.pone.0154847 (PMC4871515; doi:10.1371/journal.pone.0154847)
Supplement: S3 Dataset — (ZIP) [file pone.0154847.s024.zip › xenopus_laevis_cell_cycle_2015-01-12-13_56_11.xml]

<?xml version="1.0" encoding="utf-8"?>
<!--Warning! This xml file was automatically generated by a C++ program using the Boost PropertyTree library.-->
<experiment>
	<timepoint value="0">
		<spatialEntity spatialType="region" scaleAndSubsystem="Cellular.Embryo">
			<clusteredness>1</clusteredness>
			<density>0.5</density>
			<area>1</area>
			<perimeter>4</perimeter>
			<distanceFromOrigin>10.51189802081432</distanceFromOrigin>
			<angle>0</angle>
			<triangleMeasure>0</triangleMeasure>
			<rectangleMeasure>0</rectangleMeasure>
			<circleMeasure>0</circleMeasure>
			<centroidX>22</centroidX>
			<centroidY>36</centroidY>
		</spatialEntity>
		<spatialEntity spatialType="region" scaleAndSubsystem="Intracellular.CDK1">
			<clusteredness>1</clusteredness>
			<density>0.2436837140251608</density>
			<area>1</area>
			<perimeter>4</perimeter>
			<distanceFromOrigin>10.51189802081432</distanceFromOrigin>
			<angle>0</angle>
			<triangleMeasure>0</triangleMeasure>
			<rectangleMeasure>0</rectangleMeasure>
			<circleMeasure>0</circleMeasure>
			<centroidX>22</centroidX>
			<centroidY>36</centroidY>
		</spatialEntity>
		<numericStateVariable scaleAndSubsystem="Intracellular.APC">
			<name>avgClusterednessRegions</name>
			<value>1</value>
		</numericStateVariable>
		<numericStateVariable scaleAndSubsystem="Intracellular.CDK1">
			<name>avgClusterednessRegions</name>
			<value>1</value>
		</numericStateVariable>
		<numericStateVariable scaleAndSubsystem="Intracellular.Plk1">
			<name>avgClusterednessRegions</name>
			<value>1</value>
		</numericStateVariable>
		<numericStateVariable scaleAndSubsystem="Cellular.Embryo">
			<name>avgClusterednessRegions</name>
			<value>1</value>
		</numericStateVariable>
		<numericStateVariable scaleAndSubsystem="Intracellular.APC">
			<name>avgDensityRegions</name>
			<value>0</value>
		</numericStateVariable>
		<numericStateVariable scaleAndSubsystem="Intracellular.CDK1">
			<name>avgDensityRegions</name>
			<value>0.2436837140251608</value>
		</numericStateVariable>
		<numericStateVariable scaleAndSubsystem="Intracellular.Plk1">
			<name>avgDensityRegions</name>
			<value>0</value>
		</numericStateVariable>
		<numericStateVariable scaleAndSubsystem="Cellular.Embryo">
			<name>avgDensityRegions</name>
			<value>0.5</value>
		</numericStateVariable>
	</timepoint>
	<timepoint value="1">
		<spatialEntity spatialType="region" scaleAndSubsystem="Cellular.Embryo">
			<clusteredness>1</clusteredness>
			<density>0.5</density>
			<area>1</area>
			<perimeter>4</perimeter>
			<distanceFromOrigin>12.02081528017131</distanceFromOrigin>
			<angle>0</angle>
			<triangleMeasure>0</triangleMeasure>
			<rectangleMeasure>0</rectangleMeasure>
			<circleMeasure>0</circleMeasure>
			<centroidX>23</centroidX>
			<centroidY>38</centroidY>
		</spatialEntity>
		<spatialEntity spatialType="region" scaleAndSubsystem="Intracellular.CDK1">
			<clusteredness>1</clusteredness>
			<density>0.2631784177293964</density>
			<area>1</area>
			<perimeter>4</perimeter>
			<distanceFromOrigin>12.02081528017131</distanceFromOrigin>
			<angle>0</angle>
			<triangleMeasure>0</triangleMeasure>
			<rectangleMeasure>0</rectangleMeasure>
			<circleMeasure>0</circleMeasure>
			<centroidX>23</centroidX>
			<centroidY>38</centroidY>
		</spatialEntity>
		<spatialEntity spatialType="region" scaleAndSubsystem="Intracellular.Plk1">
			<clusteredness>1</clusteredness>
			<density>0.002708226091721479</density>
			<area>1</area>
			<perimeter>4</perimeter>
			<distanceFromOrigin>12.02081528017131</distanceFromOrigin>
			<angle>0</angle>
			<triangleMeasure>0</triangleMeasure>
			<rectangleMeasure>0</rectangleMeasure>
			<circleMeasure>0</circleMeasure>
			<centroidX>23</centroidX>
			<centroidY>38</centroidY>
		</spatialEntity>
		<numericStateVariable scaleAndSubsystem="Intracellular.APC">
			<name>avgClusterednessRegions</name>
			<value>1</value>
		</numericStateVariable>
		<numericStateVariable scaleAndSubsystem="Intracellular.CDK1">
			<name>avgClusterednessRegions</name>
			<value>1</value>
		</numericStateVariable>
		<numericStateVariable scaleAndSubsystem="Intracellular.Plk1">
			<name>avgClusterednessRegions</name>
			<value>1</value>
		</numericStateVariable>
		<numericStateVariable scaleAndSubsystem="Cellular.Embryo">
			<name>avgClusterednessRegions</name>
			<value>1</value>
		</numericStateVariable>
		<numericStateVariable scaleAndSubsystem="Intracellular.APC">
			<name>avgDensityRegions</name>
			<value>0</value>
		</numericStateVariable>
		<numericStateVariable scaleAndSubsystem="Intracellular.CDK1">
			<name>avgDensityRegions</name>
			<value>0.2631784177293964</value>
		</numericStateVariable>
		<numericStateVariable scaleAndSubsystem="Intracellular.Plk1">
			<name>avgDensityRegions</name>
			<value>0.002708226091721479</value>
		</numericStateVariable>
		<numericStateVariable scaleAndSubsystem="Cellular.Embryo">
			<name>avgDensityRegions</name>
			<value>0.5</value>
		</numericStateVariable>
	</timepoint>
	<timepoint value="2">
		<spatialEntity spatialType="region" scaleAndSubsystem="Cellular.Embryo">
			<clusteredness>1</clusteredness>
			<density>0.5</density>
			<area>1</area>
			<perimeter>4</perimeter>
			<distanceFromOrigin>12.02081528017131</distanceFromOrigin>
			<angle>0</angle>
			<triangleMeasure>0</triangleMeasure>
			<rectangleMeasure>0</rectangleMeasure>
			<circleMeasure>0</circleMeasure>
			<centroidX>23</centroidX>
			<centroidY>38</centroidY>
		</spatialEntity>
		<spatialEntity spatialType="region" scaleAndSubsystem="Intracellular.CDK1">
			<clusteredness>1</clusteredness>
			<density>0.2826731064740349</density>
			<area>1</area>
			<perimeter>4</perimeter>
			<distanceFromOrigin>12.02081528017131</distanceFromOrigin>
			<angle>0</angle>
			<triangleMeasure>0</triangleMeasure>
			<rectangleMeasure>0</rectangleMeasure>
			<circleMeasure>0</circleMeasure>
			<centroidX>23</centroidX>
			<centroidY>38</centroidY>
		</spatialEntity>
		<spatialEntity spatialType="region" scaleAndSubsystem="Intracellular.Plk1">
			<clusteredness>1</clusteredness>
			<density>0.007063553380031212</density>
			<area>1</area>
			<perimeter>4</perimeter>
			<distanceFromOrigin>12.02081528017131</distanceFromOrigin>
			<angle>0</angle>
			<triangleMeasure>0</triangleMeasure>
			<rectangleMeasure>0</rectangleMeasure>
			<circleMeasure>0</circleMeasure>
			<centroidX>23</centroidX>
			<centroidY>38</centroidY>
		</spatialEntity>
		<numericStateVariable scaleAndSubsystem="Intracellular.APC">
			<name>avgClusterednessRegions</name>
			<value>1</value>
		</numericStateVariable>
		<numericStateVariable scaleAndSubsystem="Intracellular.CDK1">
			<name>avgClusterednessRegions</name>
			<value>1</value>
		</numericStateVariable>
		<numericStateVariable scaleAndSubsystem="Intracellular.Plk1">
			<name>avgClusterednessRegions</name>
			<value>1</value>
		</numericStateVariable>
		<numericStateVariable scaleAndSubsystem="Cellular.Embryo">
			<name>avgClusterednessRegions</name>
			<value>1</value>
		</numericStateVariable>
		<numericStateVariable scaleAndSubsystem="Intracellular.APC">
			<name>avgDensityRegions</name>
			<value>0</value>
		</numericStateVariable>
		<numericStateVariable scaleAndSubsystem="Intracellular.CDK1">
			<name>avgDensityRegions</name>
			<value>0.2826731064740349</value>
		</numericStateVariable>
		<numericStateVariable scaleAndSubsystem="Intracellular.Plk1">
			<name>avgDensityRegions</name>
			<value>0.007063553380031212</value>
		</numericStateVariable>
		<numericStateVariable scaleAndSubsystem="Cellular.Embryo">
			<name>avgDensityRegions</name>
			<value>0.5</value>
		</numericStateVariable>
	</timepoint>
	<timepoint value="3">
		<spatialEntity spatialType="region" scaleAndSubsystem="Cellular.Embryo">
			<clusteredness>1</clusteredness>
			<density>0.5</density>
			<area>1</area>
			<perimeter>4</perimeter>
			<distanceFromOrigin>12.02081528017131</distanceFromOrigin>
			<angle>0</angle>
			<triangleMeasure>0</triangleMeasure>
			<rectangleMeasure>0</rectangleMeasure>
			<circleMeasure>0</circleMeasure>
			<centroidX>23</centroidX>
			<centroidY>38</centroidY>
		</spatialEntity>
		<spatialEntity spatialType="region" scaleAndSubsystem="Intracellular.CDK1">
			<clusteredness>1</clusteredness>
			<density>0.3021677952186734</density>
			<area>1</area>
			<perimeter>4</perimeter>
			<distanceFromOrigin>12.02081528017131</distanceFromOrigin>
			<angle>0</angle>
			<triangleMeasure>0</triangleMeasure>
			<rectangleMeasure>0</rectangleMeasure>
			<circleMeasure>0</circleMeasure>
			<centroidX>23</centroidX>
			<centroidY>38</centroidY>
		</spatialEntity>
		<spatialEntity spatialType="region" scaleAndSubsystem="Intracellular.Plk1">
			<clusteredness>1</clusteredness>
			<density>0.01406796025294884</density>
			<area>1</area>
			<perimeter>4</perimeter>
			<distanceFromOrigin>12.02081528017131</distanceFromOrigin>
			<angle>0</angle>
			<triangleMeasure>0</triangleMeasure>
			<rectangleMeasure>0</rectangleMeasure>
			<circleMeasure>0</circleMeasure>
			<centroidX>23</centroidX>
			<centroidY>38</centroidY>
		</spatialEntity>
		<numericStateVariable scaleAndSubsystem="Intracellular.APC">
			<name>avgClusterednessRegions</name>
			<value>1</value>
		</numericStateVariable>
		<numericStateVariable scaleAndSubsystem="Intracellular.CDK1">
			<name>avgClusterednessRegions</name>
			<value>1</value>
		</numericStateVariable>
		<numericStateVariable scaleAndSubsystem="Intracellular.Plk1">
			<name>avgClusterednessRegions</name>
			<value>1</value>
		</numericStateVariable>
		<numericStateVariable scaleAndSubsystem="Cellular.Embryo">
			<name>avgClusterednessRegions</name>
			<value>1</value>
		</numericStateVariable>
		<numericStateVariable scaleAndSubsystem="Intracellular.APC">
			<name>avgDensityRegions</name>
			<value>0</value>
		</numericStateVariable>
		<numericStateVariable scaleAndSubsystem="Intracellular.CDK1">
			<name>avgDensityRegions</name>
			<value>0.3021677952186734</value>
		</numericStateVariable>
		<numericStateVariable scaleAndSubsystem="Intracellular.Plk1">
			<name>avgDensityRegions</name>
			<value>0.01406796025294884</value>
		</numericStateVariable>
		<numericStateVariable scaleAndSubsystem="Cellular.Embryo">
			<name>avgDensityRegions</name>
			<value>0.5</value>
		</numericStateVariable>
	</timepoint>
	<timepoint value="4">
		<spatialEntity spatialType="region" scaleAndSubsystem="Cellular.Embryo">
			<clusteredness>1</clusteredness>
			<density>0.5</density>
			<area>1</area>
			<perimeter>4</perimeter>
			<distanceFromOrigin>12.02081528017131</distanceFromOrigin>
			<angle>0</angle>
			<triangleMeasure>0</triangleMeasure>
			<rectangleMeasure>0</rectangleMeasure>
			<circleMeasure>0</circleMeasure>
			<centroidX>23</centroidX>
			<centroidY>38</centroidY>
		</spatialEntity>
		<spatialEntity spatialType="region" scaleAndSubsystem="Intracellular.CDK1">
			<clusteredness>1</clusteredness>
			<density>0.3216625138825061</density>
			<area>1</area>
			<perimeter>4</perimeter>
			<distanceFromOrigin>12.02081528017131</distanceFromOrigin>
			<angle>0</angle>
			<triangleMeasure>0</triangleMeasure>
			<rectangleMeasure>0</rectangleMeasure>
			<circleMeasure>0</circleMeasure>
			<centroidX>23</centroidX>
			<centroidY>38</centroidY>
		</spatialEntity>
		<spatialEntity spatialType="region" scaleAndSubsystem="Intracellular.Plk1">
			<clusteredness>1</clusteredness>
			<density>0.02508204030055626</density>
			<area>1</area>
			<perimeter>4</perimeter>
			<distanceFromOrigin>12.02081528017131</distanceFromOrigin>
			<angle>0</angle>
			<triangleMeasure>0</triangleMeasure>
			<rectangleMeasure>0</rectangleMeasure>
			<circleMeasure>0</circleMeasure>
			<centroidX>23</centroidX>
			<centroidY>38</centroidY>
		</spatialEntity>
		<numericStateVariable scaleAndSubsystem="Intracellular.APC">
			<name>avgClusterednessRegions</name>
			<value>1</value>
		</numericStateVariable>
		<numericStateVariable scaleAndSubsystem="Intracellular.CDK1">
			<name>avgClusterednessRegions</name>
			<value>1</value>
		</numericStateVariable>
		<numericStateVariable scaleAndSubsystem="Intracellular.Plk1">
			<name>avgClusterednessRegions</name>
			<value>1</value>
		</numericStateVariable>
		<numericStateVariable scaleAndSubsystem="Cellular.Embryo">
			<name>avgClusterednessRegions</name>
			<value>1</value>
		</numericStateVariable>
		<numericStateVariable scaleAndSubsystem="Intracellular.APC">
			<name>avgDensityRegions</name>
			<value>0</value>
		</numericStateVariable>
		<numericStateVariable scaleAndSubsystem="Intracellular.CDK1">
			<name>avgDensityRegions</name>
			<value>0.3216625138825061</value>
		</numericStateVariable>
		<numericStateVariable scaleAndSubsystem="Intracellular.Plk1">
			<name>avgDensityRegions</name>
			<value>0.02508204030055626</value>
		</numericStateVariable>
		<numericStateVariable scaleAndSubsystem="Cellular.Embryo">
			<name>avgDensityRegions</name>
			<value>0.5</value>
		</numericStateVariable>
	</timepoint>
	<timepoint value="5">
		<spatialEntity spatialType="region" scaleAndSubsystem="Cellular.Embryo">
			<clusteredness>1</clusteredness>
			<density>0.5</density>
			<area>1</area>
			<perimeter>4</perimeter>
			<distanceFromOrigin>12.02081528017131</distanceFromOrigin>
			<angle>0</angle>
			<triangleMeasure>0</triangleMeasure>
			<rectangleMeasure>0</rectangleMeasure>
			<circleMeasure>0</circleMeasure>
			<centroidX>23</centroidX>
			<centroidY>38</centroidY>
		</spatialEntity>
		<spatialEntity spatialType="region" scaleAndSubsystem="Intracellular.CDK1">
			<clusteredness>1</clusteredness>
			<density>0.3411572026271446</density>
			<area>1</area>
			<perimeter>4</perimeter>
			<distanceFromOrigin>12.02081528017131</distanceFromOrigin>
			<angle>0</angle>
			<triangleMeasure>0</triangleMeasure>
			<rectangleMeasure>0</rectangleMeasure>
			<circleMeasure>0</circleMeasure>
			<centroidX>23</centroidX>
			<centroidY>38</centroidY>
		</spatialEntity>
		<spatialEntity spatialType="region" scaleAndSubsystem="Intracellular.Plk1">
			<clusteredness>1</clusteredness>
			<density>0.04181607564290365</density>
			<area>1</area>
			<perimeter>4</perimeter>
			<distanceFromOrigin>12.02081528017131</distanceFromOrigin>
			<angle>0</angle>
			<triangleMeasure>0</triangleMeasure>
			<rectangleMeasure>0</rectangleMeasure>
			<circleMeasure>0</circleMeasure>
			<centroidX>23</centroidX>
			<centroidY>38</centroidY>
		</spatialEntity>
		<spatialEntity spatialType="region" scaleAndSubsystem="Intracellular.APC">
			<clusteredness>1</clusteredness>
			<density>1.000000013079318e-09</density>
			<area>1</area>
			<perimeter>4</perimeter>
			<distanceFromOrigin>12.02081528017131</distanceFromOrigin>
			<angle>0</angle>
			<triangleMeasure>0</triangleMeasure>
			<rectangleMeasure>0</rectangleMeasure>
			<circleMeasure>0</circleMeasure>
			<centroidX>23</centroidX>
			<centroidY>38</centroidY>
		</spatialEntity>
		<numericStateVariable scaleAndSubsystem="Intracellular.APC">
			<name>avgClusterednessRegions</name>
			<value>1</value>
		</numericStateVariable>
		<numericStateVariable scaleAndSubsystem="Intracellular.CDK1">
			<name>avgClusterednessRegions</name>
			<value>1</value>
		</numericStateVariable>
		<numericStateVariable scaleAndSubsystem="Intracellular.Plk1">
			<name>avgClusterednessRegions</name>
			<value>1</value>
		</numericStateVariable>
		<numericStateVariable scaleAndSubsystem="Cellular.Embryo">
			<name>avgClusterednessRegions</name>
			<value>1</value>
		</numericStateVariable>
		<numericStateVariable scaleAndSubsystem="Intracellular.APC">
			<name>avgDensityRegions</name>
			<value>1.000000013079318e-09</value>
		</numericStateVariable>
		<numericStateVariable scaleAndSubsystem="Intracellular.CDK1">
			<name>avgDensityRegions</name>
			<value>0.3411572026271446</value>
		</numericStateVariable>
		<numericStateVariable scaleAndSubsystem="Intracellular.Plk1">
			<name>avgDensityRegions</name>
			<value>0.04181607564290365</value>
		</numericStateVariable>
		<numericStateVariable scaleAndSubsystem="Cellular.Embryo">
			<name>avgDensityRegions</name>
			<value>0.5</value>
		</numericStateVariable>
	</timepoint>
	<timepoint value="6">
		<spatialEntity spatialType="region" scaleAndSubsystem="Cellular.Embryo">
			<clusteredness>1</clusteredness>
			<density>0.5</density>
			<area>1</area>
			<perimeter>4</perimeter>
			<distanceFromOrigin>12.02081528017131</distanceFromOrigin>
			<angle>0</angle>
			<triangleMeasure>0</triangleMeasure>
			<rectangleMeasure>0</rectangleMeasure>
			<circleMeasure>0</circleMeasure>
			<centroidX>23</centroidX>
			<centroidY>38</centroidY>
		</spatialEntity>
		<spatialEntity spatialType="region" scaleAndSubsystem="Intracellular.CDK1">
			<clusteredness>1</clusteredness>
			<density>0.3606519212909773</density>
			<area>1</area>
			<perimeter>4</perimeter>
			<distanceFromOrigin>12.02081528017131</distanceFromOrigin>
			<angle>0</angle>
			<triangleMeasure>0</triangleMeasure>
			<rectangleMeasure>0</rectangleMeasure>
			<circleMeasure>0</circleMeasure>
			<centroidX>23</centroidX>
			<centroidY>38</centroidY>
		</spatialEntity>
		<spatialEntity spatialType="region" scaleAndSubsystem="Intracellular.Plk1">
			<clusteredness>1</clusteredness>
			<density>0.06619368908452053</density>
			<area>1</area>
			<perimeter>4</perimeter>
			<distanceFromOrigin>12.02081528017131</distanceFromOrigin>
			<angle>0</angle>
			<triangleMeasure>0</triangleMeasure>
			<rectangleMeasure>0</rectangleMeasure>
			<circleMeasure>0</circleMeasure>
			<centroidX>23</centroidX>
			<centroidY>38</centroidY>
		</spatialEntity>
		<spatialEntity spatialType="region" scaleAndSubsystem="Intracellular.APC">
			<clusteredness>1</clusteredness>
			<density>2.699999979585318e-08</density>
			<area>1</area>
			<perimeter>4</perimeter>
			<distanceFromOrigin>12.02081528017131</distanceFromOrigin>
			<angle>0</angle>
			<triangleMeasure>0</triangleMeasure>
			<rectangleMeasure>0</rectangleMeasure>
			<circleMeasure>0</circleMeasure>
			<centroidX>23</centroidX>
			<centroidY>38</centroidY>
		</spatialEntity>
		<numericStateVariable scaleAndSubsystem="Intracellular.APC">
			<name>avgClusterednessRegions</name>
			<value>1</value>
		</numericStateVariable>
		<numericStateVariable scaleAndSubsystem="Intracellular.CDK1">
			<name>avgClusterednessRegions</name>
			<value>1</value>
		</numericStateVariable>
		<numericStateVariable scaleAndSubsystem="Intracellular.Plk1">
			<name>avgClusterednessRegions</name>
			<value>1</value>
		</numericStateVariable>
		<numericStateVariable scaleAndSubsystem="Cellular.Embryo">
			<name>avgClusterednessRegions</name>
			<value>1</value>
		</numericStateVariable>
		<numericStateVariable scaleAndSubsystem="Intracellular.APC">
			<name>avgDensityRegions</name>
			<value>2.699999979585318e-08</value>
		</numericStateVariable>
		<numericStateVariable scaleAndSubsystem="Intracellular.CDK1">
			<name>avgDensityRegions</name>
			<value>0.3606519212909773</value>
		</numericStateVariable>
		<numericStateVariable scaleAndSubsystem="Intracellular.Plk1">
			<name>avgDensityRegions</name>
			<value>0.06619368908452053</value>
		</numericStateVariable>
		<numericStateVariable scaleAndSubsystem="Cellular.Embryo">
			<name>avgDensityRegions</name>
			<value>0.5</value>
		</numericStateVariable>
	</timepoint>
	<timepoint value="7">
		<spatialEntity spatialType="region" scaleAndSubsystem="Cellular.Embryo">
			<clusteredness>1</clusteredness>
			<density>0.5</density>
			<area>1</area>
			<perimeter>4</perimeter>
			<distanceFromOrigin>12.02081528017131</distanceFromOrigin>
			<angle>0</angle>
			<triangleMeasure>0</triangleMeasure>
			<rectangleMeasure>0</rectangleMeasure>
			<circleMeasure>0</circleMeasure>
			<centroidX>23</centroidX>
			<centroidY>38</centroidY>
		</spatialEntity>
		<spatialEntity spatialType="region" scaleAndSubsystem="Intracellular.CDK1">
			<clusteredness>1</clusteredness>
			<density>0.3801465801164216</density>
			<area>1</area>
			<perimeter>4</perimeter>
			<distanceFromOrigin>12.02081528017131</distanceFromOrigin>
			<angle>0</angle>
			<triangleMeasure>0</triangleMeasure>
			<rectangleMeasure>0</rectangleMeasure>
			<circleMeasure>0</circleMeasure>
			<centroidX>23</centroidX>
			<centroidY>38</centroidY>
		</spatialEntity>
		<spatialEntity spatialType="region" scaleAndSubsystem="Intracellular.Plk1">
			<clusteredness>1</clusteredness>
			<density>0.1000146604051777</density>
			<area>1</area>
			<perimeter>4</perimeter>
			<distanceFromOrigin>12.02081528017131</distanceFromOrigin>
			<angle>0</angle>
			<triangleMeasure>0</triangleMeasure>
			<rectangleMeasure>0</rectangleMeasure>
			<circleMeasure>0</circleMeasure>
			<centroidX>23</centroidX>
			<centroidY>38</centroidY>
		</spatialEntity>
		<spatialEntity spatialType="region" scaleAndSubsystem="Intracellular.APC">
			<clusteredness>1</clusteredness>
			<density>8.080000007598132e-07</density>
			<area>1</area>
			<perimeter>4</perimeter>
			<distanceFromOrigin>12.02081528017131</distanceFromOrigin>
			<angle>0</angle>
			<triangleMeasure>0</triangleMeasure>
			<rectangleMeasure>0</rectangleMeasure>
			<circleMeasure>0</circleMeasure>
			<centroidX>23</centroidX>
			<centroidY>38</centroidY>
		</spatialEntity>
		<numericStateVariable scaleAndSubsystem="Intracellular.APC">
			<name>avgClusterednessRegions</name>
			<value>1</value>
		</numericStateVariable>
		<numericStateVariable scaleAndSubsystem="Intracellular.CDK1">
			<name>avgClusterednessRegions</name>
			<value>1</value>
		</numericStateVariable>
		<numericStateVariable scaleAndSubsystem="Intracellular.Plk1">
			<name>avgClusterednessRegions</name>
			<value>1</value>
		</numericStateVariable>
		<numericStateVariable scaleAndSubsystem="Cellular.Embryo">
			<name>avgClusterednessRegions</name>
			<value>1</value>
		</numericStateVariable>
		<numericStateVariable scaleAndSubsystem="Intracellular.APC">
			<name>avgDensityRegions</name>
			<value>8.080000007598132e-07</value>
		</numericStateVariable>
		<numericStateVariable scaleAndSubsystem="Intracellular.CDK1">
			<name>avgDensityRegions</name>
			<value>0.3801465801164216</value>
		</numericStateVariable>
		<numericStateVariable scaleAndSubsystem="Intracellular.Plk1">
			<name>avgDensityRegions</name>
			<value>0.1000146604051777</value>
		</numericStateVariable>
		<numericStateVariable scaleAndSubsystem="Cellular.Embryo">
			<name>avgDensityRegions</name>
			<value>0.5</value>
		</numericStateVariable>
	</timepoint>
	<timepoint value="8">
		<spatialEntity spatialType="region" scaleAndSubsystem="Cellular.Embryo">
			<clusteredness>1</clusteredness>
			<density>0.5</density>
			<area>1</area>
			<perimeter>4</perimeter>
			<distanceFromOrigin>12.02081528017131</distanceFromOrigin>
			<angle>0</angle>
			<triangleMeasure>0</triangleMeasure>
			<rectangleMeasure>0</rectangleMeasure>
			<circleMeasure>0</circleMeasure>
			<centroidX>23</centroidX>
			<centroidY>38</centroidY>
		</spatialEntity>
		<spatialEntity spatialType="region" scaleAndSubsystem="Intracellular.CDK1">
			<clusteredness>1</clusteredness>
			<density>0.3996412987802543</density>
			<area>1</area>
			<perimeter>4</perimeter>
			<distanceFromOrigin>12.02081528017131</distanceFromOrigin>
			<angle>0</angle>
			<triangleMeasure>0</triangleMeasure>
			<rectangleMeasure>0</rectangleMeasure>
			<circleMeasure>0</circleMeasure>
			<centroidX>23</centroidX>
			<centroidY>38</centroidY>
		</spatialEntity>
		<spatialEntity spatialType="region" scaleAndSubsystem="Intracellular.Plk1">
			<clusteredness>1</clusteredness>
			<density>0.1443890590293735</density>
			<area>1</area>
			<perimeter>4</perimeter>
			<distanceFromOrigin>12.02081528017131</distanceFromOrigin>
			<angle>0</angle>
			<triangleMeasure>0</triangleMeasure>
			<rectangleMeasure>0</rectangleMeasure>
			<circleMeasure>0</circleMeasure>
			<centroidX>23</centroidX>
			<centroidY>38</centroidY>
		</spatialEntity>
		<spatialEntity spatialType="region" scaleAndSubsystem="Intracellular.APC">
			<clusteredness>1</clusteredness>
			<density>1.69979992742632e-05</density>
			<area>1</area>
			<perimeter>4</perimeter>
			<distanceFromOrigin>12.02081528017131</distanceFromOrigin>
			<angle>0</angle>
			<triangleMeasure>0</triangleMeasure>
			<rectangleMeasure>0</rectangleMeasure>
			<circleMeasure>0</circleMeasure>
			<centroidX>23</centroidX>
			<centroidY>38</centroidY>
		</spatialEntity>
		<numericStateVariable scaleAndSubsystem="Intracellular.APC">
			<name>avgClusterednessRegions</name>
			<value>1</value>
		</numericStateVariable>
		<numericStateVariable scaleAndSubsystem="Intracellular.CDK1">
			<name>avgClusterednessRegions</name>
			<value>1</value>
		</numericStateVariable>
		<numericStateVariable scaleAndSubsystem="Intracellular.Plk1">
			<name>avgClusterednessRegions</name>
			<value>1</value>
		</numericStateVariable>
		<numericStateVariable scaleAndSubsystem="Cellular.Embryo">
			<name>avgClusterednessRegions</name>
			<value>1</value>
		</numericStateVariable>
		<numericStateVariable scaleAndSubsystem="Intracellular.APC">
			<name>avgDensityRegions</name>
			<value>1.69979992742632e-05</value>
		</numericStateVariable>
		<numericStateVariable scaleAndSubsystem="Intracellular.CDK1">
			<name>avgDensityRegions</name>
			<value>0.3996412987802543</value>
		</numericStateVariable>
		<numericStateVariable scaleAndSubsystem="Intracellular.Plk1">
			<name>avgDensityRegions</name>
			<value>0.1443890590293735</value>
		</numericStateVariable>
		<numericStateVariable scaleAndSubsystem="Cellular.Embryo">
			<name>avgDensityRegions</name>
			<value>0.5</value>
		</numericStateVariable>
	</timepoint>
	<timepoint value="9">
		<spatialEntity spatialType="region" scaleAndSubsystem="Cellular.Embryo">
			<clusteredness>1</clusteredness>
			<density>0.5</density>
			<area>1</area>
			<perimeter>4</perimeter>
			<distanceFromOrigin>12.02081528017131</distanceFromOrigin>
			<angle>0</angle>
			<triangleMeasure>0</triangleMeasure>
			<rectangleMeasure>0</rectangleMeasure>
			<circleMeasure>0</circleMeasure>
			<centroidX>23</centroidX>
			<centroidY>38</centroidY>
		</spatialEntity>
		<spatialEntity spatialType="region" scaleAndSubsystem="Intracellular.CDK1">
			<clusteredness>1</clusteredness>
			<density>0.4191359875248928</density>
			<area>1</area>
			<perimeter>4</perimeter>
			<distanceFromOrigin>12.02081528017131</distanceFromOrigin>
			<angle>0</angle>
			<triangleMeasure>0</triangleMeasure>
			<rectangleMeasure>0</rectangleMeasure>
			<circleMeasure>0</circleMeasure>
			<centroidX>23</centroidX>
			<centroidY>38</centroidY>
		</spatialEntity>
		<spatialEntity spatialType="region" scaleAndSubsystem="Intracellular.Plk1">
			<clusteredness>1</clusteredness>
			<density>0.1990609412099801</density>
			<area>1</area>
			<perimeter>4</perimeter>
			<distanceFromOrigin>12.02081528017131</distanceFromOrigin>
			<angle>0</angle>
			<triangleMeasure>0</triangleMeasure>
			<rectangleMeasure>0</rectangleMeasure>
			<circleMeasure>0</circleMeasure>
			<centroidX>23</centroidX>
			<centroidY>38</centroidY>
		</spatialEntity>
		<spatialEntity spatialType="region" scaleAndSubsystem="Intracellular.APC">
			<clusteredness>1</clusteredness>
			<density>0.0002507230230406219</density>
			<area>1</area>
			<perimeter>4</perimeter>
			<distanceFromOrigin>12.02081528017131</distanceFromOrigin>
			<angle>0</angle>
			<triangleMeasure>0</triangleMeasure>
			<rectangleMeasure>0</rectangleMeasure>
			<circleMeasure>0</circleMeasure>
			<centroidX>23</centroidX>
			<centroidY>38</centroidY>
		</spatialEntity>
		<numericStateVariable scaleAndSubsystem="Intracellular.APC">
			<name>avgClusterednessRegions</name>
			<value>1</value>
		</numericStateVariable>
		<numericStateVariable scaleAndSubsystem="Intracellular.CDK1">
			<name>avgClusterednessRegions</name>
			<value>1</value>
		</numericStateVariable>
		<numericStateVariable scaleAndSubsystem="Intracellular.Plk1">
			<name>avgClusterednessRegions</name>
			<value>1</value>
		</numericStateVariable>
		<numericStateVariable scaleAndSubsystem="Cellular.Embryo">
			<name>avgClusterednessRegions</name>
			<value>1</value>
		</numericStateVariable>
		<numericStateVariable scaleAndSubsystem="Intracellular.APC">
			<name>avgDensityRegions</name>
			<value>0.0002507230230406219</value>
		</numericStateVariable>
		<numericStateVariable scaleAndSubsystem="Intracellular.CDK1">
			<name>avgDensityRegions</name>
			<value>0.4191359875248928</value>
		</numericStateVariable>
		<numericStateVariable scaleAndSubsystem="Intracellular.Plk1">
			<name>avgDensityRegions</name>
			<value>0.1990609412099801</value>
		</numericStateVariable>
		<numericStateVariable scaleAndSubsystem="Cellular.Embryo">
			<name>avgDensityRegions</name>
			<value>0.5</value>
		</numericStateVariable>
	</timepoint>
	<timepoint value="10">
		<spatialEntity spatialType="region" scaleAndSubsystem="Cellular.Embryo">
			<clusteredness>1</clusteredness>
			<density>0.5</density>
			<area>1</area>
			<perimeter>4</perimeter>
			<distanceFromOrigin>12.02081528017131</distanceFromOrigin>
			<angle>0</angle>
			<triangleMeasure>0</triangleMeasure>
			<rectangleMeasure>0</rectangleMeasure>
			<circleMeasure>0</circleMeasure>
			<centroidX>23</centroidX>
			<centroidY>38</centroidY>
		</spatialEntity>
		<spatialEntity spatialType="region" scaleAndSubsystem="Intracellular.CDK1">
			<clusteredness>1</clusteredness>
			<density>0.4386307061887255</density>
			<area>1</area>
			<perimeter>4</perimeter>
			<distanceFromOrigin>12.02081528017131</distanceFromOrigin>
			<angle>0</angle>
			<triangleMeasure>0</triangleMeasure>
			<rectangleMeasure>0</rectangleMeasure>
			<circleMeasure>0</circleMeasure>
			<centroidX>23</centroidX>
			<centroidY>38</centroidY>
		</spatialEntity>
		<spatialEntity spatialType="region" scaleAndSubsystem="Intracellular.Plk1">
			<clusteredness>1</clusteredness>
			<density>0.2619066724590227</density>
			<area>1</area>
			<perimeter>4</perimeter>
			<distanceFromOrigin>12.02081528017131</distanceFromOrigin>
			<angle>0</angle>
			<triangleMeasure>0</triangleMeasure>
			<rectangleMeasure>0</rectangleMeasure>
			<circleMeasure>0</circleMeasure>
			<centroidX>23</centroidX>
			<centroidY>38</centroidY>
		</spatialEntity>
		<spatialEntity spatialType="region" scaleAndSubsystem="Intracellular.APC">
			<clusteredness>1</clusteredness>
			<density>0.002573725990220612</density>
			<area>1</area>
			<perimeter>4</perimeter>
			<distanceFromOrigin>12.02081528017131</distanceFromOrigin>
			<angle>0</angle>
			<triangleMeasure>0</triangleMeasure>
			<rectangleMeasure>0</rectangleMeasure>
			<circleMeasure>0</circleMeasure>
			<centroidX>23</centroidX>
			<centroidY>38</centroidY>
		</spatialEntity>
		<numericStateVariable scaleAndSubsystem="Intracellular.APC">
			<name>avgClusterednessRegions</name>
			<value>1</value>
		</numericStateVariable>
		<numericStateVariable scaleAndSubsystem="Intracellular.CDK1">
			<name>avgClusterednessRegions</name>
			<value>1</value>
		</numericStateVariable>
		<numericStateVariable scaleAndSubsystem="Intracellular.Plk1">
			<name>avgClusterednessRegions</name>
			<value>1</value>
		</numericStateVariable>
		<numericStateVariable scaleAndSubsystem="Cellular.Embryo">
			<name>avgClusterednessRegions</name>
			<value>1</value>
		</numericStateVariable>
		<numericStateVariable scaleAndSubsystem="Intracellular.APC">
			<name>avgDensityRegions</name>
			<value>0.002573725990220612</value>
		</numericStateVariable>
		<numericStateVariable scaleAndSubsystem="Intracellular.CDK1">
			<name>avgDensityRegions</name>
			<value>0.4386307061887255</value>
		</numericStateVariable>
		<numericStateVariable scaleAndSubsystem="Intracellular.Plk1">
			<name>avgDensityRegions</name>
			<value>0.2619066724590227</value>
		</numericStateVariable>
		<numericStateVariable scaleAndSubsystem="Cellular.Embryo">
			<name>avgDensityRegions</name>
			<value>0.5</value>
		</numericStateVariable>
	</timepoint>
	<timepoint value="11">
		<spatialEntity spatialType="region" scaleAndSubsystem="Cellular.Embryo">
			<clusteredness>1</clusteredness>
			<density>0.5</density>
			<area>1</area>
			<perimeter>4</perimeter>
			<distanceFromOrigin>12.02081528017131</distanceFromOrigin>
			<angle>0</angle>
			<triangleMeasure>0</triangleMeasure>
			<rectangleMeasure>0</rectangleMeasure>
			<circleMeasure>0</circleMeasure>
			<centroidX>23</centroidX>
			<centroidY>38</centroidY>
		</spatialEntity>
		<spatialEntity spatialType="region" scaleAndSubsystem="Intracellular.CDK1">
			<clusteredness>1</clusteredness>
			<density>0.458125394933364</density>
			<area>1</area>
			<perimeter>4</perimeter>
			<distanceFromOrigin>12.02081528017131</distanceFromOrigin>
			<angle>0</angle>
			<triangleMeasure>0</triangleMeasure>
			<rectangleMeasure>0</rectangleMeasure>
			<circleMeasure>0</circleMeasure>
			<centroidX>23</centroidX>
			<centroidY>38</centroidY>
		</spatialEntity>
		<spatialEntity spatialType="region" scaleAndSubsystem="Intracellular.Plk1">
			<clusteredness>1</clusteredness>
			<density>0.3290060903511796</density>
			<area>1</area>
			<perimeter>4</perimeter>
			<distanceFromOrigin>12.02081528017131</distanceFromOrigin>
			<angle>0</angle>
			<triangleMeasure>0</triangleMeasure>
			<rectangleMeasure>0</rectangleMeasure>
			<circleMeasure>0</circleMeasure>
			<centroidX>23</centroidX>
			<centroidY>38</centroidY>
		</spatialEntity>
		<spatialEntity spatialType="region" scaleAndSubsystem="Intracellular.APC">
			<clusteredness>1</clusteredness>
			<density>0.01796005660412358</density>
			<area>1</area>
			<perimeter>4</perimeter>
			<distanceFromOrigin>12.02081528017131</distanceFromOrigin>
			<angle>0</angle>
			<triangleMeasure>0</triangleMeasure>
			<rectangleMeasure>0</rectangleMeasure>
			<circleMeasure>0</circleMeasure>
			<centroidX>23</centroidX>
			<centroidY>38</centroidY>
		</spatialEntity>
		<numericStateVariable scaleAndSubsystem="Intracellular.APC">
			<name>avgClusterednessRegions</name>
			<value>1</value>
		</numericStateVariable>
		<numericStateVariable scaleAndSubsystem="Intracellular.CDK1">
			<name>avgClusterednessRegions</name>
			<value>1</value>
		</numericStateVariable>
		<numericStateVariable scaleAndSubsystem="Intracellular.Plk1">
			<name>avgClusterednessRegions</name>
			<value>1</value>
		</numericStateVariable>
		<numericStateVariable scaleAndSubsystem="Cellular.Embryo">
			<name>avgClusterednessRegions</name>
			<value>1</value>
		</numericStateVariable>
		<numericStateVariable scaleAndSubsystem="Intracellular.APC">
			<name>avgDensityRegions</name>
			<value>0.01796005660412358</value>
		</numericStateVariable>
		<numericStateVariable scaleAndSubsystem="Intracellular.CDK1">
			<name>avgDensityRegions</name>
			<value>0.458125394933364</value>
		</numericStateVariable>
		<numericStateVariable scaleAndSubsystem="Intracellular.Plk1">
			<name>avgDensityRegions</name>
			<value>0.3290060903511796</value>
		</numericStateVariable>
		<numericStateVariable scaleAndSubsystem="Cellular.Embryo">
			<name>avgDensityRegions</name>
			<value>0.5</value>
		</numericStateVariable>
	</timepoint>
	<timepoint value="12">
		<spatialEntity spatialType="region" scaleAndSubsystem="Cellular.Embryo">
			<clusteredness>1</clusteredness>
			<density>0.5</density>
			<area>1</area>
			<perimeter>4</perimeter>
			<distanceFromOrigin>12.02081528017131</distanceFromOrigin>
			<angle>0</angle>
			<triangleMeasure>0</triangleMeasure>
			<rectangleMeasure>0</rectangleMeasure>
			<circleMeasure>0</circleMeasure>
			<centroidX>23</centroidX>
			<centroidY>38</centroidY>
		</spatialEntity>
		<spatialEntity spatialType="region" scaleAndSubsystem="Intracellular.CDK1">
			<clusteredness>1</clusteredness>
			<density>0.4776200836780025</density>
			<area>1</area>
			<perimeter>4</perimeter>
			<distanceFromOrigin>12.02081528017131</distanceFromOrigin>
			<angle>0</angle>
			<triangleMeasure>0</triangleMeasure>
			<rectangleMeasure>0</rectangleMeasure>
			<circleMeasure>0</circleMeasure>
			<centroidX>23</centroidX>
			<centroidY>38</centroidY>
		</spatialEntity>
		<spatialEntity spatialType="region" scaleAndSubsystem="Intracellular.Plk1">
			<clusteredness>1</clusteredness>
			<density>0.3954632628197763</density>
			<area>1</area>
			<perimeter>4</perimeter>
			<distanceFromOrigin>12.02081528017131</distanceFromOrigin>
			<angle>0</angle>
			<triangleMeasure>0</triangleMeasure>
			<rectangleMeasure>0</rectangleMeasure>
			<circleMeasure>0</circleMeasure>
			<centroidX>23</centroidX>
			<centroidY>38</centroidY>
		</spatialEntity>
		<spatialEntity spatialType="region" scaleAndSubsystem="Intracellular.APC">
			<clusteredness>1</clusteredness>
			<density>0.07987274469113817</density>
			<area>1</area>
			<perimeter>4</perimeter>
			<distanceFromOrigin>12.02081528017131</distanceFromOrigin>
			<angle>0</angle>
			<triangleMeasure>0</triangleMeasure>
			<rectangleMeasure>0</rectangleMeasure>
			<circleMeasure>0</circleMeasure>
			<centroidX>23</centroidX>
			<centroidY>38</centroidY>
		</spatialEntity>
		<numericStateVariable scaleAndSubsystem="Intracellular.APC">
			<name>avgClusterednessRegions</name>
			<value>1</value>
		</numericStateVariable>
		<numericStateVariable scaleAndSubsystem="Intracellular.CDK1">
			<name>avgClusterednessRegions</name>
			<value>1</value>
		</numericStateVariable>
		<numericStateVariable scaleAndSubsystem="Intracellular.Plk1">
			<name>avgClusterednessRegions</name>
			<value>1</value>
		</numericStateVariable>
		<numericStateVariable scaleAndSubsystem="Cellular.Embryo">
			<name>avgClusterednessRegions</name>
			<value>1</value>
		</numericStateVariable>
		<numericStateVariable scaleAndSubsystem="Intracellular.APC">
			<name>avgDensityRegions</name>
			<value>0.07987274469113817</value>
		</numericStateVariable>
		<numericStateVariable scaleAndSubsystem="Intracellular.CDK1">
			<name>avgDensityRegions</name>
			<value>0.4776200836780025</value>
		</numericStateVariable>
		<numericStateVariable scaleAndSubsystem="Intracellular.Plk1">
			<name>avgDensityRegions</name>
			<value>0.3954632628197763</value>
		</numericStateVariable>
		<numericStateVariable scaleAndSubsystem="Cellular.Embryo">
			<name>avgDensityRegions</name>
			<value>0.5</value>
		</numericStateVariable>
	</timepoint>
	<timepoint value="13">
		<spatialEntity spatialType="region" scaleAndSubsystem="Cellular.Embryo">
			<clusteredness>1</clusteredness>
			<density>0.5</density>
			<area>1</area>
			<perimeter>4</perimeter>
			<distanceFromOrigin>24.74873734152916</distanceFromOrigin>
			<angle>0</angle>
			<triangleMeasure>0</triangleMeasure>
			<rectangleMeasure>0</rectangleMeasure>
			<circleMeasure>0</circleMeasure>
			<centroidX>30</centroidX>
			<centroidY>51</centroidY>
		</spatialEntity>
		<spatialEntity spatialType="region" scaleAndSubsystem="Cellular.Embryo">
			<clusteredness>1</clusteredness>
			<density>0.5</density>
			<area>1</area>
			<perimeter>4</perimeter>
			<distanceFromOrigin>10.51189802081432</distanceFromOrigin>
			<angle>0</angle>
			<triangleMeasure>0</triangleMeasure>
			<rectangleMeasure>0</rectangleMeasure>
			<circleMeasure>0</circleMeasure>
			<centroidX>16</centroidX>
			<centroidY>26</centroidY>
		</spatialEntity>
		<spatialEntity spatialType="region" scaleAndSubsystem="Intracellular.CDK1">
			<clusteredness>1</clusteredness>
			<density>0.4969890519684436</density>
			<area>1</area>
			<perimeter>4</perimeter>
			<distanceFromOrigin>24.74873734152916</distanceFromOrigin>
			<angle>0</angle>
			<triangleMeasure>0</triangleMeasure>
			<rectangleMeasure>0</rectangleMeasure>
			<circleMeasure>0</circleMeasure>
			<centroidX>30</centroidX>
			<centroidY>51</centroidY>
		</spatialEntity>
		<spatialEntity spatialType="region" scaleAndSubsystem="Intracellular.CDK1">
			<clusteredness>1</clusteredness>
			<density>0.4969890519684436</density>
			<area>1</area>
			<perimeter>4</perimeter>
			<distanceFromOrigin>10.51189802081432</distanceFromOrigin>
			<angle>0</angle>
			<triangleMeasure>0</triangleMeasure>
			<rectangleMeasure>0</rectangleMeasure>
			<circleMeasure>0</circleMeasure>
			<centroidX>16</centroidX>
			<centroidY>26</centroidY>
		</spatialEntity>
		<spatialEntity spatialType="region" scaleAndSubsystem="Intracellular.Plk1">
			<clusteredness>1</clusteredness>
			<density>0.4566681805778952</density>
			<area>1</area>
			<perimeter>4</perimeter>
			<distanceFromOrigin>24.74873734152916</distanceFromOrigin>
			<angle>0</angle>
			<triangleMeasure>0</triangleMeasure>
			<rectangleMeasure>0</rectangleMeasure>
			<circleMeasure>0</circleMeasure>
			<centroidX>30</centroidX>
			<centroidY>51</centroidY>
		</spatialEntity>
		<spatialEntity spatialType="region" scaleAndSubsystem="Intracellular.Plk1">
			<clusteredness>1</clusteredness>
			<density>0.4566681805778952</density>
			<area>1</area>
			<perimeter>4</perimeter>
			<distanceFromOrigin>10.51189802081432</distanceFromOrigin>
			<angle>0</angle>
			<triangleMeasure>0</triangleMeasure>
			<rectangleMeasure>0</rectangleMeasure>
			<circleMeasure>0</circleMeasure>
			<centroidX>16</centroidX>
			<centroidY>26</centroidY>
		</spatialEntity>
		<spatialEntity spatialType="region" scaleAndSubsystem="Intracellular.APC">
			<clusteredness>1</clusteredness>
			<density>0.2135627447390089</density>
			<area>1</area>
			<perimeter>4</perimeter>
			<distanceFromOrigin>24.74873734152916</distanceFromOrigin>
			<angle>0</angle>
			<triangleMeasure>0</triangleMeasure>
			<rectangleMeasure>0</rectangleMeasure>
			<circleMeasure>0</circleMeasure>
			<centroidX>30</centroidX>
			<centroidY>51</centroidY>
		</spatialEntity>
		<spatialEntity spatialType="region" scaleAndSubsystem="Intracellular.APC">
			<clusteredness>1</clusteredness>
			<density>0.2135627447390089</density>
			<area>1</area>
			<perimeter>4</perimeter>
			<distanceFromOrigin>10.51189802081432</distanceFromOrigin>
			<angle>0</angle>
			<triangleMeasure>0</triangleMeasure>
			<rectangleMeasure>0</rectangleMeasure>
			<circleMeasure>0</circleMeasure>
			<centroidX>16</centroidX>
			<centroidY>26</centroidY>
		</spatialEntity>
		<numericStateVariable scaleAndSubsystem="Intracellular.APC">
			<name>avgClusterednessRegions</name>
			<value>0.0349002406379888</value>
		</numericStateVariable>
		<numericStateVariable scaleAndSubsystem="Intracellular.CDK1">
			<name>avgClusterednessRegions</name>
			<value>0.0349002406379888</value>
		</numericStateVariable>
		<numericStateVariable scaleAndSubsystem="Intracellular.Plk1">
			<name>avgClusterednessRegions</name>
			<value>0.0349002406379888</value>
		</numericStateVariable>
		<numericStateVariable scaleAndSubsystem="Cellular.Embryo">
			<name>avgClusterednessRegions</name>
			<value>0.0349002406379888</value>
		</numericStateVariable>
		<numericStateVariable scaleAndSubsystem="Intracellular.APC">
			<name>avgDensityRegions</name>
			<value>0.2135627447390089</value>
		</numericStateVariable>
		<numericStateVariable scaleAndSubsystem="Intracellular.CDK1">
			<name>avgDensityRegions</name>
			<value>0.4969890519684436</value>
		</numericStateVariable>
		<numericStateVariable scaleAndSubsystem="Intracellular.Plk1">
			<name>avgDensityRegions</name>
			<value>0.4566681805778952</value>
		</numericStateVariable>
		<numericStateVariable scaleAndSubsystem="Cellular.Embryo">
			<name>avgDensityRegions</name>
			<value>0.5</value>
		</numericStateVariable>
	</timepoint>
	<timepoint value="14">
		<spatialEntity spatialType="region" scaleAndSubsystem="Cellular.Embryo">
			<clusteredness>1</clusteredness>
			<density>0.5</density>
			<area>1</area>
			<perimeter>4</perimeter>
			<distanceFromOrigin>23.63260459619295</distanceFromOrigin>
			<angle>0</angle>
			<triangleMeasure>0</triangleMeasure>
			<rectangleMeasure>0</rectangleMeasure>
			<circleMeasure>0</circleMeasure>
			<centroidX>29</centroidX>
			<centroidY>50</centroidY>
		</spatialEntity>
		<spatialEntity spatialType="region" scaleAndSubsystem="Cellular.Embryo">
			<clusteredness>1</clusteredness>
			<density>0.5</density>
			<area>1</area>
			<perimeter>4</perimeter>
			<distanceFromOrigin>10.51189802081432</distanceFromOrigin>
			<angle>0</angle>
			<triangleMeasure>0</triangleMeasure>
			<rectangleMeasure>0</rectangleMeasure>
			<circleMeasure>0</circleMeasure>
			<centroidX>16</centroidX>
			<centroidY>27</centroidY>
		</spatialEntity>
		<spatialEntity spatialType="region" scaleAndSubsystem="Intracellular.CDK1">
			<clusteredness>1</clusteredness>
			<density>0.500140380859375</density>
			<area>1</area>
			<perimeter>4</perimeter>
			<distanceFromOrigin>23.63260459619295</distanceFromOrigin>
			<angle>0</angle>
			<triangleMeasure>0</triangleMeasure>
			<rectangleMeasure>0</rectangleMeasure>
			<circleMeasure>0</circleMeasure>
			<centroidX>29</centroidX>
			<centroidY>50</centroidY>
		</spatialEntity>
		<spatialEntity spatialType="region" scaleAndSubsystem="Intracellular.CDK1">
			<clusteredness>1</clusteredness>
			<density>0.500140380859375</density>
			<area>1</area>
			<perimeter>4</perimeter>
			<distanceFromOrigin>10.51189802081432</distanceFromOrigin>
			<angle>0</angle>
			<triangleMeasure>0</triangleMeasure>
			<rectangleMeasure>0</rectangleMeasure>
			<circleMeasure>0</circleMeasure>
			<centroidX>16</centroidX>
			<centroidY>27</centroidY>
		</spatialEntity>
		<spatialEntity spatialType="region" scaleAndSubsystem="Intracellular.Plk1">
			<clusteredness>1</clusteredness>
			<density>0.5059806075750612</density>
			<area>1</area>
			<perimeter>4</perimeter>
			<distanceFromOrigin>23.63260459619295</distanceFromOrigin>
			<angle>0</angle>
			<triangleMeasure>0</triangleMeasure>
			<rectangleMeasure>0</rectangleMeasure>
			<circleMeasure>0</circleMeasure>
			<centroidX>29</centroidX>
			<centroidY>50</centroidY>
		</spatialEntity>
		<spatialEntity spatialType="region" scaleAndSubsystem="Intracellular.Plk1">
			<clusteredness>1</clusteredness>
			<density>0.5059806075750612</density>
			<area>1</area>
			<perimeter>4</perimeter>
			<distanceFromOrigin>10.51189802081432</distanceFromOrigin>
			<angle>0</angle>
			<triangleMeasure>0</triangleMeasure>
			<rectangleMeasure>0</rectangleMeasure>
			<circleMeasure>0</circleMeasure>
			<centroidX>16</centroidX>
			<centroidY>27</centroidY>
		</spatialEntity>
		<spatialEntity spatialType="region" scaleAndSubsystem="Intracellular.APC">
			<clusteredness>1</clusteredness>
			<density>0.3699777640548407</density>
			<area>1</area>
			<perimeter>4</perimeter>
			<distanceFromOrigin>23.63260459619295</distanceFromOrigin>
			<angle>0</angle>
			<triangleMeasure>0</triangleMeasure>
			<rectangleMeasure>0</rectangleMeasure>
			<circleMeasure>0</circleMeasure>
			<centroidX>29</centroidX>
			<centroidY>50</centroidY>
		</spatialEntity>
		<spatialEntity spatialType="region" scaleAndSubsystem="Intracellular.APC">
			<clusteredness>1</clusteredness>
			<density>0.3699777640548407</density>
			<area>1</area>
			<perimeter>4</perimeter>
			<distanceFromOrigin>10.51189802081432</distanceFromOrigin>
			<angle>0</angle>
			<triangleMeasure>0</triangleMeasure>
			<rectangleMeasure>0</rectangleMeasure>
			<circleMeasure>0</circleMeasure>
			<centroidX>16</centroidX>
			<centroidY>27</centroidY>
		</spatialEntity>
		<numericStateVariable scaleAndSubsystem="Intracellular.APC">
			<name>avgClusterednessRegions</name>
			<value>0.03785055820522323</value>
		</numericStateVariable>
		<numericStateVariable scaleAndSubsystem="Intracellular.CDK1">
			<name>avgClusterednessRegions</name>
			<value>0.03785055820522323</value>
		</numericStateVariable>
		<numericStateVariable scaleAndSubsystem="Intracellular.Plk1">
			<name>avgClusterednessRegions</name>
			<value>0.03785055820522323</value>
		</numericStateVariable>
		<numericStateVariable scaleAndSubsystem="Cellular.Embryo">
			<name>avgClusterednessRegions</name>
			<value>0.03785055820522323</value>
		</numericStateVariable>
		<numericStateVariable scaleAndSubsystem="Intracellular.APC">
			<name>avgDensityRegions</name>
			<value>0.3699777640548407</value>
		</numericStateVariable>
		<numericStateVariable scaleAndSubsystem="Intracellular.CDK1">
			<name>avgDensityRegions</name>
			<value>0.500140380859375</value>
		</numericStateVariable>
		<numericStateVariable scaleAndSubsystem="Intracellular.Plk1">
			<name>avgDensityRegions</name>
			<value>0.5059806075750612</value>
		</numericStateVariable>
		<numericStateVariable scaleAndSubsystem="Cellular.Embryo">
			<name>avgDensityRegions</name>
			<value>0.5</value>
		</numericStateVariable>
	</timepoint>
	<timepoint value="15">
		<spatialEntity spatialType="region" scaleAndSubsystem="Cellular.Embryo">
			<clusteredness>1</clusteredness>
			<density>0.5</density>
			<area>1</area>
			<perimeter>4</perimeter>
			<distanceFromOrigin>22.63846284534354</distanceFromOrigin>
			<angle>0</angle>
			<triangleMeasure>0</triangleMeasure>
			<rectangleMeasure>0</rectangleMeasure>
			<circleMeasure>0</circleMeasure>
			<centroidX>29</centroidX>
			<centroidY>49</centroidY>
		</spatialEntity>
		<spatialEntity spatialType="region" scaleAndSubsystem="Cellular.Embryo">
			<clusteredness>1</clusteredness>
			<density>0.5</density>
			<area>1</area>
			<perimeter>4</perimeter>
			<distanceFromOrigin>9.617692030835672</distanceFromOrigin>
			<angle>0</angle>
			<triangleMeasure>0</triangleMeasure>
			<rectangleMeasure>0</rectangleMeasure>
			<circleMeasure>0</circleMeasure>
			<centroidX>17</centroidX>
			<centroidY>28</centroidY>
		</spatialEntity>
		<spatialEntity spatialType="region" scaleAndSubsystem="Intracellular.CDK1">
			<clusteredness>1</clusteredness>
			<density>0.4030090032839307</density>
			<area>1</area>
			<perimeter>4</perimeter>
			<distanceFromOrigin>22.63846284534354</distanceFromOrigin>
			<angle>0</angle>
			<triangleMeasure>0</triangleMeasure>
			<rectangleMeasure>0</rectangleMeasure>
			<circleMeasure>0</circleMeasure>
			<centroidX>29</centroidX>
			<centroidY>49</centroidY>
		</spatialEntity>
		<spatialEntity spatialType="region" scaleAndSubsystem="Intracellular.CDK1">
			<clusteredness>1</clusteredness>
			<density>0.4030090032839307</density>
			<area>1</area>
			<perimeter>4</perimeter>
			<distanceFromOrigin>9.617692030835672</distanceFromOrigin>
			<angle>0</angle>
			<triangleMeasure>0</triangleMeasure>
			<rectangleMeasure>0</rectangleMeasure>
			<circleMeasure>0</circleMeasure>
			<centroidX>17</centroidX>
			<centroidY>28</centroidY>
		</spatialEntity>
		<spatialEntity spatialType="region" scaleAndSubsystem="Intracellular.Plk1">
			<clusteredness>1</clusteredness>
			<density>0.499047223259421</density>
			<area>1</area>
			<perimeter>4</perimeter>
			<distanceFromOrigin>22.63846284534354</distanceFromOrigin>
			<angle>0</angle>
			<triangleMeasure>0</triangleMeasure>
			<rectangleMeasure>0</rectangleMeasure>
			<circleMeasure>0</circleMeasure>
			<centroidX>29</centroidX>
			<centroidY>49</centroidY>
		</spatialEntity>
		<spatialEntity spatialType="region" scaleAndSubsystem="Intracellular.Plk1">
			<clusteredness>1</clusteredness>
			<density>0.499047223259421</density>
			<area>1</area>
			<perimeter>4</perimeter>
			<distanceFromOrigin>9.617692030835672</distanceFromOrigin>
			<angle>0</angle>
			<triangleMeasure>0</triangleMeasure>
			<rectangleMeasure>0</rectangleMeasure>
			<circleMeasure>0</circleMeasure>
			<centroidX>17</centroidX>
			<centroidY>28</centroidY>
		</spatialEntity>
		<spatialEntity spatialType="region" scaleAndSubsystem="Intracellular.APC">
			<clusteredness>1</clusteredness>
			<density>0.4788955688476563</density>
			<area>1</area>
			<perimeter>4</perimeter>
			<distanceFromOrigin>22.63846284534354</distanceFromOrigin>
			<angle>0</angle>
			<triangleMeasure>0</triangleMeasure>
			<rectangleMeasure>0</rectangleMeasure>
			<circleMeasure>0</circleMeasure>
			<centroidX>29</centroidX>
			<centroidY>49</centroidY>
		</spatialEntity>
		<spatialEntity spatialType="region" scaleAndSubsystem="Intracellular.APC">
			<clusteredness>1</clusteredness>
			<density>0.4788955688476563</density>
			<area>1</area>
			<perimeter>4</perimeter>
			<distanceFromOrigin>9.617692030835672</distanceFromOrigin>
			<angle>0</angle>
			<triangleMeasure>0</triangleMeasure>
			<rectangleMeasure>0</rectangleMeasure>
			<circleMeasure>0</circleMeasure>
			<centroidX>17</centroidX>
			<centroidY>28</centroidY>
		</spatialEntity>
		<numericStateVariable scaleAndSubsystem="Intracellular.APC">
			<name>avgClusterednessRegions</name>
			<value>0.04134491152973616</value>
		</numericStateVariable>
		<numericStateVariable scaleAndSubsystem="Intracellular.CDK1">
			<name>avgClusterednessRegions</name>
			<value>0.04134491152973616</value>
		</numericStateVariable>
		<numericStateVariable scaleAndSubsystem="Intracellular.Plk1">
			<name>avgClusterednessRegions</name>
			<value>0.04134491152973616</value>
		</numericStateVariable>
		<numericStateVariable scaleAndSubsystem="Cellular.Embryo">
			<name>avgClusterednessRegions</name>
			<value>0.04134491152973616</value>
		</numericStateVariable>
		<numericStateVariable scaleAndSubsystem="Intracellular.APC">
			<name>avgDensityRegions</name>
			<value>0.4788955688476563</value>
		</numericStateVariable>
		<numericStateVariable scaleAndSubsystem="Intracellular.CDK1">
			<name>avgDensityRegions</name>
			<value>0.4030090032839307</value>
		</numericStateVariable>
		<numericStateVariable scaleAndSubsystem="Intracellular.Plk1">
			<name>avgDensityRegions</name>
			<value>0.499047223259421</value>
		</numericStateVariable>
		<numericStateVariable scaleAndSubsystem="Cellular.Embryo">
			<name>avgDensityRegions</name>
			<value>0.5</value>
		</numericStateVariable>
	</timepoint>
	<timepoint value="16">
		<spatialEntity spatialType="region" scaleAndSubsystem="Cellular.Embryo">
			<clusteredness>1</clusteredness>
			<density>0.5</density>
			<area>1</area>
			<perimeter>4</perimeter>
			<distanceFromOrigin>20.50609665440988</distanceFromOrigin>
			<angle>0</angle>
			<triangleMeasure>0</triangleMeasure>
			<rectangleMeasure>0</rectangleMeasure>
			<circleMeasure>0</circleMeasure>
			<centroidX>27</centroidX>
			<centroidY>47</centroidY>
		</spatialEntity>
		<spatialEntity spatialType="region" scaleAndSubsystem="Cellular.Embryo">
			<clusteredness>1</clusteredness>
			<density>0.5</density>
			<area>1</area>
			<perimeter>4</perimeter>
			<distanceFromOrigin>9.192388155425117</distanceFromOrigin>
			<angle>0</angle>
			<triangleMeasure>0</triangleMeasure>
			<rectangleMeasure>0</rectangleMeasure>
			<circleMeasure>0</circleMeasure>
			<centroidX>18</centroidX>
			<centroidY>30</centroidY>
		</spatialEntity>
		<spatialEntity spatialType="region" scaleAndSubsystem="Intracellular.CDK1">
			<clusteredness>1</clusteredness>
			<density>0.2796231737323836</density>
			<area>1</area>
			<perimeter>4</perimeter>
			<distanceFromOrigin>20.50609665440988</distanceFromOrigin>
			<angle>0</angle>
			<triangleMeasure>0</triangleMeasure>
			<rectangleMeasure>0</rectangleMeasure>
			<circleMeasure>0</circleMeasure>
			<centroidX>27</centroidX>
			<centroidY>47</centroidY>
		</spatialEntity>
		<spatialEntity spatialType="region" scaleAndSubsystem="Intracellular.CDK1">
			<clusteredness>1</clusteredness>
			<density>0.2796231737323836</density>
			<area>1</area>
			<perimeter>4</perimeter>
			<distanceFromOrigin>9.192388155425117</distanceFromOrigin>
			<angle>0</angle>
			<triangleMeasure>0</triangleMeasure>
			<rectangleMeasure>0</rectangleMeasure>
			<circleMeasure>0</circleMeasure>
			<centroidX>18</centroidX>
			<centroidY>30</centroidY>
		</spatialEntity>
		<spatialEntity spatialType="region" scaleAndSubsystem="Intracellular.Plk1">
			<clusteredness>1</clusteredness>
			<density>0.4234240064433977</density>
			<area>1</area>
			<perimeter>4</perimeter>
			<distanceFromOrigin>20.50609665440988</distanceFromOrigin>
			<angle>0</angle>
			<triangleMeasure>0</triangleMeasure>
			<rectangleMeasure>0</rectangleMeasure>
			<circleMeasure>0</circleMeasure>
			<centroidX>27</centroidX>
			<centroidY>47</centroidY>
		</spatialEntity>
		<spatialEntity spatialType="region" scaleAndSubsystem="Intracellular.Plk1">
			<clusteredness>1</clusteredness>
			<density>0.4234240064433977</density>
			<area>1</area>
			<perimeter>4</perimeter>
			<distanceFromOrigin>9.192388155425117</distanceFromOrigin>
			<angle>0</angle>
			<triangleMeasure>0</triangleMeasure>
			<rectangleMeasure>0</rectangleMeasure>
			<circleMeasure>0</circleMeasure>
			<centroidX>18</centroidX>
			<centroidY>30</centroidY>
		</spatialEntity>
		<spatialEntity spatialType="region" scaleAndSubsystem="Intracellular.APC">
			<clusteredness>1</clusteredness>
			<density>0.5025102802351409</density>
			<area>1</area>
			<perimeter>4</perimeter>
			<distanceFromOrigin>20.50609665440988</distanceFromOrigin>
			<angle>0</angle>
			<triangleMeasure>0</triangleMeasure>
			<rectangleMeasure>0</rectangleMeasure>
			<circleMeasure>0</circleMeasure>
			<centroidX>27</centroidX>
			<centroidY>47</centroidY>
		</spatialEntity>
		<spatialEntity spatialType="region" scaleAndSubsystem="Intracellular.APC">
			<clusteredness>1</clusteredness>
			<density>0.5025102802351409</density>
			<area>1</area>
			<perimeter>4</perimeter>
			<distanceFromOrigin>9.192388155425117</distanceFromOrigin>
			<angle>0</angle>
			<triangleMeasure>0</triangleMeasure>
			<rectangleMeasure>0</rectangleMeasure>
			<circleMeasure>0</circleMeasure>
			<centroidX>18</centroidX>
			<centroidY>30</centroidY>
		</spatialEntity>
		<numericStateVariable scaleAndSubsystem="Intracellular.APC">
			<name>avgClusterednessRegions</name>
			<value>0.05198752449100364</value>
		</numericStateVariable>
		<numericStateVariable scaleAndSubsystem="Intracellular.CDK1">
			<name>avgClusterednessRegions</name>
			<value>0.05198752449100364</value>
		</numericStateVariable>
		<numericStateVariable scaleAndSubsystem="Intracellular.Plk1">
			<name>avgClusterednessRegions</name>
			<value>0.05198752449100364</value>
		</numericStateVariable>
		<numericStateVariable scaleAndSubsystem="Cellular.Embryo">
			<name>avgClusterednessRegions</name>
			<value>0.05198752449100364</value>
		</numericStateVariable>
		<numericStateVariable scaleAndSubsystem="Intracellular.APC">
			<name>avgDensityRegions</name>
			<value>0.5025102802351409</value>
		</numericStateVariable>
		<numericStateVariable scaleAndSubsystem="Intracellular.CDK1">
			<name>avgDensityRegions</name>
			<value>0.2796231737323836</value>
		</numericStateVariable>
		<numericStateVariable scaleAndSubsystem="Intracellular.Plk1">
			<name>avgDensityRegions</name>
			<value>0.4234240064433977</value>
		</numericStateVariable>
		<numericStateVariable scaleAndSubsystem="Cellular.Embryo">
			<name>avgDensityRegions</name>
			<value>0.5</value>
		</numericStateVariable>
	</timepoint>
	<timepoint value="17">
		<spatialEntity spatialType="region" scaleAndSubsystem="Cellular.Embryo">
			<clusteredness>1</clusteredness>
			<density>0.5</density>
			<area>1</area>
			<perimeter>4</perimeter>
			<distanceFromOrigin>21.55226206225231</distanceFromOrigin>
			<angle>0</angle>
			<triangleMeasure>0</triangleMeasure>
			<rectangleMeasure>0</rectangleMeasure>
			<circleMeasure>0</circleMeasure>
			<centroidX>28</centroidX>
			<centroidY>48</centroidY>
		</spatialEntity>
		<spatialEntity spatialType="region" scaleAndSubsystem="Cellular.Embryo">
			<clusteredness>1</clusteredness>
			<density>0.5</density>
			<area>1</area>
			<perimeter>4</perimeter>
			<distanceFromOrigin>9.82344135219425</distanceFromOrigin>
			<angle>0</angle>
			<triangleMeasure>0</triangleMeasure>
			<rectangleMeasure>0</rectangleMeasure>
			<circleMeasure>0</circleMeasure>
			<centroidX>17</centroidX>
			<centroidY>29</centroidY>
		</spatialEntity>
		<spatialEntity spatialType="region" scaleAndSubsystem="Intracellular.CDK1">
			<clusteredness>1</clusteredness>
			<density>0.2055169947007123</density>
			<area>1</area>
			<perimeter>4</perimeter>
			<distanceFromOrigin>21.55226206225231</distanceFromOrigin>
			<angle>0</angle>
			<triangleMeasure>0</triangleMeasure>
			<rectangleMeasure>0</rectangleMeasure>
			<circleMeasure>0</circleMeasure>
			<centroidX>28</centroidX>
			<centroidY>48</centroidY>
		</spatialEntity>
		<spatialEntity spatialType="region" scaleAndSubsystem="Intracellular.CDK1">
			<clusteredness>1</clusteredness>
			<density>0.2055169947007123</density>
			<area>1</area>
			<perimeter>4</perimeter>
			<distanceFromOrigin>9.82344135219425</distanceFromOrigin>
			<angle>0</angle>
			<triangleMeasure>0</triangleMeasure>
			<rectangleMeasure>0</rectangleMeasure>
			<circleMeasure>0</circleMeasure>
			<centroidX>17</centroidX>
			<centroidY>29</centroidY>
		</spatialEntity>
		<spatialEntity spatialType="region" scaleAndSubsystem="Intracellular.Plk1">
			<clusteredness>1</clusteredness>
			<density>0.3477568383310355</density>
			<area>1</area>
			<perimeter>4</perimeter>
			<distanceFromOrigin>21.55226206225231</distanceFromOrigin>
			<angle>0</angle>
			<triangleMeasure>0</triangleMeasure>
			<rectangleMeasure>0</rectangleMeasure>
			<circleMeasure>0</circleMeasure>
			<centroidX>28</centroidX>
			<centroidY>48</centroidY>
		</spatialEntity>
		<spatialEntity spatialType="region" scaleAndSubsystem="Intracellular.Plk1">
			<clusteredness>1</clusteredness>
			<density>0.3477568383310355</density>
			<area>1</area>
			<perimeter>4</perimeter>
			<distanceFromOrigin>9.82344135219425</distanceFromOrigin>
			<angle>0</angle>
			<triangleMeasure>0</triangleMeasure>
			<rectangleMeasure>0</rectangleMeasure>
			<circleMeasure>0</circleMeasure>
			<centroidX>17</centroidX>
			<centroidY>29</centroidY>
		</spatialEntity>
		<spatialEntity spatialType="region" scaleAndSubsystem="Intracellular.APC">
			<clusteredness>1</clusteredness>
			<density>0.4558153638652727</density>
			<area>1</area>
			<perimeter>4</perimeter>
			<distanceFromOrigin>21.55226206225231</distanceFromOrigin>
			<angle>0</angle>
			<triangleMeasure>0</triangleMeasure>
			<rectangleMeasure>0</rectangleMeasure>
			<circleMeasure>0</circleMeasure>
			<centroidX>28</centroidX>
			<centroidY>48</centroidY>
		</spatialEntity>
		<spatialEntity spatialType="region" scaleAndSubsystem="Intracellular.APC">
			<clusteredness>1</clusteredness>
			<density>0.4558153638652727</density>
			<area>1</area>
			<perimeter>4</perimeter>
			<distanceFromOrigin>9.82344135219425</distanceFromOrigin>
			<angle>0</angle>
			<triangleMeasure>0</triangleMeasure>
			<rectangleMeasure>0</rectangleMeasure>
			<circleMeasure>0</circleMeasure>
			<centroidX>17</centroidX>
			<centroidY>29</centroidY>
		</spatialEntity>
		<numericStateVariable scaleAndSubsystem="Intracellular.APC">
			<name>avgClusterednessRegions</name>
			<value>0.04554875186742769</value>
		</numericStateVariable>
		<numericStateVariable scaleAndSubsystem="Intracellular.CDK1">
			<name>avgClusterednessRegions</name>
			<value>0.04554875186742769</value>
		</numericStateVariable>
		<numericStateVariable scaleAndSubsystem="Intracellular.Plk1">
			<name>avgClusterednessRegions</name>
			<value>0.04554875186742769</value>
		</numericStateVariable>
		<numericStateVariable scaleAndSubsystem="Cellular.Embryo">
			<name>avgClusterednessRegions</name>
			<value>0.04554875186742769</value>
		</numericStateVariable>
		<numericStateVariable scaleAndSubsystem="Intracellular.APC">
			<name>avgDensityRegions</name>
			<value>0.4558153638652727</value>
		</numericStateVariable>
		<numericStateVariable scaleAndSubsystem="Intracellular.CDK1">
			<name>avgDensityRegions</name>
			<value>0.2055169947007123</value>
		</numericStateVariable>
		<numericStateVariable scaleAndSubsystem="Intracellular.Plk1">
			<name>avgDensityRegions</name>
			<value>0.3477568383310355</value>
		</numericStateVariable>
		<numericStateVariable scaleAndSubsystem="Cellular.Embryo">
			<name>avgDensityRegions</name>
			<value>0.5</value>
		</numericStateVariable>
	</timepoint>
	<timepoint value="18">
		<spatialEntity spatialType="region" scaleAndSubsystem="Cellular.Embryo">
			<clusteredness>1</clusteredness>
			<density>0.5</density>
			<area>1</area>
			<perimeter>4</perimeter>
			<distanceFromOrigin>21.55226206225231</distanceFromOrigin>
			<angle>0</angle>
			<triangleMeasure>0</triangleMeasure>
			<rectangleMeasure>0</rectangleMeasure>
			<circleMeasure>0</circleMeasure>
			<centroidX>28</centroidX>
			<centroidY>48</centroidY>
		</spatialEntity>
		<spatialEntity spatialType="region" scaleAndSubsystem="Cellular.Embryo">
			<clusteredness>1</clusteredness>
			<density>0.5</density>
			<area>1</area>
			<perimeter>4</perimeter>
			<distanceFromOrigin>8.860022573334675</distanceFromOrigin>
			<angle>0</angle>
			<triangleMeasure>0</triangleMeasure>
			<rectangleMeasure>0</rectangleMeasure>
			<circleMeasure>0</circleMeasure>
			<centroidX>18</centroidX>
			<centroidY>29</centroidY>
		</spatialEntity>
		<spatialEntity spatialType="region" scaleAndSubsystem="Intracellular.CDK1">
			<clusteredness>1</clusteredness>
			<density>0.1804146411372166</density>
			<area>1</area>
			<perimeter>4</perimeter>
			<distanceFromOrigin>21.55226206225231</distanceFromOrigin>
			<angle>0</angle>
			<triangleMeasure>0</triangleMeasure>
			<rectangleMeasure>0</rectangleMeasure>
			<circleMeasure>0</circleMeasure>
			<centroidX>28</centroidX>
			<centroidY>48</centroidY>
		</spatialEntity>
		<spatialEntity spatialType="region" scaleAndSubsystem="Intracellular.CDK1">
			<clusteredness>1</clusteredness>
			<density>0.1804146411372166</density>
			<area>1</area>
			<perimeter>4</perimeter>
			<distanceFromOrigin>8.860022573334675</distanceFromOrigin>
			<angle>0</angle>
			<triangleMeasure>0</triangleMeasure>
			<rectangleMeasure>0</rectangleMeasure>
			<circleMeasure>0</circleMeasure>
			<centroidX>18</centroidX>
			<centroidY>29</centroidY>
		</spatialEntity>
		<spatialEntity spatialType="region" scaleAndSubsystem="Intracellular.Plk1">
			<clusteredness>1</clusteredness>
			<density>0.2848936791513481</density>
			<area>1</area>
			<perimeter>4</perimeter>
			<distanceFromOrigin>21.55226206225231</distanceFromOrigin>
			<angle>0</angle>
			<triangleMeasure>0</triangleMeasure>
			<rectangleMeasure>0</rectangleMeasure>
			<circleMeasure>0</circleMeasure>
			<centroidX>28</centroidX>
			<centroidY>48</centroidY>
		</spatialEntity>
		<spatialEntity spatialType="region" scaleAndSubsystem="Intracellular.Plk1">
			<clusteredness>1</clusteredness>
			<density>0.2848936791513481</density>
			<area>1</area>
			<perimeter>4</perimeter>
			<distanceFromOrigin>8.860022573334675</distanceFromOrigin>
			<angle>0</angle>
			<triangleMeasure>0</triangleMeasure>
			<rectangleMeasure>0</rectangleMeasure>
			<circleMeasure>0</circleMeasure>
			<centroidX>18</centroidX>
			<centroidY>29</centroidY>
		</spatialEntity>
		<spatialEntity spatialType="region" scaleAndSubsystem="Intracellular.APC">
			<clusteredness>1</clusteredness>
			<density>0.3859250236960018</density>
			<area>1</area>
			<perimeter>4</perimeter>
			<distanceFromOrigin>21.55226206225231</distanceFromOrigin>
			<angle>0</angle>
			<triangleMeasure>0</triangleMeasure>
			<rectangleMeasure>0</rectangleMeasure>
			<circleMeasure>0</circleMeasure>
			<centroidX>28</centroidX>
			<centroidY>48</centroidY>
		</spatialEntity>
		<spatialEntity spatialType="region" scaleAndSubsystem="Intracellular.APC">
			<clusteredness>1</clusteredness>
			<density>0.3859250236960018</density>
			<area>1</area>
			<perimeter>4</perimeter>
			<distanceFromOrigin>8.860022573334675</distanceFromOrigin>
			<angle>0</angle>
			<triangleMeasure>0</triangleMeasure>
			<rectangleMeasure>0</rectangleMeasure>
			<circleMeasure>0</circleMeasure>
			<centroidX>18</centroidX>
			<centroidY>29</centroidY>
		</spatialEntity>
		<numericStateVariable scaleAndSubsystem="Intracellular.APC">
			<name>avgClusterednessRegions</name>
			<value>0.04657464328326223</value>
		</numericStateVariable>
		<numericStateVariable scaleAndSubsystem="Intracellular.CDK1">
			<name>avgClusterednessRegions</name>
			<value>0.04657464328326223</value>
		</numericStateVariable>
		<numericStateVariable scaleAndSubsystem="Intracellular.Plk1">
			<name>avgClusterednessRegions</name>
			<value>0.04657464328326223</value>
		</numericStateVariable>
		<numericStateVariable scaleAndSubsystem="Cellular.Embryo">
			<name>avgClusterednessRegions</name>
			<value>0.04657464328326223</value>
		</numericStateVariable>
		<numericStateVariable scaleAndSubsystem="Intracellular.APC">
			<name>avgDensityRegions</name>
			<value>0.3859250236960018</value>
		</numericStateVariable>
		<numericStateVariable scaleAndSubsystem="Intracellular.CDK1">
			<name>avgDensityRegions</name>
			<value>0.1804146411372166</value>
		</numericStateVariable>
		<numericStateVariable scaleAndSubsystem="Intracellular.Plk1">
			<name>avgDensityRegions</name>
			<value>0.2848936791513481</value>
		</numericStateVariable>
		<numericStateVariable scaleAndSubsystem="Cellular.Embryo">
			<name>avgDensityRegions</name>
			<value>0.5</value>
		</numericStateVariable>
	</timepoint>
	<timepoint value="19">
		<spatialEntity spatialType="region" scaleAndSubsystem="Cellular.Embryo">
			<clusteredness>1</clusteredness>
			<density>0.5</density>
			<area>1</area>
			<perimeter>4</perimeter>
			<distanceFromOrigin>21.55226206225231</distanceFromOrigin>
			<angle>0</angle>
			<triangleMeasure>0</triangleMeasure>
			<rectangleMeasure>0</rectangleMeasure>
			<circleMeasure>0</circleMeasure>
			<centroidX>28</centroidX>
			<centroidY>48</centroidY>
		</spatialEntity>
		<spatialEntity spatialType="region" scaleAndSubsystem="Cellular.Embryo">
			<clusteredness>1</clusteredness>
			<density>0.5</density>
			<area>1</area>
			<perimeter>4</perimeter>
			<distanceFromOrigin>9.82344135219425</distanceFromOrigin>
			<angle>0</angle>
			<triangleMeasure>0</triangleMeasure>
			<rectangleMeasure>0</rectangleMeasure>
			<circleMeasure>0</circleMeasure>
			<centroidX>17</centroidX>
			<centroidY>29</centroidY>
		</spatialEntity>
		<spatialEntity spatialType="region" scaleAndSubsystem="Intracellular.CDK1">
			<clusteredness>1</clusteredness>
			<density>0.1851060605516621</density>
			<area>1</area>
			<perimeter>4</perimeter>
			<distanceFromOrigin>21.55226206225231</distanceFromOrigin>
			<angle>0</angle>
			<triangleMeasure>0</triangleMeasure>
			<rectangleMeasure>0</rectangleMeasure>
			<circleMeasure>0</circleMeasure>
			<centroidX>28</centroidX>
			<centroidY>48</centroidY>
		</spatialEntity>
		<spatialEntity spatialType="region" scaleAndSubsystem="Intracellular.CDK1">
			<clusteredness>1</clusteredness>
			<density>0.1851060605516621</density>
			<area>1</area>
			<perimeter>4</perimeter>
			<distanceFromOrigin>9.82344135219425</distanceFromOrigin>
			<angle>0</angle>
			<triangleMeasure>0</triangleMeasure>
			<rectangleMeasure>0</rectangleMeasure>
			<circleMeasure>0</circleMeasure>
			<centroidX>17</centroidX>
			<centroidY>29</centroidY>
		</spatialEntity>
		<spatialEntity spatialType="region" scaleAndSubsystem="Intracellular.Plk1">
			<clusteredness>1</clusteredness>
			<density>0.23338249056947</density>
			<area>1</area>
			<perimeter>4</perimeter>
			<distanceFromOrigin>21.55226206225231</distanceFromOrigin>
			<angle>0</angle>
			<triangleMeasure>0</triangleMeasure>
			<rectangleMeasure>0</rectangleMeasure>
			<circleMeasure>0</circleMeasure>
			<centroidX>28</centroidX>
			<centroidY>48</centroidY>
		</spatialEntity>
		<spatialEntity spatialType="region" scaleAndSubsystem="Intracellular.Plk1">
			<clusteredness>1</clusteredness>
			<density>0.23338249056947</density>
			<area>1</area>
			<perimeter>4</perimeter>
			<distanceFromOrigin>9.82344135219425</distanceFromOrigin>
			<angle>0</angle>
			<triangleMeasure>0</triangleMeasure>
			<rectangleMeasure>0</rectangleMeasure>
			<circleMeasure>0</circleMeasure>
			<centroidX>17</centroidX>
			<centroidY>29</centroidY>
		</spatialEntity>
		<spatialEntity spatialType="region" scaleAndSubsystem="Intracellular.APC">
			<clusteredness>1</clusteredness>
			<density>0.3190876081878063</density>
			<area>1</area>
			<perimeter>4</perimeter>
			<distanceFromOrigin>21.55226206225231</distanceFromOrigin>
			<angle>0</angle>
			<triangleMeasure>0</triangleMeasure>
			<rectangleMeasure>0</rectangleMeasure>
			<circleMeasure>0</circleMeasure>
			<centroidX>28</centroidX>
			<centroidY>48</centroidY>
		</spatialEntity>
		<spatialEntity spatialType="region" scaleAndSubsystem="Intracellular.APC">
			<clusteredness>1</clusteredness>
			<density>0.3190876081878063</density>
			<area>1</area>
			<perimeter>4</perimeter>
			<distanceFromOrigin>9.82344135219425</distanceFromOrigin>
			<angle>0</angle>
			<triangleMeasure>0</triangleMeasure>
			<rectangleMeasure>0</rectangleMeasure>
			<circleMeasure>0</circleMeasure>
			<centroidX>17</centroidX>
			<centroidY>29</centroidY>
		</spatialEntity>
		<numericStateVariable scaleAndSubsystem="Intracellular.APC">
			<name>avgClusterednessRegions</name>
			<value>0.04554875186742769</value>
		</numericStateVariable>
		<numericStateVariable scaleAndSubsystem="Intracellular.CDK1">
			<name>avgClusterednessRegions</name>
			<value>0.04554875186742769</value>
		</numericStateVariable>
		<numericStateVariable scaleAndSubsystem="Intracellular.Plk1">
			<name>avgClusterednessRegions</name>
			<value>0.04554875186742769</value>
		</numericStateVariable>
		<numericStateVariable scaleAndSubsystem="Cellular.Embryo">
			<name>avgClusterednessRegions</name>
			<value>0.04554875186742769</value>
		</numericStateVariable>
		<numericStateVariable scaleAndSubsystem="Intracellular.APC">
			<name>avgDensityRegions</name>
			<value>0.3190876081878063</value>
		</numericStateVariable>
		<numericStateVariable scaleAndSubsystem="Intracellular.CDK1">
			<name>avgDensityRegions</name>
			<value>0.1851060605516621</value>
		</numericStateVariable>
		<numericStateVariable scaleAndSubsystem="Intracellular.Plk1">
			<name>avgDensityRegions</name>
			<value>0.23338249056947</value>
		</numericStateVariable>
		<numericStateVariable scaleAndSubsystem="Cellular.Embryo">
			<name>avgDensityRegions</name>
			<value>0.5</value>
		</numericStateVariable>
	</timepoint>
	<timepoint value="20">
		<spatialEntity spatialType="region" scaleAndSubsystem="Cellular.Embryo">
			<clusteredness>1</clusteredness>
			<density>0.5</density>
			<area>1</area>
			<perimeter>4</perimeter>
			<distanceFromOrigin>21.55226206225231</distanceFromOrigin>
			<angle>0</angle>
			<triangleMeasure>0</triangleMeasure>
			<rectangleMeasure>0</rectangleMeasure>
			<circleMeasure>0</circleMeasure>
			<centroidX>28</centroidX>
			<centroidY>48</centroidY>
		</spatialEntity>
		<spatialEntity spatialType="region" scaleAndSubsystem="Cellular.Embryo">
			<clusteredness>1</clusteredness>
			<density>0.5</density>
			<area>1</area>
			<perimeter>4</perimeter>
			<distanceFromOrigin>9.617692030835672</distanceFromOrigin>
			<angle>0</angle>
			<triangleMeasure>0</triangleMeasure>
			<rectangleMeasure>0</rectangleMeasure>
			<circleMeasure>0</circleMeasure>
			<centroidX>17</centroidX>
			<centroidY>28</centroidY>
		</spatialEntity>
		<spatialEntity spatialType="region" scaleAndSubsystem="Intracellular.CDK1">
			<clusteredness>1</clusteredness>
			<density>0.2008139068005132</density>
			<area>1</area>
			<perimeter>4</perimeter>
			<distanceFromOrigin>21.55226206225231</distanceFromOrigin>
			<angle>0</angle>
			<triangleMeasure>0</triangleMeasure>
			<rectangleMeasure>0</rectangleMeasure>
			<circleMeasure>0</circleMeasure>
			<centroidX>28</centroidX>
			<centroidY>48</centroidY>
		</spatialEntity>
		<spatialEntity spatialType="region" scaleAndSubsystem="Intracellular.CDK1">
			<clusteredness>1</clusteredness>
			<density>0.2008139068005132</density>
			<area>1</area>
			<perimeter>4</perimeter>
			<distanceFromOrigin>9.617692030835672</distanceFromOrigin>
			<angle>0</angle>
			<triangleMeasure>0</triangleMeasure>
			<rectangleMeasure>0</rectangleMeasure>
			<circleMeasure>0</circleMeasure>
			<centroidX>17</centroidX>
			<centroidY>28</centroidY>
		</spatialEntity>
		<spatialEntity spatialType="region" scaleAndSubsystem="Intracellular.Plk1">
			<clusteredness>1</clusteredness>
			<density>0.1913112864774816</density>
			<area>1</area>
			<perimeter>4</perimeter>
			<distanceFromOrigin>21.55226206225231</distanceFromOrigin>
			<angle>0</angle>
			<triangleMeasure>0</triangleMeasure>
			<rectangleMeasure>0</rectangleMeasure>
			<circleMeasure>0</circleMeasure>
			<centroidX>28</centroidX>
			<centroidY>48</centroidY>
		</spatialEntity>
		<spatialEntity spatialType="region" scaleAndSubsystem="Intracellular.Plk1">
			<clusteredness>1</clusteredness>
			<density>0.1913112864774816</density>
			<area>1</area>
			<perimeter>4</perimeter>
			<distanceFromOrigin>9.617692030835672</distanceFromOrigin>
			<angle>0</angle>
			<triangleMeasure>0</triangleMeasure>
			<rectangleMeasure>0</rectangleMeasure>
			<circleMeasure>0</circleMeasure>
			<centroidX>17</centroidX>
			<centroidY>28</centroidY>
		</spatialEntity>
		<spatialEntity spatialType="region" scaleAndSubsystem="Intracellular.APC">
			<clusteredness>1</clusteredness>
			<density>0.2619631000593597</density>
			<area>1</area>
			<perimeter>4</perimeter>
			<distanceFromOrigin>21.55226206225231</distanceFromOrigin>
			<angle>0</angle>
			<triangleMeasure>0</triangleMeasure>
			<rectangleMeasure>0</rectangleMeasure>
			<circleMeasure>0</circleMeasure>
			<centroidX>28</centroidX>
			<centroidY>48</centroidY>
		</spatialEntity>
		<spatialEntity spatialType="region" scaleAndSubsystem="Intracellular.APC">
			<clusteredness>1</clusteredness>
			<density>0.2619631000593597</density>
			<area>1</area>
			<perimeter>4</perimeter>
			<distanceFromOrigin>9.617692030835672</distanceFromOrigin>
			<angle>0</angle>
			<triangleMeasure>0</triangleMeasure>
			<rectangleMeasure>0</rectangleMeasure>
			<circleMeasure>0</circleMeasure>
			<centroidX>17</centroidX>
			<centroidY>28</centroidY>
		</spatialEntity>
		<numericStateVariable scaleAndSubsystem="Intracellular.APC">
			<name>avgClusterednessRegions</name>
			<value>0.04381079543383235</value>
		</numericStateVariable>
		<numericStateVariable scaleAndSubsystem="Intracellular.CDK1">
			<name>avgClusterednessRegions</name>
			<value>0.04381079543383235</value>
		</numericStateVariable>
		<numericStateVariable scaleAndSubsystem="Intracellular.Plk1">
			<name>avgClusterednessRegions</name>
			<value>0.04381079543383235</value>
		</numericStateVariable>
		<numericStateVariable scaleAndSubsystem="Cellular.Embryo">
			<name>avgClusterednessRegions</name>
			<value>0.04381079543383235</value>
		</numericStateVariable>
		<numericStateVariable scaleAndSubsystem="Intracellular.APC">
			<name>avgDensityRegions</name>
			<value>0.2619631000593597</value>
		</numericStateVariable>
		<numericStateVariable scaleAndSubsystem="Intracellular.CDK1">
			<name>avgDensityRegions</name>
			<value>0.2008139068005132</value>
		</numericStateVariable>
		<numericStateVariable scaleAndSubsystem="Intracellular.Plk1">
			<name>avgDensityRegions</name>
			<value>0.1913112864774816</value>
		</numericStateVariable>
		<numericStateVariable scaleAndSubsystem="Cellular.Embryo">
			<name>avgDensityRegions</name>
			<value>0.5</value>
		</numericStateVariable>
	</timepoint>
	<timepoint value="21">
		<spatialEntity spatialType="region" scaleAndSubsystem="Cellular.Embryo">
			<clusteredness>1</clusteredness>
			<density>0.5</density>
			<area>1</area>
			<perimeter>4</perimeter>
			<distanceFromOrigin>20.55480479109447</distanceFromOrigin>
			<angle>0</angle>
			<triangleMeasure>0</triangleMeasure>
			<rectangleMeasure>0</rectangleMeasure>
			<circleMeasure>0</circleMeasure>
			<centroidX>28</centroidX>
			<centroidY>47</centroidY>
		</spatialEntity>
		<spatialEntity spatialType="region" scaleAndSubsystem="Cellular.Embryo">
			<clusteredness>1</clusteredness>
			<density>0.5</density>
			<area>1</area>
			<perimeter>4</perimeter>
			<distanceFromOrigin>9.82344135219425</distanceFromOrigin>
			<angle>0</angle>
			<triangleMeasure>0</triangleMeasure>
			<rectangleMeasure>0</rectangleMeasure>
			<circleMeasure>0</circleMeasure>
			<centroidX>17</centroidX>
			<centroidY>29</centroidY>
		</spatialEntity>
		<spatialEntity spatialType="region" scaleAndSubsystem="Intracellular.CDK1">
			<clusteredness>1</clusteredness>
			<density>0.219436211679496</density>
			<area>1</area>
			<perimeter>4</perimeter>
			<distanceFromOrigin>20.55480479109447</distanceFromOrigin>
			<angle>0</angle>
			<triangleMeasure>0</triangleMeasure>
			<rectangleMeasure>0</rectangleMeasure>
			<circleMeasure>0</circleMeasure>
			<centroidX>28</centroidX>
			<centroidY>47</centroidY>
		</spatialEntity>
		<spatialEntity spatialType="region" scaleAndSubsystem="Intracellular.CDK1">
			<clusteredness>1</clusteredness>
			<density>0.219436211679496</density>
			<area>1</area>
			<perimeter>4</perimeter>
			<distanceFromOrigin>9.82344135219425</distanceFromOrigin>
			<angle>0</angle>
			<triangleMeasure>0</triangleMeasure>
			<rectangleMeasure>0</rectangleMeasure>
			<circleMeasure>0</circleMeasure>
			<centroidX>17</centroidX>
			<centroidY>29</centroidY>
		</spatialEntity>
		<spatialEntity spatialType="region" scaleAndSubsystem="Intracellular.Plk1">
			<clusteredness>1</clusteredness>
			<density>0.1571289960075827</density>
			<area>1</area>
			<perimeter>4</perimeter>
			<distanceFromOrigin>20.55480479109447</distanceFromOrigin>
			<angle>0</angle>
			<triangleMeasure>0</triangleMeasure>
			<rectangleMeasure>0</rectangleMeasure>
			<circleMeasure>0</circleMeasure>
			<centroidX>28</centroidX>
			<centroidY>47</centroidY>
		</spatialEntity>
		<spatialEntity spatialType="region" scaleAndSubsystem="Intracellular.Plk1">
			<clusteredness>1</clusteredness>
			<density>0.1571289960075827</density>
			<area>1</area>
			<perimeter>4</perimeter>
			<distanceFromOrigin>9.82344135219425</distanceFromOrigin>
			<angle>0</angle>
			<triangleMeasure>0</triangleMeasure>
			<rectangleMeasure>0</rectangleMeasure>
			<circleMeasure>0</circleMeasure>
			<centroidX>17</centroidX>
			<centroidY>29</centroidY>
		</spatialEntity>
		<spatialEntity spatialType="region" scaleAndSubsystem="Intracellular.APC">
			<clusteredness>1</clusteredness>
			<density>0.2146371878829657</density>
			<area>1</area>
			<perimeter>4</perimeter>
			<distanceFromOrigin>20.55480479109447</distanceFromOrigin>
			<angle>0</angle>
			<triangleMeasure>0</triangleMeasure>
			<rectangleMeasure>0</rectangleMeasure>
			<circleMeasure>0</circleMeasure>
			<centroidX>28</centroidX>
			<centroidY>47</centroidY>
		</spatialEntity>
		<spatialEntity spatialType="region" scaleAndSubsystem="Intracellular.APC">
			<clusteredness>1</clusteredness>
			<density>0.2146371878829657</density>
			<area>1</area>
			<perimeter>4</perimeter>
			<distanceFromOrigin>9.82344135219425</distanceFromOrigin>
			<angle>0</angle>
			<triangleMeasure>0</triangleMeasure>
			<rectangleMeasure>0</rectangleMeasure>
			<circleMeasure>0</circleMeasure>
			<centroidX>17</centroidX>
			<centroidY>29</centroidY>
		</spatialEntity>
		<numericStateVariable scaleAndSubsystem="Intracellular.APC">
			<name>avgClusterednessRegions</name>
			<value>0.04740454631399772</value>
		</numericStateVariable>
		<numericStateVariable scaleAndSubsystem="Intracellular.CDK1">
			<name>avgClusterednessRegions</name>
			<value>0.04740454631399772</value>
		</numericStateVariable>
		<numericStateVariable scaleAndSubsystem="Intracellular.Plk1">
			<name>avgClusterednessRegions</name>
			<value>0.04740454631399772</value>
		</numericStateVariable>
		<numericStateVariable scaleAndSubsystem="Cellular.Embryo">
			<name>avgClusterednessRegions</name>
			<value>0.04740454631399772</value>
		</numericStateVariable>
		<numericStateVariable scaleAndSubsystem="Intracellular.APC">
			<name>avgDensityRegions</name>
			<value>0.2146371878829657</value>
		</numericStateVariable>
		<numericStateVariable scaleAndSubsystem="Intracellular.CDK1">
			<name>avgDensityRegions</name>
			<value>0.219436211679496</value>
		</numericStateVariable>
		<numericStateVariable scaleAndSubsystem="Intracellular.Plk1">
			<name>avgDensityRegions</name>
			<value>0.1571289960075827</value>
		</numericStateVariable>
		<numericStateVariable scaleAndSubsystem="Cellular.Embryo">
			<name>avgDensityRegions</name>
			<value>0.5</value>
		</numericStateVariable>
	</timepoint>
	<timepoint value="22">
		<spatialEntity spatialType="region" scaleAndSubsystem="Cellular.Embryo">
			<clusteredness>1</clusteredness>
			<density>0.5</density>
			<area>1</area>
			<perimeter>4</perimeter>
			<distanceFromOrigin>20.55480479109447</distanceFromOrigin>
			<angle>0</angle>
			<triangleMeasure>0</triangleMeasure>
			<rectangleMeasure>0</rectangleMeasure>
			<circleMeasure>0</circleMeasure>
			<centroidX>28</centroidX>
			<centroidY>47</centroidY>
		</spatialEntity>
		<spatialEntity spatialType="region" scaleAndSubsystem="Cellular.Embryo">
			<clusteredness>1</clusteredness>
			<density>0.5</density>
			<area>1</area>
			<perimeter>4</perimeter>
			<distanceFromOrigin>9.82344135219425</distanceFromOrigin>
			<angle>0</angle>
			<triangleMeasure>0</triangleMeasure>
			<rectangleMeasure>0</rectangleMeasure>
			<circleMeasure>0</circleMeasure>
			<centroidX>17</centroidX>
			<centroidY>29</centroidY>
		</spatialEntity>
		<spatialEntity spatialType="region" scaleAndSubsystem="Intracellular.CDK1">
			<clusteredness>1</clusteredness>
			<density>0.2387369492474724</density>
			<area>1</area>
			<perimeter>4</perimeter>
			<distanceFromOrigin>20.55480479109447</distanceFromOrigin>
			<angle>0</angle>
			<triangleMeasure>0</triangleMeasure>
			<rectangleMeasure>0</rectangleMeasure>
			<circleMeasure>0</circleMeasure>
			<centroidX>28</centroidX>
			<centroidY>47</centroidY>
		</spatialEntity>
		<spatialEntity spatialType="region" scaleAndSubsystem="Intracellular.CDK1">
			<clusteredness>1</clusteredness>
			<density>0.2387369492474724</density>
			<area>1</area>
			<perimeter>4</perimeter>
			<distanceFromOrigin>9.82344135219425</distanceFromOrigin>
			<angle>0</angle>
			<triangleMeasure>0</triangleMeasure>
			<rectangleMeasure>0</rectangleMeasure>
			<circleMeasure>0</circleMeasure>
			<centroidX>17</centroidX>
			<centroidY>29</centroidY>
		</spatialEntity>
		<spatialEntity spatialType="region" scaleAndSubsystem="Intracellular.Plk1">
			<clusteredness>1</clusteredness>
			<density>0.1296757716758578</density>
			<area>1</area>
			<perimeter>4</perimeter>
			<distanceFromOrigin>20.55480479109447</distanceFromOrigin>
			<angle>0</angle>
			<triangleMeasure>0</triangleMeasure>
			<rectangleMeasure>0</rectangleMeasure>
			<circleMeasure>0</circleMeasure>
			<centroidX>28</centroidX>
			<centroidY>47</centroidY>
		</spatialEntity>
		<spatialEntity spatialType="region" scaleAndSubsystem="Intracellular.Plk1">
			<clusteredness>1</clusteredness>
			<density>0.1296757716758578</density>
			<area>1</area>
			<perimeter>4</perimeter>
			<distanceFromOrigin>9.82344135219425</distanceFromOrigin>
			<angle>0</angle>
			<triangleMeasure>0</triangleMeasure>
			<rectangleMeasure>0</rectangleMeasure>
			<circleMeasure>0</circleMeasure>
			<centroidX>17</centroidX>
			<centroidY>29</centroidY>
		</spatialEntity>
		<spatialEntity spatialType="region" scaleAndSubsystem="Intracellular.APC">
			<clusteredness>1</clusteredness>
			<density>0.1757659014533548</density>
			<area>1</area>
			<perimeter>4</perimeter>
			<distanceFromOrigin>20.55480479109447</distanceFromOrigin>
			<angle>0</angle>
			<triangleMeasure>0</triangleMeasure>
			<rectangleMeasure>0</rectangleMeasure>
			<circleMeasure>0</circleMeasure>
			<centroidX>28</centroidX>
			<centroidY>47</centroidY>
		</spatialEntity>
		<spatialEntity spatialType="region" scaleAndSubsystem="Intracellular.APC">
			<clusteredness>1</clusteredness>
			<density>0.1757659014533548</density>
			<area>1</area>
			<perimeter>4</perimeter>
			<distanceFromOrigin>9.82344135219425</distanceFromOrigin>
			<angle>0</angle>
			<triangleMeasure>0</triangleMeasure>
			<rectangleMeasure>0</rectangleMeasure>
			<circleMeasure>0</circleMeasure>
			<centroidX>17</centroidX>
			<centroidY>29</centroidY>
		</spatialEntity>
		<numericStateVariable scaleAndSubsystem="Intracellular.APC">
			<name>avgClusterednessRegions</name>
			<value>0.04740454631399772</value>
		</numericStateVariable>
		<numericStateVariable scaleAndSubsystem="Intracellular.CDK1">
			<name>avgClusterednessRegions</name>
			<value>0.04740454631399772</value>
		</numericStateVariable>
		<numericStateVariable scaleAndSubsystem="Intracellular.Plk1">
			<name>avgClusterednessRegions</name>
			<value>0.04740454631399772</value>
		</numericStateVariable>
		<numericStateVariable scaleAndSubsystem="Cellular.Embryo">
			<name>avgClusterednessRegions</name>
			<value>0.04740454631399772</value>
		</numericStateVariable>
		<numericStateVariable scaleAndSubsystem="Intracellular.APC">
			<name>avgDensityRegions</name>
			<value>0.1757659014533548</value>
		</numericStateVariable>
		<numericStateVariable scaleAndSubsystem="Intracellular.CDK1">
			<name>avgDensityRegions</name>
			<value>0.2387369492474724</value>
		</numericStateVariable>
		<numericStateVariable scaleAndSubsystem="Intracellular.Plk1">
			<name>avgDensityRegions</name>
			<value>0.1296757716758578</value>
		</numericStateVariable>
		<numericStateVariable scaleAndSubsystem="Cellular.Embryo">
			<name>avgDensityRegions</name>
			<value>0.5</value>
		</numericStateVariable>
	</timepoint>
	<timepoint value="23">
		<spatialEntity spatialType="region" scaleAndSubsystem="Cellular.Embryo">
			<clusteredness>1</clusteredness>
			<density>0.5</density>
			<area>1</area>
			<perimeter>4</perimeter>
			<distanceFromOrigin>20.55480479109447</distanceFromOrigin>
			<angle>0</angle>
			<triangleMeasure>0</triangleMeasure>
			<rectangleMeasure>0</rectangleMeasure>
			<circleMeasure>0</circleMeasure>
			<centroidX>28</centroidX>
			<centroidY>47</centroidY>
		</spatialEntity>
		<spatialEntity spatialType="region" scaleAndSubsystem="Cellular.Embryo">
			<clusteredness>1</clusteredness>
			<density>0.5</density>
			<area>1</area>
			<perimeter>4</perimeter>
			<distanceFromOrigin>10.12422836565829</distanceFromOrigin>
			<angle>0</angle>
			<triangleMeasure>0</triangleMeasure>
			<rectangleMeasure>0</rectangleMeasure>
			<circleMeasure>0</circleMeasure>
			<centroidX>17</centroidX>
			<centroidY>30</centroidY>
		</spatialEntity>
		<spatialEntity spatialType="region" scaleAndSubsystem="Intracellular.CDK1">
			<clusteredness>1</clusteredness>
			<density>0.2581887637867647</density>
			<area>1</area>
			<perimeter>4</perimeter>
			<distanceFromOrigin>20.55480479109447</distanceFromOrigin>
			<angle>0</angle>
			<triangleMeasure>0</triangleMeasure>
			<rectangleMeasure>0</rectangleMeasure>
			<circleMeasure>0</circleMeasure>
			<centroidX>28</centroidX>
			<centroidY>47</centroidY>
		</spatialEntity>
		<spatialEntity spatialType="region" scaleAndSubsystem="Intracellular.CDK1">
			<clusteredness>1</clusteredness>
			<density>0.2581887637867647</density>
			<area>1</area>
			<perimeter>4</perimeter>
			<distanceFromOrigin>10.12422836565829</distanceFromOrigin>
			<angle>0</angle>
			<triangleMeasure>0</triangleMeasure>
			<rectangleMeasure>0</rectangleMeasure>
			<circleMeasure>0</circleMeasure>
			<centroidX>17</centroidX>
			<centroidY>30</centroidY>
		</spatialEntity>
		<spatialEntity spatialType="region" scaleAndSubsystem="Intracellular.Plk1">
			<clusteredness>1</clusteredness>
			<density>0.1081912470798866</density>
			<area>1</area>
			<perimeter>4</perimeter>
			<distanceFromOrigin>20.55480479109447</distanceFromOrigin>
			<angle>0</angle>
			<triangleMeasure>0</triangleMeasure>
			<rectangleMeasure>0</rectangleMeasure>
			<circleMeasure>0</circleMeasure>
			<centroidX>28</centroidX>
			<centroidY>47</centroidY>
		</spatialEntity>
		<spatialEntity spatialType="region" scaleAndSubsystem="Intracellular.Plk1">
			<clusteredness>1</clusteredness>
			<density>0.1081912470798866</density>
			<area>1</area>
			<perimeter>4</perimeter>
			<distanceFromOrigin>10.12422836565829</distanceFromOrigin>
			<angle>0</angle>
			<triangleMeasure>0</triangleMeasure>
			<rectangleMeasure>0</rectangleMeasure>
			<circleMeasure>0</circleMeasure>
			<centroidX>17</centroidX>
			<centroidY>30</centroidY>
		</spatialEntity>
		<spatialEntity spatialType="region" scaleAndSubsystem="Intracellular.APC">
			<clusteredness>1</clusteredness>
			<density>0.1439133588005515</density>
			<area>1</area>
			<perimeter>4</perimeter>
			<distanceFromOrigin>20.55480479109447</distanceFromOrigin>
			<angle>0</angle>
			<triangleMeasure>0</triangleMeasure>
			<rectangleMeasure>0</rectangleMeasure>
			<circleMeasure>0</circleMeasure>
			<centroidX>28</centroidX>
			<centroidY>47</centroidY>
		</spatialEntity>
		<spatialEntity spatialType="region" scaleAndSubsystem="Intracellular.APC">
			<clusteredness>1</clusteredness>
			<density>0.1439133588005515</density>
			<area>1</area>
			<perimeter>4</perimeter>
			<distanceFromOrigin>10.12422836565829</distanceFromOrigin>
			<angle>0</angle>
			<triangleMeasure>0</triangleMeasure>
			<rectangleMeasure>0</rectangleMeasure>
			<circleMeasure>0</circleMeasure>
			<centroidX>17</centroidX>
			<centroidY>30</centroidY>
		</spatialEntity>
		<numericStateVariable scaleAndSubsystem="Intracellular.APC">
			<name>avgClusterednessRegions</name>
			<value>0.04938647983247948</value>
		</numericStateVariable>
		<numericStateVariable scaleAndSubsystem="Intracellular.CDK1">
			<name>avgClusterednessRegions</name>
			<value>0.04938647983247948</value>
		</numericStateVariable>
		<numericStateVariable scaleAndSubsystem="Intracellular.Plk1">
			<name>avgClusterednessRegions</name>
			<value>0.04938647983247948</value>
		</numericStateVariable>
		<numericStateVariable scaleAndSubsystem="Cellular.Embryo">
			<name>avgClusterednessRegions</name>
			<value>0.04938647983247948</value>
		</numericStateVariable>
		<numericStateVariable scaleAndSubsystem="Intracellular.APC">
			<name>avgDensityRegions</name>
			<value>0.1439133588005515</value>
		</numericStateVariable>
		<numericStateVariable scaleAndSubsystem="Intracellular.CDK1">
			<name>avgDensityRegions</name>
			<value>0.2581887637867647</value>
		</numericStateVariable>
		<numericStateVariable scaleAndSubsystem="Intracellular.Plk1">
			<name>avgDensityRegions</name>
			<value>0.1081912470798866</value>
		</numericStateVariable>
		<numericStateVariable scaleAndSubsystem="Cellular.Embryo">
			<name>avgDensityRegions</name>
			<value>0.5</value>
		</numericStateVariable>
	</timepoint>
	<timepoint value="24">
		<spatialEntity spatialType="region" scaleAndSubsystem="Cellular.Embryo">
			<clusteredness>1</clusteredness>
			<density>0.5</density>
			<area>1</area>
			<perimeter>4</perimeter>
			<distanceFromOrigin>20.55480479109447</distanceFromOrigin>
			<angle>0</angle>
			<triangleMeasure>0</triangleMeasure>
			<rectangleMeasure>0</rectangleMeasure>
			<circleMeasure>0</circleMeasure>
			<centroidX>28</centroidX>
			<centroidY>47</centroidY>
		</spatialEntity>
		<spatialEntity spatialType="region" scaleAndSubsystem="Cellular.Embryo">
			<clusteredness>1</clusteredness>
			<density>0.5</density>
			<area>1</area>
			<perimeter>4</perimeter>
			<distanceFromOrigin>9.82344135219425</distanceFromOrigin>
			<angle>0</angle>
			<triangleMeasure>0</triangleMeasure>
			<rectangleMeasure>0</rectangleMeasure>
			<circleMeasure>0</circleMeasure>
			<centroidX>17</centroidX>
			<centroidY>29</centroidY>
		</spatialEntity>
		<spatialEntity spatialType="region" scaleAndSubsystem="Intracellular.CDK1">
			<clusteredness>1</clusteredness>
			<density>0.2776736988740809</density>
			<area>1</area>
			<perimeter>4</perimeter>
			<distanceFromOrigin>20.55480479109447</distanceFromOrigin>
			<angle>0</angle>
			<triangleMeasure>0</triangleMeasure>
			<rectangleMeasure>0</rectangleMeasure>
			<circleMeasure>0</circleMeasure>
			<centroidX>28</centroidX>
			<centroidY>47</centroidY>
		</spatialEntity>
		<spatialEntity spatialType="region" scaleAndSubsystem="Intracellular.CDK1">
			<clusteredness>1</clusteredness>
			<density>0.2776736988740809</density>
			<area>1</area>
			<perimeter>4</perimeter>
			<distanceFromOrigin>9.82344135219425</distanceFromOrigin>
			<angle>0</angle>
			<triangleMeasure>0</triangleMeasure>
			<rectangleMeasure>0</rectangleMeasure>
			<circleMeasure>0</circleMeasure>
			<centroidX>17</centroidX>
			<centroidY>29</centroidY>
		</spatialEntity>
		<spatialEntity spatialType="region" scaleAndSubsystem="Intracellular.Plk1">
			<clusteredness>1</clusteredness>
			<density>0.09233736524394914</density>
			<area>1</area>
			<perimeter>4</perimeter>
			<distanceFromOrigin>20.55480479109447</distanceFromOrigin>
			<angle>0</angle>
			<triangleMeasure>0</triangleMeasure>
			<rectangleMeasure>0</rectangleMeasure>
			<circleMeasure>0</circleMeasure>
			<centroidX>28</centroidX>
			<centroidY>47</centroidY>
		</spatialEntity>
		<spatialEntity spatialType="region" scaleAndSubsystem="Intracellular.Plk1">
			<clusteredness>1</clusteredness>
			<density>0.09233736524394914</density>
			<area>1</area>
			<perimeter>4</perimeter>
			<distanceFromOrigin>9.82344135219425</distanceFromOrigin>
			<angle>0</angle>
			<triangleMeasure>0</triangleMeasure>
			<rectangleMeasure>0</rectangleMeasure>
			<circleMeasure>0</circleMeasure>
			<centroidX>17</centroidX>
			<centroidY>29</centroidY>
		</spatialEntity>
		<spatialEntity spatialType="region" scaleAndSubsystem="Intracellular.APC">
			<clusteredness>1</clusteredness>
			<density>0.1178284289790135</density>
			<area>1</area>
			<perimeter>4</perimeter>
			<distanceFromOrigin>20.55480479109447</distanceFromOrigin>
			<angle>0</angle>
			<triangleMeasure>0</triangleMeasure>
			<rectangleMeasure>0</rectangleMeasure>
			<circleMeasure>0</circleMeasure>
			<centroidX>28</centroidX>
			<centroidY>47</centroidY>
		</spatialEntity>
		<spatialEntity spatialType="region" scaleAndSubsystem="Intracellular.APC">
			<clusteredness>1</clusteredness>
			<density>0.1178284289790135</density>
			<area>1</area>
			<perimeter>4</perimeter>
			<distanceFromOrigin>9.82344135219425</distanceFromOrigin>
			<angle>0</angle>
			<triangleMeasure>0</triangleMeasure>
			<rectangleMeasure>0</rectangleMeasure>
			<circleMeasure>0</circleMeasure>
			<centroidX>17</centroidX>
			<centroidY>29</centroidY>
		</spatialEntity>
		<numericStateVariable scaleAndSubsystem="Intracellular.APC">
			<name>avgClusterednessRegions</name>
			<value>0.04740454631399772</value>
		</numericStateVariable>
		<numericStateVariable scaleAndSubsystem="Intracellular.CDK1">
			<name>avgClusterednessRegions</name>
			<value>0.04740454631399772</value>
		</numericStateVariable>
		<numericStateVariable scaleAndSubsystem="Intracellular.Plk1">
			<name>avgClusterednessRegions</name>
			<value>0.04740454631399772</value>
		</numericStateVariable>
		<numericStateVariable scaleAndSubsystem="Cellular.Embryo">
			<name>avgClusterednessRegions</name>
			<value>0.04740454631399772</value>
		</numericStateVariable>
		<numericStateVariable scaleAndSubsystem="Intracellular.APC">
			<name>avgDensityRegions</name>
			<value>0.1178284289790135</value>
		</numericStateVariable>
		<numericStateVariable scaleAndSubsystem="Intracellular.CDK1">
			<name>avgDensityRegions</name>
			<value>0.2776736988740809</value>
		</numericStateVariable>
		<numericStateVariable scaleAndSubsystem="Intracellular.Plk1">
			<name>avgDensityRegions</name>
			<value>0.09233736524394914</value>
		</numericStateVariable>
		<numericStateVariable scaleAndSubsystem="Cellular.Embryo">
			<name>avgDensityRegions</name>
			<value>0.5</value>
		</numericStateVariable>
	</timepoint>
	<timepoint value="25">
		<spatialEntity spatialType="region" scaleAndSubsystem="Cellular.Embryo">
			<clusteredness>1</clusteredness>
			<density>0.5</density>
			<area>1</area>
			<perimeter>4</perimeter>
			<distanceFromOrigin>20.55480479109447</distanceFromOrigin>
			<angle>0</angle>
			<triangleMeasure>0</triangleMeasure>
			<rectangleMeasure>0</rectangleMeasure>
			<circleMeasure>0</circleMeasure>
			<centroidX>28</centroidX>
			<centroidY>47</centroidY>
		</spatialEntity>
		<spatialEntity spatialType="region" scaleAndSubsystem="Cellular.Embryo">
			<clusteredness>1</clusteredness>
			<density>0.5</density>
			<area>1</area>
			<perimeter>4</perimeter>
			<distanceFromOrigin>9.82344135219425</distanceFromOrigin>
			<angle>0</angle>
			<triangleMeasure>0</triangleMeasure>
			<rectangleMeasure>0</rectangleMeasure>
			<circleMeasure>0</circleMeasure>
			<centroidX>17</centroidX>
			<centroidY>29</centroidY>
		</spatialEntity>
		<spatialEntity spatialType="region" scaleAndSubsystem="Intracellular.CDK1">
			<clusteredness>1</clusteredness>
			<density>0.2971664428710937</density>
			<area>1</area>
			<perimeter>4</perimeter>
			<distanceFromOrigin>20.55480479109447</distanceFromOrigin>
			<angle>0</angle>
			<triangleMeasure>0</triangleMeasure>
			<rectangleMeasure>0</rectangleMeasure>
			<circleMeasure>0</circleMeasure>
			<centroidX>28</centroidX>
			<centroidY>47</centroidY>
		</spatialEntity>
		<spatialEntity spatialType="region" scaleAndSubsystem="Intracellular.CDK1">
			<clusteredness>1</clusteredness>
			<density>0.2971664428710937</density>
			<area>1</area>
			<perimeter>4</perimeter>
			<distanceFromOrigin>9.82344135219425</distanceFromOrigin>
			<angle>0</angle>
			<triangleMeasure>0</triangleMeasure>
			<rectangleMeasure>0</rectangleMeasure>
			<circleMeasure>0</circleMeasure>
			<centroidX>17</centroidX>
			<centroidY>29</centroidY>
		</spatialEntity>
		<spatialEntity spatialType="region" scaleAndSubsystem="Intracellular.Plk1">
			<clusteredness>1</clusteredness>
			<density>0.08223264357622932</density>
			<area>1</area>
			<perimeter>4</perimeter>
			<distanceFromOrigin>20.55480479109447</distanceFromOrigin>
			<angle>0</angle>
			<triangleMeasure>0</triangleMeasure>
			<rectangleMeasure>0</rectangleMeasure>
			<circleMeasure>0</circleMeasure>
			<centroidX>28</centroidX>
			<centroidY>47</centroidY>
		</spatialEntity>
		<spatialEntity spatialType="region" scaleAndSubsystem="Intracellular.Plk1">
			<clusteredness>1</clusteredness>
			<density>0.08223264357622932</density>
			<area>1</area>
			<perimeter>4</perimeter>
			<distanceFromOrigin>9.82344135219425</distanceFromOrigin>
			<angle>0</angle>
			<triangleMeasure>0</triangleMeasure>
			<rectangleMeasure>0</rectangleMeasure>
			<circleMeasure>0</circleMeasure>
			<centroidX>17</centroidX>
			<centroidY>29</centroidY>
		</spatialEntity>
		<spatialEntity spatialType="region" scaleAndSubsystem="Intracellular.APC">
			<clusteredness>1</clusteredness>
			<density>0.09647055233226103</density>
			<area>1</area>
			<perimeter>4</perimeter>
			<distanceFromOrigin>20.55480479109447</distanceFromOrigin>
			<angle>0</angle>
			<triangleMeasure>0</triangleMeasure>
			<rectangleMeasure>0</rectangleMeasure>
			<circleMeasure>0</circleMeasure>
			<centroidX>28</centroidX>
			<centroidY>47</centroidY>
		</spatialEntity>
		<spatialEntity spatialType="region" scaleAndSubsystem="Intracellular.APC">
			<clusteredness>1</clusteredness>
			<density>0.09647055233226103</density>
			<area>1</area>
			<perimeter>4</perimeter>
			<distanceFromOrigin>9.82344135219425</distanceFromOrigin>
			<angle>0</angle>
			<triangleMeasure>0</triangleMeasure>
			<rectangleMeasure>0</rectangleMeasure>
			<circleMeasure>0</circleMeasure>
			<centroidX>17</centroidX>
			<centroidY>29</centroidY>
		</spatialEntity>
		<numericStateVariable scaleAndSubsystem="Intracellular.APC">
			<name>avgClusterednessRegions</name>
			<value>0.04740454631399772</value>
		</numericStateVariable>
		<numericStateVariable scaleAndSubsystem="Intracellular.CDK1">
			<name>avgClusterednessRegions</name>
			<value>0.04740454631399772</value>
		</numericStateVariable>
		<numericStateVariable scaleAndSubsystem="Intracellular.Plk1">
			<name>avgClusterednessRegions</name>
			<value>0.04740454631399772</value>
		</numericStateVariable>
		<numericStateVariable scaleAndSubsystem="Cellular.Embryo">
			<name>avgClusterednessRegions</name>
			<value>0.04740454631399772</value>
		</numericStateVariable>
		<numericStateVariable scaleAndSubsystem="Intracellular.APC">
			<name>avgDensityRegions</name>
			<value>0.09647055233226103</value>
		</numericStateVariable>
		<numericStateVariable scaleAndSubsystem="Intracellular.CDK1">
			<name>avgDensityRegions</name>
			<value>0.2971664428710937</value>
		</numericStateVariable>
		<numericStateVariable scaleAndSubsystem="Intracellular.Plk1">
			<name>avgDensityRegions</name>
			<value>0.08223264357622932</value>
		</numericStateVariable>
		<numericStateVariable scaleAndSubsystem="Cellular.Embryo">
			<name>avgDensityRegions</name>
			<value>0.5</value>
		</numericStateVariable>
	</timepoint>
	<timepoint value="26">
		<spatialEntity spatialType="region" scaleAndSubsystem="Cellular.Embryo">
			<clusteredness>1</clusteredness>
			<density>0.5</density>
			<area>1</area>
			<perimeter>4</perimeter>
			<distanceFromOrigin>19.55760721560794</distanceFromOrigin>
			<angle>0</angle>
			<triangleMeasure>0</triangleMeasure>
			<rectangleMeasure>0</rectangleMeasure>
			<circleMeasure>0</circleMeasure>
			<centroidX>28</centroidX>
			<centroidY>46</centroidY>
		</spatialEntity>
		<spatialEntity spatialType="region" scaleAndSubsystem="Cellular.Embryo">
			<clusteredness>1</clusteredness>
			<density>0.5</density>
			<area>1</area>
			<perimeter>4</perimeter>
			<distanceFromOrigin>10.12422836565829</distanceFromOrigin>
			<angle>0</angle>
			<triangleMeasure>0</triangleMeasure>
			<rectangleMeasure>0</rectangleMeasure>
			<circleMeasure>0</circleMeasure>
			<centroidX>17</centroidX>
			<centroidY>30</centroidY>
		</spatialEntity>
		<spatialEntity spatialType="region" scaleAndSubsystem="Intracellular.CDK1">
			<clusteredness>1</clusteredness>
			<density>0.3166611615349265</density>
			<area>1</area>
			<perimeter>4</perimeter>
			<distanceFromOrigin>19.55760721560794</distanceFromOrigin>
			<angle>0</angle>
			<triangleMeasure>0</triangleMeasure>
			<rectangleMeasure>0</rectangleMeasure>
			<circleMeasure>0</circleMeasure>
			<centroidX>28</centroidX>
			<centroidY>46</centroidY>
		</spatialEntity>
		<spatialEntity spatialType="region" scaleAndSubsystem="Intracellular.CDK1">
			<clusteredness>1</clusteredness>
			<density>0.3166611615349265</density>
			<area>1</area>
			<perimeter>4</perimeter>
			<distanceFromOrigin>10.12422836565829</distanceFromOrigin>
			<angle>0</angle>
			<triangleMeasure>0</triangleMeasure>
			<rectangleMeasure>0</rectangleMeasure>
			<circleMeasure>0</circleMeasure>
			<centroidX>17</centroidX>
			<centroidY>30</centroidY>
		</spatialEntity>
		<spatialEntity spatialType="region" scaleAndSubsystem="Intracellular.Plk1">
			<clusteredness>1</clusteredness>
			<density>0.0784932155235141</density>
			<area>1</area>
			<perimeter>4</perimeter>
			<distanceFromOrigin>19.55760721560794</distanceFromOrigin>
			<angle>0</angle>
			<triangleMeasure>0</triangleMeasure>
			<rectangleMeasure>0</rectangleMeasure>
			<circleMeasure>0</circleMeasure>
			<centroidX>28</centroidX>
			<centroidY>46</centroidY>
		</spatialEntity>
		<spatialEntity spatialType="region" scaleAndSubsystem="Intracellular.Plk1">
			<clusteredness>1</clusteredness>
			<density>0.0784932155235141</density>
			<area>1</area>
			<perimeter>4</perimeter>
			<distanceFromOrigin>10.12422836565829</distanceFromOrigin>
			<angle>0</angle>
			<triangleMeasure>0</triangleMeasure>
			<rectangleMeasure>0</rectangleMeasure>
			<circleMeasure>0</circleMeasure>
			<centroidX>17</centroidX>
			<centroidY>30</centroidY>
		</spatialEntity>
		<spatialEntity spatialType="region" scaleAndSubsystem="Intracellular.APC">
			<clusteredness>1</clusteredness>
			<density>0.07898373323328355</density>
			<area>1</area>
			<perimeter>4</perimeter>
			<distanceFromOrigin>19.55760721560794</distanceFromOrigin>
			<angle>0</angle>
			<triangleMeasure>0</triangleMeasure>
			<rectangleMeasure>0</rectangleMeasure>
			<circleMeasure>0</circleMeasure>
			<centroidX>28</centroidX>
			<centroidY>46</centroidY>
		</spatialEntity>
		<spatialEntity spatialType="region" scaleAndSubsystem="Intracellular.APC">
			<clusteredness>1</clusteredness>
			<density>0.07898373323328355</density>
			<area>1</area>
			<perimeter>4</perimeter>
			<distanceFromOrigin>10.12422836565829</distanceFromOrigin>
			<angle>0</angle>
			<triangleMeasure>0</triangleMeasure>
			<rectangleMeasure>0</rectangleMeasure>
			<circleMeasure>0</circleMeasure>
			<centroidX>17</centroidX>
			<centroidY>30</centroidY>
		</spatialEntity>
		<numericStateVariable scaleAndSubsystem="Intracellular.APC">
			<name>avgClusterednessRegions</name>
			<value>0.05150262026246048</value>
		</numericStateVariable>
		<numericStateVariable scaleAndSubsystem="Intracellular.CDK1">
			<name>avgClusterednessRegions</name>
			<value>0.05150262026246048</value>
		</numericStateVariable>
		<numericStateVariable scaleAndSubsystem="Intracellular.Plk1">
			<name>avgClusterednessRegions</name>
			<value>0.05150262026246048</value>
		</numericStateVariable>
		<numericStateVariable scaleAndSubsystem="Cellular.Embryo">
			<name>avgClusterednessRegions</name>
			<value>0.05150262026246048</value>
		</numericStateVariable>
		<numericStateVariable scaleAndSubsystem="Intracellular.APC">
			<name>avgDensityRegions</name>
			<value>0.07898373323328355</value>
		</numericStateVariable>
		<numericStateVariable scaleAndSubsystem="Intracellular.CDK1">
			<name>avgDensityRegions</name>
			<value>0.3166611615349265</value>
		</numericStateVariable>
		<numericStateVariable scaleAndSubsystem="Intracellular.Plk1">
			<name>avgDensityRegions</name>
			<value>0.0784932155235141</value>
		</numericStateVariable>
		<numericStateVariable scaleAndSubsystem="Cellular.Embryo">
			<name>avgDensityRegions</name>
			<value>0.5</value>
		</numericStateVariable>
	</timepoint>
	<timepoint value="27">
		<spatialEntity spatialType="region" scaleAndSubsystem="Cellular.Embryo">
			<clusteredness>1</clusteredness>
			<density>0.5</density>
			<area>1</area>
			<perimeter>4</perimeter>
			<distanceFromOrigin>20.55480479109447</distanceFromOrigin>
			<angle>0</angle>
			<triangleMeasure>0</triangleMeasure>
			<rectangleMeasure>0</rectangleMeasure>
			<circleMeasure>0</circleMeasure>
			<centroidX>28</centroidX>
			<centroidY>47</centroidY>
		</spatialEntity>
		<spatialEntity spatialType="region" scaleAndSubsystem="Cellular.Embryo">
			<clusteredness>1</clusteredness>
			<density>0.5</density>
			<area>1</area>
			<perimeter>4</perimeter>
			<distanceFromOrigin>9.82344135219425</distanceFromOrigin>
			<angle>0</angle>
			<triangleMeasure>0</triangleMeasure>
			<rectangleMeasure>0</rectangleMeasure>
			<circleMeasure>0</circleMeasure>
			<centroidX>17</centroidX>
			<centroidY>29</centroidY>
		</spatialEntity>
		<spatialEntity spatialType="region" scaleAndSubsystem="Intracellular.CDK1">
			<clusteredness>1</clusteredness>
			<density>0.3361558203603707</density>
			<area>1</area>
			<perimeter>4</perimeter>
			<distanceFromOrigin>20.55480479109447</distanceFromOrigin>
			<angle>0</angle>
			<triangleMeasure>0</triangleMeasure>
			<rectangleMeasure>0</rectangleMeasure>
			<circleMeasure>0</circleMeasure>
			<centroidX>28</centroidX>
			<centroidY>47</centroidY>
		</spatialEntity>
		<spatialEntity spatialType="region" scaleAndSubsystem="Intracellular.CDK1">
			<clusteredness>1</clusteredness>
			<density>0.3361558203603707</density>
			<area>1</area>
			<perimeter>4</perimeter>
			<distanceFromOrigin>9.82344135219425</distanceFromOrigin>
			<angle>0</angle>
			<triangleMeasure>0</triangleMeasure>
			<rectangleMeasure>0</rectangleMeasure>
			<circleMeasure>0</circleMeasure>
			<centroidX>17</centroidX>
			<centroidY>29</centroidY>
		</spatialEntity>
		<spatialEntity spatialType="region" scaleAndSubsystem="Intracellular.Plk1">
			<clusteredness>1</clusteredness>
			<density>0.08222229153502221</density>
			<area>1</area>
			<perimeter>4</perimeter>
			<distanceFromOrigin>20.55480479109447</distanceFromOrigin>
			<angle>0</angle>
			<triangleMeasure>0</triangleMeasure>
			<rectangleMeasure>0</rectangleMeasure>
			<circleMeasure>0</circleMeasure>
			<centroidX>28</centroidX>
			<centroidY>47</centroidY>
		</spatialEntity>
		<spatialEntity spatialType="region" scaleAndSubsystem="Intracellular.Plk1">
			<clusteredness>1</clusteredness>
			<density>0.08222229153502221</density>
			<area>1</area>
			<perimeter>4</perimeter>
			<distanceFromOrigin>9.82344135219425</distanceFromOrigin>
			<angle>0</angle>
			<triangleMeasure>0</triangleMeasure>
			<rectangleMeasure>0</rectangleMeasure>
			<circleMeasure>0</circleMeasure>
			<centroidX>17</centroidX>
			<centroidY>29</centroidY>
		</spatialEntity>
		<spatialEntity spatialType="region" scaleAndSubsystem="Intracellular.APC">
			<clusteredness>1</clusteredness>
			<density>0.06466673308727788</density>
			<area>1</area>
			<perimeter>4</perimeter>
			<distanceFromOrigin>20.55480479109447</distanceFromOrigin>
			<angle>0</angle>
			<triangleMeasure>0</triangleMeasure>
			<rectangleMeasure>0</rectangleMeasure>
			<circleMeasure>0</circleMeasure>
			<centroidX>28</centroidX>
			<centroidY>47</centroidY>
		</spatialEntity>
		<spatialEntity spatialType="region" scaleAndSubsystem="Intracellular.APC">
			<clusteredness>1</clusteredness>
			<density>0.06466673308727788</density>
			<area>1</area>
			<perimeter>4</perimeter>
			<distanceFromOrigin>9.82344135219425</distanceFromOrigin>
			<angle>0</angle>
			<triangleMeasure>0</triangleMeasure>
			<rectangleMeasure>0</rectangleMeasure>
			<circleMeasure>0</circleMeasure>
			<centroidX>17</centroidX>
			<centroidY>29</centroidY>
		</spatialEntity>
		<numericStateVariable scaleAndSubsystem="Intracellular.APC">
			<name>avgClusterednessRegions</name>
			<value>0.04740454631399772</value>
		</numericStateVariable>
		<numericStateVariable scaleAndSubsystem="Intracellular.CDK1">
			<name>avgClusterednessRegions</name>
			<value>0.04740454631399772</value>
		</numericStateVariable>
		<numericStateVariable scaleAndSubsystem="Intracellular.Plk1">
			<name>avgClusterednessRegions</name>
			<value>0.04740454631399772</value>
		</numericStateVariable>
		<numericStateVariable scaleAndSubsystem="Cellular.Embryo">
			<name>avgClusterednessRegions</name>
			<value>0.04740454631399772</value>
		</numericStateVariable>
		<numericStateVariable scaleAndSubsystem="Intracellular.APC">
			<name>avgDensityRegions</name>
			<value>0.06466673308727788</value>
		</numericStateVariable>
		<numericStateVariable scaleAndSubsystem="Intracellular.CDK1">
			<name>avgDensityRegions</name>
			<value>0.3361558203603707</value>
		</numericStateVariable>
		<numericStateVariable scaleAndSubsystem="Intracellular.Plk1">
			<name>avgDensityRegions</name>
			<value>0.08222229153502221</value>
		</numericStateVariable>
		<numericStateVariable scaleAndSubsystem="Cellular.Embryo">
			<name>avgDensityRegions</name>
			<value>0.5</value>
		</numericStateVariable>
	</timepoint>
	<timepoint value="28">
		<spatialEntity spatialType="region" scaleAndSubsystem="Cellular.Embryo">
			<clusteredness>1</clusteredness>
			<density>0.5</density>
			<area>1</area>
			<perimeter>4</perimeter>
			<distanceFromOrigin>20.55480479109447</distanceFromOrigin>
			<angle>0</angle>
			<triangleMeasure>0</triangleMeasure>
			<rectangleMeasure>0</rectangleMeasure>
			<circleMeasure>0</circleMeasure>
			<centroidX>28</centroidX>
			<centroidY>47</centroidY>
		</spatialEntity>
		<spatialEntity spatialType="region" scaleAndSubsystem="Cellular.Embryo">
			<clusteredness>1</clusteredness>
			<density>0.5</density>
			<area>1</area>
			<perimeter>4</perimeter>
			<distanceFromOrigin>9.82344135219425</distanceFromOrigin>
			<angle>0</angle>
			<triangleMeasure>0</triangleMeasure>
			<rectangleMeasure>0</rectangleMeasure>
			<circleMeasure>0</circleMeasure>
			<centroidX>17</centroidX>
			<centroidY>29</centroidY>
		</spatialEntity>
		<spatialEntity spatialType="region" scaleAndSubsystem="Intracellular.CDK1">
			<clusteredness>1</clusteredness>
			<density>0.3556505689433977</density>
			<area>1</area>
			<perimeter>4</perimeter>
			<distanceFromOrigin>20.55480479109447</distanceFromOrigin>
			<angle>0</angle>
			<triangleMeasure>0</triangleMeasure>
			<rectangleMeasure>0</rectangleMeasure>
			<circleMeasure>0</circleMeasure>
			<centroidX>28</centroidX>
			<centroidY>47</centroidY>
		</spatialEntity>
		<spatialEntity spatialType="region" scaleAndSubsystem="Intracellular.CDK1">
			<clusteredness>1</clusteredness>
			<density>0.3556505689433977</density>
			<area>1</area>
			<perimeter>4</perimeter>
			<distanceFromOrigin>9.82344135219425</distanceFromOrigin>
			<angle>0</angle>
			<triangleMeasure>0</triangleMeasure>
			<rectangleMeasure>0</rectangleMeasure>
			<circleMeasure>0</circleMeasure>
			<centroidX>17</centroidX>
			<centroidY>29</centroidY>
		</spatialEntity>
		<spatialEntity spatialType="region" scaleAndSubsystem="Intracellular.Plk1">
			<clusteredness>1</clusteredness>
			<density>0.09490256963991651</density>
			<area>1</area>
			<perimeter>4</perimeter>
			<distanceFromOrigin>20.55480479109447</distanceFromOrigin>
			<angle>0</angle>
			<triangleMeasure>0</triangleMeasure>
			<rectangleMeasure>0</rectangleMeasure>
			<circleMeasure>0</circleMeasure>
			<centroidX>28</centroidX>
			<centroidY>47</centroidY>
		</spatialEntity>
		<spatialEntity spatialType="region" scaleAndSubsystem="Intracellular.Plk1">
			<clusteredness>1</clusteredness>
			<density>0.09490256963991651</density>
			<area>1</area>
			<perimeter>4</perimeter>
			<distanceFromOrigin>9.82344135219425</distanceFromOrigin>
			<angle>0</angle>
			<triangleMeasure>0</triangleMeasure>
			<rectangleMeasure>0</rectangleMeasure>
			<circleMeasure>0</circleMeasure>
			<centroidX>17</centroidX>
			<centroidY>29</centroidY>
		</spatialEntity>
		<spatialEntity spatialType="region" scaleAndSubsystem="Intracellular.APC">
			<clusteredness>1</clusteredness>
			<density>0.05294555589264514</density>
			<area>1</area>
			<perimeter>4</perimeter>
			<distanceFromOrigin>20.55480479109447</distanceFromOrigin>
			<angle>0</angle>
			<triangleMeasure>0</triangleMeasure>
			<rectangleMeasure>0</rectangleMeasure>
			<circleMeasure>0</circleMeasure>
			<centroidX>28</centroidX>
			<centroidY>47</centroidY>
		</spatialEntity>
		<spatialEntity spatialType="region" scaleAndSubsystem="Intracellular.APC">
			<clusteredness>1</clusteredness>
			<density>0.05294555589264514</density>
			<area>1</area>
			<perimeter>4</perimeter>
			<distanceFromOrigin>9.82344135219425</distanceFromOrigin>
			<angle>0</angle>
			<triangleMeasure>0</triangleMeasure>
			<rectangleMeasure>0</rectangleMeasure>
			<circleMeasure>0</circleMeasure>
			<centroidX>17</centroidX>
			<centroidY>29</centroidY>
		</spatialEntity>
		<numericStateVariable scaleAndSubsystem="Intracellular.APC">
			<name>avgClusterednessRegions</name>
			<value>0.04740454631399772</value>
		</numericStateVariable>
		<numericStateVariable scaleAndSubsystem="Intracellular.CDK1">
			<name>avgClusterednessRegions</name>
			<value>0.04740454631399772</value>
		</numericStateVariable>
		<numericStateVariable scaleAndSubsystem="Intracellular.Plk1">
			<name>avgClusterednessRegions</name>
			<value>0.04740454631399772</value>
		</numericStateVariable>
		<numericStateVariable scaleAndSubsystem="Cellular.Embryo">
			<name>avgClusterednessRegions</name>
			<value>0.04740454631399772</value>
		</numericStateVariable>
		<numericStateVariable scaleAndSubsystem="Intracellular.APC">
			<name>avgDensityRegions</name>
			<value>0.05294555589264514</value>
		</numericStateVariable>
		<numericStateVariable scaleAndSubsystem="Intracellular.CDK1">
			<name>avgDensityRegions</name>
			<value>0.3556505689433977</value>
		</numericStateVariable>
		<numericStateVariable scaleAndSubsystem="Intracellular.Plk1">
			<name>avgDensityRegions</name>
			<value>0.09490256963991651</value>
		</numericStateVariable>
		<numericStateVariable scaleAndSubsystem="Cellular.Embryo">
			<name>avgDensityRegions</name>
			<value>0.5</value>
		</numericStateVariable>
	</timepoint>
	<timepoint value="29">
		<spatialEntity spatialType="region" scaleAndSubsystem="Cellular.Embryo">
			<clusteredness>1</clusteredness>
			<density>0.5</density>
			<area>1</area>
			<perimeter>4</perimeter>
			<distanceFromOrigin>19.55760721560794</distanceFromOrigin>
			<angle>0</angle>
			<triangleMeasure>0</triangleMeasure>
			<rectangleMeasure>0</rectangleMeasure>
			<circleMeasure>0</circleMeasure>
			<centroidX>28</centroidX>
			<centroidY>46</centroidY>
		</spatialEntity>
		<spatialEntity spatialType="region" scaleAndSubsystem="Cellular.Embryo">
			<clusteredness>1</clusteredness>
			<density>0.5</density>
			<area>1</area>
			<perimeter>4</perimeter>
			<distanceFromOrigin>10.12422836565829</distanceFromOrigin>
			<angle>0</angle>
			<triangleMeasure>0</triangleMeasure>
			<rectangleMeasure>0</rectangleMeasure>
			<circleMeasure>0</circleMeasure>
			<centroidX>17</centroidX>
			<centroidY>30</centroidY>
		</spatialEntity>
		<spatialEntity spatialType="region" scaleAndSubsystem="Intracellular.CDK1">
			<clusteredness>1</clusteredness>
			<density>0.3751452277688419</density>
			<area>1</area>
			<perimeter>4</perimeter>
			<distanceFromOrigin>19.55760721560794</distanceFromOrigin>
			<angle>0</angle>
			<triangleMeasure>0</triangleMeasure>
			<rectangleMeasure>0</rectangleMeasure>
			<circleMeasure>0</circleMeasure>
			<centroidX>28</centroidX>
			<centroidY>46</centroidY>
		</spatialEntity>
		<spatialEntity spatialType="region" scaleAndSubsystem="Intracellular.CDK1">
			<clusteredness>1</clusteredness>
			<density>0.3751452277688419</density>
			<area>1</area>
			<perimeter>4</perimeter>
			<distanceFromOrigin>10.12422836565829</distanceFromOrigin>
			<angle>0</angle>
			<triangleMeasure>0</triangleMeasure>
			<rectangleMeasure>0</rectangleMeasure>
			<circleMeasure>0</circleMeasure>
			<centroidX>17</centroidX>
			<centroidY>30</centroidY>
		</spatialEntity>
		<spatialEntity spatialType="region" scaleAndSubsystem="Intracellular.Plk1">
			<clusteredness>1</clusteredness>
			<density>0.1181048673741958</density>
			<area>1</area>
			<perimeter>4</perimeter>
			<distanceFromOrigin>19.55760721560794</distanceFromOrigin>
			<angle>0</angle>
			<triangleMeasure>0</triangleMeasure>
			<rectangleMeasure>0</rectangleMeasure>
			<circleMeasure>0</circleMeasure>
			<centroidX>28</centroidX>
			<centroidY>46</centroidY>
		</spatialEntity>
		<spatialEntity spatialType="region" scaleAndSubsystem="Intracellular.Plk1">
			<clusteredness>1</clusteredness>
			<density>0.1181048673741958</density>
			<area>1</area>
			<perimeter>4</perimeter>
			<distanceFromOrigin>10.12422836565829</distanceFromOrigin>
			<angle>0</angle>
			<triangleMeasure>0</triangleMeasure>
			<rectangleMeasure>0</rectangleMeasure>
			<circleMeasure>0</circleMeasure>
			<centroidX>17</centroidX>
			<centroidY>30</centroidY>
		</spatialEntity>
		<spatialEntity spatialType="region" scaleAndSubsystem="Intracellular.APC">
			<clusteredness>1</clusteredness>
			<density>0.04335231407015931</density>
			<area>1</area>
			<perimeter>4</perimeter>
			<distanceFromOrigin>19.55760721560794</distanceFromOrigin>
			<angle>0</angle>
			<triangleMeasure>0</triangleMeasure>
			<rectangleMeasure>0</rectangleMeasure>
			<circleMeasure>0</circleMeasure>
			<centroidX>28</centroidX>
			<centroidY>46</centroidY>
		</spatialEntity>
		<spatialEntity spatialType="region" scaleAndSubsystem="Intracellular.APC">
			<clusteredness>1</clusteredness>
			<density>0.04335231407015931</density>
			<area>1</area>
			<perimeter>4</perimeter>
			<distanceFromOrigin>10.12422836565829</distanceFromOrigin>
			<angle>0</angle>
			<triangleMeasure>0</triangleMeasure>
			<rectangleMeasure>0</rectangleMeasure>
			<circleMeasure>0</circleMeasure>
			<centroidX>17</centroidX>
			<centroidY>30</centroidY>
		</spatialEntity>
		<numericStateVariable scaleAndSubsystem="Intracellular.APC">
			<name>avgClusterednessRegions</name>
			<value>0.05150262026246048</value>
		</numericStateVariable>
		<numericStateVariable scaleAndSubsystem="Intracellular.CDK1">
			<name>avgClusterednessRegions</name>
			<value>0.05150262026246048</value>
		</numericStateVariable>
		<numericStateVariable scaleAndSubsystem="Intracellular.Plk1">
			<name>avgClusterednessRegions</name>
			<value>0.05150262026246048</value>
		</numericStateVariable>
		<numericStateVariable scaleAndSubsystem="Cellular.Embryo">
			<name>avgClusterednessRegions</name>
			<value>0.05150262026246048</value>
		</numericStateVariable>
		<numericStateVariable scaleAndSubsystem="Intracellular.APC">
			<name>avgDensityRegions</name>
			<value>0.04335231407015931</value>
		</numericStateVariable>
		<numericStateVariable scaleAndSubsystem="Intracellular.CDK1">
			<name>avgDensityRegions</name>
			<value>0.3751452277688419</value>
		</numericStateVariable>
		<numericStateVariable scaleAndSubsystem="Intracellular.Plk1">
			<name>avgDensityRegions</name>
			<value>0.1181048673741958</value>
		</numericStateVariable>
		<numericStateVariable scaleAndSubsystem="Cellular.Embryo">
			<name>avgDensityRegions</name>
			<value>0.5</value>
		</numericStateVariable>
	</timepoint>
	<timepoint value="30">
		<spatialEntity spatialType="region" scaleAndSubsystem="Cellular.Embryo">
			<clusteredness>1</clusteredness>
			<density>0.5</density>
			<area>1</area>
			<perimeter>4</perimeter>
			<distanceFromOrigin>19.55760721560794</distanceFromOrigin>
			<angle>0</angle>
			<triangleMeasure>0</triangleMeasure>
			<rectangleMeasure>0</rectangleMeasure>
			<circleMeasure>0</circleMeasure>
			<centroidX>28</centroidX>
			<centroidY>46</centroidY>
		</spatialEntity>
		<spatialEntity spatialType="region" scaleAndSubsystem="Cellular.Embryo">
			<clusteredness>1</clusteredness>
			<density>0.5</density>
			<area>1</area>
			<perimeter>4</perimeter>
			<distanceFromOrigin>10.12422836565829</distanceFromOrigin>
			<angle>0</angle>
			<triangleMeasure>0</triangleMeasure>
			<rectangleMeasure>0</rectangleMeasure>
			<circleMeasure>0</circleMeasure>
			<centroidX>17</centroidX>
			<centroidY>30</centroidY>
		</spatialEntity>
		<spatialEntity spatialType="region" scaleAndSubsystem="Intracellular.CDK1">
			<clusteredness>1</clusteredness>
			<density>0.3946399464326746</density>
			<area>1</area>
			<perimeter>4</perimeter>
			<distanceFromOrigin>19.55760721560794</distanceFromOrigin>
			<angle>0</angle>
			<triangleMeasure>0</triangleMeasure>
			<rectangleMeasure>0</rectangleMeasure>
			<circleMeasure>0</circleMeasure>
			<centroidX>28</centroidX>
			<centroidY>46</centroidY>
		</spatialEntity>
		<spatialEntity spatialType="region" scaleAndSubsystem="Intracellular.CDK1">
			<clusteredness>1</clusteredness>
			<density>0.3946399464326746</density>
			<area>1</area>
			<perimeter>4</perimeter>
			<distanceFromOrigin>10.12422836565829</distanceFromOrigin>
			<angle>0</angle>
			<triangleMeasure>0</triangleMeasure>
			<rectangleMeasure>0</rectangleMeasure>
			<circleMeasure>0</circleMeasure>
			<centroidX>17</centroidX>
			<centroidY>30</centroidY>
		</spatialEntity>
		<spatialEntity spatialType="region" scaleAndSubsystem="Intracellular.Plk1">
			<clusteredness>1</clusteredness>
			<density>0.1529715145335478</density>
			<area>1</area>
			<perimeter>4</perimeter>
			<distanceFromOrigin>19.55760721560794</distanceFromOrigin>
			<angle>0</angle>
			<triangleMeasure>0</triangleMeasure>
			<rectangleMeasure>0</rectangleMeasure>
			<circleMeasure>0</circleMeasure>
			<centroidX>28</centroidX>
			<centroidY>46</centroidY>
		</spatialEntity>
		<spatialEntity spatialType="region" scaleAndSubsystem="Intracellular.Plk1">
			<clusteredness>1</clusteredness>
			<density>0.1529715145335478</density>
			<area>1</area>
			<perimeter>4</perimeter>
			<distanceFromOrigin>10.12422836565829</distanceFromOrigin>
			<angle>0</angle>
			<triangleMeasure>0</triangleMeasure>
			<rectangleMeasure>0</rectangleMeasure>
			<circleMeasure>0</circleMeasure>
			<centroidX>17</centroidX>
			<centroidY>30</centroidY>
		</spatialEntity>
		<spatialEntity spatialType="region" scaleAndSubsystem="Intracellular.APC">
			<clusteredness>1</clusteredness>
			<density>0.03552486569273706</density>
			<area>1</area>
			<perimeter>4</perimeter>
			<distanceFromOrigin>19.55760721560794</distanceFromOrigin>
			<angle>0</angle>
			<triangleMeasure>0</triangleMeasure>
			<rectangleMeasure>0</rectangleMeasure>
			<circleMeasure>0</circleMeasure>
			<centroidX>28</centroidX>
			<centroidY>46</centroidY>
		</spatialEntity>
		<spatialEntity spatialType="region" scaleAndSubsystem="Intracellular.APC">
			<clusteredness>1</clusteredness>
			<density>0.03552486569273706</density>
			<area>1</area>
			<perimeter>4</perimeter>
			<distanceFromOrigin>10.12422836565829</distanceFromOrigin>
			<angle>0</angle>
			<triangleMeasure>0</triangleMeasure>
			<rectangleMeasure>0</rectangleMeasure>
			<circleMeasure>0</circleMeasure>
			<centroidX>17</centroidX>
			<centroidY>30</centroidY>
		</spatialEntity>
		<numericStateVariable scaleAndSubsystem="Intracellular.APC">
			<name>avgClusterednessRegions</name>
			<value>0.05150262026246048</value>
		</numericStateVariable>
		<numericStateVariable scaleAndSubsystem="Intracellular.CDK1">
			<name>avgClusterednessRegions</name>
			<value>0.05150262026246048</value>
		</numericStateVariable>
		<numericStateVariable scaleAndSubsystem="Intracellular.Plk1">
			<name>avgClusterednessRegions</name>
			<value>0.05150262026246048</value>
		</numericStateVariable>
		<numericStateVariable scaleAndSubsystem="Cellular.Embryo">
			<name>avgClusterednessRegions</name>
			<value>0.05150262026246048</value>
		</numericStateVariable>
		<numericStateVariable scaleAndSubsystem="Intracellular.APC">
			<name>avgDensityRegions</name>
			<value>0.03552486569273706</value>
		</numericStateVariable>
		<numericStateVariable scaleAndSubsystem="Intracellular.CDK1">
			<name>avgDensityRegions</name>
			<value>0.3946399464326746</value>
		</numericStateVariable>
		<numericStateVariable scaleAndSubsystem="Intracellular.Plk1">
			<name>avgDensityRegions</name>
			<value>0.1529715145335478</value>
		</numericStateVariable>
		<numericStateVariable scaleAndSubsystem="Cellular.Embryo">
			<name>avgDensityRegions</name>
			<value>0.5</value>
		</numericStateVariable>
	</timepoint>
	<timepoint value="31">
		<spatialEntity spatialType="region" scaleAndSubsystem="Cellular.Embryo">
			<clusteredness>1</clusteredness>
			<density>0.5</density>
			<area>1</area>
			<perimeter>4</perimeter>
			<distanceFromOrigin>18.50675552332175</distanceFromOrigin>
			<angle>0</angle>
			<triangleMeasure>0</triangleMeasure>
			<rectangleMeasure>0</rectangleMeasure>
			<circleMeasure>0</circleMeasure>
			<centroidX>27</centroidX>
			<centroidY>45</centroidY>
		</spatialEntity>
		<spatialEntity spatialType="region" scaleAndSubsystem="Cellular.Embryo">
			<clusteredness>1</clusteredness>
			<density>0.5</density>
			<area>1</area>
			<perimeter>4</perimeter>
			<distanceFromOrigin>9.617692030835672</distanceFromOrigin>
			<angle>0</angle>
			<triangleMeasure>0</triangleMeasure>
			<rectangleMeasure>0</rectangleMeasure>
			<circleMeasure>0</circleMeasure>
			<centroidX>18</centroidX>
			<centroidY>31</centroidY>
		</spatialEntity>
		<spatialEntity spatialType="region" scaleAndSubsystem="Intracellular.CDK1">
			<clusteredness>1</clusteredness>
			<density>0.4141346351773131</density>
			<area>1</area>
			<perimeter>4</perimeter>
			<distanceFromOrigin>18.50675552332175</distanceFromOrigin>
			<angle>0</angle>
			<triangleMeasure>0</triangleMeasure>
			<rectangleMeasure>0</rectangleMeasure>
			<circleMeasure>0</circleMeasure>
			<centroidX>27</centroidX>
			<centroidY>45</centroidY>
		</spatialEntity>
		<spatialEntity spatialType="region" scaleAndSubsystem="Intracellular.CDK1">
			<clusteredness>1</clusteredness>
			<density>0.4141346351773131</density>
			<area>1</area>
			<perimeter>4</perimeter>
			<distanceFromOrigin>9.617692030835672</distanceFromOrigin>
			<angle>0</angle>
			<triangleMeasure>0</triangleMeasure>
			<rectangleMeasure>0</rectangleMeasure>
			<circleMeasure>0</circleMeasure>
			<centroidX>18</centroidX>
			<centroidY>31</centroidY>
		</spatialEntity>
		<spatialEntity spatialType="region" scaleAndSubsystem="Intracellular.Plk1">
			<clusteredness>1</clusteredness>
			<density>0.1995254367005591</density>
			<area>1</area>
			<perimeter>4</perimeter>
			<distanceFromOrigin>18.50675552332175</distanceFromOrigin>
			<angle>0</angle>
			<triangleMeasure>0</triangleMeasure>
			<rectangleMeasure>0</rectangleMeasure>
			<circleMeasure>0</circleMeasure>
			<centroidX>27</centroidX>
			<centroidY>45</centroidY>
		</spatialEntity>
		<spatialEntity spatialType="region" scaleAndSubsystem="Intracellular.Plk1">
			<clusteredness>1</clusteredness>
			<density>0.1995254367005591</density>
			<area>1</area>
			<perimeter>4</perimeter>
			<distanceFromOrigin>9.617692030835672</distanceFromOrigin>
			<angle>0</angle>
			<triangleMeasure>0</triangleMeasure>
			<rectangleMeasure>0</rectangleMeasure>
			<circleMeasure>0</circleMeasure>
			<centroidX>18</centroidX>
			<centroidY>31</centroidY>
		</spatialEntity>
		<spatialEntity spatialType="region" scaleAndSubsystem="Intracellular.APC">
			<clusteredness>1</clusteredness>
			<density>0.02934604532578412</density>
			<area>1</area>
			<perimeter>4</perimeter>
			<distanceFromOrigin>18.50675552332175</distanceFromOrigin>
			<angle>0</angle>
			<triangleMeasure>0</triangleMeasure>
			<rectangleMeasure>0</rectangleMeasure>
			<circleMeasure>0</circleMeasure>
			<centroidX>27</centroidX>
			<centroidY>45</centroidY>
		</spatialEntity>
		<spatialEntity spatialType="region" scaleAndSubsystem="Intracellular.APC">
			<clusteredness>1</clusteredness>
			<density>0.02934604532578412</density>
			<area>1</area>
			<perimeter>4</perimeter>
			<distanceFromOrigin>9.617692030835672</distanceFromOrigin>
			<angle>0</angle>
			<triangleMeasure>0</triangleMeasure>
			<rectangleMeasure>0</rectangleMeasure>
			<circleMeasure>0</circleMeasure>
			<centroidX>18</centroidX>
			<centroidY>31</centroidY>
		</spatialEntity>
		<numericStateVariable scaleAndSubsystem="Intracellular.APC">
			<name>avgClusterednessRegions</name>
			<value>0.06008417681261097</value>
		</numericStateVariable>
		<numericStateVariable scaleAndSubsystem="Intracellular.CDK1">
			<name>avgClusterednessRegions</name>
			<value>0.06008417681261097</value>
		</numericStateVariable>
		<numericStateVariable scaleAndSubsystem="Intracellular.Plk1">
			<name>avgClusterednessRegions</name>
			<value>0.06008417681261097</value>
		</numericStateVariable>
		<numericStateVariable scaleAndSubsystem="Cellular.Embryo">
			<name>avgClusterednessRegions</name>
			<value>0.06008417681261097</value>
		</numericStateVariable>
		<numericStateVariable scaleAndSubsystem="Intracellular.APC">
			<name>avgDensityRegions</name>
			<value>0.02934604532578412</value>
		</numericStateVariable>
		<numericStateVariable scaleAndSubsystem="Intracellular.CDK1">
			<name>avgDensityRegions</name>
			<value>0.4141346351773131</value>
		</numericStateVariable>
		<numericStateVariable scaleAndSubsystem="Intracellular.Plk1">
			<name>avgDensityRegions</name>
			<value>0.1995254367005591</value>
		</numericStateVariable>
		<numericStateVariable scaleAndSubsystem="Cellular.Embryo">
			<name>avgDensityRegions</name>
			<value>0.5</value>
		</numericStateVariable>
	</timepoint>
	<timepoint value="32">
		<spatialEntity spatialType="region" scaleAndSubsystem="Cellular.Embryo">
			<clusteredness>1</clusteredness>
			<density>0.5</density>
			<area>1</area>
			<perimeter>4</perimeter>
			<distanceFromOrigin>18.50675552332175</distanceFromOrigin>
			<angle>0</angle>
			<triangleMeasure>0</triangleMeasure>
			<rectangleMeasure>0</rectangleMeasure>
			<circleMeasure>0</circleMeasure>
			<centroidX>27</centroidX>
			<centroidY>45</centroidY>
		</spatialEntity>
		<spatialEntity spatialType="region" scaleAndSubsystem="Cellular.Embryo">
			<clusteredness>1</clusteredness>
			<density>0.5</density>
			<area>1</area>
			<perimeter>4</perimeter>
			<distanceFromOrigin>9.617692030835672</distanceFromOrigin>
			<angle>0</angle>
			<triangleMeasure>0</triangleMeasure>
			<rectangleMeasure>0</rectangleMeasure>
			<circleMeasure>0</circleMeasure>
			<centroidX>18</centroidX>
			<centroidY>31</centroidY>
		</spatialEntity>
		<spatialEntity spatialType="region" scaleAndSubsystem="Intracellular.CDK1">
			<clusteredness>1</clusteredness>
			<density>0.4336293239219516</density>
			<area>1</area>
			<perimeter>4</perimeter>
			<distanceFromOrigin>18.50675552332175</distanceFromOrigin>
			<angle>0</angle>
			<triangleMeasure>0</triangleMeasure>
			<rectangleMeasure>0</rectangleMeasure>
			<circleMeasure>0</circleMeasure>
			<centroidX>27</centroidX>
			<centroidY>45</centroidY>
		</spatialEntity>
		<spatialEntity spatialType="region" scaleAndSubsystem="Intracellular.CDK1">
			<clusteredness>1</clusteredness>
			<density>0.4336293239219516</density>
			<area>1</area>
			<perimeter>4</perimeter>
			<distanceFromOrigin>9.617692030835672</distanceFromOrigin>
			<angle>0</angle>
			<triangleMeasure>0</triangleMeasure>
			<rectangleMeasure>0</rectangleMeasure>
			<circleMeasure>0</circleMeasure>
			<centroidX>18</centroidX>
			<centroidY>31</centroidY>
		</spatialEntity>
		<spatialEntity spatialType="region" scaleAndSubsystem="Intracellular.Plk1">
			<clusteredness>1</clusteredness>
			<density>0.2560589360255821</density>
			<area>1</area>
			<perimeter>4</perimeter>
			<distanceFromOrigin>18.50675552332175</distanceFromOrigin>
			<angle>0</angle>
			<triangleMeasure>0</triangleMeasure>
			<rectangleMeasure>0</rectangleMeasure>
			<circleMeasure>0</circleMeasure>
			<centroidX>27</centroidX>
			<centroidY>45</centroidY>
		</spatialEntity>
		<spatialEntity spatialType="region" scaleAndSubsystem="Intracellular.Plk1">
			<clusteredness>1</clusteredness>
			<density>0.2560589360255821</density>
			<area>1</area>
			<perimeter>4</perimeter>
			<distanceFromOrigin>9.617692030835672</distanceFromOrigin>
			<angle>0</angle>
			<triangleMeasure>0</triangleMeasure>
			<rectangleMeasure>0</rectangleMeasure>
			<circleMeasure>0</circleMeasure>
			<centroidX>18</centroidX>
			<centroidY>31</centroidY>
		</spatialEntity>
		<spatialEntity spatialType="region" scaleAndSubsystem="Intracellular.APC">
			<clusteredness>1</clusteredness>
			<density>0.02605058071660061</density>
			<area>1</area>
			<perimeter>4</perimeter>
			<distanceFromOrigin>18.50675552332175</distanceFromOrigin>
			<angle>0</angle>
			<triangleMeasure>0</triangleMeasure>
			<rectangleMeasure>0</rectangleMeasure>
			<circleMeasure>0</circleMeasure>
			<centroidX>27</centroidX>
			<centroidY>45</centroidY>
		</spatialEntity>
		<spatialEntity spatialType="region" scaleAndSubsystem="Intracellular.APC">
			<clusteredness>1</clusteredness>
			<density>0.02605058071660061</density>
			<area>1</area>
			<perimeter>4</perimeter>
			<distanceFromOrigin>9.617692030835672</distanceFromOrigin>
			<angle>0</angle>
			<triangleMeasure>0</triangleMeasure>
			<rectangleMeasure>0</rectangleMeasure>
			<circleMeasure>0</circleMeasure>
			<centroidX>18</centroidX>
			<centroidY>31</centroidY>
		</spatialEntity>
		<numericStateVariable scaleAndSubsystem="Intracellular.APC">
			<name>avgClusterednessRegions</name>
			<value>0.06008417681261097</value>
		</numericStateVariable>
		<numericStateVariable scaleAndSubsystem="Intracellular.CDK1">
			<name>avgClusterednessRegions</name>
			<value>0.06008417681261097</value>
		</numericStateVariable>
		<numericStateVariable scaleAndSubsystem="Intracellular.Plk1">
			<name>avgClusterednessRegions</name>
			<value>0.06008417681261097</value>
		</numericStateVariable>
		<numericStateVariable scaleAndSubsystem="Cellular.Embryo">
			<name>avgClusterednessRegions</name>
			<value>0.06008417681261097</value>
		</numericStateVariable>
		<numericStateVariable scaleAndSubsystem="Intracellular.APC">
			<name>avgDensityRegions</name>
			<value>0.02605058071660061</value>
		</numericStateVariable>
		<numericStateVariable scaleAndSubsystem="Intracellular.CDK1">
			<name>avgDensityRegions</name>
			<value>0.4336293239219516</value>
		</numericStateVariable>
		<numericStateVariable scaleAndSubsystem="Intracellular.Plk1">
			<name>avgDensityRegions</name>
			<value>0.2560589360255821</value>
		</numericStateVariable>
		<numericStateVariable scaleAndSubsystem="Cellular.Embryo">
			<name>avgDensityRegions</name>
			<value>0.5</value>
		</numericStateVariable>
	</timepoint>
	<timepoint value="33">
		<spatialEntity spatialType="region" scaleAndSubsystem="Cellular.Embryo">
			<clusteredness>1</clusteredness>
			<density>0.5</density>
			<area>1</area>
			<perimeter>4</perimeter>
			<distanceFromOrigin>19.50640920313116</distanceFromOrigin>
			<angle>0</angle>
			<triangleMeasure>0</triangleMeasure>
			<rectangleMeasure>0</rectangleMeasure>
			<circleMeasure>0</circleMeasure>
			<centroidX>27</centroidX>
			<centroidY>46</centroidY>
		</spatialEntity>
		<spatialEntity spatialType="region" scaleAndSubsystem="Cellular.Embryo">
			<clusteredness>1</clusteredness>
			<density>0.5</density>
			<area>1</area>
			<perimeter>4</perimeter>
			<distanceFromOrigin>9.192388155425117</distanceFromOrigin>
			<angle>0</angle>
			<triangleMeasure>0</triangleMeasure>
			<rectangleMeasure>0</rectangleMeasure>
			<circleMeasure>0</circleMeasure>
			<centroidX>18</centroidX>
			<centroidY>30</centroidY>
		</spatialEntity>
		<spatialEntity spatialType="region" scaleAndSubsystem="Intracellular.CDK1">
			<clusteredness>1</clusteredness>
			<density>0.4531240425857843</density>
			<area>1</area>
			<perimeter>4</perimeter>
			<distanceFromOrigin>19.50640920313116</distanceFromOrigin>
			<angle>0</angle>
			<triangleMeasure>0</triangleMeasure>
			<rectangleMeasure>0</rectangleMeasure>
			<circleMeasure>0</circleMeasure>
			<centroidX>27</centroidX>
			<centroidY>46</centroidY>
		</spatialEntity>
		<spatialEntity spatialType="region" scaleAndSubsystem="Intracellular.CDK1">
			<clusteredness>1</clusteredness>
			<density>0.4531240425857843</density>
			<area>1</area>
			<perimeter>4</perimeter>
			<distanceFromOrigin>9.192388155425117</distanceFromOrigin>
			<angle>0</angle>
			<triangleMeasure>0</triangleMeasure>
			<rectangleMeasure>0</rectangleMeasure>
			<circleMeasure>0</circleMeasure>
			<centroidX>18</centroidX>
			<centroidY>30</centroidY>
		</spatialEntity>
		<spatialEntity spatialType="region" scaleAndSubsystem="Intracellular.Plk1">
			<clusteredness>1</clusteredness>
			<density>0.318993512321921</density>
			<area>1</area>
			<perimeter>4</perimeter>
			<distanceFromOrigin>19.50640920313116</distanceFromOrigin>
			<angle>0</angle>
			<triangleMeasure>0</triangleMeasure>
			<rectangleMeasure>0</rectangleMeasure>
			<circleMeasure>0</circleMeasure>
			<centroidX>27</centroidX>
			<centroidY>46</centroidY>
		</spatialEntity>
		<spatialEntity spatialType="region" scaleAndSubsystem="Intracellular.Plk1">
			<clusteredness>1</clusteredness>
			<density>0.318993512321921</density>
			<area>1</area>
			<perimeter>4</perimeter>
			<distanceFromOrigin>9.192388155425117</distanceFromOrigin>
			<angle>0</angle>
			<triangleMeasure>0</triangleMeasure>
			<rectangleMeasure>0</rectangleMeasure>
			<circleMeasure>0</circleMeasure>
			<centroidX>18</centroidX>
			<centroidY>30</centroidY>
		</spatialEntity>
		<spatialEntity spatialType="region" scaleAndSubsystem="Intracellular.APC">
			<clusteredness>1</clusteredness>
			<density>0.03374595268099916</density>
			<area>1</area>
			<perimeter>4</perimeter>
			<distanceFromOrigin>19.50640920313116</distanceFromOrigin>
			<angle>0</angle>
			<triangleMeasure>0</triangleMeasure>
			<rectangleMeasure>0</rectangleMeasure>
			<circleMeasure>0</circleMeasure>
			<centroidX>27</centroidX>
			<centroidY>46</centroidY>
		</spatialEntity>
		<spatialEntity spatialType="region" scaleAndSubsystem="Intracellular.APC">
			<clusteredness>1</clusteredness>
			<density>0.03374595268099916</density>
			<area>1</area>
			<perimeter>4</perimeter>
			<distanceFromOrigin>9.192388155425117</distanceFromOrigin>
			<angle>0</angle>
			<triangleMeasure>0</triangleMeasure>
			<rectangleMeasure>0</rectangleMeasure>
			<circleMeasure>0</circleMeasure>
			<centroidX>18</centroidX>
			<centroidY>30</centroidY>
		</spatialEntity>
		<numericStateVariable scaleAndSubsystem="Intracellular.APC">
			<name>avgClusterednessRegions</name>
			<value>0.05447347107028433</value>
		</numericStateVariable>
		<numericStateVariable scaleAndSubsystem="Intracellular.CDK1">
			<name>avgClusterednessRegions</name>
			<value>0.05447347107028433</value>
		</numericStateVariable>
		<numericStateVariable scaleAndSubsystem="Intracellular.Plk1">
			<name>avgClusterednessRegions</name>
			<value>0.05447347107028433</value>
		</numericStateVariable>
		<numericStateVariable scaleAndSubsystem="Cellular.Embryo">
			<name>avgClusterednessRegions</name>
			<value>0.05447347107028433</value>
		</numericStateVariable>
		<numericStateVariable scaleAndSubsystem="Intracellular.APC">
			<name>avgDensityRegions</name>
			<value>0.03374595268099916</value>
		</numericStateVariable>
		<numericStateVariable scaleAndSubsystem="Intracellular.CDK1">
			<name>avgDensityRegions</name>
			<value>0.4531240425857843</value>
		</numericStateVariable>
		<numericStateVariable scaleAndSubsystem="Intracellular.Plk1">
			<name>avgDensityRegions</name>
			<value>0.318993512321921</value>
		</numericStateVariable>
		<numericStateVariable scaleAndSubsystem="Cellular.Embryo">
			<name>avgDensityRegions</name>
			<value>0.5</value>
		</numericStateVariable>
	</timepoint>
	<timepoint value="34">
		<spatialEntity spatialType="region" scaleAndSubsystem="Cellular.Embryo">
			<clusteredness>1</clusteredness>
			<density>0.5</density>
			<area>1</area>
			<perimeter>4</perimeter>
			<distanceFromOrigin>20.55480479109447</distanceFromOrigin>
			<angle>0</angle>
			<triangleMeasure>0</triangleMeasure>
			<rectangleMeasure>0</rectangleMeasure>
			<circleMeasure>0</circleMeasure>
			<centroidX>28</centroidX>
			<centroidY>47</centroidY>
		</spatialEntity>
		<spatialEntity spatialType="region" scaleAndSubsystem="Cellular.Embryo">
			<clusteredness>1</clusteredness>
			<density>0.5</density>
			<area>1</area>
			<perimeter>4</perimeter>
			<distanceFromOrigin>10.12422836565829</distanceFromOrigin>
			<angle>0</angle>
			<triangleMeasure>0</triangleMeasure>
			<rectangleMeasure>0</rectangleMeasure>
			<circleMeasure>0</circleMeasure>
			<centroidX>17</centroidX>
			<centroidY>30</centroidY>
		</spatialEntity>
		<spatialEntity spatialType="region" scaleAndSubsystem="Intracellular.CDK1">
			<clusteredness>1</clusteredness>
			<density>0.4726187313304228</density>
			<area>1</area>
			<perimeter>4</perimeter>
			<distanceFromOrigin>20.55480479109447</distanceFromOrigin>
			<angle>0</angle>
			<triangleMeasure>0</triangleMeasure>
			<rectangleMeasure>0</rectangleMeasure>
			<circleMeasure>0</circleMeasure>
			<centroidX>28</centroidX>
			<centroidY>47</centroidY>
		</spatialEntity>
		<spatialEntity spatialType="region" scaleAndSubsystem="Intracellular.CDK1">
			<clusteredness>1</clusteredness>
			<density>0.4726187313304228</density>
			<area>1</area>
			<perimeter>4</perimeter>
			<distanceFromOrigin>10.12422836565829</distanceFromOrigin>
			<angle>0</angle>
			<triangleMeasure>0</triangleMeasure>
			<rectangleMeasure>0</rectangleMeasure>
			<circleMeasure>0</circleMeasure>
			<centroidX>17</centroidX>
			<centroidY>30</centroidY>
		</spatialEntity>
		<spatialEntity spatialType="region" scaleAndSubsystem="Intracellular.Plk1">
			<clusteredness>1</clusteredness>
			<density>0.3834800570618873</density>
			<area>1</area>
			<perimeter>4</perimeter>
			<distanceFromOrigin>20.55480479109447</distanceFromOrigin>
			<angle>0</angle>
			<triangleMeasure>0</triangleMeasure>
			<rectangleMeasure>0</rectangleMeasure>
			<circleMeasure>0</circleMeasure>
			<centroidX>28</centroidX>
			<centroidY>47</centroidY>
		</spatialEntity>
		<spatialEntity spatialType="region" scaleAndSubsystem="Intracellular.Plk1">
			<clusteredness>1</clusteredness>
			<density>0.3834800570618873</density>
			<area>1</area>
			<perimeter>4</perimeter>
			<distanceFromOrigin>10.12422836565829</distanceFromOrigin>
			<angle>0</angle>
			<triangleMeasure>0</triangleMeasure>
			<rectangleMeasure>0</rectangleMeasure>
			<circleMeasure>0</circleMeasure>
			<centroidX>17</centroidX>
			<centroidY>30</centroidY>
		</spatialEntity>
		<spatialEntity spatialType="region" scaleAndSubsystem="Intracellular.APC">
			<clusteredness>1</clusteredness>
			<density>0.07980028040268843</density>
			<area>1</area>
			<perimeter>4</perimeter>
			<distanceFromOrigin>20.55480479109447</distanceFromOrigin>
			<angle>0</angle>
			<triangleMeasure>0</triangleMeasure>
			<rectangleMeasure>0</rectangleMeasure>
			<circleMeasure>0</circleMeasure>
			<centroidX>28</centroidX>
			<centroidY>47</centroidY>
		</spatialEntity>
		<spatialEntity spatialType="region" scaleAndSubsystem="Intracellular.APC">
			<clusteredness>1</clusteredness>
			<density>0.07980028040268843</density>
			<area>1</area>
			<perimeter>4</perimeter>
			<distanceFromOrigin>10.12422836565829</distanceFromOrigin>
			<angle>0</angle>
			<triangleMeasure>0</triangleMeasure>
			<rectangleMeasure>0</rectangleMeasure>
			<circleMeasure>0</circleMeasure>
			<centroidX>17</centroidX>
			<centroidY>30</centroidY>
		</spatialEntity>
		<numericStateVariable scaleAndSubsystem="Intracellular.APC">
			<name>avgClusterednessRegions</name>
			<value>0.04938647983247948</value>
		</numericStateVariable>
		<numericStateVariable scaleAndSubsystem="Intracellular.CDK1">
			<name>avgClusterednessRegions</name>
			<value>0.04938647983247948</value>
		</numericStateVariable>
		<numericStateVariable scaleAndSubsystem="Intracellular.Plk1">
			<name>avgClusterednessRegions</name>
			<value>0.04938647983247948</value>
		</numericStateVariable>
		<numericStateVariable scaleAndSubsystem="Cellular.Embryo">
			<name>avgClusterednessRegions</name>
			<value>0.04938647983247948</value>
		</numericStateVariable>
		<numericStateVariable scaleAndSubsystem="Intracellular.APC">
			<name>avgDensityRegions</name>
			<value>0.07980028040268843</value>
		</numericStateVariable>
		<numericStateVariable scaleAndSubsystem="Intracellular.CDK1">
			<name>avgDensityRegions</name>
			<value>0.4726187313304228</value>
		</numericStateVariable>
		<numericStateVariable scaleAndSubsystem="Intracellular.Plk1">
			<name>avgDensityRegions</name>
			<value>0.3834800570618873</value>
		</numericStateVariable>
		<numericStateVariable scaleAndSubsystem="Cellular.Embryo">
			<name>avgDensityRegions</name>
			<value>0.5</value>
		</numericStateVariable>
	</timepoint>
	<timepoint value="35">
		<spatialEntity spatialType="region" scaleAndSubsystem="Cellular.Embryo">
			<clusteredness>1</clusteredness>
			<density>0.5</density>
			<area>2</area>
			<perimeter>8</perimeter>
			<distanceFromOrigin>13.94632568098135</distanceFromOrigin>
			<angle>4.752048048732835</angle>
			<triangleMeasure>0</triangleMeasure>
			<rectangleMeasure>0</rectangleMeasure>
			<circleMeasure>0</circleMeasure>
			<centroidX>23.5</centroidX>
			<centroidY>40.5</centroidY>
		</spatialEntity>
		<spatialEntity spatialType="region" scaleAndSubsystem="Cellular.Embryo">
			<clusteredness>1</clusteredness>
			<density>0.5</density>
			<area>1</area>
			<perimeter>4</perimeter>
			<distanceFromOrigin>14.9833240637717</distanceFromOrigin>
			<angle>0</angle>
			<triangleMeasure>0</triangleMeasure>
			<rectangleMeasure>0</rectangleMeasure>
			<circleMeasure>0</circleMeasure>
			<centroidX>13</centroidX>
			<centroidY>20</centroidY>
		</spatialEntity>
		<spatialEntity spatialType="region" scaleAndSubsystem="Cellular.Embryo">
			<clusteredness>1</clusteredness>
			<density>0.5</density>
			<area>1</area>
			<perimeter>4</perimeter>
			<distanceFromOrigin>25.10975905897944</distanceFromOrigin>
			<angle>0</angle>
			<triangleMeasure>0</triangleMeasure>
			<rectangleMeasure>0</rectangleMeasure>
			<circleMeasure>0</circleMeasure>
			<centroidX>32</centroidX>
			<centroidY>2</centroidY>
		</spatialEntity>
		<spatialEntity spatialType="region" scaleAndSubsystem="Intracellular.CDK1">
			<clusteredness>1</clusteredness>
			<density>0.4920520258884804</density>
			<area>2</area>
			<perimeter>8</perimeter>
			<distanceFromOrigin>13.94632568098135</distanceFromOrigin>
			<angle>4.752048048732835</angle>
			<triangleMeasure>0</triangleMeasure>
			<rectangleMeasure>0</rectangleMeasure>
			<circleMeasure>0</circleMeasure>
			<centroidX>23.5</centroidX>
			<centroidY>40.5</centroidY>
		</spatialEntity>
		<spatialEntity spatialType="region" scaleAndSubsystem="Intracellular.CDK1">
			<clusteredness>1</clusteredness>
			<density>0.4920520258884804</density>
			<area>1</area>
			<perimeter>4</perimeter>
			<distanceFromOrigin>14.9833240637717</distanceFromOrigin>
			<angle>0</angle>
			<triangleMeasure>0</triangleMeasure>
			<rectangleMeasure>0</rectangleMeasure>
			<circleMeasure>0</circleMeasure>
			<centroidX>13</centroidX>
			<centroidY>20</centroidY>
		</spatialEntity>
		<spatialEntity spatialType="region" scaleAndSubsystem="Intracellular.CDK1">
			<clusteredness>1</clusteredness>
			<density>0.4920520258884804</density>
			<area>1</area>
			<perimeter>4</perimeter>
			<distanceFromOrigin>25.10975905897944</distanceFromOrigin>
			<angle>0</angle>
			<triangleMeasure>0</triangleMeasure>
			<rectangleMeasure>0</rectangleMeasure>
			<circleMeasure>0</circleMeasure>
			<centroidX>32</centroidX>
			<centroidY>2</centroidY>
		</spatialEntity>
		<spatialEntity spatialType="region" scaleAndSubsystem="Intracellular.Plk1">
			<clusteredness>1</clusteredness>
			<density>0.4445842069738051</density>
			<area>2</area>
			<perimeter>8</perimeter>
			<distanceFromOrigin>13.94632568098135</distanceFromOrigin>
			<angle>4.752048048732835</angle>
			<triangleMeasure>0</triangleMeasure>
			<rectangleMeasure>0</rectangleMeasure>
			<circleMeasure>0</circleMeasure>
			<centroidX>23.5</centroidX>
			<centroidY>40.5</centroidY>
		</spatialEntity>
		<spatialEntity spatialType="region" scaleAndSubsystem="Intracellular.Plk1">
			<clusteredness>1</clusteredness>
			<density>0.4445842069738051</density>
			<area>1</area>
			<perimeter>4</perimeter>
			<distanceFromOrigin>14.9833240637717</distanceFromOrigin>
			<angle>0</angle>
			<triangleMeasure>0</triangleMeasure>
			<rectangleMeasure>0</rectangleMeasure>
			<circleMeasure>0</circleMeasure>
			<centroidX>13</centroidX>
			<centroidY>20</centroidY>
		</spatialEntity>
		<spatialEntity spatialType="region" scaleAndSubsystem="Intracellular.Plk1">
			<clusteredness>1</clusteredness>
			<density>0.4445842069738051</density>
			<area>1</area>
			<perimeter>4</perimeter>
			<distanceFromOrigin>25.10975905897944</distanceFromOrigin>
			<angle>0</angle>
			<triangleMeasure>0</triangleMeasure>
			<rectangleMeasure>0</rectangleMeasure>
			<circleMeasure>0</circleMeasure>
			<centroidX>32</centroidX>
			<centroidY>2</centroidY>
		</spatialEntity>
		<spatialEntity spatialType="region" scaleAndSubsystem="Intracellular.APC">
			<clusteredness>1</clusteredness>
			<density>0.1949731116201363</density>
			<area>2</area>
			<perimeter>8</perimeter>
			<distanceFromOrigin>13.94632568098135</distanceFromOrigin>
			<angle>4.752048048732835</angle>
			<triangleMeasure>0</triangleMeasure>
			<rectangleMeasure>0</rectangleMeasure>
			<circleMeasure>0</circleMeasure>
			<centroidX>23.5</centroidX>
			<centroidY>40.5</centroidY>
		</spatialEntity>
		<spatialEntity spatialType="region" scaleAndSubsystem="Intracellular.APC">
			<clusteredness>1</clusteredness>
			<density>0.1949731116201363</density>
			<area>1</area>
			<perimeter>4</perimeter>
			<distanceFromOrigin>14.9833240637717</distanceFromOrigin>
			<angle>0</angle>
			<triangleMeasure>0</triangleMeasure>
			<rectangleMeasure>0</rectangleMeasure>
			<circleMeasure>0</circleMeasure>
			<centroidX>13</centroidX>
			<centroidY>20</centroidY>
		</spatialEntity>
		<spatialEntity spatialType="region" scaleAndSubsystem="Intracellular.APC">
			<clusteredness>1</clusteredness>
			<density>0.1949731116201363</density>
			<area>1</area>
			<perimeter>4</perimeter>
			<distanceFromOrigin>25.10975905897944</distanceFromOrigin>
			<angle>0</angle>
			<triangleMeasure>0</triangleMeasure>
			<rectangleMeasure>0</rectangleMeasure>
			<circleMeasure>0</circleMeasure>
			<centroidX>32</centroidX>
			<centroidY>2</centroidY>
		</spatialEntity>
		<numericStateVariable scaleAndSubsystem="Intracellular.APC">
			<name>avgClusterednessRegions</name>
			<value>0.0338477292047814</value>
		</numericStateVariable>
		<numericStateVariable scaleAndSubsystem="Intracellular.CDK1">
			<name>avgClusterednessRegions</name>
			<value>0.0338477292047814</value>
		</numericStateVariable>
		<numericStateVariable scaleAndSubsystem="Intracellular.Plk1">
			<name>avgClusterednessRegions</name>
			<value>0.0338477292047814</value>
		</numericStateVariable>
		<numericStateVariable scaleAndSubsystem="Cellular.Embryo">
			<name>avgClusterednessRegions</name>
			<value>0.0338477292047814</value>
		</numericStateVariable>
		<numericStateVariable scaleAndSubsystem="Intracellular.APC">
			<name>avgDensityRegions</name>
			<value>0.1949731116201363</value>
		</numericStateVariable>
		<numericStateVariable scaleAndSubsystem="Intracellular.CDK1">
			<name>avgDensityRegions</name>
			<value>0.4920520258884804</value>
		</numericStateVariable>
		<numericStateVariable scaleAndSubsystem="Intracellular.Plk1">
			<name>avgDensityRegions</name>
			<value>0.4445842069738051</value>
		</numericStateVariable>
		<numericStateVariable scaleAndSubsystem="Cellular.Embryo">
			<name>avgDensityRegions</name>
			<value>0.5</value>
		</numericStateVariable>
	</timepoint>
	<timepoint value="36">
		<spatialEntity spatialType="region" scaleAndSubsystem="Cellular.Embryo">
			<clusteredness>1</clusteredness>
			<density>0.5</density>
			<area>2</area>
			<perimeter>6</perimeter>
			<distanceFromOrigin>13.72953021774598</distanceFromOrigin>
			<angle>0.7090699805243126</angle>
			<triangleMeasure>0</triangleMeasure>
			<rectangleMeasure>0</rectangleMeasure>
			<circleMeasure>0</circleMeasure>
			<centroidX>24</centroidX>
			<centroidY>40.5</centroidY>
		</spatialEntity>
		<spatialEntity spatialType="region" scaleAndSubsystem="Cellular.Embryo">
			<clusteredness>1</clusteredness>
			<density>0.5</density>
			<area>1</area>
			<perimeter>4</perimeter>
			<distanceFromOrigin>15.4434452114805</distanceFromOrigin>
			<angle>0</angle>
			<triangleMeasure>0</triangleMeasure>
			<rectangleMeasure>0</rectangleMeasure>
			<circleMeasure>0</circleMeasure>
			<centroidX>13</centroidX>
			<centroidY>19</centroidY>
		</spatialEntity>
		<spatialEntity spatialType="region" scaleAndSubsystem="Cellular.Embryo">
			<clusteredness>1</clusteredness>
			<density>0.5</density>
			<area>1</area>
			<perimeter>4</perimeter>
			<distanceFromOrigin>23.9269722280108</distanceFromOrigin>
			<angle>0</angle>
			<triangleMeasure>0</triangleMeasure>
			<rectangleMeasure>0</rectangleMeasure>
			<circleMeasure>0</circleMeasure>
			<centroidX>31</centroidX>
			<centroidY>3</centroidY>
		</spatialEntity>
		<spatialEntity spatialType="region" scaleAndSubsystem="Intracellular.CDK1">
			<clusteredness>1</clusteredness>
			<density>0.5019933363970588</density>
			<area>2</area>
			<perimeter>6</perimeter>
			<distanceFromOrigin>13.72953021774598</distanceFromOrigin>
			<angle>0.7090699805243126</angle>
			<triangleMeasure>0</triangleMeasure>
			<rectangleMeasure>0</rectangleMeasure>
			<circleMeasure>0</circleMeasure>
			<centroidX>24</centroidX>
			<centroidY>40.5</centroidY>
		</spatialEntity>
		<spatialEntity spatialType="region" scaleAndSubsystem="Intracellular.CDK1">
			<clusteredness>1</clusteredness>
			<density>0.5019933363970588</density>
			<area>1</area>
			<perimeter>4</perimeter>
			<distanceFromOrigin>15.4434452114805</distanceFromOrigin>
			<angle>0</angle>
			<triangleMeasure>0</triangleMeasure>
			<rectangleMeasure>0</rectangleMeasure>
			<circleMeasure>0</circleMeasure>
			<centroidX>13</centroidX>
			<centroidY>19</centroidY>
		</spatialEntity>
		<spatialEntity spatialType="region" scaleAndSubsystem="Intracellular.CDK1">
			<clusteredness>1</clusteredness>
			<density>0.5019933363970588</density>
			<area>1</area>
			<perimeter>4</perimeter>
			<distanceFromOrigin>23.9269722280108</distanceFromOrigin>
			<angle>0</angle>
			<triangleMeasure>0</triangleMeasure>
			<rectangleMeasure>0</rectangleMeasure>
			<circleMeasure>0</circleMeasure>
			<centroidX>31</centroidX>
			<centroidY>3</centroidY>
		</spatialEntity>
		<spatialEntity spatialType="region" scaleAndSubsystem="Intracellular.Plk1">
			<clusteredness>1</clusteredness>
			<density>0.4965507058536305</density>
			<area>2</area>
			<perimeter>6</perimeter>
			<distanceFromOrigin>13.72953021774598</distanceFromOrigin>
			<angle>0.7090699805243126</angle>
			<triangleMeasure>0</triangleMeasure>
			<rectangleMeasure>0</rectangleMeasure>
			<circleMeasure>0</circleMeasure>
			<centroidX>24</centroidX>
			<centroidY>40.5</centroidY>
		</spatialEntity>
		<spatialEntity spatialType="region" scaleAndSubsystem="Intracellular.Plk1">
			<clusteredness>1</clusteredness>
			<density>0.4965507058536305</density>
			<area>1</area>
			<perimeter>4</perimeter>
			<distanceFromOrigin>15.4434452114805</distanceFromOrigin>
			<angle>0</angle>
			<triangleMeasure>0</triangleMeasure>
			<rectangleMeasure>0</rectangleMeasure>
			<circleMeasure>0</circleMeasure>
			<centroidX>13</centroidX>
			<centroidY>19</centroidY>
		</spatialEntity>
		<spatialEntity spatialType="region" scaleAndSubsystem="Intracellular.Plk1">
			<clusteredness>1</clusteredness>
			<density>0.4965507058536305</density>
			<area>1</area>
			<perimeter>4</perimeter>
			<distanceFromOrigin>23.9269722280108</distanceFromOrigin>
			<angle>0</angle>
			<triangleMeasure>0</triangleMeasure>
			<rectangleMeasure>0</rectangleMeasure>
			<circleMeasure>0</circleMeasure>
			<centroidX>31</centroidX>
			<centroidY>3</centroidY>
		</spatialEntity>
		<spatialEntity spatialType="region" scaleAndSubsystem="Intracellular.APC">
			<clusteredness>1</clusteredness>
			<density>0.3468386481789982</density>
			<area>2</area>
			<perimeter>6</perimeter>
			<distanceFromOrigin>13.72953021774598</distanceFromOrigin>
			<angle>0.7090699805243126</angle>
			<triangleMeasure>0</triangleMeasure>
			<rectangleMeasure>0</rectangleMeasure>
			<circleMeasure>0</circleMeasure>
			<centroidX>24</centroidX>
			<centroidY>40.5</centroidY>
		</spatialEntity>
		<spatialEntity spatialType="region" scaleAndSubsystem="Intracellular.APC">
			<clusteredness>1</clusteredness>
			<density>0.3468386481789982</density>
			<area>1</area>
			<perimeter>4</perimeter>
			<distanceFromOrigin>15.4434452114805</distanceFromOrigin>
			<angle>0</angle>
			<triangleMeasure>0</triangleMeasure>
			<rectangleMeasure>0</rectangleMeasure>
			<circleMeasure>0</circleMeasure>
			<centroidX>13</centroidX>
			<centroidY>19</centroidY>
		</spatialEntity>
		<spatialEntity spatialType="region" scaleAndSubsystem="Intracellular.APC">
			<clusteredness>1</clusteredness>
			<density>0.3468386481789982</density>
			<area>1</area>
			<perimeter>4</perimeter>
			<distanceFromOrigin>23.9269722280108</distanceFromOrigin>
			<angle>0</angle>
			<triangleMeasure>0</triangleMeasure>
			<rectangleMeasure>0</rectangleMeasure>
			<circleMeasure>0</circleMeasure>
			<centroidX>31</centroidX>
			<centroidY>3</centroidY>
		</spatialEntity>
		<numericStateVariable scaleAndSubsystem="Intracellular.APC">
			<name>avgClusterednessRegions</name>
			<value>0.03472965950264217</value>
		</numericStateVariable>
		<numericStateVariable scaleAndSubsystem="Intracellular.CDK1">
			<name>avgClusterednessRegions</name>
			<value>0.03472965950264217</value>
		</numericStateVariable>
		<numericStateVariable scaleAndSubsystem="Intracellular.Plk1">
			<name>avgClusterednessRegions</name>
			<value>0.03472965950264217</value>
		</numericStateVariable>
		<numericStateVariable scaleAndSubsystem="Cellular.Embryo">
			<name>avgClusterednessRegions</name>
			<value>0.03472965950264217</value>
		</numericStateVariable>
		<numericStateVariable scaleAndSubsystem="Intracellular.APC">
			<name>avgDensityRegions</name>
			<value>0.3468386481789982</value>
		</numericStateVariable>
		<numericStateVariable scaleAndSubsystem="Intracellular.CDK1">
			<name>avgDensityRegions</name>
			<value>0.5019933363970588</value>
		</numericStateVariable>
		<numericStateVariable scaleAndSubsystem="Intracellular.Plk1">
			<name>avgDensityRegions</name>
			<value>0.4965507058536305</value>
		</numericStateVariable>
		<numericStateVariable scaleAndSubsystem="Cellular.Embryo">
			<name>avgDensityRegions</name>
			<value>0.5</value>
		</numericStateVariable>
	</timepoint>
	<timepoint value="37">
		<spatialEntity spatialType="region" scaleAndSubsystem="Cellular.Embryo">
			<clusteredness>1</clusteredness>
			<density>0.5</density>
			<area>1</area>
			<perimeter>4</perimeter>
			<distanceFromOrigin>25.8940147524481</distanceFromOrigin>
			<angle>0</angle>
			<triangleMeasure>0</triangleMeasure>
			<rectangleMeasure>0</rectangleMeasure>
			<circleMeasure>0</circleMeasure>
			<centroidX>31</centroidX>
			<centroidY>52</centroidY>
		</spatialEntity>
		<spatialEntity spatialType="region" scaleAndSubsystem="Cellular.Embryo">
			<clusteredness>1</clusteredness>
			<density>0.5</density>
			<area>1</area>
			<perimeter>4</perimeter>
			<distanceFromOrigin>14.71393896956216</distanceFromOrigin>
			<angle>0</angle>
			<triangleMeasure>0</triangleMeasure>
			<rectangleMeasure>0</rectangleMeasure>
			<circleMeasure>0</circleMeasure>
			<centroidX>24</centroidX>
			<centroidY>41</centroidY>
		</spatialEntity>
		<spatialEntity spatialType="region" scaleAndSubsystem="Cellular.Embryo">
			<clusteredness>1</clusteredness>
			<density>0.5</density>
			<area>1</area>
			<perimeter>4</perimeter>
			<distanceFromOrigin>12.74754878398196</distanceFromOrigin>
			<angle>0</angle>
			<triangleMeasure>0</triangleMeasure>
			<rectangleMeasure>0</rectangleMeasure>
			<circleMeasure>0</circleMeasure>
			<centroidX>24</centroidX>
			<centroidY>39</centroidY>
		</spatialEntity>
		<spatialEntity spatialType="region" scaleAndSubsystem="Cellular.Embryo">
			<clusteredness>1</clusteredness>
			<density>0.5</density>
			<area>1</area>
			<perimeter>4</perimeter>
			<distanceFromOrigin>15.50806241927082</distanceFromOrigin>
			<angle>0</angle>
			<triangleMeasure>0</triangleMeasure>
			<rectangleMeasure>0</rectangleMeasure>
			<circleMeasure>0</circleMeasure>
			<centroidX>12</centroidX>
			<centroidY>21</centroidY>
		</spatialEntity>
		<spatialEntity spatialType="region" scaleAndSubsystem="Intracellular.CDK1">
			<clusteredness>1</clusteredness>
			<density>0.4238605274873621</density>
			<area>1</area>
			<perimeter>4</perimeter>
			<distanceFromOrigin>25.8940147524481</distanceFromOrigin>
			<angle>0</angle>
			<triangleMeasure>0</triangleMeasure>
			<rectangleMeasure>0</rectangleMeasure>
			<circleMeasure>0</circleMeasure>
			<centroidX>31</centroidX>
			<centroidY>52</centroidY>
		</spatialEntity>
		<spatialEntity spatialType="region" scaleAndSubsystem="Intracellular.CDK1">
			<clusteredness>1</clusteredness>
			<density>0.4238605274873621</density>
			<area>1</area>
			<perimeter>4</perimeter>
			<distanceFromOrigin>14.71393896956216</distanceFromOrigin>
			<angle>0</angle>
			<triangleMeasure>0</triangleMeasure>
			<rectangleMeasure>0</rectangleMeasure>
			<circleMeasure>0</circleMeasure>
			<centroidX>24</centroidX>
			<centroidY>41</centroidY>
		</spatialEntity>
		<spatialEntity spatialType="region" scaleAndSubsystem="Intracellular.CDK1">
			<clusteredness>1</clusteredness>
			<density>0.4238605274873621</density>
			<area>1</area>
			<perimeter>4</perimeter>
			<distanceFromOrigin>12.74754878398196</distanceFromOrigin>
			<angle>0</angle>
			<triangleMeasure>0</triangleMeasure>
			<rectangleMeasure>0</rectangleMeasure>
			<circleMeasure>0</circleMeasure>
			<centroidX>24</centroidX>
			<centroidY>39</centroidY>
		</spatialEntity>
		<spatialEntity spatialType="region" scaleAndSubsystem="Intracellular.CDK1">
			<clusteredness>1</clusteredness>
			<density>0.4238605274873621</density>
			<area>1</area>
			<perimeter>4</perimeter>
			<distanceFromOrigin>15.50806241927082</distanceFromOrigin>
			<angle>0</angle>
			<triangleMeasure>0</triangleMeasure>
			<rectangleMeasure>0</rectangleMeasure>
			<circleMeasure>0</circleMeasure>
			<centroidX>12</centroidX>
			<centroidY>21</centroidY>
		</spatialEntity>
		<spatialEntity spatialType="region" scaleAndSubsystem="Intracellular.Plk1">
			<clusteredness>1</clusteredness>
			<density>0.5034648820465686</density>
			<area>1</area>
			<perimeter>4</perimeter>
			<distanceFromOrigin>25.8940147524481</distanceFromOrigin>
			<angle>0</angle>
			<triangleMeasure>0</triangleMeasure>
			<rectangleMeasure>0</rectangleMeasure>
			<circleMeasure>0</circleMeasure>
			<centroidX>31</centroidX>
			<centroidY>52</centroidY>
		</spatialEntity>
		<spatialEntity spatialType="region" scaleAndSubsystem="Intracellular.Plk1">
			<clusteredness>1</clusteredness>
			<density>0.5034648820465686</density>
			<area>1</area>
			<perimeter>4</perimeter>
			<distanceFromOrigin>14.71393896956216</distanceFromOrigin>
			<angle>0</angle>
			<triangleMeasure>0</triangleMeasure>
			<rectangleMeasure>0</rectangleMeasure>
			<circleMeasure>0</circleMeasure>
			<centroidX>24</centroidX>
			<centroidY>41</centroidY>
		</spatialEntity>
		<spatialEntity spatialType="region" scaleAndSubsystem="Intracellular.Plk1">
			<clusteredness>1</clusteredness>
			<density>0.5034648820465686</density>
			<area>1</area>
			<perimeter>4</perimeter>
			<distanceFromOrigin>12.74754878398196</distanceFromOrigin>
			<angle>0</angle>
			<triangleMeasure>0</triangleMeasure>
			<rectangleMeasure>0</rectangleMeasure>
			<circleMeasure>0</circleMeasure>
			<centroidX>24</centroidX>
			<centroidY>39</centroidY>
		</spatialEntity>
		<spatialEntity spatialType="region" scaleAndSubsystem="Intracellular.Plk1">
			<clusteredness>1</clusteredness>
			<density>0.5034648820465686</density>
			<area>1</area>
			<perimeter>4</perimeter>
			<distanceFromOrigin>15.50806241927082</distanceFromOrigin>
			<angle>0</angle>
			<triangleMeasure>0</triangleMeasure>
			<rectangleMeasure>0</rectangleMeasure>
			<circleMeasure>0</circleMeasure>
			<centroidX>12</centroidX>
			<centroidY>21</centroidY>
		</spatialEntity>
		<spatialEntity spatialType="region" scaleAndSubsystem="Intracellular.APC">
			<clusteredness>1</clusteredness>
			<density>0.4644243427351409</density>
			<area>1</area>
			<perimeter>4</perimeter>
			<distanceFromOrigin>25.8940147524481</distanceFromOrigin>
			<angle>0</angle>
			<triangleMeasure>0</triangleMeasure>
			<rectangleMeasure>0</rectangleMeasure>
			<circleMeasure>0</circleMeasure>
			<centroidX>31</centroidX>
			<centroidY>52</centroidY>
		</spatialEntity>
		<spatialEntity spatialType="region" scaleAndSubsystem="Intracellular.APC">
			<clusteredness>1</clusteredness>
			<density>0.4644243427351409</density>
			<area>1</area>
			<perimeter>4</perimeter>
			<distanceFromOrigin>14.71393896956216</distanceFromOrigin>
			<angle>0</angle>
			<triangleMeasure>0</triangleMeasure>
			<rectangleMeasure>0</rectangleMeasure>
			<circleMeasure>0</circleMeasure>
			<centroidX>24</centroidX>
			<centroidY>41</centroidY>
		</spatialEntity>
		<spatialEntity spatialType="region" scaleAndSubsystem="Intracellular.APC">
			<clusteredness>1</clusteredness>
			<density>0.4644243427351409</density>
			<area>1</area>
			<perimeter>4</perimeter>
			<distanceFromOrigin>12.74754878398196</distanceFromOrigin>
			<angle>0</angle>
			<triangleMeasure>0</triangleMeasure>
			<rectangleMeasure>0</rectangleMeasure>
			<circleMeasure>0</circleMeasure>
			<centroidX>24</centroidX>
			<centroidY>39</centroidY>
		</spatialEntity>
		<spatialEntity spatialType="region" scaleAndSubsystem="Intracellular.APC">
			<clusteredness>1</clusteredness>
			<density>0.4644243427351409</density>
			<area>1</area>
			<perimeter>4</perimeter>
			<distanceFromOrigin>15.50806241927082</distanceFromOrigin>
			<angle>0</angle>
			<triangleMeasure>0</triangleMeasure>
			<rectangleMeasure>0</rectangleMeasure>
			<circleMeasure>0</circleMeasure>
			<centroidX>12</centroidX>
			<centroidY>21</centroidY>
		</spatialEntity>
		<numericStateVariable scaleAndSubsystem="Intracellular.APC">
			<name>avgClusterednessRegions</name>
			<value>0.05399584506001456</value>
		</numericStateVariable>
		<numericStateVariable scaleAndSubsystem="Intracellular.CDK1">
			<name>avgClusterednessRegions</name>
			<value>0.05399584506001456</value>
		</numericStateVariable>
		<numericStateVariable scaleAndSubsystem="Intracellular.Plk1">
			<name>avgClusterednessRegions</name>
			<value>0.05399584506001456</value>
		</numericStateVariable>
		<numericStateVariable scaleAndSubsystem="Cellular.Embryo">
			<name>avgClusterednessRegions</name>
			<value>0.05399584506001456</value>
		</numericStateVariable>
		<numericStateVariable scaleAndSubsystem="Intracellular.APC">
			<name>avgDensityRegions</name>
			<value>0.4644243427351409</value>
		</numericStateVariable>
		<numericStateVariable scaleAndSubsystem="Intracellular.CDK1">
			<name>avgDensityRegions</name>
			<value>0.4238605274873621</value>
		</numericStateVariable>
		<numericStateVariable scaleAndSubsystem="Intracellular.Plk1">
			<name>avgDensityRegions</name>
			<value>0.5034648820465686</value>
		</numericStateVariable>
		<numericStateVariable scaleAndSubsystem="Cellular.Embryo">
			<name>avgDensityRegions</name>
			<value>0.5</value>
		</numericStateVariable>
	</timepoint>
	<timepoint value="38">
		<spatialEntity spatialType="region" scaleAndSubsystem="Cellular.Embryo">
			<clusteredness>1</clusteredness>
			<density>0.5</density>
			<area>1</area>
			<perimeter>4</perimeter>
			<distanceFromOrigin>24.9098374141623</distanceFromOrigin>
			<angle>0</angle>
			<triangleMeasure>0</triangleMeasure>
			<rectangleMeasure>0</rectangleMeasure>
			<circleMeasure>0</circleMeasure>
			<centroidX>31</centroidX>
			<centroidY>51</centroidY>
		</spatialEntity>
		<spatialEntity spatialType="region" scaleAndSubsystem="Cellular.Embryo">
			<clusteredness>1</clusteredness>
			<density>0.5</density>
			<area>1</area>
			<perimeter>4</perimeter>
			<distanceFromOrigin>15.70031846810758</distanceFromOrigin>
			<angle>0</angle>
			<triangleMeasure>0</triangleMeasure>
			<rectangleMeasure>0</rectangleMeasure>
			<circleMeasure>0</circleMeasure>
			<centroidX>24</centroidX>
			<centroidY>42</centroidY>
		</spatialEntity>
		<spatialEntity spatialType="region" scaleAndSubsystem="Cellular.Embryo">
			<clusteredness>1</clusteredness>
			<density>0.5</density>
			<area>1</area>
			<perimeter>4</perimeter>
			<distanceFromOrigin>12.02081528017131</distanceFromOrigin>
			<angle>0</angle>
			<triangleMeasure>0</triangleMeasure>
			<rectangleMeasure>0</rectangleMeasure>
			<circleMeasure>0</circleMeasure>
			<centroidX>23</centroidX>
			<centroidY>38</centroidY>
		</spatialEntity>
		<spatialEntity spatialType="region" scaleAndSubsystem="Cellular.Embryo">
			<clusteredness>1</clusteredness>
			<density>0.5</density>
			<area>1</area>
			<perimeter>4</perimeter>
			<distanceFromOrigin>15.50806241927082</distanceFromOrigin>
			<angle>0</angle>
			<triangleMeasure>0</triangleMeasure>
			<rectangleMeasure>0</rectangleMeasure>
			<circleMeasure>0</circleMeasure>
			<centroidX>12</centroidX>
			<centroidY>21</centroidY>
		</spatialEntity>
		<spatialEntity spatialType="region" scaleAndSubsystem="Intracellular.CDK1">
			<clusteredness>1</clusteredness>
			<density>0.29800178677428</density>
			<area>1</area>
			<perimeter>4</perimeter>
			<distanceFromOrigin>24.9098374141623</distanceFromOrigin>
			<angle>0</angle>
			<triangleMeasure>0</triangleMeasure>
			<rectangleMeasure>0</rectangleMeasure>
			<circleMeasure>0</circleMeasure>
			<centroidX>31</centroidX>
			<centroidY>51</centroidY>
		</spatialEntity>
		<spatialEntity spatialType="region" scaleAndSubsystem="Intracellular.CDK1">
			<clusteredness>1</clusteredness>
			<density>0.29800178677428</density>
			<area>1</area>
			<perimeter>4</perimeter>
			<distanceFromOrigin>15.70031846810758</distanceFromOrigin>
			<angle>0</angle>
			<triangleMeasure>0</triangleMeasure>
			<rectangleMeasure>0</rectangleMeasure>
			<circleMeasure>0</circleMeasure>
			<centroidX>24</centroidX>
			<centroidY>42</centroidY>
		</spatialEntity>
		<spatialEntity spatialType="region" scaleAndSubsystem="Intracellular.CDK1">
			<clusteredness>1</clusteredness>
			<density>0.29800178677428</density>
			<area>1</area>
			<perimeter>4</perimeter>
			<distanceFromOrigin>12.02081528017131</distanceFromOrigin>
			<angle>0</angle>
			<triangleMeasure>0</triangleMeasure>
			<rectangleMeasure>0</rectangleMeasure>
			<circleMeasure>0</circleMeasure>
			<centroidX>23</centroidX>
			<centroidY>38</centroidY>
		</spatialEntity>
		<spatialEntity spatialType="region" scaleAndSubsystem="Intracellular.CDK1">
			<clusteredness>1</clusteredness>
			<density>0.29800178677428</density>
			<area>1</area>
			<perimeter>4</perimeter>
			<distanceFromOrigin>15.50806241927082</distanceFromOrigin>
			<angle>0</angle>
			<triangleMeasure>0</triangleMeasure>
			<rectangleMeasure>0</rectangleMeasure>
			<circleMeasure>0</circleMeasure>
			<centroidX>12</centroidX>
			<centroidY>21</centroidY>
		</spatialEntity>
		<spatialEntity spatialType="region" scaleAndSubsystem="Intracellular.Plk1">
			<clusteredness>1</clusteredness>
			<density>0.434143814386106</density>
			<area>1</area>
			<perimeter>4</perimeter>
			<distanceFromOrigin>24.9098374141623</distanceFromOrigin>
			<angle>0</angle>
			<triangleMeasure>0</triangleMeasure>
			<rectangleMeasure>0</rectangleMeasure>
			<circleMeasure>0</circleMeasure>
			<centroidX>31</centroidX>
			<centroidY>51</centroidY>
		</spatialEntity>
		<spatialEntity spatialType="region" scaleAndSubsystem="Intracellular.Plk1">
			<clusteredness>1</clusteredness>
			<density>0.434143814386106</density>
			<area>1</area>
			<perimeter>4</perimeter>
			<distanceFromOrigin>15.70031846810758</distanceFromOrigin>
			<angle>0</angle>
			<triangleMeasure>0</triangleMeasure>
			<rectangleMeasure>0</rectangleMeasure>
			<circleMeasure>0</circleMeasure>
			<centroidX>24</centroidX>
			<centroidY>42</centroidY>
		</spatialEntity>
		<spatialEntity spatialType="region" scaleAndSubsystem="Intracellular.Plk1">
			<clusteredness>1</clusteredness>
			<density>0.434143814386106</density>
			<area>1</area>
			<perimeter>4</perimeter>
			<distanceFromOrigin>12.02081528017131</distanceFromOrigin>
			<angle>0</angle>
			<triangleMeasure>0</triangleMeasure>
			<rectangleMeasure>0</rectangleMeasure>
			<circleMeasure>0</circleMeasure>
			<centroidX>23</centroidX>
			<centroidY>38</centroidY>
		</spatialEntity>
		<spatialEntity spatialType="region" scaleAndSubsystem="Intracellular.Plk1">
			<clusteredness>1</clusteredness>
			<density>0.434143814386106</density>
			<area>1</area>
			<perimeter>4</perimeter>
			<distanceFromOrigin>15.50806241927082</distanceFromOrigin>
			<angle>0</angle>
			<triangleMeasure>0</triangleMeasure>
			<rectangleMeasure>0</rectangleMeasure>
			<circleMeasure>0</circleMeasure>
			<centroidX>12</centroidX>
			<centroidY>21</centroidY>
		</spatialEntity>
		<spatialEntity spatialType="region" scaleAndSubsystem="Intracellular.APC">
			<clusteredness>1</clusteredness>
			<density>0.5011815388997396</density>
			<area>1</area>
			<perimeter>4</perimeter>
			<distanceFromOrigin>24.9098374141623</distanceFromOrigin>
			<angle>0</angle>
			<triangleMeasure>0</triangleMeasure>
			<rectangleMeasure>0</rectangleMeasure>
			<circleMeasure>0</circleMeasure>
			<centroidX>31</centroidX>
			<centroidY>51</centroidY>
		</spatialEntity>
		<spatialEntity spatialType="region" scaleAndSubsystem="Intracellular.APC">
			<clusteredness>1</clusteredness>
			<density>0.5011815388997396</density>
			<area>1</area>
			<perimeter>4</perimeter>
			<distanceFromOrigin>15.70031846810758</distanceFromOrigin>
			<angle>0</angle>
			<triangleMeasure>0</triangleMeasure>
			<rectangleMeasure>0</rectangleMeasure>
			<circleMeasure>0</circleMeasure>
			<centroidX>24</centroidX>
			<centroidY>42</centroidY>
		</spatialEntity>
		<spatialEntity spatialType="region" scaleAndSubsystem="Intracellular.APC">
			<clusteredness>1</clusteredness>
			<density>0.5011815388997396</density>
			<area>1</area>
			<perimeter>4</perimeter>
			<distanceFromOrigin>12.02081528017131</distanceFromOrigin>
			<angle>0</angle>
			<triangleMeasure>0</triangleMeasure>
			<rectangleMeasure>0</rectangleMeasure>
			<circleMeasure>0</circleMeasure>
			<centroidX>23</centroidX>
			<centroidY>38</centroidY>
		</spatialEntity>
		<spatialEntity spatialType="region" scaleAndSubsystem="Intracellular.APC">
			<clusteredness>1</clusteredness>
			<density>0.5011815388997396</density>
			<area>1</area>
			<perimeter>4</perimeter>
			<distanceFromOrigin>15.50806241927082</distanceFromOrigin>
			<angle>0</angle>
			<triangleMeasure>0</triangleMeasure>
			<rectangleMeasure>0</rectangleMeasure>
			<circleMeasure>0</circleMeasure>
			<centroidX>12</centroidX>
			<centroidY>21</centroidY>
		</spatialEntity>
		<numericStateVariable scaleAndSubsystem="Intracellular.APC">
			<name>avgClusterednessRegions</name>
			<value>0.0541834161378501</value>
		</numericStateVariable>
		<numericStateVariable scaleAndSubsystem="Intracellular.CDK1">
			<name>avgClusterednessRegions</name>
			<value>0.0541834161378501</value>
		</numericStateVariable>
		<numericStateVariable scaleAndSubsystem="Intracellular.Plk1">
			<name>avgClusterednessRegions</name>
			<value>0.0541834161378501</value>
		</numericStateVariable>
		<numericStateVariable scaleAndSubsystem="Cellular.Embryo">
			<name>avgClusterednessRegions</name>
			<value>0.0541834161378501</value>
		</numericStateVariable>
		<numericStateVariable scaleAndSubsystem="Intracellular.APC">
			<name>avgDensityRegions</name>
			<value>0.5011815388997396</value>
		</numericStateVariable>
		<numericStateVariable scaleAndSubsystem="Intracellular.CDK1">
			<name>avgDensityRegions</name>
			<value>0.29800178677428</value>
		</numericStateVariable>
		<numericStateVariable scaleAndSubsystem="Intracellular.Plk1">
			<name>avgDensityRegions</name>
			<value>0.434143814386106</value>
		</numericStateVariable>
		<numericStateVariable scaleAndSubsystem="Cellular.Embryo">
			<name>avgDensityRegions</name>
			<value>0.5</value>
		</numericStateVariable>
	</timepoint>
	<timepoint value="39">
		<spatialEntity spatialType="region" scaleAndSubsystem="Cellular.Embryo">
			<clusteredness>1</clusteredness>
			<density>0.5</density>
			<area>1</area>
			<perimeter>4</perimeter>
			<distanceFromOrigin>24.74873734152916</distanceFromOrigin>
			<angle>0</angle>
			<triangleMeasure>0</triangleMeasure>
			<rectangleMeasure>0</rectangleMeasure>
			<circleMeasure>0</circleMeasure>
			<centroidX>30</centroidX>
			<centroidY>51</centroidY>
		</spatialEntity>
		<spatialEntity spatialType="region" scaleAndSubsystem="Cellular.Embryo">
			<clusteredness>1</clusteredness>
			<density>0.5</density>
			<area>1</area>
			<perimeter>4</perimeter>
			<distanceFromOrigin>15.70031846810758</distanceFromOrigin>
			<angle>0</angle>
			<triangleMeasure>0</triangleMeasure>
			<rectangleMeasure>0</rectangleMeasure>
			<circleMeasure>0</circleMeasure>
			<centroidX>24</centroidX>
			<centroidY>42</centroidY>
		</spatialEntity>
		<spatialEntity spatialType="region" scaleAndSubsystem="Cellular.Embryo">
			<clusteredness>1</clusteredness>
			<density>0.5</density>
			<area>1</area>
			<perimeter>4</perimeter>
			<distanceFromOrigin>12.98075498574717</distanceFromOrigin>
			<angle>0</angle>
			<triangleMeasure>0</triangleMeasure>
			<rectangleMeasure>0</rectangleMeasure>
			<circleMeasure>0</circleMeasure>
			<centroidX>23</centroidX>
			<centroidY>39</centroidY>
		</spatialEntity>
		<spatialEntity spatialType="region" scaleAndSubsystem="Cellular.Embryo">
			<clusteredness>1</clusteredness>
			<density>0.5</density>
			<area>1</area>
			<perimeter>4</perimeter>
			<distanceFromOrigin>14.23024947075771</distanceFromOrigin>
			<angle>0</angle>
			<triangleMeasure>0</triangleMeasure>
			<rectangleMeasure>0</rectangleMeasure>
			<circleMeasure>0</circleMeasure>
			<centroidX>13</centroidX>
			<centroidY>22</centroidY>
		</spatialEntity>
		<spatialEntity spatialType="region" scaleAndSubsystem="Intracellular.CDK1">
			<clusteredness>1</clusteredness>
			<density>0.2164086884143306</density>
			<area>1</area>
			<perimeter>4</perimeter>
			<distanceFromOrigin>24.74873734152916</distanceFromOrigin>
			<angle>0</angle>
			<triangleMeasure>0</triangleMeasure>
			<rectangleMeasure>0</rectangleMeasure>
			<circleMeasure>0</circleMeasure>
			<centroidX>30</centroidX>
			<centroidY>51</centroidY>
		</spatialEntity>
		<spatialEntity spatialType="region" scaleAndSubsystem="Intracellular.CDK1">
			<clusteredness>1</clusteredness>
			<density>0.2164086884143306</density>
			<area>1</area>
			<perimeter>4</perimeter>
			<distanceFromOrigin>15.70031846810758</distanceFromOrigin>
			<angle>0</angle>
			<triangleMeasure>0</triangleMeasure>
			<rectangleMeasure>0</rectangleMeasure>
			<circleMeasure>0</circleMeasure>
			<centroidX>24</centroidX>
			<centroidY>42</centroidY>
		</spatialEntity>
		<spatialEntity spatialType="region" scaleAndSubsystem="Intracellular.CDK1">
			<clusteredness>1</clusteredness>
			<density>0.2164086884143306</density>
			<area>1</area>
			<perimeter>4</perimeter>
			<distanceFromOrigin>12.98075498574717</distanceFromOrigin>
			<angle>0</angle>
			<triangleMeasure>0</triangleMeasure>
			<rectangleMeasure>0</rectangleMeasure>
			<circleMeasure>0</circleMeasure>
			<centroidX>23</centroidX>
			<centroidY>39</centroidY>
		</spatialEntity>
		<spatialEntity spatialType="region" scaleAndSubsystem="Intracellular.CDK1">
			<clusteredness>1</clusteredness>
			<density>0.2164086884143306</density>
			<area>1</area>
			<perimeter>4</perimeter>
			<distanceFromOrigin>14.23024947075771</distanceFromOrigin>
			<angle>0</angle>
			<triangleMeasure>0</triangleMeasure>
			<rectangleMeasure>0</rectangleMeasure>
			<circleMeasure>0</circleMeasure>
			<centroidX>13</centroidX>
			<centroidY>22</centroidY>
		</spatialEntity>
		<spatialEntity spatialType="region" scaleAndSubsystem="Intracellular.Plk1">
			<clusteredness>1</clusteredness>
			<density>0.3571784524356618</density>
			<area>1</area>
			<perimeter>4</perimeter>
			<distanceFromOrigin>24.74873734152916</distanceFromOrigin>
			<angle>0</angle>
			<triangleMeasure>0</triangleMeasure>
			<rectangleMeasure>0</rectangleMeasure>
			<circleMeasure>0</circleMeasure>
			<centroidX>30</centroidX>
			<centroidY>51</centroidY>
		</spatialEntity>
		<spatialEntity spatialType="region" scaleAndSubsystem="Intracellular.Plk1">
			<clusteredness>1</clusteredness>
			<density>0.3571784524356618</density>
			<area>1</area>
			<perimeter>4</perimeter>
			<distanceFromOrigin>15.70031846810758</distanceFromOrigin>
			<angle>0</angle>
			<triangleMeasure>0</triangleMeasure>
			<rectangleMeasure>0</rectangleMeasure>
			<circleMeasure>0</circleMeasure>
			<centroidX>24</centroidX>
			<centroidY>42</centroidY>
		</spatialEntity>
		<spatialEntity spatialType="region" scaleAndSubsystem="Intracellular.Plk1">
			<clusteredness>1</clusteredness>
			<density>0.3571784524356618</density>
			<area>1</area>
			<perimeter>4</perimeter>
			<distanceFromOrigin>12.98075498574717</distanceFromOrigin>
			<angle>0</angle>
			<triangleMeasure>0</triangleMeasure>
			<rectangleMeasure>0</rectangleMeasure>
			<circleMeasure>0</circleMeasure>
			<centroidX>23</centroidX>
			<centroidY>39</centroidY>
		</spatialEntity>
		<spatialEntity spatialType="region" scaleAndSubsystem="Intracellular.Plk1">
			<clusteredness>1</clusteredness>
			<density>0.3571784524356618</density>
			<area>1</area>
			<perimeter>4</perimeter>
			<distanceFromOrigin>14.23024947075771</distanceFromOrigin>
			<angle>0</angle>
			<triangleMeasure>0</triangleMeasure>
			<rectangleMeasure>0</rectangleMeasure>
			<circleMeasure>0</circleMeasure>
			<centroidX>13</centroidX>
			<centroidY>22</centroidY>
		</spatialEntity>
		<spatialEntity spatialType="region" scaleAndSubsystem="Intracellular.APC">
			<clusteredness>1</clusteredness>
			<density>0.462023806104473</density>
			<area>1</area>
			<perimeter>4</perimeter>
			<distanceFromOrigin>24.74873734152916</distanceFromOrigin>
			<angle>0</angle>
			<triangleMeasure>0</triangleMeasure>
			<rectangleMeasure>0</rectangleMeasure>
			<circleMeasure>0</circleMeasure>
			<centroidX>30</centroidX>
			<centroidY>51</centroidY>
		</spatialEntity>
		<spatialEntity spatialType="region" scaleAndSubsystem="Intracellular.APC">
			<clusteredness>1</clusteredness>
			<density>0.462023806104473</density>
			<area>1</area>
			<perimeter>4</perimeter>
			<distanceFromOrigin>15.70031846810758</distanceFromOrigin>
			<angle>0</angle>
			<triangleMeasure>0</triangleMeasure>
			<rectangleMeasure>0</rectangleMeasure>
			<circleMeasure>0</circleMeasure>
			<centroidX>24</centroidX>
			<centroidY>42</centroidY>
		</spatialEntity>
		<spatialEntity spatialType="region" scaleAndSubsystem="Intracellular.APC">
			<clusteredness>1</clusteredness>
			<density>0.462023806104473</density>
			<area>1</area>
			<perimeter>4</perimeter>
			<distanceFromOrigin>12.98075498574717</distanceFromOrigin>
			<angle>0</angle>
			<triangleMeasure>0</triangleMeasure>
			<rectangleMeasure>0</rectangleMeasure>
			<circleMeasure>0</circleMeasure>
			<centroidX>23</centroidX>
			<centroidY>39</centroidY>
		</spatialEntity>
		<spatialEntity spatialType="region" scaleAndSubsystem="Intracellular.APC">
			<clusteredness>1</clusteredness>
			<density>0.462023806104473</density>
			<area>1</area>
			<perimeter>4</perimeter>
			<distanceFromOrigin>14.23024947075771</distanceFromOrigin>
			<angle>0</angle>
			<triangleMeasure>0</triangleMeasure>
			<rectangleMeasure>0</rectangleMeasure>
			<circleMeasure>0</circleMeasure>
			<centroidX>13</centroidX>
			<centroidY>22</centroidY>
		</spatialEntity>
		<numericStateVariable scaleAndSubsystem="Intracellular.APC">
			<name>avgClusterednessRegions</name>
			<value>0.05767270149792401</value>
		</numericStateVariable>
		<numericStateVariable scaleAndSubsystem="Intracellular.CDK1">
			<name>avgClusterednessRegions</name>
			<value>0.05767270149792401</value>
		</numericStateVariable>
		<numericStateVariable scaleAndSubsystem="Intracellular.Plk1">
			<name>avgClusterednessRegions</name>
			<value>0.05767270149792401</value>
		</numericStateVariable>
		<numericStateVariable scaleAndSubsystem="Cellular.Embryo">
			<name>avgClusterednessRegions</name>
			<value>0.05767270149792401</value>
		</numericStateVariable>
		<numericStateVariable scaleAndSubsystem="Intracellular.APC">
			<name>avgDensityRegions</name>
			<value>0.462023806104473</value>
		</numericStateVariable>
		<numericStateVariable scaleAndSubsystem="Intracellular.CDK1">
			<name>avgDensityRegions</name>
			<value>0.2164086884143306</value>
		</numericStateVariable>
		<numericStateVariable scaleAndSubsystem="Intracellular.Plk1">
			<name>avgDensityRegions</name>
			<value>0.3571784524356618</value>
		</numericStateVariable>
		<numericStateVariable scaleAndSubsystem="Cellular.Embryo">
			<name>avgDensityRegions</name>
			<value>0.5</value>
		</numericStateVariable>
	</timepoint>
	<timepoint value="40">
		<spatialEntity spatialType="region" scaleAndSubsystem="Cellular.Embryo">
			<clusteredness>1</clusteredness>
			<density>0.5</density>
			<area>1</area>
			<perimeter>4</perimeter>
			<distanceFromOrigin>24.74873734152916</distanceFromOrigin>
			<angle>0</angle>
			<triangleMeasure>0</triangleMeasure>
			<rectangleMeasure>0</rectangleMeasure>
			<circleMeasure>0</circleMeasure>
			<centroidX>30</centroidX>
			<centroidY>51</centroidY>
		</spatialEntity>
		<spatialEntity spatialType="region" scaleAndSubsystem="Cellular.Embryo">
			<clusteredness>1</clusteredness>
			<density>0.5</density>
			<area>1</area>
			<perimeter>4</perimeter>
			<distanceFromOrigin>15.70031846810758</distanceFromOrigin>
			<angle>0</angle>
			<triangleMeasure>0</triangleMeasure>
			<rectangleMeasure>0</rectangleMeasure>
			<circleMeasure>0</circleMeasure>
			<centroidX>24</centroidX>
			<centroidY>42</centroidY>
		</spatialEntity>
		<spatialEntity spatialType="region" scaleAndSubsystem="Cellular.Embryo">
			<clusteredness>1</clusteredness>
			<density>0.5</density>
			<area>1</area>
			<perimeter>4</perimeter>
			<distanceFromOrigin>12.02081528017131</distanceFromOrigin>
			<angle>0</angle>
			<triangleMeasure>0</triangleMeasure>
			<rectangleMeasure>0</rectangleMeasure>
			<circleMeasure>0</circleMeasure>
			<centroidX>23</centroidX>
			<centroidY>38</centroidY>
		</spatialEntity>
		<spatialEntity spatialType="region" scaleAndSubsystem="Cellular.Embryo">
			<clusteredness>1</clusteredness>
			<density>0.5</density>
			<area>1</area>
			<perimeter>4</perimeter>
			<distanceFromOrigin>14.23024947075771</distanceFromOrigin>
			<angle>0</angle>
			<triangleMeasure>0</triangleMeasure>
			<rectangleMeasure>0</rectangleMeasure>
			<circleMeasure>0</circleMeasure>
			<centroidX>13</centroidX>
			<centroidY>22</centroidY>
		</spatialEntity>
		<spatialEntity spatialType="region" scaleAndSubsystem="Intracellular.CDK1">
			<clusteredness>1</clusteredness>
			<density>0.1856411803002451</density>
			<area>1</area>
			<perimeter>4</perimeter>
			<distanceFromOrigin>24.74873734152916</distanceFromOrigin>
			<angle>0</angle>
			<triangleMeasure>0</triangleMeasure>
			<rectangleMeasure>0</rectangleMeasure>
			<circleMeasure>0</circleMeasure>
			<centroidX>30</centroidX>
			<centroidY>51</centroidY>
		</spatialEntity>
		<spatialEntity spatialType="region" scaleAndSubsystem="Intracellular.CDK1">
			<clusteredness>1</clusteredness>
			<density>0.1856411803002451</density>
			<area>1</area>
			<perimeter>4</perimeter>
			<distanceFromOrigin>15.70031846810758</distanceFromOrigin>
			<angle>0</angle>
			<triangleMeasure>0</triangleMeasure>
			<rectangleMeasure>0</rectangleMeasure>
			<circleMeasure>0</circleMeasure>
			<centroidX>24</centroidX>
			<centroidY>42</centroidY>
		</spatialEntity>
		<spatialEntity spatialType="region" scaleAndSubsystem="Intracellular.CDK1">
			<clusteredness>1</clusteredness>
			<density>0.1856411803002451</density>
			<area>1</area>
			<perimeter>4</perimeter>
			<distanceFromOrigin>12.02081528017131</distanceFromOrigin>
			<angle>0</angle>
			<triangleMeasure>0</triangleMeasure>
			<rectangleMeasure>0</rectangleMeasure>
			<circleMeasure>0</circleMeasure>
			<centroidX>23</centroidX>
			<centroidY>38</centroidY>
		</spatialEntity>
		<spatialEntity spatialType="region" scaleAndSubsystem="Intracellular.CDK1">
			<clusteredness>1</clusteredness>
			<density>0.1856411803002451</density>
			<area>1</area>
			<perimeter>4</perimeter>
			<distanceFromOrigin>14.23024947075771</distanceFromOrigin>
			<angle>0</angle>
			<triangleMeasure>0</triangleMeasure>
			<rectangleMeasure>0</rectangleMeasure>
			<circleMeasure>0</circleMeasure>
			<centroidX>13</centroidX>
			<centroidY>22</centroidY>
		</spatialEntity>
		<spatialEntity spatialType="region" scaleAndSubsystem="Intracellular.Plk1">
			<clusteredness>1</clusteredness>
			<density>0.292672669653799</density>
			<area>1</area>
			<perimeter>4</perimeter>
			<distanceFromOrigin>24.74873734152916</distanceFromOrigin>
			<angle>0</angle>
			<triangleMeasure>0</triangleMeasure>
			<rectangleMeasure>0</rectangleMeasure>
			<circleMeasure>0</circleMeasure>
			<centroidX>30</centroidX>
			<centroidY>51</centroidY>
		</spatialEntity>
		<spatialEntity spatialType="region" scaleAndSubsystem="Intracellular.Plk1">
			<clusteredness>1</clusteredness>
			<density>0.292672669653799</density>
			<area>1</area>
			<perimeter>4</perimeter>
			<distanceFromOrigin>15.70031846810758</distanceFromOrigin>
			<angle>0</angle>
			<triangleMeasure>0</triangleMeasure>
			<rectangleMeasure>0</rectangleMeasure>
			<circleMeasure>0</circleMeasure>
			<centroidX>24</centroidX>
			<centroidY>42</centroidY>
		</spatialEntity>
		<spatialEntity spatialType="region" scaleAndSubsystem="Intracellular.Plk1">
			<clusteredness>1</clusteredness>
			<density>0.292672669653799</density>
			<area>1</area>
			<perimeter>4</perimeter>
			<distanceFromOrigin>12.02081528017131</distanceFromOrigin>
			<angle>0</angle>
			<triangleMeasure>0</triangleMeasure>
			<rectangleMeasure>0</rectangleMeasure>
			<circleMeasure>0</circleMeasure>
			<centroidX>23</centroidX>
			<centroidY>38</centroidY>
		</spatialEntity>
		<spatialEntity spatialType="region" scaleAndSubsystem="Intracellular.Plk1">
			<clusteredness>1</clusteredness>
			<density>0.292672669653799</density>
			<area>1</area>
			<perimeter>4</perimeter>
			<distanceFromOrigin>14.23024947075771</distanceFromOrigin>
			<angle>0</angle>
			<triangleMeasure>0</triangleMeasure>
			<rectangleMeasure>0</rectangleMeasure>
			<circleMeasure>0</circleMeasure>
			<centroidX>13</centroidX>
			<centroidY>22</centroidY>
		</spatialEntity>
		<spatialEntity spatialType="region" scaleAndSubsystem="Intracellular.APC">
			<clusteredness>1</clusteredness>
			<density>0.3936005835439645</density>
			<area>1</area>
			<perimeter>4</perimeter>
			<distanceFromOrigin>24.74873734152916</distanceFromOrigin>
			<angle>0</angle>
			<triangleMeasure>0</triangleMeasure>
			<rectangleMeasure>0</rectangleMeasure>
			<circleMeasure>0</circleMeasure>
			<centroidX>30</centroidX>
			<centroidY>51</centroidY>
		</spatialEntity>
		<spatialEntity spatialType="region" scaleAndSubsystem="Intracellular.APC">
			<clusteredness>1</clusteredness>
			<density>0.3936005835439645</density>
			<area>1</area>
			<perimeter>4</perimeter>
			<distanceFromOrigin>15.70031846810758</distanceFromOrigin>
			<angle>0</angle>
			<triangleMeasure>0</triangleMeasure>
			<rectangleMeasure>0</rectangleMeasure>
			<circleMeasure>0</circleMeasure>
			<centroidX>24</centroidX>
			<centroidY>42</centroidY>
		</spatialEntity>
		<spatialEntity spatialType="region" scaleAndSubsystem="Intracellular.APC">
			<clusteredness>1</clusteredness>
			<density>0.3936005835439645</density>
			<area>1</area>
			<perimeter>4</perimeter>
			<distanceFromOrigin>12.02081528017131</distanceFromOrigin>
			<angle>0</angle>
			<triangleMeasure>0</triangleMeasure>
			<rectangleMeasure>0</rectangleMeasure>
			<circleMeasure>0</circleMeasure>
			<centroidX>23</centroidX>
			<centroidY>38</centroidY>
		</spatialEntity>
		<spatialEntity spatialType="region" scaleAndSubsystem="Intracellular.APC">
			<clusteredness>1</clusteredness>
			<density>0.3936005835439645</density>
			<area>1</area>
			<perimeter>4</perimeter>
			<distanceFromOrigin>14.23024947075771</distanceFromOrigin>
			<angle>0</angle>
			<triangleMeasure>0</triangleMeasure>
			<rectangleMeasure>0</rectangleMeasure>
			<circleMeasure>0</circleMeasure>
			<centroidX>13</centroidX>
			<centroidY>22</centroidY>
		</spatialEntity>
		<numericStateVariable scaleAndSubsystem="Intracellular.APC">
			<name>avgClusterednessRegions</name>
			<value>0.05713554280013113</value>
		</numericStateVariable>
		<numericStateVariable scaleAndSubsystem="Intracellular.CDK1">
			<name>avgClusterednessRegions</name>
			<value>0.05713554280013113</value>
		</numericStateVariable>
		<numericStateVariable scaleAndSubsystem="Intracellular.Plk1">
			<name>avgClusterednessRegions</name>
			<value>0.05713554280013113</value>
		</numericStateVariable>
		<numericStateVariable scaleAndSubsystem="Cellular.Embryo">
			<name>avgClusterednessRegions</name>
			<value>0.05713554280013113</value>
		</numericStateVariable>
		<numericStateVariable scaleAndSubsystem="Intracellular.APC">
			<name>avgDensityRegions</name>
			<value>0.3936005835439645</value>
		</numericStateVariable>
		<numericStateVariable scaleAndSubsystem="Intracellular.CDK1">
			<name>avgDensityRegions</name>
			<value>0.1856411803002451</value>
		</numericStateVariable>
		<numericStateVariable scaleAndSubsystem="Intracellular.Plk1">
			<name>avgDensityRegions</name>
			<value>0.292672669653799</value>
		</numericStateVariable>
		<numericStateVariable scaleAndSubsystem="Cellular.Embryo">
			<name>avgDensityRegions</name>
			<value>0.5</value>
		</numericStateVariable>
	</timepoint>
	<timepoint value="41">
		<spatialEntity spatialType="region" scaleAndSubsystem="Cellular.Embryo">
			<clusteredness>1</clusteredness>
			<density>0.5</density>
			<area>1</area>
			<perimeter>4</perimeter>
			<distanceFromOrigin>24.74873734152916</distanceFromOrigin>
			<angle>0</angle>
			<triangleMeasure>0</triangleMeasure>
			<rectangleMeasure>0</rectangleMeasure>
			<circleMeasure>0</circleMeasure>
			<centroidX>30</centroidX>
			<centroidY>51</centroidY>
		</spatialEntity>
		<spatialEntity spatialType="region" scaleAndSubsystem="Cellular.Embryo">
			<clusteredness>1</clusteredness>
			<density>0.5</density>
			<area>1</area>
			<perimeter>4</perimeter>
			<distanceFromOrigin>15.70031846810758</distanceFromOrigin>
			<angle>0</angle>
			<triangleMeasure>0</triangleMeasure>
			<rectangleMeasure>0</rectangleMeasure>
			<circleMeasure>0</circleMeasure>
			<centroidX>24</centroidX>
			<centroidY>42</centroidY>
		</spatialEntity>
		<spatialEntity spatialType="region" scaleAndSubsystem="Cellular.Embryo">
			<clusteredness>1</clusteredness>
			<density>0.5</density>
			<area>1</area>
			<perimeter>4</perimeter>
			<distanceFromOrigin>12.02081528017131</distanceFromOrigin>
			<angle>0</angle>
			<triangleMeasure>0</triangleMeasure>
			<rectangleMeasure>0</rectangleMeasure>
			<circleMeasure>0</circleMeasure>
			<centroidX>23</centroidX>
			<centroidY>38</centroidY>
		</spatialEntity>
		<spatialEntity spatialType="region" scaleAndSubsystem="Cellular.Embryo">
			<clusteredness>1</clusteredness>
			<density>0.5</density>
			<area>1</area>
			<perimeter>4</perimeter>
			<distanceFromOrigin>14.57737973711325</distanceFromOrigin>
			<angle>0</angle>
			<triangleMeasure>0</triangleMeasure>
			<rectangleMeasure>0</rectangleMeasure>
			<circleMeasure>0</circleMeasure>
			<centroidX>13</centroidX>
			<centroidY>21</centroidY>
		</spatialEntity>
		<spatialEntity spatialType="region" scaleAndSubsystem="Intracellular.CDK1">
			<clusteredness>1</clusteredness>
			<density>0.1877670736873851</density>
			<area>1</area>
			<perimeter>4</perimeter>
			<distanceFromOrigin>24.74873734152916</distanceFromOrigin>
			<angle>0</angle>
			<triangleMeasure>0</triangleMeasure>
			<rectangleMeasure>0</rectangleMeasure>
			<circleMeasure>0</circleMeasure>
			<centroidX>30</centroidX>
			<centroidY>51</centroidY>
		</spatialEntity>
		<spatialEntity spatialType="region" scaleAndSubsystem="Intracellular.CDK1">
			<clusteredness>1</clusteredness>
			<density>0.1877670736873851</density>
			<area>1</area>
			<perimeter>4</perimeter>
			<distanceFromOrigin>15.70031846810758</distanceFromOrigin>
			<angle>0</angle>
			<triangleMeasure>0</triangleMeasure>
			<rectangleMeasure>0</rectangleMeasure>
			<circleMeasure>0</circleMeasure>
			<centroidX>24</centroidX>
			<centroidY>42</centroidY>
		</spatialEntity>
		<spatialEntity spatialType="region" scaleAndSubsystem="Intracellular.CDK1">
			<clusteredness>1</clusteredness>
			<density>0.1877670736873851</density>
			<area>1</area>
			<perimeter>4</perimeter>
			<distanceFromOrigin>12.02081528017131</distanceFromOrigin>
			<angle>0</angle>
			<triangleMeasure>0</triangleMeasure>
			<rectangleMeasure>0</rectangleMeasure>
			<circleMeasure>0</circleMeasure>
			<centroidX>23</centroidX>
			<centroidY>38</centroidY>
		</spatialEntity>
		<spatialEntity spatialType="region" scaleAndSubsystem="Intracellular.CDK1">
			<clusteredness>1</clusteredness>
			<density>0.1877670736873851</density>
			<area>1</area>
			<perimeter>4</perimeter>
			<distanceFromOrigin>14.57737973711325</distanceFromOrigin>
			<angle>0</angle>
			<triangleMeasure>0</triangleMeasure>
			<rectangleMeasure>0</rectangleMeasure>
			<circleMeasure>0</circleMeasure>
			<centroidX>13</centroidX>
			<centroidY>21</centroidY>
		</spatialEntity>
		<spatialEntity spatialType="region" scaleAndSubsystem="Intracellular.Plk1">
			<clusteredness>1</clusteredness>
			<density>0.2397726171156939</density>
			<area>1</area>
			<perimeter>4</perimeter>
			<distanceFromOrigin>24.74873734152916</distanceFromOrigin>
			<angle>0</angle>
			<triangleMeasure>0</triangleMeasure>
			<rectangleMeasure>0</rectangleMeasure>
			<circleMeasure>0</circleMeasure>
			<centroidX>30</centroidX>
			<centroidY>51</centroidY>
		</spatialEntity>
		<spatialEntity spatialType="region" scaleAndSubsystem="Intracellular.Plk1">
			<clusteredness>1</clusteredness>
			<density>0.2397726171156939</density>
			<area>1</area>
			<perimeter>4</perimeter>
			<distanceFromOrigin>15.70031846810758</distanceFromOrigin>
			<angle>0</angle>
			<triangleMeasure>0</triangleMeasure>
			<rectangleMeasure>0</rectangleMeasure>
			<circleMeasure>0</circleMeasure>
			<centroidX>24</centroidX>
			<centroidY>42</centroidY>
		</spatialEntity>
		<spatialEntity spatialType="region" scaleAndSubsystem="Intracellular.Plk1">
			<clusteredness>1</clusteredness>
			<density>0.2397726171156939</density>
			<area>1</area>
			<perimeter>4</perimeter>
			<distanceFromOrigin>12.02081528017131</distanceFromOrigin>
			<angle>0</angle>
			<triangleMeasure>0</triangleMeasure>
			<rectangleMeasure>0</rectangleMeasure>
			<circleMeasure>0</circleMeasure>
			<centroidX>23</centroidX>
			<centroidY>38</centroidY>
		</spatialEntity>
		<spatialEntity spatialType="region" scaleAndSubsystem="Intracellular.Plk1">
			<clusteredness>1</clusteredness>
			<density>0.2397726171156939</density>
			<area>1</area>
			<perimeter>4</perimeter>
			<distanceFromOrigin>14.57737973711325</distanceFromOrigin>
			<angle>0</angle>
			<triangleMeasure>0</triangleMeasure>
			<rectangleMeasure>0</rectangleMeasure>
			<circleMeasure>0</circleMeasure>
			<centroidX>13</centroidX>
			<centroidY>21</centroidY>
		</spatialEntity>
		<spatialEntity spatialType="region" scaleAndSubsystem="Intracellular.APC">
			<clusteredness>1</clusteredness>
			<density>0.3260563869102329</density>
			<area>1</area>
			<perimeter>4</perimeter>
			<distanceFromOrigin>24.74873734152916</distanceFromOrigin>
			<angle>0</angle>
			<triangleMeasure>0</triangleMeasure>
			<rectangleMeasure>0</rectangleMeasure>
			<circleMeasure>0</circleMeasure>
			<centroidX>30</centroidX>
			<centroidY>51</centroidY>
		</spatialEntity>
		<spatialEntity spatialType="region" scaleAndSubsystem="Intracellular.APC">
			<clusteredness>1</clusteredness>
			<density>0.3260563869102329</density>
			<area>1</area>
			<perimeter>4</perimeter>
			<distanceFromOrigin>15.70031846810758</distanceFromOrigin>
			<angle>0</angle>
			<triangleMeasure>0</triangleMeasure>
			<rectangleMeasure>0</rectangleMeasure>
			<circleMeasure>0</circleMeasure>
			<centroidX>24</centroidX>
			<centroidY>42</centroidY>
		</spatialEntity>
		<spatialEntity spatialType="region" scaleAndSubsystem="Intracellular.APC">
			<clusteredness>1</clusteredness>
			<density>0.3260563869102329</density>
			<area>1</area>
			<perimeter>4</perimeter>
			<distanceFromOrigin>12.02081528017131</distanceFromOrigin>
			<angle>0</angle>
			<triangleMeasure>0</triangleMeasure>
			<rectangleMeasure>0</rectangleMeasure>
			<circleMeasure>0</circleMeasure>
			<centroidX>23</centroidX>
			<centroidY>38</centroidY>
		</spatialEntity>
		<spatialEntity spatialType="region" scaleAndSubsystem="Intracellular.APC">
			<clusteredness>1</clusteredness>
			<density>0.3260563869102329</density>
			<area>1</area>
			<perimeter>4</perimeter>
			<distanceFromOrigin>14.57737973711325</distanceFromOrigin>
			<angle>0</angle>
			<triangleMeasure>0</triangleMeasure>
			<rectangleMeasure>0</rectangleMeasure>
			<circleMeasure>0</circleMeasure>
			<centroidX>13</centroidX>
			<centroidY>21</centroidY>
		</spatialEntity>
		<numericStateVariable scaleAndSubsystem="Intracellular.APC">
			<name>avgClusterednessRegions</name>
			<value>0.05575374778207178</value>
		</numericStateVariable>
		<numericStateVariable scaleAndSubsystem="Intracellular.CDK1">
			<name>avgClusterednessRegions</name>
			<value>0.05575374778207178</value>
		</numericStateVariable>
		<numericStateVariable scaleAndSubsystem="Intracellular.Plk1">
			<name>avgClusterednessRegions</name>
			<value>0.05575374778207178</value>
		</numericStateVariable>
		<numericStateVariable scaleAndSubsystem="Cellular.Embryo">
			<name>avgClusterednessRegions</name>
			<value>0.05575374778207178</value>
		</numericStateVariable>
		<numericStateVariable scaleAndSubsystem="Intracellular.APC">
			<name>avgDensityRegions</name>
			<value>0.3260563869102329</value>
		</numericStateVariable>
		<numericStateVariable scaleAndSubsystem="Intracellular.CDK1">
			<name>avgDensityRegions</name>
			<value>0.1877670736873851</value>
		</numericStateVariable>
		<numericStateVariable scaleAndSubsystem="Intracellular.Plk1">
			<name>avgDensityRegions</name>
			<value>0.2397726171156939</value>
		</numericStateVariable>
		<numericStateVariable scaleAndSubsystem="Cellular.Embryo">
			<name>avgDensityRegions</name>
			<value>0.5</value>
		</numericStateVariable>
	</timepoint>
	<timepoint value="42">
		<spatialEntity spatialType="region" scaleAndSubsystem="Cellular.Embryo">
			<clusteredness>1</clusteredness>
			<density>0.5</density>
			<area>1</area>
			<perimeter>4</perimeter>
			<distanceFromOrigin>24.74873734152916</distanceFromOrigin>
			<angle>0</angle>
			<triangleMeasure>0</triangleMeasure>
			<rectangleMeasure>0</rectangleMeasure>
			<circleMeasure>0</circleMeasure>
			<centroidX>30</centroidX>
			<centroidY>51</centroidY>
		</spatialEntity>
		<spatialEntity spatialType="region" scaleAndSubsystem="Cellular.Embryo">
			<clusteredness>1</clusteredness>
			<density>0.5</density>
			<area>1</area>
			<perimeter>4</perimeter>
			<distanceFromOrigin>15.57241150239744</distanceFromOrigin>
			<angle>0</angle>
			<triangleMeasure>0</triangleMeasure>
			<rectangleMeasure>0</rectangleMeasure>
			<circleMeasure>0</circleMeasure>
			<centroidX>25</centroidX>
			<centroidY>42</centroidY>
		</spatialEntity>
		<spatialEntity spatialType="region" scaleAndSubsystem="Cellular.Embryo">
			<clusteredness>1</clusteredness>
			<density>0.5</density>
			<area>1</area>
			<perimeter>4</perimeter>
			<distanceFromOrigin>12.02081528017131</distanceFromOrigin>
			<angle>0</angle>
			<triangleMeasure>0</triangleMeasure>
			<rectangleMeasure>0</rectangleMeasure>
			<circleMeasure>0</circleMeasure>
			<centroidX>23</centroidX>
			<centroidY>38</centroidY>
		</spatialEntity>
		<spatialEntity spatialType="region" scaleAndSubsystem="Cellular.Embryo">
			<clusteredness>1</clusteredness>
			<density>0.5</density>
			<area>1</area>
			<perimeter>4</perimeter>
			<distanceFromOrigin>14.57737973711325</distanceFromOrigin>
			<angle>0</angle>
			<triangleMeasure>0</triangleMeasure>
			<rectangleMeasure>0</rectangleMeasure>
			<circleMeasure>0</circleMeasure>
			<centroidX>13</centroidX>
			<centroidY>21</centroidY>
		</spatialEntity>
		<spatialEntity spatialType="region" scaleAndSubsystem="Intracellular.CDK1">
			<clusteredness>1</clusteredness>
			<density>0.2027292588177849</density>
			<area>1</area>
			<perimeter>4</perimeter>
			<distanceFromOrigin>24.74873734152916</distanceFromOrigin>
			<angle>0</angle>
			<triangleMeasure>0</triangleMeasure>
			<rectangleMeasure>0</rectangleMeasure>
			<circleMeasure>0</circleMeasure>
			<centroidX>30</centroidX>
			<centroidY>51</centroidY>
		</spatialEntity>
		<spatialEntity spatialType="region" scaleAndSubsystem="Intracellular.CDK1">
			<clusteredness>1</clusteredness>
			<density>0.2027292588177849</density>
			<area>1</area>
			<perimeter>4</perimeter>
			<distanceFromOrigin>15.57241150239744</distanceFromOrigin>
			<angle>0</angle>
			<triangleMeasure>0</triangleMeasure>
			<rectangleMeasure>0</rectangleMeasure>
			<circleMeasure>0</circleMeasure>
			<centroidX>25</centroidX>
			<centroidY>42</centroidY>
		</spatialEntity>
		<spatialEntity spatialType="region" scaleAndSubsystem="Intracellular.CDK1">
			<clusteredness>1</clusteredness>
			<density>0.2027292588177849</density>
			<area>1</area>
			<perimeter>4</perimeter>
			<distanceFromOrigin>12.02081528017131</distanceFromOrigin>
			<angle>0</angle>
			<triangleMeasure>0</triangleMeasure>
			<rectangleMeasure>0</rectangleMeasure>
			<circleMeasure>0</circleMeasure>
			<centroidX>23</centroidX>
			<centroidY>38</centroidY>
		</spatialEntity>
		<spatialEntity spatialType="region" scaleAndSubsystem="Intracellular.CDK1">
			<clusteredness>1</clusteredness>
			<density>0.2027292588177849</density>
			<area>1</area>
			<perimeter>4</perimeter>
			<distanceFromOrigin>14.57737973711325</distanceFromOrigin>
			<angle>0</angle>
			<triangleMeasure>0</triangleMeasure>
			<rectangleMeasure>0</rectangleMeasure>
			<circleMeasure>0</circleMeasure>
			<centroidX>13</centroidX>
			<centroidY>21</centroidY>
		</spatialEntity>
		<spatialEntity spatialType="region" scaleAndSubsystem="Intracellular.Plk1">
			<clusteredness>1</clusteredness>
			<density>0.1965626136929381</density>
			<area>1</area>
			<perimeter>4</perimeter>
			<distanceFromOrigin>24.74873734152916</distanceFromOrigin>
			<angle>0</angle>
			<triangleMeasure>0</triangleMeasure>
			<rectangleMeasure>0</rectangleMeasure>
			<circleMeasure>0</circleMeasure>
			<centroidX>30</centroidX>
			<centroidY>51</centroidY>
		</spatialEntity>
		<spatialEntity spatialType="region" scaleAndSubsystem="Intracellular.Plk1">
			<clusteredness>1</clusteredness>
			<density>0.1965626136929381</density>
			<area>1</area>
			<perimeter>4</perimeter>
			<distanceFromOrigin>15.57241150239744</distanceFromOrigin>
			<angle>0</angle>
			<triangleMeasure>0</triangleMeasure>
			<rectangleMeasure>0</rectangleMeasure>
			<circleMeasure>0</circleMeasure>
			<centroidX>25</centroidX>
			<centroidY>42</centroidY>
		</spatialEntity>
		<spatialEntity spatialType="region" scaleAndSubsystem="Intracellular.Plk1">
			<clusteredness>1</clusteredness>
			<density>0.1965626136929381</density>
			<area>1</area>
			<perimeter>4</perimeter>
			<distanceFromOrigin>12.02081528017131</distanceFromOrigin>
			<angle>0</angle>
			<triangleMeasure>0</triangleMeasure>
			<rectangleMeasure>0</rectangleMeasure>
			<circleMeasure>0</circleMeasure>
			<centroidX>23</centroidX>
			<centroidY>38</centroidY>
		</spatialEntity>
		<spatialEntity spatialType="region" scaleAndSubsystem="Intracellular.Plk1">
			<clusteredness>1</clusteredness>
			<density>0.1965626136929381</density>
			<area>1</area>
			<perimeter>4</perimeter>
			<distanceFromOrigin>14.57737973711325</distanceFromOrigin>
			<angle>0</angle>
			<triangleMeasure>0</triangleMeasure>
			<rectangleMeasure>0</rectangleMeasure>
			<circleMeasure>0</circleMeasure>
			<centroidX>13</centroidX>
			<centroidY>21</centroidY>
		</spatialEntity>
		<spatialEntity spatialType="region" scaleAndSubsystem="Intracellular.APC">
			<clusteredness>1</clusteredness>
			<density>0.2678315704944087</density>
			<area>1</area>
			<perimeter>4</perimeter>
			<distanceFromOrigin>24.74873734152916</distanceFromOrigin>
			<angle>0</angle>
			<triangleMeasure>0</triangleMeasure>
			<rectangleMeasure>0</rectangleMeasure>
			<circleMeasure>0</circleMeasure>
			<centroidX>30</centroidX>
			<centroidY>51</centroidY>
		</spatialEntity>
		<spatialEntity spatialType="region" scaleAndSubsystem="Intracellular.APC">
			<clusteredness>1</clusteredness>
			<density>0.2678315704944087</density>
			<area>1</area>
			<perimeter>4</perimeter>
			<distanceFromOrigin>15.57241150239744</distanceFromOrigin>
			<angle>0</angle>
			<triangleMeasure>0</triangleMeasure>
			<rectangleMeasure>0</rectangleMeasure>
			<circleMeasure>0</circleMeasure>
			<centroidX>25</centroidX>
			<centroidY>42</centroidY>
		</spatialEntity>
		<spatialEntity spatialType="region" scaleAndSubsystem="Intracellular.APC">
			<clusteredness>1</clusteredness>
			<density>0.2678315704944087</density>
			<area>1</area>
			<perimeter>4</perimeter>
			<distanceFromOrigin>12.02081528017131</distanceFromOrigin>
			<angle>0</angle>
			<triangleMeasure>0</triangleMeasure>
			<rectangleMeasure>0</rectangleMeasure>
			<circleMeasure>0</circleMeasure>
			<centroidX>23</centroidX>
			<centroidY>38</centroidY>
		</spatialEntity>
		<spatialEntity spatialType="region" scaleAndSubsystem="Intracellular.APC">
			<clusteredness>1</clusteredness>
			<density>0.2678315704944087</density>
			<area>1</area>
			<perimeter>4</perimeter>
			<distanceFromOrigin>14.57737973711325</distanceFromOrigin>
			<angle>0</angle>
			<triangleMeasure>0</triangleMeasure>
			<rectangleMeasure>0</rectangleMeasure>
			<circleMeasure>0</circleMeasure>
			<centroidX>13</centroidX>
			<centroidY>21</centroidY>
		</spatialEntity>
		<numericStateVariable scaleAndSubsystem="Intracellular.APC">
			<name>avgClusterednessRegions</name>
			<value>0.05559451051398951</value>
		</numericStateVariable>
		<numericStateVariable scaleAndSubsystem="Intracellular.CDK1">
			<name>avgClusterednessRegions</name>
			<value>0.05559451051398951</value>
		</numericStateVariable>
		<numericStateVariable scaleAndSubsystem="Intracellular.Plk1">
			<name>avgClusterednessRegions</name>
			<value>0.05559451051398951</value>
		</numericStateVariable>
		<numericStateVariable scaleAndSubsystem="Cellular.Embryo">
			<name>avgClusterednessRegions</name>
			<value>0.05559451051398951</value>
		</numericStateVariable>
		<numericStateVariable scaleAndSubsystem="Intracellular.APC">
			<name>avgDensityRegions</name>
			<value>0.2678315704944087</value>
		</numericStateVariable>
		<numericStateVariable scaleAndSubsystem="Intracellular.CDK1">
			<name>avgDensityRegions</name>
			<value>0.2027292588177849</value>
		</numericStateVariable>
		<numericStateVariable scaleAndSubsystem="Intracellular.Plk1">
			<name>avgDensityRegions</name>
			<value>0.1965626136929381</value>
		</numericStateVariable>
		<numericStateVariable scaleAndSubsystem="Cellular.Embryo">
			<name>avgDensityRegions</name>
			<value>0.5</value>
		</numericStateVariable>
	</timepoint>
	<timepoint value="43">
		<spatialEntity spatialType="region" scaleAndSubsystem="Cellular.Embryo">
			<clusteredness>1</clusteredness>
			<density>0.5</density>
			<area>1</area>
			<perimeter>4</perimeter>
			<distanceFromOrigin>24.74873734152916</distanceFromOrigin>
			<angle>0</angle>
			<triangleMeasure>0</triangleMeasure>
			<rectangleMeasure>0</rectangleMeasure>
			<circleMeasure>0</circleMeasure>
			<centroidX>30</centroidX>
			<centroidY>51</centroidY>
		</spatialEntity>
		<spatialEntity spatialType="region" scaleAndSubsystem="Cellular.Embryo">
			<clusteredness>1</clusteredness>
			<density>0.5</density>
			<area>1</area>
			<perimeter>4</perimeter>
			<distanceFromOrigin>15.57241150239744</distanceFromOrigin>
			<angle>0</angle>
			<triangleMeasure>0</triangleMeasure>
			<rectangleMeasure>0</rectangleMeasure>
			<circleMeasure>0</circleMeasure>
			<centroidX>25</centroidX>
			<centroidY>42</centroidY>
		</spatialEntity>
		<spatialEntity spatialType="region" scaleAndSubsystem="Cellular.Embryo">
			<clusteredness>1</clusteredness>
			<density>0.5</density>
			<area>1</area>
			<perimeter>4</perimeter>
			<distanceFromOrigin>12.02081528017131</distanceFromOrigin>
			<angle>0</angle>
			<triangleMeasure>0</triangleMeasure>
			<rectangleMeasure>0</rectangleMeasure>
			<circleMeasure>0</circleMeasure>
			<centroidX>23</centroidX>
			<centroidY>38</centroidY>
		</spatialEntity>
		<spatialEntity spatialType="region" scaleAndSubsystem="Cellular.Embryo">
			<clusteredness>1</clusteredness>
			<density>0.5</density>
			<area>1</area>
			<perimeter>4</perimeter>
			<distanceFromOrigin>14.23024947075771</distanceFromOrigin>
			<angle>0</angle>
			<triangleMeasure>0</triangleMeasure>
			<rectangleMeasure>0</rectangleMeasure>
			<circleMeasure>0</circleMeasure>
			<centroidX>13</centroidX>
			<centroidY>22</centroidY>
		</spatialEntity>
		<spatialEntity spatialType="region" scaleAndSubsystem="Intracellular.CDK1">
			<clusteredness>1</clusteredness>
			<density>0.2211751302083333</density>
			<area>1</area>
			<perimeter>4</perimeter>
			<distanceFromOrigin>24.74873734152916</distanceFromOrigin>
			<angle>0</angle>
			<triangleMeasure>0</triangleMeasure>
			<rectangleMeasure>0</rectangleMeasure>
			<circleMeasure>0</circleMeasure>
			<centroidX>30</centroidX>
			<centroidY>51</centroidY>
		</spatialEntity>
		<spatialEntity spatialType="region" scaleAndSubsystem="Intracellular.CDK1">
			<clusteredness>1</clusteredness>
			<density>0.2211751302083333</density>
			<area>1</area>
			<perimeter>4</perimeter>
			<distanceFromOrigin>15.57241150239744</distanceFromOrigin>
			<angle>0</angle>
			<triangleMeasure>0</triangleMeasure>
			<rectangleMeasure>0</rectangleMeasure>
			<circleMeasure>0</circleMeasure>
			<centroidX>25</centroidX>
			<centroidY>42</centroidY>
		</spatialEntity>
		<spatialEntity spatialType="region" scaleAndSubsystem="Intracellular.CDK1">
			<clusteredness>1</clusteredness>
			<density>0.2211751302083333</density>
			<area>1</area>
			<perimeter>4</perimeter>
			<distanceFromOrigin>12.02081528017131</distanceFromOrigin>
			<angle>0</angle>
			<triangleMeasure>0</triangleMeasure>
			<rectangleMeasure>0</rectangleMeasure>
			<circleMeasure>0</circleMeasure>
			<centroidX>23</centroidX>
			<centroidY>38</centroidY>
		</spatialEntity>
		<spatialEntity spatialType="region" scaleAndSubsystem="Intracellular.CDK1">
			<clusteredness>1</clusteredness>
			<density>0.2211751302083333</density>
			<area>1</area>
			<perimeter>4</perimeter>
			<distanceFromOrigin>14.23024947075771</distanceFromOrigin>
			<angle>0</angle>
			<triangleMeasure>0</triangleMeasure>
			<rectangleMeasure>0</rectangleMeasure>
			<circleMeasure>0</circleMeasure>
			<centroidX>13</centroidX>
			<centroidY>22</centroidY>
		</spatialEntity>
		<spatialEntity spatialType="region" scaleAndSubsystem="Intracellular.Plk1">
			<clusteredness>1</clusteredness>
			<density>0.1614596048990885</density>
			<area>1</area>
			<perimeter>4</perimeter>
			<distanceFromOrigin>24.74873734152916</distanceFromOrigin>
			<angle>0</angle>
			<triangleMeasure>0</triangleMeasure>
			<rectangleMeasure>0</rectangleMeasure>
			<circleMeasure>0</circleMeasure>
			<centroidX>30</centroidX>
			<centroidY>51</centroidY>
		</spatialEntity>
		<spatialEntity spatialType="region" scaleAndSubsystem="Intracellular.Plk1">
			<clusteredness>1</clusteredness>
			<density>0.1614596048990885</density>
			<area>1</area>
			<perimeter>4</perimeter>
			<distanceFromOrigin>15.57241150239744</distanceFromOrigin>
			<angle>0</angle>
			<triangleMeasure>0</triangleMeasure>
			<rectangleMeasure>0</rectangleMeasure>
			<circleMeasure>0</circleMeasure>
			<centroidX>25</centroidX>
			<centroidY>42</centroidY>
		</spatialEntity>
		<spatialEntity spatialType="region" scaleAndSubsystem="Intracellular.Plk1">
			<clusteredness>1</clusteredness>
			<density>0.1614596048990885</density>
			<area>1</area>
			<perimeter>4</perimeter>
			<distanceFromOrigin>12.02081528017131</distanceFromOrigin>
			<angle>0</angle>
			<triangleMeasure>0</triangleMeasure>
			<rectangleMeasure>0</rectangleMeasure>
			<circleMeasure>0</circleMeasure>
			<centroidX>23</centroidX>
			<centroidY>38</centroidY>
		</spatialEntity>
		<spatialEntity spatialType="region" scaleAndSubsystem="Intracellular.Plk1">
			<clusteredness>1</clusteredness>
			<density>0.1614596048990885</density>
			<area>1</area>
			<perimeter>4</perimeter>
			<distanceFromOrigin>14.23024947075771</distanceFromOrigin>
			<angle>0</angle>
			<triangleMeasure>0</triangleMeasure>
			<rectangleMeasure>0</rectangleMeasure>
			<circleMeasure>0</circleMeasure>
			<centroidX>13</centroidX>
			<centroidY>22</centroidY>
		</spatialEntity>
		<spatialEntity spatialType="region" scaleAndSubsystem="Intracellular.APC">
			<clusteredness>1</clusteredness>
			<density>0.2194793701171875</density>
			<area>1</area>
			<perimeter>4</perimeter>
			<distanceFromOrigin>24.74873734152916</distanceFromOrigin>
			<angle>0</angle>
			<triangleMeasure>0</triangleMeasure>
			<rectangleMeasure>0</rectangleMeasure>
			<circleMeasure>0</circleMeasure>
			<centroidX>30</centroidX>
			<centroidY>51</centroidY>
		</spatialEntity>
		<spatialEntity spatialType="region" scaleAndSubsystem="Intracellular.APC">
			<clusteredness>1</clusteredness>
			<density>0.2194793701171875</density>
			<area>1</area>
			<perimeter>4</perimeter>
			<distanceFromOrigin>15.57241150239744</distanceFromOrigin>
			<angle>0</angle>
			<triangleMeasure>0</triangleMeasure>
			<rectangleMeasure>0</rectangleMeasure>
			<circleMeasure>0</circleMeasure>
			<centroidX>25</centroidX>
			<centroidY>42</centroidY>
		</spatialEntity>
		<spatialEntity spatialType="region" scaleAndSubsystem="Intracellular.APC">
			<clusteredness>1</clusteredness>
			<density>0.2194793701171875</density>
			<area>1</area>
			<perimeter>4</perimeter>
			<distanceFromOrigin>12.02081528017131</distanceFromOrigin>
			<angle>0</angle>
			<triangleMeasure>0</triangleMeasure>
			<rectangleMeasure>0</rectangleMeasure>
			<circleMeasure>0</circleMeasure>
			<centroidX>23</centroidX>
			<centroidY>38</centroidY>
		</spatialEntity>
		<spatialEntity spatialType="region" scaleAndSubsystem="Intracellular.APC">
			<clusteredness>1</clusteredness>
			<density>0.2194793701171875</density>
			<area>1</area>
			<perimeter>4</perimeter>
			<distanceFromOrigin>14.23024947075771</distanceFromOrigin>
			<angle>0</angle>
			<triangleMeasure>0</triangleMeasure>
			<rectangleMeasure>0</rectangleMeasure>
			<circleMeasure>0</circleMeasure>
			<centroidX>13</centroidX>
			<centroidY>22</centroidY>
		</spatialEntity>
		<numericStateVariable scaleAndSubsystem="Intracellular.APC">
			<name>avgClusterednessRegions</name>
			<value>0.05695851139394325</value>
		</numericStateVariable>
		<numericStateVariable scaleAndSubsystem="Intracellular.CDK1">
			<name>avgClusterednessRegions</name>
			<value>0.05695851139394325</value>
		</numericStateVariable>
		<numericStateVariable scaleAndSubsystem="Intracellular.Plk1">
			<name>avgClusterednessRegions</name>
			<value>0.05695851139394325</value>
		</numericStateVariable>
		<numericStateVariable scaleAndSubsystem="Cellular.Embryo">
			<name>avgClusterednessRegions</name>
			<value>0.05695851139394325</value>
		</numericStateVariable>
		<numericStateVariable scaleAndSubsystem="Intracellular.APC">
			<name>avgDensityRegions</name>
			<value>0.2194793701171875</value>
		</numericStateVariable>
		<numericStateVariable scaleAndSubsystem="Intracellular.CDK1">
			<name>avgDensityRegions</name>
			<value>0.2211751302083333</value>
		</numericStateVariable>
		<numericStateVariable scaleAndSubsystem="Intracellular.Plk1">
			<name>avgDensityRegions</name>
			<value>0.1614596048990885</value>
		</numericStateVariable>
		<numericStateVariable scaleAndSubsystem="Cellular.Embryo">
			<name>avgDensityRegions</name>
			<value>0.5</value>
		</numericStateVariable>
	</timepoint>
	<timepoint value="44">
		<spatialEntity spatialType="region" scaleAndSubsystem="Cellular.Embryo">
			<clusteredness>1</clusteredness>
			<density>0.5</density>
			<area>1</area>
			<perimeter>4</perimeter>
			<distanceFromOrigin>24.74873734152916</distanceFromOrigin>
			<angle>0</angle>
			<triangleMeasure>0</triangleMeasure>
			<rectangleMeasure>0</rectangleMeasure>
			<circleMeasure>0</circleMeasure>
			<centroidX>30</centroidX>
			<centroidY>51</centroidY>
		</spatialEntity>
		<spatialEntity spatialType="region" scaleAndSubsystem="Cellular.Embryo">
			<clusteredness>1</clusteredness>
			<density>0.5</density>
			<area>1</area>
			<perimeter>4</perimeter>
			<distanceFromOrigin>15.57241150239744</distanceFromOrigin>
			<angle>0</angle>
			<triangleMeasure>0</triangleMeasure>
			<rectangleMeasure>0</rectangleMeasure>
			<circleMeasure>0</circleMeasure>
			<centroidX>25</centroidX>
			<centroidY>42</centroidY>
		</spatialEntity>
		<spatialEntity spatialType="region" scaleAndSubsystem="Cellular.Embryo">
			<clusteredness>1</clusteredness>
			<density>0.5</density>
			<area>1</area>
			<perimeter>4</perimeter>
			<distanceFromOrigin>12.02081528017131</distanceFromOrigin>
			<angle>0</angle>
			<triangleMeasure>0</triangleMeasure>
			<rectangleMeasure>0</rectangleMeasure>
			<circleMeasure>0</circleMeasure>
			<centroidX>23</centroidX>
			<centroidY>38</centroidY>
		</spatialEntity>
		<spatialEntity spatialType="region" scaleAndSubsystem="Cellular.Embryo">
			<clusteredness>1</clusteredness>
			<density>0.5</density>
			<area>1</area>
			<perimeter>4</perimeter>
			<distanceFromOrigin>14.23024947075771</distanceFromOrigin>
			<angle>0</angle>
			<triangleMeasure>0</triangleMeasure>
			<rectangleMeasure>0</rectangleMeasure>
			<circleMeasure>0</circleMeasure>
			<centroidX>13</centroidX>
			<centroidY>22</centroidY>
		</spatialEntity>
		<spatialEntity spatialType="region" scaleAndSubsystem="Intracellular.CDK1">
			<clusteredness>1</clusteredness>
			<density>0.2404358957328048</density>
			<area>1</area>
			<perimeter>4</perimeter>
			<distanceFromOrigin>24.74873734152916</distanceFromOrigin>
			<angle>0</angle>
			<triangleMeasure>0</triangleMeasure>
			<rectangleMeasure>0</rectangleMeasure>
			<circleMeasure>0</circleMeasure>
			<centroidX>30</centroidX>
			<centroidY>51</centroidY>
		</spatialEntity>
		<spatialEntity spatialType="region" scaleAndSubsystem="Intracellular.CDK1">
			<clusteredness>1</clusteredness>
			<density>0.2404358957328048</density>
			<area>1</area>
			<perimeter>4</perimeter>
			<distanceFromOrigin>15.57241150239744</distanceFromOrigin>
			<angle>0</angle>
			<triangleMeasure>0</triangleMeasure>
			<rectangleMeasure>0</rectangleMeasure>
			<circleMeasure>0</circleMeasure>
			<centroidX>25</centroidX>
			<centroidY>42</centroidY>
		</spatialEntity>
		<spatialEntity spatialType="region" scaleAndSubsystem="Intracellular.CDK1">
			<clusteredness>1</clusteredness>
			<density>0.2404358957328048</density>
			<area>1</area>
			<perimeter>4</perimeter>
			<distanceFromOrigin>12.02081528017131</distanceFromOrigin>
			<angle>0</angle>
			<triangleMeasure>0</triangleMeasure>
			<rectangleMeasure>0</rectangleMeasure>
			<circleMeasure>0</circleMeasure>
			<centroidX>23</centroidX>
			<centroidY>38</centroidY>
		</spatialEntity>
		<spatialEntity spatialType="region" scaleAndSubsystem="Intracellular.CDK1">
			<clusteredness>1</clusteredness>
			<density>0.2404358957328048</density>
			<area>1</area>
			<perimeter>4</perimeter>
			<distanceFromOrigin>14.23024947075771</distanceFromOrigin>
			<angle>0</angle>
			<triangleMeasure>0</triangleMeasure>
			<rectangleMeasure>0</rectangleMeasure>
			<circleMeasure>0</circleMeasure>
			<centroidX>13</centroidX>
			<centroidY>22</centroidY>
		</spatialEntity>
		<spatialEntity spatialType="region" scaleAndSubsystem="Intracellular.Plk1">
			<clusteredness>1</clusteredness>
			<density>0.1332780576219746</density>
			<area>1</area>
			<perimeter>4</perimeter>
			<distanceFromOrigin>24.74873734152916</distanceFromOrigin>
			<angle>0</angle>
			<triangleMeasure>0</triangleMeasure>
			<rectangleMeasure>0</rectangleMeasure>
			<circleMeasure>0</circleMeasure>
			<centroidX>30</centroidX>
			<centroidY>51</centroidY>
		</spatialEntity>
		<spatialEntity spatialType="region" scaleAndSubsystem="Intracellular.Plk1">
			<clusteredness>1</clusteredness>
			<density>0.1332780576219746</density>
			<area>1</area>
			<perimeter>4</perimeter>
			<distanceFromOrigin>15.57241150239744</distanceFromOrigin>
			<angle>0</angle>
			<triangleMeasure>0</triangleMeasure>
			<rectangleMeasure>0</rectangleMeasure>
			<circleMeasure>0</circleMeasure>
			<centroidX>25</centroidX>
			<centroidY>42</centroidY>
		</spatialEntity>
		<spatialEntity spatialType="region" scaleAndSubsystem="Intracellular.Plk1">
			<clusteredness>1</clusteredness>
			<density>0.1332780576219746</density>
			<area>1</area>
			<perimeter>4</perimeter>
			<distanceFromOrigin>12.02081528017131</distanceFromOrigin>
			<angle>0</angle>
			<triangleMeasure>0</triangleMeasure>
			<rectangleMeasure>0</rectangleMeasure>
			<circleMeasure>0</circleMeasure>
			<centroidX>23</centroidX>
			<centroidY>38</centroidY>
		</spatialEntity>
		<spatialEntity spatialType="region" scaleAndSubsystem="Intracellular.Plk1">
			<clusteredness>1</clusteredness>
			<density>0.1332780576219746</density>
			<area>1</area>
			<perimeter>4</perimeter>
			<distanceFromOrigin>14.23024947075771</distanceFromOrigin>
			<angle>0</angle>
			<triangleMeasure>0</triangleMeasure>
			<rectangleMeasure>0</rectangleMeasure>
			<circleMeasure>0</circleMeasure>
			<centroidX>13</centroidX>
			<centroidY>22</centroidY>
		</spatialEntity>
		<spatialEntity spatialType="region" scaleAndSubsystem="Intracellular.APC">
			<clusteredness>1</clusteredness>
			<density>0.1797388862161075</density>
			<area>1</area>
			<perimeter>4</perimeter>
			<distanceFromOrigin>24.74873734152916</distanceFromOrigin>
			<angle>0</angle>
			<triangleMeasure>0</triangleMeasure>
			<rectangleMeasure>0</rectangleMeasure>
			<circleMeasure>0</circleMeasure>
			<centroidX>30</centroidX>
			<centroidY>51</centroidY>
		</spatialEntity>
		<spatialEntity spatialType="region" scaleAndSubsystem="Intracellular.APC">
			<clusteredness>1</clusteredness>
			<density>0.1797388862161075</density>
			<area>1</area>
			<perimeter>4</perimeter>
			<distanceFromOrigin>15.57241150239744</distanceFromOrigin>
			<angle>0</angle>
			<triangleMeasure>0</triangleMeasure>
			<rectangleMeasure>0</rectangleMeasure>
			<circleMeasure>0</circleMeasure>
			<centroidX>25</centroidX>
			<centroidY>42</centroidY>
		</spatialEntity>
		<spatialEntity spatialType="region" scaleAndSubsystem="Intracellular.APC">
			<clusteredness>1</clusteredness>
			<density>0.1797388862161075</density>
			<area>1</area>
			<perimeter>4</perimeter>
			<distanceFromOrigin>12.02081528017131</distanceFromOrigin>
			<angle>0</angle>
			<triangleMeasure>0</triangleMeasure>
			<rectangleMeasure>0</rectangleMeasure>
			<circleMeasure>0</circleMeasure>
			<centroidX>23</centroidX>
			<centroidY>38</centroidY>
		</spatialEntity>
		<spatialEntity spatialType="region" scaleAndSubsystem="Intracellular.APC">
			<clusteredness>1</clusteredness>
			<density>0.1797388862161075</density>
			<area>1</area>
			<perimeter>4</perimeter>
			<distanceFromOrigin>14.23024947075771</distanceFromOrigin>
			<angle>0</angle>
			<triangleMeasure>0</triangleMeasure>
			<rectangleMeasure>0</rectangleMeasure>
			<circleMeasure>0</circleMeasure>
			<centroidX>13</centroidX>
			<centroidY>22</centroidY>
		</spatialEntity>
		<numericStateVariable scaleAndSubsystem="Intracellular.APC">
			<name>avgClusterednessRegions</name>
			<value>0.05695851139394325</value>
		</numericStateVariable>
		<numericStateVariable scaleAndSubsystem="Intracellular.CDK1">
			<name>avgClusterednessRegions</name>
			<value>0.05695851139394325</value>
		</numericStateVariable>
		<numericStateVariable scaleAndSubsystem="Intracellular.Plk1">
			<name>avgClusterednessRegions</name>
			<value>0.05695851139394325</value>
		</numericStateVariable>
		<numericStateVariable scaleAndSubsystem="Cellular.Embryo">
			<name>avgClusterednessRegions</name>
			<value>0.05695851139394325</value>
		</numericStateVariable>
		<numericStateVariable scaleAndSubsystem="Intracellular.APC">
			<name>avgDensityRegions</name>
			<value>0.1797388862161075</value>
		</numericStateVariable>
		<numericStateVariable scaleAndSubsystem="Intracellular.CDK1">
			<name>avgDensityRegions</name>
			<value>0.2404358957328048</value>
		</numericStateVariable>
		<numericStateVariable scaleAndSubsystem="Intracellular.Plk1">
			<name>avgDensityRegions</name>
			<value>0.1332780576219746</value>
		</numericStateVariable>
		<numericStateVariable scaleAndSubsystem="Cellular.Embryo">
			<name>avgDensityRegions</name>
			<value>0.5</value>
		</numericStateVariable>
	</timepoint>
	<timepoint value="45">
		<spatialEntity spatialType="region" scaleAndSubsystem="Cellular.Embryo">
			<clusteredness>1</clusteredness>
			<density>0.5</density>
			<area>1</area>
			<perimeter>4</perimeter>
			<distanceFromOrigin>24.9098374141623</distanceFromOrigin>
			<angle>0</angle>
			<triangleMeasure>0</triangleMeasure>
			<rectangleMeasure>0</rectangleMeasure>
			<circleMeasure>0</circleMeasure>
			<centroidX>31</centroidX>
			<centroidY>51</centroidY>
		</spatialEntity>
		<spatialEntity spatialType="region" scaleAndSubsystem="Cellular.Embryo">
			<clusteredness>1</clusteredness>
			<density>0.5</density>
			<area>1</area>
			<perimeter>4</perimeter>
			<distanceFromOrigin>15.70031846810758</distanceFromOrigin>
			<angle>0</angle>
			<triangleMeasure>0</triangleMeasure>
			<rectangleMeasure>0</rectangleMeasure>
			<circleMeasure>0</circleMeasure>
			<centroidX>24</centroidX>
			<centroidY>42</centroidY>
		</spatialEntity>
		<spatialEntity spatialType="region" scaleAndSubsystem="Cellular.Embryo">
			<clusteredness>1</clusteredness>
			<density>0.5</density>
			<area>1</area>
			<perimeter>4</perimeter>
			<distanceFromOrigin>12.02081528017131</distanceFromOrigin>
			<angle>0</angle>
			<triangleMeasure>0</triangleMeasure>
			<rectangleMeasure>0</rectangleMeasure>
			<circleMeasure>0</circleMeasure>
			<centroidX>23</centroidX>
			<centroidY>38</centroidY>
		</spatialEntity>
		<spatialEntity spatialType="region" scaleAndSubsystem="Cellular.Embryo">
			<clusteredness>1</clusteredness>
			<density>0.5</density>
			<area>1</area>
			<perimeter>4</perimeter>
			<distanceFromOrigin>14.57737973711325</distanceFromOrigin>
			<angle>0</angle>
			<triangleMeasure>0</triangleMeasure>
			<rectangleMeasure>0</rectangleMeasure>
			<circleMeasure>0</circleMeasure>
			<centroidX>13</centroidX>
			<centroidY>21</centroidY>
		</spatialEntity>
		<spatialEntity spatialType="region" scaleAndSubsystem="Intracellular.CDK1">
			<clusteredness>1</clusteredness>
			<density>0.2598789289885876</density>
			<area>1</area>
			<perimeter>4</perimeter>
			<distanceFromOrigin>24.9098374141623</distanceFromOrigin>
			<angle>0</angle>
			<triangleMeasure>0</triangleMeasure>
			<rectangleMeasure>0</rectangleMeasure>
			<circleMeasure>0</circleMeasure>
			<centroidX>31</centroidX>
			<centroidY>51</centroidY>
		</spatialEntity>
		<spatialEntity spatialType="region" scaleAndSubsystem="Intracellular.CDK1">
			<clusteredness>1</clusteredness>
			<density>0.2598789289885876</density>
			<area>1</area>
			<perimeter>4</perimeter>
			<distanceFromOrigin>15.70031846810758</distanceFromOrigin>
			<angle>0</angle>
			<triangleMeasure>0</triangleMeasure>
			<rectangleMeasure>0</rectangleMeasure>
			<circleMeasure>0</circleMeasure>
			<centroidX>24</centroidX>
			<centroidY>42</centroidY>
		</spatialEntity>
		<spatialEntity spatialType="region" scaleAndSubsystem="Intracellular.CDK1">
			<clusteredness>1</clusteredness>
			<density>0.2598789289885876</density>
			<area>1</area>
			<perimeter>4</perimeter>
			<distanceFromOrigin>12.02081528017131</distanceFromOrigin>
			<angle>0</angle>
			<triangleMeasure>0</triangleMeasure>
			<rectangleMeasure>0</rectangleMeasure>
			<circleMeasure>0</circleMeasure>
			<centroidX>23</centroidX>
			<centroidY>38</centroidY>
		</spatialEntity>
		<spatialEntity spatialType="region" scaleAndSubsystem="Intracellular.CDK1">
			<clusteredness>1</clusteredness>
			<density>0.2598789289885876</density>
			<area>1</area>
			<perimeter>4</perimeter>
			<distanceFromOrigin>14.57737973711325</distanceFromOrigin>
			<angle>0</angle>
			<triangleMeasure>0</triangleMeasure>
			<rectangleMeasure>0</rectangleMeasure>
			<circleMeasure>0</circleMeasure>
			<centroidX>13</centroidX>
			<centroidY>21</centroidY>
		</spatialEntity>
		<spatialEntity spatialType="region" scaleAndSubsystem="Intracellular.Plk1">
			<clusteredness>1</clusteredness>
			<density>0.1112438501096239</density>
			<area>1</area>
			<perimeter>4</perimeter>
			<distanceFromOrigin>24.9098374141623</distanceFromOrigin>
			<angle>0</angle>
			<triangleMeasure>0</triangleMeasure>
			<rectangleMeasure>0</rectangleMeasure>
			<circleMeasure>0</circleMeasure>
			<centroidX>31</centroidX>
			<centroidY>51</centroidY>
		</spatialEntity>
		<spatialEntity spatialType="region" scaleAndSubsystem="Intracellular.Plk1">
			<clusteredness>1</clusteredness>
			<density>0.1112438501096239</density>
			<area>1</area>
			<perimeter>4</perimeter>
			<distanceFromOrigin>15.70031846810758</distanceFromOrigin>
			<angle>0</angle>
			<triangleMeasure>0</triangleMeasure>
			<rectangleMeasure>0</rectangleMeasure>
			<circleMeasure>0</circleMeasure>
			<centroidX>24</centroidX>
			<centroidY>42</centroidY>
		</spatialEntity>
		<spatialEntity spatialType="region" scaleAndSubsystem="Intracellular.Plk1">
			<clusteredness>1</clusteredness>
			<density>0.1112438501096239</density>
			<area>1</area>
			<perimeter>4</perimeter>
			<distanceFromOrigin>12.02081528017131</distanceFromOrigin>
			<angle>0</angle>
			<triangleMeasure>0</triangleMeasure>
			<rectangleMeasure>0</rectangleMeasure>
			<circleMeasure>0</circleMeasure>
			<centroidX>23</centroidX>
			<centroidY>38</centroidY>
		</spatialEntity>
		<spatialEntity spatialType="region" scaleAndSubsystem="Intracellular.Plk1">
			<clusteredness>1</clusteredness>
			<density>0.1112438501096239</density>
			<area>1</area>
			<perimeter>4</perimeter>
			<distanceFromOrigin>14.57737973711325</distanceFromOrigin>
			<angle>0</angle>
			<triangleMeasure>0</triangleMeasure>
			<rectangleMeasure>0</rectangleMeasure>
			<circleMeasure>0</circleMeasure>
			<centroidX>13</centroidX>
			<centroidY>21</centroidY>
		</spatialEntity>
		<spatialEntity spatialType="region" scaleAndSubsystem="Intracellular.APC">
			<clusteredness>1</clusteredness>
			<density>0.14716796875</density>
			<area>1</area>
			<perimeter>4</perimeter>
			<distanceFromOrigin>24.9098374141623</distanceFromOrigin>
			<angle>0</angle>
			<triangleMeasure>0</triangleMeasure>
			<rectangleMeasure>0</rectangleMeasure>
			<circleMeasure>0</circleMeasure>
			<centroidX>31</centroidX>
			<centroidY>51</centroidY>
		</spatialEntity>
		<spatialEntity spatialType="region" scaleAndSubsystem="Intracellular.APC">
			<clusteredness>1</clusteredness>
			<density>0.14716796875</density>
			<area>1</area>
			<perimeter>4</perimeter>
			<distanceFromOrigin>15.70031846810758</distanceFromOrigin>
			<angle>0</angle>
			<triangleMeasure>0</triangleMeasure>
			<rectangleMeasure>0</rectangleMeasure>
			<circleMeasure>0</circleMeasure>
			<centroidX>24</centroidX>
			<centroidY>42</centroidY>
		</spatialEntity>
		<spatialEntity spatialType="region" scaleAndSubsystem="Intracellular.APC">
			<clusteredness>1</clusteredness>
			<density>0.14716796875</density>
			<area>1</area>
			<perimeter>4</perimeter>
			<distanceFromOrigin>12.02081528017131</distanceFromOrigin>
			<angle>0</angle>
			<triangleMeasure>0</triangleMeasure>
			<rectangleMeasure>0</rectangleMeasure>
			<circleMeasure>0</circleMeasure>
			<centroidX>23</centroidX>
			<centroidY>38</centroidY>
		</spatialEntity>
		<spatialEntity spatialType="region" scaleAndSubsystem="Intracellular.APC">
			<clusteredness>1</clusteredness>
			<density>0.14716796875</density>
			<area>1</area>
			<perimeter>4</perimeter>
			<distanceFromOrigin>14.57737973711325</distanceFromOrigin>
			<angle>0</angle>
			<triangleMeasure>0</triangleMeasure>
			<rectangleMeasure>0</rectangleMeasure>
			<circleMeasure>0</circleMeasure>
			<centroidX>13</centroidX>
			<centroidY>21</centroidY>
		</spatialEntity>
		<numericStateVariable scaleAndSubsystem="Intracellular.APC">
			<name>avgClusterednessRegions</name>
			<value>0.05494277528592311</value>
		</numericStateVariable>
		<numericStateVariable scaleAndSubsystem="Intracellular.CDK1">
			<name>avgClusterednessRegions</name>
			<value>0.05494277528592311</value>
		</numericStateVariable>
		<numericStateVariable scaleAndSubsystem="Intracellular.Plk1">
			<name>avgClusterednessRegions</name>
			<value>0.05494277528592311</value>
		</numericStateVariable>
		<numericStateVariable scaleAndSubsystem="Cellular.Embryo">
			<name>avgClusterednessRegions</name>
			<value>0.05494277528592311</value>
		</numericStateVariable>
		<numericStateVariable scaleAndSubsystem="Intracellular.APC">
			<name>avgDensityRegions</name>
			<value>0.14716796875</value>
		</numericStateVariable>
		<numericStateVariable scaleAndSubsystem="Intracellular.CDK1">
			<name>avgDensityRegions</name>
			<value>0.2598789289885876</value>
		</numericStateVariable>
		<numericStateVariable scaleAndSubsystem="Intracellular.Plk1">
			<name>avgDensityRegions</name>
			<value>0.1112438501096239</value>
		</numericStateVariable>
		<numericStateVariable scaleAndSubsystem="Cellular.Embryo">
			<name>avgDensityRegions</name>
			<value>0.5</value>
		</numericStateVariable>
	</timepoint>
	<timepoint value="46">
		<spatialEntity spatialType="region" scaleAndSubsystem="Cellular.Embryo">
			<clusteredness>1</clusteredness>
			<density>0.5</density>
			<area>1</area>
			<perimeter>4</perimeter>
			<distanceFromOrigin>23.75920874103344</distanceFromOrigin>
			<angle>0</angle>
			<triangleMeasure>0</triangleMeasure>
			<rectangleMeasure>0</rectangleMeasure>
			<circleMeasure>0</circleMeasure>
			<centroidX>30</centroidX>
			<centroidY>50</centroidY>
		</spatialEntity>
		<spatialEntity spatialType="region" scaleAndSubsystem="Cellular.Embryo">
			<clusteredness>1</clusteredness>
			<density>0.5</density>
			<area>1</area>
			<perimeter>4</perimeter>
			<distanceFromOrigin>15.57241150239744</distanceFromOrigin>
			<angle>0</angle>
			<triangleMeasure>0</triangleMeasure>
			<rectangleMeasure>0</rectangleMeasure>
			<circleMeasure>0</circleMeasure>
			<centroidX>25</centroidX>
			<centroidY>42</centroidY>
		</spatialEntity>
		<spatialEntity spatialType="region" scaleAndSubsystem="Cellular.Embryo">
			<clusteredness>1</clusteredness>
			<density>0.5</density>
			<area>1</area>
			<perimeter>4</perimeter>
			<distanceFromOrigin>12.02081528017131</distanceFromOrigin>
			<angle>0</angle>
			<triangleMeasure>0</triangleMeasure>
			<rectangleMeasure>0</rectangleMeasure>
			<circleMeasure>0</circleMeasure>
			<centroidX>23</centroidX>
			<centroidY>38</centroidY>
		</spatialEntity>
		<spatialEntity spatialType="region" scaleAndSubsystem="Cellular.Embryo">
			<clusteredness>1</clusteredness>
			<density>0.5</density>
			<area>1</area>
			<perimeter>4</perimeter>
			<distanceFromOrigin>14.23024947075771</distanceFromOrigin>
			<angle>0</angle>
			<triangleMeasure>0</triangleMeasure>
			<rectangleMeasure>0</rectangleMeasure>
			<circleMeasure>0</circleMeasure>
			<centroidX>13</centroidX>
			<centroidY>22</centroidY>
		</spatialEntity>
		<spatialEntity spatialType="region" scaleAndSubsystem="Intracellular.CDK1">
			<clusteredness>1</clusteredness>
			<density>0.2793619193282782</density>
			<area>1</area>
			<perimeter>4</perimeter>
			<distanceFromOrigin>23.75920874103344</distanceFromOrigin>
			<angle>0</angle>
			<triangleMeasure>0</triangleMeasure>
			<rectangleMeasure>0</rectangleMeasure>
			<circleMeasure>0</circleMeasure>
			<centroidX>30</centroidX>
			<centroidY>50</centroidY>
		</spatialEntity>
		<spatialEntity spatialType="region" scaleAndSubsystem="Intracellular.CDK1">
			<clusteredness>1</clusteredness>
			<density>0.2793619193282782</density>
			<area>1</area>
			<perimeter>4</perimeter>
			<distanceFromOrigin>15.57241150239744</distanceFromOrigin>
			<angle>0</angle>
			<triangleMeasure>0</triangleMeasure>
			<rectangleMeasure>0</rectangleMeasure>
			<circleMeasure>0</circleMeasure>
			<centroidX>25</centroidX>
			<centroidY>42</centroidY>
		</spatialEntity>
		<spatialEntity spatialType="region" scaleAndSubsystem="Intracellular.CDK1">
			<clusteredness>1</clusteredness>
			<density>0.2793619193282782</density>
			<area>1</area>
			<perimeter>4</perimeter>
			<distanceFromOrigin>12.02081528017131</distanceFromOrigin>
			<angle>0</angle>
			<triangleMeasure>0</triangleMeasure>
			<rectangleMeasure>0</rectangleMeasure>
			<circleMeasure>0</circleMeasure>
			<centroidX>23</centroidX>
			<centroidY>38</centroidY>
		</spatialEntity>
		<spatialEntity spatialType="region" scaleAndSubsystem="Intracellular.CDK1">
			<clusteredness>1</clusteredness>
			<density>0.2793619193282782</density>
			<area>1</area>
			<perimeter>4</perimeter>
			<distanceFromOrigin>14.23024947075771</distanceFromOrigin>
			<angle>0</angle>
			<triangleMeasure>0</triangleMeasure>
			<rectangleMeasure>0</rectangleMeasure>
			<circleMeasure>0</circleMeasure>
			<centroidX>13</centroidX>
			<centroidY>22</centroidY>
		</spatialEntity>
		<spatialEntity spatialType="region" scaleAndSubsystem="Intracellular.Plk1">
			<clusteredness>1</clusteredness>
			<density>0.095013427734375</density>
			<area>1</area>
			<perimeter>4</perimeter>
			<distanceFromOrigin>23.75920874103344</distanceFromOrigin>
			<angle>0</angle>
			<triangleMeasure>0</triangleMeasure>
			<rectangleMeasure>0</rectangleMeasure>
			<circleMeasure>0</circleMeasure>
			<centroidX>30</centroidX>
			<centroidY>50</centroidY>
		</spatialEntity>
		<spatialEntity spatialType="region" scaleAndSubsystem="Intracellular.Plk1">
			<clusteredness>1</clusteredness>
			<density>0.095013427734375</density>
			<area>1</area>
			<perimeter>4</perimeter>
			<distanceFromOrigin>15.57241150239744</distanceFromOrigin>
			<angle>0</angle>
			<triangleMeasure>0</triangleMeasure>
			<rectangleMeasure>0</rectangleMeasure>
			<circleMeasure>0</circleMeasure>
			<centroidX>25</centroidX>
			<centroidY>42</centroidY>
		</spatialEntity>
		<spatialEntity spatialType="region" scaleAndSubsystem="Intracellular.Plk1">
			<clusteredness>1</clusteredness>
			<density>0.095013427734375</density>
			<area>1</area>
			<perimeter>4</perimeter>
			<distanceFromOrigin>12.02081528017131</distanceFromOrigin>
			<angle>0</angle>
			<triangleMeasure>0</triangleMeasure>
			<rectangleMeasure>0</rectangleMeasure>
			<circleMeasure>0</circleMeasure>
			<centroidX>23</centroidX>
			<centroidY>38</centroidY>
		</spatialEntity>
		<spatialEntity spatialType="region" scaleAndSubsystem="Intracellular.Plk1">
			<clusteredness>1</clusteredness>
			<density>0.095013427734375</density>
			<area>1</area>
			<perimeter>4</perimeter>
			<distanceFromOrigin>14.23024947075771</distanceFromOrigin>
			<angle>0</angle>
			<triangleMeasure>0</triangleMeasure>
			<rectangleMeasure>0</rectangleMeasure>
			<circleMeasure>0</circleMeasure>
			<centroidX>13</centroidX>
			<centroidY>22</centroidY>
		</spatialEntity>
		<spatialEntity spatialType="region" scaleAndSubsystem="Intracellular.APC">
			<clusteredness>1</clusteredness>
			<density>0.1204931446150238</density>
			<area>1</area>
			<perimeter>4</perimeter>
			<distanceFromOrigin>23.75920874103344</distanceFromOrigin>
			<angle>0</angle>
			<triangleMeasure>0</triangleMeasure>
			<rectangleMeasure>0</rectangleMeasure>
			<circleMeasure>0</circleMeasure>
			<centroidX>30</centroidX>
			<centroidY>50</centroidY>
		</spatialEntity>
		<spatialEntity spatialType="region" scaleAndSubsystem="Intracellular.APC">
			<clusteredness>1</clusteredness>
			<density>0.1204931446150238</density>
			<area>1</area>
			<perimeter>4</perimeter>
			<distanceFromOrigin>15.57241150239744</distanceFromOrigin>
			<angle>0</angle>
			<triangleMeasure>0</triangleMeasure>
			<rectangleMeasure>0</rectangleMeasure>
			<circleMeasure>0</circleMeasure>
			<centroidX>25</centroidX>
			<centroidY>42</centroidY>
		</spatialEntity>
		<spatialEntity spatialType="region" scaleAndSubsystem="Intracellular.APC">
			<clusteredness>1</clusteredness>
			<density>0.1204931446150238</density>
			<area>1</area>
			<perimeter>4</perimeter>
			<distanceFromOrigin>12.02081528017131</distanceFromOrigin>
			<angle>0</angle>
			<triangleMeasure>0</triangleMeasure>
			<rectangleMeasure>0</rectangleMeasure>
			<circleMeasure>0</circleMeasure>
			<centroidX>23</centroidX>
			<centroidY>38</centroidY>
		</spatialEntity>
		<spatialEntity spatialType="region" scaleAndSubsystem="Intracellular.APC">
			<clusteredness>1</clusteredness>
			<density>0.1204931446150238</density>
			<area>1</area>
			<perimeter>4</perimeter>
			<distanceFromOrigin>14.23024947075771</distanceFromOrigin>
			<angle>0</angle>
			<triangleMeasure>0</triangleMeasure>
			<rectangleMeasure>0</rectangleMeasure>
			<circleMeasure>0</circleMeasure>
			<centroidX>13</centroidX>
			<centroidY>22</centroidY>
		</spatialEntity>
		<numericStateVariable scaleAndSubsystem="Intracellular.APC">
			<name>avgClusterednessRegions</name>
			<value>0.05839586010049971</value>
		</numericStateVariable>
		<numericStateVariable scaleAndSubsystem="Intracellular.CDK1">
			<name>avgClusterednessRegions</name>
			<value>0.05839586010049971</value>
		</numericStateVariable>
		<numericStateVariable scaleAndSubsystem="Intracellular.Plk1">
			<name>avgClusterednessRegions</name>
			<value>0.05839586010049971</value>
		</numericStateVariable>
		<numericStateVariable scaleAndSubsystem="Cellular.Embryo">
			<name>avgClusterednessRegions</name>
			<value>0.05839586010049971</value>
		</numericStateVariable>
		<numericStateVariable scaleAndSubsystem="Intracellular.APC">
			<name>avgDensityRegions</name>
			<value>0.1204931446150238</value>
		</numericStateVariable>
		<numericStateVariable scaleAndSubsystem="Intracellular.CDK1">
			<name>avgDensityRegions</name>
			<value>0.2793619193282782</value>
		</numericStateVariable>
		<numericStateVariable scaleAndSubsystem="Intracellular.Plk1">
			<name>avgDensityRegions</name>
			<value>0.095013427734375</value>
		</numericStateVariable>
		<numericStateVariable scaleAndSubsystem="Cellular.Embryo">
			<name>avgDensityRegions</name>
			<value>0.5</value>
		</numericStateVariable>
	</timepoint>
	<timepoint value="47">
		<spatialEntity spatialType="region" scaleAndSubsystem="Cellular.Embryo">
			<clusteredness>1</clusteredness>
			<density>0.5</density>
			<area>1</area>
			<perimeter>4</perimeter>
			<distanceFromOrigin>23.63260459619295</distanceFromOrigin>
			<angle>0</angle>
			<triangleMeasure>0</triangleMeasure>
			<rectangleMeasure>0</rectangleMeasure>
			<circleMeasure>0</circleMeasure>
			<centroidX>29</centroidX>
			<centroidY>50</centroidY>
		</spatialEntity>
		<spatialEntity spatialType="region" scaleAndSubsystem="Cellular.Embryo">
			<clusteredness>1</clusteredness>
			<density>0.5</density>
			<area>1</area>
			<perimeter>4</perimeter>
			<distanceFromOrigin>16.56804152578089</distanceFromOrigin>
			<angle>0</angle>
			<triangleMeasure>0</triangleMeasure>
			<rectangleMeasure>0</rectangleMeasure>
			<circleMeasure>0</circleMeasure>
			<centroidX>25</centroidX>
			<centroidY>43</centroidY>
		</spatialEntity>
		<spatialEntity spatialType="region" scaleAndSubsystem="Cellular.Embryo">
			<clusteredness>1</clusteredness>
			<density>0.5</density>
			<area>1</area>
			<perimeter>4</perimeter>
			<distanceFromOrigin>12.02081528017131</distanceFromOrigin>
			<angle>0</angle>
			<triangleMeasure>0</triangleMeasure>
			<rectangleMeasure>0</rectangleMeasure>
			<circleMeasure>0</circleMeasure>
			<centroidX>23</centroidX>
			<centroidY>38</centroidY>
		</spatialEntity>
		<spatialEntity spatialType="region" scaleAndSubsystem="Cellular.Embryo">
			<clusteredness>1</clusteredness>
			<density>0.5</density>
			<area>1</area>
			<perimeter>4</perimeter>
			<distanceFromOrigin>14.23024947075771</distanceFromOrigin>
			<angle>0</angle>
			<triangleMeasure>0</triangleMeasure>
			<rectangleMeasure>0</rectangleMeasure>
			<circleMeasure>0</circleMeasure>
			<centroidX>13</centroidX>
			<centroidY>22</centroidY>
		</spatialEntity>
		<spatialEntity spatialType="region" scaleAndSubsystem="Intracellular.CDK1">
			<clusteredness>1</clusteredness>
			<density>0.2988546932444853</density>
			<area>1</area>
			<perimeter>4</perimeter>
			<distanceFromOrigin>23.63260459619295</distanceFromOrigin>
			<angle>0</angle>
			<triangleMeasure>0</triangleMeasure>
			<rectangleMeasure>0</rectangleMeasure>
			<circleMeasure>0</circleMeasure>
			<centroidX>29</centroidX>
			<centroidY>50</centroidY>
		</spatialEntity>
		<spatialEntity spatialType="region" scaleAndSubsystem="Intracellular.CDK1">
			<clusteredness>1</clusteredness>
			<density>0.2988546932444853</density>
			<area>1</area>
			<perimeter>4</perimeter>
			<distanceFromOrigin>16.56804152578089</distanceFromOrigin>
			<angle>0</angle>
			<triangleMeasure>0</triangleMeasure>
			<rectangleMeasure>0</rectangleMeasure>
			<circleMeasure>0</circleMeasure>
			<centroidX>25</centroidX>
			<centroidY>43</centroidY>
		</spatialEntity>
		<spatialEntity spatialType="region" scaleAndSubsystem="Intracellular.CDK1">
			<clusteredness>1</clusteredness>
			<density>0.2988546932444853</density>
			<area>1</area>
			<perimeter>4</perimeter>
			<distanceFromOrigin>12.02081528017131</distanceFromOrigin>
			<angle>0</angle>
			<triangleMeasure>0</triangleMeasure>
			<rectangleMeasure>0</rectangleMeasure>
			<circleMeasure>0</circleMeasure>
			<centroidX>23</centroidX>
			<centroidY>38</centroidY>
		</spatialEntity>
		<spatialEntity spatialType="region" scaleAndSubsystem="Intracellular.CDK1">
			<clusteredness>1</clusteredness>
			<density>0.2988546932444853</density>
			<area>1</area>
			<perimeter>4</perimeter>
			<distanceFromOrigin>14.23024947075771</distanceFromOrigin>
			<angle>0</angle>
			<triangleMeasure>0</triangleMeasure>
			<rectangleMeasure>0</rectangleMeasure>
			<circleMeasure>0</circleMeasure>
			<centroidX>13</centroidX>
			<centroidY>22</centroidY>
		</spatialEntity>
		<spatialEntity spatialType="region" scaleAndSubsystem="Intracellular.Plk1">
			<clusteredness>1</clusteredness>
			<density>0.08471475488999311</density>
			<area>1</area>
			<perimeter>4</perimeter>
			<distanceFromOrigin>23.63260459619295</distanceFromOrigin>
			<angle>0</angle>
			<triangleMeasure>0</triangleMeasure>
			<rectangleMeasure>0</rectangleMeasure>
			<circleMeasure>0</circleMeasure>
			<centroidX>29</centroidX>
			<centroidY>50</centroidY>
		</spatialEntity>
		<spatialEntity spatialType="region" scaleAndSubsystem="Intracellular.Plk1">
			<clusteredness>1</clusteredness>
			<density>0.08471475488999311</density>
			<area>1</area>
			<perimeter>4</perimeter>
			<distanceFromOrigin>16.56804152578089</distanceFromOrigin>
			<angle>0</angle>
			<triangleMeasure>0</triangleMeasure>
			<rectangleMeasure>0</rectangleMeasure>
			<circleMeasure>0</circleMeasure>
			<centroidX>25</centroidX>
			<centroidY>43</centroidY>
		</spatialEntity>
		<spatialEntity spatialType="region" scaleAndSubsystem="Intracellular.Plk1">
			<clusteredness>1</clusteredness>
			<density>0.08471475488999311</density>
			<area>1</area>
			<perimeter>4</perimeter>
			<distanceFromOrigin>12.02081528017131</distanceFromOrigin>
			<angle>0</angle>
			<triangleMeasure>0</triangleMeasure>
			<rectangleMeasure>0</rectangleMeasure>
			<circleMeasure>0</circleMeasure>
			<centroidX>23</centroidX>
			<centroidY>38</centroidY>
		</spatialEntity>
		<spatialEntity spatialType="region" scaleAndSubsystem="Intracellular.Plk1">
			<clusteredness>1</clusteredness>
			<density>0.08471475488999311</density>
			<area>1</area>
			<perimeter>4</perimeter>
			<distanceFromOrigin>14.23024947075771</distanceFromOrigin>
			<angle>0</angle>
			<triangleMeasure>0</triangleMeasure>
			<rectangleMeasure>0</rectangleMeasure>
			<circleMeasure>0</circleMeasure>
			<centroidX>13</centroidX>
			<centroidY>22</centroidY>
		</spatialEntity>
		<spatialEntity spatialType="region" scaleAndSubsystem="Intracellular.APC">
			<clusteredness>1</clusteredness>
			<density>0.09865247689041437</density>
			<area>1</area>
			<perimeter>4</perimeter>
			<distanceFromOrigin>23.63260459619295</distanceFromOrigin>
			<angle>0</angle>
			<triangleMeasure>0</triangleMeasure>
			<rectangleMeasure>0</rectangleMeasure>
			<circleMeasure>0</circleMeasure>
			<centroidX>29</centroidX>
			<centroidY>50</centroidY>
		</spatialEntity>
		<spatialEntity spatialType="region" scaleAndSubsystem="Intracellular.APC">
			<clusteredness>1</clusteredness>
			<density>0.09865247689041437</density>
			<area>1</area>
			<perimeter>4</perimeter>
			<distanceFromOrigin>16.56804152578089</distanceFromOrigin>
			<angle>0</angle>
			<triangleMeasure>0</triangleMeasure>
			<rectangleMeasure>0</rectangleMeasure>
			<circleMeasure>0</circleMeasure>
			<centroidX>25</centroidX>
			<centroidY>43</centroidY>
		</spatialEntity>
		<spatialEntity spatialType="region" scaleAndSubsystem="Intracellular.APC">
			<clusteredness>1</clusteredness>
			<density>0.09865247689041437</density>
			<area>1</area>
			<perimeter>4</perimeter>
			<distanceFromOrigin>12.02081528017131</distanceFromOrigin>
			<angle>0</angle>
			<triangleMeasure>0</triangleMeasure>
			<rectangleMeasure>0</rectangleMeasure>
			<circleMeasure>0</circleMeasure>
			<centroidX>23</centroidX>
			<centroidY>38</centroidY>
		</spatialEntity>
		<spatialEntity spatialType="region" scaleAndSubsystem="Intracellular.APC">
			<clusteredness>1</clusteredness>
			<density>0.09865247689041437</density>
			<area>1</area>
			<perimeter>4</perimeter>
			<distanceFromOrigin>14.23024947075771</distanceFromOrigin>
			<angle>0</angle>
			<triangleMeasure>0</triangleMeasure>
			<rectangleMeasure>0</rectangleMeasure>
			<circleMeasure>0</circleMeasure>
			<centroidX>13</centroidX>
			<centroidY>22</centroidY>
		</spatialEntity>
		<numericStateVariable scaleAndSubsystem="Intracellular.APC">
			<name>avgClusterednessRegions</name>
			<value>0.0587270346051442</value>
		</numericStateVariable>
		<numericStateVariable scaleAndSubsystem="Intracellular.CDK1">
			<name>avgClusterednessRegions</name>
			<value>0.0587270346051442</value>
		</numericStateVariable>
		<numericStateVariable scaleAndSubsystem="Intracellular.Plk1">
			<name>avgClusterednessRegions</name>
			<value>0.0587270346051442</value>
		</numericStateVariable>
		<numericStateVariable scaleAndSubsystem="Cellular.Embryo">
			<name>avgClusterednessRegions</name>
			<value>0.0587270346051442</value>
		</numericStateVariable>
		<numericStateVariable scaleAndSubsystem="Intracellular.APC">
			<name>avgDensityRegions</name>
			<value>0.09865247689041437</value>
		</numericStateVariable>
		<numericStateVariable scaleAndSubsystem="Intracellular.CDK1">
			<name>avgDensityRegions</name>
			<value>0.2988546932444853</value>
		</numericStateVariable>
		<numericStateVariable scaleAndSubsystem="Intracellular.Plk1">
			<name>avgDensityRegions</name>
			<value>0.08471475488999311</value>
		</numericStateVariable>
		<numericStateVariable scaleAndSubsystem="Cellular.Embryo">
			<name>avgDensityRegions</name>
			<value>0.5</value>
		</numericStateVariable>
	</timepoint>
	<timepoint value="48">
		<spatialEntity spatialType="region" scaleAndSubsystem="Cellular.Embryo">
			<clusteredness>1</clusteredness>
			<density>0.5</density>
			<area>1</area>
			<perimeter>4</perimeter>
			<distanceFromOrigin>23.63260459619295</distanceFromOrigin>
			<angle>0</angle>
			<triangleMeasure>0</triangleMeasure>
			<rectangleMeasure>0</rectangleMeasure>
			<circleMeasure>0</circleMeasure>
			<centroidX>29</centroidX>
			<centroidY>50</centroidY>
		</spatialEntity>
		<spatialEntity spatialType="region" scaleAndSubsystem="Cellular.Embryo">
			<clusteredness>1</clusteredness>
			<density>0.5</density>
			<area>1</area>
			<perimeter>4</perimeter>
			<distanceFromOrigin>15.57241150239744</distanceFromOrigin>
			<angle>0</angle>
			<triangleMeasure>0</triangleMeasure>
			<rectangleMeasure>0</rectangleMeasure>
			<circleMeasure>0</circleMeasure>
			<centroidX>25</centroidX>
			<centroidY>42</centroidY>
		</spatialEntity>
		<spatialEntity spatialType="region" scaleAndSubsystem="Cellular.Embryo">
			<clusteredness>1</clusteredness>
			<density>0.5</density>
			<area>1</area>
			<perimeter>4</perimeter>
			<distanceFromOrigin>12.02081528017131</distanceFromOrigin>
			<angle>0</angle>
			<triangleMeasure>0</triangleMeasure>
			<rectangleMeasure>0</rectangleMeasure>
			<circleMeasure>0</circleMeasure>
			<centroidX>23</centroidX>
			<centroidY>38</centroidY>
		</spatialEntity>
		<spatialEntity spatialType="region" scaleAndSubsystem="Cellular.Embryo">
			<clusteredness>1</clusteredness>
			<density>0.5</density>
			<area>1</area>
			<perimeter>4</perimeter>
			<distanceFromOrigin>14.23024947075771</distanceFromOrigin>
			<angle>0</angle>
			<triangleMeasure>0</triangleMeasure>
			<rectangleMeasure>0</rectangleMeasure>
			<circleMeasure>0</circleMeasure>
			<centroidX>13</centroidX>
			<centroidY>22</centroidY>
		</spatialEntity>
		<spatialEntity spatialType="region" scaleAndSubsystem="Intracellular.CDK1">
			<clusteredness>1</clusteredness>
			<density>0.3183483946557139</density>
			<area>1</area>
			<perimeter>4</perimeter>
			<distanceFromOrigin>23.63260459619295</distanceFromOrigin>
			<angle>0</angle>
			<triangleMeasure>0</triangleMeasure>
			<rectangleMeasure>0</rectangleMeasure>
			<circleMeasure>0</circleMeasure>
			<centroidX>29</centroidX>
			<centroidY>50</centroidY>
		</spatialEntity>
		<spatialEntity spatialType="region" scaleAndSubsystem="Intracellular.CDK1">
			<clusteredness>1</clusteredness>
			<density>0.3183483946557139</density>
			<area>1</area>
			<perimeter>4</perimeter>
			<distanceFromOrigin>15.57241150239744</distanceFromOrigin>
			<angle>0</angle>
			<triangleMeasure>0</triangleMeasure>
			<rectangleMeasure>0</rectangleMeasure>
			<circleMeasure>0</circleMeasure>
			<centroidX>25</centroidX>
			<centroidY>42</centroidY>
		</spatialEntity>
		<spatialEntity spatialType="region" scaleAndSubsystem="Intracellular.CDK1">
			<clusteredness>1</clusteredness>
			<density>0.3183483946557139</density>
			<area>1</area>
			<perimeter>4</perimeter>
			<distanceFromOrigin>12.02081528017131</distanceFromOrigin>
			<angle>0</angle>
			<triangleMeasure>0</triangleMeasure>
			<rectangleMeasure>0</rectangleMeasure>
			<circleMeasure>0</circleMeasure>
			<centroidX>23</centroidX>
			<centroidY>38</centroidY>
		</spatialEntity>
		<spatialEntity spatialType="region" scaleAndSubsystem="Intracellular.CDK1">
			<clusteredness>1</clusteredness>
			<density>0.3183483946557139</density>
			<area>1</area>
			<perimeter>4</perimeter>
			<distanceFromOrigin>14.23024947075771</distanceFromOrigin>
			<angle>0</angle>
			<triangleMeasure>0</triangleMeasure>
			<rectangleMeasure>0</rectangleMeasure>
			<circleMeasure>0</circleMeasure>
			<centroidX>13</centroidX>
			<centroidY>22</centroidY>
		</spatialEntity>
		<spatialEntity spatialType="region" scaleAndSubsystem="Intracellular.Plk1">
			<clusteredness>1</clusteredness>
			<density>0.08097717434752222</density>
			<area>1</area>
			<perimeter>4</perimeter>
			<distanceFromOrigin>23.63260459619295</distanceFromOrigin>
			<angle>0</angle>
			<triangleMeasure>0</triangleMeasure>
			<rectangleMeasure>0</rectangleMeasure>
			<circleMeasure>0</circleMeasure>
			<centroidX>29</centroidX>
			<centroidY>50</centroidY>
		</spatialEntity>
		<spatialEntity spatialType="region" scaleAndSubsystem="Intracellular.Plk1">
			<clusteredness>1</clusteredness>
			<density>0.08097717434752222</density>
			<area>1</area>
			<perimeter>4</perimeter>
			<distanceFromOrigin>15.57241150239744</distanceFromOrigin>
			<angle>0</angle>
			<triangleMeasure>0</triangleMeasure>
			<rectangleMeasure>0</rectangleMeasure>
			<circleMeasure>0</circleMeasure>
			<centroidX>25</centroidX>
			<centroidY>42</centroidY>
		</spatialEntity>
		<spatialEntity spatialType="region" scaleAndSubsystem="Intracellular.Plk1">
			<clusteredness>1</clusteredness>
			<density>0.08097717434752222</density>
			<area>1</area>
			<perimeter>4</perimeter>
			<distanceFromOrigin>12.02081528017131</distanceFromOrigin>
			<angle>0</angle>
			<triangleMeasure>0</triangleMeasure>
			<rectangleMeasure>0</rectangleMeasure>
			<circleMeasure>0</circleMeasure>
			<centroidX>23</centroidX>
			<centroidY>38</centroidY>
		</spatialEntity>
		<spatialEntity spatialType="region" scaleAndSubsystem="Intracellular.Plk1">
			<clusteredness>1</clusteredness>
			<density>0.08097717434752222</density>
			<area>1</area>
			<perimeter>4</perimeter>
			<distanceFromOrigin>14.23024947075771</distanceFromOrigin>
			<angle>0</angle>
			<triangleMeasure>0</triangleMeasure>
			<rectangleMeasure>0</rectangleMeasure>
			<circleMeasure>0</circleMeasure>
			<centroidX>13</centroidX>
			<centroidY>22</centroidY>
		</spatialEntity>
		<spatialEntity spatialType="region" scaleAndSubsystem="Intracellular.APC">
			<clusteredness>1</clusteredness>
			<density>0.08077041027592678</density>
			<area>1</area>
			<perimeter>4</perimeter>
			<distanceFromOrigin>23.63260459619295</distanceFromOrigin>
			<angle>0</angle>
			<triangleMeasure>0</triangleMeasure>
			<rectangleMeasure>0</rectangleMeasure>
			<circleMeasure>0</circleMeasure>
			<centroidX>29</centroidX>
			<centroidY>50</centroidY>
		</spatialEntity>
		<spatialEntity spatialType="region" scaleAndSubsystem="Intracellular.APC">
			<clusteredness>1</clusteredness>
			<density>0.08077041027592678</density>
			<area>1</area>
			<perimeter>4</perimeter>
			<distanceFromOrigin>15.57241150239744</distanceFromOrigin>
			<angle>0</angle>
			<triangleMeasure>0</triangleMeasure>
			<rectangleMeasure>0</rectangleMeasure>
			<circleMeasure>0</circleMeasure>
			<centroidX>25</centroidX>
			<centroidY>42</centroidY>
		</spatialEntity>
		<spatialEntity spatialType="region" scaleAndSubsystem="Intracellular.APC">
			<clusteredness>1</clusteredness>
			<density>0.08077041027592678</density>
			<area>1</area>
			<perimeter>4</perimeter>
			<distanceFromOrigin>12.02081528017131</distanceFromOrigin>
			<angle>0</angle>
			<triangleMeasure>0</triangleMeasure>
			<rectangleMeasure>0</rectangleMeasure>
			<circleMeasure>0</circleMeasure>
			<centroidX>23</centroidX>
			<centroidY>38</centroidY>
		</spatialEntity>
		<spatialEntity spatialType="region" scaleAndSubsystem="Intracellular.APC">
			<clusteredness>1</clusteredness>
			<density>0.08077041027592678</density>
			<area>1</area>
			<perimeter>4</perimeter>
			<distanceFromOrigin>14.23024947075771</distanceFromOrigin>
			<angle>0</angle>
			<triangleMeasure>0</triangleMeasure>
			<rectangleMeasure>0</rectangleMeasure>
			<circleMeasure>0</circleMeasure>
			<centroidX>13</centroidX>
			<centroidY>22</centroidY>
		</spatialEntity>
		<numericStateVariable scaleAndSubsystem="Intracellular.APC">
			<name>avgClusterednessRegions</name>
			<value>0.05924544025786967</value>
		</numericStateVariable>
		<numericStateVariable scaleAndSubsystem="Intracellular.CDK1">
			<name>avgClusterednessRegions</name>
			<value>0.05924544025786967</value>
		</numericStateVariable>
		<numericStateVariable scaleAndSubsystem="Intracellular.Plk1">
			<name>avgClusterednessRegions</name>
			<value>0.05924544025786967</value>
		</numericStateVariable>
		<numericStateVariable scaleAndSubsystem="Cellular.Embryo">
			<name>avgClusterednessRegions</name>
			<value>0.05924544025786967</value>
		</numericStateVariable>
		<numericStateVariable scaleAndSubsystem="Intracellular.APC">
			<name>avgDensityRegions</name>
			<value>0.08077041027592678</value>
		</numericStateVariable>
		<numericStateVariable scaleAndSubsystem="Intracellular.CDK1">
			<name>avgDensityRegions</name>
			<value>0.3183483946557139</value>
		</numericStateVariable>
		<numericStateVariable scaleAndSubsystem="Intracellular.Plk1">
			<name>avgDensityRegions</name>
			<value>0.08097717434752222</value>
		</numericStateVariable>
		<numericStateVariable scaleAndSubsystem="Cellular.Embryo">
			<name>avgDensityRegions</name>
			<value>0.5</value>
		</numericStateVariable>
	</timepoint>
	<timepoint value="49">
		<spatialEntity spatialType="region" scaleAndSubsystem="Cellular.Embryo">
			<clusteredness>1</clusteredness>
			<density>0.5</density>
			<area>1</area>
			<perimeter>4</perimeter>
			<distanceFromOrigin>23.63260459619295</distanceFromOrigin>
			<angle>0</angle>
			<triangleMeasure>0</triangleMeasure>
			<rectangleMeasure>0</rectangleMeasure>
			<circleMeasure>0</circleMeasure>
			<centroidX>29</centroidX>
			<centroidY>50</centroidY>
		</spatialEntity>
		<spatialEntity spatialType="region" scaleAndSubsystem="Cellular.Embryo">
			<clusteredness>1</clusteredness>
			<density>0.5</density>
			<area>1</area>
			<perimeter>4</perimeter>
			<distanceFromOrigin>15.57241150239744</distanceFromOrigin>
			<angle>0</angle>
			<triangleMeasure>0</triangleMeasure>
			<rectangleMeasure>0</rectangleMeasure>
			<circleMeasure>0</circleMeasure>
			<centroidX>25</centroidX>
			<centroidY>42</centroidY>
		</spatialEntity>
		<spatialEntity spatialType="region" scaleAndSubsystem="Cellular.Embryo">
			<clusteredness>1</clusteredness>
			<density>0.5</density>
			<area>1</area>
			<perimeter>4</perimeter>
			<distanceFromOrigin>12.02081528017131</distanceFromOrigin>
			<angle>0</angle>
			<triangleMeasure>0</triangleMeasure>
			<rectangleMeasure>0</rectangleMeasure>
			<circleMeasure>0</circleMeasure>
			<centroidX>23</centroidX>
			<centroidY>38</centroidY>
		</spatialEntity>
		<spatialEntity spatialType="region" scaleAndSubsystem="Cellular.Embryo">
			<clusteredness>1</clusteredness>
			<density>0.5</density>
			<area>1</area>
			<perimeter>4</perimeter>
			<distanceFromOrigin>13.94632568098135</distanceFromOrigin>
			<angle>0</angle>
			<triangleMeasure>0</triangleMeasure>
			<rectangleMeasure>0</rectangleMeasure>
			<circleMeasure>0</circleMeasure>
			<centroidX>13</centroidX>
			<centroidY>23</centroidY>
		</spatialEntity>
		<spatialEntity spatialType="region" scaleAndSubsystem="Intracellular.CDK1">
			<clusteredness>1</clusteredness>
			<density>0.3378431432387408</density>
			<area>1</area>
			<perimeter>4</perimeter>
			<distanceFromOrigin>23.63260459619295</distanceFromOrigin>
			<angle>0</angle>
			<triangleMeasure>0</triangleMeasure>
			<rectangleMeasure>0</rectangleMeasure>
			<circleMeasure>0</circleMeasure>
			<centroidX>29</centroidX>
			<centroidY>50</centroidY>
		</spatialEntity>
		<spatialEntity spatialType="region" scaleAndSubsystem="Intracellular.CDK1">
			<clusteredness>1</clusteredness>
			<density>0.3378431432387408</density>
			<area>1</area>
			<perimeter>4</perimeter>
			<distanceFromOrigin>15.57241150239744</distanceFromOrigin>
			<angle>0</angle>
			<triangleMeasure>0</triangleMeasure>
			<rectangleMeasure>0</rectangleMeasure>
			<circleMeasure>0</circleMeasure>
			<centroidX>25</centroidX>
			<centroidY>42</centroidY>
		</spatialEntity>
		<spatialEntity spatialType="region" scaleAndSubsystem="Intracellular.CDK1">
			<clusteredness>1</clusteredness>
			<density>0.3378431432387408</density>
			<area>1</area>
			<perimeter>4</perimeter>
			<distanceFromOrigin>12.02081528017131</distanceFromOrigin>
			<angle>0</angle>
			<triangleMeasure>0</triangleMeasure>
			<rectangleMeasure>0</rectangleMeasure>
			<circleMeasure>0</circleMeasure>
			<centroidX>23</centroidX>
			<centroidY>38</centroidY>
		</spatialEntity>
		<spatialEntity spatialType="region" scaleAndSubsystem="Intracellular.CDK1">
			<clusteredness>1</clusteredness>
			<density>0.3378431432387408</density>
			<area>1</area>
			<perimeter>4</perimeter>
			<distanceFromOrigin>13.94632568098135</distanceFromOrigin>
			<angle>0</angle>
			<triangleMeasure>0</triangleMeasure>
			<rectangleMeasure>0</rectangleMeasure>
			<circleMeasure>0</circleMeasure>
			<centroidX>13</centroidX>
			<centroidY>23</centroidY>
		</spatialEntity>
		<spatialEntity spatialType="region" scaleAndSubsystem="Intracellular.Plk1">
			<clusteredness>1</clusteredness>
			<density>0.08492080090092678</density>
			<area>1</area>
			<perimeter>4</perimeter>
			<distanceFromOrigin>23.63260459619295</distanceFromOrigin>
			<angle>0</angle>
			<triangleMeasure>0</triangleMeasure>
			<rectangleMeasure>0</rectangleMeasure>
			<circleMeasure>0</circleMeasure>
			<centroidX>29</centroidX>
			<centroidY>50</centroidY>
		</spatialEntity>
		<spatialEntity spatialType="region" scaleAndSubsystem="Intracellular.Plk1">
			<clusteredness>1</clusteredness>
			<density>0.08492080090092678</density>
			<area>1</area>
			<perimeter>4</perimeter>
			<distanceFromOrigin>15.57241150239744</distanceFromOrigin>
			<angle>0</angle>
			<triangleMeasure>0</triangleMeasure>
			<rectangleMeasure>0</rectangleMeasure>
			<circleMeasure>0</circleMeasure>
			<centroidX>25</centroidX>
			<centroidY>42</centroidY>
		</spatialEntity>
		<spatialEntity spatialType="region" scaleAndSubsystem="Intracellular.Plk1">
			<clusteredness>1</clusteredness>
			<density>0.08492080090092678</density>
			<area>1</area>
			<perimeter>4</perimeter>
			<distanceFromOrigin>12.02081528017131</distanceFromOrigin>
			<angle>0</angle>
			<triangleMeasure>0</triangleMeasure>
			<rectangleMeasure>0</rectangleMeasure>
			<circleMeasure>0</circleMeasure>
			<centroidX>23</centroidX>
			<centroidY>38</centroidY>
		</spatialEntity>
		<spatialEntity spatialType="region" scaleAndSubsystem="Intracellular.Plk1">
			<clusteredness>1</clusteredness>
			<density>0.08492080090092678</density>
			<area>1</area>
			<perimeter>4</perimeter>
			<distanceFromOrigin>13.94632568098135</distanceFromOrigin>
			<angle>0</angle>
			<triangleMeasure>0</triangleMeasure>
			<rectangleMeasure>0</rectangleMeasure>
			<circleMeasure>0</circleMeasure>
			<centroidX>13</centroidX>
			<centroidY>23</centroidY>
		</spatialEntity>
		<spatialEntity spatialType="region" scaleAndSubsystem="Intracellular.APC">
			<clusteredness>1</clusteredness>
			<density>0.06612973680683211</density>
			<area>1</area>
			<perimeter>4</perimeter>
			<distanceFromOrigin>23.63260459619295</distanceFromOrigin>
			<angle>0</angle>
			<triangleMeasure>0</triangleMeasure>
			<rectangleMeasure>0</rectangleMeasure>
			<circleMeasure>0</circleMeasure>
			<centroidX>29</centroidX>
			<centroidY>50</centroidY>
		</spatialEntity>
		<spatialEntity spatialType="region" scaleAndSubsystem="Intracellular.APC">
			<clusteredness>1</clusteredness>
			<density>0.06612973680683211</density>
			<area>1</area>
			<perimeter>4</perimeter>
			<distanceFromOrigin>15.57241150239744</distanceFromOrigin>
			<angle>0</angle>
			<triangleMeasure>0</triangleMeasure>
			<rectangleMeasure>0</rectangleMeasure>
			<circleMeasure>0</circleMeasure>
			<centroidX>25</centroidX>
			<centroidY>42</centroidY>
		</spatialEntity>
		<spatialEntity spatialType="region" scaleAndSubsystem="Intracellular.APC">
			<clusteredness>1</clusteredness>
			<density>0.06612973680683211</density>
			<area>1</area>
			<perimeter>4</perimeter>
			<distanceFromOrigin>12.02081528017131</distanceFromOrigin>
			<angle>0</angle>
			<triangleMeasure>0</triangleMeasure>
			<rectangleMeasure>0</rectangleMeasure>
			<circleMeasure>0</circleMeasure>
			<centroidX>23</centroidX>
			<centroidY>38</centroidY>
		</spatialEntity>
		<spatialEntity spatialType="region" scaleAndSubsystem="Intracellular.APC">
			<clusteredness>1</clusteredness>
			<density>0.06612973680683211</density>
			<area>1</area>
			<perimeter>4</perimeter>
			<distanceFromOrigin>13.94632568098135</distanceFromOrigin>
			<angle>0</angle>
			<triangleMeasure>0</triangleMeasure>
			<rectangleMeasure>0</rectangleMeasure>
			<circleMeasure>0</circleMeasure>
			<centroidX>13</centroidX>
			<centroidY>23</centroidY>
		</spatialEntity>
		<numericStateVariable scaleAndSubsystem="Intracellular.APC">
			<name>avgClusterednessRegions</name>
			<value>0.060779505167852</value>
		</numericStateVariable>
		<numericStateVariable scaleAndSubsystem="Intracellular.CDK1">
			<name>avgClusterednessRegions</name>
			<value>0.060779505167852</value>
		</numericStateVariable>
		<numericStateVariable scaleAndSubsystem="Intracellular.Plk1">
			<name>avgClusterednessRegions</name>
			<value>0.060779505167852</value>
		</numericStateVariable>
		<numericStateVariable scaleAndSubsystem="Cellular.Embryo">
			<name>avgClusterednessRegions</name>
			<value>0.060779505167852</value>
		</numericStateVariable>
		<numericStateVariable scaleAndSubsystem="Intracellular.APC">
			<name>avgDensityRegions</name>
			<value>0.06612973680683211</value>
		</numericStateVariable>
		<numericStateVariable scaleAndSubsystem="Intracellular.CDK1">
			<name>avgDensityRegions</name>
			<value>0.3378431432387408</value>
		</numericStateVariable>
		<numericStateVariable scaleAndSubsystem="Intracellular.Plk1">
			<name>avgDensityRegions</name>
			<value>0.08492080090092678</value>
		</numericStateVariable>
		<numericStateVariable scaleAndSubsystem="Cellular.Embryo">
			<name>avgDensityRegions</name>
			<value>0.5</value>
		</numericStateVariable>
	</timepoint>
	<timepoint value="50">
		<spatialEntity spatialType="region" scaleAndSubsystem="Cellular.Embryo">
			<clusteredness>1</clusteredness>
			<density>0.5</density>
			<area>1</area>
			<perimeter>4</perimeter>
			<distanceFromOrigin>23.75920874103344</distanceFromOrigin>
			<angle>0</angle>
			<triangleMeasure>0</triangleMeasure>
			<rectangleMeasure>0</rectangleMeasure>
			<circleMeasure>0</circleMeasure>
			<centroidX>30</centroidX>
			<centroidY>50</centroidY>
		</spatialEntity>
		<spatialEntity spatialType="region" scaleAndSubsystem="Cellular.Embryo">
			<clusteredness>1</clusteredness>
			<density>0.5</density>
			<area>1</area>
			<perimeter>4</perimeter>
			<distanceFromOrigin>15.57241150239744</distanceFromOrigin>
			<angle>0</angle>
			<triangleMeasure>0</triangleMeasure>
			<rectangleMeasure>0</rectangleMeasure>
			<circleMeasure>0</circleMeasure>
			<centroidX>25</centroidX>
			<centroidY>42</centroidY>
		</spatialEntity>
		<spatialEntity spatialType="region" scaleAndSubsystem="Cellular.Embryo">
			<clusteredness>1</clusteredness>
			<density>0.5</density>
			<area>1</area>
			<perimeter>4</perimeter>
			<distanceFromOrigin>12.02081528017131</distanceFromOrigin>
			<angle>0</angle>
			<triangleMeasure>0</triangleMeasure>
			<rectangleMeasure>0</rectangleMeasure>
			<circleMeasure>0</circleMeasure>
			<centroidX>23</centroidX>
			<centroidY>38</centroidY>
		</spatialEntity>
		<spatialEntity spatialType="region" scaleAndSubsystem="Cellular.Embryo">
			<clusteredness>1</clusteredness>
			<density>0.5</density>
			<area>1</area>
			<perimeter>4</perimeter>
			<distanceFromOrigin>14.23024947075771</distanceFromOrigin>
			<angle>0</angle>
			<triangleMeasure>0</triangleMeasure>
			<rectangleMeasure>0</rectangleMeasure>
			<circleMeasure>0</circleMeasure>
			<centroidX>13</centroidX>
			<centroidY>22</centroidY>
		</spatialEntity>
		<spatialEntity spatialType="region" scaleAndSubsystem="Intracellular.CDK1">
			<clusteredness>1</clusteredness>
			<density>0.357337802064185</density>
			<area>1</area>
			<perimeter>4</perimeter>
			<distanceFromOrigin>23.75920874103344</distanceFromOrigin>
			<angle>0</angle>
			<triangleMeasure>0</triangleMeasure>
			<rectangleMeasure>0</rectangleMeasure>
			<circleMeasure>0</circleMeasure>
			<centroidX>30</centroidX>
			<centroidY>50</centroidY>
		</spatialEntity>
		<spatialEntity spatialType="region" scaleAndSubsystem="Intracellular.CDK1">
			<clusteredness>1</clusteredness>
			<density>0.357337802064185</density>
			<area>1</area>
			<perimeter>4</perimeter>
			<distanceFromOrigin>15.57241150239744</distanceFromOrigin>
			<angle>0</angle>
			<triangleMeasure>0</triangleMeasure>
			<rectangleMeasure>0</rectangleMeasure>
			<circleMeasure>0</circleMeasure>
			<centroidX>25</centroidX>
			<centroidY>42</centroidY>
		</spatialEntity>
		<spatialEntity spatialType="region" scaleAndSubsystem="Intracellular.CDK1">
			<clusteredness>1</clusteredness>
			<density>0.357337802064185</density>
			<area>1</area>
			<perimeter>4</perimeter>
			<distanceFromOrigin>12.02081528017131</distanceFromOrigin>
			<angle>0</angle>
			<triangleMeasure>0</triangleMeasure>
			<rectangleMeasure>0</rectangleMeasure>
			<circleMeasure>0</circleMeasure>
			<centroidX>23</centroidX>
			<centroidY>38</centroidY>
		</spatialEntity>
		<spatialEntity spatialType="region" scaleAndSubsystem="Intracellular.CDK1">
			<clusteredness>1</clusteredness>
			<density>0.357337802064185</density>
			<area>1</area>
			<perimeter>4</perimeter>
			<distanceFromOrigin>14.23024947075771</distanceFromOrigin>
			<angle>0</angle>
			<triangleMeasure>0</triangleMeasure>
			<rectangleMeasure>0</rectangleMeasure>
			<circleMeasure>0</circleMeasure>
			<centroidX>13</centroidX>
			<centroidY>22</centroidY>
		</spatialEntity>
		<spatialEntity spatialType="region" scaleAndSubsystem="Intracellular.Plk1">
			<clusteredness>1</clusteredness>
			<density>0.09803302989286534</density>
			<area>1</area>
			<perimeter>4</perimeter>
			<distanceFromOrigin>23.75920874103344</distanceFromOrigin>
			<angle>0</angle>
			<triangleMeasure>0</triangleMeasure>
			<rectangleMeasure>0</rectangleMeasure>
			<circleMeasure>0</circleMeasure>
			<centroidX>30</centroidX>
			<centroidY>50</centroidY>
		</spatialEntity>
		<spatialEntity spatialType="region" scaleAndSubsystem="Intracellular.Plk1">
			<clusteredness>1</clusteredness>
			<density>0.09803302989286534</density>
			<area>1</area>
			<perimeter>4</perimeter>
			<distanceFromOrigin>15.57241150239744</distanceFromOrigin>
			<angle>0</angle>
			<triangleMeasure>0</triangleMeasure>
			<rectangleMeasure>0</rectangleMeasure>
			<circleMeasure>0</circleMeasure>
			<centroidX>25</centroidX>
			<centroidY>42</centroidY>
		</spatialEntity>
		<spatialEntity spatialType="region" scaleAndSubsystem="Intracellular.Plk1">
			<clusteredness>1</clusteredness>
			<density>0.09803302989286534</density>
			<area>1</area>
			<perimeter>4</perimeter>
			<distanceFromOrigin>12.02081528017131</distanceFromOrigin>
			<angle>0</angle>
			<triangleMeasure>0</triangleMeasure>
			<rectangleMeasure>0</rectangleMeasure>
			<circleMeasure>0</circleMeasure>
			<centroidX>23</centroidX>
			<centroidY>38</centroidY>
		</spatialEntity>
		<spatialEntity spatialType="region" scaleAndSubsystem="Intracellular.Plk1">
			<clusteredness>1</clusteredness>
			<density>0.09803302989286534</density>
			<area>1</area>
			<perimeter>4</perimeter>
			<distanceFromOrigin>14.23024947075771</distanceFromOrigin>
			<angle>0</angle>
			<triangleMeasure>0</triangleMeasure>
			<rectangleMeasure>0</rectangleMeasure>
			<circleMeasure>0</circleMeasure>
			<centroidX>13</centroidX>
			<centroidY>22</centroidY>
		</spatialEntity>
		<spatialEntity spatialType="region" scaleAndSubsystem="Intracellular.APC">
			<clusteredness>1</clusteredness>
			<density>0.05414360270780676</density>
			<area>1</area>
			<perimeter>4</perimeter>
			<distanceFromOrigin>23.75920874103344</distanceFromOrigin>
			<angle>0</angle>
			<triangleMeasure>0</triangleMeasure>
			<rectangleMeasure>0</rectangleMeasure>
			<circleMeasure>0</circleMeasure>
			<centroidX>30</centroidX>
			<centroidY>50</centroidY>
		</spatialEntity>
		<spatialEntity spatialType="region" scaleAndSubsystem="Intracellular.APC">
			<clusteredness>1</clusteredness>
			<density>0.05414360270780676</density>
			<area>1</area>
			<perimeter>4</perimeter>
			<distanceFromOrigin>15.57241150239744</distanceFromOrigin>
			<angle>0</angle>
			<triangleMeasure>0</triangleMeasure>
			<rectangleMeasure>0</rectangleMeasure>
			<circleMeasure>0</circleMeasure>
			<centroidX>25</centroidX>
			<centroidY>42</centroidY>
		</spatialEntity>
		<spatialEntity spatialType="region" scaleAndSubsystem="Intracellular.APC">
			<clusteredness>1</clusteredness>
			<density>0.05414360270780676</density>
			<area>1</area>
			<perimeter>4</perimeter>
			<distanceFromOrigin>12.02081528017131</distanceFromOrigin>
			<angle>0</angle>
			<triangleMeasure>0</triangleMeasure>
			<rectangleMeasure>0</rectangleMeasure>
			<circleMeasure>0</circleMeasure>
			<centroidX>23</centroidX>
			<centroidY>38</centroidY>
		</spatialEntity>
		<spatialEntity spatialType="region" scaleAndSubsystem="Intracellular.APC">
			<clusteredness>1</clusteredness>
			<density>0.05414360270780676</density>
			<area>1</area>
			<perimeter>4</perimeter>
			<distanceFromOrigin>14.23024947075771</distanceFromOrigin>
			<angle>0</angle>
			<triangleMeasure>0</triangleMeasure>
			<rectangleMeasure>0</rectangleMeasure>
			<circleMeasure>0</circleMeasure>
			<centroidX>13</centroidX>
			<centroidY>22</centroidY>
		</spatialEntity>
		<numericStateVariable scaleAndSubsystem="Intracellular.APC">
			<name>avgClusterednessRegions</name>
			<value>0.05839586010049971</value>
		</numericStateVariable>
		<numericStateVariable scaleAndSubsystem="Intracellular.CDK1">
			<name>avgClusterednessRegions</name>
			<value>0.05839586010049971</value>
		</numericStateVariable>
		<numericStateVariable scaleAndSubsystem="Intracellular.Plk1">
			<name>avgClusterednessRegions</name>
			<value>0.05839586010049971</value>
		</numericStateVariable>
		<numericStateVariable scaleAndSubsystem="Cellular.Embryo">
			<name>avgClusterednessRegions</name>
			<value>0.05839586010049971</value>
		</numericStateVariable>
		<numericStateVariable scaleAndSubsystem="Intracellular.APC">
			<name>avgDensityRegions</name>
			<value>0.05414360270780676</value>
		</numericStateVariable>
		<numericStateVariable scaleAndSubsystem="Intracellular.CDK1">
			<name>avgDensityRegions</name>
			<value>0.357337802064185</value>
		</numericStateVariable>
		<numericStateVariable scaleAndSubsystem="Intracellular.Plk1">
			<name>avgDensityRegions</name>
			<value>0.09803302989286534</value>
		</numericStateVariable>
		<numericStateVariable scaleAndSubsystem="Cellular.Embryo">
			<name>avgDensityRegions</name>
			<value>0.5</value>
		</numericStateVariable>
	</timepoint>
	<timepoint value="51">
		<spatialEntity spatialType="region" scaleAndSubsystem="Cellular.Embryo">
			<clusteredness>1</clusteredness>
			<density>0.5</density>
			<area>1</area>
			<perimeter>4</perimeter>
			<distanceFromOrigin>23.75920874103344</distanceFromOrigin>
			<angle>0</angle>
			<triangleMeasure>0</triangleMeasure>
			<rectangleMeasure>0</rectangleMeasure>
			<circleMeasure>0</circleMeasure>
			<centroidX>30</centroidX>
			<centroidY>50</centroidY>
		</spatialEntity>
		<spatialEntity spatialType="region" scaleAndSubsystem="Cellular.Embryo">
			<clusteredness>1</clusteredness>
			<density>0.5</density>
			<area>1</area>
			<perimeter>4</perimeter>
			<distanceFromOrigin>15.57241150239744</distanceFromOrigin>
			<angle>0</angle>
			<triangleMeasure>0</triangleMeasure>
			<rectangleMeasure>0</rectangleMeasure>
			<circleMeasure>0</circleMeasure>
			<centroidX>25</centroidX>
			<centroidY>42</centroidY>
		</spatialEntity>
		<spatialEntity spatialType="region" scaleAndSubsystem="Cellular.Embryo">
			<clusteredness>1</clusteredness>
			<density>0.5</density>
			<area>1</area>
			<perimeter>4</perimeter>
			<distanceFromOrigin>12.02081528017131</distanceFromOrigin>
			<angle>0</angle>
			<triangleMeasure>0</triangleMeasure>
			<rectangleMeasure>0</rectangleMeasure>
			<circleMeasure>0</circleMeasure>
			<centroidX>23</centroidX>
			<centroidY>38</centroidY>
		</spatialEntity>
		<spatialEntity spatialType="region" scaleAndSubsystem="Cellular.Embryo">
			<clusteredness>1</clusteredness>
			<density>0.5</density>
			<area>1</area>
			<perimeter>4</perimeter>
			<distanceFromOrigin>14.23024947075771</distanceFromOrigin>
			<angle>0</angle>
			<triangleMeasure>0</triangleMeasure>
			<rectangleMeasure>0</rectangleMeasure>
			<circleMeasure>0</circleMeasure>
			<centroidX>13</centroidX>
			<centroidY>22</centroidY>
		</spatialEntity>
		<spatialEntity spatialType="region" scaleAndSubsystem="Intracellular.CDK1">
			<clusteredness>1</clusteredness>
			<density>0.3768325207280178</density>
			<area>1</area>
			<perimeter>4</perimeter>
			<distanceFromOrigin>23.75920874103344</distanceFromOrigin>
			<angle>0</angle>
			<triangleMeasure>0</triangleMeasure>
			<rectangleMeasure>0</rectangleMeasure>
			<circleMeasure>0</circleMeasure>
			<centroidX>30</centroidX>
			<centroidY>50</centroidY>
		</spatialEntity>
		<spatialEntity spatialType="region" scaleAndSubsystem="Intracellular.CDK1">
			<clusteredness>1</clusteredness>
			<density>0.3768325207280178</density>
			<area>1</area>
			<perimeter>4</perimeter>
			<distanceFromOrigin>15.57241150239744</distanceFromOrigin>
			<angle>0</angle>
			<triangleMeasure>0</triangleMeasure>
			<rectangleMeasure>0</rectangleMeasure>
			<circleMeasure>0</circleMeasure>
			<centroidX>25</centroidX>
			<centroidY>42</centroidY>
		</spatialEntity>
		<spatialEntity spatialType="region" scaleAndSubsystem="Intracellular.CDK1">
			<clusteredness>1</clusteredness>
			<density>0.3768325207280178</density>
			<area>1</area>
			<perimeter>4</perimeter>
			<distanceFromOrigin>12.02081528017131</distanceFromOrigin>
			<angle>0</angle>
			<triangleMeasure>0</triangleMeasure>
			<rectangleMeasure>0</rectangleMeasure>
			<circleMeasure>0</circleMeasure>
			<centroidX>23</centroidX>
			<centroidY>38</centroidY>
		</spatialEntity>
		<spatialEntity spatialType="region" scaleAndSubsystem="Intracellular.CDK1">
			<clusteredness>1</clusteredness>
			<density>0.3768325207280178</density>
			<area>1</area>
			<perimeter>4</perimeter>
			<distanceFromOrigin>14.23024947075771</distanceFromOrigin>
			<angle>0</angle>
			<triangleMeasure>0</triangleMeasure>
			<rectangleMeasure>0</rectangleMeasure>
			<circleMeasure>0</circleMeasure>
			<centroidX>13</centroidX>
			<centroidY>22</centroidY>
		</spatialEntity>
		<spatialEntity spatialType="region" scaleAndSubsystem="Intracellular.Plk1">
			<clusteredness>1</clusteredness>
			<density>0.121858305089614</density>
			<area>1</area>
			<perimeter>4</perimeter>
			<distanceFromOrigin>23.75920874103344</distanceFromOrigin>
			<angle>0</angle>
			<triangleMeasure>0</triangleMeasure>
			<rectangleMeasure>0</rectangleMeasure>
			<circleMeasure>0</circleMeasure>
			<centroidX>30</centroidX>
			<centroidY>50</centroidY>
		</spatialEntity>
		<spatialEntity spatialType="region" scaleAndSubsystem="Intracellular.Plk1">
			<clusteredness>1</clusteredness>
			<density>0.121858305089614</density>
			<area>1</area>
			<perimeter>4</perimeter>
			<distanceFromOrigin>15.57241150239744</distanceFromOrigin>
			<angle>0</angle>
			<triangleMeasure>0</triangleMeasure>
			<rectangleMeasure>0</rectangleMeasure>
			<circleMeasure>0</circleMeasure>
			<centroidX>25</centroidX>
			<centroidY>42</centroidY>
		</spatialEntity>
		<spatialEntity spatialType="region" scaleAndSubsystem="Intracellular.Plk1">
			<clusteredness>1</clusteredness>
			<density>0.121858305089614</density>
			<area>1</area>
			<perimeter>4</perimeter>
			<distanceFromOrigin>12.02081528017131</distanceFromOrigin>
			<angle>0</angle>
			<triangleMeasure>0</triangleMeasure>
			<rectangleMeasure>0</rectangleMeasure>
			<circleMeasure>0</circleMeasure>
			<centroidX>23</centroidX>
			<centroidY>38</centroidY>
		</spatialEntity>
		<spatialEntity spatialType="region" scaleAndSubsystem="Intracellular.Plk1">
			<clusteredness>1</clusteredness>
			<density>0.121858305089614</density>
			<area>1</area>
			<perimeter>4</perimeter>
			<distanceFromOrigin>14.23024947075771</distanceFromOrigin>
			<angle>0</angle>
			<triangleMeasure>0</triangleMeasure>
			<rectangleMeasure>0</rectangleMeasure>
			<circleMeasure>0</circleMeasure>
			<centroidX>13</centroidX>
			<centroidY>22</centroidY>
		</spatialEntity>
		<spatialEntity spatialType="region" scaleAndSubsystem="Intracellular.APC">
			<clusteredness>1</clusteredness>
			<density>0.04433440040139591</density>
			<area>1</area>
			<perimeter>4</perimeter>
			<distanceFromOrigin>23.75920874103344</distanceFromOrigin>
			<angle>0</angle>
			<triangleMeasure>0</triangleMeasure>
			<rectangleMeasure>0</rectangleMeasure>
			<circleMeasure>0</circleMeasure>
			<centroidX>30</centroidX>
			<centroidY>50</centroidY>
		</spatialEntity>
		<spatialEntity spatialType="region" scaleAndSubsystem="Intracellular.APC">
			<clusteredness>1</clusteredness>
			<density>0.04433440040139591</density>
			<area>1</area>
			<perimeter>4</perimeter>
			<distanceFromOrigin>15.57241150239744</distanceFromOrigin>
			<angle>0</angle>
			<triangleMeasure>0</triangleMeasure>
			<rectangleMeasure>0</rectangleMeasure>
			<circleMeasure>0</circleMeasure>
			<centroidX>25</centroidX>
			<centroidY>42</centroidY>
		</spatialEntity>
		<spatialEntity spatialType="region" scaleAndSubsystem="Intracellular.APC">
			<clusteredness>1</clusteredness>
			<density>0.04433440040139591</density>
			<area>1</area>
			<perimeter>4</perimeter>
			<distanceFromOrigin>12.02081528017131</distanceFromOrigin>
			<angle>0</angle>
			<triangleMeasure>0</triangleMeasure>
			<rectangleMeasure>0</rectangleMeasure>
			<circleMeasure>0</circleMeasure>
			<centroidX>23</centroidX>
			<centroidY>38</centroidY>
		</spatialEntity>
		<spatialEntity spatialType="region" scaleAndSubsystem="Intracellular.APC">
			<clusteredness>1</clusteredness>
			<density>0.04433440040139591</density>
			<area>1</area>
			<perimeter>4</perimeter>
			<distanceFromOrigin>14.23024947075771</distanceFromOrigin>
			<angle>0</angle>
			<triangleMeasure>0</triangleMeasure>
			<rectangleMeasure>0</rectangleMeasure>
			<circleMeasure>0</circleMeasure>
			<centroidX>13</centroidX>
			<centroidY>22</centroidY>
		</spatialEntity>
		<numericStateVariable scaleAndSubsystem="Intracellular.APC">
			<name>avgClusterednessRegions</name>
			<value>0.05839586010049971</value>
		</numericStateVariable>
		<numericStateVariable scaleAndSubsystem="Intracellular.CDK1">
			<name>avgClusterednessRegions</name>
			<value>0.05839586010049971</value>
		</numericStateVariable>
		<numericStateVariable scaleAndSubsystem="Intracellular.Plk1">
			<name>avgClusterednessRegions</name>
			<value>0.05839586010049971</value>
		</numericStateVariable>
		<numericStateVariable scaleAndSubsystem="Cellular.Embryo">
			<name>avgClusterednessRegions</name>
			<value>0.05839586010049971</value>
		</numericStateVariable>
		<numericStateVariable scaleAndSubsystem="Intracellular.APC">
			<name>avgDensityRegions</name>
			<value>0.04433440040139591</value>
		</numericStateVariable>
		<numericStateVariable scaleAndSubsystem="Intracellular.CDK1">
			<name>avgDensityRegions</name>
			<value>0.3768325207280178</value>
		</numericStateVariable>
		<numericStateVariable scaleAndSubsystem="Intracellular.Plk1">
			<name>avgDensityRegions</name>
			<value>0.121858305089614</value>
		</numericStateVariable>
		<numericStateVariable scaleAndSubsystem="Cellular.Embryo">
			<name>avgDensityRegions</name>
			<value>0.5</value>
		</numericStateVariable>
	</timepoint>
	<timepoint value="52">
		<spatialEntity spatialType="region" scaleAndSubsystem="Cellular.Embryo">
			<clusteredness>1</clusteredness>
			<density>0.5</density>
			<area>1</area>
			<perimeter>4</perimeter>
			<distanceFromOrigin>23.75920874103344</distanceFromOrigin>
			<angle>0</angle>
			<triangleMeasure>0</triangleMeasure>
			<rectangleMeasure>0</rectangleMeasure>
			<circleMeasure>0</circleMeasure>
			<centroidX>30</centroidX>
			<centroidY>50</centroidY>
		</spatialEntity>
		<spatialEntity spatialType="region" scaleAndSubsystem="Cellular.Embryo">
			<clusteredness>1</clusteredness>
			<density>0.5</density>
			<area>1</area>
			<perimeter>4</perimeter>
			<distanceFromOrigin>16.68831926827864</distanceFromOrigin>
			<angle>0</angle>
			<triangleMeasure>0</triangleMeasure>
			<rectangleMeasure>0</rectangleMeasure>
			<circleMeasure>0</circleMeasure>
			<centroidX>24</centroidX>
			<centroidY>43</centroidY>
		</spatialEntity>
		<spatialEntity spatialType="region" scaleAndSubsystem="Cellular.Embryo">
			<clusteredness>1</clusteredness>
			<density>0.5</density>
			<area>1</area>
			<perimeter>4</perimeter>
			<distanceFromOrigin>12.02081528017131</distanceFromOrigin>
			<angle>0</angle>
			<triangleMeasure>0</triangleMeasure>
			<rectangleMeasure>0</rectangleMeasure>
			<circleMeasure>0</circleMeasure>
			<centroidX>23</centroidX>
			<centroidY>38</centroidY>
		</spatialEntity>
		<spatialEntity spatialType="region" scaleAndSubsystem="Cellular.Embryo">
			<clusteredness>1</clusteredness>
			<density>0.5</density>
			<area>1</area>
			<perimeter>4</perimeter>
			<distanceFromOrigin>14.23024947075771</distanceFromOrigin>
			<angle>0</angle>
			<triangleMeasure>0</triangleMeasure>
			<rectangleMeasure>0</rectangleMeasure>
			<circleMeasure>0</circleMeasure>
			<centroidX>13</centroidX>
			<centroidY>22</centroidY>
		</spatialEntity>
		<spatialEntity spatialType="region" scaleAndSubsystem="Intracellular.CDK1">
			<clusteredness>1</clusteredness>
			<density>0.3963272094726563</density>
			<area>1</area>
			<perimeter>4</perimeter>
			<distanceFromOrigin>23.75920874103344</distanceFromOrigin>
			<angle>0</angle>
			<triangleMeasure>0</triangleMeasure>
			<rectangleMeasure>0</rectangleMeasure>
			<circleMeasure>0</circleMeasure>
			<centroidX>30</centroidX>
			<centroidY>50</centroidY>
		</spatialEntity>
		<spatialEntity spatialType="region" scaleAndSubsystem="Intracellular.CDK1">
			<clusteredness>1</clusteredness>
			<density>0.3963272094726563</density>
			<area>1</area>
			<perimeter>4</perimeter>
			<distanceFromOrigin>16.68831926827864</distanceFromOrigin>
			<angle>0</angle>
			<triangleMeasure>0</triangleMeasure>
			<rectangleMeasure>0</rectangleMeasure>
			<circleMeasure>0</circleMeasure>
			<centroidX>24</centroidX>
			<centroidY>43</centroidY>
		</spatialEntity>
		<spatialEntity spatialType="region" scaleAndSubsystem="Intracellular.CDK1">
			<clusteredness>1</clusteredness>
			<density>0.3963272094726563</density>
			<area>1</area>
			<perimeter>4</perimeter>
			<distanceFromOrigin>12.02081528017131</distanceFromOrigin>
			<angle>0</angle>
			<triangleMeasure>0</triangleMeasure>
			<rectangleMeasure>0</rectangleMeasure>
			<circleMeasure>0</circleMeasure>
			<centroidX>23</centroidX>
			<centroidY>38</centroidY>
		</spatialEntity>
		<spatialEntity spatialType="region" scaleAndSubsystem="Intracellular.CDK1">
			<clusteredness>1</clusteredness>
			<density>0.3963272094726563</density>
			<area>1</area>
			<perimeter>4</perimeter>
			<distanceFromOrigin>14.23024947075771</distanceFromOrigin>
			<angle>0</angle>
			<triangleMeasure>0</triangleMeasure>
			<rectangleMeasure>0</rectangleMeasure>
			<circleMeasure>0</circleMeasure>
			<centroidX>13</centroidX>
			<centroidY>22</centroidY>
		</spatialEntity>
		<spatialEntity spatialType="region" scaleAndSubsystem="Intracellular.Plk1">
			<clusteredness>1</clusteredness>
			<density>0.1574615328919654</density>
			<area>1</area>
			<perimeter>4</perimeter>
			<distanceFromOrigin>23.75920874103344</distanceFromOrigin>
			<angle>0</angle>
			<triangleMeasure>0</triangleMeasure>
			<rectangleMeasure>0</rectangleMeasure>
			<circleMeasure>0</circleMeasure>
			<centroidX>30</centroidX>
			<centroidY>50</centroidY>
		</spatialEntity>
		<spatialEntity spatialType="region" scaleAndSubsystem="Intracellular.Plk1">
			<clusteredness>1</clusteredness>
			<density>0.1574615328919654</density>
			<area>1</area>
			<perimeter>4</perimeter>
			<distanceFromOrigin>16.68831926827864</distanceFromOrigin>
			<angle>0</angle>
			<triangleMeasure>0</triangleMeasure>
			<rectangleMeasure>0</rectangleMeasure>
			<circleMeasure>0</circleMeasure>
			<centroidX>24</centroidX>
			<centroidY>43</centroidY>
		</spatialEntity>
		<spatialEntity spatialType="region" scaleAndSubsystem="Intracellular.Plk1">
			<clusteredness>1</clusteredness>
			<density>0.1574615328919654</density>
			<area>1</area>
			<perimeter>4</perimeter>
			<distanceFromOrigin>12.02081528017131</distanceFromOrigin>
			<angle>0</angle>
			<triangleMeasure>0</triangleMeasure>
			<rectangleMeasure>0</rectangleMeasure>
			<circleMeasure>0</circleMeasure>
			<centroidX>23</centroidX>
			<centroidY>38</centroidY>
		</spatialEntity>
		<spatialEntity spatialType="region" scaleAndSubsystem="Intracellular.Plk1">
			<clusteredness>1</clusteredness>
			<density>0.1574615328919654</density>
			<area>1</area>
			<perimeter>4</perimeter>
			<distanceFromOrigin>14.23024947075771</distanceFromOrigin>
			<angle>0</angle>
			<triangleMeasure>0</triangleMeasure>
			<rectangleMeasure>0</rectangleMeasure>
			<circleMeasure>0</circleMeasure>
			<centroidX>13</centroidX>
			<centroidY>22</centroidY>
		</spatialEntity>
		<spatialEntity spatialType="region" scaleAndSubsystem="Intracellular.APC">
			<clusteredness>1</clusteredness>
			<density>0.03633713441736558</density>
			<area>1</area>
			<perimeter>4</perimeter>
			<distanceFromOrigin>23.75920874103344</distanceFromOrigin>
			<angle>0</angle>
			<triangleMeasure>0</triangleMeasure>
			<rectangleMeasure>0</rectangleMeasure>
			<circleMeasure>0</circleMeasure>
			<centroidX>30</centroidX>
			<centroidY>50</centroidY>
		</spatialEntity>
		<spatialEntity spatialType="region" scaleAndSubsystem="Intracellular.APC">
			<clusteredness>1</clusteredness>
			<density>0.03633713441736558</density>
			<area>1</area>
			<perimeter>4</perimeter>
			<distanceFromOrigin>16.68831926827864</distanceFromOrigin>
			<angle>0</angle>
			<triangleMeasure>0</triangleMeasure>
			<rectangleMeasure>0</rectangleMeasure>
			<circleMeasure>0</circleMeasure>
			<centroidX>24</centroidX>
			<centroidY>43</centroidY>
		</spatialEntity>
		<spatialEntity spatialType="region" scaleAndSubsystem="Intracellular.APC">
			<clusteredness>1</clusteredness>
			<density>0.03633713441736558</density>
			<area>1</area>
			<perimeter>4</perimeter>
			<distanceFromOrigin>12.02081528017131</distanceFromOrigin>
			<angle>0</angle>
			<triangleMeasure>0</triangleMeasure>
			<rectangleMeasure>0</rectangleMeasure>
			<circleMeasure>0</circleMeasure>
			<centroidX>23</centroidX>
			<centroidY>38</centroidY>
		</spatialEntity>
		<spatialEntity spatialType="region" scaleAndSubsystem="Intracellular.APC">
			<clusteredness>1</clusteredness>
			<density>0.03633713441736558</density>
			<area>1</area>
			<perimeter>4</perimeter>
			<distanceFromOrigin>14.23024947075771</distanceFromOrigin>
			<angle>0</angle>
			<triangleMeasure>0</triangleMeasure>
			<rectangleMeasure>0</rectangleMeasure>
			<circleMeasure>0</circleMeasure>
			<centroidX>13</centroidX>
			<centroidY>22</centroidY>
		</spatialEntity>
		<numericStateVariable scaleAndSubsystem="Intracellular.APC">
			<name>avgClusterednessRegions</name>
			<value>0.05794739428661209</value>
		</numericStateVariable>
		<numericStateVariable scaleAndSubsystem="Intracellular.CDK1">
			<name>avgClusterednessRegions</name>
			<value>0.05794739428661209</value>
		</numericStateVariable>
		<numericStateVariable scaleAndSubsystem="Intracellular.Plk1">
			<name>avgClusterednessRegions</name>
			<value>0.05794739428661209</value>
		</numericStateVariable>
		<numericStateVariable scaleAndSubsystem="Cellular.Embryo">
			<name>avgClusterednessRegions</name>
			<value>0.05794739428661209</value>
		</numericStateVariable>
		<numericStateVariable scaleAndSubsystem="Intracellular.APC">
			<name>avgDensityRegions</name>
			<value>0.03633713441736558</value>
		</numericStateVariable>
		<numericStateVariable scaleAndSubsystem="Intracellular.CDK1">
			<name>avgDensityRegions</name>
			<value>0.3963272094726563</value>
		</numericStateVariable>
		<numericStateVariable scaleAndSubsystem="Intracellular.Plk1">
			<name>avgDensityRegions</name>
			<value>0.1574615328919654</value>
		</numericStateVariable>
		<numericStateVariable scaleAndSubsystem="Cellular.Embryo">
			<name>avgDensityRegions</name>
			<value>0.5</value>
		</numericStateVariable>
	</timepoint>
	<timepoint value="53">
		<spatialEntity spatialType="region" scaleAndSubsystem="Cellular.Embryo">
			<clusteredness>1</clusteredness>
			<density>0.5</density>
			<area>1</area>
			<perimeter>4</perimeter>
			<distanceFromOrigin>23.75920874103344</distanceFromOrigin>
			<angle>0</angle>
			<triangleMeasure>0</triangleMeasure>
			<rectangleMeasure>0</rectangleMeasure>
			<circleMeasure>0</circleMeasure>
			<centroidX>30</centroidX>
			<centroidY>50</centroidY>
		</spatialEntity>
		<spatialEntity spatialType="region" scaleAndSubsystem="Cellular.Embryo">
			<clusteredness>1</clusteredness>
			<density>0.5</density>
			<area>1</area>
			<perimeter>4</perimeter>
			<distanceFromOrigin>16.867127793433</distanceFromOrigin>
			<angle>0</angle>
			<triangleMeasure>0</triangleMeasure>
			<rectangleMeasure>0</rectangleMeasure>
			<circleMeasure>0</circleMeasure>
			<centroidX>23</centroidX>
			<centroidY>43</centroidY>
		</spatialEntity>
		<spatialEntity spatialType="region" scaleAndSubsystem="Cellular.Embryo">
			<clusteredness>1</clusteredness>
			<density>0.5</density>
			<area>1</area>
			<perimeter>4</perimeter>
			<distanceFromOrigin>12.02081528017131</distanceFromOrigin>
			<angle>0</angle>
			<triangleMeasure>0</triangleMeasure>
			<rectangleMeasure>0</rectangleMeasure>
			<circleMeasure>0</circleMeasure>
			<centroidX>23</centroidX>
			<centroidY>38</centroidY>
		</spatialEntity>
		<spatialEntity spatialType="region" scaleAndSubsystem="Cellular.Embryo">
			<clusteredness>1</clusteredness>
			<density>0.5</density>
			<area>1</area>
			<perimeter>4</perimeter>
			<distanceFromOrigin>13.65650028374766</distanceFromOrigin>
			<angle>0</angle>
			<triangleMeasure>0</triangleMeasure>
			<rectangleMeasure>0</rectangleMeasure>
			<circleMeasure>0</circleMeasure>
			<centroidX>14</centroidX>
			<centroidY>21</centroidY>
		</spatialEntity>
		<spatialEntity spatialType="region" scaleAndSubsystem="Intracellular.CDK1">
			<clusteredness>1</clusteredness>
			<density>0.4158218982172947</density>
			<area>1</area>
			<perimeter>4</perimeter>
			<distanceFromOrigin>23.75920874103344</distanceFromOrigin>
			<angle>0</angle>
			<triangleMeasure>0</triangleMeasure>
			<rectangleMeasure>0</rectangleMeasure>
			<circleMeasure>0</circleMeasure>
			<centroidX>30</centroidX>
			<centroidY>50</centroidY>
		</spatialEntity>
		<spatialEntity spatialType="region" scaleAndSubsystem="Intracellular.CDK1">
			<clusteredness>1</clusteredness>
			<density>0.4158218982172947</density>
			<area>1</area>
			<perimeter>4</perimeter>
			<distanceFromOrigin>16.867127793433</distanceFromOrigin>
			<angle>0</angle>
			<triangleMeasure>0</triangleMeasure>
			<rectangleMeasure>0</rectangleMeasure>
			<circleMeasure>0</circleMeasure>
			<centroidX>23</centroidX>
			<centroidY>43</centroidY>
		</spatialEntity>
		<spatialEntity spatialType="region" scaleAndSubsystem="Intracellular.CDK1">
			<clusteredness>1</clusteredness>
			<density>0.4158218982172947</density>
			<area>1</area>
			<perimeter>4</perimeter>
			<distanceFromOrigin>12.02081528017131</distanceFromOrigin>
			<angle>0</angle>
			<triangleMeasure>0</triangleMeasure>
			<rectangleMeasure>0</rectangleMeasure>
			<circleMeasure>0</circleMeasure>
			<centroidX>23</centroidX>
			<centroidY>38</centroidY>
		</spatialEntity>
		<spatialEntity spatialType="region" scaleAndSubsystem="Intracellular.CDK1">
			<clusteredness>1</clusteredness>
			<density>0.4158218982172947</density>
			<area>1</area>
			<perimeter>4</perimeter>
			<distanceFromOrigin>13.65650028374766</distanceFromOrigin>
			<angle>0</angle>
			<triangleMeasure>0</triangleMeasure>
			<rectangleMeasure>0</rectangleMeasure>
			<circleMeasure>0</circleMeasure>
			<centroidX>14</centroidX>
			<centroidY>21</centroidY>
		</spatialEntity>
		<spatialEntity spatialType="region" scaleAndSubsystem="Intracellular.Plk1">
			<clusteredness>1</clusteredness>
			<density>0.2047291325587852</density>
			<area>1</area>
			<perimeter>4</perimeter>
			<distanceFromOrigin>23.75920874103344</distanceFromOrigin>
			<angle>0</angle>
			<triangleMeasure>0</triangleMeasure>
			<rectangleMeasure>0</rectangleMeasure>
			<circleMeasure>0</circleMeasure>
			<centroidX>30</centroidX>
			<centroidY>50</centroidY>
		</spatialEntity>
		<spatialEntity spatialType="region" scaleAndSubsystem="Intracellular.Plk1">
			<clusteredness>1</clusteredness>
			<density>0.2047291325587852</density>
			<area>1</area>
			<perimeter>4</perimeter>
			<distanceFromOrigin>16.867127793433</distanceFromOrigin>
			<angle>0</angle>
			<triangleMeasure>0</triangleMeasure>
			<rectangleMeasure>0</rectangleMeasure>
			<circleMeasure>0</circleMeasure>
			<centroidX>23</centroidX>
			<centroidY>43</centroidY>
		</spatialEntity>
		<spatialEntity spatialType="region" scaleAndSubsystem="Intracellular.Plk1">
			<clusteredness>1</clusteredness>
			<density>0.2047291325587852</density>
			<area>1</area>
			<perimeter>4</perimeter>
			<distanceFromOrigin>12.02081528017131</distanceFromOrigin>
			<angle>0</angle>
			<triangleMeasure>0</triangleMeasure>
			<rectangleMeasure>0</rectangleMeasure>
			<circleMeasure>0</circleMeasure>
			<centroidX>23</centroidX>
			<centroidY>38</centroidY>
		</spatialEntity>
		<spatialEntity spatialType="region" scaleAndSubsystem="Intracellular.Plk1">
			<clusteredness>1</clusteredness>
			<density>0.2047291325587852</density>
			<area>1</area>
			<perimeter>4</perimeter>
			<distanceFromOrigin>13.65650028374766</distanceFromOrigin>
			<angle>0</angle>
			<triangleMeasure>0</triangleMeasure>
			<rectangleMeasure>0</rectangleMeasure>
			<circleMeasure>0</circleMeasure>
			<centroidX>14</centroidX>
			<centroidY>21</centroidY>
		</spatialEntity>
		<spatialEntity spatialType="region" scaleAndSubsystem="Intracellular.APC">
			<clusteredness>1</clusteredness>
			<density>0.03007317711325253</density>
			<area>1</area>
			<perimeter>4</perimeter>
			<distanceFromOrigin>23.75920874103344</distanceFromOrigin>
			<angle>0</angle>
			<triangleMeasure>0</triangleMeasure>
			<rectangleMeasure>0</rectangleMeasure>
			<circleMeasure>0</circleMeasure>
			<centroidX>30</centroidX>
			<centroidY>50</centroidY>
		</spatialEntity>
		<spatialEntity spatialType="region" scaleAndSubsystem="Intracellular.APC">
			<clusteredness>1</clusteredness>
			<density>0.03007317711325253</density>
			<area>1</area>
			<perimeter>4</perimeter>
			<distanceFromOrigin>16.867127793433</distanceFromOrigin>
			<angle>0</angle>
			<triangleMeasure>0</triangleMeasure>
			<rectangleMeasure>0</rectangleMeasure>
			<circleMeasure>0</circleMeasure>
			<centroidX>23</centroidX>
			<centroidY>43</centroidY>
		</spatialEntity>
		<spatialEntity spatialType="region" scaleAndSubsystem="Intracellular.APC">
			<clusteredness>1</clusteredness>
			<density>0.03007317711325253</density>
			<area>1</area>
			<perimeter>4</perimeter>
			<distanceFromOrigin>12.02081528017131</distanceFromOrigin>
			<angle>0</angle>
			<triangleMeasure>0</triangleMeasure>
			<rectangleMeasure>0</rectangleMeasure>
			<circleMeasure>0</circleMeasure>
			<centroidX>23</centroidX>
			<centroidY>38</centroidY>
		</spatialEntity>
		<spatialEntity spatialType="region" scaleAndSubsystem="Intracellular.APC">
			<clusteredness>1</clusteredness>
			<density>0.03007317711325253</density>
			<area>1</area>
			<perimeter>4</perimeter>
			<distanceFromOrigin>13.65650028374766</distanceFromOrigin>
			<angle>0</angle>
			<triangleMeasure>0</triangleMeasure>
			<rectangleMeasure>0</rectangleMeasure>
			<circleMeasure>0</circleMeasure>
			<centroidX>14</centroidX>
			<centroidY>21</centroidY>
		</spatialEntity>
		<numericStateVariable scaleAndSubsystem="Intracellular.APC">
			<name>avgClusterednessRegions</name>
			<value>0.05718749500051605</value>
		</numericStateVariable>
		<numericStateVariable scaleAndSubsystem="Intracellular.CDK1">
			<name>avgClusterednessRegions</name>
			<value>0.05718749500051605</value>
		</numericStateVariable>
		<numericStateVariable scaleAndSubsystem="Intracellular.Plk1">
			<name>avgClusterednessRegions</name>
			<value>0.05718749500051605</value>
		</numericStateVariable>
		<numericStateVariable scaleAndSubsystem="Cellular.Embryo">
			<name>avgClusterednessRegions</name>
			<value>0.05718749500051605</value>
		</numericStateVariable>
		<numericStateVariable scaleAndSubsystem="Intracellular.APC">
			<name>avgDensityRegions</name>
			<value>0.03007317711325253</value>
		</numericStateVariable>
		<numericStateVariable scaleAndSubsystem="Intracellular.CDK1">
			<name>avgDensityRegions</name>
			<value>0.4158218982172947</value>
		</numericStateVariable>
		<numericStateVariable scaleAndSubsystem="Intracellular.Plk1">
			<name>avgDensityRegions</name>
			<value>0.2047291325587852</value>
		</numericStateVariable>
		<numericStateVariable scaleAndSubsystem="Cellular.Embryo">
			<name>avgDensityRegions</name>
			<value>0.5</value>
		</numericStateVariable>
	</timepoint>
	<timepoint value="54">
		<spatialEntity spatialType="region" scaleAndSubsystem="Cellular.Embryo">
			<clusteredness>1</clusteredness>
			<density>0.5</density>
			<area>1</area>
			<perimeter>4</perimeter>
			<distanceFromOrigin>24.74873734152916</distanceFromOrigin>
			<angle>0</angle>
			<triangleMeasure>0</triangleMeasure>
			<rectangleMeasure>0</rectangleMeasure>
			<circleMeasure>0</circleMeasure>
			<centroidX>30</centroidX>
			<centroidY>51</centroidY>
		</spatialEntity>
		<spatialEntity spatialType="region" scaleAndSubsystem="Cellular.Embryo">
			<clusteredness>1</clusteredness>
			<density>0.5</density>
			<area>1</area>
			<perimeter>4</perimeter>
			<distanceFromOrigin>16.867127793433</distanceFromOrigin>
			<angle>0</angle>
			<triangleMeasure>0</triangleMeasure>
			<rectangleMeasure>0</rectangleMeasure>
			<circleMeasure>0</circleMeasure>
			<centroidX>23</centroidX>
			<centroidY>43</centroidY>
		</spatialEntity>
		<spatialEntity spatialType="region" scaleAndSubsystem="Cellular.Embryo">
			<clusteredness>1</clusteredness>
			<density>0.5</density>
			<area>1</area>
			<perimeter>4</perimeter>
			<distanceFromOrigin>12.02081528017131</distanceFromOrigin>
			<angle>0</angle>
			<triangleMeasure>0</triangleMeasure>
			<rectangleMeasure>0</rectangleMeasure>
			<circleMeasure>0</circleMeasure>
			<centroidX>23</centroidX>
			<centroidY>38</centroidY>
		</spatialEntity>
		<spatialEntity spatialType="region" scaleAndSubsystem="Cellular.Embryo">
			<clusteredness>1</clusteredness>
			<density>0.5</density>
			<area>1</area>
			<perimeter>4</perimeter>
			<distanceFromOrigin>13.65650028374766</distanceFromOrigin>
			<angle>0</angle>
			<triangleMeasure>0</triangleMeasure>
			<rectangleMeasure>0</rectangleMeasure>
			<circleMeasure>0</circleMeasure>
			<centroidX>14</centroidX>
			<centroidY>21</centroidY>
		</spatialEntity>
		<spatialEntity spatialType="region" scaleAndSubsystem="Intracellular.CDK1">
			<clusteredness>1</clusteredness>
			<density>0.4353166168811274</density>
			<area>1</area>
			<perimeter>4</perimeter>
			<distanceFromOrigin>24.74873734152916</distanceFromOrigin>
			<angle>0</angle>
			<triangleMeasure>0</triangleMeasure>
			<rectangleMeasure>0</rectangleMeasure>
			<circleMeasure>0</circleMeasure>
			<centroidX>30</centroidX>
			<centroidY>51</centroidY>
		</spatialEntity>
		<spatialEntity spatialType="region" scaleAndSubsystem="Intracellular.CDK1">
			<clusteredness>1</clusteredness>
			<density>0.4353166168811274</density>
			<area>1</area>
			<perimeter>4</perimeter>
			<distanceFromOrigin>16.867127793433</distanceFromOrigin>
			<angle>0</angle>
			<triangleMeasure>0</triangleMeasure>
			<rectangleMeasure>0</rectangleMeasure>
			<circleMeasure>0</circleMeasure>
			<centroidX>23</centroidX>
			<centroidY>43</centroidY>
		</spatialEntity>
		<spatialEntity spatialType="region" scaleAndSubsystem="Intracellular.CDK1">
			<clusteredness>1</clusteredness>
			<density>0.4353166168811274</density>
			<area>1</area>
			<perimeter>4</perimeter>
			<distanceFromOrigin>12.02081528017131</distanceFromOrigin>
			<angle>0</angle>
			<triangleMeasure>0</triangleMeasure>
			<rectangleMeasure>0</rectangleMeasure>
			<circleMeasure>0</circleMeasure>
			<centroidX>23</centroidX>
			<centroidY>38</centroidY>
		</spatialEntity>
		<spatialEntity spatialType="region" scaleAndSubsystem="Intracellular.CDK1">
			<clusteredness>1</clusteredness>
			<density>0.4353166168811274</density>
			<area>1</area>
			<perimeter>4</perimeter>
			<distanceFromOrigin>13.65650028374766</distanceFromOrigin>
			<angle>0</angle>
			<triangleMeasure>0</triangleMeasure>
			<rectangleMeasure>0</rectangleMeasure>
			<circleMeasure>0</circleMeasure>
			<centroidX>14</centroidX>
			<centroidY>21</centroidY>
		</spatialEntity>
		<spatialEntity spatialType="region" scaleAndSubsystem="Intracellular.Plk1">
			<clusteredness>1</clusteredness>
			<density>0.2617848115808823</density>
			<area>1</area>
			<perimeter>4</perimeter>
			<distanceFromOrigin>24.74873734152916</distanceFromOrigin>
			<angle>0</angle>
			<triangleMeasure>0</triangleMeasure>
			<rectangleMeasure>0</rectangleMeasure>
			<circleMeasure>0</circleMeasure>
			<centroidX>30</centroidX>
			<centroidY>51</centroidY>
		</spatialEntity>
		<spatialEntity spatialType="region" scaleAndSubsystem="Intracellular.Plk1">
			<clusteredness>1</clusteredness>
			<density>0.2617848115808823</density>
			<area>1</area>
			<perimeter>4</perimeter>
			<distanceFromOrigin>16.867127793433</distanceFromOrigin>
			<angle>0</angle>
			<triangleMeasure>0</triangleMeasure>
			<rectangleMeasure>0</rectangleMeasure>
			<circleMeasure>0</circleMeasure>
			<centroidX>23</centroidX>
			<centroidY>43</centroidY>
		</spatialEntity>
		<spatialEntity spatialType="region" scaleAndSubsystem="Intracellular.Plk1">
			<clusteredness>1</clusteredness>
			<density>0.2617848115808823</density>
			<area>1</area>
			<perimeter>4</perimeter>
			<distanceFromOrigin>12.02081528017131</distanceFromOrigin>
			<angle>0</angle>
			<triangleMeasure>0</triangleMeasure>
			<rectangleMeasure>0</rectangleMeasure>
			<circleMeasure>0</circleMeasure>
			<centroidX>23</centroidX>
			<centroidY>38</centroidY>
		</spatialEntity>
		<spatialEntity spatialType="region" scaleAndSubsystem="Intracellular.Plk1">
			<clusteredness>1</clusteredness>
			<density>0.2617848115808823</density>
			<area>1</area>
			<perimeter>4</perimeter>
			<distanceFromOrigin>13.65650028374766</distanceFromOrigin>
			<angle>0</angle>
			<triangleMeasure>0</triangleMeasure>
			<rectangleMeasure>0</rectangleMeasure>
			<circleMeasure>0</circleMeasure>
			<centroidX>14</centroidX>
			<centroidY>21</centroidY>
		</spatialEntity>
		<spatialEntity spatialType="region" scaleAndSubsystem="Intracellular.APC">
			<clusteredness>1</clusteredness>
			<density>0.02705641166836608</density>
			<area>1</area>
			<perimeter>4</perimeter>
			<distanceFromOrigin>24.74873734152916</distanceFromOrigin>
			<angle>0</angle>
			<triangleMeasure>0</triangleMeasure>
			<rectangleMeasure>0</rectangleMeasure>
			<circleMeasure>0</circleMeasure>
			<centroidX>30</centroidX>
			<centroidY>51</centroidY>
		</spatialEntity>
		<spatialEntity spatialType="region" scaleAndSubsystem="Intracellular.APC">
			<clusteredness>1</clusteredness>
			<density>0.02705641166836608</density>
			<area>1</area>
			<perimeter>4</perimeter>
			<distanceFromOrigin>16.867127793433</distanceFromOrigin>
			<angle>0</angle>
			<triangleMeasure>0</triangleMeasure>
			<rectangleMeasure>0</rectangleMeasure>
			<circleMeasure>0</circleMeasure>
			<centroidX>23</centroidX>
			<centroidY>43</centroidY>
		</spatialEntity>
		<spatialEntity spatialType="region" scaleAndSubsystem="Intracellular.APC">
			<clusteredness>1</clusteredness>
			<density>0.02705641166836608</density>
			<area>1</area>
			<perimeter>4</perimeter>
			<distanceFromOrigin>12.02081528017131</distanceFromOrigin>
			<angle>0</angle>
			<triangleMeasure>0</triangleMeasure>
			<rectangleMeasure>0</rectangleMeasure>
			<circleMeasure>0</circleMeasure>
			<centroidX>23</centroidX>
			<centroidY>38</centroidY>
		</spatialEntity>
		<spatialEntity spatialType="region" scaleAndSubsystem="Intracellular.APC">
			<clusteredness>1</clusteredness>
			<density>0.02705641166836608</density>
			<area>1</area>
			<perimeter>4</perimeter>
			<distanceFromOrigin>13.65650028374766</distanceFromOrigin>
			<angle>0</angle>
			<triangleMeasure>0</triangleMeasure>
			<rectangleMeasure>0</rectangleMeasure>
			<circleMeasure>0</circleMeasure>
			<centroidX>14</centroidX>
			<centroidY>21</centroidY>
		</spatialEntity>
		<numericStateVariable scaleAndSubsystem="Intracellular.APC">
			<name>avgClusterednessRegions</name>
			<value>0.05586587935115069</value>
		</numericStateVariable>
		<numericStateVariable scaleAndSubsystem="Intracellular.CDK1">
			<name>avgClusterednessRegions</name>
			<value>0.05586587935115069</value>
		</numericStateVariable>
		<numericStateVariable scaleAndSubsystem="Intracellular.Plk1">
			<name>avgClusterednessRegions</name>
			<value>0.05586587935115069</value>
		</numericStateVariable>
		<numericStateVariable scaleAndSubsystem="Cellular.Embryo">
			<name>avgClusterednessRegions</name>
			<value>0.05586587935115069</value>
		</numericStateVariable>
		<numericStateVariable scaleAndSubsystem="Intracellular.APC">
			<name>avgDensityRegions</name>
			<value>0.02705641166836608</value>
		</numericStateVariable>
		<numericStateVariable scaleAndSubsystem="Intracellular.CDK1">
			<name>avgDensityRegions</name>
			<value>0.4353166168811274</value>
		</numericStateVariable>
		<numericStateVariable scaleAndSubsystem="Intracellular.Plk1">
			<name>avgDensityRegions</name>
			<value>0.2617848115808823</value>
		</numericStateVariable>
		<numericStateVariable scaleAndSubsystem="Cellular.Embryo">
			<name>avgDensityRegions</name>
			<value>0.5</value>
		</numericStateVariable>
	</timepoint>
	<timepoint value="55">
		<spatialEntity spatialType="region" scaleAndSubsystem="Cellular.Embryo">
			<clusteredness>1</clusteredness>
			<density>0.5</density>
			<area>1</area>
			<perimeter>4</perimeter>
			<distanceFromOrigin>24.74873734152916</distanceFromOrigin>
			<angle>0</angle>
			<triangleMeasure>0</triangleMeasure>
			<rectangleMeasure>0</rectangleMeasure>
			<circleMeasure>0</circleMeasure>
			<centroidX>30</centroidX>
			<centroidY>51</centroidY>
		</spatialEntity>
		<spatialEntity spatialType="region" scaleAndSubsystem="Cellular.Embryo">
			<clusteredness>1</clusteredness>
			<density>0.5</density>
			<area>1</area>
			<perimeter>4</perimeter>
			<distanceFromOrigin>16.68831926827864</distanceFromOrigin>
			<angle>0</angle>
			<triangleMeasure>0</triangleMeasure>
			<rectangleMeasure>0</rectangleMeasure>
			<circleMeasure>0</circleMeasure>
			<centroidX>24</centroidX>
			<centroidY>43</centroidY>
		</spatialEntity>
		<spatialEntity spatialType="region" scaleAndSubsystem="Cellular.Embryo">
			<clusteredness>1</clusteredness>
			<density>0.5</density>
			<area>1</area>
			<perimeter>4</perimeter>
			<distanceFromOrigin>12.02081528017131</distanceFromOrigin>
			<angle>0</angle>
			<triangleMeasure>0</triangleMeasure>
			<rectangleMeasure>0</rectangleMeasure>
			<circleMeasure>0</circleMeasure>
			<centroidX>23</centroidX>
			<centroidY>38</centroidY>
		</spatialEntity>
		<spatialEntity spatialType="region" scaleAndSubsystem="Cellular.Embryo">
			<clusteredness>1</clusteredness>
			<density>0.5</density>
			<area>1</area>
			<perimeter>4</perimeter>
			<distanceFromOrigin>13.65650028374766</distanceFromOrigin>
			<angle>0</angle>
			<triangleMeasure>0</triangleMeasure>
			<rectangleMeasure>0</rectangleMeasure>
			<circleMeasure>0</circleMeasure>
			<centroidX>14</centroidX>
			<centroidY>21</centroidY>
		</spatialEntity>
		<spatialEntity spatialType="region" scaleAndSubsystem="Intracellular.CDK1">
			<clusteredness>1</clusteredness>
			<density>0.4548113056257659</density>
			<area>1</area>
			<perimeter>4</perimeter>
			<distanceFromOrigin>24.74873734152916</distanceFromOrigin>
			<angle>0</angle>
			<triangleMeasure>0</triangleMeasure>
			<rectangleMeasure>0</rectangleMeasure>
			<circleMeasure>0</circleMeasure>
			<centroidX>30</centroidX>
			<centroidY>51</centroidY>
		</spatialEntity>
		<spatialEntity spatialType="region" scaleAndSubsystem="Intracellular.CDK1">
			<clusteredness>1</clusteredness>
			<density>0.4548113056257659</density>
			<area>1</area>
			<perimeter>4</perimeter>
			<distanceFromOrigin>16.68831926827864</distanceFromOrigin>
			<angle>0</angle>
			<triangleMeasure>0</triangleMeasure>
			<rectangleMeasure>0</rectangleMeasure>
			<circleMeasure>0</circleMeasure>
			<centroidX>24</centroidX>
			<centroidY>43</centroidY>
		</spatialEntity>
		<spatialEntity spatialType="region" scaleAndSubsystem="Intracellular.CDK1">
			<clusteredness>1</clusteredness>
			<density>0.4548113056257659</density>
			<area>1</area>
			<perimeter>4</perimeter>
			<distanceFromOrigin>12.02081528017131</distanceFromOrigin>
			<angle>0</angle>
			<triangleMeasure>0</triangleMeasure>
			<rectangleMeasure>0</rectangleMeasure>
			<circleMeasure>0</circleMeasure>
			<centroidX>23</centroidX>
			<centroidY>38</centroidY>
		</spatialEntity>
		<spatialEntity spatialType="region" scaleAndSubsystem="Intracellular.CDK1">
			<clusteredness>1</clusteredness>
			<density>0.4548113056257659</density>
			<area>1</area>
			<perimeter>4</perimeter>
			<distanceFromOrigin>13.65650028374766</distanceFromOrigin>
			<angle>0</angle>
			<triangleMeasure>0</triangleMeasure>
			<rectangleMeasure>0</rectangleMeasure>
			<circleMeasure>0</circleMeasure>
			<centroidX>14</centroidX>
			<centroidY>21</centroidY>
		</spatialEntity>
		<spatialEntity spatialType="region" scaleAndSubsystem="Intracellular.Plk1">
			<clusteredness>1</clusteredness>
			<density>0.3249035704369638</density>
			<area>1</area>
			<perimeter>4</perimeter>
			<distanceFromOrigin>24.74873734152916</distanceFromOrigin>
			<angle>0</angle>
			<triangleMeasure>0</triangleMeasure>
			<rectangleMeasure>0</rectangleMeasure>
			<circleMeasure>0</circleMeasure>
			<centroidX>30</centroidX>
			<centroidY>51</centroidY>
		</spatialEntity>
		<spatialEntity spatialType="region" scaleAndSubsystem="Intracellular.Plk1">
			<clusteredness>1</clusteredness>
			<density>0.3249035704369638</density>
			<area>1</area>
			<perimeter>4</perimeter>
			<distanceFromOrigin>16.68831926827864</distanceFromOrigin>
			<angle>0</angle>
			<triangleMeasure>0</triangleMeasure>
			<rectangleMeasure>0</rectangleMeasure>
			<circleMeasure>0</circleMeasure>
			<centroidX>24</centroidX>
			<centroidY>43</centroidY>
		</spatialEntity>
		<spatialEntity spatialType="region" scaleAndSubsystem="Intracellular.Plk1">
			<clusteredness>1</clusteredness>
			<density>0.3249035704369638</density>
			<area>1</area>
			<perimeter>4</perimeter>
			<distanceFromOrigin>12.02081528017131</distanceFromOrigin>
			<angle>0</angle>
			<triangleMeasure>0</triangleMeasure>
			<rectangleMeasure>0</rectangleMeasure>
			<circleMeasure>0</circleMeasure>
			<centroidX>23</centroidX>
			<centroidY>38</centroidY>
		</spatialEntity>
		<spatialEntity spatialType="region" scaleAndSubsystem="Intracellular.Plk1">
			<clusteredness>1</clusteredness>
			<density>0.3249035704369638</density>
			<area>1</area>
			<perimeter>4</perimeter>
			<distanceFromOrigin>13.65650028374766</distanceFromOrigin>
			<angle>0</angle>
			<triangleMeasure>0</triangleMeasure>
			<rectangleMeasure>0</rectangleMeasure>
			<circleMeasure>0</circleMeasure>
			<centroidX>14</centroidX>
			<centroidY>21</centroidY>
		</spatialEntity>
		<spatialEntity spatialType="region" scaleAndSubsystem="Intracellular.APC">
			<clusteredness>1</clusteredness>
			<density>0.03657647675158931</density>
			<area>1</area>
			<perimeter>4</perimeter>
			<distanceFromOrigin>24.74873734152916</distanceFromOrigin>
			<angle>0</angle>
			<triangleMeasure>0</triangleMeasure>
			<rectangleMeasure>0</rectangleMeasure>
			<circleMeasure>0</circleMeasure>
			<centroidX>30</centroidX>
			<centroidY>51</centroidY>
		</spatialEntity>
		<spatialEntity spatialType="region" scaleAndSubsystem="Intracellular.APC">
			<clusteredness>1</clusteredness>
			<density>0.03657647675158931</density>
			<area>1</area>
			<perimeter>4</perimeter>
			<distanceFromOrigin>16.68831926827864</distanceFromOrigin>
			<angle>0</angle>
			<triangleMeasure>0</triangleMeasure>
			<rectangleMeasure>0</rectangleMeasure>
			<circleMeasure>0</circleMeasure>
			<centroidX>24</centroidX>
			<centroidY>43</centroidY>
		</spatialEntity>
		<spatialEntity spatialType="region" scaleAndSubsystem="Intracellular.APC">
			<clusteredness>1</clusteredness>
			<density>0.03657647675158931</density>
			<area>1</area>
			<perimeter>4</perimeter>
			<distanceFromOrigin>12.02081528017131</distanceFromOrigin>
			<angle>0</angle>
			<triangleMeasure>0</triangleMeasure>
			<rectangleMeasure>0</rectangleMeasure>
			<circleMeasure>0</circleMeasure>
			<centroidX>23</centroidX>
			<centroidY>38</centroidY>
		</spatialEntity>
		<spatialEntity spatialType="region" scaleAndSubsystem="Intracellular.APC">
			<clusteredness>1</clusteredness>
			<density>0.03657647675158931</density>
			<area>1</area>
			<perimeter>4</perimeter>
			<distanceFromOrigin>13.65650028374766</distanceFromOrigin>
			<angle>0</angle>
			<triangleMeasure>0</triangleMeasure>
			<rectangleMeasure>0</rectangleMeasure>
			<circleMeasure>0</circleMeasure>
			<centroidX>14</centroidX>
			<centroidY>21</centroidY>
		</spatialEntity>
		<numericStateVariable scaleAndSubsystem="Intracellular.APC">
			<name>avgClusterednessRegions</name>
			<value>0.05593606656167094</value>
		</numericStateVariable>
		<numericStateVariable scaleAndSubsystem="Intracellular.CDK1">
			<name>avgClusterednessRegions</name>
			<value>0.05593606656167094</value>
		</numericStateVariable>
		<numericStateVariable scaleAndSubsystem="Intracellular.Plk1">
			<name>avgClusterednessRegions</name>
			<value>0.05593606656167094</value>
		</numericStateVariable>
		<numericStateVariable scaleAndSubsystem="Cellular.Embryo">
			<name>avgClusterednessRegions</name>
			<value>0.05593606656167094</value>
		</numericStateVariable>
		<numericStateVariable scaleAndSubsystem="Intracellular.APC">
			<name>avgDensityRegions</name>
			<value>0.03657647675158931</value>
		</numericStateVariable>
		<numericStateVariable scaleAndSubsystem="Intracellular.CDK1">
			<name>avgDensityRegions</name>
			<value>0.4548113056257659</value>
		</numericStateVariable>
		<numericStateVariable scaleAndSubsystem="Intracellular.Plk1">
			<name>avgDensityRegions</name>
			<value>0.3249035704369638</value>
		</numericStateVariable>
		<numericStateVariable scaleAndSubsystem="Cellular.Embryo">
			<name>avgDensityRegions</name>
			<value>0.5</value>
		</numericStateVariable>
	</timepoint>
	<timepoint value="56">
		<spatialEntity spatialType="region" scaleAndSubsystem="Cellular.Embryo">
			<clusteredness>1</clusteredness>
			<density>0.5</density>
			<area>1</area>
			<perimeter>4</perimeter>
			<distanceFromOrigin>24.74873734152916</distanceFromOrigin>
			<angle>0</angle>
			<triangleMeasure>0</triangleMeasure>
			<rectangleMeasure>0</rectangleMeasure>
			<circleMeasure>0</circleMeasure>
			<centroidX>30</centroidX>
			<centroidY>51</centroidY>
		</spatialEntity>
		<spatialEntity spatialType="region" scaleAndSubsystem="Cellular.Embryo">
			<clusteredness>1</clusteredness>
			<density>0.5</density>
			<area>1</area>
			<perimeter>4</perimeter>
			<distanceFromOrigin>15.57241150239744</distanceFromOrigin>
			<angle>0</angle>
			<triangleMeasure>0</triangleMeasure>
			<rectangleMeasure>0</rectangleMeasure>
			<circleMeasure>0</circleMeasure>
			<centroidX>25</centroidX>
			<centroidY>42</centroidY>
		</spatialEntity>
		<spatialEntity spatialType="region" scaleAndSubsystem="Cellular.Embryo">
			<clusteredness>1</clusteredness>
			<density>0.5</density>
			<area>1</area>
			<perimeter>4</perimeter>
			<distanceFromOrigin>12.02081528017131</distanceFromOrigin>
			<angle>0</angle>
			<triangleMeasure>0</triangleMeasure>
			<rectangleMeasure>0</rectangleMeasure>
			<circleMeasure>0</circleMeasure>
			<centroidX>23</centroidX>
			<centroidY>38</centroidY>
		</spatialEntity>
		<spatialEntity spatialType="region" scaleAndSubsystem="Cellular.Embryo">
			<clusteredness>1</clusteredness>
			<density>0.5</density>
			<area>1</area>
			<perimeter>4</perimeter>
			<distanceFromOrigin>14.23024947075771</distanceFromOrigin>
			<angle>0</angle>
			<triangleMeasure>0</triangleMeasure>
			<rectangleMeasure>0</rectangleMeasure>
			<circleMeasure>0</circleMeasure>
			<centroidX>13</centroidX>
			<centroidY>22</centroidY>
		</spatialEntity>
		<spatialEntity spatialType="region" scaleAndSubsystem="Intracellular.CDK1">
			<clusteredness>1</clusteredness>
			<density>0.4743059943704044</density>
			<area>1</area>
			<perimeter>4</perimeter>
			<distanceFromOrigin>24.74873734152916</distanceFromOrigin>
			<angle>0</angle>
			<triangleMeasure>0</triangleMeasure>
			<rectangleMeasure>0</rectangleMeasure>
			<circleMeasure>0</circleMeasure>
			<centroidX>30</centroidX>
			<centroidY>51</centroidY>
		</spatialEntity>
		<spatialEntity spatialType="region" scaleAndSubsystem="Intracellular.CDK1">
			<clusteredness>1</clusteredness>
			<density>0.4743059943704044</density>
			<area>1</area>
			<perimeter>4</perimeter>
			<distanceFromOrigin>15.57241150239744</distanceFromOrigin>
			<angle>0</angle>
			<triangleMeasure>0</triangleMeasure>
			<rectangleMeasure>0</rectangleMeasure>
			<circleMeasure>0</circleMeasure>
			<centroidX>25</centroidX>
			<centroidY>42</centroidY>
		</spatialEntity>
		<spatialEntity spatialType="region" scaleAndSubsystem="Intracellular.CDK1">
			<clusteredness>1</clusteredness>
			<density>0.4743059943704044</density>
			<area>1</area>
			<perimeter>4</perimeter>
			<distanceFromOrigin>12.02081528017131</distanceFromOrigin>
			<angle>0</angle>
			<triangleMeasure>0</triangleMeasure>
			<rectangleMeasure>0</rectangleMeasure>
			<circleMeasure>0</circleMeasure>
			<centroidX>23</centroidX>
			<centroidY>38</centroidY>
		</spatialEntity>
		<spatialEntity spatialType="region" scaleAndSubsystem="Intracellular.CDK1">
			<clusteredness>1</clusteredness>
			<density>0.4743059943704044</density>
			<area>1</area>
			<perimeter>4</perimeter>
			<distanceFromOrigin>14.23024947075771</distanceFromOrigin>
			<angle>0</angle>
			<triangleMeasure>0</triangleMeasure>
			<rectangleMeasure>0</rectangleMeasure>
			<circleMeasure>0</circleMeasure>
			<centroidX>13</centroidX>
			<centroidY>22</centroidY>
		</spatialEntity>
		<spatialEntity spatialType="region" scaleAndSubsystem="Intracellular.Plk1">
			<clusteredness>1</clusteredness>
			<density>0.3891711665134804</density>
			<area>1</area>
			<perimeter>4</perimeter>
			<distanceFromOrigin>24.74873734152916</distanceFromOrigin>
			<angle>0</angle>
			<triangleMeasure>0</triangleMeasure>
			<rectangleMeasure>0</rectangleMeasure>
			<circleMeasure>0</circleMeasure>
			<centroidX>30</centroidX>
			<centroidY>51</centroidY>
		</spatialEntity>
		<spatialEntity spatialType="region" scaleAndSubsystem="Intracellular.Plk1">
			<clusteredness>1</clusteredness>
			<density>0.3891711665134804</density>
			<area>1</area>
			<perimeter>4</perimeter>
			<distanceFromOrigin>15.57241150239744</distanceFromOrigin>
			<angle>0</angle>
			<triangleMeasure>0</triangleMeasure>
			<rectangleMeasure>0</rectangleMeasure>
			<circleMeasure>0</circleMeasure>
			<centroidX>25</centroidX>
			<centroidY>42</centroidY>
		</spatialEntity>
		<spatialEntity spatialType="region" scaleAndSubsystem="Intracellular.Plk1">
			<clusteredness>1</clusteredness>
			<density>0.3891711665134804</density>
			<area>1</area>
			<perimeter>4</perimeter>
			<distanceFromOrigin>12.02081528017131</distanceFromOrigin>
			<angle>0</angle>
			<triangleMeasure>0</triangleMeasure>
			<rectangleMeasure>0</rectangleMeasure>
			<circleMeasure>0</circleMeasure>
			<centroidX>23</centroidX>
			<centroidY>38</centroidY>
		</spatialEntity>
		<spatialEntity spatialType="region" scaleAndSubsystem="Intracellular.Plk1">
			<clusteredness>1</clusteredness>
			<density>0.3891711665134804</density>
			<area>1</area>
			<perimeter>4</perimeter>
			<distanceFromOrigin>14.23024947075771</distanceFromOrigin>
			<angle>0</angle>
			<triangleMeasure>0</triangleMeasure>
			<rectangleMeasure>0</rectangleMeasure>
			<circleMeasure>0</circleMeasure>
			<centroidX>13</centroidX>
			<centroidY>22</centroidY>
		</spatialEntity>
		<spatialEntity spatialType="region" scaleAndSubsystem="Intracellular.APC">
			<clusteredness>1</clusteredness>
			<density>0.08787778966567096</density>
			<area>1</area>
			<perimeter>4</perimeter>
			<distanceFromOrigin>24.74873734152916</distanceFromOrigin>
			<angle>0</angle>
			<triangleMeasure>0</triangleMeasure>
			<rectangleMeasure>0</rectangleMeasure>
			<circleMeasure>0</circleMeasure>
			<centroidX>30</centroidX>
			<centroidY>51</centroidY>
		</spatialEntity>
		<spatialEntity spatialType="region" scaleAndSubsystem="Intracellular.APC">
			<clusteredness>1</clusteredness>
			<density>0.08787778966567096</density>
			<area>1</area>
			<perimeter>4</perimeter>
			<distanceFromOrigin>15.57241150239744</distanceFromOrigin>
			<angle>0</angle>
			<triangleMeasure>0</triangleMeasure>
			<rectangleMeasure>0</rectangleMeasure>
			<circleMeasure>0</circleMeasure>
			<centroidX>25</centroidX>
			<centroidY>42</centroidY>
		</spatialEntity>
		<spatialEntity spatialType="region" scaleAndSubsystem="Intracellular.APC">
			<clusteredness>1</clusteredness>
			<density>0.08787778966567096</density>
			<area>1</area>
			<perimeter>4</perimeter>
			<distanceFromOrigin>12.02081528017131</distanceFromOrigin>
			<angle>0</angle>
			<triangleMeasure>0</triangleMeasure>
			<rectangleMeasure>0</rectangleMeasure>
			<circleMeasure>0</circleMeasure>
			<centroidX>23</centroidX>
			<centroidY>38</centroidY>
		</spatialEntity>
		<spatialEntity spatialType="region" scaleAndSubsystem="Intracellular.APC">
			<clusteredness>1</clusteredness>
			<density>0.08787778966567096</density>
			<area>1</area>
			<perimeter>4</perimeter>
			<distanceFromOrigin>14.23024947075771</distanceFromOrigin>
			<angle>0</angle>
			<triangleMeasure>0</triangleMeasure>
			<rectangleMeasure>0</rectangleMeasure>
			<circleMeasure>0</circleMeasure>
			<centroidX>13</centroidX>
			<centroidY>22</centroidY>
		</spatialEntity>
		<numericStateVariable scaleAndSubsystem="Intracellular.APC">
			<name>avgClusterednessRegions</name>
			<value>0.05695851139394325</value>
		</numericStateVariable>
		<numericStateVariable scaleAndSubsystem="Intracellular.CDK1">
			<name>avgClusterednessRegions</name>
			<value>0.05695851139394325</value>
		</numericStateVariable>
		<numericStateVariable scaleAndSubsystem="Intracellular.Plk1">
			<name>avgClusterednessRegions</name>
			<value>0.05695851139394325</value>
		</numericStateVariable>
		<numericStateVariable scaleAndSubsystem="Cellular.Embryo">
			<name>avgClusterednessRegions</name>
			<value>0.05695851139394325</value>
		</numericStateVariable>
		<numericStateVariable scaleAndSubsystem="Intracellular.APC">
			<name>avgDensityRegions</name>
			<value>0.08787778966567096</value>
		</numericStateVariable>
		<numericStateVariable scaleAndSubsystem="Intracellular.CDK1">
			<name>avgDensityRegions</name>
			<value>0.4743059943704044</value>
		</numericStateVariable>
		<numericStateVariable scaleAndSubsystem="Intracellular.Plk1">
			<name>avgDensityRegions</name>
			<value>0.3891711665134804</value>
		</numericStateVariable>
		<numericStateVariable scaleAndSubsystem="Cellular.Embryo">
			<name>avgDensityRegions</name>
			<value>0.5</value>
		</numericStateVariable>
	</timepoint>
	<timepoint value="57">
		<spatialEntity spatialType="region" scaleAndSubsystem="Cellular.Embryo">
			<clusteredness>1</clusteredness>
			<density>0.5</density>
			<area>1</area>
			<perimeter>4</perimeter>
			<distanceFromOrigin>21.69101196348386</distanceFromOrigin>
			<angle>0</angle>
			<triangleMeasure>0</triangleMeasure>
			<rectangleMeasure>0</rectangleMeasure>
			<circleMeasure>0</circleMeasure>
			<centroidX>17</centroidX>
			<centroidY>46</centroidY>
		</spatialEntity>
		<spatialEntity spatialType="region" scaleAndSubsystem="Cellular.Embryo">
			<clusteredness>1</clusteredness>
			<density>0.5</density>
			<area>1</area>
			<perimeter>4</perimeter>
			<distanceFromOrigin>12.74754878398196</distanceFromOrigin>
			<angle>0</angle>
			<triangleMeasure>0</triangleMeasure>
			<rectangleMeasure>0</rectangleMeasure>
			<circleMeasure>0</circleMeasure>
			<centroidX>32</centroidX>
			<centroidY>38</centroidY>
		</spatialEntity>
		<spatialEntity spatialType="region" scaleAndSubsystem="Cellular.Embryo">
			<clusteredness>1</clusteredness>
			<density>0.5</density>
			<area>1</area>
			<perimeter>4</perimeter>
			<distanceFromOrigin>9.300537618869138</distanceFromOrigin>
			<angle>0</angle>
			<triangleMeasure>0</triangleMeasure>
			<rectangleMeasure>0</rectangleMeasure>
			<circleMeasure>0</circleMeasure>
			<centroidX>21</centroidX>
			<centroidY>34</centroidY>
		</spatialEntity>
		<spatialEntity spatialType="region" scaleAndSubsystem="Cellular.Embryo">
			<clusteredness>1</clusteredness>
			<density>0.5</density>
			<area>2</area>
			<perimeter>8</perimeter>
			<distanceFromOrigin>9.924716620639604</distanceFromOrigin>
			<angle>8.009140297037225</angle>
			<triangleMeasure>0</triangleMeasure>
			<rectangleMeasure>0</rectangleMeasure>
			<circleMeasure>0</circleMeasure>
			<centroidX>18.5</centroidX>
			<centroidY>32.5</centroidY>
		</spatialEntity>
		<spatialEntity spatialType="region" scaleAndSubsystem="Cellular.Embryo">
			<clusteredness>1</clusteredness>
			<density>0.5</density>
			<area>1</area>
			<perimeter>4</perimeter>
			<distanceFromOrigin>20.94039159137192</distanceFromOrigin>
			<angle>0</angle>
			<triangleMeasure>0</triangleMeasure>
			<rectangleMeasure>0</rectangleMeasure>
			<circleMeasure>0</circleMeasure>
			<centroidX>9</centroidX>
			<centroidY>15</centroidY>
		</spatialEntity>
		<spatialEntity spatialType="region" scaleAndSubsystem="Cellular.Embryo">
			<clusteredness>1</clusteredness>
			<density>0.5</density>
			<area>1</area>
			<perimeter>4</perimeter>
			<distanceFromOrigin>21.50581316760657</distanceFromOrigin>
			<angle>0</angle>
			<triangleMeasure>0</triangleMeasure>
			<rectangleMeasure>0</rectangleMeasure>
			<circleMeasure>0</circleMeasure>
			<centroidX>33</centroidX>
			<centroidY>6</centroidY>
		</spatialEntity>
		<spatialEntity spatialType="region" scaleAndSubsystem="Cellular.Embryo">
			<clusteredness>1</clusteredness>
			<density>0.5</density>
			<area>1</area>
			<perimeter>4</perimeter>
			<distanceFromOrigin>25.10975905897944</distanceFromOrigin>
			<angle>0</angle>
			<triangleMeasure>0</triangleMeasure>
			<rectangleMeasure>0</rectangleMeasure>
			<circleMeasure>0</circleMeasure>
			<centroidX>32</centroidX>
			<centroidY>2</centroidY>
		</spatialEntity>
		<spatialEntity spatialType="region" scaleAndSubsystem="Intracellular.CDK1">
			<clusteredness>1</clusteredness>
			<density>0.4936905505610447</density>
			<area>1</area>
			<perimeter>4</perimeter>
			<distanceFromOrigin>21.69101196348386</distanceFromOrigin>
			<angle>0</angle>
			<triangleMeasure>0</triangleMeasure>
			<rectangleMeasure>0</rectangleMeasure>
			<circleMeasure>0</circleMeasure>
			<centroidX>17</centroidX>
			<centroidY>46</centroidY>
		</spatialEntity>
		<spatialEntity spatialType="region" scaleAndSubsystem="Intracellular.CDK1">
			<clusteredness>1</clusteredness>
			<density>0.4936905505610447</density>
			<area>1</area>
			<perimeter>4</perimeter>
			<distanceFromOrigin>12.74754878398196</distanceFromOrigin>
			<angle>0</angle>
			<triangleMeasure>0</triangleMeasure>
			<rectangleMeasure>0</rectangleMeasure>
			<circleMeasure>0</circleMeasure>
			<centroidX>32</centroidX>
			<centroidY>38</centroidY>
		</spatialEntity>
		<spatialEntity spatialType="region" scaleAndSubsystem="Intracellular.CDK1">
			<clusteredness>1</clusteredness>
			<density>0.4936905505610447</density>
			<area>1</area>
			<perimeter>4</perimeter>
			<distanceFromOrigin>9.300537618869138</distanceFromOrigin>
			<angle>0</angle>
			<triangleMeasure>0</triangleMeasure>
			<rectangleMeasure>0</rectangleMeasure>
			<circleMeasure>0</circleMeasure>
			<centroidX>21</centroidX>
			<centroidY>34</centroidY>
		</spatialEntity>
		<spatialEntity spatialType="region" scaleAndSubsystem="Intracellular.CDK1">
			<clusteredness>1</clusteredness>
			<density>0.4936905505610447</density>
			<area>2</area>
			<perimeter>8</perimeter>
			<distanceFromOrigin>9.924716620639604</distanceFromOrigin>
			<angle>8.009140297037225</angle>
			<triangleMeasure>0</triangleMeasure>
			<rectangleMeasure>0</rectangleMeasure>
			<circleMeasure>0</circleMeasure>
			<centroidX>18.5</centroidX>
			<centroidY>32.5</centroidY>
		</spatialEntity>
		<spatialEntity spatialType="region" scaleAndSubsystem="Intracellular.CDK1">
			<clusteredness>1</clusteredness>
			<density>0.4936905505610447</density>
			<area>1</area>
			<perimeter>4</perimeter>
			<distanceFromOrigin>20.94039159137192</distanceFromOrigin>
			<angle>0</angle>
			<triangleMeasure>0</triangleMeasure>
			<rectangleMeasure>0</rectangleMeasure>
			<circleMeasure>0</circleMeasure>
			<centroidX>9</centroidX>
			<centroidY>15</centroidY>
		</spatialEntity>
		<spatialEntity spatialType="region" scaleAndSubsystem="Intracellular.CDK1">
			<clusteredness>1</clusteredness>
			<density>0.4936905505610447</density>
			<area>1</area>
			<perimeter>4</perimeter>
			<distanceFromOrigin>21.50581316760657</distanceFromOrigin>
			<angle>0</angle>
			<triangleMeasure>0</triangleMeasure>
			<rectangleMeasure>0</rectangleMeasure>
			<circleMeasure>0</circleMeasure>
			<centroidX>33</centroidX>
			<centroidY>6</centroidY>
		</spatialEntity>
		<spatialEntity spatialType="region" scaleAndSubsystem="Intracellular.CDK1">
			<clusteredness>1</clusteredness>
			<density>0.4936905505610447</density>
			<area>1</area>
			<perimeter>4</perimeter>
			<distanceFromOrigin>25.10975905897944</distanceFromOrigin>
			<angle>0</angle>
			<triangleMeasure>0</triangleMeasure>
			<rectangleMeasure>0</rectangleMeasure>
			<circleMeasure>0</circleMeasure>
			<centroidX>32</centroidX>
			<centroidY>2</centroidY>
		</spatialEntity>
		<spatialEntity spatialType="region" scaleAndSubsystem="Intracellular.Plk1">
			<clusteredness>1</clusteredness>
			<density>0.4496953926834406</density>
			<area>1</area>
			<perimeter>4</perimeter>
			<distanceFromOrigin>21.69101196348386</distanceFromOrigin>
			<angle>0</angle>
			<triangleMeasure>0</triangleMeasure>
			<rectangleMeasure>0</rectangleMeasure>
			<circleMeasure>0</circleMeasure>
			<centroidX>17</centroidX>
			<centroidY>46</centroidY>
		</spatialEntity>
		<spatialEntity spatialType="region" scaleAndSubsystem="Intracellular.Plk1">
			<clusteredness>1</clusteredness>
			<density>0.4496953926834406</density>
			<area>1</area>
			<perimeter>4</perimeter>
			<distanceFromOrigin>12.74754878398196</distanceFromOrigin>
			<angle>0</angle>
			<triangleMeasure>0</triangleMeasure>
			<rectangleMeasure>0</rectangleMeasure>
			<circleMeasure>0</circleMeasure>
			<centroidX>32</centroidX>
			<centroidY>38</centroidY>
		</spatialEntity>
		<spatialEntity spatialType="region" scaleAndSubsystem="Intracellular.Plk1">
			<clusteredness>1</clusteredness>
			<density>0.4496953926834406</density>
			<area>1</area>
			<perimeter>4</perimeter>
			<distanceFromOrigin>9.300537618869138</distanceFromOrigin>
			<angle>0</angle>
			<triangleMeasure>0</triangleMeasure>
			<rectangleMeasure>0</rectangleMeasure>
			<circleMeasure>0</circleMeasure>
			<centroidX>21</centroidX>
			<centroidY>34</centroidY>
		</spatialEntity>
		<spatialEntity spatialType="region" scaleAndSubsystem="Intracellular.Plk1">
			<clusteredness>1</clusteredness>
			<density>0.4496953926834406</density>
			<area>2</area>
			<perimeter>8</perimeter>
			<distanceFromOrigin>9.924716620639604</distanceFromOrigin>
			<angle>8.009140297037225</angle>
			<triangleMeasure>0</triangleMeasure>
			<rectangleMeasure>0</rectangleMeasure>
			<circleMeasure>0</circleMeasure>
			<centroidX>18.5</centroidX>
			<centroidY>32.5</centroidY>
		</spatialEntity>
		<spatialEntity spatialType="region" scaleAndSubsystem="Intracellular.Plk1">
			<clusteredness>1</clusteredness>
			<density>0.4496953926834406</density>
			<area>1</area>
			<perimeter>4</perimeter>
			<distanceFromOrigin>20.94039159137192</distanceFromOrigin>
			<angle>0</angle>
			<triangleMeasure>0</triangleMeasure>
			<rectangleMeasure>0</rectangleMeasure>
			<circleMeasure>0</circleMeasure>
			<centroidX>9</centroidX>
			<centroidY>15</centroidY>
		</spatialEntity>
		<spatialEntity spatialType="region" scaleAndSubsystem="Intracellular.Plk1">
			<clusteredness>1</clusteredness>
			<density>0.4496953926834406</density>
			<area>1</area>
			<perimeter>4</perimeter>
			<distanceFromOrigin>21.50581316760657</distanceFromOrigin>
			<angle>0</angle>
			<triangleMeasure>0</triangleMeasure>
			<rectangleMeasure>0</rectangleMeasure>
			<circleMeasure>0</circleMeasure>
			<centroidX>33</centroidX>
			<centroidY>6</centroidY>
		</spatialEntity>
		<spatialEntity spatialType="region" scaleAndSubsystem="Intracellular.Plk1">
			<clusteredness>1</clusteredness>
			<density>0.4496953926834406</density>
			<area>1</area>
			<perimeter>4</perimeter>
			<distanceFromOrigin>25.10975905897944</distanceFromOrigin>
			<angle>0</angle>
			<triangleMeasure>0</triangleMeasure>
			<rectangleMeasure>0</rectangleMeasure>
			<circleMeasure>0</circleMeasure>
			<centroidX>32</centroidX>
			<centroidY>2</centroidY>
		</spatialEntity>
		<spatialEntity spatialType="region" scaleAndSubsystem="Intracellular.APC">
			<clusteredness>1</clusteredness>
			<density>0.2085822311102175</density>
			<area>1</area>
			<perimeter>4</perimeter>
			<distanceFromOrigin>21.69101196348386</distanceFromOrigin>
			<angle>0</angle>
			<triangleMeasure>0</triangleMeasure>
			<rectangleMeasure>0</rectangleMeasure>
			<circleMeasure>0</circleMeasure>
			<centroidX>17</centroidX>
			<centroidY>46</centroidY>
		</spatialEntity>
		<spatialEntity spatialType="region" scaleAndSubsystem="Intracellular.APC">
			<clusteredness>1</clusteredness>
			<density>0.2085822311102175</density>
			<area>1</area>
			<perimeter>4</perimeter>
			<distanceFromOrigin>12.74754878398196</distanceFromOrigin>
			<angle>0</angle>
			<triangleMeasure>0</triangleMeasure>
			<rectangleMeasure>0</rectangleMeasure>
			<circleMeasure>0</circleMeasure>
			<centroidX>32</centroidX>
			<centroidY>38</centroidY>
		</spatialEntity>
		<spatialEntity spatialType="region" scaleAndSubsystem="Intracellular.APC">
			<clusteredness>1</clusteredness>
			<density>0.2085822311102175</density>
			<area>1</area>
			<perimeter>4</perimeter>
			<distanceFromOrigin>9.300537618869138</distanceFromOrigin>
			<angle>0</angle>
			<triangleMeasure>0</triangleMeasure>
			<rectangleMeasure>0</rectangleMeasure>
			<circleMeasure>0</circleMeasure>
			<centroidX>21</centroidX>
			<centroidY>34</centroidY>
		</spatialEntity>
		<spatialEntity spatialType="region" scaleAndSubsystem="Intracellular.APC">
			<clusteredness>1</clusteredness>
			<density>0.2085822311102175</density>
			<area>2</area>
			<perimeter>8</perimeter>
			<distanceFromOrigin>9.924716620639604</distanceFromOrigin>
			<angle>8.009140297037225</angle>
			<triangleMeasure>0</triangleMeasure>
			<rectangleMeasure>0</rectangleMeasure>
			<circleMeasure>0</circleMeasure>
			<centroidX>18.5</centroidX>
			<centroidY>32.5</centroidY>
		</spatialEntity>
		<spatialEntity spatialType="region" scaleAndSubsystem="Intracellular.APC">
			<clusteredness>1</clusteredness>
			<density>0.2085822311102175</density>
			<area>1</area>
			<perimeter>4</perimeter>
			<distanceFromOrigin>20.94039159137192</distanceFromOrigin>
			<angle>0</angle>
			<triangleMeasure>0</triangleMeasure>
			<rectangleMeasure>0</rectangleMeasure>
			<circleMeasure>0</circleMeasure>
			<centroidX>9</centroidX>
			<centroidY>15</centroidY>
		</spatialEntity>
		<spatialEntity spatialType="region" scaleAndSubsystem="Intracellular.APC">
			<clusteredness>1</clusteredness>
			<density>0.2085822311102175</density>
			<area>1</area>
			<perimeter>4</perimeter>
			<distanceFromOrigin>21.50581316760657</distanceFromOrigin>
			<angle>0</angle>
			<triangleMeasure>0</triangleMeasure>
			<rectangleMeasure>0</rectangleMeasure>
			<circleMeasure>0</circleMeasure>
			<centroidX>33</centroidX>
			<centroidY>6</centroidY>
		</spatialEntity>
		<spatialEntity spatialType="region" scaleAndSubsystem="Intracellular.APC">
			<clusteredness>1</clusteredness>
			<density>0.2085822311102175</density>
			<area>1</area>
			<perimeter>4</perimeter>
			<distanceFromOrigin>25.10975905897944</distanceFromOrigin>
			<angle>0</angle>
			<triangleMeasure>0</triangleMeasure>
			<rectangleMeasure>0</rectangleMeasure>
			<circleMeasure>0</circleMeasure>
			<centroidX>32</centroidX>
			<centroidY>2</centroidY>
		</spatialEntity>
		<numericStateVariable scaleAndSubsystem="Intracellular.APC">
			<name>avgClusterednessRegions</name>
			<value>0.04030881857753491</value>
		</numericStateVariable>
		<numericStateVariable scaleAndSubsystem="Intracellular.CDK1">
			<name>avgClusterednessRegions</name>
			<value>0.04030881857753491</value>
		</numericStateVariable>
		<numericStateVariable scaleAndSubsystem="Intracellular.Plk1">
			<name>avgClusterednessRegions</name>
			<value>0.04030881857753491</value>
		</numericStateVariable>
		<numericStateVariable scaleAndSubsystem="Cellular.Embryo">
			<name>avgClusterednessRegions</name>
			<value>0.04030881857753491</value>
		</numericStateVariable>
		<numericStateVariable scaleAndSubsystem="Intracellular.APC">
			<name>avgDensityRegions</name>
			<value>0.2085822311102175</value>
		</numericStateVariable>
		<numericStateVariable scaleAndSubsystem="Intracellular.CDK1">
			<name>avgDensityRegions</name>
			<value>0.4936905505610447</value>
		</numericStateVariable>
		<numericStateVariable scaleAndSubsystem="Intracellular.Plk1">
			<name>avgDensityRegions</name>
			<value>0.4496953926834406</value>
		</numericStateVariable>
		<numericStateVariable scaleAndSubsystem="Cellular.Embryo">
			<name>avgDensityRegions</name>
			<value>0.5</value>
		</numericStateVariable>
	</timepoint>
	<timepoint value="58">
		<spatialEntity spatialType="region" scaleAndSubsystem="Cellular.Embryo">
			<clusteredness>1</clusteredness>
			<density>0.5</density>
			<area>1</area>
			<perimeter>4</perimeter>
			<distanceFromOrigin>25.7390753524675</distanceFromOrigin>
			<angle>0</angle>
			<triangleMeasure>0</triangleMeasure>
			<rectangleMeasure>0</rectangleMeasure>
			<circleMeasure>0</circleMeasure>
			<centroidX>30</centroidX>
			<centroidY>52</centroidY>
		</spatialEntity>
		<spatialEntity spatialType="region" scaleAndSubsystem="Cellular.Embryo">
			<clusteredness>1</clusteredness>
			<density>0.5</density>
			<area>1</area>
			<perimeter>4</perimeter>
			<distanceFromOrigin>23.03258561256204</distanceFromOrigin>
			<angle>0</angle>
			<triangleMeasure>0</triangleMeasure>
			<rectangleMeasure>0</rectangleMeasure>
			<circleMeasure>0</circleMeasure>
			<centroidX>16</centroidX>
			<centroidY>47</centroidY>
		</spatialEntity>
		<spatialEntity spatialType="region" scaleAndSubsystem="Cellular.Embryo">
			<clusteredness>1</clusteredness>
			<density>0.5</density>
			<area>1</area>
			<perimeter>4</perimeter>
			<distanceFromOrigin>14.08900280360537</distanceFromOrigin>
			<angle>0</angle>
			<triangleMeasure>0</triangleMeasure>
			<rectangleMeasure>0</rectangleMeasure>
			<circleMeasure>0</circleMeasure>
			<centroidX>33</centroidX>
			<centroidY>39</centroidY>
		</spatialEntity>
		<spatialEntity spatialType="region" scaleAndSubsystem="Cellular.Embryo">
			<clusteredness>1</clusteredness>
			<density>0.75</density>
			<area>2</area>
			<perimeter>8</perimeter>
			<distanceFromOrigin>9.192388155425117</distanceFromOrigin>
			<angle>8.74616226255521</angle>
			<triangleMeasure>0</triangleMeasure>
			<rectangleMeasure>0</rectangleMeasure>
			<circleMeasure>0</circleMeasure>
			<centroidX>19.5</centroidX>
			<centroidY>32.5</centroidY>
		</spatialEntity>
		<spatialEntity spatialType="region" scaleAndSubsystem="Cellular.Embryo">
			<clusteredness>1</clusteredness>
			<density>0.5</density>
			<area>1</area>
			<perimeter>4</perimeter>
			<distanceFromOrigin>20.40833163195855</distanceFromOrigin>
			<angle>0</angle>
			<triangleMeasure>0</triangleMeasure>
			<rectangleMeasure>0</rectangleMeasure>
			<circleMeasure>0</circleMeasure>
			<centroidX>9</centroidX>
			<centroidY>16</centroidY>
		</spatialEntity>
		<spatialEntity spatialType="region" scaleAndSubsystem="Cellular.Embryo">
			<clusteredness>1</clusteredness>
			<density>0.5</density>
			<area>1</area>
			<perimeter>4</perimeter>
			<distanceFromOrigin>20.55480479109447</distanceFromOrigin>
			<angle>0</angle>
			<triangleMeasure>0</triangleMeasure>
			<rectangleMeasure>0</rectangleMeasure>
			<circleMeasure>0</circleMeasure>
			<centroidX>33</centroidX>
			<centroidY>7</centroidY>
		</spatialEntity>
		<spatialEntity spatialType="region" scaleAndSubsystem="Intracellular.CDK1">
			<clusteredness>1</clusteredness>
			<density>0.4999990126665901</density>
			<area>1</area>
			<perimeter>4</perimeter>
			<distanceFromOrigin>25.7390753524675</distanceFromOrigin>
			<angle>0</angle>
			<triangleMeasure>0</triangleMeasure>
			<rectangleMeasure>0</rectangleMeasure>
			<circleMeasure>0</circleMeasure>
			<centroidX>30</centroidX>
			<centroidY>52</centroidY>
		</spatialEntity>
		<spatialEntity spatialType="region" scaleAndSubsystem="Intracellular.CDK1">
			<clusteredness>1</clusteredness>
			<density>0.4999990126665901</density>
			<area>1</area>
			<perimeter>4</perimeter>
			<distanceFromOrigin>23.03258561256204</distanceFromOrigin>
			<angle>0</angle>
			<triangleMeasure>0</triangleMeasure>
			<rectangleMeasure>0</rectangleMeasure>
			<circleMeasure>0</circleMeasure>
			<centroidX>16</centroidX>
			<centroidY>47</centroidY>
		</spatialEntity>
		<spatialEntity spatialType="region" scaleAndSubsystem="Intracellular.CDK1">
			<clusteredness>1</clusteredness>
			<density>0.4999990126665901</density>
			<area>1</area>
			<perimeter>4</perimeter>
			<distanceFromOrigin>14.08900280360537</distanceFromOrigin>
			<angle>0</angle>
			<triangleMeasure>0</triangleMeasure>
			<rectangleMeasure>0</rectangleMeasure>
			<circleMeasure>0</circleMeasure>
			<centroidX>33</centroidX>
			<centroidY>39</centroidY>
		</spatialEntity>
		<spatialEntity spatialType="region" scaleAndSubsystem="Intracellular.CDK1">
			<clusteredness>1</clusteredness>
			<density>0.749999506333295</density>
			<area>2</area>
			<perimeter>8</perimeter>
			<distanceFromOrigin>9.192388155425117</distanceFromOrigin>
			<angle>8.74616226255521</angle>
			<triangleMeasure>0</triangleMeasure>
			<rectangleMeasure>0</rectangleMeasure>
			<circleMeasure>0</circleMeasure>
			<centroidX>19.5</centroidX>
			<centroidY>32.5</centroidY>
		</spatialEntity>
		<spatialEntity spatialType="region" scaleAndSubsystem="Intracellular.CDK1">
			<clusteredness>1</clusteredness>
			<density>0.4999990126665901</density>
			<area>1</area>
			<perimeter>4</perimeter>
			<distanceFromOrigin>20.40833163195855</distanceFromOrigin>
			<angle>0</angle>
			<triangleMeasure>0</triangleMeasure>
			<rectangleMeasure>0</rectangleMeasure>
			<circleMeasure>0</circleMeasure>
			<centroidX>9</centroidX>
			<centroidY>16</centroidY>
		</spatialEntity>
		<spatialEntity spatialType="region" scaleAndSubsystem="Intracellular.CDK1">
			<clusteredness>1</clusteredness>
			<density>0.4999990126665901</density>
			<area>1</area>
			<perimeter>4</perimeter>
			<distanceFromOrigin>20.55480479109447</distanceFromOrigin>
			<angle>0</angle>
			<triangleMeasure>0</triangleMeasure>
			<rectangleMeasure>0</rectangleMeasure>
			<circleMeasure>0</circleMeasure>
			<centroidX>33</centroidX>
			<centroidY>7</centroidY>
		</spatialEntity>
		<spatialEntity spatialType="region" scaleAndSubsystem="Intracellular.Plk1">
			<clusteredness>1</clusteredness>
			<density>0.4999981749291513</density>
			<area>1</area>
			<perimeter>4</perimeter>
			<distanceFromOrigin>25.7390753524675</distanceFromOrigin>
			<angle>0</angle>
			<triangleMeasure>0</triangleMeasure>
			<rectangleMeasure>0</rectangleMeasure>
			<circleMeasure>0</circleMeasure>
			<centroidX>30</centroidX>
			<centroidY>52</centroidY>
		</spatialEntity>
		<spatialEntity spatialType="region" scaleAndSubsystem="Intracellular.Plk1">
			<clusteredness>1</clusteredness>
			<density>0.4999981749291513</density>
			<area>1</area>
			<perimeter>4</perimeter>
			<distanceFromOrigin>23.03258561256204</distanceFromOrigin>
			<angle>0</angle>
			<triangleMeasure>0</triangleMeasure>
			<rectangleMeasure>0</rectangleMeasure>
			<circleMeasure>0</circleMeasure>
			<centroidX>16</centroidX>
			<centroidY>47</centroidY>
		</spatialEntity>
		<spatialEntity spatialType="region" scaleAndSubsystem="Intracellular.Plk1">
			<clusteredness>1</clusteredness>
			<density>0.4999981749291513</density>
			<area>1</area>
			<perimeter>4</perimeter>
			<distanceFromOrigin>14.08900280360537</distanceFromOrigin>
			<angle>0</angle>
			<triangleMeasure>0</triangleMeasure>
			<rectangleMeasure>0</rectangleMeasure>
			<circleMeasure>0</circleMeasure>
			<centroidX>33</centroidX>
			<centroidY>39</centroidY>
		</spatialEntity>
		<spatialEntity spatialType="region" scaleAndSubsystem="Intracellular.Plk1">
			<clusteredness>1</clusteredness>
			<density>0.7499990874645757</density>
			<area>2</area>
			<perimeter>8</perimeter>
			<distanceFromOrigin>9.192388155425117</distanceFromOrigin>
			<angle>8.74616226255521</angle>
			<triangleMeasure>0</triangleMeasure>
			<rectangleMeasure>0</rectangleMeasure>
			<circleMeasure>0</circleMeasure>
			<centroidX>19.5</centroidX>
			<centroidY>32.5</centroidY>
		</spatialEntity>
		<spatialEntity spatialType="region" scaleAndSubsystem="Intracellular.Plk1">
			<clusteredness>1</clusteredness>
			<density>0.4999981749291513</density>
			<area>1</area>
			<perimeter>4</perimeter>
			<distanceFromOrigin>20.40833163195855</distanceFromOrigin>
			<angle>0</angle>
			<triangleMeasure>0</triangleMeasure>
			<rectangleMeasure>0</rectangleMeasure>
			<circleMeasure>0</circleMeasure>
			<centroidX>9</centroidX>
			<centroidY>16</centroidY>
		</spatialEntity>
		<spatialEntity spatialType="region" scaleAndSubsystem="Intracellular.Plk1">
			<clusteredness>1</clusteredness>
			<density>0.4999981749291513</density>
			<area>1</area>
			<perimeter>4</perimeter>
			<distanceFromOrigin>20.55480479109447</distanceFromOrigin>
			<angle>0</angle>
			<triangleMeasure>0</triangleMeasure>
			<rectangleMeasure>0</rectangleMeasure>
			<circleMeasure>0</circleMeasure>
			<centroidX>33</centroidX>
			<centroidY>7</centroidY>
		</spatialEntity>
		<spatialEntity spatialType="region" scaleAndSubsystem="Intracellular.APC">
			<clusteredness>1</clusteredness>
			<density>0.3598775527056526</density>
			<area>1</area>
			<perimeter>4</perimeter>
			<distanceFromOrigin>25.7390753524675</distanceFromOrigin>
			<angle>0</angle>
			<triangleMeasure>0</triangleMeasure>
			<rectangleMeasure>0</rectangleMeasure>
			<circleMeasure>0</circleMeasure>
			<centroidX>30</centroidX>
			<centroidY>52</centroidY>
		</spatialEntity>
		<spatialEntity spatialType="region" scaleAndSubsystem="Intracellular.APC">
			<clusteredness>1</clusteredness>
			<density>0.3598775527056526</density>
			<area>1</area>
			<perimeter>4</perimeter>
			<distanceFromOrigin>23.03258561256204</distanceFromOrigin>
			<angle>0</angle>
			<triangleMeasure>0</triangleMeasure>
			<rectangleMeasure>0</rectangleMeasure>
			<circleMeasure>0</circleMeasure>
			<centroidX>16</centroidX>
			<centroidY>47</centroidY>
		</spatialEntity>
		<spatialEntity spatialType="region" scaleAndSubsystem="Intracellular.APC">
			<clusteredness>1</clusteredness>
			<density>0.3598775527056526</density>
			<area>1</area>
			<perimeter>4</perimeter>
			<distanceFromOrigin>14.08900280360537</distanceFromOrigin>
			<angle>0</angle>
			<triangleMeasure>0</triangleMeasure>
			<rectangleMeasure>0</rectangleMeasure>
			<circleMeasure>0</circleMeasure>
			<centroidX>33</centroidX>
			<centroidY>39</centroidY>
		</spatialEntity>
		<spatialEntity spatialType="region" scaleAndSubsystem="Intracellular.APC">
			<clusteredness>1</clusteredness>
			<density>0.5398163290584789</density>
			<area>2</area>
			<perimeter>8</perimeter>
			<distanceFromOrigin>9.192388155425117</distanceFromOrigin>
			<angle>8.74616226255521</angle>
			<triangleMeasure>0</triangleMeasure>
			<rectangleMeasure>0</rectangleMeasure>
			<circleMeasure>0</circleMeasure>
			<centroidX>19.5</centroidX>
			<centroidY>32.5</centroidY>
		</spatialEntity>
		<spatialEntity spatialType="region" scaleAndSubsystem="Intracellular.APC">
			<clusteredness>1</clusteredness>
			<density>0.3598775527056526</density>
			<area>1</area>
			<perimeter>4</perimeter>
			<distanceFromOrigin>20.40833163195855</distanceFromOrigin>
			<angle>0</angle>
			<triangleMeasure>0</triangleMeasure>
			<rectangleMeasure>0</rectangleMeasure>
			<circleMeasure>0</circleMeasure>
			<centroidX>9</centroidX>
			<centroidY>16</centroidY>
		</spatialEntity>
		<spatialEntity spatialType="region" scaleAndSubsystem="Intracellular.APC">
			<clusteredness>1</clusteredness>
			<density>0.3598775527056526</density>
			<area>1</area>
			<perimeter>4</perimeter>
			<distanceFromOrigin>20.55480479109447</distanceFromOrigin>
			<angle>0</angle>
			<triangleMeasure>0</triangleMeasure>
			<rectangleMeasure>0</rectangleMeasure>
			<circleMeasure>0</circleMeasure>
			<centroidX>33</centroidX>
			<centroidY>7</centroidY>
		</spatialEntity>
		<numericStateVariable scaleAndSubsystem="Intracellular.APC">
			<name>avgClusterednessRegions</name>
			<value>0.0374674407661671</value>
		</numericStateVariable>
		<numericStateVariable scaleAndSubsystem="Intracellular.CDK1">
			<name>avgClusterednessRegions</name>
			<value>0.0374674407661671</value>
		</numericStateVariable>
		<numericStateVariable scaleAndSubsystem="Intracellular.Plk1">
			<name>avgClusterednessRegions</name>
			<value>0.0374674407661671</value>
		</numericStateVariable>
		<numericStateVariable scaleAndSubsystem="Cellular.Embryo">
			<name>avgClusterednessRegions</name>
			<value>0.0374674407661671</value>
		</numericStateVariable>
		<numericStateVariable scaleAndSubsystem="Intracellular.APC">
			<name>avgDensityRegions</name>
			<value>0.389867348764457</value>
		</numericStateVariable>
		<numericStateVariable scaleAndSubsystem="Intracellular.CDK1">
			<name>avgDensityRegions</name>
			<value>0.541665761611041</value>
		</numericStateVariable>
		<numericStateVariable scaleAndSubsystem="Intracellular.Plk1">
			<name>avgDensityRegions</name>
			<value>0.5416649936850554</value>
		</numericStateVariable>
		<numericStateVariable scaleAndSubsystem="Cellular.Embryo">
			<name>avgDensityRegions</name>
			<value>0.5416666666666666</value>
		</numericStateVariable>
	</timepoint>
	<timepoint value="59">
		<spatialEntity spatialType="region" scaleAndSubsystem="Cellular.Embryo">
			<clusteredness>1</clusteredness>
			<density>0.5</density>
			<area>1</area>
			<perimeter>4</perimeter>
			<distanceFromOrigin>24.74873734152916</distanceFromOrigin>
			<angle>0</angle>
			<triangleMeasure>0</triangleMeasure>
			<rectangleMeasure>0</rectangleMeasure>
			<circleMeasure>0</circleMeasure>
			<centroidX>30</centroidX>
			<centroidY>51</centroidY>
		</spatialEntity>
		<spatialEntity spatialType="region" scaleAndSubsystem="Cellular.Embryo">
			<clusteredness>1</clusteredness>
			<density>0.5</density>
			<area>1</area>
			<perimeter>4</perimeter>
			<distanceFromOrigin>23.03258561256204</distanceFromOrigin>
			<angle>0</angle>
			<triangleMeasure>0</triangleMeasure>
			<rectangleMeasure>0</rectangleMeasure>
			<circleMeasure>0</circleMeasure>
			<centroidX>16</centroidX>
			<centroidY>47</centroidY>
		</spatialEntity>
		<spatialEntity spatialType="region" scaleAndSubsystem="Cellular.Embryo">
			<clusteredness>1</clusteredness>
			<density>0.5</density>
			<area>1</area>
			<perimeter>4</perimeter>
			<distanceFromOrigin>14.08900280360537</distanceFromOrigin>
			<angle>0</angle>
			<triangleMeasure>0</triangleMeasure>
			<rectangleMeasure>0</rectangleMeasure>
			<circleMeasure>0</circleMeasure>
			<centroidX>33</centroidX>
			<centroidY>39</centroidY>
		</spatialEntity>
		<spatialEntity spatialType="region" scaleAndSubsystem="Cellular.Embryo">
			<clusteredness>1</clusteredness>
			<density>0.5</density>
			<area>3</area>
			<perimeter>8</perimeter>
			<distanceFromOrigin>8.514693182963201</distanceFromOrigin>
			<angle>8.74616226255521</angle>
			<triangleMeasure>1</triangleMeasure>
			<rectangleMeasure>0.5000000894069832</rectangleMeasure>
			<circleMeasure>0.1591549430918953</circleMeasure>
			<centroidX>19.66667</centroidX>
			<centroidY>32.33334</centroidY>
		</spatialEntity>
		<spatialEntity spatialType="region" scaleAndSubsystem="Cellular.Embryo">
			<clusteredness>1</clusteredness>
			<density>0.5</density>
			<area>1</area>
			<perimeter>4</perimeter>
			<distanceFromOrigin>20.40833163195855</distanceFromOrigin>
			<angle>0</angle>
			<triangleMeasure>0</triangleMeasure>
			<rectangleMeasure>0</rectangleMeasure>
			<circleMeasure>0</circleMeasure>
			<centroidX>9</centroidX>
			<centroidY>16</centroidY>
		</spatialEntity>
		<spatialEntity spatialType="region" scaleAndSubsystem="Cellular.Embryo">
			<clusteredness>1</clusteredness>
			<density>0.5</density>
			<area>1</area>
			<perimeter>4</perimeter>
			<distanceFromOrigin>20.55480479109447</distanceFromOrigin>
			<angle>0</angle>
			<triangleMeasure>0</triangleMeasure>
			<rectangleMeasure>0</rectangleMeasure>
			<circleMeasure>0</circleMeasure>
			<centroidX>33</centroidX>
			<centroidY>7</centroidY>
		</spatialEntity>
		<spatialEntity spatialType="region" scaleAndSubsystem="Intracellular.CDK1">
			<clusteredness>1</clusteredness>
			<density>0.412081849341299</density>
			<area>1</area>
			<perimeter>4</perimeter>
			<distanceFromOrigin>24.74873734152916</distanceFromOrigin>
			<angle>0</angle>
			<triangleMeasure>0</triangleMeasure>
			<rectangleMeasure>0</rectangleMeasure>
			<circleMeasure>0</circleMeasure>
			<centroidX>30</centroidX>
			<centroidY>51</centroidY>
		</spatialEntity>
		<spatialEntity spatialType="region" scaleAndSubsystem="Intracellular.CDK1">
			<clusteredness>1</clusteredness>
			<density>0.412081849341299</density>
			<area>1</area>
			<perimeter>4</perimeter>
			<distanceFromOrigin>23.03258561256204</distanceFromOrigin>
			<angle>0</angle>
			<triangleMeasure>0</triangleMeasure>
			<rectangleMeasure>0</rectangleMeasure>
			<circleMeasure>0</circleMeasure>
			<centroidX>16</centroidX>
			<centroidY>47</centroidY>
		</spatialEntity>
		<spatialEntity spatialType="region" scaleAndSubsystem="Intracellular.CDK1">
			<clusteredness>1</clusteredness>
			<density>0.412081849341299</density>
			<area>1</area>
			<perimeter>4</perimeter>
			<distanceFromOrigin>14.08900280360537</distanceFromOrigin>
			<angle>0</angle>
			<triangleMeasure>0</triangleMeasure>
			<rectangleMeasure>0</rectangleMeasure>
			<circleMeasure>0</circleMeasure>
			<centroidX>33</centroidX>
			<centroidY>39</centroidY>
		</spatialEntity>
		<spatialEntity spatialType="region" scaleAndSubsystem="Intracellular.CDK1">
			<clusteredness>1</clusteredness>
			<density>0.412081849341299</density>
			<area>3</area>
			<perimeter>8</perimeter>
			<distanceFromOrigin>8.514693182963201</distanceFromOrigin>
			<angle>8.74616226255521</angle>
			<triangleMeasure>1</triangleMeasure>
			<rectangleMeasure>0.5000000894069832</rectangleMeasure>
			<circleMeasure>0.1591549430918953</circleMeasure>
			<centroidX>19.66667</centroidX>
			<centroidY>32.33334</centroidY>
		</spatialEntity>
		<spatialEntity spatialType="region" scaleAndSubsystem="Intracellular.CDK1">
			<clusteredness>1</clusteredness>
			<density>0.412081849341299</density>
			<area>1</area>
			<perimeter>4</perimeter>
			<distanceFromOrigin>20.40833163195855</distanceFromOrigin>
			<angle>0</angle>
			<triangleMeasure>0</triangleMeasure>
			<rectangleMeasure>0</rectangleMeasure>
			<circleMeasure>0</circleMeasure>
			<centroidX>9</centroidX>
			<centroidY>16</centroidY>
		</spatialEntity>
		<spatialEntity spatialType="region" scaleAndSubsystem="Intracellular.CDK1">
			<clusteredness>1</clusteredness>
			<density>0.412081849341299</density>
			<area>1</area>
			<perimeter>4</perimeter>
			<distanceFromOrigin>20.55480479109447</distanceFromOrigin>
			<angle>0</angle>
			<triangleMeasure>0</triangleMeasure>
			<rectangleMeasure>0</rectangleMeasure>
			<circleMeasure>0</circleMeasure>
			<centroidX>33</centroidX>
			<centroidY>7</centroidY>
		</spatialEntity>
		<spatialEntity spatialType="region" scaleAndSubsystem="Intracellular.Plk1">
			<clusteredness>1</clusteredness>
			<density>0.4993312162511489</density>
			<area>1</area>
			<perimeter>4</perimeter>
			<distanceFromOrigin>24.74873734152916</distanceFromOrigin>
			<angle>0</angle>
			<triangleMeasure>0</triangleMeasure>
			<rectangleMeasure>0</rectangleMeasure>
			<circleMeasure>0</circleMeasure>
			<centroidX>30</centroidX>
			<centroidY>51</centroidY>
		</spatialEntity>
		<spatialEntity spatialType="region" scaleAndSubsystem="Intracellular.Plk1">
			<clusteredness>1</clusteredness>
			<density>0.4993312162511489</density>
			<area>1</area>
			<perimeter>4</perimeter>
			<distanceFromOrigin>23.03258561256204</distanceFromOrigin>
			<angle>0</angle>
			<triangleMeasure>0</triangleMeasure>
			<rectangleMeasure>0</rectangleMeasure>
			<circleMeasure>0</circleMeasure>
			<centroidX>16</centroidX>
			<centroidY>47</centroidY>
		</spatialEntity>
		<spatialEntity spatialType="region" scaleAndSubsystem="Intracellular.Plk1">
			<clusteredness>1</clusteredness>
			<density>0.4993312162511489</density>
			<area>1</area>
			<perimeter>4</perimeter>
			<distanceFromOrigin>14.08900280360537</distanceFromOrigin>
			<angle>0</angle>
			<triangleMeasure>0</triangleMeasure>
			<rectangleMeasure>0</rectangleMeasure>
			<circleMeasure>0</circleMeasure>
			<centroidX>33</centroidX>
			<centroidY>39</centroidY>
		</spatialEntity>
		<spatialEntity spatialType="region" scaleAndSubsystem="Intracellular.Plk1">
			<clusteredness>1</clusteredness>
			<density>0.4993312162511489</density>
			<area>3</area>
			<perimeter>8</perimeter>
			<distanceFromOrigin>8.514693182963201</distanceFromOrigin>
			<angle>8.74616226255521</angle>
			<triangleMeasure>1</triangleMeasure>
			<rectangleMeasure>0.5000000894069832</rectangleMeasure>
			<circleMeasure>0.1591549430918953</circleMeasure>
			<centroidX>19.66667</centroidX>
			<centroidY>32.33334</centroidY>
		</spatialEntity>
		<spatialEntity spatialType="region" scaleAndSubsystem="Intracellular.Plk1">
			<clusteredness>1</clusteredness>
			<density>0.4993312162511489</density>
			<area>1</area>
			<perimeter>4</perimeter>
			<distanceFromOrigin>20.40833163195855</distanceFromOrigin>
			<angle>0</angle>
			<triangleMeasure>0</triangleMeasure>
			<rectangleMeasure>0</rectangleMeasure>
			<circleMeasure>0</circleMeasure>
			<centroidX>9</centroidX>
			<centroidY>16</centroidY>
		</spatialEntity>
		<spatialEntity spatialType="region" scaleAndSubsystem="Intracellular.Plk1">
			<clusteredness>1</clusteredness>
			<density>0.4993312162511489</density>
			<area>1</area>
			<perimeter>4</perimeter>
			<distanceFromOrigin>20.55480479109447</distanceFromOrigin>
			<angle>0</angle>
			<triangleMeasure>0</triangleMeasure>
			<rectangleMeasure>0</rectangleMeasure>
			<circleMeasure>0</circleMeasure>
			<centroidX>33</centroidX>
			<centroidY>7</centroidY>
		</spatialEntity>
		<spatialEntity spatialType="region" scaleAndSubsystem="Intracellular.APC">
			<clusteredness>1</clusteredness>
			<density>0.4713993745691636</density>
			<area>1</area>
			<perimeter>4</perimeter>
			<distanceFromOrigin>24.74873734152916</distanceFromOrigin>
			<angle>0</angle>
			<triangleMeasure>0</triangleMeasure>
			<rectangleMeasure>0</rectangleMeasure>
			<circleMeasure>0</circleMeasure>
			<centroidX>30</centroidX>
			<centroidY>51</centroidY>
		</spatialEntity>
		<spatialEntity spatialType="region" scaleAndSubsystem="Intracellular.APC">
			<clusteredness>1</clusteredness>
			<density>0.4713993745691636</density>
			<area>1</area>
			<perimeter>4</perimeter>
			<distanceFromOrigin>23.03258561256204</distanceFromOrigin>
			<angle>0</angle>
			<triangleMeasure>0</triangleMeasure>
			<rectangleMeasure>0</rectangleMeasure>
			<circleMeasure>0</circleMeasure>
			<centroidX>16</centroidX>
			<centroidY>47</centroidY>
		</spatialEntity>
		<spatialEntity spatialType="region" scaleAndSubsystem="Intracellular.APC">
			<clusteredness>1</clusteredness>
			<density>0.4713993745691636</density>
			<area>1</area>
			<perimeter>4</perimeter>
			<distanceFromOrigin>14.08900280360537</distanceFromOrigin>
			<angle>0</angle>
			<triangleMeasure>0</triangleMeasure>
			<rectangleMeasure>0</rectangleMeasure>
			<circleMeasure>0</circleMeasure>
			<centroidX>33</centroidX>
			<centroidY>39</centroidY>
		</spatialEntity>
		<spatialEntity spatialType="region" scaleAndSubsystem="Intracellular.APC">
			<clusteredness>1</clusteredness>
			<density>0.4713993745691636</density>
			<area>3</area>
			<perimeter>8</perimeter>
			<distanceFromOrigin>8.514693182963201</distanceFromOrigin>
			<angle>8.74616226255521</angle>
			<triangleMeasure>1</triangleMeasure>
			<rectangleMeasure>0.5000000894069832</rectangleMeasure>
			<circleMeasure>0.1591549430918953</circleMeasure>
			<centroidX>19.66667</centroidX>
			<centroidY>32.33334</centroidY>
		</spatialEntity>
		<spatialEntity spatialType="region" scaleAndSubsystem="Intracellular.APC">
			<clusteredness>1</clusteredness>
			<density>0.4713993745691636</density>
			<area>1</area>
			<perimeter>4</perimeter>
			<distanceFromOrigin>20.40833163195855</distanceFromOrigin>
			<angle>0</angle>
			<triangleMeasure>0</triangleMeasure>
			<rectangleMeasure>0</rectangleMeasure>
			<circleMeasure>0</circleMeasure>
			<centroidX>9</centroidX>
			<centroidY>16</centroidY>
		</spatialEntity>
		<spatialEntity spatialType="region" scaleAndSubsystem="Intracellular.APC">
			<clusteredness>1</clusteredness>
			<density>0.4713993745691636</density>
			<area>1</area>
			<perimeter>4</perimeter>
			<distanceFromOrigin>20.55480479109447</distanceFromOrigin>
			<angle>0</angle>
			<triangleMeasure>0</triangleMeasure>
			<rectangleMeasure>0</rectangleMeasure>
			<circleMeasure>0</circleMeasure>
			<centroidX>33</centroidX>
			<centroidY>7</centroidY>
		</spatialEntity>
		<numericStateVariable scaleAndSubsystem="Intracellular.APC">
			<name>avgClusterednessRegions</name>
			<value>0.03785487526246723</value>
		</numericStateVariable>
		<numericStateVariable scaleAndSubsystem="Intracellular.CDK1">
			<name>avgClusterednessRegions</name>
			<value>0.03785487526246723</value>
		</numericStateVariable>
		<numericStateVariable scaleAndSubsystem="Intracellular.Plk1">
			<name>avgClusterednessRegions</name>
			<value>0.03785487526246723</value>
		</numericStateVariable>
		<numericStateVariable scaleAndSubsystem="Cellular.Embryo">
			<name>avgClusterednessRegions</name>
			<value>0.03785487526246723</value>
		</numericStateVariable>
		<numericStateVariable scaleAndSubsystem="Intracellular.APC">
			<name>avgDensityRegions</name>
			<value>0.4713993745691636</value>
		</numericStateVariable>
		<numericStateVariable scaleAndSubsystem="Intracellular.CDK1">
			<name>avgDensityRegions</name>
			<value>0.412081849341299</value>
		</numericStateVariable>
		<numericStateVariable scaleAndSubsystem="Intracellular.Plk1">
			<name>avgDensityRegions</name>
			<value>0.4993312162511489</value>
		</numericStateVariable>
		<numericStateVariable scaleAndSubsystem="Cellular.Embryo">
			<name>avgDensityRegions</name>
			<value>0.5</value>
		</numericStateVariable>
	</timepoint>
	<timepoint value="60">
		<spatialEntity spatialType="region" scaleAndSubsystem="Cellular.Embryo">
			<clusteredness>1</clusteredness>
			<density>0.5</density>
			<area>1</area>
			<perimeter>4</perimeter>
			<distanceFromOrigin>23.63260459619295</distanceFromOrigin>
			<angle>0</angle>
			<triangleMeasure>0</triangleMeasure>
			<rectangleMeasure>0</rectangleMeasure>
			<circleMeasure>0</circleMeasure>
			<centroidX>29</centroidX>
			<centroidY>50</centroidY>
		</spatialEntity>
		<spatialEntity spatialType="region" scaleAndSubsystem="Cellular.Embryo">
			<clusteredness>1</clusteredness>
			<density>0.5</density>
			<area>1</area>
			<perimeter>4</perimeter>
			<distanceFromOrigin>23.03258561256204</distanceFromOrigin>
			<angle>0</angle>
			<triangleMeasure>0</triangleMeasure>
			<rectangleMeasure>0</rectangleMeasure>
			<circleMeasure>0</circleMeasure>
			<centroidX>16</centroidX>
			<centroidY>47</centroidY>
		</spatialEntity>
		<spatialEntity spatialType="region" scaleAndSubsystem="Cellular.Embryo">
			<clusteredness>1</clusteredness>
			<density>0.5</density>
			<area>1</area>
			<perimeter>4</perimeter>
			<distanceFromOrigin>14.57737973711325</distanceFromOrigin>
			<angle>0</angle>
			<triangleMeasure>0</triangleMeasure>
			<rectangleMeasure>0</rectangleMeasure>
			<circleMeasure>0</circleMeasure>
			<centroidX>34</centroidX>
			<centroidY>39</centroidY>
		</spatialEntity>
		<spatialEntity spatialType="region" scaleAndSubsystem="Cellular.Embryo">
			<clusteredness>1</clusteredness>
			<density>0.75</density>
			<area>2</area>
			<perimeter>6</perimeter>
			<distanceFromOrigin>8.514693182963201</distanceFromOrigin>
			<angle>3.982520571829032</angle>
			<triangleMeasure>0</triangleMeasure>
			<rectangleMeasure>0</rectangleMeasure>
			<circleMeasure>0</circleMeasure>
			<centroidX>19.5</centroidX>
			<centroidY>32</centroidY>
		</spatialEntity>
		<spatialEntity spatialType="region" scaleAndSubsystem="Cellular.Embryo">
			<clusteredness>1</clusteredness>
			<density>0.5</density>
			<area>1</area>
			<perimeter>4</perimeter>
			<distanceFromOrigin>19.03943276465977</distanceFromOrigin>
			<angle>0</angle>
			<triangleMeasure>0</triangleMeasure>
			<rectangleMeasure>0</rectangleMeasure>
			<circleMeasure>0</circleMeasure>
			<centroidX>10</centroidX>
			<centroidY>17</centroidY>
		</spatialEntity>
		<spatialEntity spatialType="region" scaleAndSubsystem="Cellular.Embryo">
			<clusteredness>1</clusteredness>
			<density>0.5</density>
			<area>1</area>
			<perimeter>4</perimeter>
			<distanceFromOrigin>20.55480479109447</distanceFromOrigin>
			<angle>0</angle>
			<triangleMeasure>0</triangleMeasure>
			<rectangleMeasure>0</rectangleMeasure>
			<circleMeasure>0</circleMeasure>
			<centroidX>33</centroidX>
			<centroidY>7</centroidY>
		</spatialEntity>
		<spatialEntity spatialType="region" scaleAndSubsystem="Intracellular.CDK1">
			<clusteredness>1</clusteredness>
			<density>0.2884103812423407</density>
			<area>1</area>
			<perimeter>4</perimeter>
			<distanceFromOrigin>23.63260459619295</distanceFromOrigin>
			<angle>0</angle>
			<triangleMeasure>0</triangleMeasure>
			<rectangleMeasure>0</rectangleMeasure>
			<circleMeasure>0</circleMeasure>
			<centroidX>29</centroidX>
			<centroidY>50</centroidY>
		</spatialEntity>
		<spatialEntity spatialType="region" scaleAndSubsystem="Intracellular.CDK1">
			<clusteredness>1</clusteredness>
			<density>0.2884103812423407</density>
			<area>1</area>
			<perimeter>4</perimeter>
			<distanceFromOrigin>23.03258561256204</distanceFromOrigin>
			<angle>0</angle>
			<triangleMeasure>0</triangleMeasure>
			<rectangleMeasure>0</rectangleMeasure>
			<circleMeasure>0</circleMeasure>
			<centroidX>16</centroidX>
			<centroidY>47</centroidY>
		</spatialEntity>
		<spatialEntity spatialType="region" scaleAndSubsystem="Intracellular.CDK1">
			<clusteredness>1</clusteredness>
			<density>0.2884103812423407</density>
			<area>1</area>
			<perimeter>4</perimeter>
			<distanceFromOrigin>14.57737973711325</distanceFromOrigin>
			<angle>0</angle>
			<triangleMeasure>0</triangleMeasure>
			<rectangleMeasure>0</rectangleMeasure>
			<circleMeasure>0</circleMeasure>
			<centroidX>34</centroidX>
			<centroidY>39</centroidY>
		</spatialEntity>
		<spatialEntity spatialType="region" scaleAndSubsystem="Intracellular.CDK1">
			<clusteredness>1</clusteredness>
			<density>0.432615571863511</density>
			<area>2</area>
			<perimeter>6</perimeter>
			<distanceFromOrigin>8.514693182963201</distanceFromOrigin>
			<angle>3.982520571829032</angle>
			<triangleMeasure>0</triangleMeasure>
			<rectangleMeasure>0</rectangleMeasure>
			<circleMeasure>0</circleMeasure>
			<centroidX>19.5</centroidX>
			<centroidY>32</centroidY>
		</spatialEntity>
		<spatialEntity spatialType="region" scaleAndSubsystem="Intracellular.CDK1">
			<clusteredness>1</clusteredness>
			<density>0.2884103812423407</density>
			<area>1</area>
			<perimeter>4</perimeter>
			<distanceFromOrigin>19.03943276465977</distanceFromOrigin>
			<angle>0</angle>
			<triangleMeasure>0</triangleMeasure>
			<rectangleMeasure>0</rectangleMeasure>
			<circleMeasure>0</circleMeasure>
			<centroidX>10</centroidX>
			<centroidY>17</centroidY>
		</spatialEntity>
		<spatialEntity spatialType="region" scaleAndSubsystem="Intracellular.CDK1">
			<clusteredness>1</clusteredness>
			<density>0.2884103812423407</density>
			<area>1</area>
			<perimeter>4</perimeter>
			<distanceFromOrigin>20.55480479109447</distanceFromOrigin>
			<angle>0</angle>
			<triangleMeasure>0</triangleMeasure>
			<rectangleMeasure>0</rectangleMeasure>
			<circleMeasure>0</circleMeasure>
			<centroidX>33</centroidX>
			<centroidY>7</centroidY>
		</spatialEntity>
		<spatialEntity spatialType="region" scaleAndSubsystem="Intracellular.Plk1">
			<clusteredness>1</clusteredness>
			<density>0.4266671573414522</density>
			<area>1</area>
			<perimeter>4</perimeter>
			<distanceFromOrigin>23.63260459619295</distanceFromOrigin>
			<angle>0</angle>
			<triangleMeasure>0</triangleMeasure>
			<rectangleMeasure>0</rectangleMeasure>
			<circleMeasure>0</circleMeasure>
			<centroidX>29</centroidX>
			<centroidY>50</centroidY>
		</spatialEntity>
		<spatialEntity spatialType="region" scaleAndSubsystem="Intracellular.Plk1">
			<clusteredness>1</clusteredness>
			<density>0.4266671573414522</density>
			<area>1</area>
			<perimeter>4</perimeter>
			<distanceFromOrigin>23.03258561256204</distanceFromOrigin>
			<angle>0</angle>
			<triangleMeasure>0</triangleMeasure>
			<rectangleMeasure>0</rectangleMeasure>
			<circleMeasure>0</circleMeasure>
			<centroidX>16</centroidX>
			<centroidY>47</centroidY>
		</spatialEntity>
		<spatialEntity spatialType="region" scaleAndSubsystem="Intracellular.Plk1">
			<clusteredness>1</clusteredness>
			<density>0.4266671573414522</density>
			<area>1</area>
			<perimeter>4</perimeter>
			<distanceFromOrigin>14.57737973711325</distanceFromOrigin>
			<angle>0</angle>
			<triangleMeasure>0</triangleMeasure>
			<rectangleMeasure>0</rectangleMeasure>
			<circleMeasure>0</circleMeasure>
			<centroidX>34</centroidX>
			<centroidY>39</centroidY>
		</spatialEntity>
		<spatialEntity spatialType="region" scaleAndSubsystem="Intracellular.Plk1">
			<clusteredness>1</clusteredness>
			<density>0.6400007360121783</density>
			<area>2</area>
			<perimeter>6</perimeter>
			<distanceFromOrigin>8.514693182963201</distanceFromOrigin>
			<angle>3.982520571829032</angle>
			<triangleMeasure>0</triangleMeasure>
			<rectangleMeasure>0</rectangleMeasure>
			<circleMeasure>0</circleMeasure>
			<centroidX>19.5</centroidX>
			<centroidY>32</centroidY>
		</spatialEntity>
		<spatialEntity spatialType="region" scaleAndSubsystem="Intracellular.Plk1">
			<clusteredness>1</clusteredness>
			<density>0.4266671573414522</density>
			<area>1</area>
			<perimeter>4</perimeter>
			<distanceFromOrigin>19.03943276465977</distanceFromOrigin>
			<angle>0</angle>
			<triangleMeasure>0</triangleMeasure>
			<rectangleMeasure>0</rectangleMeasure>
			<circleMeasure>0</circleMeasure>
			<centroidX>10</centroidX>
			<centroidY>17</centroidY>
		</spatialEntity>
		<spatialEntity spatialType="region" scaleAndSubsystem="Intracellular.Plk1">
			<clusteredness>1</clusteredness>
			<density>0.4266671573414522</density>
			<area>1</area>
			<perimeter>4</perimeter>
			<distanceFromOrigin>20.55480479109447</distanceFromOrigin>
			<angle>0</angle>
			<triangleMeasure>0</triangleMeasure>
			<rectangleMeasure>0</rectangleMeasure>
			<circleMeasure>0</circleMeasure>
			<centroidX>33</centroidX>
			<centroidY>7</centroidY>
		</spatialEntity>
		<spatialEntity spatialType="region" scaleAndSubsystem="Intracellular.APC">
			<clusteredness>1</clusteredness>
			<density>0.4999991024241728</density>
			<area>1</area>
			<perimeter>4</perimeter>
			<distanceFromOrigin>23.63260459619295</distanceFromOrigin>
			<angle>0</angle>
			<triangleMeasure>0</triangleMeasure>
			<rectangleMeasure>0</rectangleMeasure>
			<circleMeasure>0</circleMeasure>
			<centroidX>29</centroidX>
			<centroidY>50</centroidY>
		</spatialEntity>
		<spatialEntity spatialType="region" scaleAndSubsystem="Intracellular.APC">
			<clusteredness>1</clusteredness>
			<density>0.4999991024241728</density>
			<area>1</area>
			<perimeter>4</perimeter>
			<distanceFromOrigin>23.03258561256204</distanceFromOrigin>
			<angle>0</angle>
			<triangleMeasure>0</triangleMeasure>
			<rectangleMeasure>0</rectangleMeasure>
			<circleMeasure>0</circleMeasure>
			<centroidX>16</centroidX>
			<centroidY>47</centroidY>
		</spatialEntity>
		<spatialEntity spatialType="region" scaleAndSubsystem="Intracellular.APC">
			<clusteredness>1</clusteredness>
			<density>0.4999991024241728</density>
			<area>1</area>
			<perimeter>4</perimeter>
			<distanceFromOrigin>14.57737973711325</distanceFromOrigin>
			<angle>0</angle>
			<triangleMeasure>0</triangleMeasure>
			<rectangleMeasure>0</rectangleMeasure>
			<circleMeasure>0</circleMeasure>
			<centroidX>34</centroidX>
			<centroidY>39</centroidY>
		</spatialEntity>
		<spatialEntity spatialType="region" scaleAndSubsystem="Intracellular.APC">
			<clusteredness>1</clusteredness>
			<density>0.7499995512120864</density>
			<area>2</area>
			<perimeter>6</perimeter>
			<distanceFromOrigin>8.514693182963201</distanceFromOrigin>
			<angle>3.982520571829032</angle>
			<triangleMeasure>0</triangleMeasure>
			<rectangleMeasure>0</rectangleMeasure>
			<circleMeasure>0</circleMeasure>
			<centroidX>19.5</centroidX>
			<centroidY>32</centroidY>
		</spatialEntity>
		<spatialEntity spatialType="region" scaleAndSubsystem="Intracellular.APC">
			<clusteredness>1</clusteredness>
			<density>0.4999991024241728</density>
			<area>1</area>
			<perimeter>4</perimeter>
			<distanceFromOrigin>19.03943276465977</distanceFromOrigin>
			<angle>0</angle>
			<triangleMeasure>0</triangleMeasure>
			<rectangleMeasure>0</rectangleMeasure>
			<circleMeasure>0</circleMeasure>
			<centroidX>10</centroidX>
			<centroidY>17</centroidY>
		</spatialEntity>
		<spatialEntity spatialType="region" scaleAndSubsystem="Intracellular.APC">
			<clusteredness>1</clusteredness>
			<density>0.4999991024241728</density>
			<area>1</area>
			<perimeter>4</perimeter>
			<distanceFromOrigin>20.55480479109447</distanceFromOrigin>
			<angle>0</angle>
			<triangleMeasure>0</triangleMeasure>
			<rectangleMeasure>0</rectangleMeasure>
			<circleMeasure>0</circleMeasure>
			<centroidX>33</centroidX>
			<centroidY>7</centroidY>
		</spatialEntity>
		<numericStateVariable scaleAndSubsystem="Intracellular.APC">
			<name>avgClusterednessRegions</name>
			<value>0.03864768762072761</value>
		</numericStateVariable>
		<numericStateVariable scaleAndSubsystem="Intracellular.CDK1">
			<name>avgClusterednessRegions</name>
			<value>0.03864768762072761</value>
		</numericStateVariable>
		<numericStateVariable scaleAndSubsystem="Intracellular.Plk1">
			<name>avgClusterednessRegions</name>
			<value>0.03864768762072761</value>
		</numericStateVariable>
		<numericStateVariable scaleAndSubsystem="Cellular.Embryo">
			<name>avgClusterednessRegions</name>
			<value>0.03864768762072761</value>
		</numericStateVariable>
		<numericStateVariable scaleAndSubsystem="Intracellular.APC">
			<name>avgDensityRegions</name>
			<value>0.5416658438888251</value>
		</numericStateVariable>
		<numericStateVariable scaleAndSubsystem="Intracellular.CDK1">
			<name>avgDensityRegions</name>
			<value>0.3124445796792024</value>
		</numericStateVariable>
		<numericStateVariable scaleAndSubsystem="Intracellular.Plk1">
			<name>avgDensityRegions</name>
			<value>0.4622227537865731</value>
		</numericStateVariable>
		<numericStateVariable scaleAndSubsystem="Cellular.Embryo">
			<name>avgDensityRegions</name>
			<value>0.5416666666666666</value>
		</numericStateVariable>
	</timepoint>
	<timepoint value="61">
		<spatialEntity spatialType="region" scaleAndSubsystem="Cellular.Embryo">
			<clusteredness>1</clusteredness>
			<density>0.5</density>
			<area>1</area>
			<perimeter>4</perimeter>
			<distanceFromOrigin>22.7705950734714</distanceFromOrigin>
			<angle>0</angle>
			<triangleMeasure>0</triangleMeasure>
			<rectangleMeasure>0</rectangleMeasure>
			<circleMeasure>0</circleMeasure>
			<centroidX>30</centroidX>
			<centroidY>49</centroidY>
		</spatialEntity>
		<spatialEntity spatialType="region" scaleAndSubsystem="Cellular.Embryo">
			<clusteredness>1</clusteredness>
			<density>0.5</density>
			<area>1</area>
			<perimeter>4</perimeter>
			<distanceFromOrigin>23.03258561256204</distanceFromOrigin>
			<angle>0</angle>
			<triangleMeasure>0</triangleMeasure>
			<rectangleMeasure>0</rectangleMeasure>
			<circleMeasure>0</circleMeasure>
			<centroidX>16</centroidX>
			<centroidY>47</centroidY>
		</spatialEntity>
		<spatialEntity spatialType="region" scaleAndSubsystem="Cellular.Embryo">
			<clusteredness>1</clusteredness>
			<density>0.5</density>
			<area>1</area>
			<perimeter>4</perimeter>
			<distanceFromOrigin>15.4434452114805</distanceFromOrigin>
			<angle>0</angle>
			<triangleMeasure>0</triangleMeasure>
			<rectangleMeasure>0</rectangleMeasure>
			<circleMeasure>0</circleMeasure>
			<centroidX>34</centroidX>
			<centroidY>40</centroidY>
		</spatialEntity>
		<spatialEntity spatialType="region" scaleAndSubsystem="Cellular.Embryo">
			<clusteredness>1</clusteredness>
			<density>0.75</density>
			<area>2</area>
			<perimeter>6</perimeter>
			<distanceFromOrigin>8.514693182963201</distanceFromOrigin>
			<angle>3.982520571829032</angle>
			<triangleMeasure>0</triangleMeasure>
			<rectangleMeasure>0</rectangleMeasure>
			<circleMeasure>0</circleMeasure>
			<centroidX>19.5</centroidX>
			<centroidY>32</centroidY>
		</spatialEntity>
		<spatialEntity spatialType="region" scaleAndSubsystem="Cellular.Embryo">
			<clusteredness>1</clusteredness>
			<density>0.5</density>
			<area>1</area>
			<perimeter>4</perimeter>
			<distanceFromOrigin>19.91230775173988</distanceFromOrigin>
			<angle>0</angle>
			<triangleMeasure>0</triangleMeasure>
			<rectangleMeasure>0</rectangleMeasure>
			<circleMeasure>0</circleMeasure>
			<centroidX>9</centroidX>
			<centroidY>17</centroidY>
		</spatialEntity>
		<spatialEntity spatialType="region" scaleAndSubsystem="Cellular.Embryo">
			<clusteredness>1</clusteredness>
			<density>0.5</density>
			<area>1</area>
			<perimeter>4</perimeter>
			<distanceFromOrigin>20.55480479109447</distanceFromOrigin>
			<angle>0</angle>
			<triangleMeasure>0</triangleMeasure>
			<rectangleMeasure>0</rectangleMeasure>
			<circleMeasure>0</circleMeasure>
			<centroidX>33</centroidX>
			<centroidY>7</centroidY>
		</spatialEntity>
		<spatialEntity spatialType="region" scaleAndSubsystem="Intracellular.CDK1">
			<clusteredness>1</clusteredness>
			<density>0.2118059794108073</density>
			<area>1</area>
			<perimeter>4</perimeter>
			<distanceFromOrigin>22.7705950734714</distanceFromOrigin>
			<angle>0</angle>
			<triangleMeasure>0</triangleMeasure>
			<rectangleMeasure>0</rectangleMeasure>
			<circleMeasure>0</circleMeasure>
			<centroidX>30</centroidX>
			<centroidY>49</centroidY>
		</spatialEntity>
		<spatialEntity spatialType="region" scaleAndSubsystem="Intracellular.CDK1">
			<clusteredness>1</clusteredness>
			<density>0.2118059794108073</density>
			<area>1</area>
			<perimeter>4</perimeter>
			<distanceFromOrigin>23.03258561256204</distanceFromOrigin>
			<angle>0</angle>
			<triangleMeasure>0</triangleMeasure>
			<rectangleMeasure>0</rectangleMeasure>
			<circleMeasure>0</circleMeasure>
			<centroidX>16</centroidX>
			<centroidY>47</centroidY>
		</spatialEntity>
		<spatialEntity spatialType="region" scaleAndSubsystem="Intracellular.CDK1">
			<clusteredness>1</clusteredness>
			<density>0.2118059794108073</density>
			<area>1</area>
[truncated: 1,071,013 more chars]
