# Supplementary material for: A Novel Method to Verify Multilevel Computational Models of Biological Systems Using Multiscale Spatio-Temporal Meta Model Checking
Source: PLoS One. 2016 May 17;11(5):e0154847. doi: 10.1371/journal.pone.0154847 (PMC4871515; doi:10.1371/journal.pone.0154847)
Supplement: S3 Dataset — (ZIP) [file pone.0154847.s024.zip › xenopus_laevis_cell_cycle_2015-01-12-14_25_14.xml]

<?xml version="1.0" encoding="utf-8"?>
<!--Warning! This xml file was automatically generated by a C++ program using the Boost PropertyTree library.-->
<experiment>
	<timepoint value="0">
		<spatialEntity spatialType="region" scaleAndSubsystem="Cellular.Embryo">
			<clusteredness>1</clusteredness>
			<density>0.5</density>
			<area>1</area>
			<perimeter>4</perimeter>
			<distanceFromOrigin>10.51189802081432</distanceFromOrigin>
			<angle>0</angle>
			<triangleMeasure>0</triangleMeasure>
			<rectangleMeasure>0</rectangleMeasure>
			<circleMeasure>0</circleMeasure>
			<centroidX>22</centroidX>
			<centroidY>36</centroidY>
		</spatialEntity>
		<spatialEntity spatialType="region" scaleAndSubsystem="Intracellular.CDK1">
			<clusteredness>1</clusteredness>
			<density>0.2449443443148744</density>
			<area>1</area>
			<perimeter>4</perimeter>
			<distanceFromOrigin>10.51189802081432</distanceFromOrigin>
			<angle>0</angle>
			<triangleMeasure>0</triangleMeasure>
			<rectangleMeasure>0</rectangleMeasure>
			<circleMeasure>0</circleMeasure>
			<centroidX>22</centroidX>
			<centroidY>36</centroidY>
		</spatialEntity>
		<numericStateVariable scaleAndSubsystem="Intracellular.APC">
			<name>avgClusterednessRegions</name>
			<value>1</value>
		</numericStateVariable>
		<numericStateVariable scaleAndSubsystem="Intracellular.CDK1">
			<name>avgClusterednessRegions</name>
			<value>1</value>
		</numericStateVariable>
		<numericStateVariable scaleAndSubsystem="Intracellular.Plk1">
			<name>avgClusterednessRegions</name>
			<value>1</value>
		</numericStateVariable>
		<numericStateVariable scaleAndSubsystem="Cellular.Embryo">
			<name>avgClusterednessRegions</name>
			<value>1</value>
		</numericStateVariable>
		<numericStateVariable scaleAndSubsystem="Intracellular.APC">
			<name>avgDensityRegions</name>
			<value>0</value>
		</numericStateVariable>
		<numericStateVariable scaleAndSubsystem="Intracellular.CDK1">
			<name>avgDensityRegions</name>
			<value>0.2449443443148744</value>
		</numericStateVariable>
		<numericStateVariable scaleAndSubsystem="Intracellular.Plk1">
			<name>avgDensityRegions</name>
			<value>0</value>
		</numericStateVariable>
		<numericStateVariable scaleAndSubsystem="Cellular.Embryo">
			<name>avgDensityRegions</name>
			<value>0.5</value>
		</numericStateVariable>
	</timepoint>
	<timepoint value="1">
		<spatialEntity spatialType="region" scaleAndSubsystem="Cellular.Embryo">
			<clusteredness>1</clusteredness>
			<density>0.5</density>
			<area>1</area>
			<perimeter>4</perimeter>
			<distanceFromOrigin>12.02081528017131</distanceFromOrigin>
			<angle>0</angle>
			<triangleMeasure>0</triangleMeasure>
			<rectangleMeasure>0</rectangleMeasure>
			<circleMeasure>0</circleMeasure>
			<centroidX>23</centroidX>
			<centroidY>38</centroidY>
		</spatialEntity>
		<spatialEntity spatialType="region" scaleAndSubsystem="Intracellular.CDK1">
			<clusteredness>1</clusteredness>
			<density>0.2645398906632966</density>
			<area>1</area>
			<perimeter>4</perimeter>
			<distanceFromOrigin>12.02081528017131</distanceFromOrigin>
			<angle>0</angle>
			<triangleMeasure>0</triangleMeasure>
			<rectangleMeasure>0</rectangleMeasure>
			<circleMeasure>0</circleMeasure>
			<centroidX>23</centroidX>
			<centroidY>38</centroidY>
		</spatialEntity>
		<spatialEntity spatialType="region" scaleAndSubsystem="Intracellular.Plk1">
			<clusteredness>1</clusteredness>
			<density>0.00293585319145053</density>
			<area>1</area>
			<perimeter>4</perimeter>
			<distanceFromOrigin>12.02081528017131</distanceFromOrigin>
			<angle>0</angle>
			<triangleMeasure>0</triangleMeasure>
			<rectangleMeasure>0</rectangleMeasure>
			<circleMeasure>0</circleMeasure>
			<centroidX>23</centroidX>
			<centroidY>38</centroidY>
		</spatialEntity>
		<numericStateVariable scaleAndSubsystem="Intracellular.APC">
			<name>avgClusterednessRegions</name>
			<value>1</value>
		</numericStateVariable>
		<numericStateVariable scaleAndSubsystem="Intracellular.CDK1">
			<name>avgClusterednessRegions</name>
			<value>1</value>
		</numericStateVariable>
		<numericStateVariable scaleAndSubsystem="Intracellular.Plk1">
			<name>avgClusterednessRegions</name>
			<value>1</value>
		</numericStateVariable>
		<numericStateVariable scaleAndSubsystem="Cellular.Embryo">
			<name>avgClusterednessRegions</name>
			<value>1</value>
		</numericStateVariable>
		<numericStateVariable scaleAndSubsystem="Intracellular.APC">
			<name>avgDensityRegions</name>
			<value>0</value>
		</numericStateVariable>
		<numericStateVariable scaleAndSubsystem="Intracellular.CDK1">
			<name>avgDensityRegions</name>
			<value>0.2645398906632966</value>
		</numericStateVariable>
		<numericStateVariable scaleAndSubsystem="Intracellular.Plk1">
			<name>avgDensityRegions</name>
			<value>0.00293585319145053</value>
		</numericStateVariable>
		<numericStateVariable scaleAndSubsystem="Cellular.Embryo">
			<name>avgDensityRegions</name>
			<value>0.5</value>
		</numericStateVariable>
	</timepoint>
	<timepoint value="2">
		<spatialEntity spatialType="region" scaleAndSubsystem="Cellular.Embryo">
			<clusteredness>1</clusteredness>
			<density>0.5</density>
			<area>1</area>
			<perimeter>4</perimeter>
			<distanceFromOrigin>12.02081528017131</distanceFromOrigin>
			<angle>0</angle>
			<triangleMeasure>0</triangleMeasure>
			<rectangleMeasure>0</rectangleMeasure>
			<circleMeasure>0</circleMeasure>
			<centroidX>23</centroidX>
			<centroidY>38</centroidY>
		</spatialEntity>
		<spatialEntity spatialType="region" scaleAndSubsystem="Intracellular.CDK1">
			<clusteredness>1</clusteredness>
			<density>0.2841354370117187</density>
			<area>1</area>
			<perimeter>4</perimeter>
			<distanceFromOrigin>12.02081528017131</distanceFromOrigin>
			<angle>0</angle>
			<triangleMeasure>0</triangleMeasure>
			<rectangleMeasure>0</rectangleMeasure>
			<circleMeasure>0</circleMeasure>
			<centroidX>23</centroidX>
			<centroidY>38</centroidY>
		</spatialEntity>
		<spatialEntity spatialType="region" scaleAndSubsystem="Intracellular.Plk1">
			<clusteredness>1</clusteredness>
			<density>0.007657244626213523</density>
			<area>1</area>
			<perimeter>4</perimeter>
			<distanceFromOrigin>12.02081528017131</distanceFromOrigin>
			<angle>0</angle>
			<triangleMeasure>0</triangleMeasure>
			<rectangleMeasure>0</rectangleMeasure>
			<circleMeasure>0</circleMeasure>
			<centroidX>23</centroidX>
			<centroidY>38</centroidY>
		</spatialEntity>
		<numericStateVariable scaleAndSubsystem="Intracellular.APC">
			<name>avgClusterednessRegions</name>
			<value>1</value>
		</numericStateVariable>
		<numericStateVariable scaleAndSubsystem="Intracellular.CDK1">
			<name>avgClusterednessRegions</name>
			<value>1</value>
		</numericStateVariable>
		<numericStateVariable scaleAndSubsystem="Intracellular.Plk1">
			<name>avgClusterednessRegions</name>
			<value>1</value>
		</numericStateVariable>
		<numericStateVariable scaleAndSubsystem="Cellular.Embryo">
			<name>avgClusterednessRegions</name>
			<value>1</value>
		</numericStateVariable>
		<numericStateVariable scaleAndSubsystem="Intracellular.APC">
			<name>avgDensityRegions</name>
			<value>0</value>
		</numericStateVariable>
		<numericStateVariable scaleAndSubsystem="Intracellular.CDK1">
			<name>avgDensityRegions</name>
			<value>0.2841354370117187</value>
		</numericStateVariable>
		<numericStateVariable scaleAndSubsystem="Intracellular.Plk1">
			<name>avgDensityRegions</name>
			<value>0.007657244626213523</value>
		</numericStateVariable>
		<numericStateVariable scaleAndSubsystem="Cellular.Embryo">
			<name>avgDensityRegions</name>
			<value>0.5</value>
		</numericStateVariable>
	</timepoint>
	<timepoint value="3">
		<spatialEntity spatialType="region" scaleAndSubsystem="Cellular.Embryo">
			<clusteredness>1</clusteredness>
			<density>0.5</density>
			<area>1</area>
			<perimeter>4</perimeter>
			<distanceFromOrigin>12.02081528017131</distanceFromOrigin>
			<angle>0</angle>
			<triangleMeasure>0</triangleMeasure>
			<rectangleMeasure>0</rectangleMeasure>
			<circleMeasure>0</circleMeasure>
			<centroidX>23</centroidX>
			<centroidY>38</centroidY>
		</spatialEntity>
		<spatialEntity spatialType="region" scaleAndSubsystem="Intracellular.CDK1">
			<clusteredness>1</clusteredness>
			<density>0.3037309833601409</density>
			<area>1</area>
			<perimeter>4</perimeter>
			<distanceFromOrigin>12.02081528017131</distanceFromOrigin>
			<angle>0</angle>
			<triangleMeasure>0</triangleMeasure>
			<rectangleMeasure>0</rectangleMeasure>
			<circleMeasure>0</circleMeasure>
			<centroidX>23</centroidX>
			<centroidY>38</centroidY>
		</spatialEntity>
		<spatialEntity spatialType="region" scaleAndSubsystem="Intracellular.Plk1">
			<clusteredness>1</clusteredness>
			<density>0.0152503724191703</density>
			<area>1</area>
			<perimeter>4</perimeter>
			<distanceFromOrigin>12.02081528017131</distanceFromOrigin>
			<angle>0</angle>
			<triangleMeasure>0</triangleMeasure>
			<rectangleMeasure>0</rectangleMeasure>
			<circleMeasure>0</circleMeasure>
			<centroidX>23</centroidX>
			<centroidY>38</centroidY>
		</spatialEntity>
		<numericStateVariable scaleAndSubsystem="Intracellular.APC">
			<name>avgClusterednessRegions</name>
			<value>1</value>
		</numericStateVariable>
		<numericStateVariable scaleAndSubsystem="Intracellular.CDK1">
			<name>avgClusterednessRegions</name>
			<value>1</value>
		</numericStateVariable>
		<numericStateVariable scaleAndSubsystem="Intracellular.Plk1">
			<name>avgClusterednessRegions</name>
			<value>1</value>
		</numericStateVariable>
		<numericStateVariable scaleAndSubsystem="Cellular.Embryo">
			<name>avgClusterednessRegions</name>
			<value>1</value>
		</numericStateVariable>
		<numericStateVariable scaleAndSubsystem="Intracellular.APC">
			<name>avgDensityRegions</name>
			<value>0</value>
		</numericStateVariable>
		<numericStateVariable scaleAndSubsystem="Intracellular.CDK1">
			<name>avgDensityRegions</name>
			<value>0.3037309833601409</value>
		</numericStateVariable>
		<numericStateVariable scaleAndSubsystem="Intracellular.Plk1">
			<name>avgDensityRegions</name>
			<value>0.0152503724191703</value>
		</numericStateVariable>
		<numericStateVariable scaleAndSubsystem="Cellular.Embryo">
			<name>avgDensityRegions</name>
			<value>0.5</value>
		</numericStateVariable>
	</timepoint>
	<timepoint value="4">
		<spatialEntity spatialType="region" scaleAndSubsystem="Cellular.Embryo">
			<clusteredness>1</clusteredness>
			<density>0.5</density>
			<area>1</area>
			<perimeter>4</perimeter>
			<distanceFromOrigin>12.02081528017131</distanceFromOrigin>
			<angle>0</angle>
			<triangleMeasure>0</triangleMeasure>
			<rectangleMeasure>0</rectangleMeasure>
			<circleMeasure>0</circleMeasure>
			<centroidX>23</centroidX>
			<centroidY>38</centroidY>
		</spatialEntity>
		<spatialEntity spatialType="region" scaleAndSubsystem="Intracellular.CDK1">
			<clusteredness>1</clusteredness>
			<density>0.3233265297085631</density>
			<area>1</area>
			<perimeter>4</perimeter>
			<distanceFromOrigin>12.02081528017131</distanceFromOrigin>
			<angle>0</angle>
			<triangleMeasure>0</triangleMeasure>
			<rectangleMeasure>0</rectangleMeasure>
			<circleMeasure>0</circleMeasure>
			<centroidX>23</centroidX>
			<centroidY>38</centroidY>
		</spatialEntity>
		<spatialEntity spatialType="region" scaleAndSubsystem="Intracellular.Plk1">
			<clusteredness>1</clusteredness>
			<density>0.02719018786561255</density>
			<area>1</area>
			<perimeter>4</perimeter>
			<distanceFromOrigin>12.02081528017131</distanceFromOrigin>
			<angle>0</angle>
			<triangleMeasure>0</triangleMeasure>
			<rectangleMeasure>0</rectangleMeasure>
			<circleMeasure>0</circleMeasure>
			<centroidX>23</centroidX>
			<centroidY>38</centroidY>
		</spatialEntity>
		<numericStateVariable scaleAndSubsystem="Intracellular.APC">
			<name>avgClusterednessRegions</name>
			<value>1</value>
		</numericStateVariable>
		<numericStateVariable scaleAndSubsystem="Intracellular.CDK1">
			<name>avgClusterednessRegions</name>
			<value>1</value>
		</numericStateVariable>
		<numericStateVariable scaleAndSubsystem="Intracellular.Plk1">
			<name>avgClusterednessRegions</name>
			<value>1</value>
		</numericStateVariable>
		<numericStateVariable scaleAndSubsystem="Cellular.Embryo">
			<name>avgClusterednessRegions</name>
			<value>1</value>
		</numericStateVariable>
		<numericStateVariable scaleAndSubsystem="Intracellular.APC">
			<name>avgDensityRegions</name>
			<value>0</value>
		</numericStateVariable>
		<numericStateVariable scaleAndSubsystem="Intracellular.CDK1">
			<name>avgDensityRegions</name>
			<value>0.3233265297085631</value>
		</numericStateVariable>
		<numericStateVariable scaleAndSubsystem="Intracellular.Plk1">
			<name>avgDensityRegions</name>
			<value>0.02719018786561255</value>
		</numericStateVariable>
		<numericStateVariable scaleAndSubsystem="Cellular.Embryo">
			<name>avgDensityRegions</name>
			<value>0.5</value>
		</numericStateVariable>
	</timepoint>
	<timepoint value="5">
		<spatialEntity spatialType="region" scaleAndSubsystem="Cellular.Embryo">
			<clusteredness>1</clusteredness>
			<density>0.5</density>
			<area>1</area>
			<perimeter>4</perimeter>
			<distanceFromOrigin>12.02081528017131</distanceFromOrigin>
			<angle>0</angle>
			<triangleMeasure>0</triangleMeasure>
			<rectangleMeasure>0</rectangleMeasure>
			<circleMeasure>0</circleMeasure>
			<centroidX>23</centroidX>
			<centroidY>38</centroidY>
		</spatialEntity>
		<spatialEntity spatialType="region" scaleAndSubsystem="Intracellular.CDK1">
			<clusteredness>1</clusteredness>
			<density>0.3429221059761796</density>
			<area>1</area>
			<perimeter>4</perimeter>
			<distanceFromOrigin>12.02081528017131</distanceFromOrigin>
			<angle>0</angle>
			<triangleMeasure>0</triangleMeasure>
			<rectangleMeasure>0</rectangleMeasure>
			<circleMeasure>0</circleMeasure>
			<centroidX>23</centroidX>
			<centroidY>38</centroidY>
		</spatialEntity>
		<spatialEntity spatialType="region" scaleAndSubsystem="Intracellular.Plk1">
			<clusteredness>1</clusteredness>
			<density>0.045330717049393</density>
			<area>1</area>
			<perimeter>4</perimeter>
			<distanceFromOrigin>12.02081528017131</distanceFromOrigin>
			<angle>0</angle>
			<triangleMeasure>0</triangleMeasure>
			<rectangleMeasure>0</rectangleMeasure>
			<circleMeasure>0</circleMeasure>
			<centroidX>23</centroidX>
			<centroidY>38</centroidY>
		</spatialEntity>
		<spatialEntity spatialType="region" scaleAndSubsystem="Intracellular.APC">
			<clusteredness>1</clusteredness>
			<density>1.000000013079318e-09</density>
			<area>1</area>
			<perimeter>4</perimeter>
			<distanceFromOrigin>12.02081528017131</distanceFromOrigin>
			<angle>0</angle>
			<triangleMeasure>0</triangleMeasure>
			<rectangleMeasure>0</rectangleMeasure>
			<circleMeasure>0</circleMeasure>
			<centroidX>23</centroidX>
			<centroidY>38</centroidY>
		</spatialEntity>
		<numericStateVariable scaleAndSubsystem="Intracellular.APC">
			<name>avgClusterednessRegions</name>
			<value>1</value>
		</numericStateVariable>
		<numericStateVariable scaleAndSubsystem="Intracellular.CDK1">
			<name>avgClusterednessRegions</name>
			<value>1</value>
		</numericStateVariable>
		<numericStateVariable scaleAndSubsystem="Intracellular.Plk1">
			<name>avgClusterednessRegions</name>
			<value>1</value>
		</numericStateVariable>
		<numericStateVariable scaleAndSubsystem="Cellular.Embryo">
			<name>avgClusterednessRegions</name>
			<value>1</value>
		</numericStateVariable>
		<numericStateVariable scaleAndSubsystem="Intracellular.APC">
			<name>avgDensityRegions</name>
			<value>1.000000013079318e-09</value>
		</numericStateVariable>
		<numericStateVariable scaleAndSubsystem="Intracellular.CDK1">
			<name>avgDensityRegions</name>
			<value>0.3429221059761796</value>
		</numericStateVariable>
		<numericStateVariable scaleAndSubsystem="Intracellular.Plk1">
			<name>avgDensityRegions</name>
			<value>0.045330717049393</value>
		</numericStateVariable>
		<numericStateVariable scaleAndSubsystem="Cellular.Embryo">
			<name>avgDensityRegions</name>
			<value>0.5</value>
		</numericStateVariable>
	</timepoint>
	<timepoint value="6">
		<spatialEntity spatialType="region" scaleAndSubsystem="Cellular.Embryo">
			<clusteredness>1</clusteredness>
			<density>0.5</density>
			<area>1</area>
			<perimeter>4</perimeter>
			<distanceFromOrigin>12.02081528017131</distanceFromOrigin>
			<angle>0</angle>
			<triangleMeasure>0</triangleMeasure>
			<rectangleMeasure>0</rectangleMeasure>
			<circleMeasure>0</circleMeasure>
			<centroidX>23</centroidX>
			<centroidY>38</centroidY>
		</spatialEntity>
		<spatialEntity spatialType="region" scaleAndSubsystem="Intracellular.CDK1">
			<clusteredness>1</clusteredness>
			<density>0.3625176224054075</density>
			<area>1</area>
			<perimeter>4</perimeter>
			<distanceFromOrigin>12.02081528017131</distanceFromOrigin>
			<angle>0</angle>
			<triangleMeasure>0</triangleMeasure>
			<rectangleMeasure>0</rectangleMeasure>
			<circleMeasure>0</circleMeasure>
			<centroidX>23</centroidX>
			<centroidY>38</centroidY>
		</spatialEntity>
		<spatialEntity spatialType="region" scaleAndSubsystem="Intracellular.Plk1">
			<clusteredness>1</clusteredness>
			<density>0.07175727545046338</density>
			<area>1</area>
			<perimeter>4</perimeter>
			<distanceFromOrigin>12.02081528017131</distanceFromOrigin>
			<angle>0</angle>
			<triangleMeasure>0</triangleMeasure>
			<rectangleMeasure>0</rectangleMeasure>
			<circleMeasure>0</circleMeasure>
			<centroidX>23</centroidX>
			<centroidY>38</centroidY>
		</spatialEntity>
		<spatialEntity spatialType="region" scaleAndSubsystem="Intracellular.APC">
			<clusteredness>1</clusteredness>
			<density>5.399999959170636e-08</density>
			<area>1</area>
			<perimeter>4</perimeter>
			<distanceFromOrigin>12.02081528017131</distanceFromOrigin>
			<angle>0</angle>
			<triangleMeasure>0</triangleMeasure>
			<rectangleMeasure>0</rectangleMeasure>
			<circleMeasure>0</circleMeasure>
			<centroidX>23</centroidX>
			<centroidY>38</centroidY>
		</spatialEntity>
		<numericStateVariable scaleAndSubsystem="Intracellular.APC">
			<name>avgClusterednessRegions</name>
			<value>1</value>
		</numericStateVariable>
		<numericStateVariable scaleAndSubsystem="Intracellular.CDK1">
			<name>avgClusterednessRegions</name>
			<value>1</value>
		</numericStateVariable>
		<numericStateVariable scaleAndSubsystem="Intracellular.Plk1">
			<name>avgClusterednessRegions</name>
			<value>1</value>
		</numericStateVariable>
		<numericStateVariable scaleAndSubsystem="Cellular.Embryo">
			<name>avgClusterednessRegions</name>
			<value>1</value>
		</numericStateVariable>
		<numericStateVariable scaleAndSubsystem="Intracellular.APC">
			<name>avgDensityRegions</name>
			<value>5.399999959170636e-08</value>
		</numericStateVariable>
		<numericStateVariable scaleAndSubsystem="Intracellular.CDK1">
			<name>avgDensityRegions</name>
			<value>0.3625176224054075</value>
		</numericStateVariable>
		<numericStateVariable scaleAndSubsystem="Intracellular.Plk1">
			<name>avgDensityRegions</name>
			<value>0.07175727545046338</value>
		</numericStateVariable>
		<numericStateVariable scaleAndSubsystem="Cellular.Embryo">
			<name>avgDensityRegions</name>
			<value>0.5</value>
		</numericStateVariable>
	</timepoint>
	<timepoint value="7">
		<spatialEntity spatialType="region" scaleAndSubsystem="Cellular.Embryo">
			<clusteredness>1</clusteredness>
			<density>0.5</density>
			<area>1</area>
			<perimeter>4</perimeter>
			<distanceFromOrigin>12.02081528017131</distanceFromOrigin>
			<angle>0</angle>
			<triangleMeasure>0</triangleMeasure>
			<rectangleMeasure>0</rectangleMeasure>
			<circleMeasure>0</circleMeasure>
			<centroidX>23</centroidX>
			<centroidY>38</centroidY>
		</spatialEntity>
		<spatialEntity spatialType="region" scaleAndSubsystem="Intracellular.CDK1">
			<clusteredness>1</clusteredness>
			<density>0.3821131986730239</density>
			<area>1</area>
			<perimeter>4</perimeter>
			<distanceFromOrigin>12.02081528017131</distanceFromOrigin>
			<angle>0</angle>
			<triangleMeasure>0</triangleMeasure>
			<rectangleMeasure>0</rectangleMeasure>
			<circleMeasure>0</circleMeasure>
			<centroidX>23</centroidX>
			<centroidY>38</centroidY>
		</spatialEntity>
		<spatialEntity spatialType="region" scaleAndSubsystem="Intracellular.Plk1">
			<clusteredness>1</clusteredness>
			<density>0.1084208918552773</density>
			<area>1</area>
			<perimeter>4</perimeter>
			<distanceFromOrigin>12.02081528017131</distanceFromOrigin>
			<angle>0</angle>
			<triangleMeasure>0</triangleMeasure>
			<rectangleMeasure>0</rectangleMeasure>
			<circleMeasure>0</circleMeasure>
			<centroidX>23</centroidX>
			<centroidY>38</centroidY>
		</spatialEntity>
		<spatialEntity spatialType="region" scaleAndSubsystem="Intracellular.APC">
			<clusteredness>1</clusteredness>
			<density>1.608000100389415e-06</density>
			<area>1</area>
			<perimeter>4</perimeter>
			<distanceFromOrigin>12.02081528017131</distanceFromOrigin>
			<angle>0</angle>
			<triangleMeasure>0</triangleMeasure>
			<rectangleMeasure>0</rectangleMeasure>
			<circleMeasure>0</circleMeasure>
			<centroidX>23</centroidX>
			<centroidY>38</centroidY>
		</spatialEntity>
		<numericStateVariable scaleAndSubsystem="Intracellular.APC">
			<name>avgClusterednessRegions</name>
			<value>1</value>
		</numericStateVariable>
		<numericStateVariable scaleAndSubsystem="Intracellular.CDK1">
			<name>avgClusterednessRegions</name>
			<value>1</value>
		</numericStateVariable>
		<numericStateVariable scaleAndSubsystem="Intracellular.Plk1">
			<name>avgClusterednessRegions</name>
			<value>1</value>
		</numericStateVariable>
		<numericStateVariable scaleAndSubsystem="Cellular.Embryo">
			<name>avgClusterednessRegions</name>
			<value>1</value>
		</numericStateVariable>
		<numericStateVariable scaleAndSubsystem="Intracellular.APC">
			<name>avgDensityRegions</name>
			<value>1.608000100389415e-06</value>
		</numericStateVariable>
		<numericStateVariable scaleAndSubsystem="Intracellular.CDK1">
			<name>avgDensityRegions</name>
			<value>0.3821131986730239</value>
		</numericStateVariable>
		<numericStateVariable scaleAndSubsystem="Intracellular.Plk1">
			<name>avgDensityRegions</name>
			<value>0.1084208918552773</value>
		</numericStateVariable>
		<numericStateVariable scaleAndSubsystem="Cellular.Embryo">
			<name>avgDensityRegions</name>
			<value>0.5</value>
		</numericStateVariable>
	</timepoint>
	<timepoint value="8">
		<spatialEntity spatialType="region" scaleAndSubsystem="Cellular.Embryo">
			<clusteredness>1</clusteredness>
			<density>0.5</density>
			<area>1</area>
			<perimeter>4</perimeter>
			<distanceFromOrigin>12.02081528017131</distanceFromOrigin>
			<angle>0</angle>
			<triangleMeasure>0</triangleMeasure>
			<rectangleMeasure>0</rectangleMeasure>
			<circleMeasure>0</circleMeasure>
			<centroidX>23</centroidX>
			<centroidY>38</centroidY>
		</spatialEntity>
		<spatialEntity spatialType="region" scaleAndSubsystem="Intracellular.CDK1">
			<clusteredness>1</clusteredness>
			<density>0.4017087151022518</density>
			<area>1</area>
			<perimeter>4</perimeter>
			<distanceFromOrigin>12.02081528017131</distanceFromOrigin>
			<angle>0</angle>
			<triangleMeasure>0</triangleMeasure>
			<rectangleMeasure>0</rectangleMeasure>
			<circleMeasure>0</circleMeasure>
			<centroidX>23</centroidX>
			<centroidY>38</centroidY>
		</spatialEntity>
		<spatialEntity spatialType="region" scaleAndSubsystem="Intracellular.Plk1">
			<clusteredness>1</clusteredness>
			<density>0.1565249723546645</density>
			<area>1</area>
			<perimeter>4</perimeter>
			<distanceFromOrigin>12.02081528017131</distanceFromOrigin>
			<angle>0</angle>
			<triangleMeasure>0</triangleMeasure>
			<rectangleMeasure>0</rectangleMeasure>
			<circleMeasure>0</circleMeasure>
			<centroidX>23</centroidX>
			<centroidY>38</centroidY>
		</spatialEntity>
		<spatialEntity spatialType="region" scaleAndSubsystem="Intracellular.APC">
			<clusteredness>1</clusteredness>
			<density>3.382600113457325e-05</density>
			<area>1</area>
			<perimeter>4</perimeter>
			<distanceFromOrigin>12.02081528017131</distanceFromOrigin>
			<angle>0</angle>
			<triangleMeasure>0</triangleMeasure>
			<rectangleMeasure>0</rectangleMeasure>
			<circleMeasure>0</circleMeasure>
			<centroidX>23</centroidX>
			<centroidY>38</centroidY>
		</spatialEntity>
		<numericStateVariable scaleAndSubsystem="Intracellular.APC">
			<name>avgClusterednessRegions</name>
			<value>1</value>
		</numericStateVariable>
		<numericStateVariable scaleAndSubsystem="Intracellular.CDK1">
			<name>avgClusterednessRegions</name>
			<value>1</value>
		</numericStateVariable>
		<numericStateVariable scaleAndSubsystem="Intracellular.Plk1">
			<name>avgClusterednessRegions</name>
			<value>1</value>
		</numericStateVariable>
		<numericStateVariable scaleAndSubsystem="Cellular.Embryo">
			<name>avgClusterednessRegions</name>
			<value>1</value>
		</numericStateVariable>
		<numericStateVariable scaleAndSubsystem="Intracellular.APC">
			<name>avgDensityRegions</name>
			<value>3.382600113457325e-05</value>
		</numericStateVariable>
		<numericStateVariable scaleAndSubsystem="Intracellular.CDK1">
			<name>avgDensityRegions</name>
			<value>0.4017087151022518</value>
		</numericStateVariable>
		<numericStateVariable scaleAndSubsystem="Intracellular.Plk1">
			<name>avgDensityRegions</name>
			<value>0.1565249723546645</value>
		</numericStateVariable>
		<numericStateVariable scaleAndSubsystem="Cellular.Embryo">
			<name>avgDensityRegions</name>
			<value>0.5</value>
		</numericStateVariable>
	</timepoint>
	<timepoint value="9">
		<spatialEntity spatialType="region" scaleAndSubsystem="Cellular.Embryo">
			<clusteredness>1</clusteredness>
			<density>0.5</density>
			<area>1</area>
			<perimeter>4</perimeter>
			<distanceFromOrigin>12.02081528017131</distanceFromOrigin>
			<angle>0</angle>
			<triangleMeasure>0</triangleMeasure>
			<rectangleMeasure>0</rectangleMeasure>
			<circleMeasure>0</circleMeasure>
			<centroidX>23</centroidX>
			<centroidY>38</centroidY>
		</spatialEntity>
		<spatialEntity spatialType="region" scaleAndSubsystem="Intracellular.CDK1">
			<clusteredness>1</clusteredness>
			<density>0.4213042913698682</density>
			<area>1</area>
			<perimeter>4</perimeter>
			<distanceFromOrigin>12.02081528017131</distanceFromOrigin>
			<angle>0</angle>
			<triangleMeasure>0</triangleMeasure>
			<rectangleMeasure>0</rectangleMeasure>
			<circleMeasure>0</circleMeasure>
			<centroidX>23</centroidX>
			<centroidY>38</centroidY>
		</spatialEntity>
		<spatialEntity spatialType="region" scaleAndSubsystem="Intracellular.Plk1">
			<clusteredness>1</clusteredness>
			<density>0.2157920239018459</density>
			<area>1</area>
			<perimeter>4</perimeter>
			<distanceFromOrigin>12.02081528017131</distanceFromOrigin>
			<angle>0</angle>
			<triangleMeasure>0</triangleMeasure>
			<rectangleMeasure>0</rectangleMeasure>
			<circleMeasure>0</circleMeasure>
			<centroidX>23</centroidX>
			<centroidY>38</centroidY>
		</spatialEntity>
		<spatialEntity spatialType="region" scaleAndSubsystem="Intracellular.APC">
			<clusteredness>1</clusteredness>
			<density>0.0004989420082054886</density>
			<area>1</area>
			<perimeter>4</perimeter>
			<distanceFromOrigin>12.02081528017131</distanceFromOrigin>
			<angle>0</angle>
			<triangleMeasure>0</triangleMeasure>
			<rectangleMeasure>0</rectangleMeasure>
			<circleMeasure>0</circleMeasure>
			<centroidX>23</centroidX>
			<centroidY>38</centroidY>
		</spatialEntity>
		<numericStateVariable scaleAndSubsystem="Intracellular.APC">
			<name>avgClusterednessRegions</name>
			<value>1</value>
		</numericStateVariable>
		<numericStateVariable scaleAndSubsystem="Intracellular.CDK1">
			<name>avgClusterednessRegions</name>
			<value>1</value>
		</numericStateVariable>
		<numericStateVariable scaleAndSubsystem="Intracellular.Plk1">
			<name>avgClusterednessRegions</name>
			<value>1</value>
		</numericStateVariable>
		<numericStateVariable scaleAndSubsystem="Cellular.Embryo">
			<name>avgClusterednessRegions</name>
			<value>1</value>
		</numericStateVariable>
		<numericStateVariable scaleAndSubsystem="Intracellular.APC">
			<name>avgDensityRegions</name>
			<value>0.0004989420082054886</value>
		</numericStateVariable>
		<numericStateVariable scaleAndSubsystem="Intracellular.CDK1">
			<name>avgDensityRegions</name>
			<value>0.4213042913698682</value>
		</numericStateVariable>
		<numericStateVariable scaleAndSubsystem="Intracellular.Plk1">
			<name>avgDensityRegions</name>
			<value>0.2157920239018459</value>
		</numericStateVariable>
		<numericStateVariable scaleAndSubsystem="Cellular.Embryo">
			<name>avgDensityRegions</name>
			<value>0.5</value>
		</numericStateVariable>
	</timepoint>
	<timepoint value="10">
		<spatialEntity spatialType="region" scaleAndSubsystem="Cellular.Embryo">
			<clusteredness>1</clusteredness>
			<density>0.5</density>
			<area>1</area>
			<perimeter>4</perimeter>
			<distanceFromOrigin>12.02081528017131</distanceFromOrigin>
			<angle>0</angle>
			<triangleMeasure>0</triangleMeasure>
			<rectangleMeasure>0</rectangleMeasure>
			<circleMeasure>0</circleMeasure>
			<centroidX>23</centroidX>
			<centroidY>38</centroidY>
		</spatialEntity>
		<spatialEntity spatialType="region" scaleAndSubsystem="Intracellular.CDK1">
			<clusteredness>1</clusteredness>
			<density>0.4408998077990962</density>
			<area>1</area>
			<perimeter>4</perimeter>
			<distanceFromOrigin>12.02081528017131</distanceFromOrigin>
			<angle>0</angle>
			<triangleMeasure>0</triangleMeasure>
			<rectangleMeasure>0</rectangleMeasure>
			<circleMeasure>0</circleMeasure>
			<centroidX>23</centroidX>
			<centroidY>38</centroidY>
		</spatialEntity>
		<spatialEntity spatialType="region" scaleAndSubsystem="Intracellular.Plk1">
			<clusteredness>1</clusteredness>
			<density>0.2839199589748009</density>
			<area>1</area>
			<perimeter>4</perimeter>
			<distanceFromOrigin>12.02081528017131</distanceFromOrigin>
			<angle>0</angle>
			<triangleMeasure>0</triangleMeasure>
			<rectangleMeasure>0</rectangleMeasure>
			<circleMeasure>0</circleMeasure>
			<centroidX>23</centroidX>
			<centroidY>38</centroidY>
		</spatialEntity>
		<spatialEntity spatialType="region" scaleAndSubsystem="Intracellular.APC">
			<clusteredness>1</clusteredness>
			<density>0.005121738302941416</density>
			<area>1</area>
			<perimeter>4</perimeter>
			<distanceFromOrigin>12.02081528017131</distanceFromOrigin>
			<angle>0</angle>
			<triangleMeasure>0</triangleMeasure>
			<rectangleMeasure>0</rectangleMeasure>
			<circleMeasure>0</circleMeasure>
			<centroidX>23</centroidX>
			<centroidY>38</centroidY>
		</spatialEntity>
		<numericStateVariable scaleAndSubsystem="Intracellular.APC">
			<name>avgClusterednessRegions</name>
			<value>1</value>
		</numericStateVariable>
		<numericStateVariable scaleAndSubsystem="Intracellular.CDK1">
			<name>avgClusterednessRegions</name>
			<value>1</value>
		</numericStateVariable>
		<numericStateVariable scaleAndSubsystem="Intracellular.Plk1">
			<name>avgClusterednessRegions</name>
			<value>1</value>
		</numericStateVariable>
		<numericStateVariable scaleAndSubsystem="Cellular.Embryo">
			<name>avgClusterednessRegions</name>
			<value>1</value>
		</numericStateVariable>
		<numericStateVariable scaleAndSubsystem="Intracellular.APC">
			<name>avgDensityRegions</name>
			<value>0.005121738302941416</value>
		</numericStateVariable>
		<numericStateVariable scaleAndSubsystem="Intracellular.CDK1">
			<name>avgDensityRegions</name>
			<value>0.4408998077990962</value>
		</numericStateVariable>
		<numericStateVariable scaleAndSubsystem="Intracellular.Plk1">
			<name>avgDensityRegions</name>
			<value>0.2839199589748009</value>
		</numericStateVariable>
		<numericStateVariable scaleAndSubsystem="Cellular.Embryo">
			<name>avgDensityRegions</name>
			<value>0.5</value>
		</numericStateVariable>
	</timepoint>
	<timepoint value="11">
		<spatialEntity spatialType="region" scaleAndSubsystem="Cellular.Embryo">
			<clusteredness>1</clusteredness>
			<density>0.5</density>
			<area>1</area>
			<perimeter>4</perimeter>
			<distanceFromOrigin>12.02081528017131</distanceFromOrigin>
			<angle>0</angle>
			<triangleMeasure>0</triangleMeasure>
			<rectangleMeasure>0</rectangleMeasure>
			<circleMeasure>0</circleMeasure>
			<centroidX>23</centroidX>
			<centroidY>38</centroidY>
		</spatialEntity>
		<spatialEntity spatialType="region" scaleAndSubsystem="Intracellular.CDK1">
			<clusteredness>1</clusteredness>
			<density>0.4604953840667126</density>
			<area>1</area>
			<perimeter>4</perimeter>
			<distanceFromOrigin>12.02081528017131</distanceFromOrigin>
			<angle>0</angle>
			<triangleMeasure>0</triangleMeasure>
			<rectangleMeasure>0</rectangleMeasure>
			<circleMeasure>0</circleMeasure>
			<centroidX>23</centroidX>
			<centroidY>38</centroidY>
		</spatialEntity>
		<spatialEntity spatialType="region" scaleAndSubsystem="Intracellular.Plk1">
			<clusteredness>1</clusteredness>
			<density>0.356659055223652</density>
			<area>1</area>
			<perimeter>4</perimeter>
			<distanceFromOrigin>12.02081528017131</distanceFromOrigin>
			<angle>0</angle>
			<triangleMeasure>0</triangleMeasure>
			<rectangleMeasure>0</rectangleMeasure>
			<circleMeasure>0</circleMeasure>
			<centroidX>23</centroidX>
			<centroidY>38</centroidY>
		</spatialEntity>
		<spatialEntity spatialType="region" scaleAndSubsystem="Intracellular.APC">
			<clusteredness>1</clusteredness>
			<density>0.03574066910089231</density>
			<area>1</area>
			<perimeter>4</perimeter>
			<distanceFromOrigin>12.02081528017131</distanceFromOrigin>
			<angle>0</angle>
			<triangleMeasure>0</triangleMeasure>
			<rectangleMeasure>0</rectangleMeasure>
			<circleMeasure>0</circleMeasure>
			<centroidX>23</centroidX>
			<centroidY>38</centroidY>
		</spatialEntity>
		<numericStateVariable scaleAndSubsystem="Intracellular.APC">
			<name>avgClusterednessRegions</name>
			<value>1</value>
		</numericStateVariable>
		<numericStateVariable scaleAndSubsystem="Intracellular.CDK1">
			<name>avgClusterednessRegions</name>
			<value>1</value>
		</numericStateVariable>
		<numericStateVariable scaleAndSubsystem="Intracellular.Plk1">
			<name>avgClusterednessRegions</name>
			<value>1</value>
		</numericStateVariable>
		<numericStateVariable scaleAndSubsystem="Cellular.Embryo">
			<name>avgClusterednessRegions</name>
			<value>1</value>
		</numericStateVariable>
		<numericStateVariable scaleAndSubsystem="Intracellular.APC">
			<name>avgDensityRegions</name>
			<value>0.03574066910089231</value>
		</numericStateVariable>
		<numericStateVariable scaleAndSubsystem="Intracellular.CDK1">
			<name>avgDensityRegions</name>
			<value>0.4604953840667126</value>
		</numericStateVariable>
		<numericStateVariable scaleAndSubsystem="Intracellular.Plk1">
			<name>avgDensityRegions</name>
			<value>0.356659055223652</value>
		</numericStateVariable>
		<numericStateVariable scaleAndSubsystem="Cellular.Embryo">
			<name>avgDensityRegions</name>
			<value>0.5</value>
		</numericStateVariable>
	</timepoint>
	<timepoint value="12">
		<spatialEntity spatialType="region" scaleAndSubsystem="Cellular.Embryo">
			<clusteredness>1</clusteredness>
			<density>0.5</density>
			<area>1</area>
			<perimeter>4</perimeter>
			<distanceFromOrigin>12.02081528017131</distanceFromOrigin>
			<angle>0</angle>
			<triangleMeasure>0</triangleMeasure>
			<rectangleMeasure>0</rectangleMeasure>
			<circleMeasure>0</circleMeasure>
			<centroidX>23</centroidX>
			<centroidY>38</centroidY>
		</spatialEntity>
		<spatialEntity spatialType="region" scaleAndSubsystem="Intracellular.CDK1">
			<clusteredness>1</clusteredness>
			<density>0.4800909304151348</density>
			<area>1</area>
			<perimeter>4</perimeter>
			<distanceFromOrigin>12.02081528017131</distanceFromOrigin>
			<angle>0</angle>
			<triangleMeasure>0</triangleMeasure>
			<rectangleMeasure>0</rectangleMeasure>
			<circleMeasure>0</circleMeasure>
			<centroidX>23</centroidX>
			<centroidY>38</centroidY>
		</spatialEntity>
		<spatialEntity spatialType="region" scaleAndSubsystem="Intracellular.Plk1">
			<clusteredness>1</clusteredness>
			<density>0.4287019318225337</density>
			<area>1</area>
			<perimeter>4</perimeter>
			<distanceFromOrigin>12.02081528017131</distanceFromOrigin>
			<angle>0</angle>
			<triangleMeasure>0</triangleMeasure>
			<rectangleMeasure>0</rectangleMeasure>
			<circleMeasure>0</circleMeasure>
			<centroidX>23</centroidX>
			<centroidY>38</centroidY>
		</spatialEntity>
		<spatialEntity spatialType="region" scaleAndSubsystem="Intracellular.APC">
			<clusteredness>1</clusteredness>
			<density>0.1589474696739047</density>
			<area>1</area>
			<perimeter>4</perimeter>
			<distanceFromOrigin>12.02081528017131</distanceFromOrigin>
			<angle>0</angle>
			<triangleMeasure>0</triangleMeasure>
			<rectangleMeasure>0</rectangleMeasure>
			<circleMeasure>0</circleMeasure>
			<centroidX>23</centroidX>
			<centroidY>38</centroidY>
		</spatialEntity>
		<numericStateVariable scaleAndSubsystem="Intracellular.APC">
			<name>avgClusterednessRegions</name>
			<value>1</value>
		</numericStateVariable>
		<numericStateVariable scaleAndSubsystem="Intracellular.CDK1">
			<name>avgClusterednessRegions</name>
			<value>1</value>
		</numericStateVariable>
		<numericStateVariable scaleAndSubsystem="Intracellular.Plk1">
			<name>avgClusterednessRegions</name>
			<value>1</value>
		</numericStateVariable>
		<numericStateVariable scaleAndSubsystem="Cellular.Embryo">
			<name>avgClusterednessRegions</name>
			<value>1</value>
		</numericStateVariable>
		<numericStateVariable scaleAndSubsystem="Intracellular.APC">
			<name>avgDensityRegions</name>
			<value>0.1589474696739047</value>
		</numericStateVariable>
		<numericStateVariable scaleAndSubsystem="Intracellular.CDK1">
			<name>avgDensityRegions</name>
			<value>0.4800909304151348</value>
		</numericStateVariable>
		<numericStateVariable scaleAndSubsystem="Intracellular.Plk1">
			<name>avgDensityRegions</name>
			<value>0.4287019318225337</value>
		</numericStateVariable>
		<numericStateVariable scaleAndSubsystem="Cellular.Embryo">
			<name>avgDensityRegions</name>
			<value>0.5</value>
		</numericStateVariable>
	</timepoint>
	<timepoint value="13">
		<spatialEntity spatialType="region" scaleAndSubsystem="Cellular.Embryo">
			<clusteredness>1</clusteredness>
			<density>0.5</density>
			<area>1</area>
			<perimeter>4</perimeter>
			<distanceFromOrigin>24.74873734152916</distanceFromOrigin>
			<angle>0</angle>
			<triangleMeasure>0</triangleMeasure>
			<rectangleMeasure>0</rectangleMeasure>
			<circleMeasure>0</circleMeasure>
			<centroidX>30</centroidX>
			<centroidY>51</centroidY>
		</spatialEntity>
		<spatialEntity spatialType="region" scaleAndSubsystem="Cellular.Embryo">
			<clusteredness>1</clusteredness>
			<density>0.5</density>
			<area>1</area>
			<perimeter>4</perimeter>
			<distanceFromOrigin>11.51086443322134</distanceFromOrigin>
			<angle>0</angle>
			<triangleMeasure>0</triangleMeasure>
			<rectangleMeasure>0</rectangleMeasure>
			<circleMeasure>0</circleMeasure>
			<centroidX>15</centroidX>
			<centroidY>26</centroidY>
		</spatialEntity>
		<spatialEntity spatialType="region" scaleAndSubsystem="Intracellular.CDK1">
			<clusteredness>1</clusteredness>
			<density>0.4995600980870864</density>
			<area>1</area>
			<perimeter>4</perimeter>
			<distanceFromOrigin>24.74873734152916</distanceFromOrigin>
			<angle>0</angle>
			<triangleMeasure>0</triangleMeasure>
			<rectangleMeasure>0</rectangleMeasure>
			<circleMeasure>0</circleMeasure>
			<centroidX>30</centroidX>
			<centroidY>51</centroidY>
		</spatialEntity>
		<spatialEntity spatialType="region" scaleAndSubsystem="Intracellular.CDK1">
			<clusteredness>1</clusteredness>
			<density>0.4995600980870864</density>
			<area>1</area>
			<perimeter>4</perimeter>
			<distanceFromOrigin>11.51086443322134</distanceFromOrigin>
			<angle>0</angle>
			<triangleMeasure>0</triangleMeasure>
			<rectangleMeasure>0</rectangleMeasure>
			<circleMeasure>0</circleMeasure>
			<centroidX>15</centroidX>
			<centroidY>26</centroidY>
		</spatialEntity>
		<spatialEntity spatialType="region" scaleAndSubsystem="Intracellular.Plk1">
			<clusteredness>1</clusteredness>
			<density>0.4950511558383119</density>
			<area>1</area>
			<perimeter>4</perimeter>
			<distanceFromOrigin>24.74873734152916</distanceFromOrigin>
			<angle>0</angle>
			<triangleMeasure>0</triangleMeasure>
			<rectangleMeasure>0</rectangleMeasure>
			<circleMeasure>0</circleMeasure>
			<centroidX>30</centroidX>
			<centroidY>51</centroidY>
		</spatialEntity>
		<spatialEntity spatialType="region" scaleAndSubsystem="Intracellular.Plk1">
			<clusteredness>1</clusteredness>
			<density>0.4950511558383119</density>
			<area>1</area>
			<perimeter>4</perimeter>
			<distanceFromOrigin>11.51086443322134</distanceFromOrigin>
			<angle>0</angle>
			<triangleMeasure>0</triangleMeasure>
			<rectangleMeasure>0</rectangleMeasure>
			<circleMeasure>0</circleMeasure>
			<centroidX>15</centroidX>
			<centroidY>26</centroidY>
		</spatialEntity>
		<spatialEntity spatialType="region" scaleAndSubsystem="Intracellular.APC">
			<clusteredness>1</clusteredness>
			<density>0.4249917423023897</density>
			<area>1</area>
			<perimeter>4</perimeter>
			<distanceFromOrigin>24.74873734152916</distanceFromOrigin>
			<angle>0</angle>
			<triangleMeasure>0</triangleMeasure>
			<rectangleMeasure>0</rectangleMeasure>
			<circleMeasure>0</circleMeasure>
			<centroidX>30</centroidX>
			<centroidY>51</centroidY>
		</spatialEntity>
		<spatialEntity spatialType="region" scaleAndSubsystem="Intracellular.APC">
			<clusteredness>1</clusteredness>
			<density>0.4249917423023897</density>
			<area>1</area>
			<perimeter>4</perimeter>
			<distanceFromOrigin>11.51086443322134</distanceFromOrigin>
			<angle>0</angle>
			<triangleMeasure>0</triangleMeasure>
			<rectangleMeasure>0</rectangleMeasure>
			<circleMeasure>0</circleMeasure>
			<centroidX>15</centroidX>
			<centroidY>26</centroidY>
		</spatialEntity>
		<numericStateVariable scaleAndSubsystem="Intracellular.APC">
			<name>avgClusterednessRegions</name>
			<value>0.03429971702850177</value>
		</numericStateVariable>
		<numericStateVariable scaleAndSubsystem="Intracellular.CDK1">
			<name>avgClusterednessRegions</name>
			<value>0.03429971702850177</value>
		</numericStateVariable>
		<numericStateVariable scaleAndSubsystem="Intracellular.Plk1">
			<name>avgClusterednessRegions</name>
			<value>0.03429971702850177</value>
		</numericStateVariable>
		<numericStateVariable scaleAndSubsystem="Cellular.Embryo">
			<name>avgClusterednessRegions</name>
			<value>0.03429971702850177</value>
		</numericStateVariable>
		<numericStateVariable scaleAndSubsystem="Intracellular.APC">
			<name>avgDensityRegions</name>
			<value>0.4249917423023897</value>
		</numericStateVariable>
		<numericStateVariable scaleAndSubsystem="Intracellular.CDK1">
			<name>avgDensityRegions</name>
			<value>0.4995600980870864</value>
		</numericStateVariable>
		<numericStateVariable scaleAndSubsystem="Intracellular.Plk1">
			<name>avgDensityRegions</name>
			<value>0.4950511558383119</value>
		</numericStateVariable>
		<numericStateVariable scaleAndSubsystem="Cellular.Embryo">
			<name>avgDensityRegions</name>
			<value>0.5</value>
		</numericStateVariable>
	</timepoint>
	<timepoint value="14">
		<spatialEntity spatialType="region" scaleAndSubsystem="Cellular.Embryo">
			<clusteredness>1</clusteredness>
			<density>0.5</density>
			<area>1</area>
			<perimeter>4</perimeter>
			<distanceFromOrigin>23.63260459619295</distanceFromOrigin>
			<angle>0</angle>
			<triangleMeasure>0</triangleMeasure>
			<rectangleMeasure>0</rectangleMeasure>
			<circleMeasure>0</circleMeasure>
			<centroidX>29</centroidX>
			<centroidY>50</centroidY>
		</spatialEntity>
		<spatialEntity spatialType="region" scaleAndSubsystem="Cellular.Embryo">
			<clusteredness>1</clusteredness>
			<density>0.5</density>
			<area>1</area>
			<perimeter>4</perimeter>
			<distanceFromOrigin>10.51189802081432</distanceFromOrigin>
			<angle>0</angle>
			<triangleMeasure>0</triangleMeasure>
			<rectangleMeasure>0</rectangleMeasure>
			<circleMeasure>0</circleMeasure>
			<centroidX>16</centroidX>
			<centroidY>27</centroidY>
		</spatialEntity>
		<spatialEntity spatialType="region" scaleAndSubsystem="Intracellular.CDK1">
			<clusteredness>1</clusteredness>
			<density>0.5027276731004902</density>
			<area>1</area>
			<perimeter>4</perimeter>
			<distanceFromOrigin>23.63260459619295</distanceFromOrigin>
			<angle>0</angle>
			<triangleMeasure>0</triangleMeasure>
			<rectangleMeasure>0</rectangleMeasure>
			<circleMeasure>0</circleMeasure>
			<centroidX>29</centroidX>
			<centroidY>50</centroidY>
		</spatialEntity>
		<spatialEntity spatialType="region" scaleAndSubsystem="Intracellular.CDK1">
			<clusteredness>1</clusteredness>
			<density>0.5027276731004902</density>
			<area>1</area>
			<perimeter>4</perimeter>
			<distanceFromOrigin>10.51189802081432</distanceFromOrigin>
			<angle>0</angle>
			<triangleMeasure>0</triangleMeasure>
			<rectangleMeasure>0</rectangleMeasure>
			<circleMeasure>0</circleMeasure>
			<centroidX>16</centroidX>
			<centroidY>27</centroidY>
		</spatialEntity>
		<spatialEntity spatialType="region" scaleAndSubsystem="Intracellular.Plk1">
			<clusteredness>1</clusteredness>
			<density>0.5485082888135723</density>
			<area>1</area>
			<perimeter>4</perimeter>
			<distanceFromOrigin>23.63260459619295</distanceFromOrigin>
			<angle>0</angle>
			<triangleMeasure>0</triangleMeasure>
			<rectangleMeasure>0</rectangleMeasure>
			<circleMeasure>0</circleMeasure>
			<centroidX>29</centroidX>
			<centroidY>50</centroidY>
		</spatialEntity>
		<spatialEntity spatialType="region" scaleAndSubsystem="Intracellular.Plk1">
			<clusteredness>1</clusteredness>
			<density>0.5485082888135723</density>
			<area>1</area>
			<perimeter>4</perimeter>
			<distanceFromOrigin>10.51189802081432</distanceFromOrigin>
			<angle>0</angle>
			<triangleMeasure>0</triangleMeasure>
			<rectangleMeasure>0</rectangleMeasure>
			<circleMeasure>0</circleMeasure>
			<centroidX>16</centroidX>
			<centroidY>27</centroidY>
		</spatialEntity>
		<spatialEntity spatialType="region" scaleAndSubsystem="Intracellular.APC">
			<clusteredness>1</clusteredness>
			<density>0.7362590714996936</density>
			<area>1</area>
			<perimeter>4</perimeter>
			<distanceFromOrigin>23.63260459619295</distanceFromOrigin>
			<angle>0</angle>
			<triangleMeasure>0</triangleMeasure>
			<rectangleMeasure>0</rectangleMeasure>
			<circleMeasure>0</circleMeasure>
			<centroidX>29</centroidX>
			<centroidY>50</centroidY>
		</spatialEntity>
		<spatialEntity spatialType="region" scaleAndSubsystem="Intracellular.APC">
			<clusteredness>1</clusteredness>
			<density>0.7362590714996936</density>
			<area>1</area>
			<perimeter>4</perimeter>
			<distanceFromOrigin>10.51189802081432</distanceFromOrigin>
			<angle>0</angle>
			<triangleMeasure>0</triangleMeasure>
			<rectangleMeasure>0</rectangleMeasure>
			<circleMeasure>0</circleMeasure>
			<centroidX>16</centroidX>
			<centroidY>27</centroidY>
		</spatialEntity>
		<numericStateVariable scaleAndSubsystem="Intracellular.APC">
			<name>avgClusterednessRegions</name>
			<value>0.03785055820522323</value>
		</numericStateVariable>
		<numericStateVariable scaleAndSubsystem="Intracellular.CDK1">
			<name>avgClusterednessRegions</name>
			<value>0.03785055820522323</value>
		</numericStateVariable>
		<numericStateVariable scaleAndSubsystem="Intracellular.Plk1">
			<name>avgClusterednessRegions</name>
			<value>0.03785055820522323</value>
		</numericStateVariable>
		<numericStateVariable scaleAndSubsystem="Cellular.Embryo">
			<name>avgClusterednessRegions</name>
			<value>0.03785055820522323</value>
		</numericStateVariable>
		<numericStateVariable scaleAndSubsystem="Intracellular.APC">
			<name>avgDensityRegions</name>
			<value>0.7362590714996936</value>
		</numericStateVariable>
		<numericStateVariable scaleAndSubsystem="Intracellular.CDK1">
			<name>avgDensityRegions</name>
			<value>0.5027276731004902</value>
		</numericStateVariable>
		<numericStateVariable scaleAndSubsystem="Intracellular.Plk1">
			<name>avgDensityRegions</name>
			<value>0.5485082888135723</value>
		</numericStateVariable>
		<numericStateVariable scaleAndSubsystem="Cellular.Embryo">
			<name>avgDensityRegions</name>
			<value>0.5</value>
		</numericStateVariable>
	</timepoint>
	<timepoint value="15">
		<spatialEntity spatialType="region" scaleAndSubsystem="Cellular.Embryo">
			<clusteredness>1</clusteredness>
			<density>0.5</density>
			<area>1</area>
			<perimeter>4</perimeter>
			<distanceFromOrigin>21.64486082191336</distanceFromOrigin>
			<angle>0</angle>
			<triangleMeasure>0</triangleMeasure>
			<rectangleMeasure>0</rectangleMeasure>
			<circleMeasure>0</circleMeasure>
			<centroidX>29</centroidX>
			<centroidY>48</centroidY>
		</spatialEntity>
		<spatialEntity spatialType="region" scaleAndSubsystem="Cellular.Embryo">
			<clusteredness>1</clusteredness>
			<density>0.5</density>
			<area>1</area>
			<perimeter>4</perimeter>
			<distanceFromOrigin>10.60660171779821</distanceFromOrigin>
			<angle>0</angle>
			<triangleMeasure>0</triangleMeasure>
			<rectangleMeasure>0</rectangleMeasure>
			<circleMeasure>0</circleMeasure>
			<centroidX>16</centroidX>
			<centroidY>28</centroidY>
		</spatialEntity>
		<spatialEntity spatialType="region" scaleAndSubsystem="Intracellular.CDK1">
			<clusteredness>1</clusteredness>
			<density>0.4050938624961704</density>
			<area>1</area>
			<perimeter>4</perimeter>
			<distanceFromOrigin>21.64486082191336</distanceFromOrigin>
			<angle>0</angle>
			<triangleMeasure>0</triangleMeasure>
			<rectangleMeasure>0</rectangleMeasure>
			<circleMeasure>0</circleMeasure>
			<centroidX>29</centroidX>
			<centroidY>48</centroidY>
		</spatialEntity>
		<spatialEntity spatialType="region" scaleAndSubsystem="Intracellular.CDK1">
			<clusteredness>1</clusteredness>
			<density>0.4050938624961704</density>
			<area>1</area>
			<perimeter>4</perimeter>
			<distanceFromOrigin>10.60660171779821</distanceFromOrigin>
			<angle>0</angle>
			<triangleMeasure>0</triangleMeasure>
			<rectangleMeasure>0</rectangleMeasure>
			<circleMeasure>0</circleMeasure>
			<centroidX>16</centroidX>
			<centroidY>28</centroidY>
		</spatialEntity>
		<spatialEntity spatialType="region" scaleAndSubsystem="Intracellular.Plk1">
			<clusteredness>1</clusteredness>
			<density>0.5409921683517157</density>
			<area>1</area>
			<perimeter>4</perimeter>
			<distanceFromOrigin>21.64486082191336</distanceFromOrigin>
			<angle>0</angle>
			<triangleMeasure>0</triangleMeasure>
			<rectangleMeasure>0</rectangleMeasure>
			<circleMeasure>0</circleMeasure>
			<centroidX>29</centroidX>
			<centroidY>48</centroidY>
		</spatialEntity>
		<spatialEntity spatialType="region" scaleAndSubsystem="Intracellular.Plk1">
			<clusteredness>1</clusteredness>
			<density>0.5409921683517157</density>
			<area>1</area>
			<perimeter>4</perimeter>
			<distanceFromOrigin>10.60660171779821</distanceFromOrigin>
			<angle>0</angle>
			<triangleMeasure>0</triangleMeasure>
			<rectangleMeasure>0</rectangleMeasure>
			<circleMeasure>0</circleMeasure>
			<centroidX>16</centroidX>
			<centroidY>28</centroidY>
		</spatialEntity>
		<spatialEntity spatialType="region" scaleAndSubsystem="Intracellular.APC">
			<clusteredness>1</clusteredness>
			<density>0.9530064003140318</density>
			<area>1</area>
			<perimeter>4</perimeter>
			<distanceFromOrigin>21.64486082191336</distanceFromOrigin>
			<angle>0</angle>
			<triangleMeasure>0</triangleMeasure>
			<rectangleMeasure>0</rectangleMeasure>
			<circleMeasure>0</circleMeasure>
			<centroidX>29</centroidX>
			<centroidY>48</centroidY>
		</spatialEntity>
		<spatialEntity spatialType="region" scaleAndSubsystem="Intracellular.APC">
			<clusteredness>1</clusteredness>
			<density>0.9530064003140318</density>
			<area>1</area>
			<perimeter>4</perimeter>
			<distanceFromOrigin>10.60660171779821</distanceFromOrigin>
			<angle>0</angle>
			<triangleMeasure>0</triangleMeasure>
			<rectangleMeasure>0</rectangleMeasure>
			<circleMeasure>0</circleMeasure>
			<centroidX>16</centroidX>
			<centroidY>28</centroidY>
		</spatialEntity>
		<numericStateVariable scaleAndSubsystem="Intracellular.APC">
			<name>avgClusterednessRegions</name>
			<value>0.04192218081503185</value>
		</numericStateVariable>
		<numericStateVariable scaleAndSubsystem="Intracellular.CDK1">
			<name>avgClusterednessRegions</name>
			<value>0.04192218081503185</value>
		</numericStateVariable>
		<numericStateVariable scaleAndSubsystem="Intracellular.Plk1">
			<name>avgClusterednessRegions</name>
			<value>0.04192218081503185</value>
		</numericStateVariable>
		<numericStateVariable scaleAndSubsystem="Cellular.Embryo">
			<name>avgClusterednessRegions</name>
			<value>0.04192218081503185</value>
		</numericStateVariable>
		<numericStateVariable scaleAndSubsystem="Intracellular.APC">
			<name>avgDensityRegions</name>
			<value>0.9530064003140318</value>
		</numericStateVariable>
		<numericStateVariable scaleAndSubsystem="Intracellular.CDK1">
			<name>avgDensityRegions</name>
			<value>0.4050938624961704</value>
		</numericStateVariable>
		<numericStateVariable scaleAndSubsystem="Intracellular.Plk1">
			<name>avgDensityRegions</name>
			<value>0.5409921683517157</value>
		</numericStateVariable>
		<numericStateVariable scaleAndSubsystem="Cellular.Embryo">
			<name>avgDensityRegions</name>
			<value>0.5</value>
		</numericStateVariable>
	</timepoint>
	<timepoint value="16">
		<spatialEntity spatialType="region" scaleAndSubsystem="Cellular.Embryo">
			<clusteredness>1</clusteredness>
			<density>0.5</density>
			<area>1</area>
			<perimeter>4</perimeter>
			<distanceFromOrigin>20.65187642806338</distanceFromOrigin>
			<angle>0</angle>
			<triangleMeasure>0</triangleMeasure>
			<rectangleMeasure>0</rectangleMeasure>
			<circleMeasure>0</circleMeasure>
			<centroidX>29</centroidX>
			<centroidY>47</centroidY>
		</spatialEntity>
		<spatialEntity spatialType="region" scaleAndSubsystem="Cellular.Embryo">
			<clusteredness>1</clusteredness>
			<density>0.5</density>
			<area>1</area>
			<perimeter>4</perimeter>
			<distanceFromOrigin>10.79351657246145</distanceFromOrigin>
			<angle>0</angle>
			<triangleMeasure>0</triangleMeasure>
			<rectangleMeasure>0</rectangleMeasure>
			<circleMeasure>0</circleMeasure>
			<centroidX>16</centroidX>
			<centroidY>29</centroidY>
		</spatialEntity>
		<spatialEntity spatialType="region" scaleAndSubsystem="Intracellular.CDK1">
			<clusteredness>1</clusteredness>
			<density>0.2810697368547028</density>
			<area>1</area>
			<perimeter>4</perimeter>
			<distanceFromOrigin>20.65187642806338</distanceFromOrigin>
			<angle>0</angle>
			<triangleMeasure>0</triangleMeasure>
			<rectangleMeasure>0</rectangleMeasure>
			<circleMeasure>0</circleMeasure>
			<centroidX>29</centroidX>
			<centroidY>47</centroidY>
		</spatialEntity>
		<spatialEntity spatialType="region" scaleAndSubsystem="Intracellular.CDK1">
			<clusteredness>1</clusteredness>
			<density>0.2810697368547028</density>
			<area>1</area>
			<perimeter>4</perimeter>
			<distanceFromOrigin>10.79351657246145</distanceFromOrigin>
			<angle>0</angle>
			<triangleMeasure>0</triangleMeasure>
			<rectangleMeasure>0</rectangleMeasure>
			<circleMeasure>0</circleMeasure>
			<centroidX>16</centroidX>
			<centroidY>29</centroidY>
		</spatialEntity>
		<spatialEntity spatialType="region" scaleAndSubsystem="Intracellular.Plk1">
			<clusteredness>1</clusteredness>
			<density>0.4590127982345282</density>
			<area>1</area>
			<perimeter>4</perimeter>
			<distanceFromOrigin>20.65187642806338</distanceFromOrigin>
			<angle>0</angle>
			<triangleMeasure>0</triangleMeasure>
			<rectangleMeasure>0</rectangleMeasure>
			<circleMeasure>0</circleMeasure>
			<centroidX>29</centroidX>
			<centroidY>47</centroidY>
		</spatialEntity>
		<spatialEntity spatialType="region" scaleAndSubsystem="Intracellular.Plk1">
			<clusteredness>1</clusteredness>
			<density>0.4590127982345282</density>
			<area>1</area>
			<perimeter>4</perimeter>
			<distanceFromOrigin>10.79351657246145</distanceFromOrigin>
			<angle>0</angle>
			<triangleMeasure>0</triangleMeasure>
			<rectangleMeasure>0</rectangleMeasure>
			<circleMeasure>0</circleMeasure>
			<centroidX>16</centroidX>
			<centroidY>29</centroidY>
		</spatialEntity>
		<spatialEntity spatialType="region" scaleAndSubsystem="Intracellular.APC">
			<clusteredness>1</clusteredness>
			<density>1</density>
			<area>1</area>
			<perimeter>4</perimeter>
			<distanceFromOrigin>20.65187642806338</distanceFromOrigin>
			<angle>0</angle>
			<triangleMeasure>0</triangleMeasure>
			<rectangleMeasure>0</rectangleMeasure>
			<circleMeasure>0</circleMeasure>
			<centroidX>29</centroidX>
			<centroidY>47</centroidY>
		</spatialEntity>
		<spatialEntity spatialType="region" scaleAndSubsystem="Intracellular.APC">
			<clusteredness>1</clusteredness>
			<density>1</density>
			<area>1</area>
			<perimeter>4</perimeter>
			<distanceFromOrigin>10.79351657246145</distanceFromOrigin>
			<angle>0</angle>
			<triangleMeasure>0</triangleMeasure>
			<rectangleMeasure>0</rectangleMeasure>
			<circleMeasure>0</circleMeasure>
			<centroidX>16</centroidX>
			<centroidY>29</centroidY>
		</spatialEntity>
		<numericStateVariable scaleAndSubsystem="Intracellular.APC">
			<name>avgClusterednessRegions</name>
			<value>0.04503773491110449</value>
		</numericStateVariable>
		<numericStateVariable scaleAndSubsystem="Intracellular.CDK1">
			<name>avgClusterednessRegions</name>
			<value>0.04503773491110449</value>
		</numericStateVariable>
		<numericStateVariable scaleAndSubsystem="Intracellular.Plk1">
			<name>avgClusterednessRegions</name>
			<value>0.04503773491110449</value>
		</numericStateVariable>
		<numericStateVariable scaleAndSubsystem="Cellular.Embryo">
			<name>avgClusterednessRegions</name>
			<value>0.04503773491110449</value>
		</numericStateVariable>
		<numericStateVariable scaleAndSubsystem="Intracellular.APC">
			<name>avgDensityRegions</name>
			<value>1</value>
		</numericStateVariable>
		<numericStateVariable scaleAndSubsystem="Intracellular.CDK1">
			<name>avgDensityRegions</name>
			<value>0.2810697368547028</value>
		</numericStateVariable>
		<numericStateVariable scaleAndSubsystem="Intracellular.Plk1">
			<name>avgDensityRegions</name>
			<value>0.4590127982345282</value>
		</numericStateVariable>
		<numericStateVariable scaleAndSubsystem="Cellular.Embryo">
			<name>avgDensityRegions</name>
			<value>0.5</value>
		</numericStateVariable>
	</timepoint>
	<timepoint value="17">
		<spatialEntity spatialType="region" scaleAndSubsystem="Cellular.Embryo">
			<clusteredness>1</clusteredness>
			<density>0.5</density>
			<area>1</area>
			<perimeter>4</perimeter>
			<distanceFromOrigin>20.55480479109447</distanceFromOrigin>
			<angle>0</angle>
			<triangleMeasure>0</triangleMeasure>
			<rectangleMeasure>0</rectangleMeasure>
			<circleMeasure>0</circleMeasure>
			<centroidX>28</centroidX>
			<centroidY>47</centroidY>
		</spatialEntity>
		<spatialEntity spatialType="region" scaleAndSubsystem="Cellular.Embryo">
			<clusteredness>1</clusteredness>
			<density>0.5</density>
			<area>1</area>
			<perimeter>4</perimeter>
			<distanceFromOrigin>9.192388155425117</distanceFromOrigin>
			<angle>0</angle>
			<triangleMeasure>0</triangleMeasure>
			<rectangleMeasure>0</rectangleMeasure>
			<circleMeasure>0</circleMeasure>
			<centroidX>18</centroidX>
			<centroidY>30</centroidY>
		</spatialEntity>
		<spatialEntity spatialType="region" scaleAndSubsystem="Intracellular.CDK1">
			<clusteredness>1</clusteredness>
			<density>0.2065801882276348</density>
			<area>1</area>
			<perimeter>4</perimeter>
			<distanceFromOrigin>20.55480479109447</distanceFromOrigin>
			<angle>0</angle>
			<triangleMeasure>0</triangleMeasure>
			<rectangleMeasure>0</rectangleMeasure>
			<circleMeasure>0</circleMeasure>
			<centroidX>28</centroidX>
			<centroidY>47</centroidY>
		</spatialEntity>
		<spatialEntity spatialType="region" scaleAndSubsystem="Intracellular.CDK1">
			<clusteredness>1</clusteredness>
			<density>0.2065801882276348</density>
			<area>1</area>
			<perimeter>4</perimeter>
			<distanceFromOrigin>9.192388155425117</distanceFromOrigin>
			<angle>0</angle>
			<triangleMeasure>0</triangleMeasure>
			<rectangleMeasure>0</rectangleMeasure>
			<circleMeasure>0</circleMeasure>
			<centroidX>18</centroidX>
			<centroidY>30</centroidY>
		</spatialEntity>
		<spatialEntity spatialType="region" scaleAndSubsystem="Intracellular.Plk1">
			<clusteredness>1</clusteredness>
			<density>0.3769857967601103</density>
			<area>1</area>
			<perimeter>4</perimeter>
			<distanceFromOrigin>20.55480479109447</distanceFromOrigin>
			<angle>0</angle>
			<triangleMeasure>0</triangleMeasure>
			<rectangleMeasure>0</rectangleMeasure>
			<circleMeasure>0</circleMeasure>
			<centroidX>28</centroidX>
			<centroidY>47</centroidY>
		</spatialEntity>
		<spatialEntity spatialType="region" scaleAndSubsystem="Intracellular.Plk1">
			<clusteredness>1</clusteredness>
			<density>0.3769857967601103</density>
			<area>1</area>
			<perimeter>4</perimeter>
			<distanceFromOrigin>9.192388155425117</distanceFromOrigin>
			<angle>0</angle>
			<triangleMeasure>0</triangleMeasure>
			<rectangleMeasure>0</rectangleMeasure>
			<circleMeasure>0</circleMeasure>
			<centroidX>18</centroidX>
			<centroidY>30</centroidY>
		</spatialEntity>
		<spatialEntity spatialType="region" scaleAndSubsystem="Intracellular.APC">
			<clusteredness>1</clusteredness>
			<density>0.9070765476600796</density>
			<area>1</area>
			<perimeter>4</perimeter>
			<distanceFromOrigin>20.55480479109447</distanceFromOrigin>
			<angle>0</angle>
			<triangleMeasure>0</triangleMeasure>
			<rectangleMeasure>0</rectangleMeasure>
			<circleMeasure>0</circleMeasure>
			<centroidX>28</centroidX>
			<centroidY>47</centroidY>
		</spatialEntity>
		<spatialEntity spatialType="region" scaleAndSubsystem="Intracellular.APC">
			<clusteredness>1</clusteredness>
			<density>0.9070765476600796</density>
			<area>1</area>
			<perimeter>4</perimeter>
			<distanceFromOrigin>9.192388155425117</distanceFromOrigin>
			<angle>0</angle>
			<triangleMeasure>0</triangleMeasure>
			<rectangleMeasure>0</rectangleMeasure>
			<circleMeasure>0</circleMeasure>
			<centroidX>18</centroidX>
			<centroidY>30</centroidY>
		</spatialEntity>
		<numericStateVariable scaleAndSubsystem="Intracellular.APC">
			<name>avgClusterednessRegions</name>
			<value>0.05070201265633938</value>
		</numericStateVariable>
		<numericStateVariable scaleAndSubsystem="Intracellular.CDK1">
			<name>avgClusterednessRegions</name>
			<value>0.05070201265633938</value>
		</numericStateVariable>
		<numericStateVariable scaleAndSubsystem="Intracellular.Plk1">
			<name>avgClusterednessRegions</name>
			<value>0.05070201265633938</value>
		</numericStateVariable>
		<numericStateVariable scaleAndSubsystem="Cellular.Embryo">
			<name>avgClusterednessRegions</name>
			<value>0.05070201265633938</value>
		</numericStateVariable>
		<numericStateVariable scaleAndSubsystem="Intracellular.APC">
			<name>avgDensityRegions</name>
			<value>0.9070765476600796</value>
		</numericStateVariable>
		<numericStateVariable scaleAndSubsystem="Intracellular.CDK1">
			<name>avgDensityRegions</name>
			<value>0.2065801882276348</value>
		</numericStateVariable>
		<numericStateVariable scaleAndSubsystem="Intracellular.Plk1">
			<name>avgDensityRegions</name>
			<value>0.3769857967601103</value>
		</numericStateVariable>
		<numericStateVariable scaleAndSubsystem="Cellular.Embryo">
			<name>avgDensityRegions</name>
			<value>0.5</value>
		</numericStateVariable>
	</timepoint>
	<timepoint value="18">
		<spatialEntity spatialType="region" scaleAndSubsystem="Cellular.Embryo">
			<clusteredness>1</clusteredness>
			<density>0.5</density>
			<area>1</area>
			<perimeter>4</perimeter>
			<distanceFromOrigin>20.55480479109447</distanceFromOrigin>
			<angle>0</angle>
			<triangleMeasure>0</triangleMeasure>
			<rectangleMeasure>0</rectangleMeasure>
			<circleMeasure>0</circleMeasure>
			<centroidX>28</centroidX>
			<centroidY>47</centroidY>
		</spatialEntity>
		<spatialEntity spatialType="region" scaleAndSubsystem="Cellular.Embryo">
			<clusteredness>1</clusteredness>
			<density>0.5</density>
			<area>1</area>
			<perimeter>4</perimeter>
			<distanceFromOrigin>10.12422836565829</distanceFromOrigin>
			<angle>0</angle>
			<triangleMeasure>0</triangleMeasure>
			<rectangleMeasure>0</rectangleMeasure>
			<circleMeasure>0</circleMeasure>
			<centroidX>17</centroidX>
			<centroidY>30</centroidY>
		</spatialEntity>
		<spatialEntity spatialType="region" scaleAndSubsystem="Intracellular.CDK1">
			<clusteredness>1</clusteredness>
			<density>0.1813479853611366</density>
			<area>1</area>
			<perimeter>4</perimeter>
			<distanceFromOrigin>20.55480479109447</distanceFromOrigin>
			<angle>0</angle>
			<triangleMeasure>0</triangleMeasure>
			<rectangleMeasure>0</rectangleMeasure>
			<circleMeasure>0</circleMeasure>
			<centroidX>28</centroidX>
			<centroidY>47</centroidY>
		</spatialEntity>
		<spatialEntity spatialType="region" scaleAndSubsystem="Intracellular.CDK1">
			<clusteredness>1</clusteredness>
			<density>0.1813479853611366</density>
			<area>1</area>
			<perimeter>4</perimeter>
			<distanceFromOrigin>10.12422836565829</distanceFromOrigin>
			<angle>0</angle>
			<triangleMeasure>0</triangleMeasure>
			<rectangleMeasure>0</rectangleMeasure>
			<circleMeasure>0</circleMeasure>
			<centroidX>17</centroidX>
			<centroidY>30</centroidY>
		</spatialEntity>
		<spatialEntity spatialType="region" scaleAndSubsystem="Intracellular.Plk1">
			<clusteredness>1</clusteredness>
			<density>0.3088389976351869</density>
			<area>1</area>
			<perimeter>4</perimeter>
			<distanceFromOrigin>20.55480479109447</distanceFromOrigin>
			<angle>0</angle>
			<triangleMeasure>0</triangleMeasure>
			<rectangleMeasure>0</rectangleMeasure>
			<circleMeasure>0</circleMeasure>
			<centroidX>28</centroidX>
			<centroidY>47</centroidY>
		</spatialEntity>
		<spatialEntity spatialType="region" scaleAndSubsystem="Intracellular.Plk1">
			<clusteredness>1</clusteredness>
			<density>0.3088389976351869</density>
			<area>1</area>
			<perimeter>4</perimeter>
			<distanceFromOrigin>10.12422836565829</distanceFromOrigin>
			<angle>0</angle>
			<triangleMeasure>0</triangleMeasure>
			<rectangleMeasure>0</rectangleMeasure>
			<circleMeasure>0</circleMeasure>
			<centroidX>17</centroidX>
			<centroidY>30</centroidY>
		</spatialEntity>
		<spatialEntity spatialType="region" scaleAndSubsystem="Intracellular.APC">
			<clusteredness>1</clusteredness>
			<density>0.7679942411534927</density>
			<area>1</area>
			<perimeter>4</perimeter>
			<distanceFromOrigin>20.55480479109447</distanceFromOrigin>
			<angle>0</angle>
			<triangleMeasure>0</triangleMeasure>
			<rectangleMeasure>0</rectangleMeasure>
			<circleMeasure>0</circleMeasure>
			<centroidX>28</centroidX>
			<centroidY>47</centroidY>
		</spatialEntity>
		<spatialEntity spatialType="region" scaleAndSubsystem="Intracellular.APC">
			<clusteredness>1</clusteredness>
			<density>0.7679942411534927</density>
			<area>1</area>
			<perimeter>4</perimeter>
			<distanceFromOrigin>10.12422836565829</distanceFromOrigin>
			<angle>0</angle>
			<triangleMeasure>0</triangleMeasure>
			<rectangleMeasure>0</rectangleMeasure>
			<circleMeasure>0</circleMeasure>
			<centroidX>17</centroidX>
			<centroidY>30</centroidY>
		</spatialEntity>
		<numericStateVariable scaleAndSubsystem="Intracellular.APC">
			<name>avgClusterednessRegions</name>
			<value>0.04938647983247948</value>
		</numericStateVariable>
		<numericStateVariable scaleAndSubsystem="Intracellular.CDK1">
			<name>avgClusterednessRegions</name>
			<value>0.04938647983247948</value>
		</numericStateVariable>
		<numericStateVariable scaleAndSubsystem="Intracellular.Plk1">
			<name>avgClusterednessRegions</name>
			<value>0.04938647983247948</value>
		</numericStateVariable>
		<numericStateVariable scaleAndSubsystem="Cellular.Embryo">
			<name>avgClusterednessRegions</name>
			<value>0.04938647983247948</value>
		</numericStateVariable>
		<numericStateVariable scaleAndSubsystem="Intracellular.APC">
			<name>avgDensityRegions</name>
			<value>0.7679942411534927</value>
		</numericStateVariable>
		<numericStateVariable scaleAndSubsystem="Intracellular.CDK1">
			<name>avgDensityRegions</name>
			<value>0.1813479853611366</value>
		</numericStateVariable>
		<numericStateVariable scaleAndSubsystem="Intracellular.Plk1">
			<name>avgDensityRegions</name>
			<value>0.3088389976351869</value>
		</numericStateVariable>
		<numericStateVariable scaleAndSubsystem="Cellular.Embryo">
			<name>avgDensityRegions</name>
			<value>0.5</value>
		</numericStateVariable>
	</timepoint>
	<timepoint value="19">
		<spatialEntity spatialType="region" scaleAndSubsystem="Cellular.Embryo">
			<clusteredness>1</clusteredness>
			<density>0.5</density>
			<area>1</area>
			<perimeter>4</perimeter>
			<distanceFromOrigin>20.55480479109447</distanceFromOrigin>
			<angle>0</angle>
			<triangleMeasure>0</triangleMeasure>
			<rectangleMeasure>0</rectangleMeasure>
			<circleMeasure>0</circleMeasure>
			<centroidX>28</centroidX>
			<centroidY>47</centroidY>
		</spatialEntity>
		<spatialEntity spatialType="region" scaleAndSubsystem="Cellular.Embryo">
			<clusteredness>1</clusteredness>
			<density>0.5</density>
			<area>1</area>
			<perimeter>4</perimeter>
			<distanceFromOrigin>10.12422836565829</distanceFromOrigin>
			<angle>0</angle>
			<triangleMeasure>0</triangleMeasure>
			<rectangleMeasure>0</rectangleMeasure>
			<circleMeasure>0</circleMeasure>
			<centroidX>17</centroidX>
			<centroidY>30</centroidY>
		</spatialEntity>
		<spatialEntity spatialType="region" scaleAndSubsystem="Intracellular.CDK1">
			<clusteredness>1</clusteredness>
			<density>0.1860636542825138</density>
			<area>1</area>
			<perimeter>4</perimeter>
			<distanceFromOrigin>20.55480479109447</distanceFromOrigin>
			<angle>0</angle>
			<triangleMeasure>0</triangleMeasure>
			<rectangleMeasure>0</rectangleMeasure>
			<circleMeasure>0</circleMeasure>
			<centroidX>28</centroidX>
			<centroidY>47</centroidY>
		</spatialEntity>
		<spatialEntity spatialType="region" scaleAndSubsystem="Intracellular.CDK1">
			<clusteredness>1</clusteredness>
			<density>0.1860636542825138</density>
			<area>1</area>
			<perimeter>4</perimeter>
			<distanceFromOrigin>10.12422836565829</distanceFromOrigin>
			<angle>0</angle>
			<triangleMeasure>0</triangleMeasure>
			<rectangleMeasure>0</rectangleMeasure>
			<circleMeasure>0</circleMeasure>
			<centroidX>17</centroidX>
			<centroidY>30</centroidY>
		</spatialEntity>
		<spatialEntity spatialType="region" scaleAndSubsystem="Intracellular.Plk1">
			<clusteredness>1</clusteredness>
			<density>0.252998322131587</density>
			<area>1</area>
			<perimeter>4</perimeter>
			<distanceFromOrigin>20.55480479109447</distanceFromOrigin>
			<angle>0</angle>
			<triangleMeasure>0</triangleMeasure>
			<rectangleMeasure>0</rectangleMeasure>
			<circleMeasure>0</circleMeasure>
			<centroidX>28</centroidX>
			<centroidY>47</centroidY>
		</spatialEntity>
		<spatialEntity spatialType="region" scaleAndSubsystem="Intracellular.Plk1">
			<clusteredness>1</clusteredness>
			<density>0.252998322131587</density>
			<area>1</area>
			<perimeter>4</perimeter>
			<distanceFromOrigin>10.12422836565829</distanceFromOrigin>
			<angle>0</angle>
			<triangleMeasure>0</triangleMeasure>
			<rectangleMeasure>0</rectangleMeasure>
			<circleMeasure>0</circleMeasure>
			<centroidX>17</centroidX>
			<centroidY>30</centroidY>
		</spatialEntity>
		<spatialEntity spatialType="region" scaleAndSubsystem="Intracellular.APC">
			<clusteredness>1</clusteredness>
			<density>0.6349871467141545</density>
			<area>1</area>
			<perimeter>4</perimeter>
			<distanceFromOrigin>20.55480479109447</distanceFromOrigin>
			<angle>0</angle>
			<triangleMeasure>0</triangleMeasure>
			<rectangleMeasure>0</rectangleMeasure>
			<circleMeasure>0</circleMeasure>
			<centroidX>28</centroidX>
			<centroidY>47</centroidY>
		</spatialEntity>
		<spatialEntity spatialType="region" scaleAndSubsystem="Intracellular.APC">
			<clusteredness>1</clusteredness>
			<density>0.6349871467141545</density>
			<area>1</area>
			<perimeter>4</perimeter>
			<distanceFromOrigin>10.12422836565829</distanceFromOrigin>
			<angle>0</angle>
			<triangleMeasure>0</triangleMeasure>
			<rectangleMeasure>0</rectangleMeasure>
			<circleMeasure>0</circleMeasure>
			<centroidX>17</centroidX>
			<centroidY>30</centroidY>
		</spatialEntity>
		<numericStateVariable scaleAndSubsystem="Intracellular.APC">
			<name>avgClusterednessRegions</name>
			<value>0.04938647983247948</value>
		</numericStateVariable>
		<numericStateVariable scaleAndSubsystem="Intracellular.CDK1">
			<name>avgClusterednessRegions</name>
			<value>0.04938647983247948</value>
		</numericStateVariable>
		<numericStateVariable scaleAndSubsystem="Intracellular.Plk1">
			<name>avgClusterednessRegions</name>
			<value>0.04938647983247948</value>
		</numericStateVariable>
		<numericStateVariable scaleAndSubsystem="Cellular.Embryo">
			<name>avgClusterednessRegions</name>
			<value>0.04938647983247948</value>
		</numericStateVariable>
		<numericStateVariable scaleAndSubsystem="Intracellular.APC">
			<name>avgDensityRegions</name>
			<value>0.6349871467141545</value>
		</numericStateVariable>
		<numericStateVariable scaleAndSubsystem="Intracellular.CDK1">
			<name>avgDensityRegions</name>
			<value>0.1860636542825138</value>
		</numericStateVariable>
		<numericStateVariable scaleAndSubsystem="Intracellular.Plk1">
			<name>avgDensityRegions</name>
			<value>0.252998322131587</value>
		</numericStateVariable>
		<numericStateVariable scaleAndSubsystem="Cellular.Embryo">
			<name>avgDensityRegions</name>
			<value>0.5</value>
		</numericStateVariable>
	</timepoint>
	<timepoint value="20">
		<spatialEntity spatialType="region" scaleAndSubsystem="Cellular.Embryo">
			<clusteredness>1</clusteredness>
			<density>0.5</density>
			<area>1</area>
			<perimeter>4</perimeter>
			<distanceFromOrigin>20.55480479109447</distanceFromOrigin>
			<angle>0</angle>
			<triangleMeasure>0</triangleMeasure>
			<rectangleMeasure>0</rectangleMeasure>
			<circleMeasure>0</circleMeasure>
			<centroidX>28</centroidX>
			<centroidY>47</centroidY>
		</spatialEntity>
		<spatialEntity spatialType="region" scaleAndSubsystem="Cellular.Embryo">
			<clusteredness>1</clusteredness>
			<density>0.5</density>
			<area>1</area>
			<perimeter>4</perimeter>
			<distanceFromOrigin>10.12422836565829</distanceFromOrigin>
			<angle>0</angle>
			<triangleMeasure>0</triangleMeasure>
			<rectangleMeasure>0</rectangleMeasure>
			<circleMeasure>0</circleMeasure>
			<centroidX>17</centroidX>
			<centroidY>30</centroidY>
		</spatialEntity>
		<spatialEntity spatialType="region" scaleAndSubsystem="Intracellular.CDK1">
			<clusteredness>1</clusteredness>
			<density>0.2018527610629213</density>
			<area>1</area>
			<perimeter>4</perimeter>
			<distanceFromOrigin>20.55480479109447</distanceFromOrigin>
			<angle>0</angle>
			<triangleMeasure>0</triangleMeasure>
			<rectangleMeasure>0</rectangleMeasure>
			<circleMeasure>0</circleMeasure>
			<centroidX>28</centroidX>
			<centroidY>47</centroidY>
		</spatialEntity>
		<spatialEntity spatialType="region" scaleAndSubsystem="Intracellular.CDK1">
			<clusteredness>1</clusteredness>
			<density>0.2018527610629213</density>
			<area>1</area>
			<perimeter>4</perimeter>
			<distanceFromOrigin>10.12422836565829</distanceFromOrigin>
			<angle>0</angle>
			<triangleMeasure>0</triangleMeasure>
			<rectangleMeasure>0</rectangleMeasure>
			<circleMeasure>0</circleMeasure>
			<centroidX>17</centroidX>
			<centroidY>30</centroidY>
		</spatialEntity>
		<spatialEntity spatialType="region" scaleAndSubsystem="Intracellular.Plk1">
			<clusteredness>1</clusteredness>
			<density>0.2073910133511412</density>
			<area>1</area>
			<perimeter>4</perimeter>
			<distanceFromOrigin>20.55480479109447</distanceFromOrigin>
			<angle>0</angle>
			<triangleMeasure>0</triangleMeasure>
			<rectangleMeasure>0</rectangleMeasure>
			<circleMeasure>0</circleMeasure>
			<centroidX>28</centroidX>
			<centroidY>47</centroidY>
		</spatialEntity>
		<spatialEntity spatialType="region" scaleAndSubsystem="Intracellular.Plk1">
			<clusteredness>1</clusteredness>
			<density>0.2073910133511412</density>
			<area>1</area>
			<perimeter>4</perimeter>
			<distanceFromOrigin>10.12422836565829</distanceFromOrigin>
			<angle>0</angle>
			<triangleMeasure>0</triangleMeasure>
			<rectangleMeasure>0</rectangleMeasure>
			<circleMeasure>0</circleMeasure>
			<centroidX>17</centroidX>
			<centroidY>30</centroidY>
		</spatialEntity>
		<spatialEntity spatialType="region" scaleAndSubsystem="Intracellular.APC">
			<clusteredness>1</clusteredness>
			<density>0.5213089288449755</density>
			<area>1</area>
			<perimeter>4</perimeter>
			<distanceFromOrigin>20.55480479109447</distanceFromOrigin>
			<angle>0</angle>
			<triangleMeasure>0</triangleMeasure>
			<rectangleMeasure>0</rectangleMeasure>
			<circleMeasure>0</circleMeasure>
			<centroidX>28</centroidX>
			<centroidY>47</centroidY>
		</spatialEntity>
		<spatialEntity spatialType="region" scaleAndSubsystem="Intracellular.APC">
			<clusteredness>1</clusteredness>
			<density>0.5213089288449755</density>
			<area>1</area>
			<perimeter>4</perimeter>
			<distanceFromOrigin>10.12422836565829</distanceFromOrigin>
			<angle>0</angle>
			<triangleMeasure>0</triangleMeasure>
			<rectangleMeasure>0</rectangleMeasure>
			<circleMeasure>0</circleMeasure>
			<centroidX>17</centroidX>
			<centroidY>30</centroidY>
		</spatialEntity>
		<numericStateVariable scaleAndSubsystem="Intracellular.APC">
			<name>avgClusterednessRegions</name>
			<value>0.04938647983247948</value>
		</numericStateVariable>
		<numericStateVariable scaleAndSubsystem="Intracellular.CDK1">
			<name>avgClusterednessRegions</name>
			<value>0.04938647983247948</value>
		</numericStateVariable>
		<numericStateVariable scaleAndSubsystem="Intracellular.Plk1">
			<name>avgClusterednessRegions</name>
			<value>0.04938647983247948</value>
		</numericStateVariable>
		<numericStateVariable scaleAndSubsystem="Cellular.Embryo">
			<name>avgClusterednessRegions</name>
			<value>0.04938647983247948</value>
		</numericStateVariable>
		<numericStateVariable scaleAndSubsystem="Intracellular.APC">
			<name>avgDensityRegions</name>
			<value>0.5213089288449755</value>
		</numericStateVariable>
		<numericStateVariable scaleAndSubsystem="Intracellular.CDK1">
			<name>avgDensityRegions</name>
			<value>0.2018527610629213</value>
		</numericStateVariable>
		<numericStateVariable scaleAndSubsystem="Intracellular.Plk1">
			<name>avgDensityRegions</name>
			<value>0.2073910133511412</value>
		</numericStateVariable>
		<numericStateVariable scaleAndSubsystem="Cellular.Embryo">
			<name>avgDensityRegions</name>
			<value>0.5</value>
		</numericStateVariable>
	</timepoint>
	<timepoint value="21">
		<spatialEntity spatialType="region" scaleAndSubsystem="Cellular.Embryo">
			<clusteredness>1</clusteredness>
			<density>0.5</density>
			<area>1</area>
			<perimeter>4</perimeter>
			<distanceFromOrigin>20.55480479109447</distanceFromOrigin>
			<angle>0</angle>
			<triangleMeasure>0</triangleMeasure>
			<rectangleMeasure>0</rectangleMeasure>
			<circleMeasure>0</circleMeasure>
			<centroidX>28</centroidX>
			<centroidY>47</centroidY>
		</spatialEntity>
		<spatialEntity spatialType="region" scaleAndSubsystem="Cellular.Embryo">
			<clusteredness>1</clusteredness>
			<density>0.5</density>
			<area>1</area>
			<perimeter>4</perimeter>
			<distanceFromOrigin>10.12422836565829</distanceFromOrigin>
			<angle>0</angle>
			<triangleMeasure>0</triangleMeasure>
			<rectangleMeasure>0</rectangleMeasure>
			<circleMeasure>0</circleMeasure>
			<centroidX>17</centroidX>
			<centroidY>30</centroidY>
		</spatialEntity>
		<spatialEntity spatialType="region" scaleAndSubsystem="Intracellular.CDK1">
			<clusteredness>1</clusteredness>
			<density>0.2205714057473575</density>
			<area>1</area>
			<perimeter>4</perimeter>
			<distanceFromOrigin>20.55480479109447</distanceFromOrigin>
			<angle>0</angle>
			<triangleMeasure>0</triangleMeasure>
			<rectangleMeasure>0</rectangleMeasure>
			<circleMeasure>0</circleMeasure>
			<centroidX>28</centroidX>
			<centroidY>47</centroidY>
		</spatialEntity>
		<spatialEntity spatialType="region" scaleAndSubsystem="Intracellular.CDK1">
			<clusteredness>1</clusteredness>
			<density>0.2205714057473575</density>
			<area>1</area>
			<perimeter>4</perimeter>
			<distanceFromOrigin>10.12422836565829</distanceFromOrigin>
			<angle>0</angle>
			<triangleMeasure>0</triangleMeasure>
			<rectangleMeasure>0</rectangleMeasure>
			<circleMeasure>0</circleMeasure>
			<centroidX>17</centroidX>
			<centroidY>30</centroidY>
		</spatialEntity>
		<spatialEntity spatialType="region" scaleAndSubsystem="Intracellular.Plk1">
			<clusteredness>1</clusteredness>
			<density>0.1703356873755361</density>
			<area>1</area>
			<perimeter>4</perimeter>
			<distanceFromOrigin>20.55480479109447</distanceFromOrigin>
			<angle>0</angle>
			<triangleMeasure>0</triangleMeasure>
			<rectangleMeasure>0</rectangleMeasure>
			<circleMeasure>0</circleMeasure>
			<centroidX>28</centroidX>
			<centroidY>47</centroidY>
		</spatialEntity>
		<spatialEntity spatialType="region" scaleAndSubsystem="Intracellular.Plk1">
			<clusteredness>1</clusteredness>
			<density>0.1703356873755361</density>
			<area>1</area>
			<perimeter>4</perimeter>
			<distanceFromOrigin>10.12422836565829</distanceFromOrigin>
			<angle>0</angle>
			<triangleMeasure>0</triangleMeasure>
			<rectangleMeasure>0</rectangleMeasure>
			<circleMeasure>0</circleMeasure>
			<centroidX>17</centroidX>
			<centroidY>30</centroidY>
		</spatialEntity>
		<spatialEntity spatialType="region" scaleAndSubsystem="Intracellular.APC">
			<clusteredness>1</clusteredness>
			<density>0.4271299175187653</density>
			<area>1</area>
			<perimeter>4</perimeter>
			<distanceFromOrigin>20.55480479109447</distanceFromOrigin>
			<angle>0</angle>
			<triangleMeasure>0</triangleMeasure>
			<rectangleMeasure>0</rectangleMeasure>
			<circleMeasure>0</circleMeasure>
			<centroidX>28</centroidX>
			<centroidY>47</centroidY>
		</spatialEntity>
		<spatialEntity spatialType="region" scaleAndSubsystem="Intracellular.APC">
			<clusteredness>1</clusteredness>
			<density>0.4271299175187653</density>
			<area>1</area>
			<perimeter>4</perimeter>
			<distanceFromOrigin>10.12422836565829</distanceFromOrigin>
			<angle>0</angle>
			<triangleMeasure>0</triangleMeasure>
			<rectangleMeasure>0</rectangleMeasure>
			<circleMeasure>0</circleMeasure>
			<centroidX>17</centroidX>
			<centroidY>30</centroidY>
		</spatialEntity>
		<numericStateVariable scaleAndSubsystem="Intracellular.APC">
			<name>avgClusterednessRegions</name>
			<value>0.04938647983247948</value>
		</numericStateVariable>
		<numericStateVariable scaleAndSubsystem="Intracellular.CDK1">
			<name>avgClusterednessRegions</name>
			<value>0.04938647983247948</value>
		</numericStateVariable>
		<numericStateVariable scaleAndSubsystem="Intracellular.Plk1">
			<name>avgClusterednessRegions</name>
			<value>0.04938647983247948</value>
		</numericStateVariable>
		<numericStateVariable scaleAndSubsystem="Cellular.Embryo">
			<name>avgClusterednessRegions</name>
			<value>0.04938647983247948</value>
		</numericStateVariable>
		<numericStateVariable scaleAndSubsystem="Intracellular.APC">
			<name>avgDensityRegions</name>
			<value>0.4271299175187653</value>
		</numericStateVariable>
		<numericStateVariable scaleAndSubsystem="Intracellular.CDK1">
			<name>avgDensityRegions</name>
			<value>0.2205714057473575</value>
		</numericStateVariable>
		<numericStateVariable scaleAndSubsystem="Intracellular.Plk1">
			<name>avgDensityRegions</name>
			<value>0.1703356873755361</value>
		</numericStateVariable>
		<numericStateVariable scaleAndSubsystem="Cellular.Embryo">
			<name>avgDensityRegions</name>
			<value>0.5</value>
		</numericStateVariable>
	</timepoint>
	<timepoint value="22">
		<spatialEntity spatialType="region" scaleAndSubsystem="Cellular.Embryo">
			<clusteredness>1</clusteredness>
			<density>0.5</density>
			<area>1</area>
			<perimeter>4</perimeter>
			<distanceFromOrigin>19.55760721560794</distanceFromOrigin>
			<angle>0</angle>
			<triangleMeasure>0</triangleMeasure>
			<rectangleMeasure>0</rectangleMeasure>
			<circleMeasure>0</circleMeasure>
			<centroidX>28</centroidX>
			<centroidY>46</centroidY>
		</spatialEntity>
		<spatialEntity spatialType="region" scaleAndSubsystem="Cellular.Embryo">
			<clusteredness>1</clusteredness>
			<density>0.5</density>
			<area>1</area>
			<perimeter>4</perimeter>
			<distanceFromOrigin>9.617692030835672</distanceFromOrigin>
			<angle>0</angle>
			<triangleMeasure>0</triangleMeasure>
			<rectangleMeasure>0</rectangleMeasure>
			<circleMeasure>0</circleMeasure>
			<centroidX>18</centroidX>
			<centroidY>31</centroidY>
		</spatialEntity>
		<spatialEntity spatialType="region" scaleAndSubsystem="Intracellular.CDK1">
			<clusteredness>1</clusteredness>
			<density>0.2399719836665135</density>
			<area>1</area>
			<perimeter>4</perimeter>
			<distanceFromOrigin>19.55760721560794</distanceFromOrigin>
			<angle>0</angle>
			<triangleMeasure>0</triangleMeasure>
			<rectangleMeasure>0</rectangleMeasure>
			<circleMeasure>0</circleMeasure>
			<centroidX>28</centroidX>
			<centroidY>46</centroidY>
		</spatialEntity>
		<spatialEntity spatialType="region" scaleAndSubsystem="Intracellular.CDK1">
			<clusteredness>1</clusteredness>
			<density>0.2399719836665135</density>
			<area>1</area>
			<perimeter>4</perimeter>
			<distanceFromOrigin>9.617692030835672</distanceFromOrigin>
			<angle>0</angle>
			<triangleMeasure>0</triangleMeasure>
			<rectangleMeasure>0</rectangleMeasure>
			<circleMeasure>0</circleMeasure>
			<centroidX>18</centroidX>
			<centroidY>31</centroidY>
		</spatialEntity>
		<spatialEntity spatialType="region" scaleAndSubsystem="Intracellular.Plk1">
			<clusteredness>1</clusteredness>
			<density>0.1405750349456189</density>
			<area>1</area>
			<perimeter>4</perimeter>
			<distanceFromOrigin>19.55760721560794</distanceFromOrigin>
			<angle>0</angle>
			<triangleMeasure>0</triangleMeasure>
			<rectangleMeasure>0</rectangleMeasure>
			<circleMeasure>0</circleMeasure>
			<centroidX>28</centroidX>
			<centroidY>46</centroidY>
		</spatialEntity>
		<spatialEntity spatialType="region" scaleAndSubsystem="Intracellular.Plk1">
			<clusteredness>1</clusteredness>
			<density>0.1405750349456189</density>
			<area>1</area>
			<perimeter>4</perimeter>
			<distanceFromOrigin>9.617692030835672</distanceFromOrigin>
			<angle>0</angle>
			<triangleMeasure>0</triangleMeasure>
			<rectangleMeasure>0</rectangleMeasure>
			<circleMeasure>0</circleMeasure>
			<centroidX>18</centroidX>
			<centroidY>31</centroidY>
		</spatialEntity>
		<spatialEntity spatialType="region" scaleAndSubsystem="Intracellular.APC">
			<clusteredness>1</clusteredness>
			<density>0.3497756958007813</density>
			<area>1</area>
			<perimeter>4</perimeter>
			<distanceFromOrigin>19.55760721560794</distanceFromOrigin>
			<angle>0</angle>
			<triangleMeasure>0</triangleMeasure>
			<rectangleMeasure>0</rectangleMeasure>
			<circleMeasure>0</circleMeasure>
			<centroidX>28</centroidX>
			<centroidY>46</centroidY>
		</spatialEntity>
		<spatialEntity spatialType="region" scaleAndSubsystem="Intracellular.APC">
			<clusteredness>1</clusteredness>
			<density>0.3497756958007813</density>
			<area>1</area>
			<perimeter>4</perimeter>
			<distanceFromOrigin>9.617692030835672</distanceFromOrigin>
			<angle>0</angle>
			<triangleMeasure>0</triangleMeasure>
			<rectangleMeasure>0</rectangleMeasure>
			<circleMeasure>0</circleMeasure>
			<centroidX>18</centroidX>
			<centroidY>31</centroidY>
		</spatialEntity>
		<numericStateVariable scaleAndSubsystem="Intracellular.APC">
			<name>avgClusterednessRegions</name>
			<value>0.05547001962252291</value>
		</numericStateVariable>
		<numericStateVariable scaleAndSubsystem="Intracellular.CDK1">
			<name>avgClusterednessRegions</name>
			<value>0.05547001962252291</value>
		</numericStateVariable>
		<numericStateVariable scaleAndSubsystem="Intracellular.Plk1">
			<name>avgClusterednessRegions</name>
			<value>0.05547001962252291</value>
		</numericStateVariable>
		<numericStateVariable scaleAndSubsystem="Cellular.Embryo">
			<name>avgClusterednessRegions</name>
			<value>0.05547001962252291</value>
		</numericStateVariable>
		<numericStateVariable scaleAndSubsystem="Intracellular.APC">
			<name>avgDensityRegions</name>
			<value>0.3497756958007813</value>
		</numericStateVariable>
		<numericStateVariable scaleAndSubsystem="Intracellular.CDK1">
			<name>avgDensityRegions</name>
			<value>0.2399719836665135</value>
		</numericStateVariable>
		<numericStateVariable scaleAndSubsystem="Intracellular.Plk1">
			<name>avgDensityRegions</name>
			<value>0.1405750349456189</value>
		</numericStateVariable>
		<numericStateVariable scaleAndSubsystem="Cellular.Embryo">
			<name>avgDensityRegions</name>
			<value>0.5</value>
		</numericStateVariable>
	</timepoint>
	<timepoint value="23">
		<spatialEntity spatialType="region" scaleAndSubsystem="Cellular.Embryo">
			<clusteredness>1</clusteredness>
			<density>0.5</density>
			<area>1</area>
			<perimeter>4</perimeter>
			<distanceFromOrigin>19.55760721560794</distanceFromOrigin>
			<angle>0</angle>
			<triangleMeasure>0</triangleMeasure>
			<rectangleMeasure>0</rectangleMeasure>
			<circleMeasure>0</circleMeasure>
			<centroidX>28</centroidX>
			<centroidY>46</centroidY>
		</spatialEntity>
		<spatialEntity spatialType="region" scaleAndSubsystem="Cellular.Embryo">
			<clusteredness>1</clusteredness>
			<density>0.5</density>
			<area>1</area>
			<perimeter>4</perimeter>
			<distanceFromOrigin>10.12422836565829</distanceFromOrigin>
			<angle>0</angle>
			<triangleMeasure>0</triangleMeasure>
			<rectangleMeasure>0</rectangleMeasure>
			<circleMeasure>0</circleMeasure>
			<centroidX>17</centroidX>
			<centroidY>30</centroidY>
		</spatialEntity>
		<spatialEntity spatialType="region" scaleAndSubsystem="Intracellular.CDK1">
			<clusteredness>1</clusteredness>
			<density>0.2595244164560355</density>
			<area>1</area>
			<perimeter>4</perimeter>
			<distanceFromOrigin>19.55760721560794</distanceFromOrigin>
			<angle>0</angle>
			<triangleMeasure>0</triangleMeasure>
			<rectangleMeasure>0</rectangleMeasure>
			<circleMeasure>0</circleMeasure>
			<centroidX>28</centroidX>
			<centroidY>46</centroidY>
		</spatialEntity>
		<spatialEntity spatialType="region" scaleAndSubsystem="Intracellular.CDK1">
			<clusteredness>1</clusteredness>
			<density>0.2595244164560355</density>
			<area>1</area>
			<perimeter>4</perimeter>
			<distanceFromOrigin>10.12422836565829</distanceFromOrigin>
			<angle>0</angle>
			<triangleMeasure>0</triangleMeasure>
			<rectangleMeasure>0</rectangleMeasure>
			<circleMeasure>0</circleMeasure>
			<centroidX>17</centroidX>
			<centroidY>30</centroidY>
		</spatialEntity>
		<spatialEntity spatialType="region" scaleAndSubsystem="Intracellular.Plk1">
			<clusteredness>1</clusteredness>
			<density>0.1172847373812806</density>
			<area>1</area>
			<perimeter>4</perimeter>
			<distanceFromOrigin>19.55760721560794</distanceFromOrigin>
			<angle>0</angle>
			<triangleMeasure>0</triangleMeasure>
			<rectangleMeasure>0</rectangleMeasure>
			<circleMeasure>0</circleMeasure>
			<centroidX>28</centroidX>
			<centroidY>46</centroidY>
		</spatialEntity>
		<spatialEntity spatialType="region" scaleAndSubsystem="Intracellular.Plk1">
			<clusteredness>1</clusteredness>
			<density>0.1172847373812806</density>
			<area>1</area>
			<perimeter>4</perimeter>
			<distanceFromOrigin>10.12422836565829</distanceFromOrigin>
			<angle>0</angle>
			<triangleMeasure>0</triangleMeasure>
			<rectangleMeasure>0</rectangleMeasure>
			<circleMeasure>0</circleMeasure>
			<centroidX>17</centroidX>
			<centroidY>30</centroidY>
		</spatialEntity>
		<spatialEntity spatialType="region" scaleAndSubsystem="Intracellular.APC">
			<clusteredness>1</clusteredness>
			<density>0.2863888609643076</density>
			<area>1</area>
			<perimeter>4</perimeter>
			<distanceFromOrigin>19.55760721560794</distanceFromOrigin>
			<angle>0</angle>
			<triangleMeasure>0</triangleMeasure>
			<rectangleMeasure>0</rectangleMeasure>
			<circleMeasure>0</circleMeasure>
			<centroidX>28</centroidX>
			<centroidY>46</centroidY>
		</spatialEntity>
		<spatialEntity spatialType="region" scaleAndSubsystem="Intracellular.APC">
			<clusteredness>1</clusteredness>
			<density>0.2863888609643076</density>
			<area>1</area>
			<perimeter>4</perimeter>
			<distanceFromOrigin>10.12422836565829</distanceFromOrigin>
			<angle>0</angle>
			<triangleMeasure>0</triangleMeasure>
			<rectangleMeasure>0</rectangleMeasure>
			<circleMeasure>0</circleMeasure>
			<centroidX>17</centroidX>
			<centroidY>30</centroidY>
		</spatialEntity>
		<numericStateVariable scaleAndSubsystem="Intracellular.APC">
			<name>avgClusterednessRegions</name>
			<value>0.05150262026246048</value>
		</numericStateVariable>
		<numericStateVariable scaleAndSubsystem="Intracellular.CDK1">
			<name>avgClusterednessRegions</name>
			<value>0.05150262026246048</value>
		</numericStateVariable>
		<numericStateVariable scaleAndSubsystem="Intracellular.Plk1">
			<name>avgClusterednessRegions</name>
			<value>0.05150262026246048</value>
		</numericStateVariable>
		<numericStateVariable scaleAndSubsystem="Cellular.Embryo">
			<name>avgClusterednessRegions</name>
			<value>0.05150262026246048</value>
		</numericStateVariable>
		<numericStateVariable scaleAndSubsystem="Intracellular.APC">
			<name>avgDensityRegions</name>
			<value>0.2863888609643076</value>
		</numericStateVariable>
		<numericStateVariable scaleAndSubsystem="Intracellular.CDK1">
			<name>avgDensityRegions</name>
			<value>0.2595244164560355</value>
		</numericStateVariable>
		<numericStateVariable scaleAndSubsystem="Intracellular.Plk1">
			<name>avgDensityRegions</name>
			<value>0.1172847373812806</value>
		</numericStateVariable>
		<numericStateVariable scaleAndSubsystem="Cellular.Embryo">
			<name>avgDensityRegions</name>
			<value>0.5</value>
		</numericStateVariable>
	</timepoint>
	<timepoint value="24">
		<spatialEntity spatialType="region" scaleAndSubsystem="Cellular.Embryo">
			<clusteredness>1</clusteredness>
			<density>0.5</density>
			<area>1</area>
			<perimeter>4</perimeter>
			<distanceFromOrigin>19.55760721560794</distanceFromOrigin>
			<angle>0</angle>
			<triangleMeasure>0</triangleMeasure>
			<rectangleMeasure>0</rectangleMeasure>
			<circleMeasure>0</circleMeasure>
			<centroidX>28</centroidX>
			<centroidY>46</centroidY>
		</spatialEntity>
		<spatialEntity spatialType="region" scaleAndSubsystem="Cellular.Embryo">
			<clusteredness>1</clusteredness>
			<density>0.5</density>
			<area>1</area>
			<perimeter>4</perimeter>
			<distanceFromOrigin>9.617692030835672</distanceFromOrigin>
			<angle>0</angle>
			<triangleMeasure>0</triangleMeasure>
			<rectangleMeasure>0</rectangleMeasure>
			<circleMeasure>0</circleMeasure>
			<centroidX>18</centroidX>
			<centroidY>31</centroidY>
		</spatialEntity>
		<spatialEntity spatialType="region" scaleAndSubsystem="Intracellular.CDK1">
			<clusteredness>1</clusteredness>
			<density>0.2791101493087469</density>
			<area>1</area>
			<perimeter>4</perimeter>
			<distanceFromOrigin>19.55760721560794</distanceFromOrigin>
			<angle>0</angle>
			<triangleMeasure>0</triangleMeasure>
			<rectangleMeasure>0</rectangleMeasure>
			<circleMeasure>0</circleMeasure>
			<centroidX>28</centroidX>
			<centroidY>46</centroidY>
		</spatialEntity>
		<spatialEntity spatialType="region" scaleAndSubsystem="Intracellular.CDK1">
			<clusteredness>1</clusteredness>
			<density>0.2791101493087469</density>
			<area>1</area>
			<perimeter>4</perimeter>
			<distanceFromOrigin>9.617692030835672</distanceFromOrigin>
			<angle>0</angle>
			<triangleMeasure>0</triangleMeasure>
			<rectangleMeasure>0</rectangleMeasure>
			<circleMeasure>0</circleMeasure>
			<centroidX>18</centroidX>
			<centroidY>31</centroidY>
		</spatialEntity>
		<spatialEntity spatialType="region" scaleAndSubsystem="Intracellular.Plk1">
			<clusteredness>1</clusteredness>
			<density>0.1000983219520718</density>
			<area>1</area>
			<perimeter>4</perimeter>
			<distanceFromOrigin>19.55760721560794</distanceFromOrigin>
			<angle>0</angle>
			<triangleMeasure>0</triangleMeasure>
			<rectangleMeasure>0</rectangleMeasure>
			<circleMeasure>0</circleMeasure>
			<centroidX>28</centroidX>
			<centroidY>46</centroidY>
		</spatialEntity>
		<spatialEntity spatialType="region" scaleAndSubsystem="Intracellular.Plk1">
			<clusteredness>1</clusteredness>
			<density>0.1000983219520718</density>
			<area>1</area>
			<perimeter>4</perimeter>
			<distanceFromOrigin>9.617692030835672</distanceFromOrigin>
			<angle>0</angle>
			<triangleMeasure>0</triangleMeasure>
			<rectangleMeasure>0</rectangleMeasure>
			<circleMeasure>0</circleMeasure>
			<centroidX>18</centroidX>
			<centroidY>31</centroidY>
		</spatialEntity>
		<spatialEntity spatialType="region" scaleAndSubsystem="Intracellular.APC">
			<clusteredness>1</clusteredness>
			<density>0.2344796124626609</density>
			<area>1</area>
			<perimeter>4</perimeter>
			<distanceFromOrigin>19.55760721560794</distanceFromOrigin>
			<angle>0</angle>
			<triangleMeasure>0</triangleMeasure>
			<rectangleMeasure>0</rectangleMeasure>
			<circleMeasure>0</circleMeasure>
			<centroidX>28</centroidX>
			<centroidY>46</centroidY>
		</spatialEntity>
		<spatialEntity spatialType="region" scaleAndSubsystem="Intracellular.APC">
			<clusteredness>1</clusteredness>
			<density>0.2344796124626609</density>
			<area>1</area>
			<perimeter>4</perimeter>
			<distanceFromOrigin>9.617692030835672</distanceFromOrigin>
			<angle>0</angle>
			<triangleMeasure>0</triangleMeasure>
			<rectangleMeasure>0</rectangleMeasure>
			<circleMeasure>0</circleMeasure>
			<centroidX>18</centroidX>
			<centroidY>31</centroidY>
		</spatialEntity>
		<numericStateVariable scaleAndSubsystem="Intracellular.APC">
			<name>avgClusterednessRegions</name>
			<value>0.05547001962252291</value>
		</numericStateVariable>
		<numericStateVariable scaleAndSubsystem="Intracellular.CDK1">
			<name>avgClusterednessRegions</name>
			<value>0.05547001962252291</value>
		</numericStateVariable>
		<numericStateVariable scaleAndSubsystem="Intracellular.Plk1">
			<name>avgClusterednessRegions</name>
			<value>0.05547001962252291</value>
		</numericStateVariable>
		<numericStateVariable scaleAndSubsystem="Cellular.Embryo">
			<name>avgClusterednessRegions</name>
			<value>0.05547001962252291</value>
		</numericStateVariable>
		<numericStateVariable scaleAndSubsystem="Intracellular.APC">
			<name>avgDensityRegions</name>
			<value>0.2344796124626609</value>
		</numericStateVariable>
		<numericStateVariable scaleAndSubsystem="Intracellular.CDK1">
			<name>avgDensityRegions</name>
			<value>0.2791101493087469</value>
		</numericStateVariable>
		<numericStateVariable scaleAndSubsystem="Intracellular.Plk1">
			<name>avgDensityRegions</name>
			<value>0.1000983219520718</value>
		</numericStateVariable>
		<numericStateVariable scaleAndSubsystem="Cellular.Embryo">
			<name>avgDensityRegions</name>
			<value>0.5</value>
		</numericStateVariable>
	</timepoint>
	<timepoint value="25">
		<spatialEntity spatialType="region" scaleAndSubsystem="Cellular.Embryo">
			<clusteredness>1</clusteredness>
			<density>0.5</density>
			<area>1</area>
			<perimeter>4</perimeter>
			<distanceFromOrigin>19.55760721560794</distanceFromOrigin>
			<angle>0</angle>
			<triangleMeasure>0</triangleMeasure>
			<rectangleMeasure>0</rectangleMeasure>
			<circleMeasure>0</circleMeasure>
			<centroidX>28</centroidX>
			<centroidY>46</centroidY>
		</spatialEntity>
		<spatialEntity spatialType="region" scaleAndSubsystem="Cellular.Embryo">
			<clusteredness>1</clusteredness>
			<density>0.5</density>
			<area>1</area>
			<perimeter>4</perimeter>
			<distanceFromOrigin>10.51189802081432</distanceFromOrigin>
			<angle>0</angle>
			<triangleMeasure>0</triangleMeasure>
			<rectangleMeasure>0</rectangleMeasure>
			<circleMeasure>0</circleMeasure>
			<centroidX>17</centroidX>
			<centroidY>31</centroidY>
		</spatialEntity>
		<spatialEntity spatialType="region" scaleAndSubsystem="Intracellular.CDK1">
			<clusteredness>1</clusteredness>
			<density>0.2987037209903493</density>
			<area>1</area>
			<perimeter>4</perimeter>
			<distanceFromOrigin>19.55760721560794</distanceFromOrigin>
			<angle>0</angle>
			<triangleMeasure>0</triangleMeasure>
			<rectangleMeasure>0</rectangleMeasure>
			<circleMeasure>0</circleMeasure>
			<centroidX>28</centroidX>
			<centroidY>46</centroidY>
		</spatialEntity>
		<spatialEntity spatialType="region" scaleAndSubsystem="Intracellular.CDK1">
			<clusteredness>1</clusteredness>
			<density>0.2987037209903493</density>
			<area>1</area>
			<perimeter>4</perimeter>
			<distanceFromOrigin>10.51189802081432</distanceFromOrigin>
			<angle>0</angle>
			<triangleMeasure>0</triangleMeasure>
			<rectangleMeasure>0</rectangleMeasure>
			<circleMeasure>0</circleMeasure>
			<centroidX>17</centroidX>
			<centroidY>31</centroidY>
		</spatialEntity>
		<spatialEntity spatialType="region" scaleAndSubsystem="Intracellular.Plk1">
			<clusteredness>1</clusteredness>
			<density>0.08914430655685125</density>
			<area>1</area>
			<perimeter>4</perimeter>
			<distanceFromOrigin>19.55760721560794</distanceFromOrigin>
			<angle>0</angle>
			<triangleMeasure>0</triangleMeasure>
			<rectangleMeasure>0</rectangleMeasure>
			<circleMeasure>0</circleMeasure>
			<centroidX>28</centroidX>
			<centroidY>46</centroidY>
		</spatialEntity>
		<spatialEntity spatialType="region" scaleAndSubsystem="Intracellular.Plk1">
			<clusteredness>1</clusteredness>
			<density>0.08914430655685125</density>
			<area>1</area>
			<perimeter>4</perimeter>
			<distanceFromOrigin>10.51189802081432</distanceFromOrigin>
			<angle>0</angle>
			<triangleMeasure>0</triangleMeasure>
			<rectangleMeasure>0</rectangleMeasure>
			<circleMeasure>0</circleMeasure>
			<centroidX>17</centroidX>
			<centroidY>31</centroidY>
		</spatialEntity>
		<spatialEntity spatialType="region" scaleAndSubsystem="Intracellular.APC">
			<clusteredness>1</clusteredness>
			<density>0.1919772279028799</density>
			<area>1</area>
			<perimeter>4</perimeter>
			<distanceFromOrigin>19.55760721560794</distanceFromOrigin>
			<angle>0</angle>
			<triangleMeasure>0</triangleMeasure>
			<rectangleMeasure>0</rectangleMeasure>
			<circleMeasure>0</circleMeasure>
			<centroidX>28</centroidX>
			<centroidY>46</centroidY>
		</spatialEntity>
		<spatialEntity spatialType="region" scaleAndSubsystem="Intracellular.APC">
			<clusteredness>1</clusteredness>
			<density>0.1919772279028799</density>
			<area>1</area>
			<perimeter>4</perimeter>
			<distanceFromOrigin>10.51189802081432</distanceFromOrigin>
			<angle>0</angle>
			<triangleMeasure>0</triangleMeasure>
			<rectangleMeasure>0</rectangleMeasure>
			<circleMeasure>0</circleMeasure>
			<centroidX>17</centroidX>
			<centroidY>31</centroidY>
		</spatialEntity>
		<numericStateVariable scaleAndSubsystem="Intracellular.APC">
			<name>avgClusterednessRegions</name>
			<value>0.05376033305704703</value>
		</numericStateVariable>
		<numericStateVariable scaleAndSubsystem="Intracellular.CDK1">
			<name>avgClusterednessRegions</name>
			<value>0.05376033305704703</value>
		</numericStateVariable>
		<numericStateVariable scaleAndSubsystem="Intracellular.Plk1">
			<name>avgClusterednessRegions</name>
			<value>0.05376033305704703</value>
		</numericStateVariable>
		<numericStateVariable scaleAndSubsystem="Cellular.Embryo">
			<name>avgClusterednessRegions</name>
			<value>0.05376033305704703</value>
		</numericStateVariable>
		<numericStateVariable scaleAndSubsystem="Intracellular.APC">
			<name>avgDensityRegions</name>
			<value>0.1919772279028799</value>
		</numericStateVariable>
		<numericStateVariable scaleAndSubsystem="Intracellular.CDK1">
			<name>avgDensityRegions</name>
			<value>0.2987037209903493</value>
		</numericStateVariable>
		<numericStateVariable scaleAndSubsystem="Intracellular.Plk1">
			<name>avgDensityRegions</name>
			<value>0.08914430655685125</value>
		</numericStateVariable>
		<numericStateVariable scaleAndSubsystem="Cellular.Embryo">
			<name>avgDensityRegions</name>
			<value>0.5</value>
		</numericStateVariable>
	</timepoint>
	<timepoint value="26">
		<spatialEntity spatialType="region" scaleAndSubsystem="Cellular.Embryo">
			<clusteredness>1</clusteredness>
			<density>0.5</density>
			<area>1</area>
			<perimeter>4</perimeter>
			<distanceFromOrigin>19.55760721560794</distanceFromOrigin>
			<angle>0</angle>
			<triangleMeasure>0</triangleMeasure>
			<rectangleMeasure>0</rectangleMeasure>
			<circleMeasure>0</circleMeasure>
			<centroidX>28</centroidX>
			<centroidY>46</centroidY>
		</spatialEntity>
		<spatialEntity spatialType="region" scaleAndSubsystem="Cellular.Embryo">
			<clusteredness>1</clusteredness>
			<density>0.5</density>
			<area>1</area>
			<perimeter>4</perimeter>
			<distanceFromOrigin>10.51189802081432</distanceFromOrigin>
			<angle>0</angle>
			<triangleMeasure>0</triangleMeasure>
			<rectangleMeasure>0</rectangleMeasure>
			<circleMeasure>0</circleMeasure>
			<centroidX>17</centroidX>
			<centroidY>31</centroidY>
		</spatialEntity>
		<spatialEntity spatialType="region" scaleAndSubsystem="Intracellular.CDK1">
			<clusteredness>1</clusteredness>
			<density>0.3182992972579657</density>
			<area>1</area>
			<perimeter>4</perimeter>
			<distanceFromOrigin>19.55760721560794</distanceFromOrigin>
			<angle>0</angle>
			<triangleMeasure>0</triangleMeasure>
			<rectangleMeasure>0</rectangleMeasure>
			<circleMeasure>0</circleMeasure>
			<centroidX>28</centroidX>
			<centroidY>46</centroidY>
		</spatialEntity>
		<spatialEntity spatialType="region" scaleAndSubsystem="Intracellular.CDK1">
			<clusteredness>1</clusteredness>
			<density>0.3182992972579657</density>
			<area>1</area>
			<perimeter>4</perimeter>
			<distanceFromOrigin>10.51189802081432</distanceFromOrigin>
			<angle>0</angle>
			<triangleMeasure>0</triangleMeasure>
			<rectangleMeasure>0</rectangleMeasure>
			<circleMeasure>0</circleMeasure>
			<centroidX>17</centroidX>
			<centroidY>31</centroidY>
		</spatialEntity>
		<spatialEntity spatialType="region" scaleAndSubsystem="Intracellular.Plk1">
			<clusteredness>1</clusteredness>
			<density>0.08509057736864277</density>
			<area>1</area>
			<perimeter>4</perimeter>
			<distanceFromOrigin>19.55760721560794</distanceFromOrigin>
			<angle>0</angle>
			<triangleMeasure>0</triangleMeasure>
			<rectangleMeasure>0</rectangleMeasure>
			<circleMeasure>0</circleMeasure>
			<centroidX>28</centroidX>
			<centroidY>46</centroidY>
		</spatialEntity>
		<spatialEntity spatialType="region" scaleAndSubsystem="Intracellular.Plk1">
			<clusteredness>1</clusteredness>
			<density>0.08509057736864277</density>
			<area>1</area>
			<perimeter>4</perimeter>
			<distanceFromOrigin>10.51189802081432</distanceFromOrigin>
			<angle>0</angle>
			<triangleMeasure>0</triangleMeasure>
			<rectangleMeasure>0</rectangleMeasure>
			<circleMeasure>0</circleMeasure>
			<centroidX>17</centroidX>
			<centroidY>31</centroidY>
		</spatialEntity>
		<spatialEntity spatialType="region" scaleAndSubsystem="Intracellular.APC">
			<clusteredness>1</clusteredness>
			<density>0.1571783327588848</density>
			<area>1</area>
			<perimeter>4</perimeter>
			<distanceFromOrigin>19.55760721560794</distanceFromOrigin>
			<angle>0</angle>
			<triangleMeasure>0</triangleMeasure>
			<rectangleMeasure>0</rectangleMeasure>
			<circleMeasure>0</circleMeasure>
			<centroidX>28</centroidX>
			<centroidY>46</centroidY>
		</spatialEntity>
		<spatialEntity spatialType="region" scaleAndSubsystem="Intracellular.APC">
			<clusteredness>1</clusteredness>
			<density>0.1571783327588848</density>
			<area>1</area>
			<perimeter>4</perimeter>
			<distanceFromOrigin>10.51189802081432</distanceFromOrigin>
			<angle>0</angle>
			<triangleMeasure>0</triangleMeasure>
			<rectangleMeasure>0</rectangleMeasure>
			<circleMeasure>0</circleMeasure>
			<centroidX>17</centroidX>
			<centroidY>31</centroidY>
		</spatialEntity>
		<numericStateVariable scaleAndSubsystem="Intracellular.APC">
			<name>avgClusterednessRegions</name>
			<value>0.05376033305704703</value>
		</numericStateVariable>
		<numericStateVariable scaleAndSubsystem="Intracellular.CDK1">
			<name>avgClusterednessRegions</name>
			<value>0.05376033305704703</value>
		</numericStateVariable>
		<numericStateVariable scaleAndSubsystem="Intracellular.Plk1">
			<name>avgClusterednessRegions</name>
			<value>0.05376033305704703</value>
		</numericStateVariable>
		<numericStateVariable scaleAndSubsystem="Cellular.Embryo">
			<name>avgClusterednessRegions</name>
			<value>0.05376033305704703</value>
		</numericStateVariable>
		<numericStateVariable scaleAndSubsystem="Intracellular.APC">
			<name>avgDensityRegions</name>
			<value>0.1571783327588848</value>
		</numericStateVariable>
		<numericStateVariable scaleAndSubsystem="Intracellular.CDK1">
			<name>avgDensityRegions</name>
			<value>0.3182992972579657</value>
		</numericStateVariable>
		<numericStateVariable scaleAndSubsystem="Intracellular.Plk1">
			<name>avgDensityRegions</name>
			<value>0.08509057736864277</value>
		</numericStateVariable>
		<numericStateVariable scaleAndSubsystem="Cellular.Embryo">
			<name>avgDensityRegions</name>
			<value>0.5</value>
		</numericStateVariable>
	</timepoint>
	<timepoint value="27">
		<spatialEntity spatialType="region" scaleAndSubsystem="Cellular.Embryo">
			<clusteredness>1</clusteredness>
			<density>0.5</density>
			<area>1</area>
			<perimeter>4</perimeter>
			<distanceFromOrigin>20.65187642806338</distanceFromOrigin>
			<angle>0</angle>
			<triangleMeasure>0</triangleMeasure>
			<rectangleMeasure>0</rectangleMeasure>
			<circleMeasure>0</circleMeasure>
			<centroidX>29</centroidX>
			<centroidY>47</centroidY>
		</spatialEntity>
		<spatialEntity spatialType="region" scaleAndSubsystem="Cellular.Embryo">
			<clusteredness>1</clusteredness>
			<density>0.5</density>
			<area>1</area>
			<perimeter>4</perimeter>
			<distanceFromOrigin>10.79351657246145</distanceFromOrigin>
			<angle>0</angle>
			<triangleMeasure>0</triangleMeasure>
			<rectangleMeasure>0</rectangleMeasure>
			<circleMeasure>0</circleMeasure>
			<centroidX>16</centroidX>
			<centroidY>29</centroidY>
		</spatialEntity>
		<spatialEntity spatialType="region" scaleAndSubsystem="Intracellular.CDK1">
			<clusteredness>1</clusteredness>
			<density>0.3378948436063879</density>
			<area>1</area>
			<perimeter>4</perimeter>
			<distanceFromOrigin>20.65187642806338</distanceFromOrigin>
			<angle>0</angle>
			<triangleMeasure>0</triangleMeasure>
			<rectangleMeasure>0</rectangleMeasure>
			<circleMeasure>0</circleMeasure>
			<centroidX>29</centroidX>
			<centroidY>47</centroidY>
		</spatialEntity>
		<spatialEntity spatialType="region" scaleAndSubsystem="Intracellular.CDK1">
			<clusteredness>1</clusteredness>
			<density>0.3378948436063879</density>
			<area>1</area>
			<perimeter>4</perimeter>
			<distanceFromOrigin>10.79351657246145</distanceFromOrigin>
			<angle>0</angle>
			<triangleMeasure>0</triangleMeasure>
			<rectangleMeasure>0</rectangleMeasure>
			<circleMeasure>0</circleMeasure>
			<centroidX>16</centroidX>
			<centroidY>29</centroidY>
		</spatialEntity>
		<spatialEntity spatialType="region" scaleAndSubsystem="Intracellular.Plk1">
			<clusteredness>1</clusteredness>
			<density>0.08913307937921262</density>
			<area>1</area>
			<perimeter>4</perimeter>
			<distanceFromOrigin>20.65187642806338</distanceFromOrigin>
			<angle>0</angle>
			<triangleMeasure>0</triangleMeasure>
			<rectangleMeasure>0</rectangleMeasure>
			<circleMeasure>0</circleMeasure>
			<centroidX>29</centroidX>
			<centroidY>47</centroidY>
		</spatialEntity>
		<spatialEntity spatialType="region" scaleAndSubsystem="Intracellular.Plk1">
			<clusteredness>1</clusteredness>
			<density>0.08913307937921262</density>
			<area>1</area>
			<perimeter>4</perimeter>
			<distanceFromOrigin>10.79351657246145</distanceFromOrigin>
			<angle>0</angle>
			<triangleMeasure>0</triangleMeasure>
			<rectangleMeasure>0</rectangleMeasure>
			<circleMeasure>0</circleMeasure>
			<centroidX>16</centroidX>
			<centroidY>29</centroidY>
		</spatialEntity>
		<spatialEntity spatialType="region" scaleAndSubsystem="Intracellular.APC">
			<clusteredness>1</clusteredness>
			<density>0.1286873611749387</density>
			<area>1</area>
			<perimeter>4</perimeter>
			<distanceFromOrigin>20.65187642806338</distanceFromOrigin>
			<angle>0</angle>
			<triangleMeasure>0</triangleMeasure>
			<rectangleMeasure>0</rectangleMeasure>
			<circleMeasure>0</circleMeasure>
			<centroidX>29</centroidX>
			<centroidY>47</centroidY>
		</spatialEntity>
		<spatialEntity spatialType="region" scaleAndSubsystem="Intracellular.APC">
			<clusteredness>1</clusteredness>
			<density>0.1286873611749387</density>
			<area>1</area>
			<perimeter>4</perimeter>
			<distanceFromOrigin>10.79351657246145</distanceFromOrigin>
			<angle>0</angle>
			<triangleMeasure>0</triangleMeasure>
			<rectangleMeasure>0</rectangleMeasure>
			<circleMeasure>0</circleMeasure>
			<centroidX>16</centroidX>
			<centroidY>29</centroidY>
		</spatialEntity>
		<numericStateVariable scaleAndSubsystem="Intracellular.APC">
			<name>avgClusterednessRegions</name>
			<value>0.04503773491110449</value>
		</numericStateVariable>
		<numericStateVariable scaleAndSubsystem="Intracellular.CDK1">
			<name>avgClusterednessRegions</name>
			<value>0.04503773491110449</value>
		</numericStateVariable>
		<numericStateVariable scaleAndSubsystem="Intracellular.Plk1">
			<name>avgClusterednessRegions</name>
			<value>0.04503773491110449</value>
		</numericStateVariable>
		<numericStateVariable scaleAndSubsystem="Cellular.Embryo">
			<name>avgClusterednessRegions</name>
			<value>0.04503773491110449</value>
		</numericStateVariable>
		<numericStateVariable scaleAndSubsystem="Intracellular.APC">
			<name>avgDensityRegions</name>
			<value>0.1286873611749387</value>
		</numericStateVariable>
		<numericStateVariable scaleAndSubsystem="Intracellular.CDK1">
			<name>avgDensityRegions</name>
			<value>0.3378948436063879</value>
		</numericStateVariable>
		<numericStateVariable scaleAndSubsystem="Intracellular.Plk1">
			<name>avgDensityRegions</name>
			<value>0.08913307937921262</value>
		</numericStateVariable>
		<numericStateVariable scaleAndSubsystem="Cellular.Embryo">
			<name>avgDensityRegions</name>
			<value>0.5</value>
		</numericStateVariable>
	</timepoint>
	<timepoint value="28">
		<spatialEntity spatialType="region" scaleAndSubsystem="Cellular.Embryo">
			<clusteredness>1</clusteredness>
			<density>0.5</density>
			<area>1</area>
			<perimeter>4</perimeter>
			<distanceFromOrigin>20.65187642806338</distanceFromOrigin>
			<angle>0</angle>
			<triangleMeasure>0</triangleMeasure>
			<rectangleMeasure>0</rectangleMeasure>
			<circleMeasure>0</circleMeasure>
			<centroidX>29</centroidX>
			<centroidY>47</centroidY>
		</spatialEntity>
		<spatialEntity spatialType="region" scaleAndSubsystem="Cellular.Embryo">
			<clusteredness>1</clusteredness>
			<density>0.5</density>
			<area>1</area>
			<perimeter>4</perimeter>
			<distanceFromOrigin>10.79351657246145</distanceFromOrigin>
			<angle>0</angle>
			<triangleMeasure>0</triangleMeasure>
			<rectangleMeasure>0</rectangleMeasure>
			<circleMeasure>0</circleMeasure>
			<centroidX>16</centroidX>
			<centroidY>29</centroidY>
		</spatialEntity>
		<spatialEntity spatialType="region" scaleAndSubsystem="Intracellular.CDK1">
			<clusteredness>1</clusteredness>
			<density>0.35749038995481</density>
			<area>1</area>
			<perimeter>4</perimeter>
			<distanceFromOrigin>20.65187642806338</distanceFromOrigin>
			<angle>0</angle>
			<triangleMeasure>0</triangleMeasure>
			<rectangleMeasure>0</rectangleMeasure>
			<circleMeasure>0</circleMeasure>
			<centroidX>29</centroidX>
			<centroidY>47</centroidY>
		</spatialEntity>
		<spatialEntity spatialType="region" scaleAndSubsystem="Intracellular.CDK1">
			<clusteredness>1</clusteredness>
			<density>0.35749038995481</density>
			<area>1</area>
			<perimeter>4</perimeter>
			<distanceFromOrigin>10.79351657246145</distanceFromOrigin>
			<angle>0</angle>
			<triangleMeasure>0</triangleMeasure>
			<rectangleMeasure>0</rectangleMeasure>
			<circleMeasure>0</circleMeasure>
			<centroidX>16</centroidX>
			<centroidY>29</centroidY>
		</spatialEntity>
		<spatialEntity spatialType="region" scaleAndSubsystem="Intracellular.Plk1">
			<clusteredness>1</clusteredness>
			<density>0.1028791390213312</density>
			<area>1</area>
			<perimeter>4</perimeter>
			<distanceFromOrigin>20.65187642806338</distanceFromOrigin>
			<angle>0</angle>
			<triangleMeasure>0</triangleMeasure>
			<rectangleMeasure>0</rectangleMeasure>
			<circleMeasure>0</circleMeasure>
			<centroidX>29</centroidX>
			<centroidY>47</centroidY>
		</spatialEntity>
		<spatialEntity spatialType="region" scaleAndSubsystem="Intracellular.Plk1">
			<clusteredness>1</clusteredness>
			<density>0.1028791390213312</density>
			<area>1</area>
			<perimeter>4</perimeter>
			<distanceFromOrigin>10.79351657246145</distanceFromOrigin>
			<angle>0</angle>
			<triangleMeasure>0</triangleMeasure>
			<rectangleMeasure>0</rectangleMeasure>
			<circleMeasure>0</circleMeasure>
			<centroidX>16</centroidX>
			<centroidY>29</centroidY>
		</spatialEntity>
		<spatialEntity spatialType="region" scaleAndSubsystem="Intracellular.APC">
			<clusteredness>1</clusteredness>
			<density>0.1053621254715265</density>
			<area>1</area>
			<perimeter>4</perimeter>
			<distanceFromOrigin>20.65187642806338</distanceFromOrigin>
			<angle>0</angle>
			<triangleMeasure>0</triangleMeasure>
			<rectangleMeasure>0</rectangleMeasure>
			<circleMeasure>0</circleMeasure>
			<centroidX>29</centroidX>
			<centroidY>47</centroidY>
		</spatialEntity>
		<spatialEntity spatialType="region" scaleAndSubsystem="Intracellular.APC">
			<clusteredness>1</clusteredness>
			<density>0.1053621254715265</density>
			<area>1</area>
			<perimeter>4</perimeter>
			<distanceFromOrigin>10.79351657246145</distanceFromOrigin>
			<angle>0</angle>
			<triangleMeasure>0</triangleMeasure>
			<rectangleMeasure>0</rectangleMeasure>
			<circleMeasure>0</circleMeasure>
			<centroidX>16</centroidX>
			<centroidY>29</centroidY>
		</spatialEntity>
		<numericStateVariable scaleAndSubsystem="Intracellular.APC">
			<name>avgClusterednessRegions</name>
			<value>0.04503773491110449</value>
		</numericStateVariable>
		<numericStateVariable scaleAndSubsystem="Intracellular.CDK1">
			<name>avgClusterednessRegions</name>
			<value>0.04503773491110449</value>
		</numericStateVariable>
		<numericStateVariable scaleAndSubsystem="Intracellular.Plk1">
			<name>avgClusterednessRegions</name>
			<value>0.04503773491110449</value>
		</numericStateVariable>
		<numericStateVariable scaleAndSubsystem="Cellular.Embryo">
			<name>avgClusterednessRegions</name>
			<value>0.04503773491110449</value>
		</numericStateVariable>
		<numericStateVariable scaleAndSubsystem="Intracellular.APC">
			<name>avgDensityRegions</name>
			<value>0.1053621254715265</value>
		</numericStateVariable>
		<numericStateVariable scaleAndSubsystem="Intracellular.CDK1">
			<name>avgDensityRegions</name>
			<value>0.35749038995481</value>
		</numericStateVariable>
		<numericStateVariable scaleAndSubsystem="Intracellular.Plk1">
			<name>avgDensityRegions</name>
			<value>0.1028791390213312</value>
		</numericStateVariable>
		<numericStateVariable scaleAndSubsystem="Cellular.Embryo">
			<name>avgDensityRegions</name>
			<value>0.5</value>
		</numericStateVariable>
	</timepoint>
	<timepoint value="29">
		<spatialEntity spatialType="region" scaleAndSubsystem="Cellular.Embryo">
			<clusteredness>1</clusteredness>
			<density>0.5</density>
			<area>1</area>
			<perimeter>4</perimeter>
			<distanceFromOrigin>20.55480479109447</distanceFromOrigin>
			<angle>0</angle>
			<triangleMeasure>0</triangleMeasure>
			<rectangleMeasure>0</rectangleMeasure>
			<circleMeasure>0</circleMeasure>
			<centroidX>28</centroidX>
			<centroidY>47</centroidY>
		</spatialEntity>
		<spatialEntity spatialType="region" scaleAndSubsystem="Cellular.Embryo">
			<clusteredness>1</clusteredness>
			<density>0.5</density>
			<area>1</area>
			<perimeter>4</perimeter>
			<distanceFromOrigin>10.12422836565829</distanceFromOrigin>
			<angle>0</angle>
			<triangleMeasure>0</triangleMeasure>
			<rectangleMeasure>0</rectangleMeasure>
			<circleMeasure>0</circleMeasure>
			<centroidX>17</centroidX>
			<centroidY>30</centroidY>
		</spatialEntity>
		<spatialEntity spatialType="region" scaleAndSubsystem="Intracellular.CDK1">
			<clusteredness>1</clusteredness>
			<density>0.3770859662224265</density>
			<area>1</area>
			<perimeter>4</perimeter>
			<distanceFromOrigin>20.55480479109447</distanceFromOrigin>
			<angle>0</angle>
			<triangleMeasure>0</triangleMeasure>
			<rectangleMeasure>0</rectangleMeasure>
			<circleMeasure>0</circleMeasure>
			<centroidX>28</centroidX>
			<centroidY>47</centroidY>
		</spatialEntity>
		<spatialEntity spatialType="region" scaleAndSubsystem="Intracellular.CDK1">
			<clusteredness>1</clusteredness>
			<density>0.3770859662224265</density>
			<area>1</area>
			<perimeter>4</perimeter>
			<distanceFromOrigin>10.12422836565829</distanceFromOrigin>
			<angle>0</angle>
			<triangleMeasure>0</triangleMeasure>
			<rectangleMeasure>0</rectangleMeasure>
			<circleMeasure>0</circleMeasure>
			<centroidX>17</centroidX>
			<centroidY>30</centroidY>
		</spatialEntity>
		<spatialEntity spatialType="region" scaleAndSubsystem="Intracellular.Plk1">
			<clusteredness>1</clusteredness>
			<density>0.128031577315985</density>
			<area>1</area>
			<perimeter>4</perimeter>
			<distanceFromOrigin>20.55480479109447</distanceFromOrigin>
			<angle>0</angle>
			<triangleMeasure>0</triangleMeasure>
			<rectangleMeasure>0</rectangleMeasure>
			<circleMeasure>0</circleMeasure>
			<centroidX>28</centroidX>
			<centroidY>47</centroidY>
		</spatialEntity>
		<spatialEntity spatialType="region" scaleAndSubsystem="Intracellular.Plk1">
			<clusteredness>1</clusteredness>
			<density>0.128031577315985</density>
			<area>1</area>
			<perimeter>4</perimeter>
			<distanceFromOrigin>10.12422836565829</distanceFromOrigin>
			<angle>0</angle>
			<triangleMeasure>0</triangleMeasure>
			<rectangleMeasure>0</rectangleMeasure>
			<circleMeasure>0</circleMeasure>
			<centroidX>17</centroidX>
			<centroidY>30</centroidY>
		</spatialEntity>
		<spatialEntity spatialType="region" scaleAndSubsystem="Intracellular.APC">
			<clusteredness>1</clusteredness>
			<density>0.0862714879653033</density>
			<area>1</area>
			<perimeter>4</perimeter>
			<distanceFromOrigin>20.55480479109447</distanceFromOrigin>
			<angle>0</angle>
			<triangleMeasure>0</triangleMeasure>
			<rectangleMeasure>0</rectangleMeasure>
			<circleMeasure>0</circleMeasure>
			<centroidX>28</centroidX>
			<centroidY>47</centroidY>
		</spatialEntity>
		<spatialEntity spatialType="region" scaleAndSubsystem="Intracellular.APC">
			<clusteredness>1</clusteredness>
			<density>0.0862714879653033</density>
			<area>1</area>
			<perimeter>4</perimeter>
			<distanceFromOrigin>10.12422836565829</distanceFromOrigin>
			<angle>0</angle>
			<triangleMeasure>0</triangleMeasure>
			<rectangleMeasure>0</rectangleMeasure>
			<circleMeasure>0</circleMeasure>
			<centroidX>17</centroidX>
			<centroidY>30</centroidY>
		</spatialEntity>
		<numericStateVariable scaleAndSubsystem="Intracellular.APC">
			<name>avgClusterednessRegions</name>
			<value>0.04938647983247948</value>
		</numericStateVariable>
		<numericStateVariable scaleAndSubsystem="Intracellular.CDK1">
			<name>avgClusterednessRegions</name>
			<value>0.04938647983247948</value>
		</numericStateVariable>
		<numericStateVariable scaleAndSubsystem="Intracellular.Plk1">
			<name>avgClusterednessRegions</name>
			<value>0.04938647983247948</value>
		</numericStateVariable>
		<numericStateVariable scaleAndSubsystem="Cellular.Embryo">
			<name>avgClusterednessRegions</name>
			<value>0.04938647983247948</value>
		</numericStateVariable>
		<numericStateVariable scaleAndSubsystem="Intracellular.APC">
			<name>avgDensityRegions</name>
			<value>0.0862714879653033</value>
		</numericStateVariable>
		<numericStateVariable scaleAndSubsystem="Intracellular.CDK1">
			<name>avgDensityRegions</name>
			<value>0.3770859662224265</value>
		</numericStateVariable>
		<numericStateVariable scaleAndSubsystem="Intracellular.Plk1">
			<name>avgDensityRegions</name>
			<value>0.128031577315985</value>
		</numericStateVariable>
		<numericStateVariable scaleAndSubsystem="Cellular.Embryo">
			<name>avgDensityRegions</name>
			<value>0.5</value>
		</numericStateVariable>
	</timepoint>
	<timepoint value="30">
		<spatialEntity spatialType="region" scaleAndSubsystem="Cellular.Embryo">
			<clusteredness>1</clusteredness>
			<density>0.5</density>
			<area>1</area>
			<perimeter>4</perimeter>
			<distanceFromOrigin>20.55480479109447</distanceFromOrigin>
			<angle>0</angle>
			<triangleMeasure>0</triangleMeasure>
			<rectangleMeasure>0</rectangleMeasure>
			<circleMeasure>0</circleMeasure>
			<centroidX>28</centroidX>
			<centroidY>47</centroidY>
		</spatialEntity>
		<spatialEntity spatialType="region" scaleAndSubsystem="Cellular.Embryo">
			<clusteredness>1</clusteredness>
			<density>0.5</density>
			<area>1</area>
			<perimeter>4</perimeter>
			<distanceFromOrigin>9.82344135219425</distanceFromOrigin>
			<angle>0</angle>
			<triangleMeasure>0</triangleMeasure>
			<rectangleMeasure>0</rectangleMeasure>
			<circleMeasure>0</circleMeasure>
			<centroidX>17</centroidX>
			<centroidY>29</centroidY>
		</spatialEntity>
		<spatialEntity spatialType="region" scaleAndSubsystem="Intracellular.CDK1">
			<clusteredness>1</clusteredness>
			<density>0.3966814527324602</density>
			<area>1</area>
			<perimeter>4</perimeter>
			<distanceFromOrigin>20.55480479109447</distanceFromOrigin>
			<angle>0</angle>
			<triangleMeasure>0</triangleMeasure>
			<rectangleMeasure>0</rectangleMeasure>
			<circleMeasure>0</circleMeasure>
			<centroidX>28</centroidX>
			<centroidY>47</centroidY>
		</spatialEntity>
		<spatialEntity spatialType="region" scaleAndSubsystem="Intracellular.CDK1">
			<clusteredness>1</clusteredness>
			<density>0.3966814527324602</density>
			<area>1</area>
			<perimeter>4</perimeter>
			<distanceFromOrigin>9.82344135219425</distanceFromOrigin>
			<angle>0</angle>
			<triangleMeasure>0</triangleMeasure>
			<rectangleMeasure>0</rectangleMeasure>
			<circleMeasure>0</circleMeasure>
			<centroidX>17</centroidX>
			<centroidY>29</centroidY>
		</spatialEntity>
		<spatialEntity spatialType="region" scaleAndSubsystem="Intracellular.Plk1">
			<clusteredness>1</clusteredness>
			<density>0.16582877963197</density>
			<area>1</area>
			<perimeter>4</perimeter>
			<distanceFromOrigin>20.55480479109447</distanceFromOrigin>
			<angle>0</angle>
			<triangleMeasure>0</triangleMeasure>
			<rectangleMeasure>0</rectangleMeasure>
			<circleMeasure>0</circleMeasure>
			<centroidX>28</centroidX>
			<centroidY>47</centroidY>
		</spatialEntity>
		<spatialEntity spatialType="region" scaleAndSubsystem="Intracellular.Plk1">
			<clusteredness>1</clusteredness>
			<density>0.16582877963197</density>
			<area>1</area>
			<perimeter>4</perimeter>
			<distanceFromOrigin>9.82344135219425</distanceFromOrigin>
			<angle>0</angle>
			<triangleMeasure>0</triangleMeasure>
			<rectangleMeasure>0</rectangleMeasure>
			<circleMeasure>0</circleMeasure>
			<centroidX>17</centroidX>
			<centroidY>29</centroidY>
		</spatialEntity>
		<spatialEntity spatialType="region" scaleAndSubsystem="Intracellular.APC">
			<clusteredness>1</clusteredness>
			<density>0.07069479998420267</density>
			<area>1</area>
			<perimeter>4</perimeter>
			<distanceFromOrigin>20.55480479109447</distanceFromOrigin>
			<angle>0</angle>
			<triangleMeasure>0</triangleMeasure>
			<rectangleMeasure>0</rectangleMeasure>
			<circleMeasure>0</circleMeasure>
			<centroidX>28</centroidX>
			<centroidY>47</centroidY>
		</spatialEntity>
		<spatialEntity spatialType="region" scaleAndSubsystem="Intracellular.APC">
			<clusteredness>1</clusteredness>
			<density>0.07069479998420267</density>
			<area>1</area>
			<perimeter>4</perimeter>
			<distanceFromOrigin>9.82344135219425</distanceFromOrigin>
			<angle>0</angle>
			<triangleMeasure>0</triangleMeasure>
			<rectangleMeasure>0</rectangleMeasure>
			<circleMeasure>0</circleMeasure>
			<centroidX>17</centroidX>
			<centroidY>29</centroidY>
		</spatialEntity>
		<numericStateVariable scaleAndSubsystem="Intracellular.APC">
			<name>avgClusterednessRegions</name>
			<value>0.04740454631399772</value>
		</numericStateVariable>
		<numericStateVariable scaleAndSubsystem="Intracellular.CDK1">
			<name>avgClusterednessRegions</name>
			<value>0.04740454631399772</value>
		</numericStateVariable>
		<numericStateVariable scaleAndSubsystem="Intracellular.Plk1">
			<name>avgClusterednessRegions</name>
			<value>0.04740454631399772</value>
		</numericStateVariable>
		<numericStateVariable scaleAndSubsystem="Cellular.Embryo">
			<name>avgClusterednessRegions</name>
			<value>0.04740454631399772</value>
		</numericStateVariable>
		<numericStateVariable scaleAndSubsystem="Intracellular.APC">
			<name>avgDensityRegions</name>
			<value>0.07069479998420267</value>
		</numericStateVariable>
		<numericStateVariable scaleAndSubsystem="Intracellular.CDK1">
			<name>avgDensityRegions</name>
			<value>0.3966814527324602</value>
		</numericStateVariable>
		<numericStateVariable scaleAndSubsystem="Intracellular.Plk1">
			<name>avgDensityRegions</name>
			<value>0.16582877963197</value>
		</numericStateVariable>
		<numericStateVariable scaleAndSubsystem="Cellular.Embryo">
			<name>avgDensityRegions</name>
			<value>0.5</value>
		</numericStateVariable>
	</timepoint>
	<timepoint value="31">
		<spatialEntity spatialType="region" scaleAndSubsystem="Cellular.Embryo">
			<clusteredness>1</clusteredness>
			<density>0.5</density>
			<area>1</area>
			<perimeter>4</perimeter>
			<distanceFromOrigin>20.55480479109447</distanceFromOrigin>
			<angle>0</angle>
			<triangleMeasure>0</triangleMeasure>
			<rectangleMeasure>0</rectangleMeasure>
			<circleMeasure>0</circleMeasure>
			<centroidX>28</centroidX>
			<centroidY>47</centroidY>
		</spatialEntity>
		<spatialEntity spatialType="region" scaleAndSubsystem="Cellular.Embryo">
			<clusteredness>1</clusteredness>
			<density>0.5</density>
			<area>1</area>
			<perimeter>4</perimeter>
			<distanceFromOrigin>9.192388155425117</distanceFromOrigin>
			<angle>0</angle>
			<triangleMeasure>0</triangleMeasure>
			<rectangleMeasure>0</rectangleMeasure>
			<circleMeasure>0</circleMeasure>
			<centroidX>18</centroidX>
			<centroidY>30</centroidY>
		</spatialEntity>
		<spatialEntity spatialType="region" scaleAndSubsystem="Intracellular.CDK1">
			<clusteredness>1</clusteredness>
			<density>0.4162770589192709</density>
			<area>1</area>
			<perimeter>4</perimeter>
			<distanceFromOrigin>20.55480479109447</distanceFromOrigin>
			<angle>0</angle>
			<triangleMeasure>0</triangleMeasure>
			<rectangleMeasure>0</rectangleMeasure>
			<circleMeasure>0</circleMeasure>
			<centroidX>28</centroidX>
			<centroidY>47</centroidY>
		</spatialEntity>
		<spatialEntity spatialType="region" scaleAndSubsystem="Intracellular.CDK1">
			<clusteredness>1</clusteredness>
			<density>0.4162770589192709</density>
			<area>1</area>
			<perimeter>4</perimeter>
			<distanceFromOrigin>9.192388155425117</distanceFromOrigin>
			<angle>0</angle>
			<triangleMeasure>0</triangleMeasure>
			<rectangleMeasure>0</rectangleMeasure>
			<circleMeasure>0</circleMeasure>
			<centroidX>18</centroidX>
			<centroidY>30</centroidY>
		</spatialEntity>
		<spatialEntity spatialType="region" scaleAndSubsystem="Intracellular.Plk1">
			<clusteredness>1</clusteredness>
			<density>0.2162955489813113</density>
			<area>1</area>
			<perimeter>4</perimeter>
			<distanceFromOrigin>20.55480479109447</distanceFromOrigin>
			<angle>0</angle>
			<triangleMeasure>0</triangleMeasure>
			<rectangleMeasure>0</rectangleMeasure>
			<circleMeasure>0</circleMeasure>
			<centroidX>28</centroidX>
			<centroidY>47</centroidY>
		</spatialEntity>
		<spatialEntity spatialType="region" scaleAndSubsystem="Intracellular.Plk1">
			<clusteredness>1</clusteredness>
			<density>0.2162955489813113</density>
			<area>1</area>
			<perimeter>4</perimeter>
			<distanceFromOrigin>9.192388155425117</distanceFromOrigin>
			<angle>0</angle>
			<triangleMeasure>0</triangleMeasure>
			<rectangleMeasure>0</rectangleMeasure>
			<circleMeasure>0</circleMeasure>
			<centroidX>18</centroidX>
			<centroidY>30</centroidY>
		</spatialEntity>
		<spatialEntity spatialType="region" scaleAndSubsystem="Intracellular.APC">
			<clusteredness>1</clusteredness>
			<density>0.05839889376771217</density>
			<area>1</area>
			<perimeter>4</perimeter>
			<distanceFromOrigin>20.55480479109447</distanceFromOrigin>
			<angle>0</angle>
			<triangleMeasure>0</triangleMeasure>
			<rectangleMeasure>0</rectangleMeasure>
			<circleMeasure>0</circleMeasure>
			<centroidX>28</centroidX>
			<centroidY>47</centroidY>
		</spatialEntity>
		<spatialEntity spatialType="region" scaleAndSubsystem="Intracellular.APC">
			<clusteredness>1</clusteredness>
			<density>0.05839889376771217</density>
			<area>1</area>
			<perimeter>4</perimeter>
			<distanceFromOrigin>9.192388155425117</distanceFromOrigin>
			<angle>0</angle>
			<triangleMeasure>0</triangleMeasure>
			<rectangleMeasure>0</rectangleMeasure>
			<circleMeasure>0</circleMeasure>
			<centroidX>18</centroidX>
			<centroidY>30</centroidY>
		</spatialEntity>
		<numericStateVariable scaleAndSubsystem="Intracellular.APC">
			<name>avgClusterednessRegions</name>
			<value>0.05070201265633938</value>
		</numericStateVariable>
		<numericStateVariable scaleAndSubsystem="Intracellular.CDK1">
			<name>avgClusterednessRegions</name>
			<value>0.05070201265633938</value>
		</numericStateVariable>
		<numericStateVariable scaleAndSubsystem="Intracellular.Plk1">
			<name>avgClusterednessRegions</name>
			<value>0.05070201265633938</value>
		</numericStateVariable>
		<numericStateVariable scaleAndSubsystem="Cellular.Embryo">
			<name>avgClusterednessRegions</name>
			<value>0.05070201265633938</value>
		</numericStateVariable>
		<numericStateVariable scaleAndSubsystem="Intracellular.APC">
			<name>avgDensityRegions</name>
			<value>0.05839889376771217</value>
		</numericStateVariable>
		<numericStateVariable scaleAndSubsystem="Intracellular.CDK1">
			<name>avgDensityRegions</name>
			<value>0.4162770589192709</value>
		</numericStateVariable>
		<numericStateVariable scaleAndSubsystem="Intracellular.Plk1">
			<name>avgDensityRegions</name>
			<value>0.2162955489813113</value>
		</numericStateVariable>
		<numericStateVariable scaleAndSubsystem="Cellular.Embryo">
			<name>avgDensityRegions</name>
			<value>0.5</value>
		</numericStateVariable>
	</timepoint>
	<timepoint value="32">
		<spatialEntity spatialType="region" scaleAndSubsystem="Cellular.Embryo">
			<clusteredness>1</clusteredness>
			<density>0.5</density>
			<area>1</area>
			<perimeter>4</perimeter>
			<distanceFromOrigin>20.50609665440988</distanceFromOrigin>
			<angle>0</angle>
			<triangleMeasure>0</triangleMeasure>
			<rectangleMeasure>0</rectangleMeasure>
			<circleMeasure>0</circleMeasure>
			<centroidX>27</centroidX>
			<centroidY>47</centroidY>
		</spatialEntity>
		<spatialEntity spatialType="region" scaleAndSubsystem="Cellular.Embryo">
			<clusteredness>1</clusteredness>
			<density>0.5</density>
			<area>1</area>
			<perimeter>4</perimeter>
			<distanceFromOrigin>8.860022573334675</distanceFromOrigin>
			<angle>0</angle>
			<triangleMeasure>0</triangleMeasure>
			<rectangleMeasure>0</rectangleMeasure>
			<circleMeasure>0</circleMeasure>
			<centroidX>18</centroidX>
			<centroidY>29</centroidY>
		</spatialEntity>
		<spatialEntity spatialType="region" scaleAndSubsystem="Intracellular.CDK1">
			<clusteredness>1</clusteredness>
			<density>0.4358725753484988</density>
			<area>1</area>
			<perimeter>4</perimeter>
			<distanceFromOrigin>20.50609665440988</distanceFromOrigin>
			<angle>0</angle>
			<triangleMeasure>0</triangleMeasure>
			<rectangleMeasure>0</rectangleMeasure>
			<circleMeasure>0</circleMeasure>
			<centroidX>27</centroidX>
			<centroidY>47</centroidY>
		</spatialEntity>
		<spatialEntity spatialType="region" scaleAndSubsystem="Intracellular.CDK1">
			<clusteredness>1</clusteredness>
			<density>0.4358725753484988</density>
			<area>1</area>
			<perimeter>4</perimeter>
			<distanceFromOrigin>8.860022573334675</distanceFromOrigin>
			<angle>0</angle>
			<triangleMeasure>0</triangleMeasure>
			<rectangleMeasure>0</rectangleMeasure>
			<circleMeasure>0</circleMeasure>
			<centroidX>18</centroidX>
			<centroidY>29</centroidY>
		</spatialEntity>
		<spatialEntity spatialType="region" scaleAndSubsystem="Intracellular.Plk1">
			<clusteredness>1</clusteredness>
			<density>0.2775806800991881</density>
			<area>1</area>
			<perimeter>4</perimeter>
			<distanceFromOrigin>20.50609665440988</distanceFromOrigin>
			<angle>0</angle>
			<triangleMeasure>0</triangleMeasure>
			<rectangleMeasure>0</rectangleMeasure>
			<circleMeasure>0</circleMeasure>
			<centroidX>27</centroidX>
			<centroidY>47</centroidY>
		</spatialEntity>
		<spatialEntity spatialType="region" scaleAndSubsystem="Intracellular.Plk1">
			<clusteredness>1</clusteredness>
			<density>0.2775806800991881</density>
			<area>1</area>
			<perimeter>4</perimeter>
			<distanceFromOrigin>8.860022573334675</distanceFromOrigin>
			<angle>0</angle>
			<triangleMeasure>0</triangleMeasure>
			<rectangleMeasure>0</rectangleMeasure>
			<circleMeasure>0</circleMeasure>
			<centroidX>18</centroidX>
			<centroidY>29</centroidY>
		</spatialEntity>
		<spatialEntity spatialType="region" scaleAndSubsystem="Intracellular.APC">
			<clusteredness>1</clusteredness>
			<density>0.05184088688270719</density>
			<area>1</area>
			<perimeter>4</perimeter>
			<distanceFromOrigin>20.50609665440988</distanceFromOrigin>
			<angle>0</angle>
			<triangleMeasure>0</triangleMeasure>
			<rectangleMeasure>0</rectangleMeasure>
			<circleMeasure>0</circleMeasure>
			<centroidX>27</centroidX>
			<centroidY>47</centroidY>
		</spatialEntity>
		<spatialEntity spatialType="region" scaleAndSubsystem="Intracellular.APC">
			<clusteredness>1</clusteredness>
			<density>0.05184088688270719</density>
			<area>1</area>
			<perimeter>4</perimeter>
			<distanceFromOrigin>8.860022573334675</distanceFromOrigin>
			<angle>0</angle>
			<triangleMeasure>0</triangleMeasure>
			<rectangleMeasure>0</rectangleMeasure>
			<circleMeasure>0</circleMeasure>
			<centroidX>18</centroidX>
			<centroidY>29</centroidY>
		</spatialEntity>
		<numericStateVariable scaleAndSubsystem="Intracellular.APC">
			<name>avgClusterednessRegions</name>
			<value>0.04969039949999533</value>
		</numericStateVariable>
		<numericStateVariable scaleAndSubsystem="Intracellular.CDK1">
			<name>avgClusterednessRegions</name>
			<value>0.04969039949999533</value>
		</numericStateVariable>
		<numericStateVariable scaleAndSubsystem="Intracellular.Plk1">
			<name>avgClusterednessRegions</name>
			<value>0.04969039949999533</value>
		</numericStateVariable>
		<numericStateVariable scaleAndSubsystem="Cellular.Embryo">
			<name>avgClusterednessRegions</name>
			<value>0.04969039949999533</value>
		</numericStateVariable>
		<numericStateVariable scaleAndSubsystem="Intracellular.APC">
			<name>avgDensityRegions</name>
			<value>0.05184088688270719</value>
		</numericStateVariable>
		<numericStateVariable scaleAndSubsystem="Intracellular.CDK1">
			<name>avgDensityRegions</name>
			<value>0.4358725753484988</value>
		</numericStateVariable>
		<numericStateVariable scaleAndSubsystem="Intracellular.Plk1">
			<name>avgDensityRegions</name>
			<value>0.2775806800991881</value>
		</numericStateVariable>
		<numericStateVariable scaleAndSubsystem="Cellular.Embryo">
			<name>avgDensityRegions</name>
			<value>0.5</value>
		</numericStateVariable>
	</timepoint>
	<timepoint value="33">
		<spatialEntity spatialType="region" scaleAndSubsystem="Cellular.Embryo">
			<clusteredness>1</clusteredness>
			<density>0.5</density>
			<area>1</area>
			<perimeter>4</perimeter>
			<distanceFromOrigin>20.50609665440988</distanceFromOrigin>
			<angle>0</angle>
			<triangleMeasure>0</triangleMeasure>
			<rectangleMeasure>0</rectangleMeasure>
			<circleMeasure>0</circleMeasure>
			<centroidX>27</centroidX>
			<centroidY>47</centroidY>
		</spatialEntity>
		<spatialEntity spatialType="region" scaleAndSubsystem="Cellular.Embryo">
			<clusteredness>1</clusteredness>
			<density>0.5</density>
			<area>1</area>
			<perimeter>4</perimeter>
			<distanceFromOrigin>8.860022573334675</distanceFromOrigin>
			<angle>0</angle>
			<triangleMeasure>0</triangleMeasure>
			<rectangleMeasure>0</rectangleMeasure>
			<circleMeasure>0</circleMeasure>
			<centroidX>18</centroidX>
			<centroidY>29</centroidY>
		</spatialEntity>
		<spatialEntity spatialType="region" scaleAndSubsystem="Intracellular.CDK1">
			<clusteredness>1</clusteredness>
			<density>0.4554681516161152</density>
			<area>1</area>
			<perimeter>4</perimeter>
			<distanceFromOrigin>20.50609665440988</distanceFromOrigin>
			<angle>0</angle>
			<triangleMeasure>0</triangleMeasure>
			<rectangleMeasure>0</rectangleMeasure>
			<circleMeasure>0</circleMeasure>
			<centroidX>27</centroidX>
			<centroidY>47</centroidY>
		</spatialEntity>
		<spatialEntity spatialType="region" scaleAndSubsystem="Intracellular.CDK1">
			<clusteredness>1</clusteredness>
			<density>0.4554681516161152</density>
			<area>1</area>
			<perimeter>4</perimeter>
			<distanceFromOrigin>8.860022573334675</distanceFromOrigin>
			<angle>0</angle>
			<triangleMeasure>0</triangleMeasure>
			<rectangleMeasure>0</rectangleMeasure>
			<circleMeasure>0</circleMeasure>
			<centroidX>18</centroidX>
			<centroidY>29</centroidY>
		</spatialEntity>
		<spatialEntity spatialType="region" scaleAndSubsystem="Intracellular.Plk1">
			<clusteredness>1</clusteredness>
			<density>0.3458049699371936</density>
			<area>1</area>
			<perimeter>4</perimeter>
			<distanceFromOrigin>20.50609665440988</distanceFromOrigin>
			<angle>0</angle>
			<triangleMeasure>0</triangleMeasure>
			<rectangleMeasure>0</rectangleMeasure>
			<circleMeasure>0</circleMeasure>
			<centroidX>27</centroidX>
			<centroidY>47</centroidY>
		</spatialEntity>
		<spatialEntity spatialType="region" scaleAndSubsystem="Intracellular.Plk1">
			<clusteredness>1</clusteredness>
			<density>0.3458049699371936</density>
			<area>1</area>
			<perimeter>4</perimeter>
			<distanceFromOrigin>8.860022573334675</distanceFromOrigin>
			<angle>0</angle>
			<triangleMeasure>0</triangleMeasure>
			<rectangleMeasure>0</rectangleMeasure>
			<circleMeasure>0</circleMeasure>
			<centroidX>18</centroidX>
			<centroidY>29</centroidY>
		</spatialEntity>
		<spatialEntity spatialType="region" scaleAndSubsystem="Intracellular.APC">
			<clusteredness>1</clusteredness>
			<density>0.06715474596210555</density>
			<area>1</area>
			<perimeter>4</perimeter>
			<distanceFromOrigin>20.50609665440988</distanceFromOrigin>
			<angle>0</angle>
			<triangleMeasure>0</triangleMeasure>
			<rectangleMeasure>0</rectangleMeasure>
			<circleMeasure>0</circleMeasure>
			<centroidX>27</centroidX>
			<centroidY>47</centroidY>
		</spatialEntity>
		<spatialEntity spatialType="region" scaleAndSubsystem="Intracellular.APC">
			<clusteredness>1</clusteredness>
			<density>0.06715474596210555</density>
			<area>1</area>
			<perimeter>4</perimeter>
			<distanceFromOrigin>8.860022573334675</distanceFromOrigin>
			<angle>0</angle>
			<triangleMeasure>0</triangleMeasure>
			<rectangleMeasure>0</rectangleMeasure>
			<circleMeasure>0</circleMeasure>
			<centroidX>18</centroidX>
			<centroidY>29</centroidY>
		</spatialEntity>
		<numericStateVariable scaleAndSubsystem="Intracellular.APC">
			<name>avgClusterednessRegions</name>
			<value>0.04969039949999533</value>
		</numericStateVariable>
		<numericStateVariable scaleAndSubsystem="Intracellular.CDK1">
			<name>avgClusterednessRegions</name>
			<value>0.04969039949999533</value>
		</numericStateVariable>
		<numericStateVariable scaleAndSubsystem="Intracellular.Plk1">
			<name>avgClusterednessRegions</name>
			<value>0.04969039949999533</value>
		</numericStateVariable>
		<numericStateVariable scaleAndSubsystem="Cellular.Embryo">
			<name>avgClusterednessRegions</name>
			<value>0.04969039949999533</value>
		</numericStateVariable>
		<numericStateVariable scaleAndSubsystem="Intracellular.APC">
			<name>avgDensityRegions</name>
			<value>0.06715474596210555</value>
		</numericStateVariable>
		<numericStateVariable scaleAndSubsystem="Intracellular.CDK1">
			<name>avgDensityRegions</name>
			<value>0.4554681516161152</value>
		</numericStateVariable>
		<numericStateVariable scaleAndSubsystem="Intracellular.Plk1">
			<name>avgDensityRegions</name>
			<value>0.3458049699371936</value>
		</numericStateVariable>
		<numericStateVariable scaleAndSubsystem="Cellular.Embryo">
			<name>avgDensityRegions</name>
			<value>0.5</value>
		</numericStateVariable>
	</timepoint>
	<timepoint value="34">
		<spatialEntity spatialType="region" scaleAndSubsystem="Cellular.Embryo">
			<clusteredness>1</clusteredness>
			<density>0.5</density>
			<area>1</area>
			<perimeter>4</perimeter>
			<distanceFromOrigin>20.50609665440988</distanceFromOrigin>
			<angle>0</angle>
			<triangleMeasure>0</triangleMeasure>
			<rectangleMeasure>0</rectangleMeasure>
			<circleMeasure>0</circleMeasure>
			<centroidX>27</centroidX>
			<centroidY>47</centroidY>
		</spatialEntity>
		<spatialEntity spatialType="region" scaleAndSubsystem="Cellular.Embryo">
			<clusteredness>1</clusteredness>
			<density>0.5</density>
			<area>1</area>
			<perimeter>4</perimeter>
			<distanceFromOrigin>8.860022573334675</distanceFromOrigin>
			<angle>0</angle>
			<triangleMeasure>0</triangleMeasure>
			<rectangleMeasure>0</rectangleMeasure>
			<circleMeasure>0</circleMeasure>
			<centroidX>18</centroidX>
			<centroidY>29</centroidY>
		</spatialEntity>
		<spatialEntity spatialType="region" scaleAndSubsystem="Intracellular.CDK1">
			<clusteredness>1</clusteredness>
			<density>0.4750636680453431</density>
			<area>1</area>
			<perimeter>4</perimeter>
			<distanceFromOrigin>20.50609665440988</distanceFromOrigin>
			<angle>0</angle>
			<triangleMeasure>0</triangleMeasure>
			<rectangleMeasure>0</rectangleMeasure>
			<circleMeasure>0</circleMeasure>
			<centroidX>27</centroidX>
			<centroidY>47</centroidY>
		</spatialEntity>
		<spatialEntity spatialType="region" scaleAndSubsystem="Intracellular.CDK1">
			<clusteredness>1</clusteredness>
			<density>0.4750636680453431</density>
			<area>1</area>
			<perimeter>4</perimeter>
			<distanceFromOrigin>8.860022573334675</distanceFromOrigin>
			<angle>0</angle>
			<triangleMeasure>0</triangleMeasure>
			<rectangleMeasure>0</rectangleMeasure>
			<circleMeasure>0</circleMeasure>
			<centroidX>18</centroidX>
			<centroidY>29</centroidY>
		</spatialEntity>
		<spatialEntity spatialType="region" scaleAndSubsystem="Intracellular.Plk1">
			<clusteredness>1</clusteredness>
			<density>0.4157115861481311</density>
			<area>1</area>
			<perimeter>4</perimeter>
			<distanceFromOrigin>20.50609665440988</distanceFromOrigin>
			<angle>0</angle>
			<triangleMeasure>0</triangleMeasure>
			<rectangleMeasure>0</rectangleMeasure>
			<circleMeasure>0</circleMeasure>
			<centroidX>27</centroidX>
			<centroidY>47</centroidY>
		</spatialEntity>
		<spatialEntity spatialType="region" scaleAndSubsystem="Intracellular.Plk1">
			<clusteredness>1</clusteredness>
			<density>0.4157115861481311</density>
			<area>1</area>
			<perimeter>4</perimeter>
			<distanceFromOrigin>8.860022573334675</distanceFromOrigin>
			<angle>0</angle>
			<triangleMeasure>0</triangleMeasure>
			<rectangleMeasure>0</rectangleMeasure>
			<circleMeasure>0</circleMeasure>
			<centroidX>18</centroidX>
			<centroidY>29</centroidY>
		</spatialEntity>
		<spatialEntity spatialType="region" scaleAndSubsystem="Intracellular.APC">
			<clusteredness>1</clusteredness>
			<density>0.1588032741172641</density>
			<area>1</area>
			<perimeter>4</perimeter>
			<distanceFromOrigin>20.50609665440988</distanceFromOrigin>
			<angle>0</angle>
			<triangleMeasure>0</triangleMeasure>
			<rectangleMeasure>0</rectangleMeasure>
			<circleMeasure>0</circleMeasure>
			<centroidX>27</centroidX>
			<centroidY>47</centroidY>
		</spatialEntity>
		<spatialEntity spatialType="region" scaleAndSubsystem="Intracellular.APC">
			<clusteredness>1</clusteredness>
			<density>0.1588032741172641</density>
			<area>1</area>
			<perimeter>4</perimeter>
			<distanceFromOrigin>8.860022573334675</distanceFromOrigin>
			<angle>0</angle>
			<triangleMeasure>0</triangleMeasure>
			<rectangleMeasure>0</rectangleMeasure>
			<circleMeasure>0</circleMeasure>
			<centroidX>18</centroidX>
			<centroidY>29</centroidY>
		</spatialEntity>
		<numericStateVariable scaleAndSubsystem="Intracellular.APC">
			<name>avgClusterednessRegions</name>
			<value>0.04969039949999533</value>
		</numericStateVariable>
		<numericStateVariable scaleAndSubsystem="Intracellular.CDK1">
			<name>avgClusterednessRegions</name>
			<value>0.04969039949999533</value>
		</numericStateVariable>
		<numericStateVariable scaleAndSubsystem="Intracellular.Plk1">
			<name>avgClusterednessRegions</name>
			<value>0.04969039949999533</value>
		</numericStateVariable>
		<numericStateVariable scaleAndSubsystem="Cellular.Embryo">
			<name>avgClusterednessRegions</name>
			<value>0.04969039949999533</value>
		</numericStateVariable>
		<numericStateVariable scaleAndSubsystem="Intracellular.APC">
			<name>avgDensityRegions</name>
			<value>0.1588032741172641</value>
		</numericStateVariable>
		<numericStateVariable scaleAndSubsystem="Intracellular.CDK1">
			<name>avgDensityRegions</name>
			<value>0.4750636680453431</value>
		</numericStateVariable>
		<numericStateVariable scaleAndSubsystem="Intracellular.Plk1">
			<name>avgDensityRegions</name>
			<value>0.4157115861481311</value>
		</numericStateVariable>
		<numericStateVariable scaleAndSubsystem="Cellular.Embryo">
			<name>avgDensityRegions</name>
			<value>0.5</value>
		</numericStateVariable>
	</timepoint>
	<timepoint value="35">
		<spatialEntity spatialType="region" scaleAndSubsystem="Cellular.Embryo">
			<clusteredness>1</clusteredness>
			<density>1</density>
			<area>1</area>
			<perimeter>4</perimeter>
			<distanceFromOrigin>11.76860229593982</distanceFromOrigin>
			<angle>0</angle>
			<triangleMeasure>0</triangleMeasure>
			<rectangleMeasure>0</rectangleMeasure>
			<circleMeasure>0</circleMeasure>
			<centroidX>24</centroidX>
			<centroidY>38</centroidY>
		</spatialEntity>
		<spatialEntity spatialType="region" scaleAndSubsystem="Cellular.Embryo">
			<clusteredness>1</clusteredness>
			<density>0.5</density>
			<area>1</area>
			<perimeter>4</perimeter>
			<distanceFromOrigin>14.57737973711325</distanceFromOrigin>
			<angle>0</angle>
			<triangleMeasure>0</triangleMeasure>
			<rectangleMeasure>0</rectangleMeasure>
			<circleMeasure>0</circleMeasure>
			<centroidX>13</centroidX>
			<centroidY>21</centroidY>
		</spatialEntity>
		<spatialEntity spatialType="region" scaleAndSubsystem="Cellular.Embryo">
			<clusteredness>1</clusteredness>
			<density>0.5</density>
			<area>1</area>
			<perimeter>4</perimeter>
			<distanceFromOrigin>20.98809186181536</distanceFromOrigin>
			<angle>0</angle>
			<triangleMeasure>0</triangleMeasure>
			<rectangleMeasure>0</rectangleMeasure>
			<circleMeasure>0</circleMeasure>
			<centroidX>31</centroidX>
			<centroidY>6</centroidY>
		</spatialEntity>
		<spatialEntity spatialType="region" scaleAndSubsystem="Intracellular.CDK1">
			<clusteredness>1</clusteredness>
			<density>0.9891930673636642</density>
			<area>1</area>
			<perimeter>4</perimeter>
			<distanceFromOrigin>11.76860229593982</distanceFromOrigin>
			<angle>0</angle>
			<triangleMeasure>0</triangleMeasure>
			<rectangleMeasure>0</rectangleMeasure>
			<circleMeasure>0</circleMeasure>
			<centroidX>24</centroidX>
			<centroidY>38</centroidY>
		</spatialEntity>
		<spatialEntity spatialType="region" scaleAndSubsystem="Intracellular.CDK1">
			<clusteredness>1</clusteredness>
			<density>0.4945974910960478</density>
			<area>1</area>
			<perimeter>4</perimeter>
			<distanceFromOrigin>14.57737973711325</distanceFromOrigin>
			<angle>0</angle>
			<triangleMeasure>0</triangleMeasure>
			<rectangleMeasure>0</rectangleMeasure>
			<circleMeasure>0</circleMeasure>
			<centroidX>13</centroidX>
			<centroidY>21</centroidY>
		</spatialEntity>
		<spatialEntity spatialType="region" scaleAndSubsystem="Intracellular.CDK1">
			<clusteredness>1</clusteredness>
			<density>0.4945974910960478</density>
			<area>1</area>
			<perimeter>4</perimeter>
			<distanceFromOrigin>20.98809186181536</distanceFromOrigin>
			<angle>0</angle>
			<triangleMeasure>0</triangleMeasure>
			<rectangleMeasure>0</rectangleMeasure>
			<circleMeasure>0</circleMeasure>
			<centroidX>31</centroidX>
			<centroidY>6</centroidY>
		</spatialEntity>
		<spatialEntity spatialType="region" scaleAndSubsystem="Intracellular.Plk1">
			<clusteredness>1</clusteredness>
			<density>0.9639030905330882</density>
			<area>1</area>
			<perimeter>4</perimeter>
			<distanceFromOrigin>11.76860229593982</distanceFromOrigin>
			<angle>0</angle>
			<triangleMeasure>0</triangleMeasure>
			<rectangleMeasure>0</rectangleMeasure>
			<circleMeasure>0</circleMeasure>
			<centroidX>24</centroidX>
			<centroidY>38</centroidY>
		</spatialEntity>
		<spatialEntity spatialType="region" scaleAndSubsystem="Intracellular.Plk1">
			<clusteredness>1</clusteredness>
			<density>0.4819515452665441</density>
			<area>1</area>
			<perimeter>4</perimeter>
			<distanceFromOrigin>14.57737973711325</distanceFromOrigin>
			<angle>0</angle>
			<triangleMeasure>0</triangleMeasure>
			<rectangleMeasure>0</rectangleMeasure>
			<circleMeasure>0</circleMeasure>
			<centroidX>13</centroidX>
			<centroidY>21</centroidY>
		</spatialEntity>
		<spatialEntity spatialType="region" scaleAndSubsystem="Intracellular.Plk1">
			<clusteredness>1</clusteredness>
			<density>0.4819515452665441</density>
			<area>1</area>
			<perimeter>4</perimeter>
			<distanceFromOrigin>20.98809186181536</distanceFromOrigin>
			<angle>0</angle>
			<triangleMeasure>0</triangleMeasure>
			<rectangleMeasure>0</rectangleMeasure>
			<circleMeasure>0</circleMeasure>
			<centroidX>31</centroidX>
			<centroidY>6</centroidY>
		</spatialEntity>
		<spatialEntity spatialType="region" scaleAndSubsystem="Intracellular.APC">
			<clusteredness>1</clusteredness>
			<density>0.775996369006587</density>
			<area>1</area>
			<perimeter>4</perimeter>
			<distanceFromOrigin>11.76860229593982</distanceFromOrigin>
			<angle>0</angle>
			<triangleMeasure>0</triangleMeasure>
			<rectangleMeasure>0</rectangleMeasure>
			<circleMeasure>0</circleMeasure>
			<centroidX>24</centroidX>
			<centroidY>38</centroidY>
		</spatialEntity>
		<spatialEntity spatialType="region" scaleAndSubsystem="Intracellular.APC">
			<clusteredness>1</clusteredness>
			<density>0.3879981845032935</density>
			<area>1</area>
			<perimeter>4</perimeter>
			<distanceFromOrigin>14.57737973711325</distanceFromOrigin>
			<angle>0</angle>
			<triangleMeasure>0</triangleMeasure>
			<rectangleMeasure>0</rectangleMeasure>
			<circleMeasure>0</circleMeasure>
			<centroidX>13</centroidX>
			<centroidY>21</centroidY>
		</spatialEntity>
		<spatialEntity spatialType="region" scaleAndSubsystem="Intracellular.APC">
			<clusteredness>1</clusteredness>
			<density>0.3879981845032935</density>
			<area>1</area>
			<perimeter>4</perimeter>
			<distanceFromOrigin>20.98809186181536</distanceFromOrigin>
			<angle>0</angle>
			<triangleMeasure>0</triangleMeasure>
			<rectangleMeasure>0</rectangleMeasure>
			<circleMeasure>0</circleMeasure>
			<centroidX>31</centroidX>
			<centroidY>6</centroidY>
		</spatialEntity>
		<numericStateVariable scaleAndSubsystem="Intracellular.APC">
			<name>avgClusterednessRegions</name>
			<value>0.03924858096305894</value>
		</numericStateVariable>
		<numericStateVariable scaleAndSubsystem="Intracellular.CDK1">
			<name>avgClusterednessRegions</name>
			<value>0.03924858096305894</value>
		</numericStateVariable>
		<numericStateVariable scaleAndSubsystem="Intracellular.Plk1">
			<name>avgClusterednessRegions</name>
			<value>0.03924858096305894</value>
		</numericStateVariable>
		<numericStateVariable scaleAndSubsystem="Cellular.Embryo">
			<name>avgClusterednessRegions</name>
			<value>0.03924858096305894</value>
		</numericStateVariable>
		<numericStateVariable scaleAndSubsystem="Intracellular.APC">
			<name>avgDensityRegions</name>
			<value>0.517330912671058</value>
		</numericStateVariable>
		<numericStateVariable scaleAndSubsystem="Intracellular.CDK1">
			<name>avgDensityRegions</name>
			<value>0.6594626831852533</value>
		</numericStateVariable>
		<numericStateVariable scaleAndSubsystem="Intracellular.Plk1">
			<name>avgDensityRegions</name>
			<value>0.6426020603553921</value>
		</numericStateVariable>
		<numericStateVariable scaleAndSubsystem="Cellular.Embryo">
			<name>avgDensityRegions</name>
			<value>0.6666666666666666</value>
		</numericStateVariable>
	</timepoint>
	<timepoint value="36">
		<spatialEntity spatialType="region" scaleAndSubsystem="Cellular.Embryo">
			<clusteredness>1</clusteredness>
			<density>0.5</density>
			<area>2</area>
			<perimeter>6</perimeter>
			<distanceFromOrigin>10.79351657246145</distanceFromOrigin>
			<angle>1.127724025858696</angle>
			<triangleMeasure>0</triangleMeasure>
			<rectangleMeasure>0</rectangleMeasure>
			<circleMeasure>0</circleMeasure>
			<centroidX>24</centroidX>
			<centroidY>37.5</centroidY>
		</spatialEntity>
		<spatialEntity spatialType="region" scaleAndSubsystem="Cellular.Embryo">
			<clusteredness>1</clusteredness>
			<density>0.5</density>
			<area>1</area>
			<perimeter>4</perimeter>
			<distanceFromOrigin>14.23024947075771</distanceFromOrigin>
			<angle>0</angle>
			<triangleMeasure>0</triangleMeasure>
			<rectangleMeasure>0</rectangleMeasure>
			<circleMeasure>0</circleMeasure>
			<centroidX>13</centroidX>
			<centroidY>22</centroidY>
		</spatialEntity>
		<spatialEntity spatialType="region" scaleAndSubsystem="Cellular.Embryo">
			<clusteredness>1</clusteredness>
			<density>0.5</density>
			<area>1</area>
			<perimeter>4</perimeter>
			<distanceFromOrigin>21.22498527679112</distanceFromOrigin>
			<angle>0</angle>
			<triangleMeasure>0</triangleMeasure>
			<rectangleMeasure>0</rectangleMeasure>
			<circleMeasure>0</circleMeasure>
			<centroidX>32</centroidX>
			<centroidY>6</centroidY>
		</spatialEntity>
		<spatialEntity spatialType="region" scaleAndSubsystem="Intracellular.CDK1">
			<clusteredness>1</clusteredness>
			<density>0.5045902626187193</density>
			<area>2</area>
			<perimeter>6</perimeter>
			<distanceFromOrigin>10.79351657246145</distanceFromOrigin>
			<angle>1.127724025858696</angle>
			<triangleMeasure>0</triangleMeasure>
			<rectangleMeasure>0</rectangleMeasure>
			<circleMeasure>0</circleMeasure>
			<centroidX>24</centroidX>
			<centroidY>37.5</centroidY>
		</spatialEntity>
		<spatialEntity spatialType="region" scaleAndSubsystem="Intracellular.CDK1">
			<clusteredness>1</clusteredness>
			<density>0.5045902626187193</density>
			<area>1</area>
			<perimeter>4</perimeter>
			<distanceFromOrigin>14.23024947075771</distanceFromOrigin>
			<angle>0</angle>
			<triangleMeasure>0</triangleMeasure>
			<rectangleMeasure>0</rectangleMeasure>
			<circleMeasure>0</circleMeasure>
			<centroidX>13</centroidX>
			<centroidY>22</centroidY>
		</spatialEntity>
		<spatialEntity spatialType="region" scaleAndSubsystem="Intracellular.CDK1">
			<clusteredness>1</clusteredness>
			<density>0.5045902626187193</density>
			<area>1</area>
			<perimeter>4</perimeter>
			<distanceFromOrigin>21.22498527679112</distanceFromOrigin>
			<angle>0</angle>
			<triangleMeasure>0</triangleMeasure>
			<rectangleMeasure>0</rectangleMeasure>
			<circleMeasure>0</circleMeasure>
			<centroidX>32</centroidX>
			<centroidY>6</centroidY>
		</spatialEntity>
		<spatialEntity spatialType="region" scaleAndSubsystem="Intracellular.Plk1">
			<clusteredness>1</clusteredness>
			<density>0.538285857555913</density>
			<area>2</area>
			<perimeter>6</perimeter>
			<distanceFromOrigin>10.79351657246145</distanceFromOrigin>
			<angle>1.127724025858696</angle>
			<triangleMeasure>0</triangleMeasure>
			<rectangleMeasure>0</rectangleMeasure>
			<circleMeasure>0</circleMeasure>
			<centroidX>24</centroidX>
			<centroidY>37.5</centroidY>
		</spatialEntity>
		<spatialEntity spatialType="region" scaleAndSubsystem="Intracellular.Plk1">
			<clusteredness>1</clusteredness>
			<density>0.538285857555913</density>
			<area>1</area>
			<perimeter>4</perimeter>
			<distanceFromOrigin>14.23024947075771</distanceFromOrigin>
			<angle>0</angle>
			<triangleMeasure>0</triangleMeasure>
			<rectangleMeasure>0</rectangleMeasure>
			<circleMeasure>0</circleMeasure>
			<centroidX>13</centroidX>
			<centroidY>22</centroidY>
		</spatialEntity>
		<spatialEntity spatialType="region" scaleAndSubsystem="Intracellular.Plk1">
			<clusteredness>1</clusteredness>
			<density>0.538285857555913</density>
			<area>1</area>
			<perimeter>4</perimeter>
			<distanceFromOrigin>21.22498527679112</distanceFromOrigin>
			<angle>0</angle>
			<triangleMeasure>0</triangleMeasure>
			<rectangleMeasure>0</rectangleMeasure>
			<circleMeasure>0</circleMeasure>
			<centroidX>32</centroidX>
			<centroidY>6</centroidY>
		</spatialEntity>
		<spatialEntity spatialType="region" scaleAndSubsystem="Intracellular.APC">
			<clusteredness>1</clusteredness>
			<density>0.6902119954427083</density>
			<area>2</area>
			<perimeter>6</perimeter>
			<distanceFromOrigin>10.79351657246145</distanceFromOrigin>
			<angle>1.127724025858696</angle>
			<triangleMeasure>0</triangleMeasure>
			<rectangleMeasure>0</rectangleMeasure>
			<circleMeasure>0</circleMeasure>
			<centroidX>24</centroidX>
			<centroidY>37.5</centroidY>
		</spatialEntity>
		<spatialEntity spatialType="region" scaleAndSubsystem="Intracellular.APC">
			<clusteredness>1</clusteredness>
			<density>0.6902119954427083</density>
			<area>1</area>
			<perimeter>4</perimeter>
			<distanceFromOrigin>14.23024947075771</distanceFromOrigin>
			<angle>0</angle>
			<triangleMeasure>0</triangleMeasure>
			<rectangleMeasure>0</rectangleMeasure>
			<circleMeasure>0</circleMeasure>
			<centroidX>13</centroidX>
			<centroidY>22</centroidY>
		</spatialEntity>
		<spatialEntity spatialType="region" scaleAndSubsystem="Intracellular.APC">
			<clusteredness>1</clusteredness>
			<density>0.6902119954427083</density>
			<area>1</area>
			<perimeter>4</perimeter>
			<distanceFromOrigin>21.22498527679112</distanceFromOrigin>
			<angle>0</angle>
			<triangleMeasure>0</triangleMeasure>
			<rectangleMeasure>0</rectangleMeasure>
			<circleMeasure>0</circleMeasure>
			<centroidX>32</centroidX>
			<centroidY>6</centroidY>
		</spatialEntity>
		<numericStateVariable scaleAndSubsystem="Intracellular.APC">
			<name>avgClusterednessRegions</name>
			<value>0.0392947573397647</value>
		</numericStateVariable>
		<numericStateVariable scaleAndSubsystem="Intracellular.CDK1">
			<name>avgClusterednessRegions</name>
			<value>0.0392947573397647</value>
		</numericStateVariable>
		<numericStateVariable scaleAndSubsystem="Intracellular.Plk1">
			<name>avgClusterednessRegions</name>
			<value>0.0392947573397647</value>
		</numericStateVariable>
		<numericStateVariable scaleAndSubsystem="Cellular.Embryo">
			<name>avgClusterednessRegions</name>
			<value>0.0392947573397647</value>
		</numericStateVariable>
		<numericStateVariable scaleAndSubsystem="Intracellular.APC">
			<name>avgDensityRegions</name>
			<value>0.6902119954427083</value>
		</numericStateVariable>
		<numericStateVariable scaleAndSubsystem="Intracellular.CDK1">
			<name>avgDensityRegions</name>
			<value>0.5045902626187193</value>
		</numericStateVariable>
		<numericStateVariable scaleAndSubsystem="Intracellular.Plk1">
			<name>avgDensityRegions</name>
			<value>0.538285857555913</value>
		</numericStateVariable>
		<numericStateVariable scaleAndSubsystem="Cellular.Embryo">
			<name>avgDensityRegions</name>
			<value>0.5</value>
		</numericStateVariable>
	</timepoint>
	<timepoint value="37">
		<spatialEntity spatialType="region" scaleAndSubsystem="Cellular.Embryo">
			<clusteredness>1</clusteredness>
			<density>0.5</density>
			<area>1</area>
			<perimeter>4</perimeter>
			<distanceFromOrigin>12.74754878398196</distanceFromOrigin>
			<angle>0</angle>
			<triangleMeasure>0</triangleMeasure>
			<rectangleMeasure>0</rectangleMeasure>
			<circleMeasure>0</circleMeasure>
			<centroidX>24</centroidX>
			<centroidY>39</centroidY>
		</spatialEntity>
		<spatialEntity spatialType="region" scaleAndSubsystem="Cellular.Embryo">
			<clusteredness>1</clusteredness>
			<density>0.5</density>
			<area>1</area>
			<perimeter>4</perimeter>
			<distanceFromOrigin>9.82344135219425</distanceFromOrigin>
			<angle>0</angle>
			<triangleMeasure>0</triangleMeasure>
			<rectangleMeasure>0</rectangleMeasure>
			<circleMeasure>0</circleMeasure>
			<centroidX>24</centroidX>
			<centroidY>36</centroidY>
		</spatialEntity>
		<spatialEntity spatialType="region" scaleAndSubsystem="Cellular.Embryo">
			<clusteredness>1</clusteredness>
			<density>0.5</density>
			<area>1</area>
			<perimeter>4</perimeter>
			<distanceFromOrigin>13.94632568098135</distanceFromOrigin>
			<angle>0</angle>
			<triangleMeasure>0</triangleMeasure>
			<rectangleMeasure>0</rectangleMeasure>
			<circleMeasure>0</circleMeasure>
			<centroidX>13</centroidX>
			<centroidY>23</centroidY>
		</spatialEntity>
		<spatialEntity spatialType="region" scaleAndSubsystem="Cellular.Embryo">
			<clusteredness>1</clusteredness>
			<density>0.5</density>
			<area>1</area>
			<perimeter>4</perimeter>
			<distanceFromOrigin>21.22498527679112</distanceFromOrigin>
			<angle>0</angle>
			<triangleMeasure>0</triangleMeasure>
			<rectangleMeasure>0</rectangleMeasure>
			<circleMeasure>0</circleMeasure>
			<centroidX>32</centroidX>
			<centroidY>6</centroidY>
		</spatialEntity>
		<spatialEntity spatialType="region" scaleAndSubsystem="Intracellular.CDK1">
			<clusteredness>1</clusteredness>
			<density>0.4260532453948376</density>
			<area>1</area>
			<perimeter>4</perimeter>
			<distanceFromOrigin>12.74754878398196</distanceFromOrigin>
			<angle>0</angle>
			<triangleMeasure>0</triangleMeasure>
			<rectangleMeasure>0</rectangleMeasure>
			<circleMeasure>0</circleMeasure>
			<centroidX>24</centroidX>
			<centroidY>39</centroidY>
		</spatialEntity>
		<spatialEntity spatialType="region" scaleAndSubsystem="Intracellular.CDK1">
			<clusteredness>1</clusteredness>
			<density>0.4260532453948376</density>
			<area>1</area>
			<perimeter>4</perimeter>
			<distanceFromOrigin>9.82344135219425</distanceFromOrigin>
			<angle>0</angle>
			<triangleMeasure>0</triangleMeasure>
			<rectangleMeasure>0</rectangleMeasure>
			<circleMeasure>0</circleMeasure>
			<centroidX>24</centroidX>
			<centroidY>36</centroidY>
		</spatialEntity>
		<spatialEntity spatialType="region" scaleAndSubsystem="Intracellular.CDK1">
			<clusteredness>1</clusteredness>
			<density>0.4260532453948376</density>
			<area>1</area>
			<perimeter>4</perimeter>
			<distanceFromOrigin>13.94632568098135</distanceFromOrigin>
			<angle>0</angle>
			<triangleMeasure>0</triangleMeasure>
			<rectangleMeasure>0</rectangleMeasure>
			<circleMeasure>0</circleMeasure>
			<centroidX>13</centroidX>
			<centroidY>23</centroidY>
		</spatialEntity>
		<spatialEntity spatialType="region" scaleAndSubsystem="Intracellular.CDK1">
			<clusteredness>1</clusteredness>
			<density>0.4260532453948376</density>
			<area>1</area>
			<perimeter>4</perimeter>
			<distanceFromOrigin>21.22498527679112</distanceFromOrigin>
			<angle>0</angle>
			<triangleMeasure>0</triangleMeasure>
			<rectangleMeasure>0</rectangleMeasure>
			<circleMeasure>0</circleMeasure>
			<centroidX>32</centroidX>
			<centroidY>6</centroidY>
		</spatialEntity>
		<spatialEntity spatialType="region" scaleAndSubsystem="Intracellular.Plk1">
			<clusteredness>1</clusteredness>
			<density>0.5457811542585784</density>
			<area>1</area>
			<perimeter>4</perimeter>
			<distanceFromOrigin>12.74754878398196</distanceFromOrigin>
			<angle>0</angle>
			<triangleMeasure>0</triangleMeasure>
			<rectangleMeasure>0</rectangleMeasure>
			<circleMeasure>0</circleMeasure>
			<centroidX>24</centroidX>
			<centroidY>39</centroidY>
		</spatialEntity>
		<spatialEntity spatialType="region" scaleAndSubsystem="Intracellular.Plk1">
			<clusteredness>1</clusteredness>
			<density>0.5457811542585784</density>
			<area>1</area>
			<perimeter>4</perimeter>
			<distanceFromOrigin>9.82344135219425</distanceFromOrigin>
			<angle>0</angle>
			<triangleMeasure>0</triangleMeasure>
			<rectangleMeasure>0</rectangleMeasure>
			<circleMeasure>0</circleMeasure>
			<centroidX>24</centroidX>
			<centroidY>36</centroidY>
		</spatialEntity>
		<spatialEntity spatialType="region" scaleAndSubsystem="Intracellular.Plk1">
			<clusteredness>1</clusteredness>
			<density>0.5457811542585784</density>
			<area>1</area>
			<perimeter>4</perimeter>
			<distanceFromOrigin>13.94632568098135</distanceFromOrigin>
			<angle>0</angle>
			<triangleMeasure>0</triangleMeasure>
			<rectangleMeasure>0</rectangleMeasure>
			<circleMeasure>0</circleMeasure>
			<centroidX>13</centroidX>
			<centroidY>23</centroidY>
		</spatialEntity>
		<spatialEntity spatialType="region" scaleAndSubsystem="Intracellular.Plk1">
			<clusteredness>1</clusteredness>
			<density>0.5457811542585784</density>
			<area>1</area>
			<perimeter>4</perimeter>
			<distanceFromOrigin>21.22498527679112</distanceFromOrigin>
			<angle>0</angle>
			<triangleMeasure>0</triangleMeasure>
			<rectangleMeasure>0</rectangleMeasure>
			<circleMeasure>0</circleMeasure>
			<centroidX>32</centroidX>
			<centroidY>6</centroidY>
		</spatialEntity>
		<spatialEntity spatialType="region" scaleAndSubsystem="Intracellular.APC">
			<clusteredness>1</clusteredness>
			<density>0.9242085774739583</density>
			<area>1</area>
			<perimeter>4</perimeter>
			<distanceFromOrigin>12.74754878398196</distanceFromOrigin>
			<angle>0</angle>
			<triangleMeasure>0</triangleMeasure>
			<rectangleMeasure>0</rectangleMeasure>
			<circleMeasure>0</circleMeasure>
			<centroidX>24</centroidX>
			<centroidY>39</centroidY>
		</spatialEntity>
		<spatialEntity spatialType="region" scaleAndSubsystem="Intracellular.APC">
			<clusteredness>1</clusteredness>
			<density>0.9242085774739583</density>
			<area>1</area>
			<perimeter>4</perimeter>
			<distanceFromOrigin>9.82344135219425</distanceFromOrigin>
			<angle>0</angle>
			<triangleMeasure>0</triangleMeasure>
			<rectangleMeasure>0</rectangleMeasure>
			<circleMeasure>0</circleMeasure>
			<centroidX>24</centroidX>
			<centroidY>36</centroidY>
		</spatialEntity>
		<spatialEntity spatialType="region" scaleAndSubsystem="Intracellular.APC">
			<clusteredness>1</clusteredness>
			<density>0.9242085774739583</density>
			<area>1</area>
			<perimeter>4</perimeter>
			<distanceFromOrigin>13.94632568098135</distanceFromOrigin>
			<angle>0</angle>
			<triangleMeasure>0</triangleMeasure>
			<rectangleMeasure>0</rectangleMeasure>
			<circleMeasure>0</circleMeasure>
			<centroidX>13</centroidX>
			<centroidY>23</centroidY>
		</spatialEntity>
		<spatialEntity spatialType="region" scaleAndSubsystem="Intracellular.APC">
			<clusteredness>1</clusteredness>
			<density>0.9242085774739583</density>
			<area>1</area>
			<perimeter>4</perimeter>
			<distanceFromOrigin>21.22498527679112</distanceFromOrigin>
			<angle>0</angle>
			<triangleMeasure>0</triangleMeasure>
			<rectangleMeasure>0</rectangleMeasure>
			<circleMeasure>0</circleMeasure>
			<centroidX>32</centroidX>
			<centroidY>6</centroidY>
		</spatialEntity>
		<numericStateVariable scaleAndSubsystem="Intracellular.APC">
			<name>avgClusterednessRegions</name>
			<value>0.04617331891356463</value>
		</numericStateVariable>
		<numericStateVariable scaleAndSubsystem="Intracellular.CDK1">
			<name>avgClusterednessRegions</name>
			<value>0.04617331891356463</value>
		</numericStateVariable>
		<numericStateVariable scaleAndSubsystem="Intracellular.Plk1">
			<name>avgClusterednessRegions</name>
			<value>0.04617331891356463</value>
		</numericStateVariable>
		<numericStateVariable scaleAndSubsystem="Cellular.Embryo">
			<name>avgClusterednessRegions</name>
			<value>0.04617331891356463</value>
		</numericStateVariable>
		<numericStateVariable scaleAndSubsystem="Intracellular.APC">
			<name>avgDensityRegions</name>
			<value>0.9242085774739583</value>
		</numericStateVariable>
		<numericStateVariable scaleAndSubsystem="Intracellular.CDK1">
			<name>avgDensityRegions</name>
			<value>0.4260532453948376</value>
		</numericStateVariable>
		<numericStateVariable scaleAndSubsystem="Intracellular.Plk1">
			<name>avgDensityRegions</name>
			<value>0.5457811542585784</value>
		</numericStateVariable>
		<numericStateVariable scaleAndSubsystem="Cellular.Embryo">
			<name>avgDensityRegions</name>
			<value>0.5</value>
		</numericStateVariable>
	</timepoint>
	<timepoint value="38">
		<spatialEntity spatialType="region" scaleAndSubsystem="Cellular.Embryo">
			<clusteredness>1</clusteredness>
			<density>0.5</density>
			<area>1</area>
			<perimeter>4</perimeter>
			<distanceFromOrigin>12.98075498574717</distanceFromOrigin>
			<angle>0</angle>
			<triangleMeasure>0</triangleMeasure>
			<rectangleMeasure>0</rectangleMeasure>
			<circleMeasure>0</circleMeasure>
			<centroidX>23</centroidX>
			<centroidY>39</centroidY>
		</spatialEntity>
		<spatialEntity spatialType="region" scaleAndSubsystem="Cellular.Embryo">
			<clusteredness>1</clusteredness>
			<density>0.5</density>
			<area>1</area>
			<perimeter>4</perimeter>
			<distanceFromOrigin>9.82344135219425</distanceFromOrigin>
			<angle>0</angle>
			<triangleMeasure>0</triangleMeasure>
			<rectangleMeasure>0</rectangleMeasure>
			<circleMeasure>0</circleMeasure>
			<centroidX>24</centroidX>
			<centroidY>36</centroidY>
		</spatialEntity>
		<spatialEntity spatialType="region" scaleAndSubsystem="Cellular.Embryo">
			<clusteredness>1</clusteredness>
			<density>0.5</density>
			<area>1</area>
			<perimeter>4</perimeter>
			<distanceFromOrigin>13.94632568098135</distanceFromOrigin>
			<angle>0</angle>
			<triangleMeasure>0</triangleMeasure>
			<rectangleMeasure>0</rectangleMeasure>
			<circleMeasure>0</circleMeasure>
			<centroidX>13</centroidX>
			<centroidY>23</centroidY>
		</spatialEntity>
		<spatialEntity spatialType="region" scaleAndSubsystem="Cellular.Embryo">
			<clusteredness>1</clusteredness>
			<density>0.5</density>
			<area>1</area>
			<perimeter>4</perimeter>
			<distanceFromOrigin>21.22498527679112</distanceFromOrigin>
			<angle>0</angle>
			<triangleMeasure>0</triangleMeasure>
			<rectangleMeasure>0</rectangleMeasure>
			<circleMeasure>0</circleMeasure>
			<centroidX>32</centroidX>
			<centroidY>6</centroidY>
		</spatialEntity>
		<spatialEntity spatialType="region" scaleAndSubsystem="Intracellular.CDK1">
			<clusteredness>1</clusteredness>
			<density>0.2995434031767004</density>
			<area>1</area>
			<perimeter>4</perimeter>
			<distanceFromOrigin>12.98075498574717</distanceFromOrigin>
			<angle>0</angle>
			<triangleMeasure>0</triangleMeasure>
			<rectangleMeasure>0</rectangleMeasure>
			<circleMeasure>0</circleMeasure>
			<centroidX>23</centroidX>
			<centroidY>39</centroidY>
		</spatialEntity>
		<spatialEntity spatialType="region" scaleAndSubsystem="Intracellular.CDK1">
			<clusteredness>1</clusteredness>
			<density>0.2995434031767004</density>
			<area>1</area>
			<perimeter>4</perimeter>
			<distanceFromOrigin>9.82344135219425</distanceFromOrigin>
			<angle>0</angle>
			<triangleMeasure>0</triangleMeasure>
			<rectangleMeasure>0</rectangleMeasure>
			<circleMeasure>0</circleMeasure>
			<centroidX>24</centroidX>
			<centroidY>36</centroidY>
		</spatialEntity>
		<spatialEntity spatialType="region" scaleAndSubsystem="Intracellular.CDK1">
			<clusteredness>1</clusteredness>
			<density>0.2995434031767004</density>
			<area>1</area>
			<perimeter>4</perimeter>
			<distanceFromOrigin>13.94632568098135</distanceFromOrigin>
			<angle>0</angle>
			<triangleMeasure>0</triangleMeasure>
			<rectangleMeasure>0</rectangleMeasure>
			<circleMeasure>0</circleMeasure>
			<centroidX>13</centroidX>
			<centroidY>23</centroidY>
		</spatialEntity>
		<spatialEntity spatialType="region" scaleAndSubsystem="Intracellular.CDK1">
			<clusteredness>1</clusteredness>
			<density>0.2995434031767004</density>
			<area>1</area>
			<perimeter>4</perimeter>
			<distanceFromOrigin>21.22498527679112</distanceFromOrigin>
			<angle>0</angle>
			<triangleMeasure>0</triangleMeasure>
			<rectangleMeasure>0</rectangleMeasure>
			<circleMeasure>0</circleMeasure>
			<centroidX>32</centroidX>
			<centroidY>6</centroidY>
		</spatialEntity>
		<spatialEntity spatialType="region" scaleAndSubsystem="Intracellular.Plk1">
			<clusteredness>1</clusteredness>
			<density>0.47063362271178</density>
			<area>1</area>
			<perimeter>4</perimeter>
			<distanceFromOrigin>12.98075498574717</distanceFromOrigin>
			<angle>0</angle>
			<triangleMeasure>0</triangleMeasure>
			<rectangleMeasure>0</rectangleMeasure>
			<circleMeasure>0</circleMeasure>
			<centroidX>23</centroidX>
			<centroidY>39</centroidY>
		</spatialEntity>
		<spatialEntity spatialType="region" scaleAndSubsystem="Intracellular.Plk1">
			<clusteredness>1</clusteredness>
			<density>0.47063362271178</density>
			<area>1</area>
			<perimeter>4</perimeter>
			<distanceFromOrigin>9.82344135219425</distanceFromOrigin>
			<angle>0</angle>
			<triangleMeasure>0</triangleMeasure>
			<rectangleMeasure>0</rectangleMeasure>
			<circleMeasure>0</circleMeasure>
			<centroidX>24</centroidX>
			<centroidY>36</centroidY>
		</spatialEntity>
		<spatialEntity spatialType="region" scaleAndSubsystem="Intracellular.Plk1">
			<clusteredness>1</clusteredness>
			<density>0.47063362271178</density>
			<area>1</area>
			<perimeter>4</perimeter>
			<distanceFromOrigin>13.94632568098135</distanceFromOrigin>
			<angle>0</angle>
			<triangleMeasure>0</triangleMeasure>
			<rectangleMeasure>0</rectangleMeasure>
			<circleMeasure>0</circleMeasure>
			<centroidX>13</centroidX>
			<centroidY>23</centroidY>
		</spatialEntity>
		<spatialEntity spatialType="region" scaleAndSubsystem="Intracellular.Plk1">
			<clusteredness>1</clusteredness>
			<density>0.47063362271178</density>
			<area>1</area>
			<perimeter>4</perimeter>
			<distanceFromOrigin>21.22498527679112</distanceFromOrigin>
			<angle>0</angle>
			<triangleMeasure>0</triangleMeasure>
			<rectangleMeasure>0</rectangleMeasure>
			<circleMeasure>0</circleMeasure>
			<centroidX>32</centroidX>
			<centroidY>6</centroidY>
		</spatialEntity>
		<spatialEntity spatialType="region" scaleAndSubsystem="Intracellular.APC">
			<clusteredness>1</clusteredness>
			<density>0.9973556817746629</density>
			<area>1</area>
			<perimeter>4</perimeter>
			<distanceFromOrigin>12.98075498574717</distanceFromOrigin>
			<angle>0</angle>
			<triangleMeasure>0</triangleMeasure>
			<rectangleMeasure>0</rectangleMeasure>
			<circleMeasure>0</circleMeasure>
			<centroidX>23</centroidX>
			<centroidY>39</centroidY>
		</spatialEntity>
		<spatialEntity spatialType="region" scaleAndSubsystem="Intracellular.APC">
			<clusteredness>1</clusteredness>
			<density>0.9973556817746629</density>
			<area>1</area>
			<perimeter>4</perimeter>
			<distanceFromOrigin>9.82344135219425</distanceFromOrigin>
			<angle>0</angle>
			<triangleMeasure>0</triangleMeasure>
			<rectangleMeasure>0</rectangleMeasure>
			<circleMeasure>0</circleMeasure>
			<centroidX>24</centroidX>
			<centroidY>36</centroidY>
		</spatialEntity>
		<spatialEntity spatialType="region" scaleAndSubsystem="Intracellular.APC">
			<clusteredness>1</clusteredness>
			<density>0.9973556817746629</density>
			<area>1</area>
			<perimeter>4</perimeter>
			<distanceFromOrigin>13.94632568098135</distanceFromOrigin>
			<angle>0</angle>
			<triangleMeasure>0</triangleMeasure>
			<rectangleMeasure>0</rectangleMeasure>
			<circleMeasure>0</circleMeasure>
			<centroidX>13</centroidX>
			<centroidY>23</centroidY>
		</spatialEntity>
		<spatialEntity spatialType="region" scaleAndSubsystem="Intracellular.APC">
			<clusteredness>1</clusteredness>
			<density>0.9973556817746629</density>
			<area>1</area>
			<perimeter>4</perimeter>
			<distanceFromOrigin>21.22498527679112</distanceFromOrigin>
			<angle>0</angle>
			<triangleMeasure>0</triangleMeasure>
			<rectangleMeasure>0</rectangleMeasure>
			<circleMeasure>0</circleMeasure>
			<centroidX>32</centroidX>
			<centroidY>6</centroidY>
		</spatialEntity>
		<numericStateVariable scaleAndSubsystem="Intracellular.APC">
			<name>avgClusterednessRegions</name>
			<value>0.04622199301461306</value>
		</numericStateVariable>
		<numericStateVariable scaleAndSubsystem="Intracellular.CDK1">
			<name>avgClusterednessRegions</name>
			<value>0.04622199301461306</value>
		</numericStateVariable>
		<numericStateVariable scaleAndSubsystem="Intracellular.Plk1">
			<name>avgClusterednessRegions</name>
			<value>0.04622199301461306</value>
		</numericStateVariable>
		<numericStateVariable scaleAndSubsystem="Cellular.Embryo">
			<name>avgClusterednessRegions</name>
			<value>0.04622199301461306</value>
		</numericStateVariable>
		<numericStateVariable scaleAndSubsystem="Intracellular.APC">
			<name>avgDensityRegions</name>
			<value>0.9973556817746629</value>
		</numericStateVariable>
		<numericStateVariable scaleAndSubsystem="Intracellular.CDK1">
			<name>avgDensityRegions</name>
			<value>0.2995434031767004</value>
		</numericStateVariable>
		<numericStateVariable scaleAndSubsystem="Intracellular.Plk1">
			<name>avgDensityRegions</name>
			<value>0.47063362271178</value>
		</numericStateVariable>
		<numericStateVariable scaleAndSubsystem="Cellular.Embryo">
			<name>avgDensityRegions</name>
			<value>0.5</value>
		</numericStateVariable>
	</timepoint>
	<timepoint value="39">
		<spatialEntity spatialType="region" scaleAndSubsystem="Cellular.Embryo">
			<clusteredness>1</clusteredness>
			<density>0.5</density>
			<area>1</area>
			<perimeter>4</perimeter>
			<distanceFromOrigin>12.98075498574717</distanceFromOrigin>
			<angle>0</angle>
			<triangleMeasure>0</triangleMeasure>
			<rectangleMeasure>0</rectangleMeasure>
			<circleMeasure>0</circleMeasure>
			<centroidX>23</centroidX>
			<centroidY>39</centroidY>
		</spatialEntity>
		<spatialEntity spatialType="region" scaleAndSubsystem="Cellular.Embryo">
			<clusteredness>1</clusteredness>
			<density>0.5</density>
			<area>1</area>
			<perimeter>4</perimeter>
			<distanceFromOrigin>9.192388155425117</distanceFromOrigin>
			<angle>0</angle>
			<triangleMeasure>0</triangleMeasure>
			<rectangleMeasure>0</rectangleMeasure>
			<circleMeasure>0</circleMeasure>
			<centroidX>23</centroidX>
			<centroidY>35</centroidY>
		</spatialEntity>
		<spatialEntity spatialType="region" scaleAndSubsystem="Cellular.Embryo">
			<clusteredness>1</clusteredness>
			<density>0.5</density>
			<area>1</area>
			<perimeter>4</perimeter>
			<distanceFromOrigin>13.72953021774598</distanceFromOrigin>
			<angle>0</angle>
			<triangleMeasure>0</triangleMeasure>
			<rectangleMeasure>0</rectangleMeasure>
			<circleMeasure>0</circleMeasure>
			<centroidX>13</centroidX>
			<centroidY>24</centroidY>
		</spatialEntity>
		<spatialEntity spatialType="region" scaleAndSubsystem="Cellular.Embryo">
			<clusteredness>1</clusteredness>
			<density>0.5</density>
			<area>1</area>
			<perimeter>4</perimeter>
			<distanceFromOrigin>22.19234102117215</distanceFromOrigin>
			<angle>0</angle>
			<triangleMeasure>0</triangleMeasure>
			<rectangleMeasure>0</rectangleMeasure>
			<circleMeasure>0</circleMeasure>
			<centroidX>32</centroidX>
			<centroidY>5</centroidY>
		</spatialEntity>
		<spatialEntity spatialType="region" scaleAndSubsystem="Intracellular.CDK1">
			<clusteredness>1</clusteredness>
			<density>0.2175282197840074</density>
			<area>1</area>
			<perimeter>4</perimeter>
			<distanceFromOrigin>12.98075498574717</distanceFromOrigin>
			<angle>0</angle>
			<triangleMeasure>0</triangleMeasure>
			<rectangleMeasure>0</rectangleMeasure>
			<circleMeasure>0</circleMeasure>
			<centroidX>23</centroidX>
			<centroidY>39</centroidY>
		</spatialEntity>
		<spatialEntity spatialType="region" scaleAndSubsystem="Intracellular.CDK1">
			<clusteredness>1</clusteredness>
			<density>0.2175282197840074</density>
			<area>1</area>
			<perimeter>4</perimeter>
			<distanceFromOrigin>9.192388155425117</distanceFromOrigin>
			<angle>0</angle>
			<triangleMeasure>0</triangleMeasure>
			<rectangleMeasure>0</rectangleMeasure>
			<circleMeasure>0</circleMeasure>
			<centroidX>23</centroidX>
			<centroidY>35</centroidY>
		</spatialEntity>
		<spatialEntity spatialType="region" scaleAndSubsystem="Intracellular.CDK1">
			<clusteredness>1</clusteredness>
			<density>0.2175282197840074</density>
			<area>1</area>
			<perimeter>4</perimeter>
			<distanceFromOrigin>13.72953021774598</distanceFromOrigin>
			<angle>0</angle>
			<triangleMeasure>0</triangleMeasure>
			<rectangleMeasure>0</rectangleMeasure>
			<circleMeasure>0</circleMeasure>
			<centroidX>13</centroidX>
			<centroidY>24</centroidY>
		</spatialEntity>
		<spatialEntity spatialType="region" scaleAndSubsystem="Intracellular.CDK1">
			<clusteredness>1</clusteredness>
			<density>0.2175282197840074</density>
			<area>1</area>
			<perimeter>4</perimeter>
			<distanceFromOrigin>22.19234102117215</distanceFromOrigin>
			<angle>0</angle>
			<triangleMeasure>0</triangleMeasure>
			<rectangleMeasure>0</rectangleMeasure>
			<circleMeasure>0</circleMeasure>
			<centroidX>32</centroidX>
			<centroidY>5</centroidY>
		</spatialEntity>
		<spatialEntity spatialType="region" scaleAndSubsystem="Intracellular.Plk1">
			<clusteredness>1</clusteredness>
			<density>0.3871993420170803</density>
			<area>1</area>
			<perimeter>4</perimeter>
			<distanceFromOrigin>12.98075498574717</distanceFromOrigin>
			<angle>0</angle>
			<triangleMeasure>0</triangleMeasure>
			<rectangleMeasure>0</rectangleMeasure>
			<circleMeasure>0</circleMeasure>
			<centroidX>23</centroidX>
			<centroidY>39</centroidY>
		</spatialEntity>
		<spatialEntity spatialType="region" scaleAndSubsystem="Intracellular.Plk1">
			<clusteredness>1</clusteredness>
			<density>0.3871993420170803</density>
			<area>1</area>
			<perimeter>4</perimeter>
			<distanceFromOrigin>9.192388155425117</distanceFromOrigin>
			<angle>0</angle>
			<triangleMeasure>0</triangleMeasure>
			<rectangleMeasure>0</rectangleMeasure>
			<circleMeasure>0</circleMeasure>
			<centroidX>23</centroidX>
			<centroidY>35</centroidY>
		</spatialEntity>
		<spatialEntity spatialType="region" scaleAndSubsystem="Intracellular.Plk1">
			<clusteredness>1</clusteredness>
			<density>0.3871993420170803</density>
			<area>1</area>
			<perimeter>4</perimeter>
			<distanceFromOrigin>13.72953021774598</distanceFromOrigin>
			<angle>0</angle>
			<triangleMeasure>0</triangleMeasure>
			<rectangleMeasure>0</rectangleMeasure>
			<circleMeasure>0</circleMeasure>
			<centroidX>13</centroidX>
			<centroidY>24</centroidY>
		</spatialEntity>
		<spatialEntity spatialType="region" scaleAndSubsystem="Intracellular.Plk1">
			<clusteredness>1</clusteredness>
			<density>0.3871993420170803</density>
			<area>1</area>
			<perimeter>4</perimeter>
			<distanceFromOrigin>22.19234102117215</distanceFromOrigin>
			<angle>0</angle>
			<triangleMeasure>0</triangleMeasure>
			<rectangleMeasure>0</rectangleMeasure>
			<circleMeasure>0</circleMeasure>
			<centroidX>32</centroidX>
			<centroidY>5</centroidY>
		</spatialEntity>
		<spatialEntity spatialType="region" scaleAndSubsystem="Intracellular.APC">
			<clusteredness>1</clusteredness>
			<density>0.9194314395680147</density>
			<area>1</area>
			<perimeter>4</perimeter>
			<distanceFromOrigin>12.98075498574717</distanceFromOrigin>
			<angle>0</angle>
			<triangleMeasure>0</triangleMeasure>
			<rectangleMeasure>0</rectangleMeasure>
			<circleMeasure>0</circleMeasure>
			<centroidX>23</centroidX>
			<centroidY>39</centroidY>
		</spatialEntity>
		<spatialEntity spatialType="region" scaleAndSubsystem="Intracellular.APC">
			<clusteredness>1</clusteredness>
			<density>0.9194314395680147</density>
			<area>1</area>
			<perimeter>4</perimeter>
			<distanceFromOrigin>9.192388155425117</distanceFromOrigin>
			<angle>0</angle>
			<triangleMeasure>0</triangleMeasure>
			<rectangleMeasure>0</rectangleMeasure>
			<circleMeasure>0</circleMeasure>
			<centroidX>23</centroidX>
			<centroidY>35</centroidY>
		</spatialEntity>
		<spatialEntity spatialType="region" scaleAndSubsystem="Intracellular.APC">
			<clusteredness>1</clusteredness>
			<density>0.9194314395680147</density>
			<area>1</area>
			<perimeter>4</perimeter>
			<distanceFromOrigin>13.72953021774598</distanceFromOrigin>
			<angle>0</angle>
			<triangleMeasure>0</triangleMeasure>
			<rectangleMeasure>0</rectangleMeasure>
			<circleMeasure>0</circleMeasure>
			<centroidX>13</centroidX>
			<centroidY>24</centroidY>
		</spatialEntity>
		<spatialEntity spatialType="region" scaleAndSubsystem="Intracellular.APC">
			<clusteredness>1</clusteredness>
			<density>0.9194314395680147</density>
			<area>1</area>
			<perimeter>4</perimeter>
			<distanceFromOrigin>22.19234102117215</distanceFromOrigin>
			<angle>0</angle>
			<triangleMeasure>0</triangleMeasure>
			<rectangleMeasure>0</rectangleMeasure>
			<circleMeasure>0</circleMeasure>
			<centroidX>32</centroidX>
			<centroidY>5</centroidY>
		</spatialEntity>
		<numericStateVariable scaleAndSubsystem="Intracellular.APC">
			<name>avgClusterednessRegions</name>
			<value>0.04606320329188336</value>
		</numericStateVariable>
		<numericStateVariable scaleAndSubsystem="Intracellular.CDK1">
			<name>avgClusterednessRegions</name>
			<value>0.04606320329188336</value>
		</numericStateVariable>
		<numericStateVariable scaleAndSubsystem="Intracellular.Plk1">
			<name>avgClusterednessRegions</name>
			<value>0.04606320329188336</value>
		</numericStateVariable>
		<numericStateVariable scaleAndSubsystem="Cellular.Embryo">
			<name>avgClusterednessRegions</name>
			<value>0.04606320329188336</value>
		</numericStateVariable>
		<numericStateVariable scaleAndSubsystem="Intracellular.APC">
			<name>avgDensityRegions</name>
			<value>0.9194314395680147</value>
		</numericStateVariable>
		<numericStateVariable scaleAndSubsystem="Intracellular.CDK1">
			<name>avgDensityRegions</name>
			<value>0.2175282197840074</value>
		</numericStateVariable>
		<numericStateVariable scaleAndSubsystem="Intracellular.Plk1">
			<name>avgDensityRegions</name>
			<value>0.3871993420170803</value>
		</numericStateVariable>
		<numericStateVariable scaleAndSubsystem="Cellular.Embryo">
			<name>avgDensityRegions</name>
			<value>0.5</value>
		</numericStateVariable>
	</timepoint>
	<timepoint value="40">
		<spatialEntity spatialType="region" scaleAndSubsystem="Cellular.Embryo">
			<clusteredness>1</clusteredness>
			<density>0.5</density>
			<area>1</area>
			<perimeter>4</perimeter>
			<distanceFromOrigin>12.98075498574717</distanceFromOrigin>
			<angle>0</angle>
			<triangleMeasure>0</triangleMeasure>
			<rectangleMeasure>0</rectangleMeasure>
			<circleMeasure>0</circleMeasure>
			<centroidX>23</centroidX>
			<centroidY>39</centroidY>
		</spatialEntity>
		<spatialEntity spatialType="region" scaleAndSubsystem="Cellular.Embryo">
			<clusteredness>1</clusteredness>
			<density>0.5</density>
			<area>1</area>
			<perimeter>4</perimeter>
			<distanceFromOrigin>9.617692030835672</distanceFromOrigin>
			<angle>0</angle>
			<triangleMeasure>0</triangleMeasure>
			<rectangleMeasure>0</rectangleMeasure>
			<circleMeasure>0</circleMeasure>
			<centroidX>22</centroidX>
			<centroidY>35</centroidY>
		</spatialEntity>
		<spatialEntity spatialType="region" scaleAndSubsystem="Cellular.Embryo">
			<clusteredness>1</clusteredness>
			<density>0.5</density>
			<area>1</area>
			<perimeter>4</perimeter>
			<distanceFromOrigin>13.72953021774598</distanceFromOrigin>
			<angle>0</angle>
			<triangleMeasure>0</triangleMeasure>
			<rectangleMeasure>0</rectangleMeasure>
			<circleMeasure>0</circleMeasure>
			<centroidX>13</centroidX>
			<centroidY>24</centroidY>
		</spatialEntity>
		<spatialEntity spatialType="region" scaleAndSubsystem="Cellular.Embryo">
			<clusteredness>1</clusteredness>
			<density>0.5</density>
			<area>1</area>
			<perimeter>4</perimeter>
			<distanceFromOrigin>22.4610774452162</distanceFromOrigin>
			<angle>0</angle>
			<triangleMeasure>0</triangleMeasure>
			<rectangleMeasure>0</rectangleMeasure>
			<circleMeasure>0</circleMeasure>
			<centroidX>33</centroidX>
			<centroidY>5</centroidY>
		</spatialEntity>
		<spatialEntity spatialType="region" scaleAndSubsystem="Intracellular.CDK1">
			<clusteredness>1</clusteredness>
			<density>0.1866015565161611</density>
			<area>1</area>
			<perimeter>4</perimeter>
			<distanceFromOrigin>12.98075498574717</distanceFromOrigin>
			<angle>0</angle>
			<triangleMeasure>0</triangleMeasure>
			<rectangleMeasure>0</rectangleMeasure>
			<circleMeasure>0</circleMeasure>
			<centroidX>23</centroidX>
			<centroidY>39</centroidY>
		</spatialEntity>
		<spatialEntity spatialType="region" scaleAndSubsystem="Intracellular.CDK1">
			<clusteredness>1</clusteredness>
			<density>0.1866015565161611</density>
			<area>1</area>
			<perimeter>4</perimeter>
			<distanceFromOrigin>9.617692030835672</distanceFromOrigin>
			<angle>0</angle>
			<triangleMeasure>0</triangleMeasure>
			<rectangleMeasure>0</rectangleMeasure>
			<circleMeasure>0</circleMeasure>
			<centroidX>22</centroidX>
			<centroidY>35</centroidY>
		</spatialEntity>
		<spatialEntity spatialType="region" scaleAndSubsystem="Intracellular.CDK1">
			<clusteredness>1</clusteredness>
			<density>0.1866015565161611</density>
			<area>1</area>
			<perimeter>4</perimeter>
			<distanceFromOrigin>13.72953021774598</distanceFromOrigin>
			<angle>0</angle>
			<triangleMeasure>0</triangleMeasure>
			<rectangleMeasure>0</rectangleMeasure>
			<circleMeasure>0</circleMeasure>
			<centroidX>13</centroidX>
			<centroidY>24</centroidY>
		</spatialEntity>
		<spatialEntity spatialType="region" scaleAndSubsystem="Intracellular.CDK1">
			<clusteredness>1</clusteredness>
			<density>0.1866015565161611</density>
			<area>1</area>
			<perimeter>4</perimeter>
			<distanceFromOrigin>22.4610774452162</distanceFromOrigin>
			<angle>0</angle>
			<triangleMeasure>0</triangleMeasure>
			<rectangleMeasure>0</rectangleMeasure>
			<circleMeasure>0</circleMeasure>
			<centroidX>33</centroidX>
			<centroidY>5</centroidY>
		</spatialEntity>
		<spatialEntity spatialType="region" scaleAndSubsystem="Intracellular.Plk1">
			<clusteredness>1</clusteredness>
			<density>0.3172718422085631</density>
			<area>1</area>
			<perimeter>4</perimeter>
			<distanceFromOrigin>12.98075498574717</distanceFromOrigin>
			<angle>0</angle>
			<triangleMeasure>0</triangleMeasure>
			<rectangleMeasure>0</rectangleMeasure>
			<circleMeasure>0</circleMeasure>
			<centroidX>23</centroidX>
			<centroidY>39</centroidY>
		</spatialEntity>
		<spatialEntity spatialType="region" scaleAndSubsystem="Intracellular.Plk1">
			<clusteredness>1</clusteredness>
			<density>0.3172718422085631</density>
			<area>1</area>
			<perimeter>4</perimeter>
			<distanceFromOrigin>9.617692030835672</distanceFromOrigin>
			<angle>0</angle>
			<triangleMeasure>0</triangleMeasure>
			<rectangleMeasure>0</rectangleMeasure>
			<circleMeasure>0</circleMeasure>
			<centroidX>22</centroidX>
			<centroidY>35</centroidY>
		</spatialEntity>
		<spatialEntity spatialType="region" scaleAndSubsystem="Intracellular.Plk1">
			<clusteredness>1</clusteredness>
			<density>0.3172718422085631</density>
			<area>1</area>
			<perimeter>4</perimeter>
			<distanceFromOrigin>13.72953021774598</distanceFromOrigin>
			<angle>0</angle>
			<triangleMeasure>0</triangleMeasure>
			<rectangleMeasure>0</rectangleMeasure>
			<circleMeasure>0</circleMeasure>
			<centroidX>13</centroidX>
			<centroidY>24</centroidY>
		</spatialEntity>
		<spatialEntity spatialType="region" scaleAndSubsystem="Intracellular.Plk1">
			<clusteredness>1</clusteredness>
			<density>0.3172718422085631</density>
			<area>1</area>
			<perimeter>4</perimeter>
			<distanceFromOrigin>22.4610774452162</distanceFromOrigin>
			<angle>0</angle>
			<triangleMeasure>0</triangleMeasure>
			<rectangleMeasure>0</rectangleMeasure>
			<circleMeasure>0</circleMeasure>
			<centroidX>33</centroidX>
			<centroidY>5</centroidY>
		</spatialEntity>
		<spatialEntity spatialType="region" scaleAndSubsystem="Intracellular.APC">
			<clusteredness>1</clusteredness>
			<density>0.783268648035386</density>
			<area>1</area>
			<perimeter>4</perimeter>
			<distanceFromOrigin>12.98075498574717</distanceFromOrigin>
			<angle>0</angle>
			<triangleMeasure>0</triangleMeasure>
			<rectangleMeasure>0</rectangleMeasure>
			<circleMeasure>0</circleMeasure>
			<centroidX>23</centroidX>
			<centroidY>39</centroidY>
		</spatialEntity>
		<spatialEntity spatialType="region" scaleAndSubsystem="Intracellular.APC">
			<clusteredness>1</clusteredness>
			<density>0.783268648035386</density>
			<area>1</area>
			<perimeter>4</perimeter>
			<distanceFromOrigin>9.617692030835672</distanceFromOrigin>
			<angle>0</angle>
			<triangleMeasure>0</triangleMeasure>
			<rectangleMeasure>0</rectangleMeasure>
			<circleMeasure>0</circleMeasure>
			<centroidX>22</centroidX>
			<centroidY>35</centroidY>
		</spatialEntity>
		<spatialEntity spatialType="region" scaleAndSubsystem="Intracellular.APC">
			<clusteredness>1</clusteredness>
			<density>0.783268648035386</density>
			<area>1</area>
			<perimeter>4</perimeter>
			<distanceFromOrigin>13.72953021774598</distanceFromOrigin>
			<angle>0</angle>
			<triangleMeasure>0</triangleMeasure>
			<rectangleMeasure>0</rectangleMeasure>
			<circleMeasure>0</circleMeasure>
			<centroidX>13</centroidX>
			<centroidY>24</centroidY>
		</spatialEntity>
		<spatialEntity spatialType="region" scaleAndSubsystem="Intracellular.APC">
			<clusteredness>1</clusteredness>
			<density>0.783268648035386</density>
			<area>1</area>
			<perimeter>4</perimeter>
			<distanceFromOrigin>22.4610774452162</distanceFromOrigin>
			<angle>0</angle>
			<triangleMeasure>0</triangleMeasure>
			<rectangleMeasure>0</rectangleMeasure>
			<circleMeasure>0</circleMeasure>
			<centroidX>33</centroidX>
			<centroidY>5</centroidY>
		</spatialEntity>
		<numericStateVariable scaleAndSubsystem="Intracellular.APC">
			<name>avgClusterednessRegions</name>
			<value>0.04568193706758383</value>
		</numericStateVariable>
		<numericStateVariable scaleAndSubsystem="Intracellular.CDK1">
			<name>avgClusterednessRegions</name>
			<value>0.04568193706758383</value>
		</numericStateVariable>
		<numericStateVariable scaleAndSubsystem="Intracellular.Plk1">
			<name>avgClusterednessRegions</name>
			<value>0.04568193706758383</value>
		</numericStateVariable>
		<numericStateVariable scaleAndSubsystem="Cellular.Embryo">
			<name>avgClusterednessRegions</name>
			<value>0.04568193706758383</value>
		</numericStateVariable>
		<numericStateVariable scaleAndSubsystem="Intracellular.APC">
			<name>avgDensityRegions</name>
			<value>0.783268648035386</value>
		</numericStateVariable>
		<numericStateVariable scaleAndSubsystem="Intracellular.CDK1">
			<name>avgDensityRegions</name>
			<value>0.1866015565161611</value>
		</numericStateVariable>
		<numericStateVariable scaleAndSubsystem="Intracellular.Plk1">
			<name>avgDensityRegions</name>
			<value>0.3172718422085631</value>
		</numericStateVariable>
		<numericStateVariable scaleAndSubsystem="Cellular.Embryo">
			<name>avgDensityRegions</name>
			<value>0.5</value>
		</numericStateVariable>
	</timepoint>
	<timepoint value="41">
		<spatialEntity spatialType="region" scaleAndSubsystem="Cellular.Embryo">
			<clusteredness>1</clusteredness>
			<density>0.5</density>
			<area>1</area>
			<perimeter>4</perimeter>
			<distanceFromOrigin>12.98075498574717</distanceFromOrigin>
			<angle>0</angle>
			<triangleMeasure>0</triangleMeasure>
			<rectangleMeasure>0</rectangleMeasure>
			<circleMeasure>0</circleMeasure>
			<centroidX>23</centroidX>
			<centroidY>39</centroidY>
		</spatialEntity>
		<spatialEntity spatialType="region" scaleAndSubsystem="Cellular.Embryo">
			<clusteredness>1</clusteredness>
			<density>0.5</density>
			<area>1</area>
			<perimeter>4</perimeter>
			<distanceFromOrigin>8.74642784226795</distanceFromOrigin>
			<angle>0</angle>
			<triangleMeasure>0</triangleMeasure>
			<rectangleMeasure>0</rectangleMeasure>
			<circleMeasure>0</circleMeasure>
			<centroidX>22</centroidX>
			<centroidY>34</centroidY>
		</spatialEntity>
		<spatialEntity spatialType="region" scaleAndSubsystem="Cellular.Embryo">
			<clusteredness>1</clusteredness>
			<density>0.5</density>
			<area>1</area>
			<perimeter>4</perimeter>
			<distanceFromOrigin>13.72953021774598</distanceFromOrigin>
			<angle>0</angle>
			<triangleMeasure>0</triangleMeasure>
			<rectangleMeasure>0</rectangleMeasure>
			<circleMeasure>0</circleMeasure>
			<centroidX>13</centroidX>
			<centroidY>24</centroidY>
		</spatialEntity>
		<spatialEntity spatialType="region" scaleAndSubsystem="Cellular.Embryo">
			<clusteredness>1</clusteredness>
			<density>0.5</density>
			<area>1</area>
			<perimeter>4</perimeter>
			<distanceFromOrigin>22.4610774452162</distanceFromOrigin>
			<angle>0</angle>
			<triangleMeasure>0</triangleMeasure>
			<rectangleMeasure>0</rectangleMeasure>
			<circleMeasure>0</circleMeasure>
			<centroidX>33</centroidX>
			<centroidY>5</centroidY>
		</spatialEntity>
		<spatialEntity spatialType="region" scaleAndSubsystem="Intracellular.CDK1">
			<clusteredness>1</clusteredness>
			<density>0.1887384302475873</density>
			<area>1</area>
			<perimeter>4</perimeter>
			<distanceFromOrigin>12.98075498574717</distanceFromOrigin>
			<angle>0</angle>
			<triangleMeasure>0</triangleMeasure>
			<rectangleMeasure>0</rectangleMeasure>
			<circleMeasure>0</circleMeasure>
			<centroidX>23</centroidX>
			<centroidY>39</centroidY>
		</spatialEntity>
		<spatialEntity spatialType="region" scaleAndSubsystem="Intracellular.CDK1">
			<clusteredness>1</clusteredness>
			<density>0.1887384302475873</density>
			<area>1</area>
			<perimeter>4</perimeter>
			<distanceFromOrigin>8.74642784226795</distanceFromOrigin>
			<angle>0</angle>
			<triangleMeasure>0</triangleMeasure>
			<rectangleMeasure>0</rectangleMeasure>
			<circleMeasure>0</circleMeasure>
			<centroidX>22</centroidX>
			<centroidY>34</centroidY>
		</spatialEntity>
		<spatialEntity spatialType="region" scaleAndSubsystem="Intracellular.CDK1">
			<clusteredness>1</clusteredness>
			<density>0.1887384302475873</density>
			<area>1</area>
			<perimeter>4</perimeter>
			<distanceFromOrigin>13.72953021774598</distanceFromOrigin>
			<angle>0</angle>
			<triangleMeasure>0</triangleMeasure>
			<rectangleMeasure>0</rectangleMeasure>
			<circleMeasure>0</circleMeasure>
			<centroidX>13</centroidX>
			<centroidY>24</centroidY>
		</spatialEntity>
		<spatialEntity spatialType="region" scaleAndSubsystem="Intracellular.CDK1">
			<clusteredness>1</clusteredness>
			<density>0.1887384302475873</density>
			<area>1</area>
			<perimeter>4</perimeter>
			<distanceFromOrigin>22.4610774452162</distanceFromOrigin>
			<angle>0</angle>
			<triangleMeasure>0</triangleMeasure>
			<rectangleMeasure>0</rectangleMeasure>
			<circleMeasure>0</circleMeasure>
			<centroidX>33</centroidX>
			<centroidY>5</centroidY>
		</spatialEntity>
		<spatialEntity spatialType="region" scaleAndSubsystem="Intracellular.Plk1">
			<clusteredness>1</clusteredness>
			<density>0.2599255131740196</density>
			<area>1</area>
			<perimeter>4</perimeter>
			<distanceFromOrigin>12.98075498574717</distanceFromOrigin>
			<angle>0</angle>
			<triangleMeasure>0</triangleMeasure>
			<rectangleMeasure>0</rectangleMeasure>
			<circleMeasure>0</circleMeasure>
			<centroidX>23</centroidX>
			<centroidY>39</centroidY>
		</spatialEntity>
		<spatialEntity spatialType="region" scaleAndSubsystem="Intracellular.Plk1">
			<clusteredness>1</clusteredness>
			<density>0.2599255131740196</density>
			<area>1</area>
			<perimeter>4</perimeter>
			<distanceFromOrigin>8.74642784226795</distanceFromOrigin>
			<angle>0</angle>
			<triangleMeasure>0</triangleMeasure>
			<rectangleMeasure>0</rectangleMeasure>
			<circleMeasure>0</circleMeasure>
			<centroidX>22</centroidX>
			<centroidY>34</centroidY>
		</spatialEntity>
		<spatialEntity spatialType="region" scaleAndSubsystem="Intracellular.Plk1">
			<clusteredness>1</clusteredness>
			<density>0.2599255131740196</density>
			<area>1</area>
			<perimeter>4</perimeter>
			<distanceFromOrigin>13.72953021774598</distanceFromOrigin>
			<angle>0</angle>
			<triangleMeasure>0</triangleMeasure>
			<rectangleMeasure>0</rectangleMeasure>
			<circleMeasure>0</circleMeasure>
			<centroidX>13</centroidX>
			<centroidY>24</centroidY>
		</spatialEntity>
		<spatialEntity spatialType="region" scaleAndSubsystem="Intracellular.Plk1">
			<clusteredness>1</clusteredness>
			<density>0.2599255131740196</density>
			<area>1</area>
			<perimeter>4</perimeter>
			<distanceFromOrigin>22.4610774452162</distanceFromOrigin>
			<angle>0</angle>
			<triangleMeasure>0</triangleMeasure>
			<rectangleMeasure>0</rectangleMeasure>
			<circleMeasure>0</circleMeasure>
			<centroidX>33</centroidX>
			<centroidY>5</centroidY>
		</spatialEntity>
		<spatialEntity spatialType="region" scaleAndSubsystem="Intracellular.APC">
			<clusteredness>1</clusteredness>
			<density>0.6488551121132047</density>
			<area>1</area>
			<perimeter>4</perimeter>
			<distanceFromOrigin>12.98075498574717</distanceFromOrigin>
			<angle>0</angle>
			<triangleMeasure>0</triangleMeasure>
			<rectangleMeasure>0</rectangleMeasure>
			<circleMeasure>0</circleMeasure>
			<centroidX>23</centroidX>
			<centroidY>39</centroidY>
		</spatialEntity>
		<spatialEntity spatialType="region" scaleAndSubsystem="Intracellular.APC">
			<clusteredness>1</clusteredness>
			<density>0.6488551121132047</density>
			<area>1</area>
			<perimeter>4</perimeter>
			<distanceFromOrigin>8.74642784226795</distanceFromOrigin>
			<angle>0</angle>
			<triangleMeasure>0</triangleMeasure>
			<rectangleMeasure>0</rectangleMeasure>
			<circleMeasure>0</circleMeasure>
			<centroidX>22</centroidX>
			<centroidY>34</centroidY>
		</spatialEntity>
		<spatialEntity spatialType="region" scaleAndSubsystem="Intracellular.APC">
			<clusteredness>1</clusteredness>
			<density>0.6488551121132047</density>
			<area>1</area>
			<perimeter>4</perimeter>
			<distanceFromOrigin>13.72953021774598</distanceFromOrigin>
			<angle>0</angle>
			<triangleMeasure>0</triangleMeasure>
			<rectangleMeasure>0</rectangleMeasure>
			<circleMeasure>0</circleMeasure>
			<centroidX>13</centroidX>
			<centroidY>24</centroidY>
		</spatialEntity>
		<spatialEntity spatialType="region" scaleAndSubsystem="Intracellular.APC">
			<clusteredness>1</clusteredness>
			<density>0.6488551121132047</density>
			<area>1</area>
			<perimeter>4</perimeter>
			<distanceFromOrigin>22.4610774452162</distanceFromOrigin>
			<angle>0</angle>
			<triangleMeasure>0</triangleMeasure>
			<rectangleMeasure>0</rectangleMeasure>
			<circleMeasure>0</circleMeasure>
			<centroidX>33</centroidX>
			<centroidY>5</centroidY>
		</spatialEntity>
		<numericStateVariable scaleAndSubsystem="Intracellular.APC">
			<name>avgClusterednessRegions</name>
			<value>0.045933772672519</value>
		</numericStateVariable>
		<numericStateVariable scaleAndSubsystem="Intracellular.CDK1">
			<name>avgClusterednessRegions</name>
			<value>0.045933772672519</value>
		</numericStateVariable>
		<numericStateVariable scaleAndSubsystem="Intracellular.Plk1">
			<name>avgClusterednessRegions</name>
			<value>0.045933772672519</value>
		</numericStateVariable>
		<numericStateVariable scaleAndSubsystem="Cellular.Embryo">
			<name>avgClusterednessRegions</name>
			<value>0.045933772672519</value>
		</numericStateVariable>
		<numericStateVariable scaleAndSubsystem="Intracellular.APC">
			<name>avgDensityRegions</name>
			<value>0.6488551121132047</value>
		</numericStateVariable>
		<numericStateVariable scaleAndSubsystem="Intracellular.CDK1">
			<name>avgDensityRegions</name>
			<value>0.1887384302475873</value>
		</numericStateVariable>
		<numericStateVariable scaleAndSubsystem="Intracellular.Plk1">
			<name>avgDensityRegions</name>
			<value>0.2599255131740196</value>
		</numericStateVariable>
		<numericStateVariable scaleAndSubsystem="Cellular.Embryo">
			<name>avgDensityRegions</name>
			<value>0.5</value>
		</numericStateVariable>
	</timepoint>
	<timepoint value="42">
		<spatialEntity spatialType="region" scaleAndSubsystem="Cellular.Embryo">
			<clusteredness>1</clusteredness>
			<density>0.5</density>
			<area>1</area>
			<perimeter>4</perimeter>
			<distanceFromOrigin>12.74754878398196</distanceFromOrigin>
			<angle>0</angle>
			<triangleMeasure>0</triangleMeasure>
			<rectangleMeasure>0</rectangleMeasure>
			<circleMeasure>0</circleMeasure>
			<centroidX>24</centroidX>
			<centroidY>39</centroidY>
		</spatialEntity>
		<spatialEntity spatialType="region" scaleAndSubsystem="Cellular.Embryo">
			<clusteredness>1</clusteredness>
			<density>0.5</density>
			<area>1</area>
			<perimeter>4</perimeter>
			<distanceFromOrigin>9.192388155425117</distanceFromOrigin>
			<angle>0</angle>
			<triangleMeasure>0</triangleMeasure>
			<rectangleMeasure>0</rectangleMeasure>
			<circleMeasure>0</circleMeasure>
			<centroidX>20</centroidX>
			<centroidY>33</centroidY>
		</spatialEntity>
		<spatialEntity spatialType="region" scaleAndSubsystem="Cellular.Embryo">
			<clusteredness>1</clusteredness>
			<density>0.5</density>
			<area>1</area>
			<perimeter>4</perimeter>
			<distanceFromOrigin>11.5974135047432</distanceFromOrigin>
			<angle>0</angle>
			<triangleMeasure>0</triangleMeasure>
			<rectangleMeasure>0</rectangleMeasure>
			<circleMeasure>0</circleMeasure>
			<centroidX>15</centroidX>
			<centroidY>25</centroidY>
		</spatialEntity>
		<spatialEntity spatialType="region" scaleAndSubsystem="Cellular.Embryo">
			<clusteredness>1</clusteredness>
			<density>0.5</density>
			<area>1</area>
			<perimeter>4</perimeter>
			<distanceFromOrigin>22.4610774452162</distanceFromOrigin>
			<angle>0</angle>
			<triangleMeasure>0</triangleMeasure>
			<rectangleMeasure>0</rectangleMeasure>
			<circleMeasure>0</circleMeasure>
			<centroidX>33</centroidX>
			<centroidY>5</centroidY>
		</spatialEntity>
		<spatialEntity spatialType="region" scaleAndSubsystem="Intracellular.CDK1">
			<clusteredness>1</clusteredness>
			<density>0.2037780312930836</density>
			<area>1</area>
			<perimeter>4</perimeter>
			<distanceFromOrigin>12.74754878398196</distanceFromOrigin>
			<angle>0</angle>
			<triangleMeasure>0</triangleMeasure>
			<rectangleMeasure>0</rectangleMeasure>
			<circleMeasure>0</circleMeasure>
			<centroidX>24</centroidX>
			<centroidY>39</centroidY>
		</spatialEntity>
		<spatialEntity spatialType="region" scaleAndSubsystem="Intracellular.CDK1">
			<clusteredness>1</clusteredness>
			<density>0.2037780312930836</density>
			<area>1</area>
			<perimeter>4</perimeter>
			<distanceFromOrigin>9.192388155425117</distanceFromOrigin>
			<angle>0</angle>
			<triangleMeasure>0</triangleMeasure>
			<rectangleMeasure>0</rectangleMeasure>
			<circleMeasure>0</circleMeasure>
			<centroidX>20</centroidX>
			<centroidY>33</centroidY>
		</spatialEntity>
		<spatialEntity spatialType="region" scaleAndSubsystem="Intracellular.CDK1">
			<clusteredness>1</clusteredness>
			<density>0.2037780312930836</density>
			<area>1</area>
			<perimeter>4</perimeter>
			<distanceFromOrigin>11.5974135047432</distanceFromOrigin>
			<angle>0</angle>
			<triangleMeasure>0</triangleMeasure>
			<rectangleMeasure>0</rectangleMeasure>
			<circleMeasure>0</circleMeasure>
			<centroidX>15</centroidX>
			<centroidY>25</centroidY>
		</spatialEntity>
		<spatialEntity spatialType="region" scaleAndSubsystem="Intracellular.CDK1">
			<clusteredness>1</clusteredness>
			<density>0.2037780312930836</density>
			<area>1</area>
			<perimeter>4</perimeter>
			<distanceFromOrigin>22.4610774452162</distanceFromOrigin>
			<angle>0</angle>
			<triangleMeasure>0</triangleMeasure>
			<rectangleMeasure>0</rectangleMeasure>
			<circleMeasure>0</circleMeasure>
			<centroidX>33</centroidX>
			<centroidY>5</centroidY>
		</spatialEntity>
		<spatialEntity spatialType="region" scaleAndSubsystem="Intracellular.Plk1">
			<clusteredness>1</clusteredness>
			<density>0.2130837234796262</density>
			<area>1</area>
			<perimeter>4</perimeter>
			<distanceFromOrigin>12.74754878398196</distanceFromOrigin>
			<angle>0</angle>
			<triangleMeasure>0</triangleMeasure>
			<rectangleMeasure>0</rectangleMeasure>
			<circleMeasure>0</circleMeasure>
			<centroidX>24</centroidX>
			<centroidY>39</centroidY>
		</spatialEntity>
		<spatialEntity spatialType="region" scaleAndSubsystem="Intracellular.Plk1">
			<clusteredness>1</clusteredness>
			<density>0.2130837234796262</density>
			<area>1</area>
			<perimeter>4</perimeter>
			<distanceFromOrigin>9.192388155425117</distanceFromOrigin>
			<angle>0</angle>
			<triangleMeasure>0</triangleMeasure>
			<rectangleMeasure>0</rectangleMeasure>
			<circleMeasure>0</circleMeasure>
			<centroidX>20</centroidX>
			<centroidY>33</centroidY>
		</spatialEntity>
		<spatialEntity spatialType="region" scaleAndSubsystem="Intracellular.Plk1">
			<clusteredness>1</clusteredness>
			<density>0.2130837234796262</density>
			<area>1</area>
			<perimeter>4</perimeter>
			<distanceFromOrigin>11.5974135047432</distanceFromOrigin>
			<angle>0</angle>
			<triangleMeasure>0</triangleMeasure>
			<rectangleMeasure>0</rectangleMeasure>
			<circleMeasure>0</circleMeasure>
			<centroidX>15</centroidX>
			<centroidY>25</centroidY>
		</spatialEntity>
		<spatialEntity spatialType="region" scaleAndSubsystem="Intracellular.Plk1">
			<clusteredness>1</clusteredness>
			<density>0.2130837234796262</density>
			<area>1</area>
			<perimeter>4</perimeter>
			<distanceFromOrigin>22.4610774452162</distanceFromOrigin>
			<angle>0</angle>
			<triangleMeasure>0</triangleMeasure>
			<rectangleMeasure>0</rectangleMeasure>
			<circleMeasure>0</circleMeasure>
			<centroidX>33</centroidX>
			<centroidY>5</centroidY>
		</spatialEntity>
		<spatialEntity spatialType="region" scaleAndSubsystem="Intracellular.APC">
			<clusteredness>1</clusteredness>
			<density>0.5329871682559743</density>
			<area>1</area>
			<perimeter>4</perimeter>
			<distanceFromOrigin>12.74754878398196</distanceFromOrigin>
			<angle>0</angle>
			<triangleMeasure>0</triangleMeasure>
			<rectangleMeasure>0</rectangleMeasure>
			<circleMeasure>0</circleMeasure>
			<centroidX>24</centroidX>
			<centroidY>39</centroidY>
		</spatialEntity>
		<spatialEntity spatialType="region" scaleAndSubsystem="Intracellular.APC">
			<clusteredness>1</clusteredness>
			<density>0.5329871682559743</density>
			<area>1</area>
			<perimeter>4</perimeter>
			<distanceFromOrigin>9.192388155425117</distanceFromOrigin>
			<angle>0</angle>
			<triangleMeasure>0</triangleMeasure>
			<rectangleMeasure>0</rectangleMeasure>
			<circleMeasure>0</circleMeasure>
			<centroidX>20</centroidX>
			<centroidY>33</centroidY>
		</spatialEntity>
		<spatialEntity spatialType="region" scaleAndSubsystem="Intracellular.APC">
			<clusteredness>1</clusteredness>
			<density>0.5329871682559743</density>
			<area>1</area>
			<perimeter>4</perimeter>
			<distanceFromOrigin>11.5974135047432</distanceFromOrigin>
			<angle>0</angle>
			<triangleMeasure>0</triangleMeasure>
			<rectangleMeasure>0</rectangleMeasure>
			<circleMeasure>0</circleMeasure>
			<centroidX>15</centroidX>
			<centroidY>25</centroidY>
		</spatialEntity>
		<spatialEntity spatialType="region" scaleAndSubsystem="Intracellular.APC">
			<clusteredness>1</clusteredness>
			<density>0.5329871682559743</density>
			<area>1</area>
			<perimeter>4</perimeter>
			<distanceFromOrigin>22.4610774452162</distanceFromOrigin>
			<angle>0</angle>
			<triangleMeasure>0</triangleMeasure>
			<rectangleMeasure>0</rectangleMeasure>
			<circleMeasure>0</circleMeasure>
			<centroidX>33</centroidX>
			<centroidY>5</centroidY>
		</spatialEntity>
		<numericStateVariable scaleAndSubsystem="Intracellular.APC">
			<name>avgClusterednessRegions</name>
			<value>0.04752951196754816</value>
		</numericStateVariable>
		<numericStateVariable scaleAndSubsystem="Intracellular.CDK1">
			<name>avgClusterednessRegions</name>
			<value>0.04752951196754816</value>
		</numericStateVariable>
		<numericStateVariable scaleAndSubsystem="Intracellular.Plk1">
			<name>avgClusterednessRegions</name>
			<value>0.04752951196754816</value>
		</numericStateVariable>
		<numericStateVariable scaleAndSubsystem="Cellular.Embryo">
			<name>avgClusterednessRegions</name>
			<value>0.04752951196754816</value>
		</numericStateVariable>
		<numericStateVariable scaleAndSubsystem="Intracellular.APC">
			<name>avgDensityRegions</name>
			<value>0.5329871682559743</value>
		</numericStateVariable>
		<numericStateVariable scaleAndSubsystem="Intracellular.CDK1">
			<name>avgDensityRegions</name>
			<value>0.2037780312930836</value>
		</numericStateVariable>
		<numericStateVariable scaleAndSubsystem="Intracellular.Plk1">
			<name>avgDensityRegions</name>
			<value>0.2130837234796262</value>
		</numericStateVariable>
		<numericStateVariable scaleAndSubsystem="Cellular.Embryo">
			<name>avgDensityRegions</name>
			<value>0.5</value>
		</numericStateVariable>
	</timepoint>
	<timepoint value="43">
		<spatialEntity spatialType="region" scaleAndSubsystem="Cellular.Embryo">
			<clusteredness>1</clusteredness>
			<density>0.5</density>
			<area>1</area>
			<perimeter>4</perimeter>
			<distanceFromOrigin>12.98075498574717</distanceFromOrigin>
			<angle>0</angle>
			<triangleMeasure>0</triangleMeasure>
			<rectangleMeasure>0</rectangleMeasure>
			<circleMeasure>0</circleMeasure>
			<centroidX>23</centroidX>
			<centroidY>39</centroidY>
		</spatialEntity>
		<spatialEntity spatialType="region" scaleAndSubsystem="Cellular.Embryo">
			<clusteredness>1</clusteredness>
			<density>0.5</density>
			<area>1</area>
			<perimeter>4</perimeter>
			<distanceFromOrigin>9.192388155425117</distanceFromOrigin>
			<angle>0</angle>
			<triangleMeasure>0</triangleMeasure>
			<rectangleMeasure>0</rectangleMeasure>
			<circleMeasure>0</circleMeasure>
			<centroidX>20</centroidX>
			<centroidY>33</centroidY>
		</spatialEntity>
		<spatialEntity spatialType="region" scaleAndSubsystem="Cellular.Embryo">
			<clusteredness>1</clusteredness>
			<density>0.5</density>
			<area>1</area>
			<perimeter>4</perimeter>
			<distanceFromOrigin>11.51086443322134</distanceFromOrigin>
			<angle>0</angle>
			<triangleMeasure>0</triangleMeasure>
			<rectangleMeasure>0</rectangleMeasure>
			<circleMeasure>0</circleMeasure>
			<centroidX>15</centroidX>
			<centroidY>26</centroidY>
		</spatialEntity>
		<spatialEntity spatialType="region" scaleAndSubsystem="Cellular.Embryo">
			<clusteredness>1</clusteredness>
			<density>0.5</density>
			<area>1</area>
			<perimeter>4</perimeter>
			<distanceFromOrigin>22.4610774452162</distanceFromOrigin>
			<angle>0</angle>
			<triangleMeasure>0</triangleMeasure>
			<rectangleMeasure>0</rectangleMeasure>
			<circleMeasure>0</circleMeasure>
			<centroidX>33</centroidX>
			<centroidY>5</centroidY>
		</spatialEntity>
		<spatialEntity spatialType="region" scaleAndSubsystem="Intracellular.CDK1">
			<clusteredness>1</clusteredness>
			<density>0.2223193299536612</density>
			<area>1</area>
			<perimeter>4</perimeter>
			<distanceFromOrigin>12.98075498574717</distanceFromOrigin>
			<angle>0</angle>
			<triangleMeasure>0</triangleMeasure>
			<rectangleMeasure>0</rectangleMeasure>
			<circleMeasure>0</circleMeasure>
			<centroidX>23</centroidX>
			<centroidY>39</centroidY>
		</spatialEntity>
		<spatialEntity spatialType="region" scaleAndSubsystem="Intracellular.CDK1">
			<clusteredness>1</clusteredness>
			<density>0.2223193299536612</density>
			<area>1</area>
			<perimeter>4</perimeter>
			<distanceFromOrigin>9.192388155425117</distanceFromOrigin>
			<angle>0</angle>
			<triangleMeasure>0</triangleMeasure>
			<rectangleMeasure>0</rectangleMeasure>
			<circleMeasure>0</circleMeasure>
			<centroidX>20</centroidX>
			<centroidY>33</centroidY>
		</spatialEntity>
		<spatialEntity spatialType="region" scaleAndSubsystem="Intracellular.CDK1">
			<clusteredness>1</clusteredness>
			<density>0.2223193299536612</density>
			<area>1</area>
			<perimeter>4</perimeter>
			<distanceFromOrigin>11.51086443322134</distanceFromOrigin>
			<angle>0</angle>
			<triangleMeasure>0</triangleMeasure>
			<rectangleMeasure>0</rectangleMeasure>
			<circleMeasure>0</circleMeasure>
			<centroidX>15</centroidX>
			<centroidY>26</centroidY>
		</spatialEntity>
		<spatialEntity spatialType="region" scaleAndSubsystem="Intracellular.CDK1">
			<clusteredness>1</clusteredness>
			<density>0.2223193299536612</density>
			<area>1</area>
			<perimeter>4</perimeter>
			<distanceFromOrigin>22.4610774452162</distanceFromOrigin>
			<angle>0</angle>
			<triangleMeasure>0</triangleMeasure>
			<rectangleMeasure>0</rectangleMeasure>
			<circleMeasure>0</circleMeasure>
			<centroidX>33</centroidX>
			<centroidY>5</centroidY>
		</spatialEntity>
		<spatialEntity spatialType="region" scaleAndSubsystem="Intracellular.Plk1">
			<clusteredness>1</clusteredness>
			<density>0.1750302931841682</density>
			<area>1</area>
			<perimeter>4</perimeter>
			<distanceFromOrigin>12.98075498574717</distanceFromOrigin>
			<angle>0</angle>
			<triangleMeasure>0</triangleMeasure>
			<rectangleMeasure>0</rectangleMeasure>
			<circleMeasure>0</circleMeasure>
			<centroidX>23</centroidX>
			<centroidY>39</centroidY>
		</spatialEntity>
		<spatialEntity spatialType="region" scaleAndSubsystem="Intracellular.Plk1">
			<clusteredness>1</clusteredness>
			<density>0.1750302931841682</density>
			<area>1</area>
			<perimeter>4</perimeter>
			<distanceFromOrigin>9.192388155425117</distanceFromOrigin>
			<angle>0</angle>
			<triangleMeasure>0</triangleMeasure>
			<rectangleMeasure>0</rectangleMeasure>
			<circleMeasure>0</circleMeasure>
			<centroidX>20</centroidX>
			<centroidY>33</centroidY>
		</spatialEntity>
		<spatialEntity spatialType="region" scaleAndSubsystem="Intracellular.Plk1">
			<clusteredness>1</clusteredness>
			<density>0.1750302931841682</density>
			<area>1</area>
			<perimeter>4</perimeter>
			<distanceFromOrigin>11.51086443322134</distanceFromOrigin>
			<angle>0</angle>
			<triangleMeasure>0</triangleMeasure>
			<rectangleMeasure>0</rectangleMeasure>
			<circleMeasure>0</circleMeasure>
			<centroidX>15</centroidX>
			<centroidY>26</centroidY>
		</spatialEntity>
		<spatialEntity spatialType="region" scaleAndSubsystem="Intracellular.Plk1">
			<clusteredness>1</clusteredness>
			<density>0.1750302931841682</density>
			<area>1</area>
			<perimeter>4</perimeter>
			<distanceFromOrigin>22.4610774452162</distanceFromOrigin>
			<angle>0</angle>
			<triangleMeasure>0</triangleMeasure>
			<rectangleMeasure>0</rectangleMeasure>
			<circleMeasure>0</circleMeasure>
			<centroidX>33</centroidX>
			<centroidY>5</centroidY>
		</spatialEntity>
		<spatialEntity spatialType="region" scaleAndSubsystem="Intracellular.APC">
			<clusteredness>1</clusteredness>
			<density>0.4367658727309283</density>
			<area>1</area>
			<perimeter>4</perimeter>
			<distanceFromOrigin>12.98075498574717</distanceFromOrigin>
			<angle>0</angle>
			<triangleMeasure>0</triangleMeasure>
			<rectangleMeasure>0</rectangleMeasure>
			<circleMeasure>0</circleMeasure>
			<centroidX>23</centroidX>
			<centroidY>39</centroidY>
		</spatialEntity>
		<spatialEntity spatialType="region" scaleAndSubsystem="Intracellular.APC">
			<clusteredness>1</clusteredness>
			<density>0.4367658727309283</density>
			<area>1</area>
			<perimeter>4</perimeter>
			<distanceFromOrigin>9.192388155425117</distanceFromOrigin>
			<angle>0</angle>
			<triangleMeasure>0</triangleMeasure>
			<rectangleMeasure>0</rectangleMeasure>
			<circleMeasure>0</circleMeasure>
			<centroidX>20</centroidX>
			<centroidY>33</centroidY>
		</spatialEntity>
		<spatialEntity spatialType="region" scaleAndSubsystem="Intracellular.APC">
			<clusteredness>1</clusteredness>
			<density>0.4367658727309283</density>
			<area>1</area>
			<perimeter>4</perimeter>
			<distanceFromOrigin>11.51086443322134</distanceFromOrigin>
			<angle>0</angle>
			<triangleMeasure>0</triangleMeasure>
			<rectangleMeasure>0</rectangleMeasure>
			<circleMeasure>0</circleMeasure>
			<centroidX>15</centroidX>
			<centroidY>26</centroidY>
		</spatialEntity>
		<spatialEntity spatialType="region" scaleAndSubsystem="Intracellular.APC">
			<clusteredness>1</clusteredness>
			<density>0.4367658727309283</density>
			<area>1</area>
			<perimeter>4</perimeter>
			<distanceFromOrigin>22.4610774452162</distanceFromOrigin>
			<angle>0</angle>
			<triangleMeasure>0</triangleMeasure>
			<rectangleMeasure>0</rectangleMeasure>
			<circleMeasure>0</circleMeasure>
			<centroidX>33</centroidX>
			<centroidY>5</centroidY>
		</spatialEntity>
		<numericStateVariable scaleAndSubsystem="Intracellular.APC">
			<name>avgClusterednessRegions</name>
			<value>0.04817563353406473</value>
		</numericStateVariable>
		<numericStateVariable scaleAndSubsystem="Intracellular.CDK1">
			<name>avgClusterednessRegions</name>
			<value>0.04817563353406473</value>
		</numericStateVariable>
		<numericStateVariable scaleAndSubsystem="Intracellular.Plk1">
			<name>avgClusterednessRegions</name>
			<value>0.04817563353406473</value>
		</numericStateVariable>
		<numericStateVariable scaleAndSubsystem="Cellular.Embryo">
			<name>avgClusterednessRegions</name>
			<value>0.04817563353406473</value>
		</numericStateVariable>
		<numericStateVariable scaleAndSubsystem="Intracellular.APC">
			<name>avgDensityRegions</name>
			<value>0.4367658727309283</value>
		</numericStateVariable>
		<numericStateVariable scaleAndSubsystem="Intracellular.CDK1">
			<name>avgDensityRegions</name>
			<value>0.2223193299536612</value>
		</numericStateVariable>
		<numericStateVariable scaleAndSubsystem="Intracellular.Plk1">
			<name>avgDensityRegions</name>
			<value>0.1750302931841682</value>
		</numericStateVariable>
		<numericStateVariable scaleAndSubsystem="Cellular.Embryo">
			<name>avgDensityRegions</name>
			<value>0.5</value>
		</numericStateVariable>
	</timepoint>
	<timepoint value="44">
		<spatialEntity spatialType="region" scaleAndSubsystem="Cellular.Embryo">
			<clusteredness>1</clusteredness>
			<density>0.5</density>
			<area>1</area>
			<perimeter>4</perimeter>
			<distanceFromOrigin>12.74754878398196</distanceFromOrigin>
			<angle>0</angle>
			<triangleMeasure>0</triangleMeasure>
			<rectangleMeasure>0</rectangleMeasure>
			<circleMeasure>0</circleMeasure>
			<centroidX>24</centroidX>
			<centroidY>39</centroidY>
		</spatialEntity>
		<spatialEntity spatialType="region" scaleAndSubsystem="Cellular.Embryo">
			<clusteredness>1</clusteredness>
			<density>0.5</density>
			<area>1</area>
			<perimeter>4</perimeter>
			<distanceFromOrigin>9.192388155425117</distanceFromOrigin>
			<angle>0</angle>
			<triangleMeasure>0</triangleMeasure>
			<rectangleMeasure>0</rectangleMeasure>
			<circleMeasure>0</circleMeasure>
			<centroidX>20</centroidX>
			<centroidY>33</centroidY>
		</spatialEntity>
		<spatialEntity spatialType="region" scaleAndSubsystem="Cellular.Embryo">
			<clusteredness>1</clusteredness>
			<density>0.5</density>
			<area>1</area>
			<perimeter>4</perimeter>
			<distanceFromOrigin>11.51086443322134</distanceFromOrigin>
			<angle>0</angle>
			<triangleMeasure>0</triangleMeasure>
			<rectangleMeasure>0</rectangleMeasure>
			<circleMeasure>0</circleMeasure>
			<centroidX>15</centroidX>
			<centroidY>26</centroidY>
		</spatialEntity>
		<spatialEntity spatialType="region" scaleAndSubsystem="Cellular.Embryo">
			<clusteredness>1</clusteredness>
			<density>0.5</density>
			<area>1</area>
			<perimeter>4</perimeter>
			<distanceFromOrigin>22.19234102117215</distanceFromOrigin>
			<angle>0</angle>
			<triangleMeasure>0</triangleMeasure>
			<rectangleMeasure>0</rectangleMeasure>
			<circleMeasure>0</circleMeasure>
			<centroidX>32</centroidX>
			<centroidY>5</centroidY>
		</spatialEntity>
		<spatialEntity spatialType="region" scaleAndSubsystem="Intracellular.CDK1">
			<clusteredness>1</clusteredness>
			<density>0.2416797263949525</density>
			<area>1</area>
			<perimeter>4</perimeter>
			<distanceFromOrigin>12.74754878398196</distanceFromOrigin>
			<angle>0</angle>
			<triangleMeasure>0</triangleMeasure>
			<rectangleMeasure>0</rectangleMeasure>
			<circleMeasure>0</circleMeasure>
			<centroidX>24</centroidX>
			<centroidY>39</centroidY>
		</spatialEntity>
		<spatialEntity spatialType="region" scaleAndSubsystem="Intracellular.CDK1">
			<clusteredness>1</clusteredness>
			<density>0.2416797263949525</density>
			<area>1</area>
			<perimeter>4</perimeter>
			<distanceFromOrigin>9.192388155425117</distanceFromOrigin>
			<angle>0</angle>
			<triangleMeasure>0</triangleMeasure>
			<rectangleMeasure>0</rectangleMeasure>
			<circleMeasure>0</circleMeasure>
			<centroidX>20</centroidX>
			<centroidY>33</centroidY>
		</spatialEntity>
		<spatialEntity spatialType="region" scaleAndSubsystem="Intracellular.CDK1">
			<clusteredness>1</clusteredness>
			<density>0.2416797263949525</density>
			<area>1</area>
			<perimeter>4</perimeter>
			<distanceFromOrigin>11.51086443322134</distanceFromOrigin>
			<angle>0</angle>
			<triangleMeasure>0</triangleMeasure>
			<rectangleMeasure>0</rectangleMeasure>
			<circleMeasure>0</circleMeasure>
			<centroidX>15</centroidX>
			<centroidY>26</centroidY>
		</spatialEntity>
		<spatialEntity spatialType="region" scaleAndSubsystem="Intracellular.CDK1">
			<clusteredness>1</clusteredness>
			<density>0.2416797263949525</density>
			<area>1</area>
			<perimeter>4</perimeter>
			<distanceFromOrigin>22.19234102117215</distanceFromOrigin>
			<angle>0</angle>
			<triangleMeasure>0</triangleMeasure>
			<rectangleMeasure>0</rectangleMeasure>
			<circleMeasure>0</circleMeasure>
			<centroidX>32</centroidX>
			<centroidY>5</centroidY>
		</spatialEntity>
		<spatialEntity spatialType="region" scaleAndSubsystem="Intracellular.Plk1">
			<clusteredness>1</clusteredness>
			<density>0.1444800881778493</density>
			<area>1</area>
			<perimeter>4</perimeter>
			<distanceFromOrigin>12.74754878398196</distanceFromOrigin>
			<angle>0</angle>
			<triangleMeasure>0</triangleMeasure>
			<rectangleMeasure>0</rectangleMeasure>
			<circleMeasure>0</circleMeasure>
			<centroidX>24</centroidX>
			<centroidY>39</centroidY>
		</spatialEntity>
		<spatialEntity spatialType="region" scaleAndSubsystem="Intracellular.Plk1">
			<clusteredness>1</clusteredness>
			<density>0.1444800881778493</density>
			<area>1</area>
			<perimeter>4</perimeter>
			<distanceFromOrigin>9.192388155425117</distanceFromOrigin>
			<angle>0</angle>
			<triangleMeasure>0</triangleMeasure>
			<rectangleMeasure>0</rectangleMeasure>
			<circleMeasure>0</circleMeasure>
			<centroidX>20</centroidX>
			<centroidY>33</centroidY>
		</spatialEntity>
		<spatialEntity spatialType="region" scaleAndSubsystem="Intracellular.Plk1">
			<clusteredness>1</clusteredness>
			<density>0.1444800881778493</density>
			<area>1</area>
			<perimeter>4</perimeter>
			<distanceFromOrigin>11.51086443322134</distanceFromOrigin>
			<angle>0</angle>
			<triangleMeasure>0</triangleMeasure>
			<rectangleMeasure>0</rectangleMeasure>
			<circleMeasure>0</circleMeasure>
			<centroidX>15</centroidX>
			<centroidY>26</centroidY>
		</spatialEntity>
		<spatialEntity spatialType="region" scaleAndSubsystem="Intracellular.Plk1">
			<clusteredness>1</clusteredness>
			<density>0.1444800881778493</density>
			<area>1</area>
			<perimeter>4</perimeter>
			<distanceFromOrigin>22.19234102117215</distanceFromOrigin>
			<angle>0</angle>
			<triangleMeasure>0</triangleMeasure>
			<rectangleMeasure>0</rectangleMeasure>
			<circleMeasure>0</circleMeasure>
			<centroidX>32</centroidX>
			<centroidY>5</centroidY>
		</spatialEntity>
		<spatialEntity spatialType="region" scaleAndSubsystem="Intracellular.APC">
			<clusteredness>1</clusteredness>
			<density>0.35768196255553</density>
			<area>1</area>
			<perimeter>4</perimeter>
			<distanceFromOrigin>12.74754878398196</distanceFromOrigin>
			<angle>0</angle>
			<triangleMeasure>0</triangleMeasure>
			<rectangleMeasure>0</rectangleMeasure>
			<circleMeasure>0</circleMeasure>
			<centroidX>24</centroidX>
			<centroidY>39</centroidY>
		</spatialEntity>
		<spatialEntity spatialType="region" scaleAndSubsystem="Intracellular.APC">
			<clusteredness>1</clusteredness>
			<density>0.35768196255553</density>
			<area>1</area>
			<perimeter>4</perimeter>
			<distanceFromOrigin>9.192388155425117</distanceFromOrigin>
			<angle>0</angle>
			<triangleMeasure>0</triangleMeasure>
			<rectangleMeasure>0</rectangleMeasure>
			<circleMeasure>0</circleMeasure>
			<centroidX>20</centroidX>
			<centroidY>33</centroidY>
		</spatialEntity>
		<spatialEntity spatialType="region" scaleAndSubsystem="Intracellular.APC">
			<clusteredness>1</clusteredness>
			<density>0.35768196255553</density>
			<area>1</area>
			<perimeter>4</perimeter>
			<distanceFromOrigin>11.51086443322134</distanceFromOrigin>
			<angle>0</angle>
			<triangleMeasure>0</triangleMeasure>
			<rectangleMeasure>0</rectangleMeasure>
			<circleMeasure>0</circleMeasure>
			<centroidX>15</centroidX>
			<centroidY>26</centroidY>
		</spatialEntity>
		<spatialEntity spatialType="region" scaleAndSubsystem="Intracellular.APC">
			<clusteredness>1</clusteredness>
			<density>0.35768196255553</density>
			<area>1</area>
			<perimeter>4</perimeter>
			<distanceFromOrigin>22.19234102117215</distanceFromOrigin>
			<angle>0</angle>
			<triangleMeasure>0</triangleMeasure>
			<rectangleMeasure>0</rectangleMeasure>
			<circleMeasure>0</circleMeasure>
			<centroidX>32</centroidX>
			<centroidY>5</centroidY>
		</spatialEntity>
		<numericStateVariable scaleAndSubsystem="Intracellular.APC">
			<name>avgClusterednessRegions</name>
			<value>0.04837347452771525</value>
		</numericStateVariable>
		<numericStateVariable scaleAndSubsystem="Intracellular.CDK1">
			<name>avgClusterednessRegions</name>
			<value>0.04837347452771525</value>
		</numericStateVariable>
		<numericStateVariable scaleAndSubsystem="Intracellular.Plk1">
			<name>avgClusterednessRegions</name>
			<value>0.04837347452771525</value>
		</numericStateVariable>
		<numericStateVariable scaleAndSubsystem="Cellular.Embryo">
			<name>avgClusterednessRegions</name>
			<value>0.04837347452771525</value>
		</numericStateVariable>
		<numericStateVariable scaleAndSubsystem="Intracellular.APC">
			<name>avgDensityRegions</name>
			<value>0.35768196255553</value>
		</numericStateVariable>
		<numericStateVariable scaleAndSubsystem="Intracellular.CDK1">
			<name>avgDensityRegions</name>
			<value>0.2416797263949525</value>
		</numericStateVariable>
		<numericStateVariable scaleAndSubsystem="Intracellular.Plk1">
			<name>avgDensityRegions</name>
			<value>0.1444800881778493</value>
		</numericStateVariable>
		<numericStateVariable scaleAndSubsystem="Cellular.Embryo">
			<name>avgDensityRegions</name>
			<value>0.5</value>
		</numericStateVariable>
	</timepoint>
	<timepoint value="45">
		<spatialEntity spatialType="region" scaleAndSubsystem="Cellular.Embryo">
			<clusteredness>1</clusteredness>
			<density>0.5</density>
			<area>1</area>
			<perimeter>4</perimeter>
			<distanceFromOrigin>12.98075498574717</distanceFromOrigin>
			<angle>0</angle>
			<triangleMeasure>0</triangleMeasure>
			<rectangleMeasure>0</rectangleMeasure>
			<circleMeasure>0</circleMeasure>
			<centroidX>23</centroidX>
			<centroidY>39</centroidY>
		</spatialEntity>
		<spatialEntity spatialType="region" scaleAndSubsystem="Cellular.Embryo">
			<clusteredness>1</clusteredness>
			<density>0.5</density>
			<area>1</area>
			<perimeter>4</perimeter>
			<distanceFromOrigin>10.60660171779821</distanceFromOrigin>
			<angle>0</angle>
			<triangleMeasure>0</triangleMeasure>
			<rectangleMeasure>0</rectangleMeasure>
			<circleMeasure>0</circleMeasure>
			<centroidX>19</centroidX>
			<centroidY>34</centroidY>
		</spatialEntity>
		<spatialEntity spatialType="region" scaleAndSubsystem="Cellular.Embryo">
			<clusteredness>1</clusteredness>
			<density>0.5</density>
			<area>1</area>
			<perimeter>4</perimeter>
			<distanceFromOrigin>10.60660171779821</distanceFromOrigin>
			<angle>0</angle>
			<triangleMeasure>0</triangleMeasure>
			<rectangleMeasure>0</rectangleMeasure>
			<circleMeasure>0</circleMeasure>
			<centroidX>16</centroidX>
			<centroidY>25</centroidY>
		</spatialEntity>
		<spatialEntity spatialType="region" scaleAndSubsystem="Cellular.Embryo">
			<clusteredness>1</clusteredness>
			<density>0.5</density>
			<area>1</area>
			<perimeter>4</perimeter>
			<distanceFromOrigin>22.19234102117215</distanceFromOrigin>
			<angle>0</angle>
			<triangleMeasure>0</triangleMeasure>
			<rectangleMeasure>0</rectangleMeasure>
			<circleMeasure>0</circleMeasure>
			<centroidX>32</centroidX>
			<centroidY>5</centroidY>
		</spatialEntity>
		<spatialEntity spatialType="region" scaleAndSubsystem="Intracellular.CDK1">
			<clusteredness>1</clusteredness>
			<density>0.2612233479817708</density>
			<area>1</area>
			<perimeter>4</perimeter>
			<distanceFromOrigin>12.98075498574717</distanceFromOrigin>
			<angle>0</angle>
			<triangleMeasure>0</triangleMeasure>
			<rectangleMeasure>0</rectangleMeasure>
			<circleMeasure>0</circleMeasure>
			<centroidX>23</centroidX>
			<centroidY>39</centroidY>
		</spatialEntity>
		<spatialEntity spatialType="region" scaleAndSubsystem="Intracellular.CDK1">
			<clusteredness>1</clusteredness>
			<density>0.2612233479817708</density>
			<area>1</area>
			<perimeter>4</perimeter>
			<distanceFromOrigin>10.60660171779821</distanceFromOrigin>
			<angle>0</angle>
			<triangleMeasure>0</triangleMeasure>
			<rectangleMeasure>0</rectangleMeasure>
			<circleMeasure>0</circleMeasure>
			<centroidX>19</centroidX>
			<centroidY>34</centroidY>
		</spatialEntity>
		<spatialEntity spatialType="region" scaleAndSubsystem="Intracellular.CDK1">
			<clusteredness>1</clusteredness>
			<density>0.2612233479817708</density>
			<area>1</area>
			<perimeter>4</perimeter>
			<distanceFromOrigin>10.60660171779821</distanceFromOrigin>
			<angle>0</angle>
			<triangleMeasure>0</triangleMeasure>
			<rectangleMeasure>0</rectangleMeasure>
			<circleMeasure>0</circleMeasure>
			<centroidX>16</centroidX>
			<centroidY>25</centroidY>
		</spatialEntity>
		<spatialEntity spatialType="region" scaleAndSubsystem="Intracellular.CDK1">
			<clusteredness>1</clusteredness>
			<density>0.2612233479817708</density>
			<area>1</area>
			<perimeter>4</perimeter>
			<distanceFromOrigin>22.19234102117215</distanceFromOrigin>
			<angle>0</angle>
			<triangleMeasure>0</triangleMeasure>
			<rectangleMeasure>0</rectangleMeasure>
			<circleMeasure>0</circleMeasure>
			<centroidX>32</centroidX>
			<centroidY>5</centroidY>
		</spatialEntity>
		<spatialEntity spatialType="region" scaleAndSubsystem="Intracellular.Plk1">
			<clusteredness>1</clusteredness>
			<density>0.1205939049814262</density>
			<area>1</area>
			<perimeter>4</perimeter>
			<distanceFromOrigin>12.98075498574717</distanceFromOrigin>
			<angle>0</angle>
			<triangleMeasure>0</triangleMeasure>
			<rectangleMeasure>0</rectangleMeasure>
			<circleMeasure>0</circleMeasure>
			<centroidX>23</centroidX>
			<centroidY>39</centroidY>
		</spatialEntity>
		<spatialEntity spatialType="region" scaleAndSubsystem="Intracellular.Plk1">
			<clusteredness>1</clusteredness>
			<density>0.1205939049814262</density>
			<area>1</area>
			<perimeter>4</perimeter>
			<distanceFromOrigin>10.60660171779821</distanceFromOrigin>
			<angle>0</angle>
			<triangleMeasure>0</triangleMeasure>
			<rectangleMeasure>0</rectangleMeasure>
			<circleMeasure>0</circleMeasure>
			<centroidX>19</centroidX>
			<centroidY>34</centroidY>
		</spatialEntity>
		<spatialEntity spatialType="region" scaleAndSubsystem="Intracellular.Plk1">
			<clusteredness>1</clusteredness>
			<density>0.1205939049814262</density>
			<area>1</area>
			<perimeter>4</perimeter>
			<distanceFromOrigin>10.60660171779821</distanceFromOrigin>
			<angle>0</angle>
			<triangleMeasure>0</triangleMeasure>
			<rectangleMeasure>0</rectangleMeasure>
			<circleMeasure>0</circleMeasure>
			<centroidX>16</centroidX>
			<centroidY>25</centroidY>
		</spatialEntity>
		<spatialEntity spatialType="region" scaleAndSubsystem="Intracellular.Plk1">
			<clusteredness>1</clusteredness>
			<density>0.1205939049814262</density>
			<area>1</area>
			<perimeter>4</perimeter>
			<distanceFromOrigin>22.19234102117215</distanceFromOrigin>
			<angle>0</angle>
			<triangleMeasure>0</triangleMeasure>
			<rectangleMeasure>0</rectangleMeasure>
			<circleMeasure>0</circleMeasure>
			<centroidX>32</centroidX>
			<centroidY>5</centroidY>
		</spatialEntity>
		<spatialEntity spatialType="region" scaleAndSubsystem="Intracellular.APC">
			<clusteredness>1</clusteredness>
			<density>0.2928655586990656</density>
			<area>1</area>
			<perimeter>4</perimeter>
			<distanceFromOrigin>12.98075498574717</distanceFromOrigin>
			<angle>0</angle>
			<triangleMeasure>0</triangleMeasure>
			<rectangleMeasure>0</rectangleMeasure>
			<circleMeasure>0</circleMeasure>
			<centroidX>23</centroidX>
			<centroidY>39</centroidY>
		</spatialEntity>
		<spatialEntity spatialType="region" scaleAndSubsystem="Intracellular.APC">
			<clusteredness>1</clusteredness>
			<density>0.2928655586990656</density>
			<area>1</area>
			<perimeter>4</perimeter>
			<distanceFromOrigin>10.60660171779821</distanceFromOrigin>
			<angle>0</angle>
			<triangleMeasure>0</triangleMeasure>
			<rectangleMeasure>0</rectangleMeasure>
			<circleMeasure>0</circleMeasure>
			<centroidX>19</centroidX>
			<centroidY>34</centroidY>
		</spatialEntity>
		<spatialEntity spatialType="region" scaleAndSubsystem="Intracellular.APC">
			<clusteredness>1</clusteredness>
			<density>0.2928655586990656</density>
			<area>1</area>
			<perimeter>4</perimeter>
			<distanceFromOrigin>10.60660171779821</distanceFromOrigin>
			<angle>0</angle>
			<triangleMeasure>0</triangleMeasure>
			<rectangleMeasure>0</rectangleMeasure>
			<circleMeasure>0</circleMeasure>
			<centroidX>16</centroidX>
			<centroidY>25</centroidY>
		</spatialEntity>
		<spatialEntity spatialType="region" scaleAndSubsystem="Intracellular.APC">
			<clusteredness>1</clusteredness>
			<density>0.2928655586990656</density>
			<area>1</area>
			<perimeter>4</perimeter>
			<distanceFromOrigin>22.19234102117215</distanceFromOrigin>
			<angle>0</angle>
			<triangleMeasure>0</triangleMeasure>
			<rectangleMeasure>0</rectangleMeasure>
			<circleMeasure>0</circleMeasure>
			<centroidX>32</centroidX>
			<centroidY>5</centroidY>
		</spatialEntity>
		<numericStateVariable scaleAndSubsystem="Intracellular.APC">
			<name>avgClusterednessRegions</name>
			<value>0.04834559833003037</value>
		</numericStateVariable>
		<numericStateVariable scaleAndSubsystem="Intracellular.CDK1">
			<name>avgClusterednessRegions</name>
			<value>0.04834559833003037</value>
		</numericStateVariable>
		<numericStateVariable scaleAndSubsystem="Intracellular.Plk1">
			<name>avgClusterednessRegions</name>
			<value>0.04834559833003037</value>
		</numericStateVariable>
		<numericStateVariable scaleAndSubsystem="Cellular.Embryo">
			<name>avgClusterednessRegions</name>
			<value>0.04834559833003037</value>
		</numericStateVariable>
		<numericStateVariable scaleAndSubsystem="Intracellular.APC">
			<name>avgDensityRegions</name>
			<value>0.2928655586990656</value>
		</numericStateVariable>
		<numericStateVariable scaleAndSubsystem="Intracellular.CDK1">
			<name>avgDensityRegions</name>
			<value>0.2612233479817708</value>
		</numericStateVariable>
		<numericStateVariable scaleAndSubsystem="Intracellular.Plk1">
			<name>avgDensityRegions</name>
			<value>0.1205939049814262</value>
		</numericStateVariable>
		<numericStateVariable scaleAndSubsystem="Cellular.Embryo">
			<name>avgDensityRegions</name>
			<value>0.5</value>
		</numericStateVariable>
	</timepoint>
	<timepoint value="46">
		<spatialEntity spatialType="region" scaleAndSubsystem="Cellular.Embryo">
			<clusteredness>1</clusteredness>
			<density>0.5</density>
			<area>1</area>
			<perimeter>4</perimeter>
			<distanceFromOrigin>12.98075498574717</distanceFromOrigin>
			<angle>0</angle>
			<triangleMeasure>0</triangleMeasure>
			<rectangleMeasure>0</rectangleMeasure>
			<circleMeasure>0</circleMeasure>
			<centroidX>23</centroidX>
			<centroidY>39</centroidY>
		</spatialEntity>
		<spatialEntity spatialType="region" scaleAndSubsystem="Cellular.Embryo">
			<clusteredness>1</clusteredness>
			<density>0.5</density>
			<area>1</area>
			<perimeter>4</perimeter>
			<distanceFromOrigin>9.192388155425117</distanceFromOrigin>
			<angle>0</angle>
			<triangleMeasure>0</triangleMeasure>
			<rectangleMeasure>0</rectangleMeasure>
			<circleMeasure>0</circleMeasure>
			<centroidX>20</centroidX>
			<centroidY>33</centroidY>
		</spatialEntity>
		<spatialEntity spatialType="region" scaleAndSubsystem="Cellular.Embryo">
			<clusteredness>1</clusteredness>
			<density>0.5</density>
			<area>1</area>
			<perimeter>4</perimeter>
			<distanceFromOrigin>10.51189802081432</distanceFromOrigin>
			<angle>0</angle>
			<triangleMeasure>0</triangleMeasure>
			<rectangleMeasure>0</rectangleMeasure>
			<circleMeasure>0</circleMeasure>
			<centroidX>16</centroidX>
			<centroidY>26</centroidY>
		</spatialEntity>
		<spatialEntity spatialType="region" scaleAndSubsystem="Cellular.Embryo">
			<clusteredness>1</clusteredness>
			<density>0.5</density>
			<area>1</area>
			<perimeter>4</perimeter>
			<distanceFromOrigin>22.19234102117215</distanceFromOrigin>
			<angle>0</angle>
			<triangleMeasure>0</triangleMeasure>
			<rectangleMeasure>0</rectangleMeasure>
			<circleMeasure>0</circleMeasure>
			<centroidX>32</centroidX>
			<centroidY>5</centroidY>
		</spatialEntity>
		<spatialEntity spatialType="region" scaleAndSubsystem="Intracellular.CDK1">
			<clusteredness>1</clusteredness>
			<density>0.2808071360868566</density>
			<area>1</area>
			<perimeter>4</perimeter>
			<distanceFromOrigin>12.98075498574717</distanceFromOrigin>
			<angle>0</angle>
			<triangleMeasure>0</triangleMeasure>
			<rectangleMeasure>0</rectangleMeasure>
			<circleMeasure>0</circleMeasure>
			<centroidX>23</centroidX>
			<centroidY>39</centroidY>
		</spatialEntity>
		<spatialEntity spatialType="region" scaleAndSubsystem="Intracellular.CDK1">
			<clusteredness>1</clusteredness>
			<density>0.2808071360868566</density>
			<area>1</area>
			<perimeter>4</perimeter>
			<distanceFromOrigin>9.192388155425117</distanceFromOrigin>
			<angle>0</angle>
			<triangleMeasure>0</triangleMeasure>
			<rectangleMeasure>0</rectangleMeasure>
			<circleMeasure>0</circleMeasure>
			<centroidX>20</centroidX>
			<centroidY>33</centroidY>
		</spatialEntity>
		<spatialEntity spatialType="region" scaleAndSubsystem="Intracellular.CDK1">
			<clusteredness>1</clusteredness>
			<density>0.2808071360868566</density>
			<area>1</area>
			<perimeter>4</perimeter>
			<distanceFromOrigin>10.51189802081432</distanceFromOrigin>
			<angle>0</angle>
			<triangleMeasure>0</triangleMeasure>
			<rectangleMeasure>0</rectangleMeasure>
			<circleMeasure>0</circleMeasure>
			<centroidX>16</centroidX>
			<centroidY>26</centroidY>
		</spatialEntity>
		<spatialEntity spatialType="region" scaleAndSubsystem="Intracellular.CDK1">
			<clusteredness>1</clusteredness>
			<density>0.2808071360868566</density>
			<area>1</area>
			<perimeter>4</perimeter>
			<distanceFromOrigin>22.19234102117215</distanceFromOrigin>
			<angle>0</angle>
			<triangleMeasure>0</triangleMeasure>
			<rectangleMeasure>0</rectangleMeasure>
			<circleMeasure>0</circleMeasure>
			<centroidX>32</centroidX>
			<centroidY>5</centroidY>
		</spatialEntity>
		<spatialEntity spatialType="region" scaleAndSubsystem="Intracellular.Plk1">
			<clusteredness>1</clusteredness>
			<density>0.1029993094649969</density>
			<area>1</area>
			<perimeter>4</perimeter>
			<distanceFromOrigin>12.98075498574717</distanceFromOrigin>
			<angle>0</angle>
			<triangleMeasure>0</triangleMeasure>
			<rectangleMeasure>0</rectangleMeasure>
			<circleMeasure>0</circleMeasure>
			<centroidX>23</centroidX>
			<centroidY>39</centroidY>
		</spatialEntity>
		<spatialEntity spatialType="region" scaleAndSubsystem="Intracellular.Plk1">
			<clusteredness>1</clusteredness>
			<density>0.1029993094649969</density>
			<area>1</area>
			<perimeter>4</perimeter>
			<distanceFromOrigin>9.192388155425117</distanceFromOrigin>
			<angle>0</angle>
			<triangleMeasure>0</triangleMeasure>
			<rectangleMeasure>0</rectangleMeasure>
			<circleMeasure>0</circleMeasure>
			<centroidX>20</centroidX>
			<centroidY>33</centroidY>
		</spatialEntity>
		<spatialEntity spatialType="region" scaleAndSubsystem="Intracellular.Plk1">
			<clusteredness>1</clusteredness>
			<density>0.1029993094649969</density>
			<area>1</area>
			<perimeter>4</perimeter>
			<distanceFromOrigin>10.51189802081432</distanceFromOrigin>
			<angle>0</angle>
			<triangleMeasure>0</triangleMeasure>
			<rectangleMeasure>0</rectangleMeasure>
			<circleMeasure>0</circleMeasure>
			<centroidX>16</centroidX>
			<centroidY>26</centroidY>
		</spatialEntity>
		<spatialEntity spatialType="region" scaleAndSubsystem="Intracellular.Plk1">
			<clusteredness>1</clusteredness>
			<density>0.1029993094649969</density>
			<area>1</area>
			<perimeter>4</perimeter>
			<distanceFromOrigin>22.19234102117215</distanceFromOrigin>
			<angle>0</angle>
			<triangleMeasure>0</triangleMeasure>
			<rectangleMeasure>0</rectangleMeasure>
			<circleMeasure>0</circleMeasure>
			<centroidX>32</centroidX>
			<centroidY>5</centroidY>
		</spatialEntity>
		<spatialEntity spatialType="region" scaleAndSubsystem="Intracellular.APC">
			<clusteredness>1</clusteredness>
			<density>0.2397824156518076</density>
			<area>1</area>
			<perimeter>4</perimeter>
			<distanceFromOrigin>12.98075498574717</distanceFromOrigin>
			<angle>0</angle>
			<triangleMeasure>0</triangleMeasure>
			<rectangleMeasure>0</rectangleMeasure>
			<circleMeasure>0</circleMeasure>
			<centroidX>23</centroidX>
			<centroidY>39</centroidY>
		</spatialEntity>
		<spatialEntity spatialType="region" scaleAndSubsystem="Intracellular.APC">
			<clusteredness>1</clusteredness>
			<density>0.2397824156518076</density>
			<area>1</area>
			<perimeter>4</perimeter>
			<distanceFromOrigin>9.192388155425117</distanceFromOrigin>
			<angle>0</angle>
			<triangleMeasure>0</triangleMeasure>
			<rectangleMeasure>0</rectangleMeasure>
			<circleMeasure>0</circleMeasure>
			<centroidX>20</centroidX>
			<centroidY>33</centroidY>
		</spatialEntity>
		<spatialEntity spatialType="region" scaleAndSubsystem="Intracellular.APC">
			<clusteredness>1</clusteredness>
			<density>0.2397824156518076</density>
			<area>1</area>
			<perimeter>4</perimeter>
			<distanceFromOrigin>10.51189802081432</distanceFromOrigin>
			<angle>0</angle>
			<triangleMeasure>0</triangleMeasure>
			<rectangleMeasure>0</rectangleMeasure>
			<circleMeasure>0</circleMeasure>
			<centroidX>16</centroidX>
			<centroidY>26</centroidY>
		</spatialEntity>
		<spatialEntity spatialType="region" scaleAndSubsystem="Intracellular.APC">
			<clusteredness>1</clusteredness>
			<density>0.2397824156518076</density>
			<area>1</area>
			<perimeter>4</perimeter>
			<distanceFromOrigin>22.19234102117215</distanceFromOrigin>
			<angle>0</angle>
			<triangleMeasure>0</triangleMeasure>
			<rectangleMeasure>0</rectangleMeasure>
			<circleMeasure>0</circleMeasure>
			<centroidX>32</centroidX>
			<centroidY>5</centroidY>
		</spatialEntity>
		<numericStateVariable scaleAndSubsystem="Intracellular.APC">
			<name>avgClusterednessRegions</name>
			<value>0.04935422240682395</value>
		</numericStateVariable>
		<numericStateVariable scaleAndSubsystem="Intracellular.CDK1">
			<name>avgClusterednessRegions</name>
			<value>0.04935422240682395</value>
		</numericStateVariable>
		<numericStateVariable scaleAndSubsystem="Intracellular.Plk1">
			<name>avgClusterednessRegions</name>
			<value>0.04935422240682395</value>
		</numericStateVariable>
		<numericStateVariable scaleAndSubsystem="Cellular.Embryo">
			<name>avgClusterednessRegions</name>
			<value>0.04935422240682395</value>
		</numericStateVariable>
		<numericStateVariable scaleAndSubsystem="Intracellular.APC">
			<name>avgDensityRegions</name>
			<value>0.2397824156518076</value>
		</numericStateVariable>
		<numericStateVariable scaleAndSubsystem="Intracellular.CDK1">
			<name>avgDensityRegions</name>
			<value>0.2808071360868566</value>
		</numericStateVariable>
		<numericStateVariable scaleAndSubsystem="Intracellular.Plk1">
			<name>avgDensityRegions</name>
			<value>0.1029993094649969</value>
		</numericStateVariable>
		<numericStateVariable scaleAndSubsystem="Cellular.Embryo">
			<name>avgDensityRegions</name>
			<value>0.5</value>
		</numericStateVariable>
	</timepoint>
	<timepoint value="47">
		<spatialEntity spatialType="region" scaleAndSubsystem="Cellular.Embryo">
			<clusteredness>1</clusteredness>
			<density>0.5</density>
			<area>1</area>
			<perimeter>4</perimeter>
			<distanceFromOrigin>12.98075498574717</distanceFromOrigin>
			<angle>0</angle>
			<triangleMeasure>0</triangleMeasure>
			<rectangleMeasure>0</rectangleMeasure>
			<circleMeasure>0</circleMeasure>
			<centroidX>23</centroidX>
			<centroidY>39</centroidY>
		</spatialEntity>
		<spatialEntity spatialType="region" scaleAndSubsystem="Cellular.Embryo">
			<clusteredness>1</clusteredness>
			<density>0.5</density>
			<area>1</area>
			<perimeter>4</perimeter>
			<distanceFromOrigin>9.924716620639604</distanceFromOrigin>
			<angle>0</angle>
			<triangleMeasure>0</triangleMeasure>
			<rectangleMeasure>0</rectangleMeasure>
			<circleMeasure>0</circleMeasure>
			<centroidX>19</centroidX>
			<centroidY>33</centroidY>
		</spatialEntity>
		<spatialEntity spatialType="region" scaleAndSubsystem="Cellular.Embryo">
			<clusteredness>1</clusteredness>
			<density>0.5</density>
			<area>1</area>
			<perimeter>4</perimeter>
			<distanceFromOrigin>10.51189802081432</distanceFromOrigin>
			<angle>0</angle>
			<triangleMeasure>0</triangleMeasure>
			<rectangleMeasure>0</rectangleMeasure>
			<circleMeasure>0</circleMeasure>
			<centroidX>16</centroidX>
			<centroidY>26</centroidY>
		</spatialEntity>
		<spatialEntity spatialType="region" scaleAndSubsystem="Cellular.Embryo">
			<clusteredness>1</clusteredness>
			<density>0.5</density>
			<area>1</area>
			<perimeter>4</perimeter>
			<distanceFromOrigin>23.16246964380094</distanceFromOrigin>
			<angle>0</angle>
			<triangleMeasure>0</triangleMeasure>
			<rectangleMeasure>0</rectangleMeasure>
			<circleMeasure>0</circleMeasure>
			<centroidX>32</centroidX>
			<centroidY>4</centroidY>
		</spatialEntity>
		<spatialEntity spatialType="region" scaleAndSubsystem="Intracellular.CDK1">
			<clusteredness>1</clusteredness>
			<density>0.3004007376876532</density>
			<area>1</area>
			<perimeter>4</perimeter>
			<distanceFromOrigin>12.98075498574717</distanceFromOrigin>
			<angle>0</angle>
			<triangleMeasure>0</triangleMeasure>
			<rectangleMeasure>0</rectangleMeasure>
			<circleMeasure>0</circleMeasure>
			<centroidX>23</centroidX>
			<centroidY>39</centroidY>
		</spatialEntity>
		<spatialEntity spatialType="region" scaleAndSubsystem="Intracellular.CDK1">
			<clusteredness>1</clusteredness>
			<density>0.3004007376876532</density>
			<area>1</area>
			<perimeter>4</perimeter>
			<distanceFromOrigin>9.924716620639604</distanceFromOrigin>
			<angle>0</angle>
			<triangleMeasure>0</triangleMeasure>
			<rectangleMeasure>0</rectangleMeasure>
			<circleMeasure>0</circleMeasure>
			<centroidX>19</centroidX>
			<centroidY>33</centroidY>
		</spatialEntity>
		<spatialEntity spatialType="region" scaleAndSubsystem="Intracellular.CDK1">
			<clusteredness>1</clusteredness>
			<density>0.3004007376876532</density>
			<area>1</area>
			<perimeter>4</perimeter>
			<distanceFromOrigin>10.51189802081432</distanceFromOrigin>
			<angle>0</angle>
			<triangleMeasure>0</triangleMeasure>
			<rectangleMeasure>0</rectangleMeasure>
			<circleMeasure>0</circleMeasure>
			<centroidX>16</centroidX>
			<centroidY>26</centroidY>
		</spatialEntity>
		<spatialEntity spatialType="region" scaleAndSubsystem="Intracellular.CDK1">
			<clusteredness>1</clusteredness>
			<density>0.3004007376876532</density>
			<area>1</area>
			<perimeter>4</perimeter>
			<distanceFromOrigin>23.16246964380094</distanceFromOrigin>
			<angle>0</angle>
			<triangleMeasure>0</triangleMeasure>
			<rectangleMeasure>0</rectangleMeasure>
			<circleMeasure>0</circleMeasure>
			<centroidX>32</centroidX>
			<centroidY>4</centroidY>
		</spatialEntity>
		<spatialEntity spatialType="region" scaleAndSubsystem="Intracellular.Plk1">
			<clusteredness>1</clusteredness>
			<density>0.09183503693225337</density>
			<area>1</area>
			<perimeter>4</perimeter>
			<distanceFromOrigin>12.98075498574717</distanceFromOrigin>
			<angle>0</angle>
			<triangleMeasure>0</triangleMeasure>
			<rectangleMeasure>0</rectangleMeasure>
			<circleMeasure>0</circleMeasure>
			<centroidX>23</centroidX>
			<centroidY>39</centroidY>
		</spatialEntity>
		<spatialEntity spatialType="region" scaleAndSubsystem="Intracellular.Plk1">
			<clusteredness>1</clusteredness>
			<density>0.09183503693225337</density>
			<area>1</area>
			<perimeter>4</perimeter>
			<distanceFromOrigin>9.924716620639604</distanceFromOrigin>
			<angle>0</angle>
			<triangleMeasure>0</triangleMeasure>
			<rectangleMeasure>0</rectangleMeasure>
			<circleMeasure>0</circleMeasure>
			<centroidX>19</centroidX>
			<centroidY>33</centroidY>
		</spatialEntity>
		<spatialEntity spatialType="region" scaleAndSubsystem="Intracellular.Plk1">
			<clusteredness>1</clusteredness>
			<density>0.09183503693225337</density>
			<area>1</area>
			<perimeter>4</perimeter>
			<distanceFromOrigin>10.51189802081432</distanceFromOrigin>
			<angle>0</angle>
			<triangleMeasure>0</triangleMeasure>
			<rectangleMeasure>0</rectangleMeasure>
			<circleMeasure>0</circleMeasure>
			<centroidX>16</centroidX>
			<centroidY>26</centroidY>
		</spatialEntity>
		<spatialEntity spatialType="region" scaleAndSubsystem="Intracellular.Plk1">
			<clusteredness>1</clusteredness>
			<density>0.09183503693225337</density>
			<area>1</area>
			<perimeter>4</perimeter>
			<distanceFromOrigin>23.16246964380094</distanceFromOrigin>
			<angle>0</angle>
			<triangleMeasure>0</triangleMeasure>
			<rectangleMeasure>0</rectangleMeasure>
			<circleMeasure>0</circleMeasure>
			<centroidX>32</centroidX>
			<centroidY>4</centroidY>
		</spatialEntity>
		<spatialEntity spatialType="region" scaleAndSubsystem="Intracellular.APC">
			<clusteredness>1</clusteredness>
			<density>0.1963192958457797</density>
			<area>1</area>
			<perimeter>4</perimeter>
			<distanceFromOrigin>12.98075498574717</distanceFromOrigin>
			<angle>0</angle>
			<triangleMeasure>0</triangleMeasure>
			<rectangleMeasure>0</rectangleMeasure>
			<circleMeasure>0</circleMeasure>
			<centroidX>23</centroidX>
			<centroidY>39</centroidY>
		</spatialEntity>
		<spatialEntity spatialType="region" scaleAndSubsystem="Intracellular.APC">
			<clusteredness>1</clusteredness>
			<density>0.1963192958457797</density>
			<area>1</area>
			<perimeter>4</perimeter>
			<distanceFromOrigin>9.924716620639604</distanceFromOrigin>
			<angle>0</angle>
			<triangleMeasure>0</triangleMeasure>
			<rectangleMeasure>0</rectangleMeasure>
			<circleMeasure>0</circleMeasure>
			<centroidX>19</centroidX>
			<centroidY>33</centroidY>
		</spatialEntity>
		<spatialEntity spatialType="region" scaleAndSubsystem="Intracellular.APC">
			<clusteredness>1</clusteredness>
			<density>0.1963192958457797</density>
			<area>1</area>
			<perimeter>4</perimeter>
			<distanceFromOrigin>10.51189802081432</distanceFromOrigin>
			<angle>0</angle>
			<triangleMeasure>0</triangleMeasure>
			<rectangleMeasure>0</rectangleMeasure>
			<circleMeasure>0</circleMeasure>
			<centroidX>16</centroidX>
			<centroidY>26</centroidY>
		</spatialEntity>
		<spatialEntity spatialType="region" scaleAndSubsystem="Intracellular.APC">
			<clusteredness>1</clusteredness>
			<density>0.1963192958457797</density>
			<area>1</area>
			<perimeter>4</perimeter>
			<distanceFromOrigin>23.16246964380094</distanceFromOrigin>
			<angle>0</angle>
			<triangleMeasure>0</triangleMeasure>
			<rectangleMeasure>0</rectangleMeasure>
			<circleMeasure>0</circleMeasure>
			<centroidX>32</centroidX>
			<centroidY>4</centroidY>
		</spatialEntity>
		<numericStateVariable scaleAndSubsystem="Intracellular.APC">
			<name>avgClusterednessRegions</name>
			<value>0.04811016886208809</value>
		</numericStateVariable>
		<numericStateVariable scaleAndSubsystem="Intracellular.CDK1">
			<name>avgClusterednessRegions</name>
			<value>0.04811016886208809</value>
		</numericStateVariable>
		<numericStateVariable scaleAndSubsystem="Intracellular.Plk1">
			<name>avgClusterednessRegions</name>
			<value>0.04811016886208809</value>
		</numericStateVariable>
		<numericStateVariable scaleAndSubsystem="Cellular.Embryo">
			<name>avgClusterednessRegions</name>
			<value>0.04811016886208809</value>
		</numericStateVariable>
		<numericStateVariable scaleAndSubsystem="Intracellular.APC">
			<name>avgDensityRegions</name>
			<value>0.1963192958457797</value>
		</numericStateVariable>
		<numericStateVariable scaleAndSubsystem="Intracellular.CDK1">
			<name>avgDensityRegions</name>
			<value>0.3004007376876532</value>
		</numericStateVariable>
		<numericStateVariable scaleAndSubsystem="Intracellular.Plk1">
			<name>avgDensityRegions</name>
			<value>0.09183503693225337</value>
		</numericStateVariable>
		<numericStateVariable scaleAndSubsystem="Cellular.Embryo">
			<name>avgDensityRegions</name>
			<value>0.5</value>
		</numericStateVariable>
	</timepoint>
	<timepoint value="48">
		<spatialEntity spatialType="region" scaleAndSubsystem="Cellular.Embryo">
			<clusteredness>1</clusteredness>
			<density>0.5</density>
			<area>1</area>
			<perimeter>4</perimeter>
			<distanceFromOrigin>12.98075498574717</distanceFromOrigin>
			<angle>0</angle>
			<triangleMeasure>0</triangleMeasure>
			<rectangleMeasure>0</rectangleMeasure>
			<circleMeasure>0</circleMeasure>
			<centroidX>23</centroidX>
			<centroidY>39</centroidY>
		</spatialEntity>
		<spatialEntity spatialType="region" scaleAndSubsystem="Cellular.Embryo">
			<clusteredness>1</clusteredness>
			<density>0.5</density>
			<area>1</area>
			<perimeter>4</perimeter>
			<distanceFromOrigin>9.924716620639604</distanceFromOrigin>
			<angle>0</angle>
			<triangleMeasure>0</triangleMeasure>
			<rectangleMeasure>0</rectangleMeasure>
			<circleMeasure>0</circleMeasure>
			<centroidX>19</centroidX>
			<centroidY>33</centroidY>
		</spatialEntity>
		<spatialEntity spatialType="region" scaleAndSubsystem="Cellular.Embryo">
			<clusteredness>1</clusteredness>
			<density>0.5</density>
			<area>1</area>
			<perimeter>4</perimeter>
			<distanceFromOrigin>10.51189802081432</distanceFromOrigin>
			<angle>0</angle>
			<triangleMeasure>0</triangleMeasure>
			<rectangleMeasure>0</rectangleMeasure>
			<circleMeasure>0</circleMeasure>
			<centroidX>16</centroidX>
			<centroidY>27</centroidY>
		</spatialEntity>
		<spatialEntity spatialType="region" scaleAndSubsystem="Cellular.Embryo">
			<clusteredness>1</clusteredness>
			<density>0.5</density>
			<area>1</area>
			<perimeter>4</perimeter>
			<distanceFromOrigin>23.16246964380094</distanceFromOrigin>
			<angle>0</angle>
			<triangleMeasure>0</triangleMeasure>
			<rectangleMeasure>0</rectangleMeasure>
			<circleMeasure>0</circleMeasure>
			<centroidX>32</centroidX>
			<centroidY>4</centroidY>
		</spatialEntity>
		<spatialEntity spatialType="region" scaleAndSubsystem="Intracellular.CDK1">
			<clusteredness>1</clusteredness>
			<density>0.3199952967026655</density>
			<area>1</area>
			<perimeter>4</perimeter>
			<distanceFromOrigin>12.98075498574717</distanceFromOrigin>
			<angle>0</angle>
			<triangleMeasure>0</triangleMeasure>
			<rectangleMeasure>0</rectangleMeasure>
			<circleMeasure>0</circleMeasure>
			<centroidX>23</centroidX>
			<centroidY>39</centroidY>
		</spatialEntity>
		<spatialEntity spatialType="region" scaleAndSubsystem="Intracellular.CDK1">
			<clusteredness>1</clusteredness>
			<density>0.3199952967026655</density>
			<area>1</area>
			<perimeter>4</perimeter>
			<distanceFromOrigin>9.924716620639604</distanceFromOrigin>
			<angle>0</angle>
			<triangleMeasure>0</triangleMeasure>
			<rectangleMeasure>0</rectangleMeasure>
			<circleMeasure>0</circleMeasure>
			<centroidX>19</centroidX>
			<centroidY>33</centroidY>
		</spatialEntity>
		<spatialEntity spatialType="region" scaleAndSubsystem="Intracellular.CDK1">
			<clusteredness>1</clusteredness>
			<density>0.3199952967026655</density>
			<area>1</area>
			<perimeter>4</perimeter>
			<distanceFromOrigin>10.51189802081432</distanceFromOrigin>
			<angle>0</angle>
			<triangleMeasure>0</triangleMeasure>
			<rectangleMeasure>0</rectangleMeasure>
			<circleMeasure>0</circleMeasure>
			<centroidX>16</centroidX>
			<centroidY>27</centroidY>
		</spatialEntity>
		<spatialEntity spatialType="region" scaleAndSubsystem="Intracellular.CDK1">
			<clusteredness>1</clusteredness>
			<density>0.3199952967026655</density>
			<area>1</area>
			<perimeter>4</perimeter>
			<distanceFromOrigin>23.16246964380094</distanceFromOrigin>
			<angle>0</angle>
			<triangleMeasure>0</triangleMeasure>
			<rectangleMeasure>0</rectangleMeasure>
			<circleMeasure>0</circleMeasure>
			<centroidX>32</centroidX>
			<centroidY>4</centroidY>
		</spatialEntity>
		<spatialEntity spatialType="region" scaleAndSubsystem="Intracellular.Plk1">
			<clusteredness>1</clusteredness>
			<density>0.08778328241086474</density>
			<area>1</area>
			<perimeter>4</perimeter>
			<distanceFromOrigin>12.98075498574717</distanceFromOrigin>
			<angle>0</angle>
			<triangleMeasure>0</triangleMeasure>
			<rectangleMeasure>0</rectangleMeasure>
			<circleMeasure>0</circleMeasure>
			<centroidX>23</centroidX>
			<centroidY>39</centroidY>
		</spatialEntity>
		<spatialEntity spatialType="region" scaleAndSubsystem="Intracellular.Plk1">
			<clusteredness>1</clusteredness>
			<density>0.08778328241086474</density>
			<area>1</area>
			<perimeter>4</perimeter>
			<distanceFromOrigin>9.924716620639604</distanceFromOrigin>
			<angle>0</angle>
			<triangleMeasure>0</triangleMeasure>
			<rectangleMeasure>0</rectangleMeasure>
			<circleMeasure>0</circleMeasure>
			<centroidX>19</centroidX>
			<centroidY>33</centroidY>
		</spatialEntity>
		<spatialEntity spatialType="region" scaleAndSubsystem="Intracellular.Plk1">
			<clusteredness>1</clusteredness>
			<density>0.08778328241086474</density>
			<area>1</area>
			<perimeter>4</perimeter>
			<distanceFromOrigin>10.51189802081432</distanceFromOrigin>
			<angle>0</angle>
			<triangleMeasure>0</triangleMeasure>
			<rectangleMeasure>0</rectangleMeasure>
			<circleMeasure>0</circleMeasure>
			<centroidX>16</centroidX>
			<centroidY>27</centroidY>
		</spatialEntity>
		<spatialEntity spatialType="region" scaleAndSubsystem="Intracellular.Plk1">
			<clusteredness>1</clusteredness>
			<density>0.08778328241086474</density>
			<area>1</area>
			<perimeter>4</perimeter>
			<distanceFromOrigin>23.16246964380094</distanceFromOrigin>
			<angle>0</angle>
			<triangleMeasure>0</triangleMeasure>
			<rectangleMeasure>0</rectangleMeasure>
			<circleMeasure>0</circleMeasure>
			<centroidX>32</centroidX>
			<centroidY>4</centroidY>
		</spatialEntity>
		<spatialEntity spatialType="region" scaleAndSubsystem="Intracellular.APC">
			<clusteredness>1</clusteredness>
			<density>0.160733840044807</density>
			<area>1</area>
			<perimeter>4</perimeter>
			<distanceFromOrigin>12.98075498574717</distanceFromOrigin>
			<angle>0</angle>
			<triangleMeasure>0</triangleMeasure>
			<rectangleMeasure>0</rectangleMeasure>
			<circleMeasure>0</circleMeasure>
			<centroidX>23</centroidX>
			<centroidY>39</centroidY>
		</spatialEntity>
		<spatialEntity spatialType="region" scaleAndSubsystem="Intracellular.APC">
			<clusteredness>1</clusteredness>
			<density>0.160733840044807</density>
			<area>1</area>
			<perimeter>4</perimeter>
			<distanceFromOrigin>9.924716620639604</distanceFromOrigin>
			<angle>0</angle>
			<triangleMeasure>0</triangleMeasure>
			<rectangleMeasure>0</rectangleMeasure>
			<circleMeasure>0</circleMeasure>
			<centroidX>19</centroidX>
			<centroidY>33</centroidY>
		</spatialEntity>
		<spatialEntity spatialType="region" scaleAndSubsystem="Intracellular.APC">
			<clusteredness>1</clusteredness>
			<density>0.160733840044807</density>
			<area>1</area>
			<perimeter>4</perimeter>
			<distanceFromOrigin>10.51189802081432</distanceFromOrigin>
			<angle>0</angle>
			<triangleMeasure>0</triangleMeasure>
			<rectangleMeasure>0</rectangleMeasure>
			<circleMeasure>0</circleMeasure>
			<centroidX>16</centroidX>
			<centroidY>27</centroidY>
		</spatialEntity>
		<spatialEntity spatialType="region" scaleAndSubsystem="Intracellular.APC">
			<clusteredness>1</clusteredness>
			<density>0.160733840044807</density>
			<area>1</area>
			<perimeter>4</perimeter>
			<distanceFromOrigin>23.16246964380094</distanceFromOrigin>
			<angle>0</angle>
			<triangleMeasure>0</triangleMeasure>
			<rectangleMeasure>0</rectangleMeasure>
			<circleMeasure>0</circleMeasure>
			<centroidX>32</centroidX>
			<centroidY>4</centroidY>
		</spatialEntity>
		<numericStateVariable scaleAndSubsystem="Intracellular.APC">
			<name>avgClusterednessRegions</name>
			<value>0.04848534956342365</value>
		</numericStateVariable>
		<numericStateVariable scaleAndSubsystem="Intracellular.CDK1">
			<name>avgClusterednessRegions</name>
			<value>0.04848534956342365</value>
		</numericStateVariable>
		<numericStateVariable scaleAndSubsystem="Intracellular.Plk1">
			<name>avgClusterednessRegions</name>
			<value>0.04848534956342365</value>
		</numericStateVariable>
		<numericStateVariable scaleAndSubsystem="Cellular.Embryo">
			<name>avgClusterednessRegions</name>
			<value>0.04848534956342365</value>
		</numericStateVariable>
		<numericStateVariable scaleAndSubsystem="Intracellular.APC">
			<name>avgDensityRegions</name>
			<value>0.160733840044807</value>
		</numericStateVariable>
		<numericStateVariable scaleAndSubsystem="Intracellular.CDK1">
			<name>avgDensityRegions</name>
			<value>0.3199952967026655</value>
		</numericStateVariable>
		<numericStateVariable scaleAndSubsystem="Intracellular.Plk1">
			<name>avgDensityRegions</name>
			<value>0.08778328241086474</value>
		</numericStateVariable>
		<numericStateVariable scaleAndSubsystem="Cellular.Embryo">
			<name>avgDensityRegions</name>
			<value>0.5</value>
		</numericStateVariable>
	</timepoint>
	<timepoint value="49">
		<spatialEntity spatialType="region" scaleAndSubsystem="Cellular.Embryo">
			<clusteredness>1</clusteredness>
			<density>0.5</density>
			<area>1</area>
			<perimeter>4</perimeter>
			<distanceFromOrigin>12.98075498574717</distanceFromOrigin>
			<angle>0</angle>
			<triangleMeasure>0</triangleMeasure>
			<rectangleMeasure>0</rectangleMeasure>
			<circleMeasure>0</circleMeasure>
			<centroidX>23</centroidX>
			<centroidY>39</centroidY>
		</spatialEntity>
		<spatialEntity spatialType="region" scaleAndSubsystem="Cellular.Embryo">
			<clusteredness>1</clusteredness>
			<density>0.5</density>
			<area>1</area>
			<perimeter>4</perimeter>
			<distanceFromOrigin>9.192388155425117</distanceFromOrigin>
			<angle>0</angle>
			<triangleMeasure>0</triangleMeasure>
			<rectangleMeasure>0</rectangleMeasure>
			<circleMeasure>0</circleMeasure>
			<centroidX>20</centroidX>
			<centroidY>33</centroidY>
		</spatialEntity>
		<spatialEntity spatialType="region" scaleAndSubsystem="Cellular.Embryo">
			<clusteredness>1</clusteredness>
			<density>0.5</density>
			<area>1</area>
			<perimeter>4</perimeter>
			<distanceFromOrigin>9.513148795220223</distanceFromOrigin>
			<angle>0</angle>
			<triangleMeasure>0</triangleMeasure>
			<rectangleMeasure>0</rectangleMeasure>
			<circleMeasure>0</circleMeasure>
			<centroidX>17</centroidX>
			<centroidY>27</centroidY>
		</spatialEntity>
		<spatialEntity spatialType="region" scaleAndSubsystem="Cellular.Embryo">
			<clusteredness>1</clusteredness>
			<density>0.5</density>
			<area>1</area>
			<perimeter>4</perimeter>
			<distanceFromOrigin>22.94558781116753</distanceFromOrigin>
			<angle>0</angle>
			<triangleMeasure>0</triangleMeasure>
			<rectangleMeasure>0</rectangleMeasure>
			<circleMeasure>0</circleMeasure>
			<centroidX>31</centroidX>
			<centroidY>4</centroidY>
		</spatialEntity>
		<spatialEntity spatialType="region" scaleAndSubsystem="Intracellular.CDK1">
			<clusteredness>1</clusteredness>
			<density>0.3395908430510876</density>
			<area>1</area>
			<perimeter>4</perimeter>
			<distanceFromOrigin>12.98075498574717</distanceFromOrigin>
			<angle>0</angle>
			<triangleMeasure>0</triangleMeasure>
			<rectangleMeasure>0</rectangleMeasure>
			<circleMeasure>0</circleMeasure>
			<centroidX>23</centroidX>
			<centroidY>39</centroidY>
		</spatialEntity>
		<spatialEntity spatialType="region" scaleAndSubsystem="Intracellular.CDK1">
			<clusteredness>1</clusteredness>
			<density>0.3395908430510876</density>
			<area>1</area>
			<perimeter>4</perimeter>
			<distanceFromOrigin>9.192388155425117</distanceFromOrigin>
			<angle>0</angle>
			<triangleMeasure>0</triangleMeasure>
			<rectangleMeasure>0</rectangleMeasure>
			<circleMeasure>0</circleMeasure>
			<centroidX>20</centroidX>
			<centroidY>33</centroidY>
		</spatialEntity>
		<spatialEntity spatialType="region" scaleAndSubsystem="Intracellular.CDK1">
			<clusteredness>1</clusteredness>
			<density>0.3395908430510876</density>
			<area>1</area>
			<perimeter>4</perimeter>
			<distanceFromOrigin>9.513148795220223</distanceFromOrigin>
			<angle>0</angle>
			<triangleMeasure>0</triangleMeasure>
			<rectangleMeasure>0</rectangleMeasure>
			<circleMeasure>0</circleMeasure>
			<centroidX>17</centroidX>
			<centroidY>27</centroidY>
		</spatialEntity>
		<spatialEntity spatialType="region" scaleAndSubsystem="Intracellular.CDK1">
			<clusteredness>1</clusteredness>
			<density>0.3395908430510876</density>
			<area>1</area>
			<perimeter>4</perimeter>
			<distanceFromOrigin>22.94558781116753</distanceFromOrigin>
			<angle>0</angle>
			<triangleMeasure>0</triangleMeasure>
			<rectangleMeasure>0</rectangleMeasure>
			<circleMeasure>0</circleMeasure>
			<centroidX>31</centroidX>
			<centroidY>4</centroidY>
		</spatialEntity>
		<spatialEntity spatialType="region" scaleAndSubsystem="Intracellular.Plk1">
			<clusteredness>1</clusteredness>
			<density>0.09205839867685356</density>
			<area>1</area>
			<perimeter>4</perimeter>
			<distanceFromOrigin>12.98075498574717</distanceFromOrigin>
			<angle>0</angle>
			<triangleMeasure>0</triangleMeasure>
			<rectangleMeasure>0</rectangleMeasure>
			<circleMeasure>0</circleMeasure>
			<centroidX>23</centroidX>
			<centroidY>39</centroidY>
		</spatialEntity>
		<spatialEntity spatialType="region" scaleAndSubsystem="Intracellular.Plk1">
			<clusteredness>1</clusteredness>
			<density>0.09205839867685356</density>
			<area>1</area>
			<perimeter>4</perimeter>
			<distanceFromOrigin>9.192388155425117</distanceFromOrigin>
			<angle>0</angle>
			<triangleMeasure>0</triangleMeasure>
			<rectangleMeasure>0</rectangleMeasure>
			<circleMeasure>0</circleMeasure>
			<centroidX>20</centroidX>
			<centroidY>33</centroidY>
		</spatialEntity>
		<spatialEntity spatialType="region" scaleAndSubsystem="Intracellular.Plk1">
			<clusteredness>1</clusteredness>
			<density>0.09205839867685356</density>
			<area>1</area>
			<perimeter>4</perimeter>
			<distanceFromOrigin>9.513148795220223</distanceFromOrigin>
			<angle>0</angle>
			<triangleMeasure>0</triangleMeasure>
			<rectangleMeasure>0</rectangleMeasure>
			<circleMeasure>0</circleMeasure>
			<centroidX>17</centroidX>
			<centroidY>27</centroidY>
		</spatialEntity>
		<spatialEntity spatialType="region" scaleAndSubsystem="Intracellular.Plk1">
			<clusteredness>1</clusteredness>
			<density>0.09205839867685356</density>
			<area>1</area>
			<perimeter>4</perimeter>
			<distanceFromOrigin>22.94558781116753</distanceFromOrigin>
			<angle>0</angle>
			<triangleMeasure>0</triangleMeasure>
			<rectangleMeasure>0</rectangleMeasure>
			<circleMeasure>0</circleMeasure>
			<centroidX>31</centroidX>
			<centroidY>4</centroidY>
		</spatialEntity>
		<spatialEntity spatialType="region" scaleAndSubsystem="Intracellular.APC">
			<clusteredness>1</clusteredness>
			<density>0.1315987530876608</density>
			<area>1</area>
			<perimeter>4</perimeter>
			<distanceFromOrigin>12.98075498574717</distanceFromOrigin>
			<angle>0</angle>
			<triangleMeasure>0</triangleMeasure>
			<rectangleMeasure>0</rectangleMeasure>
			<circleMeasure>0</circleMeasure>
			<centroidX>23</centroidX>
			<centroidY>39</centroidY>
		</spatialEntity>
		<spatialEntity spatialType="region" scaleAndSubsystem="Intracellular.APC">
			<clusteredness>1</clusteredness>
			<density>0.1315987530876608</density>
			<area>1</area>
			<perimeter>4</perimeter>
			<distanceFromOrigin>9.192388155425117</distanceFromOrigin>
			<angle>0</angle>
			<triangleMeasure>0</triangleMeasure>
			<rectangleMeasure>0</rectangleMeasure>
			<circleMeasure>0</circleMeasure>
			<centroidX>20</centroidX>
			<centroidY>33</centroidY>
		</spatialEntity>
		<spatialEntity spatialType="region" scaleAndSubsystem="Intracellular.APC">
			<clusteredness>1</clusteredness>
			<density>0.1315987530876608</density>
			<area>1</area>
			<perimeter>4</perimeter>
			<distanceFromOrigin>9.513148795220223</distanceFromOrigin>
			<angle>0</angle>
			<triangleMeasure>0</triangleMeasure>
			<rectangleMeasure>0</rectangleMeasure>
			<circleMeasure>0</circleMeasure>
			<centroidX>17</centroidX>
			<centroidY>27</centroidY>
		</spatialEntity>
		<spatialEntity spatialType="region" scaleAndSubsystem="Intracellular.APC">
			<clusteredness>1</clusteredness>
			<density>0.1315987530876608</density>
			<area>1</area>
			<perimeter>4</perimeter>
			<distanceFromOrigin>22.94558781116753</distanceFromOrigin>
			<angle>0</angle>
			<triangleMeasure>0</triangleMeasure>
			<rectangleMeasure>0</rectangleMeasure>
			<circleMeasure>0</circleMeasure>
			<centroidX>31</centroidX>
			<centroidY>4</centroidY>
		</spatialEntity>
		<numericStateVariable scaleAndSubsystem="Intracellular.APC">
			<name>avgClusterednessRegions</name>
			<value>0.04971932993007757</value>
		</numericStateVariable>
		<numericStateVariable scaleAndSubsystem="Intracellular.CDK1">
			<name>avgClusterednessRegions</name>
			<value>0.04971932993007757</value>
		</numericStateVariable>
		<numericStateVariable scaleAndSubsystem="Intracellular.Plk1">
			<name>avgClusterednessRegions</name>
			<value>0.04971932993007757</value>
		</numericStateVariable>
		<numericStateVariable scaleAndSubsystem="Cellular.Embryo">
			<name>avgClusterednessRegions</name>
			<value>0.04971932993007757</value>
		</numericStateVariable>
		<numericStateVariable scaleAndSubsystem="Intracellular.APC">
			<name>avgDensityRegions</name>
			<value>0.1315987530876608</value>
		</numericStateVariable>
		<numericStateVariable scaleAndSubsystem="Intracellular.CDK1">
			<name>avgDensityRegions</name>
			<value>0.3395908430510876</value>
		</numericStateVariable>
		<numericStateVariable scaleAndSubsystem="Intracellular.Plk1">
			<name>avgDensityRegions</name>
			<value>0.09205839867685356</value>
		</numericStateVariable>
		<numericStateVariable scaleAndSubsystem="Cellular.Embryo">
			<name>avgDensityRegions</name>
			<value>0.5</value>
		</numericStateVariable>
	</timepoint>
	<timepoint value="50">
		<spatialEntity spatialType="region" scaleAndSubsystem="Cellular.Embryo">
			<clusteredness>1</clusteredness>
			<density>0.5</density>
			<area>1</area>
			<perimeter>4</perimeter>
			<distanceFromOrigin>12.98075498574717</distanceFromOrigin>
			<angle>0</angle>
			<triangleMeasure>0</triangleMeasure>
			<rectangleMeasure>0</rectangleMeasure>
			<circleMeasure>0</circleMeasure>
			<centroidX>23</centroidX>
			<centroidY>39</centroidY>
		</spatialEntity>
		<spatialEntity spatialType="region" scaleAndSubsystem="Cellular.Embryo">
			<clusteredness>1</clusteredness>
			<density>0.5</density>
			<area>1</area>
			<perimeter>4</perimeter>
			<distanceFromOrigin>9.924716620639604</distanceFromOrigin>
			<angle>0</angle>
			<triangleMeasure>0</triangleMeasure>
			<rectangleMeasure>0</rectangleMeasure>
			<circleMeasure>0</circleMeasure>
			<centroidX>19</centroidX>
			<centroidY>33</centroidY>
		</spatialEntity>
		<spatialEntity spatialType="region" scaleAndSubsystem="Cellular.Embryo">
			<clusteredness>1</clusteredness>
			<density>0.5</density>
			<area>1</area>
			<perimeter>4</perimeter>
			<distanceFromOrigin>9.513148795220223</distanceFromOrigin>
			<angle>0</angle>
			<triangleMeasure>0</triangleMeasure>
			<rectangleMeasure>0</rectangleMeasure>
			<circleMeasure>0</circleMeasure>
			<centroidX>17</centroidX>
			<centroidY>27</centroidY>
		</spatialEntity>
		<spatialEntity spatialType="region" scaleAndSubsystem="Cellular.Embryo">
			<clusteredness>1</clusteredness>
			<density>0.5</density>
			<area>1</area>
			<perimeter>4</perimeter>
			<distanceFromOrigin>23.16246964380094</distanceFromOrigin>
			<angle>0</angle>
			<triangleMeasure>0</triangleMeasure>
			<rectangleMeasure>0</rectangleMeasure>
			<circleMeasure>0</circleMeasure>
			<centroidX>32</centroidX>
			<centroidY>4</centroidY>
		</spatialEntity>
		<spatialEntity spatialType="region" scaleAndSubsystem="Intracellular.CDK1">
			<clusteredness>1</clusteredness>
			<density>0.3591863893995098</density>
			<area>1</area>
			<perimeter>4</perimeter>
			<distanceFromOrigin>12.98075498574717</distanceFromOrigin>
			<angle>0</angle>
			<triangleMeasure>0</triangleMeasure>
			<rectangleMeasure>0</rectangleMeasure>
			<circleMeasure>0</circleMeasure>
			<centroidX>23</centroidX>
			<centroidY>39</centroidY>
		</spatialEntity>
		<spatialEntity spatialType="region" scaleAndSubsystem="Intracellular.CDK1">
			<clusteredness>1</clusteredness>
			<density>0.3591863893995098</density>
			<area>1</area>
			<perimeter>4</perimeter>
			<distanceFromOrigin>9.924716620639604</distanceFromOrigin>
			<angle>0</angle>
			<triangleMeasure>0</triangleMeasure>
			<rectangleMeasure>0</rectangleMeasure>
			<circleMeasure>0</circleMeasure>
			<centroidX>19</centroidX>
			<centroidY>33</centroidY>
		</spatialEntity>
		<spatialEntity spatialType="region" scaleAndSubsystem="Intracellular.CDK1">
			<clusteredness>1</clusteredness>
			<density>0.3591863893995098</density>
			<area>1</area>
			<perimeter>4</perimeter>
			<distanceFromOrigin>9.513148795220223</distanceFromOrigin>
			<angle>0</angle>
			<triangleMeasure>0</triangleMeasure>
			<rectangleMeasure>0</rectangleMeasure>
			<circleMeasure>0</circleMeasure>
			<centroidX>17</centroidX>
			<centroidY>27</centroidY>
		</spatialEntity>
		<spatialEntity spatialType="region" scaleAndSubsystem="Intracellular.CDK1">
			<clusteredness>1</clusteredness>
			<density>0.3591863893995098</density>
			<area>1</area>
			<perimeter>4</perimeter>
			<distanceFromOrigin>23.16246964380094</distanceFromOrigin>
			<angle>0</angle>
			<triangleMeasure>0</triangleMeasure>
			<rectangleMeasure>0</rectangleMeasure>
			<circleMeasure>0</circleMeasure>
			<centroidX>32</centroidX>
			<centroidY>4</centroidY>
		</spatialEntity>
		<spatialEntity spatialType="region" scaleAndSubsystem="Intracellular.Plk1">
			<clusteredness>1</clusteredness>
			<density>0.1062727161482269</density>
			<area>1</area>
			<perimeter>4</perimeter>
			<distanceFromOrigin>12.98075498574717</distanceFromOrigin>
			<angle>0</angle>
			<triangleMeasure>0</triangleMeasure>
			<rectangleMeasure>0</rectangleMeasure>
			<circleMeasure>0</circleMeasure>
			<centroidX>23</centroidX>
			<centroidY>39</centroidY>
		</spatialEntity>
		<spatialEntity spatialType="region" scaleAndSubsystem="Intracellular.Plk1">
			<clusteredness>1</clusteredness>
			<density>0.1062727161482269</density>
			<area>1</area>
			<perimeter>4</perimeter>
			<distanceFromOrigin>9.924716620639604</distanceFromOrigin>
			<angle>0</angle>
			<triangleMeasure>0</triangleMeasure>
			<rectangleMeasure>0</rectangleMeasure>
			<circleMeasure>0</circleMeasure>
			<centroidX>19</centroidX>
			<centroidY>33</centroidY>
		</spatialEntity>
		<spatialEntity spatialType="region" scaleAndSubsystem="Intracellular.Plk1">
			<clusteredness>1</clusteredness>
			<density>0.1062727161482269</density>
			<area>1</area>
			<perimeter>4</perimeter>
			<distanceFromOrigin>9.513148795220223</distanceFromOrigin>
			<angle>0</angle>
			<triangleMeasure>0</triangleMeasure>
			<rectangleMeasure>0</rectangleMeasure>
			<circleMeasure>0</circleMeasure>
			<centroidX>17</centroidX>
			<centroidY>27</centroidY>
		</spatialEntity>
		<spatialEntity spatialType="region" scaleAndSubsystem="Intracellular.Plk1">
			<clusteredness>1</clusteredness>
			<density>0.1062727161482269</density>
			<area>1</area>
			<perimeter>4</perimeter>
			<distanceFromOrigin>23.16246964380094</distanceFromOrigin>
			<angle>0</angle>
			<triangleMeasure>0</triangleMeasure>
			<rectangleMeasure>0</rectangleMeasure>
			<circleMeasure>0</circleMeasure>
			<centroidX>32</centroidX>
			<centroidY>4</centroidY>
		</spatialEntity>
		<spatialEntity spatialType="region" scaleAndSubsystem="Intracellular.APC">
			<clusteredness>1</clusteredness>
			<density>0.1077462514241536</density>
			<area>1</area>
			<perimeter>4</perimeter>
			<distanceFromOrigin>12.98075498574717</distanceFromOrigin>
			<angle>0</angle>
			<triangleMeasure>0</triangleMeasure>
			<rectangleMeasure>0</rectangleMeasure>
			<circleMeasure>0</circleMeasure>
			<centroidX>23</centroidX>
			<centroidY>39</centroidY>
		</spatialEntity>
		<spatialEntity spatialType="region" scaleAndSubsystem="Intracellular.APC">
			<clusteredness>1</clusteredness>
			<density>0.1077462514241536</density>
			<area>1</area>
			<perimeter>4</perimeter>
			<distanceFromOrigin>9.924716620639604</distanceFromOrigin>
			<angle>0</angle>
			<triangleMeasure>0</triangleMeasure>
			<rectangleMeasure>0</rectangleMeasure>
			<circleMeasure>0</circleMeasure>
			<centroidX>19</centroidX>
			<centroidY>33</centroidY>
		</spatialEntity>
		<spatialEntity spatialType="region" scaleAndSubsystem="Intracellular.APC">
			<clusteredness>1</clusteredness>
			<density>0.1077462514241536</density>
			<area>1</area>
			<perimeter>4</perimeter>
			<distanceFromOrigin>9.513148795220223</distanceFromOrigin>
			<angle>0</angle>
			<triangleMeasure>0</triangleMeasure>
			<rectangleMeasure>0</rectangleMeasure>
			<circleMeasure>0</circleMeasure>
			<centroidX>17</centroidX>
			<centroidY>27</centroidY>
		</spatialEntity>
		<spatialEntity spatialType="region" scaleAndSubsystem="Intracellular.APC">
			<clusteredness>1</clusteredness>
			<density>0.1077462514241536</density>
			<area>1</area>
			<perimeter>4</perimeter>
			<distanceFromOrigin>23.16246964380094</distanceFromOrigin>
			<angle>0</angle>
			<triangleMeasure>0</triangleMeasure>
			<rectangleMeasure>0</rectangleMeasure>
			<circleMeasure>0</circleMeasure>
			<centroidX>32</centroidX>
			<centroidY>4</centroidY>
		</spatialEntity>
		<numericStateVariable scaleAndSubsystem="Intracellular.APC">
			<name>avgClusterednessRegions</name>
			<value>0.04904755960854192</value>
		</numericStateVariable>
		<numericStateVariable scaleAndSubsystem="Intracellular.CDK1">
			<name>avgClusterednessRegions</name>
			<value>0.04904755960854192</value>
		</numericStateVariable>
		<numericStateVariable scaleAndSubsystem="Intracellular.Plk1">
			<name>avgClusterednessRegions</name>
			<value>0.04904755960854192</value>
		</numericStateVariable>
		<numericStateVariable scaleAndSubsystem="Cellular.Embryo">
			<name>avgClusterednessRegions</name>
			<value>0.04904755960854192</value>
		</numericStateVariable>
		<numericStateVariable scaleAndSubsystem="Intracellular.APC">
			<name>avgDensityRegions</name>
			<value>0.1077462514241536</value>
		</numericStateVariable>
		<numericStateVariable scaleAndSubsystem="Intracellular.CDK1">
			<name>avgDensityRegions</name>
			<value>0.3591863893995098</value>
		</numericStateVariable>
		<numericStateVariable scaleAndSubsystem="Intracellular.Plk1">
			<name>avgDensityRegions</name>
			<value>0.1062727161482269</value>
		</numericStateVariable>
		<numericStateVariable scaleAndSubsystem="Cellular.Embryo">
			<name>avgDensityRegions</name>
			<value>0.5</value>
		</numericStateVariable>
	</timepoint>
	<timepoint value="51">
		<spatialEntity spatialType="region" scaleAndSubsystem="Cellular.Embryo">
			<clusteredness>1</clusteredness>
			<density>0.5</density>
			<area>1</area>
			<perimeter>4</perimeter>
			<distanceFromOrigin>12.98075498574717</distanceFromOrigin>
			<angle>0</angle>
			<triangleMeasure>0</triangleMeasure>
			<rectangleMeasure>0</rectangleMeasure>
			<circleMeasure>0</circleMeasure>
			<centroidX>23</centroidX>
			<centroidY>39</centroidY>
		</spatialEntity>
		<spatialEntity spatialType="region" scaleAndSubsystem="Cellular.Embryo">
			<clusteredness>1</clusteredness>
			<density>0.5</density>
			<area>1</area>
			<perimeter>4</perimeter>
			<distanceFromOrigin>9.924716620639604</distanceFromOrigin>
			<angle>0</angle>
			<triangleMeasure>0</triangleMeasure>
			<rectangleMeasure>0</rectangleMeasure>
			<circleMeasure>0</circleMeasure>
			<centroidX>19</centroidX>
			<centroidY>33</centroidY>
		</spatialEntity>
		<spatialEntity spatialType="region" scaleAndSubsystem="Cellular.Embryo">
			<clusteredness>1</clusteredness>
			<density>0.5</density>
			<area>1</area>
			<perimeter>4</perimeter>
			<distanceFromOrigin>10.51189802081432</distanceFromOrigin>
			<angle>0</angle>
			<triangleMeasure>0</triangleMeasure>
			<rectangleMeasure>0</rectangleMeasure>
			<circleMeasure>0</circleMeasure>
			<centroidX>16</centroidX>
			<centroidY>27</centroidY>
		</spatialEntity>
		<spatialEntity spatialType="region" scaleAndSubsystem="Cellular.Embryo">
			<clusteredness>1</clusteredness>
			<density>0.5</density>
			<area>1</area>
			<perimeter>4</perimeter>
			<distanceFromOrigin>23.16246964380094</distanceFromOrigin>
			<angle>0</angle>
			<triangleMeasure>0</triangleMeasure>
			<rectangleMeasure>0</rectangleMeasure>
			<circleMeasure>0</circleMeasure>
			<centroidX>32</centroidX>
			<centroidY>4</centroidY>
		</spatialEntity>
		<spatialEntity spatialType="region" scaleAndSubsystem="Intracellular.CDK1">
			<clusteredness>1</clusteredness>
			<density>0.378781935747932</density>
			<area>1</area>
			<perimeter>4</perimeter>
			<distanceFromOrigin>12.98075498574717</distanceFromOrigin>
			<angle>0</angle>
			<triangleMeasure>0</triangleMeasure>
			<rectangleMeasure>0</rectangleMeasure>
			<circleMeasure>0</circleMeasure>
			<centroidX>23</centroidX>
			<centroidY>39</centroidY>
		</spatialEntity>
		<spatialEntity spatialType="region" scaleAndSubsystem="Intracellular.CDK1">
			<clusteredness>1</clusteredness>
			<density>0.378781935747932</density>
			<area>1</area>
			<perimeter>4</perimeter>
			<distanceFromOrigin>9.924716620639604</distanceFromOrigin>
			<angle>0</angle>
			<triangleMeasure>0</triangleMeasure>
			<rectangleMeasure>0</rectangleMeasure>
			<circleMeasure>0</circleMeasure>
			<centroidX>19</centroidX>
			<centroidY>33</centroidY>
		</spatialEntity>
		<spatialEntity spatialType="region" scaleAndSubsystem="Intracellular.CDK1">
			<clusteredness>1</clusteredness>
			<density>0.378781935747932</density>
			<area>1</area>
			<perimeter>4</perimeter>
			<distanceFromOrigin>10.51189802081432</distanceFromOrigin>
			<angle>0</angle>
			<triangleMeasure>0</triangleMeasure>
			<rectangleMeasure>0</rectangleMeasure>
			<circleMeasure>0</circleMeasure>
			<centroidX>16</centroidX>
			<centroidY>27</centroidY>
		</spatialEntity>
		<spatialEntity spatialType="region" scaleAndSubsystem="Intracellular.CDK1">
			<clusteredness>1</clusteredness>
			<density>0.378781935747932</density>
			<area>1</area>
			<perimeter>4</perimeter>
			<distanceFromOrigin>23.16246964380094</distanceFromOrigin>
			<angle>0</angle>
			<triangleMeasure>0</triangleMeasure>
			<rectangleMeasure>0</rectangleMeasure>
			<circleMeasure>0</circleMeasure>
			<centroidX>32</centroidX>
			<centroidY>4</centroidY>
		</spatialEntity>
		<spatialEntity spatialType="region" scaleAndSubsystem="Intracellular.Plk1">
			<clusteredness>1</clusteredness>
			<density>0.132100512934666</density>
			<area>1</area>
			<perimeter>4</perimeter>
			<distanceFromOrigin>12.98075498574717</distanceFromOrigin>
			<angle>0</angle>
			<triangleMeasure>0</triangleMeasure>
			<rectangleMeasure>0</rectangleMeasure>
			<circleMeasure>0</circleMeasure>
			<centroidX>23</centroidX>
			<centroidY>39</centroidY>
		</spatialEntity>
		<spatialEntity spatialType="region" scaleAndSubsystem="Intracellular.Plk1">
			<clusteredness>1</clusteredness>
			<density>0.132100512934666</density>
			<area>1</area>
			<perimeter>4</perimeter>
			<distanceFromOrigin>9.924716620639604</distanceFromOrigin>
			<angle>0</angle>
			<triangleMeasure>0</triangleMeasure>
			<rectangleMeasure>0</rectangleMeasure>
			<circleMeasure>0</circleMeasure>
			<centroidX>19</centroidX>
			<centroidY>33</centroidY>
		</spatialEntity>
		<spatialEntity spatialType="region" scaleAndSubsystem="Intracellular.Plk1">
			<clusteredness>1</clusteredness>
			<density>0.132100512934666</density>
			<area>1</area>
			<perimeter>4</perimeter>
			<distanceFromOrigin>10.51189802081432</distanceFromOrigin>
			<angle>0</angle>
			<triangleMeasure>0</triangleMeasure>
			<rectangleMeasure>0</rectangleMeasure>
			<circleMeasure>0</circleMeasure>
			<centroidX>16</centroidX>
			<centroidY>27</centroidY>
		</spatialEntity>
		<spatialEntity spatialType="region" scaleAndSubsystem="Intracellular.Plk1">
			<clusteredness>1</clusteredness>
			<density>0.132100512934666</density>
			<area>1</area>
			<perimeter>4</perimeter>
			<distanceFromOrigin>23.16246964380094</distanceFromOrigin>
			<angle>0</angle>
			<triangleMeasure>0</triangleMeasure>
			<rectangleMeasure>0</rectangleMeasure>
			<circleMeasure>0</circleMeasure>
			<centroidX>32</centroidX>
			<centroidY>4</centroidY>
		</spatialEntity>
		<spatialEntity spatialType="region" scaleAndSubsystem="Intracellular.APC">
			<clusteredness>1</clusteredness>
			<density>0.08822584713206572</density>
			<area>1</area>
			<perimeter>4</perimeter>
			<distanceFromOrigin>12.98075498574717</distanceFromOrigin>
			<angle>0</angle>
			<triangleMeasure>0</triangleMeasure>
			<rectangleMeasure>0</rectangleMeasure>
			<circleMeasure>0</circleMeasure>
			<centroidX>23</centroidX>
			<centroidY>39</centroidY>
		</spatialEntity>
		<spatialEntity spatialType="region" scaleAndSubsystem="Intracellular.APC">
			<clusteredness>1</clusteredness>
			<density>0.08822584713206572</density>
			<area>1</area>
			<perimeter>4</perimeter>
			<distanceFromOrigin>9.924716620639604</distanceFromOrigin>
			<angle>0</angle>
			<triangleMeasure>0</triangleMeasure>
			<rectangleMeasure>0</rectangleMeasure>
			<circleMeasure>0</circleMeasure>
			<centroidX>19</centroidX>
			<centroidY>33</centroidY>
		</spatialEntity>
		<spatialEntity spatialType="region" scaleAndSubsystem="Intracellular.APC">
			<clusteredness>1</clusteredness>
			<density>0.08822584713206572</density>
			<area>1</area>
			<perimeter>4</perimeter>
			<distanceFromOrigin>10.51189802081432</distanceFromOrigin>
			<angle>0</angle>
			<triangleMeasure>0</triangleMeasure>
			<rectangleMeasure>0</rectangleMeasure>
			<circleMeasure>0</circleMeasure>
			<centroidX>16</centroidX>
			<centroidY>27</centroidY>
		</spatialEntity>
		<spatialEntity spatialType="region" scaleAndSubsystem="Intracellular.APC">
			<clusteredness>1</clusteredness>
			<density>0.08822584713206572</density>
			<area>1</area>
			<perimeter>4</perimeter>
			<distanceFromOrigin>23.16246964380094</distanceFromOrigin>
			<angle>0</angle>
			<triangleMeasure>0</triangleMeasure>
			<rectangleMeasure>0</rectangleMeasure>
			<circleMeasure>0</circleMeasure>
			<centroidX>32</centroidX>
			<centroidY>4</centroidY>
		</spatialEntity>
		<numericStateVariable scaleAndSubsystem="Intracellular.APC">
			<name>avgClusterednessRegions</name>
			<value>0.04848534956342365</value>
		</numericStateVariable>
		<numericStateVariable scaleAndSubsystem="Intracellular.CDK1">
			<name>avgClusterednessRegions</name>
			<value>0.04848534956342365</value>
		</numericStateVariable>
		<numericStateVariable scaleAndSubsystem="Intracellular.Plk1">
			<name>avgClusterednessRegions</name>
			<value>0.04848534956342365</value>
		</numericStateVariable>
		<numericStateVariable scaleAndSubsystem="Cellular.Embryo">
			<name>avgClusterednessRegions</name>
			<value>0.04848534956342365</value>
		</numericStateVariable>
		<numericStateVariable scaleAndSubsystem="Intracellular.APC">
			<name>avgDensityRegions</name>
			<value>0.08822584713206572</value>
		</numericStateVariable>
		<numericStateVariable scaleAndSubsystem="Intracellular.CDK1">
			<name>avgDensityRegions</name>
			<value>0.378781935747932</value>
		</numericStateVariable>
		<numericStateVariable scaleAndSubsystem="Intracellular.Plk1">
			<name>avgDensityRegions</name>
			<value>0.132100512934666</value>
		</numericStateVariable>
		<numericStateVariable scaleAndSubsystem="Cellular.Embryo">
			<name>avgDensityRegions</name>
			<value>0.5</value>
		</numericStateVariable>
	</timepoint>
	<timepoint value="52">
		<spatialEntity spatialType="region" scaleAndSubsystem="Cellular.Embryo">
			<clusteredness>1</clusteredness>
			<density>0.5</density>
			<area>1</area>
			<perimeter>4</perimeter>
			<distanceFromOrigin>12.98075498574717</distanceFromOrigin>
			<angle>0</angle>
			<triangleMeasure>0</triangleMeasure>
			<rectangleMeasure>0</rectangleMeasure>
			<circleMeasure>0</circleMeasure>
			<centroidX>23</centroidX>
			<centroidY>39</centroidY>
		</spatialEntity>
		<spatialEntity spatialType="region" scaleAndSubsystem="Cellular.Embryo">
			<clusteredness>1</clusteredness>
			<density>0.5</density>
			<area>1</area>
			<perimeter>4</perimeter>
			<distanceFromOrigin>10.70046727951635</distanceFromOrigin>
			<angle>0</angle>
			<triangleMeasure>0</triangleMeasure>
			<rectangleMeasure>0</rectangleMeasure>
			<circleMeasure>0</circleMeasure>
			<centroidX>18</centroidX>
			<centroidY>33</centroidY>
		</spatialEntity>
		<spatialEntity spatialType="region" scaleAndSubsystem="Cellular.Embryo">
			<clusteredness>1</clusteredness>
			<density>0.5</density>
			<area>1</area>
			<perimeter>4</perimeter>
			<distanceFromOrigin>10.60660171779821</distanceFromOrigin>
			<angle>0</angle>
			<triangleMeasure>0</triangleMeasure>
			<rectangleMeasure>0</rectangleMeasure>
			<circleMeasure>0</circleMeasure>
			<centroidX>16</centroidX>
			<centroidY>28</centroidY>
		</spatialEntity>
		<spatialEntity spatialType="region" scaleAndSubsystem="Cellular.Embryo">
			<clusteredness>1</clusteredness>
			<density>0.5</density>
			<area>1</area>
			<perimeter>4</perimeter>
			<distanceFromOrigin>24.38237068047322</distanceFromOrigin>
			<angle>0</angle>
			<triangleMeasure>0</triangleMeasure>
			<rectangleMeasure>0</rectangleMeasure>
			<circleMeasure>0</circleMeasure>
			<centroidX>33</centroidX>
			<centroidY>3</centroidY>
		</spatialEntity>
		<spatialEntity spatialType="region" scaleAndSubsystem="Intracellular.CDK1">
			<clusteredness>1</clusteredness>
			<density>0.3983774820963542</density>
			<area>1</area>
			<perimeter>4</perimeter>
			<distanceFromOrigin>12.98075498574717</distanceFromOrigin>
			<angle>0</angle>
			<triangleMeasure>0</triangleMeasure>
			<rectangleMeasure>0</rectangleMeasure>
			<circleMeasure>0</circleMeasure>
			<centroidX>23</centroidX>
			<centroidY>39</centroidY>
		</spatialEntity>
		<spatialEntity spatialType="region" scaleAndSubsystem="Intracellular.CDK1">
			<clusteredness>1</clusteredness>
			<density>0.3983774820963542</density>
			<area>1</area>
			<perimeter>4</perimeter>
			<distanceFromOrigin>10.70046727951635</distanceFromOrigin>
			<angle>0</angle>
			<triangleMeasure>0</triangleMeasure>
			<rectangleMeasure>0</rectangleMeasure>
			<circleMeasure>0</circleMeasure>
			<centroidX>18</centroidX>
			<centroidY>33</centroidY>
		</spatialEntity>
		<spatialEntity spatialType="region" scaleAndSubsystem="Intracellular.CDK1">
			<clusteredness>1</clusteredness>
			<density>0.3983774820963542</density>
			<area>1</area>
			<perimeter>4</perimeter>
			<distanceFromOrigin>10.60660171779821</distanceFromOrigin>
			<angle>0</angle>
			<triangleMeasure>0</triangleMeasure>
			<rectangleMeasure>0</rectangleMeasure>
			<circleMeasure>0</circleMeasure>
			<centroidX>16</centroidX>
			<centroidY>28</centroidY>
		</spatialEntity>
		<spatialEntity spatialType="region" scaleAndSubsystem="Intracellular.CDK1">
			<clusteredness>1</clusteredness>
			<density>0.3983774820963542</density>
			<area>1</area>
			<perimeter>4</perimeter>
			<distanceFromOrigin>24.38237068047322</distanceFromOrigin>
			<angle>0</angle>
			<triangleMeasure>0</triangleMeasure>
			<rectangleMeasure>0</rectangleMeasure>
			<circleMeasure>0</circleMeasure>
			<centroidX>33</centroidX>
			<centroidY>3</centroidY>
		</spatialEntity>
		<spatialEntity spatialType="region" scaleAndSubsystem="Intracellular.Plk1">
			<clusteredness>1</clusteredness>
			<density>0.1706961987065334</density>
			<area>1</area>
			<perimeter>4</perimeter>
			<distanceFromOrigin>12.98075498574717</distanceFromOrigin>
			<angle>0</angle>
			<triangleMeasure>0</triangleMeasure>
			<rectangleMeasure>0</rectangleMeasure>
			<circleMeasure>0</circleMeasure>
			<centroidX>23</centroidX>
			<centroidY>39</centroidY>
		</spatialEntity>
		<spatialEntity spatialType="region" scaleAndSubsystem="Intracellular.Plk1">
			<clusteredness>1</clusteredness>
			<density>0.1706961987065334</density>
			<area>1</area>
			<perimeter>4</perimeter>
			<distanceFromOrigin>10.70046727951635</distanceFromOrigin>
			<angle>0</angle>
			<triangleMeasure>0</triangleMeasure>
			<rectangleMeasure>0</rectangleMeasure>
			<circleMeasure>0</circleMeasure>
			<centroidX>18</centroidX>
			<centroidY>33</centroidY>
		</spatialEntity>
		<spatialEntity spatialType="region" scaleAndSubsystem="Intracellular.Plk1">
			<clusteredness>1</clusteredness>
			<density>0.1706961987065334</density>
			<area>1</area>
			<perimeter>4</perimeter>
			<distanceFromOrigin>10.60660171779821</distanceFromOrigin>
			<angle>0</angle>
			<triangleMeasure>0</triangleMeasure>
			<rectangleMeasure>0</rectangleMeasure>
			<circleMeasure>0</circleMeasure>
			<centroidX>16</centroidX>
			<centroidY>28</centroidY>
		</spatialEntity>
		<spatialEntity spatialType="region" scaleAndSubsystem="Intracellular.Plk1">
			<clusteredness>1</clusteredness>
			<density>0.1706961987065334</density>
			<area>1</area>
			<perimeter>4</perimeter>
			<distanceFromOrigin>24.38237068047322</distanceFromOrigin>
			<angle>0</angle>
			<triangleMeasure>0</triangleMeasure>
			<rectangleMeasure>0</rectangleMeasure>
			<circleMeasure>0</circleMeasure>
			<centroidX>33</centroidX>
			<centroidY>3</centroidY>
		</spatialEntity>
		<spatialEntity spatialType="region" scaleAndSubsystem="Intracellular.APC">
			<clusteredness>1</clusteredness>
			<density>0.0723112143722235</density>
			<area>1</area>
			<perimeter>4</perimeter>
			<distanceFromOrigin>12.98075498574717</distanceFromOrigin>
			<angle>0</angle>
			<triangleMeasure>0</triangleMeasure>
			<rectangleMeasure>0</rectangleMeasure>
			<circleMeasure>0</circleMeasure>
			<centroidX>23</centroidX>
			<centroidY>39</centroidY>
		</spatialEntity>
		<spatialEntity spatialType="region" scaleAndSubsystem="Intracellular.APC">
			<clusteredness>1</clusteredness>
			<density>0.0723112143722235</density>
			<area>1</area>
			<perimeter>4</perimeter>
			<distanceFromOrigin>10.70046727951635</distanceFromOrigin>
			<angle>0</angle>
			<triangleMeasure>0</triangleMeasure>
			<rectangleMeasure>0</rectangleMeasure>
			<circleMeasure>0</circleMeasure>
			<centroidX>18</centroidX>
			<centroidY>33</centroidY>
		</spatialEntity>
		<spatialEntity spatialType="region" scaleAndSubsystem="Intracellular.APC">
			<clusteredness>1</clusteredness>
			<density>0.0723112143722235</density>
			<area>1</area>
			<perimeter>4</perimeter>
			<distanceFromOrigin>10.60660171779821</distanceFromOrigin>
			<angle>0</angle>
			<triangleMeasure>0</triangleMeasure>
			<rectangleMeasure>0</rectangleMeasure>
			<circleMeasure>0</circleMeasure>
			<centroidX>16</centroidX>
			<centroidY>28</centroidY>
		</spatialEntity>
		<spatialEntity spatialType="region" scaleAndSubsystem="Intracellular.APC">
			<clusteredness>1</clusteredness>
			<density>0.0723112143722235</density>
			<area>1</area>
			<perimeter>4</perimeter>
			<distanceFromOrigin>24.38237068047322</distanceFromOrigin>
			<angle>0</angle>
			<triangleMeasure>0</triangleMeasure>
			<rectangleMeasure>0</rectangleMeasure>
			<circleMeasure>0</circleMeasure>
			<centroidX>33</centroidX>
			<centroidY>3</centroidY>
		</spatialEntity>
		<numericStateVariable scaleAndSubsystem="Intracellular.APC">
			<name>avgClusterednessRegions</name>
			<value>0.04710672265876854</value>
		</numericStateVariable>
		<numericStateVariable scaleAndSubsystem="Intracellular.CDK1">
			<name>avgClusterednessRegions</name>
			<value>0.04710672265876854</value>
		</numericStateVariable>
		<numericStateVariable scaleAndSubsystem="Intracellular.Plk1">
			<name>avgClusterednessRegions</name>
			<value>0.04710672265876854</value>
		</numericStateVariable>
		<numericStateVariable scaleAndSubsystem="Cellular.Embryo">
			<name>avgClusterednessRegions</name>
			<value>0.04710672265876854</value>
		</numericStateVariable>
		<numericStateVariable scaleAndSubsystem="Intracellular.APC">
			<name>avgDensityRegions</name>
			<value>0.0723112143722235</value>
		</numericStateVariable>
		<numericStateVariable scaleAndSubsystem="Intracellular.CDK1">
			<name>avgDensityRegions</name>
			<value>0.3983774820963542</value>
		</numericStateVariable>
		<numericStateVariable scaleAndSubsystem="Intracellular.Plk1">
			<name>avgDensityRegions</name>
			<value>0.1706961987065334</value>
		</numericStateVariable>
		<numericStateVariable scaleAndSubsystem="Cellular.Embryo">
			<name>avgDensityRegions</name>
			<value>0.5</value>
		</numericStateVariable>
	</timepoint>
	<timepoint value="53">
		<spatialEntity spatialType="region" scaleAndSubsystem="Cellular.Embryo">
			<clusteredness>1</clusteredness>
			<density>0.5</density>
			<area>1</area>
			<perimeter>4</perimeter>
			<distanceFromOrigin>12.98075498574717</distanceFromOrigin>
			<angle>0</angle>
			<triangleMeasure>0</triangleMeasure>
			<rectangleMeasure>0</rectangleMeasure>
			<circleMeasure>0</circleMeasure>
			<centroidX>23</centroidX>
			<centroidY>39</centroidY>
		</spatialEntity>
		<spatialEntity spatialType="region" scaleAndSubsystem="Cellular.Embryo">
			<clusteredness>1</clusteredness>
			<density>0.5</density>
			<area>1</area>
			<perimeter>4</perimeter>
			<distanceFromOrigin>10.70046727951635</distanceFromOrigin>
			<angle>0</angle>
			<triangleMeasure>0</triangleMeasure>
			<rectangleMeasure>0</rectangleMeasure>
			<circleMeasure>0</circleMeasure>
			<centroidX>18</centroidX>
			<centroidY>33</centroidY>
		</spatialEntity>
		<spatialEntity spatialType="region" scaleAndSubsystem="Cellular.Embryo">
			<clusteredness>1</clusteredness>
			<density>0.5</density>
			<area>1</area>
			<perimeter>4</perimeter>
			<distanceFromOrigin>10.51189802081432</distanceFromOrigin>
			<angle>0</angle>
			<triangleMeasure>0</triangleMeasure>
			<rectangleMeasure>0</rectangleMeasure>
			<circleMeasure>0</circleMeasure>
			<centroidX>16</centroidX>
			<centroidY>27</centroidY>
		</spatialEntity>
		<spatialEntity spatialType="region" scaleAndSubsystem="Cellular.Embryo">
			<clusteredness>1</clusteredness>
			<density>0.5</density>
			<area>1</area>
			<perimeter>4</perimeter>
			<distanceFromOrigin>23.71708245126284</distanceFromOrigin>
			<angle>0</angle>
			<triangleMeasure>0</triangleMeasure>
			<rectangleMeasure>0</rectangleMeasure>
			<circleMeasure>0</circleMeasure>
			<centroidX>34</centroidX>
			<centroidY>4</centroidY>
		</spatialEntity>
		<spatialEntity spatialType="region" scaleAndSubsystem="Intracellular.CDK1">
			<clusteredness>1</clusteredness>
			<density>0.4179730284447764</density>
			<area>1</area>
			<perimeter>4</perimeter>
			<distanceFromOrigin>12.98075498574717</distanceFromOrigin>
			<angle>0</angle>
			<triangleMeasure>0</triangleMeasure>
			<rectangleMeasure>0</rectangleMeasure>
			<circleMeasure>0</circleMeasure>
			<centroidX>23</centroidX>
			<centroidY>39</centroidY>
		</spatialEntity>
		<spatialEntity spatialType="region" scaleAndSubsystem="Intracellular.CDK1">
			<clusteredness>1</clusteredness>
			<density>0.4179730284447764</density>
			<area>1</area>
			<perimeter>4</perimeter>
			<distanceFromOrigin>10.70046727951635</distanceFromOrigin>
			<angle>0</angle>
			<triangleMeasure>0</triangleMeasure>
			<rectangleMeasure>0</rectangleMeasure>
			<circleMeasure>0</circleMeasure>
			<centroidX>18</centroidX>
			<centroidY>33</centroidY>
		</spatialEntity>
		<spatialEntity spatialType="region" scaleAndSubsystem="Intracellular.CDK1">
			<clusteredness>1</clusteredness>
			<density>0.4179730284447764</density>
			<area>1</area>
			<perimeter>4</perimeter>
			<distanceFromOrigin>10.51189802081432</distanceFromOrigin>
			<angle>0</angle>
			<triangleMeasure>0</triangleMeasure>
			<rectangleMeasure>0</rectangleMeasure>
			<circleMeasure>0</circleMeasure>
			<centroidX>16</centroidX>
			<centroidY>27</centroidY>
		</spatialEntity>
		<spatialEntity spatialType="region" scaleAndSubsystem="Intracellular.CDK1">
			<clusteredness>1</clusteredness>
			<density>0.4179730284447764</density>
			<area>1</area>
			<perimeter>4</perimeter>
			<distanceFromOrigin>23.71708245126284</distanceFromOrigin>
			<angle>0</angle>
			<triangleMeasure>0</triangleMeasure>
			<rectangleMeasure>0</rectangleMeasure>
			<circleMeasure>0</circleMeasure>
			<centroidX>34</centroidX>
			<centroidY>4</centroidY>
		</spatialEntity>
		<spatialEntity spatialType="region" scaleAndSubsystem="Intracellular.Plk1">
			<clusteredness>1</clusteredness>
			<density>0.2219366484997319</density>
			<area>1</area>
			<perimeter>4</perimeter>
			<distanceFromOrigin>12.98075498574717</distanceFromOrigin>
			<angle>0</angle>
			<triangleMeasure>0</triangleMeasure>
			<rectangleMeasure>0</rectangleMeasure>
			<circleMeasure>0</circleMeasure>
			<centroidX>23</centroidX>
			<centroidY>39</centroidY>
		</spatialEntity>
		<spatialEntity spatialType="region" scaleAndSubsystem="Intracellular.Plk1">
			<clusteredness>1</clusteredness>
			<density>0.2219366484997319</density>
			<area>1</area>
			<perimeter>4</perimeter>
			<distanceFromOrigin>10.70046727951635</distanceFromOrigin>
			<angle>0</angle>
			<triangleMeasure>0</triangleMeasure>
			<rectangleMeasure>0</rectangleMeasure>
			<circleMeasure>0</circleMeasure>
			<centroidX>18</centroidX>
			<centroidY>33</centroidY>
		</spatialEntity>
		<spatialEntity spatialType="region" scaleAndSubsystem="Intracellular.Plk1">
			<clusteredness>1</clusteredness>
			<density>0.2219366484997319</density>
			<area>1</area>
			<perimeter>4</perimeter>
			<distanceFromOrigin>10.51189802081432</distanceFromOrigin>
			<angle>0</angle>
			<triangleMeasure>0</triangleMeasure>
			<rectangleMeasure>0</rectangleMeasure>
			<circleMeasure>0</circleMeasure>
			<centroidX>16</centroidX>
			<centroidY>27</centroidY>
		</spatialEntity>
		<spatialEntity spatialType="region" scaleAndSubsystem="Intracellular.Plk1">
			<clusteredness>1</clusteredness>
			<density>0.2219366484997319</density>
			<area>1</area>
			<perimeter>4</perimeter>
			<distanceFromOrigin>23.71708245126284</distanceFromOrigin>
			<angle>0</angle>
			<triangleMeasure>0</triangleMeasure>
			<rectangleMeasure>0</rectangleMeasure>
			<circleMeasure>0</circleMeasure>
			<centroidX>34</centroidX>
			<centroidY>4</centroidY>
		</spatialEntity>
		<spatialEntity spatialType="region" scaleAndSubsystem="Intracellular.APC">
			<clusteredness>1</clusteredness>
			<density>0.05984588697844861</density>
			<area>1</area>
			<perimeter>4</perimeter>
			<distanceFromOrigin>12.98075498574717</distanceFromOrigin>
			<angle>0</angle>
			<triangleMeasure>0</triangleMeasure>
			<rectangleMeasure>0</rectangleMeasure>
			<circleMeasure>0</circleMeasure>
			<centroidX>23</centroidX>
			<centroidY>39</centroidY>
		</spatialEntity>
		<spatialEntity spatialType="region" scaleAndSubsystem="Intracellular.APC">
			<clusteredness>1</clusteredness>
			<density>0.05984588697844861</density>
			<area>1</area>
			<perimeter>4</perimeter>
			<distanceFromOrigin>10.70046727951635</distanceFromOrigin>
			<angle>0</angle>
			<triangleMeasure>0</triangleMeasure>
			<rectangleMeasure>0</rectangleMeasure>
			<circleMeasure>0</circleMeasure>
			<centroidX>18</centroidX>
			<centroidY>33</centroidY>
		</spatialEntity>
		<spatialEntity spatialType="region" scaleAndSubsystem="Intracellular.APC">
			<clusteredness>1</clusteredness>
			<density>0.05984588697844861</density>
			<area>1</area>
			<perimeter>4</perimeter>
			<distanceFromOrigin>10.51189802081432</distanceFromOrigin>
			<angle>0</angle>
			<triangleMeasure>0</triangleMeasure>
			<rectangleMeasure>0</rectangleMeasure>
			<circleMeasure>0</circleMeasure>
			<centroidX>16</centroidX>
			<centroidY>27</centroidY>
		</spatialEntity>
		<spatialEntity spatialType="region" scaleAndSubsystem="Intracellular.APC">
			<clusteredness>1</clusteredness>
			<density>0.05984588697844861</density>
			<area>1</area>
			<perimeter>4</perimeter>
			<distanceFromOrigin>23.71708245126284</distanceFromOrigin>
			<angle>0</angle>
			<triangleMeasure>0</triangleMeasure>
			<rectangleMeasure>0</rectangleMeasure>
			<circleMeasure>0</circleMeasure>
			<centroidX>34</centroidX>
			<centroidY>4</centroidY>
		</spatialEntity>
		<numericStateVariable scaleAndSubsystem="Intracellular.APC">
			<name>avgClusterednessRegions</name>
			<value>0.04722837313048679</value>
		</numericStateVariable>
		<numericStateVariable scaleAndSubsystem="Intracellular.CDK1">
			<name>avgClusterednessRegions</name>
			<value>0.04722837313048679</value>
		</numericStateVariable>
		<numericStateVariable scaleAndSubsystem="Intracellular.Plk1">
			<name>avgClusterednessRegions</name>
			<value>0.04722837313048679</value>
		</numericStateVariable>
		<numericStateVariable scaleAndSubsystem="Cellular.Embryo">
			<name>avgClusterednessRegions</name>
			<value>0.04722837313048679</value>
		</numericStateVariable>
		<numericStateVariable scaleAndSubsystem="Intracellular.APC">
			<name>avgDensityRegions</name>
			<value>0.05984588697844861</value>
		</numericStateVariable>
		<numericStateVariable scaleAndSubsystem="Intracellular.CDK1">
			<name>avgDensityRegions</name>
			<value>0.4179730284447764</value>
		</numericStateVariable>
		<numericStateVariable scaleAndSubsystem="Intracellular.Plk1">
			<name>avgDensityRegions</name>
			<value>0.2219366484997319</value>
		</numericStateVariable>
		<numericStateVariable scaleAndSubsystem="Cellular.Embryo">
			<name>avgDensityRegions</name>
			<value>0.5</value>
		</numericStateVariable>
	</timepoint>
	<timepoint value="54">
		<spatialEntity spatialType="region" scaleAndSubsystem="Cellular.Embryo">
			<clusteredness>1</clusteredness>
			<density>0.5</density>
			<area>1</area>
			<perimeter>4</perimeter>
			<distanceFromOrigin>12.74754878398196</distanceFromOrigin>
			<angle>0</angle>
			<triangleMeasure>0</triangleMeasure>
			<rectangleMeasure>0</rectangleMeasure>
			<circleMeasure>0</circleMeasure>
			<centroidX>24</centroidX>
			<centroidY>39</centroidY>
		</spatialEntity>
		<spatialEntity spatialType="region" scaleAndSubsystem="Cellular.Embryo">
			<clusteredness>1</clusteredness>
			<density>0.5</density>
			<area>1</area>
			<perimeter>4</perimeter>
			<distanceFromOrigin>12.1037184369102</distanceFromOrigin>
			<angle>0</angle>
			<triangleMeasure>0</triangleMeasure>
			<rectangleMeasure>0</rectangleMeasure>
			<circleMeasure>0</circleMeasure>
			<centroidX>17</centroidX>
			<centroidY>34</centroidY>
		</spatialEntity>
		<spatialEntity spatialType="region" scaleAndSubsystem="Cellular.Embryo">
			<clusteredness>1</clusteredness>
			<density>0.5</density>
			<area>1</area>
			<perimeter>4</perimeter>
			<distanceFromOrigin>10.51189802081432</distanceFromOrigin>
			<angle>0</angle>
			<triangleMeasure>0</triangleMeasure>
			<rectangleMeasure>0</rectangleMeasure>
			<circleMeasure>0</circleMeasure>
			<centroidX>16</centroidX>
			<centroidY>27</centroidY>
		</spatialEntity>
		<spatialEntity spatialType="region" scaleAndSubsystem="Cellular.Embryo">
			<clusteredness>1</clusteredness>
			<density>0.5</density>
			<area>1</area>
			<perimeter>4</perimeter>
			<distanceFromOrigin>23.71708245126284</distanceFromOrigin>
			<angle>0</angle>
			<triangleMeasure>0</triangleMeasure>
			<rectangleMeasure>0</rectangleMeasure>
			<circleMeasure>0</circleMeasure>
			<centroidX>34</centroidX>
			<centroidY>4</centroidY>
		</spatialEntity>
		<spatialEntity spatialType="region" scaleAndSubsystem="Intracellular.CDK1">
			<clusteredness>1</clusteredness>
			<density>0.4375685747931986</density>
			<area>1</area>
			<perimeter>4</perimeter>
			<distanceFromOrigin>12.74754878398196</distanceFromOrigin>
			<angle>0</angle>
			<triangleMeasure>0</triangleMeasure>
			<rectangleMeasure>0</rectangleMeasure>
			<circleMeasure>0</circleMeasure>
			<centroidX>24</centroidX>
			<centroidY>39</centroidY>
		</spatialEntity>
		<spatialEntity spatialType="region" scaleAndSubsystem="Intracellular.CDK1">
			<clusteredness>1</clusteredness>
			<density>0.4375685747931986</density>
			<area>1</area>
			<perimeter>4</perimeter>
			<distanceFromOrigin>12.1037184369102</distanceFromOrigin>
			<angle>0</angle>
			<triangleMeasure>0</triangleMeasure>
			<rectangleMeasure>0</rectangleMeasure>
			<circleMeasure>0</circleMeasure>
			<centroidX>17</centroidX>
			<centroidY>34</centroidY>
		</spatialEntity>
		<spatialEntity spatialType="region" scaleAndSubsystem="Intracellular.CDK1">
			<clusteredness>1</clusteredness>
			<density>0.4375685747931986</density>
			<area>1</area>
			<perimeter>4</perimeter>
			<distanceFromOrigin>10.51189802081432</distanceFromOrigin>
			<angle>0</angle>
			<triangleMeasure>0</triangleMeasure>
			<rectangleMeasure>0</rectangleMeasure>
			<circleMeasure>0</circleMeasure>
			<centroidX>16</centroidX>
			<centroidY>27</centroidY>
		</spatialEntity>
		<spatialEntity spatialType="region" scaleAndSubsystem="Intracellular.CDK1">
			<clusteredness>1</clusteredness>
			<density>0.4375685747931986</density>
			<area>1</area>
			<perimeter>4</perimeter>
			<distanceFromOrigin>23.71708245126284</distanceFromOrigin>
			<angle>0</angle>
			<triangleMeasure>0</triangleMeasure>
			<rectangleMeasure>0</rectangleMeasure>
			<circleMeasure>0</circleMeasure>
			<centroidX>34</centroidX>
			<centroidY>4</centroidY>
		</spatialEntity>
		<spatialEntity spatialType="region" scaleAndSubsystem="Intracellular.Plk1">
			<clusteredness>1</clusteredness>
			<density>0.2837878657322304</density>
			<area>1</area>
			<perimeter>4</perimeter>
			<distanceFromOrigin>12.74754878398196</distanceFromOrigin>
			<angle>0</angle>
			<triangleMeasure>0</triangleMeasure>
			<rectangleMeasure>0</rectangleMeasure>
			<circleMeasure>0</circleMeasure>
			<centroidX>24</centroidX>
			<centroidY>39</centroidY>
		</spatialEntity>
		<spatialEntity spatialType="region" scaleAndSubsystem="Intracellular.Plk1">
			<clusteredness>1</clusteredness>
			<density>0.2837878657322304</density>
			<area>1</area>
			<perimeter>4</perimeter>
			<distanceFromOrigin>12.1037184369102</distanceFromOrigin>
			<angle>0</angle>
			<triangleMeasure>0</triangleMeasure>
			<rectangleMeasure>0</rectangleMeasure>
			<circleMeasure>0</circleMeasure>
			<centroidX>17</centroidX>
			<centroidY>34</centroidY>
		</spatialEntity>
		<spatialEntity spatialType="region" scaleAndSubsystem="Intracellular.Plk1">
			<clusteredness>1</clusteredness>
			<density>0.2837878657322304</density>
			<area>1</area>
			<perimeter>4</perimeter>
			<distanceFromOrigin>10.51189802081432</distanceFromOrigin>
			<angle>0</angle>
			<triangleMeasure>0</triangleMeasure>
			<rectangleMeasure>0</rectangleMeasure>
			<circleMeasure>0</circleMeasure>
			<centroidX>16</centroidX>
			<centroidY>27</centroidY>
		</spatialEntity>
		<spatialEntity spatialType="region" scaleAndSubsystem="Intracellular.Plk1">
			<clusteredness>1</clusteredness>
			<density>0.2837878657322304</density>
			<area>1</area>
			<perimeter>4</perimeter>
			<distanceFromOrigin>23.71708245126284</distanceFromOrigin>
			<angle>0</angle>
			<triangleMeasure>0</triangleMeasure>
			<rectangleMeasure>0</rectangleMeasure>
			<circleMeasure>0</circleMeasure>
			<centroidX>34</centroidX>
			<centroidY>4</centroidY>
		</spatialEntity>
		<spatialEntity spatialType="region" scaleAndSubsystem="Intracellular.APC">
			<clusteredness>1</clusteredness>
			<density>0.05384249219707414</density>
			<area>1</area>
			<perimeter>4</perimeter>
			<distanceFromOrigin>12.74754878398196</distanceFromOrigin>
			<angle>0</angle>
			<triangleMeasure>0</triangleMeasure>
			<rectangleMeasure>0</rectangleMeasure>
			<circleMeasure>0</circleMeasure>
			<centroidX>24</centroidX>
			<centroidY>39</centroidY>
		</spatialEntity>
		<spatialEntity spatialType="region" scaleAndSubsystem="Intracellular.APC">
			<clusteredness>1</clusteredness>
			<density>0.05384249219707414</density>
			<area>1</area>
			<perimeter>4</perimeter>
			<distanceFromOrigin>12.1037184369102</distanceFromOrigin>
			<angle>0</angle>
			<triangleMeasure>0</triangleMeasure>
			<rectangleMeasure>0</rectangleMeasure>
			<circleMeasure>0</circleMeasure>
			<centroidX>17</centroidX>
			<centroidY>34</centroidY>
		</spatialEntity>
		<spatialEntity spatialType="region" scaleAndSubsystem="Intracellular.APC">
			<clusteredness>1</clusteredness>
			<density>0.05384249219707414</density>
			<area>1</area>
			<perimeter>4</perimeter>
			<distanceFromOrigin>10.51189802081432</distanceFromOrigin>
			<angle>0</angle>
			<triangleMeasure>0</triangleMeasure>
			<rectangleMeasure>0</rectangleMeasure>
			<circleMeasure>0</circleMeasure>
			<centroidX>16</centroidX>
			<centroidY>27</centroidY>
		</spatialEntity>
		<spatialEntity spatialType="region" scaleAndSubsystem="Intracellular.APC">
			<clusteredness>1</clusteredness>
			<density>0.05384249219707414</density>
			<area>1</area>
			<perimeter>4</perimeter>
			<distanceFromOrigin>23.71708245126284</distanceFromOrigin>
			<angle>0</angle>
			<triangleMeasure>0</triangleMeasure>
			<rectangleMeasure>0</rectangleMeasure>
			<circleMeasure>0</circleMeasure>
			<centroidX>34</centroidX>
			<centroidY>4</centroidY>
		</spatialEntity>
		<numericStateVariable scaleAndSubsystem="Intracellular.APC">
			<name>avgClusterednessRegions</name>
			<value>0.04608854554161207</value>
		</numericStateVariable>
		<numericStateVariable scaleAndSubsystem="Intracellular.CDK1">
			<name>avgClusterednessRegions</name>
			<value>0.04608854554161207</value>
		</numericStateVariable>
		<numericStateVariable scaleAndSubsystem="Intracellular.Plk1">
			<name>avgClusterednessRegions</name>
			<value>0.04608854554161207</value>
		</numericStateVariable>
		<numericStateVariable scaleAndSubsystem="Cellular.Embryo">
			<name>avgClusterednessRegions</name>
			<value>0.04608854554161207</value>
		</numericStateVariable>
		<numericStateVariable scaleAndSubsystem="Intracellular.APC">
			<name>avgDensityRegions</name>
			<value>0.05384249219707414</value>
		</numericStateVariable>
		<numericStateVariable scaleAndSubsystem="Intracellular.CDK1">
			<name>avgDensityRegions</name>
			<value>0.4375685747931986</value>
		</numericStateVariable>
		<numericStateVariable scaleAndSubsystem="Intracellular.Plk1">
			<name>avgDensityRegions</name>
			<value>0.2837878657322304</value>
		</numericStateVariable>
		<numericStateVariable scaleAndSubsystem="Cellular.Embryo">
			<name>avgDensityRegions</name>
			<value>0.5</value>
		</numericStateVariable>
	</timepoint>
	<timepoint value="55">
		<spatialEntity spatialType="region" scaleAndSubsystem="Cellular.Embryo">
			<clusteredness>1</clusteredness>
			<density>0.5</density>
			<area>1</area>
			<perimeter>4</perimeter>
			<distanceFromOrigin>12.74754878398196</distanceFromOrigin>
			<angle>0</angle>
			<triangleMeasure>0</triangleMeasure>
			<rectangleMeasure>0</rectangleMeasure>
			<circleMeasure>0</circleMeasure>
			<centroidX>24</centroidX>
			<centroidY>39</centroidY>
		</spatialEntity>
		<spatialEntity spatialType="region" scaleAndSubsystem="Cellular.Embryo">
			<clusteredness>1</clusteredness>
			<density>0.5</density>
			<area>1</area>
			<perimeter>4</perimeter>
			<distanceFromOrigin>11.33578404875463</distanceFromOrigin>
			<angle>0</angle>
			<triangleMeasure>0</triangleMeasure>
			<rectangleMeasure>0</rectangleMeasure>
			<circleMeasure>0</circleMeasure>
			<centroidX>18</centroidX>
			<centroidY>34</centroidY>
		</spatialEntity>
		<spatialEntity spatialType="region" scaleAndSubsystem="Cellular.Embryo">
			<clusteredness>1</clusteredness>
			<density>0.5</density>
			<area>1</area>
			<perimeter>4</perimeter>
			<distanceFromOrigin>10.51189802081432</distanceFromOrigin>
			<angle>0</angle>
			<triangleMeasure>0</triangleMeasure>
			<rectangleMeasure>0</rectangleMeasure>
			<circleMeasure>0</circleMeasure>
			<centroidX>16</centroidX>
			<centroidY>27</centroidY>
		</spatialEntity>
		<spatialEntity spatialType="region" scaleAndSubsystem="Cellular.Embryo">
			<clusteredness>1</clusteredness>
			<density>0.5</density>
			<area>1</area>
			<perimeter>4</perimeter>
			<distanceFromOrigin>23.71708245126284</distanceFromOrigin>
			<angle>0</angle>
			<triangleMeasure>0</triangleMeasure>
			<rectangleMeasure>0</rectangleMeasure>
			<circleMeasure>0</circleMeasure>
			<centroidX>34</centroidX>
			<centroidY>4</centroidY>
		</spatialEntity>
		<spatialEntity spatialType="region" scaleAndSubsystem="Intracellular.CDK1">
			<clusteredness>1</clusteredness>
			<density>0.4571641510608149</density>
			<area>1</area>
			<perimeter>4</perimeter>
			<distanceFromOrigin>12.74754878398196</distanceFromOrigin>
			<angle>0</angle>
			<triangleMeasure>0</triangleMeasure>
			<rectangleMeasure>0</rectangleMeasure>
			<circleMeasure>0</circleMeasure>
			<centroidX>24</centroidX>
			<centroidY>39</centroidY>
		</spatialEntity>
		<spatialEntity spatialType="region" scaleAndSubsystem="Intracellular.CDK1">
			<clusteredness>1</clusteredness>
			<density>0.4571641510608149</density>
			<area>1</area>
			<perimeter>4</perimeter>
			<distanceFromOrigin>11.33578404875463</distanceFromOrigin>
			<angle>0</angle>
			<triangleMeasure>0</triangleMeasure>
			<rectangleMeasure>0</rectangleMeasure>
			<circleMeasure>0</circleMeasure>
			<centroidX>18</centroidX>
			<centroidY>34</centroidY>
		</spatialEntity>
		<spatialEntity spatialType="region" scaleAndSubsystem="Intracellular.CDK1">
			<clusteredness>1</clusteredness>
			<density>0.4571641510608149</density>
			<area>1</area>
			<perimeter>4</perimeter>
			<distanceFromOrigin>10.51189802081432</distanceFromOrigin>
			<angle>0</angle>
			<triangleMeasure>0</triangleMeasure>
			<rectangleMeasure>0</rectangleMeasure>
			<circleMeasure>0</circleMeasure>
			<centroidX>16</centroidX>
			<centroidY>27</centroidY>
		</spatialEntity>
		<spatialEntity spatialType="region" scaleAndSubsystem="Intracellular.CDK1">
			<clusteredness>1</clusteredness>
			<density>0.4571641510608149</density>
			<area>1</area>
			<perimeter>4</perimeter>
			<distanceFromOrigin>23.71708245126284</distanceFromOrigin>
			<angle>0</angle>
			<triangleMeasure>0</triangleMeasure>
			<rectangleMeasure>0</rectangleMeasure>
			<circleMeasure>0</circleMeasure>
			<centroidX>34</centroidX>
			<centroidY>4</centroidY>
		</spatialEntity>
		<spatialEntity spatialType="region" scaleAndSubsystem="Intracellular.Plk1">
			<clusteredness>1</clusteredness>
			<density>0.3522117465150122</density>
			<area>1</area>
			<perimeter>4</perimeter>
			<distanceFromOrigin>12.74754878398196</distanceFromOrigin>
			<angle>0</angle>
			<triangleMeasure>0</triangleMeasure>
			<rectangleMeasure>0</rectangleMeasure>
			<circleMeasure>0</circleMeasure>
			<centroidX>24</centroidX>
			<centroidY>39</centroidY>
		</spatialEntity>
		<spatialEntity spatialType="region" scaleAndSubsystem="Intracellular.Plk1">
			<clusteredness>1</clusteredness>
			<density>0.3522117465150122</density>
			<area>1</area>
			<perimeter>4</perimeter>
			<distanceFromOrigin>11.33578404875463</distanceFromOrigin>
			<angle>0</angle>
			<triangleMeasure>0</triangleMeasure>
			<rectangleMeasure>0</rectangleMeasure>
			<circleMeasure>0</circleMeasure>
			<centroidX>18</centroidX>
			<centroidY>34</centroidY>
		</spatialEntity>
		<spatialEntity spatialType="region" scaleAndSubsystem="Intracellular.Plk1">
			<clusteredness>1</clusteredness>
			<density>0.3522117465150122</density>
			<area>1</area>
			<perimeter>4</perimeter>
			<distanceFromOrigin>10.51189802081432</distanceFromOrigin>
			<angle>0</angle>
			<triangleMeasure>0</triangleMeasure>
			<rectangleMeasure>0</rectangleMeasure>
			<circleMeasure>0</circleMeasure>
			<centroidX>16</centroidX>
			<centroidY>27</centroidY>
		</spatialEntity>
		<spatialEntity spatialType="region" scaleAndSubsystem="Intracellular.Plk1">
			<clusteredness>1</clusteredness>
			<density>0.3522117465150122</density>
			<area>1</area>
			<perimeter>4</perimeter>
			<distanceFromOrigin>23.71708245126284</distanceFromOrigin>
			<angle>0</angle>
			<triangleMeasure>0</triangleMeasure>
			<rectangleMeasure>0</rectangleMeasure>
			<circleMeasure>0</circleMeasure>
			<centroidX>34</centroidX>
			<centroidY>4</centroidY>
		</spatialEntity>
		<spatialEntity spatialType="region" scaleAndSubsystem="Intracellular.APC">
			<clusteredness>1</clusteredness>
			<density>0.07278750550513174</density>
			<area>1</area>
			<perimeter>4</perimeter>
			<distanceFromOrigin>12.74754878398196</distanceFromOrigin>
			<angle>0</angle>
			<triangleMeasure>0</triangleMeasure>
			<rectangleMeasure>0</rectangleMeasure>
			<circleMeasure>0</circleMeasure>
			<centroidX>24</centroidX>
			<centroidY>39</centroidY>
		</spatialEntity>
		<spatialEntity spatialType="region" scaleAndSubsystem="Intracellular.APC">
			<clusteredness>1</clusteredness>
			<density>0.07278750550513174</density>
			<area>1</area>
			<perimeter>4</perimeter>
			<distanceFromOrigin>11.33578404875463</distanceFromOrigin>
			<angle>0</angle>
			<triangleMeasure>0</triangleMeasure>
			<rectangleMeasure>0</rectangleMeasure>
			<circleMeasure>0</circleMeasure>
			<centroidX>18</centroidX>
			<centroidY>34</centroidY>
		</spatialEntity>
		<spatialEntity spatialType="region" scaleAndSubsystem="Intracellular.APC">
			<clusteredness>1</clusteredness>
			<density>0.07278750550513174</density>
			<area>1</area>
			<perimeter>4</perimeter>
			<distanceFromOrigin>10.51189802081432</distanceFromOrigin>
			<angle>0</angle>
			<triangleMeasure>0</triangleMeasure>
			<rectangleMeasure>0</rectangleMeasure>
			<circleMeasure>0</circleMeasure>
			<centroidX>16</centroidX>
			<centroidY>27</centroidY>
		</spatialEntity>
		<spatialEntity spatialType="region" scaleAndSubsystem="Intracellular.APC">
			<clusteredness>1</clusteredness>
			<density>0.07278750550513174</density>
			<area>1</area>
			<perimeter>4</perimeter>
			<distanceFromOrigin>23.71708245126284</distanceFromOrigin>
			<angle>0</angle>
			<triangleMeasure>0</triangleMeasure>
			<rectangleMeasure>0</rectangleMeasure>
			<circleMeasure>0</circleMeasure>
			<centroidX>34</centroidX>
			<centroidY>4</centroidY>
		</spatialEntity>
		<numericStateVariable scaleAndSubsystem="Intracellular.APC">
			<name>avgClusterednessRegions</name>
			<value>0.04646866138094817</value>
		</numericStateVariable>
		<numericStateVariable scaleAndSubsystem="Intracellular.CDK1">
			<name>avgClusterednessRegions</name>
			<value>0.04646866138094817</value>
		</numericStateVariable>
		<numericStateVariable scaleAndSubsystem="Intracellular.Plk1">
			<name>avgClusterednessRegions</name>
			<value>0.04646866138094817</value>
		</numericStateVariable>
		<numericStateVariable scaleAndSubsystem="Cellular.Embryo">
			<name>avgClusterednessRegions</name>
			<value>0.04646866138094817</value>
		</numericStateVariable>
		<numericStateVariable scaleAndSubsystem="Intracellular.APC">
			<name>avgDensityRegions</name>
			<value>0.07278750550513174</value>
		</numericStateVariable>
		<numericStateVariable scaleAndSubsystem="Intracellular.CDK1">
			<name>avgDensityRegions</name>
			<value>0.4571641510608149</value>
		</numericStateVariable>
		<numericStateVariable scaleAndSubsystem="Intracellular.Plk1">
			<name>avgDensityRegions</name>
			<value>0.3522117465150122</value>
		</numericStateVariable>
		<numericStateVariable scaleAndSubsystem="Cellular.Embryo">
			<name>avgDensityRegions</name>
			<value>0.5</value>
		</numericStateVariable>
	</timepoint>
	<timepoint value="56">
		<spatialEntity spatialType="region" scaleAndSubsystem="Cellular.Embryo">
			<clusteredness>1</clusteredness>
			<density>0.5</density>
			<area>1</area>
			<perimeter>4</perimeter>
			<distanceFromOrigin>12.74754878398196</distanceFromOrigin>
			<angle>0</angle>
			<triangleMeasure>0</triangleMeasure>
			<rectangleMeasure>0</rectangleMeasure>
			<circleMeasure>0</circleMeasure>
			<centroidX>24</centroidX>
			<centroidY>39</centroidY>
		</spatialEntity>
		<spatialEntity spatialType="region" scaleAndSubsystem="Cellular.Embryo">
			<clusteredness>1</clusteredness>
			<density>0.5</density>
			<area>1</area>
			<perimeter>4</perimeter>
			<distanceFromOrigin>11.33578404875463</distanceFromOrigin>
			<angle>0</angle>
			<triangleMeasure>0</triangleMeasure>
			<rectangleMeasure>0</rectangleMeasure>
			<circleMeasure>0</circleMeasure>
			<centroidX>18</centroidX>
			<centroidY>34</centroidY>
		</spatialEntity>
		<spatialEntity spatialType="region" scaleAndSubsystem="Cellular.Embryo">
			<clusteredness>1</clusteredness>
			<density>0.5</density>
			<area>1</area>
			<perimeter>4</perimeter>
			<distanceFromOrigin>10.51189802081432</distanceFromOrigin>
			<angle>0</angle>
			<triangleMeasure>0</triangleMeasure>
			<rectangleMeasure>0</rectangleMeasure>
			<circleMeasure>0</circleMeasure>
			<centroidX>16</centroidX>
			<centroidY>27</centroidY>
		</spatialEntity>
		<spatialEntity spatialType="region" scaleAndSubsystem="Cellular.Embryo">
			<clusteredness>1</clusteredness>
			<density>0.5</density>
			<area>1</area>
			<perimeter>4</perimeter>
			<distanceFromOrigin>23.71708245126284</distanceFromOrigin>
			<angle>0</angle>
			<triangleMeasure>0</triangleMeasure>
			<rectangleMeasure>0</rectangleMeasure>
			<circleMeasure>0</circleMeasure>
			<centroidX>34</centroidX>
			<centroidY>4</centroidY>
		</spatialEntity>
		<spatialEntity spatialType="region" scaleAndSubsystem="Intracellular.CDK1">
			<clusteredness>1</clusteredness>
			<density>0.4767596674900429</density>
			<area>1</area>
			<perimeter>4</perimeter>
			<distanceFromOrigin>12.74754878398196</distanceFromOrigin>
			<angle>0</angle>
			<triangleMeasure>0</triangleMeasure>
			<rectangleMeasure>0</rectangleMeasure>
			<circleMeasure>0</circleMeasure>
			<centroidX>24</centroidX>
			<centroidY>39</centroidY>
		</spatialEntity>
		<spatialEntity spatialType="region" scaleAndSubsystem="Intracellular.CDK1">
			<clusteredness>1</clusteredness>
			<density>0.4767596674900429</density>
			<area>1</area>
			<perimeter>4</perimeter>
			<distanceFromOrigin>11.33578404875463</distanceFromOrigin>
			<angle>0</angle>
			<triangleMeasure>0</triangleMeasure>
			<rectangleMeasure>0</rectangleMeasure>
			<circleMeasure>0</circleMeasure>
			<centroidX>18</centroidX>
			<centroidY>34</centroidY>
		</spatialEntity>
		<spatialEntity spatialType="region" scaleAndSubsystem="Intracellular.CDK1">
			<clusteredness>1</clusteredness>
			<density>0.4767596674900429</density>
			<area>1</area>
			<perimeter>4</perimeter>
			<distanceFromOrigin>10.51189802081432</distanceFromOrigin>
			<angle>0</angle>
			<triangleMeasure>0</triangleMeasure>
			<rectangleMeasure>0</rectangleMeasure>
			<circleMeasure>0</circleMeasure>
			<centroidX>16</centroidX>
			<centroidY>27</centroidY>
		</spatialEntity>
		<spatialEntity spatialType="region" scaleAndSubsystem="Intracellular.CDK1">
			<clusteredness>1</clusteredness>
			<density>0.4767596674900429</density>
			<area>1</area>
			<perimeter>4</perimeter>
			<distanceFromOrigin>23.71708245126284</distanceFromOrigin>
			<angle>0</angle>
			<triangleMeasure>0</triangleMeasure>
			<rectangleMeasure>0</rectangleMeasure>
			<circleMeasure>0</circleMeasure>
			<centroidX>34</centroidX>
			<centroidY>4</centroidY>
		</spatialEntity>
		<spatialEntity spatialType="region" scaleAndSubsystem="Intracellular.Plk1">
			<clusteredness>1</clusteredness>
			<density>0.4218810137580423</density>
			<area>1</area>
			<perimeter>4</perimeter>
			<distanceFromOrigin>12.74754878398196</distanceFromOrigin>
			<angle>0</angle>
			<triangleMeasure>0</triangleMeasure>
			<rectangleMeasure>0</rectangleMeasure>
			<circleMeasure>0</circleMeasure>
			<centroidX>24</centroidX>
			<centroidY>39</centroidY>
		</spatialEntity>
		<spatialEntity spatialType="region" scaleAndSubsystem="Intracellular.Plk1">
			<clusteredness>1</clusteredness>
			<density>0.4218810137580423</density>
			<area>1</area>
			<perimeter>4</perimeter>
			<distanceFromOrigin>11.33578404875463</distanceFromOrigin>
			<angle>0</angle>
			<triangleMeasure>0</triangleMeasure>
			<rectangleMeasure>0</rectangleMeasure>
			<circleMeasure>0</circleMeasure>
			<centroidX>18</centroidX>
			<centroidY>34</centroidY>
		</spatialEntity>
		<spatialEntity spatialType="region" scaleAndSubsystem="Intracellular.Plk1">
			<clusteredness>1</clusteredness>
			<density>0.4218810137580423</density>
			<area>1</area>
			<perimeter>4</perimeter>
			<distanceFromOrigin>10.51189802081432</distanceFromOrigin>
			<angle>0</angle>
			<triangleMeasure>0</triangleMeasure>
			<rectangleMeasure>0</rectangleMeasure>
			<circleMeasure>0</circleMeasure>
			<centroidX>16</centroidX>
			<centroidY>27</centroidY>
		</spatialEntity>
		<spatialEntity spatialType="region" scaleAndSubsystem="Intracellular.Plk1">
			<clusteredness>1</clusteredness>
			<density>0.4218810137580423</density>
			<area>1</area>
			<perimeter>4</perimeter>
			<distanceFromOrigin>23.71708245126284</distanceFromOrigin>
			<angle>0</angle>
			<triangleMeasure>0</triangleMeasure>
			<rectangleMeasure>0</rectangleMeasure>
			<circleMeasure>0</circleMeasure>
			<centroidX>34</centroidX>
			<centroidY>4</centroidY>
		</spatialEntity>
		<spatialEntity spatialType="region" scaleAndSubsystem="Intracellular.APC">
			<clusteredness>1</clusteredness>
			<density>0.174877555697572</density>
			<area>1</area>
			<perimeter>4</perimeter>
			<distanceFromOrigin>12.74754878398196</distanceFromOrigin>
			<angle>0</angle>
			<triangleMeasure>0</triangleMeasure>
			<rectangleMeasure>0</rectangleMeasure>
			<circleMeasure>0</circleMeasure>
			<centroidX>24</centroidX>
			<centroidY>39</centroidY>
		</spatialEntity>
		<spatialEntity spatialType="region" scaleAndSubsystem="Intracellular.APC">
			<clusteredness>1</clusteredness>
			<density>0.174877555697572</density>
			<area>1</area>
			<perimeter>4</perimeter>
			<distanceFromOrigin>11.33578404875463</distanceFromOrigin>
			<angle>0</angle>
			<triangleMeasure>0</triangleMeasure>
			<rectangleMeasure>0</rectangleMeasure>
			<circleMeasure>0</circleMeasure>
			<centroidX>18</centroidX>
			<centroidY>34</centroidY>
		</spatialEntity>
		<spatialEntity spatialType="region" scaleAndSubsystem="Intracellular.APC">
			<clusteredness>1</clusteredness>
			<density>0.174877555697572</density>
			<area>1</area>
			<perimeter>4</perimeter>
			<distanceFromOrigin>10.51189802081432</distanceFromOrigin>
			<angle>0</angle>
			<triangleMeasure>0</triangleMeasure>
			<rectangleMeasure>0</rectangleMeasure>
			<circleMeasure>0</circleMeasure>
			<centroidX>16</centroidX>
			<centroidY>27</centroidY>
		</spatialEntity>
		<spatialEntity spatialType="region" scaleAndSubsystem="Intracellular.APC">
			<clusteredness>1</clusteredness>
			<density>0.174877555697572</density>
			<area>1</area>
			<perimeter>4</perimeter>
			<distanceFromOrigin>23.71708245126284</distanceFromOrigin>
			<angle>0</angle>
			<triangleMeasure>0</triangleMeasure>
			<rectangleMeasure>0</rectangleMeasure>
			<circleMeasure>0</circleMeasure>
			<centroidX>34</centroidX>
			<centroidY>4</centroidY>
		</spatialEntity>
		<numericStateVariable scaleAndSubsystem="Intracellular.APC">
			<name>avgClusterednessRegions</name>
			<value>0.04646866138094817</value>
		</numericStateVariable>
		<numericStateVariable scaleAndSubsystem="Intracellular.CDK1">
			<name>avgClusterednessRegions</name>
			<value>0.04646866138094817</value>
		</numericStateVariable>
		<numericStateVariable scaleAndSubsystem="Intracellular.Plk1">
			<name>avgClusterednessRegions</name>
			<value>0.04646866138094817</value>
		</numericStateVariable>
		<numericStateVariable scaleAndSubsystem="Cellular.Embryo">
			<name>avgClusterednessRegions</name>
			<value>0.04646866138094817</value>
		</numericStateVariable>
		<numericStateVariable scaleAndSubsystem="Intracellular.APC">
			<name>avgDensityRegions</name>
			<value>0.174877555697572</value>
		</numericStateVariable>
		<numericStateVariable scaleAndSubsystem="Intracellular.CDK1">
			<name>avgDensityRegions</name>
			<value>0.4767596674900429</value>
		</numericStateVariable>
		<numericStateVariable scaleAndSubsystem="Intracellular.Plk1">
			<name>avgDensityRegions</name>
			<value>0.4218810137580423</value>
		</numericStateVariable>
		<numericStateVariable scaleAndSubsystem="Cellular.Embryo">
			<name>avgDensityRegions</name>
			<value>0.5</value>
		</numericStateVariable>
	</timepoint>
	<timepoint value="57">
		<spatialEntity spatialType="region" scaleAndSubsystem="Cellular.Embryo">
			<clusteredness>1</clusteredness>
			<density>0.5</density>
			<area>1</area>
			<perimeter>4</perimeter>
			<distanceFromOrigin>24.38237068047322</distanceFromOrigin>
			<angle>0</angle>
			<triangleMeasure>0</triangleMeasure>
			<rectangleMeasure>0</rectangleMeasure>
			<circleMeasure>0</circleMeasure>
			<centroidX>15</centroidX>
			<centroidY>48</centroidY>
		</spatialEntity>
		<spatialEntity spatialType="region" scaleAndSubsystem="Cellular.Embryo">
			<clusteredness>1</clusteredness>
			<density>0.5</density>
			<area>1</area>
			<perimeter>4</perimeter>
			<distanceFromOrigin>19.55760721560794</distanceFromOrigin>
			<angle>0</angle>
			<triangleMeasure>0</triangleMeasure>
			<rectangleMeasure>0</rectangleMeasure>
			<circleMeasure>0</circleMeasure>
			<centroidX>28</centroidX>
			<centroidY>46</centroidY>
		</spatialEntity>
		<spatialEntity spatialType="region" scaleAndSubsystem="Cellular.Embryo">
			<clusteredness>1</clusteredness>
			<density>0.5</density>
			<area>1</area>
			<perimeter>4</perimeter>
			<distanceFromOrigin>15.18222645068898</distanceFromOrigin>
			<angle>0</angle>
			<triangleMeasure>0</triangleMeasure>
			<rectangleMeasure>0</rectangleMeasure>
			<circleMeasure>0</circleMeasure>
			<centroidX>31</centroidX>
			<centroidY>41</centroidY>
		</spatialEntity>
		<spatialEntity spatialType="region" scaleAndSubsystem="Cellular.Embryo">
			<clusteredness>1</clusteredness>
			<density>0.5</density>
			<area>1</area>
			<perimeter>4</perimeter>
			<distanceFromOrigin>19.03943276465977</distanceFromOrigin>
			<angle>0</angle>
			<triangleMeasure>0</triangleMeasure>
			<rectangleMeasure>0</rectangleMeasure>
			<circleMeasure>0</circleMeasure>
			<centroidX>10</centroidX>
			<centroidY>36</centroidY>
		</spatialEntity>
		<spatialEntity spatialType="region" scaleAndSubsystem="Cellular.Embryo">
			<clusteredness>1</clusteredness>
			<density>0.5</density>
			<area>1</area>
			<perimeter>4</perimeter>
			<distanceFromOrigin>4.301162633521313</distanceFromOrigin>
			<angle>0</angle>
			<triangleMeasure>0</triangleMeasure>
			<rectangleMeasure>0</rectangleMeasure>
			<circleMeasure>0</circleMeasure>
			<centroidX>30</centroidX>
			<centroidY>29</centroidY>
		</spatialEntity>
		<spatialEntity spatialType="region" scaleAndSubsystem="Cellular.Embryo">
			<clusteredness>1</clusteredness>
			<density>0.5</density>
			<area>1</area>
			<perimeter>4</perimeter>
			<distanceFromOrigin>3.535533905932738</distanceFromOrigin>
			<angle>0</angle>
			<triangleMeasure>0</triangleMeasure>
			<rectangleMeasure>0</rectangleMeasure>
			<circleMeasure>0</circleMeasure>
			<centroidX>24</centroidX>
			<centroidY>29</centroidY>
		</spatialEntity>
		<spatialEntity spatialType="region" scaleAndSubsystem="Cellular.Embryo">
			<clusteredness>1</clusteredness>
			<density>0.5</density>
			<area>1</area>
			<perimeter>4</perimeter>
			<distanceFromOrigin>16.80773631397161</distanceFromOrigin>
			<angle>0</angle>
			<triangleMeasure>0</triangleMeasure>
			<rectangleMeasure>0</rectangleMeasure>
			<circleMeasure>0</circleMeasure>
			<centroidX>12</centroidX>
			<centroidY>18</centroidY>
		</spatialEntity>
		<spatialEntity spatialType="region" scaleAndSubsystem="Cellular.Embryo">
			<clusteredness>1</clusteredness>
			<density>0.5</density>
			<area>1</area>
			<perimeter>4</perimeter>
			<distanceFromOrigin>16.80773631397161</distanceFromOrigin>
			<angle>0</angle>
			<triangleMeasure>0</triangleMeasure>
			<rectangleMeasure>0</rectangleMeasure>
			<circleMeasure>0</circleMeasure>
			<centroidX>35</centroidX>
			<centroidY>12</centroidY>
		</spatialEntity>
		<spatialEntity spatialType="region" scaleAndSubsystem="Intracellular.CDK1">
			<clusteredness>1</clusteredness>
			<density>0.4962445128197763</density>
			<area>1</area>
			<perimeter>4</perimeter>
			<distanceFromOrigin>24.38237068047322</distanceFromOrigin>
			<angle>0</angle>
			<triangleMeasure>0</triangleMeasure>
			<rectangleMeasure>0</rectangleMeasure>
			<circleMeasure>0</circleMeasure>
			<centroidX>15</centroidX>
			<centroidY>48</centroidY>
		</spatialEntity>
		<spatialEntity spatialType="region" scaleAndSubsystem="Intracellular.CDK1">
			<clusteredness>1</clusteredness>
			<density>0.4962445128197763</density>
			<area>1</area>
			<perimeter>4</perimeter>
			<distanceFromOrigin>19.55760721560794</distanceFromOrigin>
			<angle>0</angle>
			<triangleMeasure>0</triangleMeasure>
			<rectangleMeasure>0</rectangleMeasure>
			<circleMeasure>0</circleMeasure>
			<centroidX>28</centroidX>
			<centroidY>46</centroidY>
		</spatialEntity>
		<spatialEntity spatialType="region" scaleAndSubsystem="Intracellular.CDK1">
			<clusteredness>1</clusteredness>
			<density>0.4962445128197763</density>
			<area>1</area>
			<perimeter>4</perimeter>
			<distanceFromOrigin>15.18222645068898</distanceFromOrigin>
			<angle>0</angle>
			<triangleMeasure>0</triangleMeasure>
			<rectangleMeasure>0</rectangleMeasure>
			<circleMeasure>0</circleMeasure>
			<centroidX>31</centroidX>
			<centroidY>41</centroidY>
		</spatialEntity>
		<spatialEntity spatialType="region" scaleAndSubsystem="Intracellular.CDK1">
			<clusteredness>1</clusteredness>
			<density>0.4962445128197763</density>
			<area>1</area>
			<perimeter>4</perimeter>
			<distanceFromOrigin>19.03943276465977</distanceFromOrigin>
			<angle>0</angle>
			<triangleMeasure>0</triangleMeasure>
			<rectangleMeasure>0</rectangleMeasure>
			<circleMeasure>0</circleMeasure>
			<centroidX>10</centroidX>
			<centroidY>36</centroidY>
		</spatialEntity>
		<spatialEntity spatialType="region" scaleAndSubsystem="Intracellular.CDK1">
			<clusteredness>1</clusteredness>
			<density>0.4962445128197763</density>
			<area>1</area>
			<perimeter>4</perimeter>
			<distanceFromOrigin>4.301162633521313</distanceFromOrigin>
			<angle>0</angle>
			<triangleMeasure>0</triangleMeasure>
			<rectangleMeasure>0</rectangleMeasure>
			<circleMeasure>0</circleMeasure>
			<centroidX>30</centroidX>
			<centroidY>29</centroidY>
		</spatialEntity>
		<spatialEntity spatialType="region" scaleAndSubsystem="Intracellular.CDK1">
			<clusteredness>1</clusteredness>
			<density>0.4962445128197763</density>
			<area>1</area>
			<perimeter>4</perimeter>
			<distanceFromOrigin>3.535533905932738</distanceFromOrigin>
			<angle>0</angle>
			<triangleMeasure>0</triangleMeasure>
			<rectangleMeasure>0</rectangleMeasure>
			<circleMeasure>0</circleMeasure>
			<centroidX>24</centroidX>
			<centroidY>29</centroidY>
		</spatialEntity>
		<spatialEntity spatialType="region" scaleAndSubsystem="Intracellular.CDK1">
			<clusteredness>1</clusteredness>
			<density>0.4962445128197763</density>
			<area>1</area>
			<perimeter>4</perimeter>
			<distanceFromOrigin>16.80773631397161</distanceFromOrigin>
			<angle>0</angle>
			<triangleMeasure>0</triangleMeasure>
			<rectangleMeasure>0</rectangleMeasure>
			<circleMeasure>0</circleMeasure>
			<centroidX>12</centroidX>
			<centroidY>18</centroidY>
		</spatialEntity>
		<spatialEntity spatialType="region" scaleAndSubsystem="Intracellular.CDK1">
			<clusteredness>1</clusteredness>
			<density>0.4962445128197763</density>
			<area>1</area>
			<perimeter>4</perimeter>
			<distanceFromOrigin>16.80773631397161</distanceFromOrigin>
			<angle>0</angle>
			<triangleMeasure>0</triangleMeasure>
			<rectangleMeasure>0</rectangleMeasure>
			<circleMeasure>0</circleMeasure>
			<centroidX>35</centroidX>
			<centroidY>12</centroidY>
		</spatialEntity>
		<spatialEntity spatialType="region" scaleAndSubsystem="Intracellular.Plk1">
			<clusteredness>1</clusteredness>
			<density>0.487492280847886</density>
			<area>1</area>
			<perimeter>4</perimeter>
			<distanceFromOrigin>24.38237068047322</distanceFromOrigin>
			<angle>0</angle>
			<triangleMeasure>0</triangleMeasure>
			<rectangleMeasure>0</rectangleMeasure>
			<circleMeasure>0</circleMeasure>
			<centroidX>15</centroidX>
			<centroidY>48</centroidY>
		</spatialEntity>
		<spatialEntity spatialType="region" scaleAndSubsystem="Intracellular.Plk1">
			<clusteredness>1</clusteredness>
			<density>0.487492280847886</density>
			<area>1</area>
			<perimeter>4</perimeter>
			<distanceFromOrigin>19.55760721560794</distanceFromOrigin>
			<angle>0</angle>
			<triangleMeasure>0</triangleMeasure>
			<rectangleMeasure>0</rectangleMeasure>
			<circleMeasure>0</circleMeasure>
			<centroidX>28</centroidX>
			<centroidY>46</centroidY>
		</spatialEntity>
		<spatialEntity spatialType="region" scaleAndSubsystem="Intracellular.Plk1">
			<clusteredness>1</clusteredness>
			<density>0.487492280847886</density>
			<area>1</area>
			<perimeter>4</perimeter>
			<distanceFromOrigin>15.18222645068898</distanceFromOrigin>
			<angle>0</angle>
			<triangleMeasure>0</triangleMeasure>
			<rectangleMeasure>0</rectangleMeasure>
			<circleMeasure>0</circleMeasure>
			<centroidX>31</centroidX>
			<centroidY>41</centroidY>
		</spatialEntity>
		<spatialEntity spatialType="region" scaleAndSubsystem="Intracellular.Plk1">
			<clusteredness>1</clusteredness>
			<density>0.487492280847886</density>
			<area>1</area>
			<perimeter>4</perimeter>
			<distanceFromOrigin>19.03943276465977</distanceFromOrigin>
			<angle>0</angle>
			<triangleMeasure>0</triangleMeasure>
			<rectangleMeasure>0</rectangleMeasure>
			<circleMeasure>0</circleMeasure>
			<centroidX>10</centroidX>
			<centroidY>36</centroidY>
		</spatialEntity>
		<spatialEntity spatialType="region" scaleAndSubsystem="Intracellular.Plk1">
			<clusteredness>1</clusteredness>
			<density>0.487492280847886</density>
			<area>1</area>
			<perimeter>4</perimeter>
			<distanceFromOrigin>4.301162633521313</distanceFromOrigin>
			<angle>0</angle>
			<triangleMeasure>0</triangleMeasure>
			<rectangleMeasure>0</rectangleMeasure>
			<circleMeasure>0</circleMeasure>
			<centroidX>30</centroidX>
			<centroidY>29</centroidY>
		</spatialEntity>
		<spatialEntity spatialType="region" scaleAndSubsystem="Intracellular.Plk1">
			<clusteredness>1</clusteredness>
			<density>0.487492280847886</density>
			<area>1</area>
			<perimeter>4</perimeter>
			<distanceFromOrigin>3.535533905932738</distanceFromOrigin>
			<angle>0</angle>
			<triangleMeasure>0</triangleMeasure>
			<rectangleMeasure>0</rectangleMeasure>
			<circleMeasure>0</circleMeasure>
			<centroidX>24</centroidX>
			<centroidY>29</centroidY>
		</spatialEntity>
		<spatialEntity spatialType="region" scaleAndSubsystem="Intracellular.Plk1">
			<clusteredness>1</clusteredness>
			<density>0.487492280847886</density>
			<area>1</area>
			<perimeter>4</perimeter>
			<distanceFromOrigin>16.80773631397161</distanceFromOrigin>
			<angle>0</angle>
			<triangleMeasure>0</triangleMeasure>
			<rectangleMeasure>0</rectangleMeasure>
			<circleMeasure>0</circleMeasure>
			<centroidX>12</centroidX>
			<centroidY>18</centroidY>
		</spatialEntity>
		<spatialEntity spatialType="region" scaleAndSubsystem="Intracellular.Plk1">
			<clusteredness>1</clusteredness>
			<density>0.487492280847886</density>
			<area>1</area>
			<perimeter>4</perimeter>
			<distanceFromOrigin>16.80773631397161</distanceFromOrigin>
			<angle>0</angle>
			<triangleMeasure>0</triangleMeasure>
			<rectangleMeasure>0</rectangleMeasure>
			<circleMeasure>0</circleMeasure>
			<centroidX>35</centroidX>
			<centroidY>12</centroidY>
		</spatialEntity>
		<spatialEntity spatialType="region" scaleAndSubsystem="Intracellular.APC">
			<clusteredness>1</clusteredness>
			<density>0.4150805005840227</density>
			<area>1</area>
			<perimeter>4</perimeter>
			<distanceFromOrigin>24.38237068047322</distanceFromOrigin>
			<angle>0</angle>
			<triangleMeasure>0</triangleMeasure>
			<rectangleMeasure>0</rectangleMeasure>
			<circleMeasure>0</circleMeasure>
			<centroidX>15</centroidX>
			<centroidY>48</centroidY>
		</spatialEntity>
		<spatialEntity spatialType="region" scaleAndSubsystem="Intracellular.APC">
			<clusteredness>1</clusteredness>
			<density>0.4150805005840227</density>
			<area>1</area>
			<perimeter>4</perimeter>
			<distanceFromOrigin>19.55760721560794</distanceFromOrigin>
			<angle>0</angle>
			<triangleMeasure>0</triangleMeasure>
			<rectangleMeasure>0</rectangleMeasure>
			<circleMeasure>0</circleMeasure>
			<centroidX>28</centroidX>
			<centroidY>46</centroidY>
		</spatialEntity>
		<spatialEntity spatialType="region" scaleAndSubsystem="Intracellular.APC">
			<clusteredness>1</clusteredness>
			<density>0.4150805005840227</density>
			<area>1</area>
			<perimeter>4</perimeter>
			<distanceFromOrigin>15.18222645068898</distanceFromOrigin>
			<angle>0</angle>
			<triangleMeasure>0</triangleMeasure>
			<rectangleMeasure>0</rectangleMeasure>
			<circleMeasure>0</circleMeasure>
			<centroidX>31</centroidX>
			<centroidY>41</centroidY>
		</spatialEntity>
		<spatialEntity spatialType="region" scaleAndSubsystem="Intracellular.APC">
			<clusteredness>1</clusteredness>
			<density>0.4150805005840227</density>
			<area>1</area>
			<perimeter>4</perimeter>
			<distanceFromOrigin>19.03943276465977</distanceFromOrigin>
			<angle>0</angle>
			<triangleMeasure>0</triangleMeasure>
			<rectangleMeasure>0</rectangleMeasure>
			<circleMeasure>0</circleMeasure>
			<centroidX>10</centroidX>
			<centroidY>36</centroidY>
		</spatialEntity>
		<spatialEntity spatialType="region" scaleAndSubsystem="Intracellular.APC">
			<clusteredness>1</clusteredness>
			<density>0.4150805005840227</density>
			<area>1</area>
			<perimeter>4</perimeter>
			<distanceFromOrigin>4.301162633521313</distanceFromOrigin>
			<angle>0</angle>
			<triangleMeasure>0</triangleMeasure>
			<rectangleMeasure>0</rectangleMeasure>
			<circleMeasure>0</circleMeasure>
			<centroidX>30</centroidX>
			<centroidY>29</centroidY>
		</spatialEntity>
		<spatialEntity spatialType="region" scaleAndSubsystem="Intracellular.APC">
			<clusteredness>1</clusteredness>
			<density>0.4150805005840227</density>
			<area>1</area>
			<perimeter>4</perimeter>
			<distanceFromOrigin>3.535533905932738</distanceFromOrigin>
			<angle>0</angle>
			<triangleMeasure>0</triangleMeasure>
			<rectangleMeasure>0</rectangleMeasure>
			<circleMeasure>0</circleMeasure>
			<centroidX>24</centroidX>
			<centroidY>29</centroidY>
		</spatialEntity>
		<spatialEntity spatialType="region" scaleAndSubsystem="Intracellular.APC">
			<clusteredness>1</clusteredness>
			<density>0.4150805005840227</density>
			<area>1</area>
			<perimeter>4</perimeter>
			<distanceFromOrigin>16.80773631397161</distanceFromOrigin>
			<angle>0</angle>
			<triangleMeasure>0</triangleMeasure>
			<rectangleMeasure>0</rectangleMeasure>
			<circleMeasure>0</circleMeasure>
			<centroidX>12</centroidX>
			<centroidY>18</centroidY>
		</spatialEntity>
		<spatialEntity spatialType="region" scaleAndSubsystem="Intracellular.APC">
			<clusteredness>1</clusteredness>
			<density>0.4150805005840227</density>
			<area>1</area>
			<perimeter>4</perimeter>
			<distanceFromOrigin>16.80773631397161</distanceFromOrigin>
			<angle>0</angle>
			<triangleMeasure>0</triangleMeasure>
			<rectangleMeasure>0</rectangleMeasure>
			<circleMeasure>0</circleMeasure>
			<centroidX>35</centroidX>
			<centroidY>12</centroidY>
		</spatialEntity>
		<numericStateVariable scaleAndSubsystem="Intracellular.APC">
			<name>avgClusterednessRegions</name>
			<value>0.04749825743305582</value>
		</numericStateVariable>
		<numericStateVariable scaleAndSubsystem="Intracellular.CDK1">
			<name>avgClusterednessRegions</name>
			<value>0.04749825743305582</value>
		</numericStateVariable>
		<numericStateVariable scaleAndSubsystem="Intracellular.Plk1">
			<name>avgClusterednessRegions</name>
			<value>0.04749825743305582</value>
		</numericStateVariable>
		<numericStateVariable scaleAndSubsystem="Cellular.Embryo">
			<name>avgClusterednessRegions</name>
			<value>0.04749825743305582</value>
		</numericStateVariable>
		<numericStateVariable scaleAndSubsystem="Intracellular.APC">
			<name>avgDensityRegions</name>
			<value>0.4150805005840227</value>
		</numericStateVariable>
		<numericStateVariable scaleAndSubsystem="Intracellular.CDK1">
			<name>avgDensityRegions</name>
			<value>0.4962445128197763</value>
		</numericStateVariable>
		<numericStateVariable scaleAndSubsystem="Intracellular.Plk1">
			<name>avgDensityRegions</name>
			<value>0.487492280847886</value>
		</numericStateVariable>
		<numericStateVariable scaleAndSubsystem="Cellular.Embryo">
			<name>avgDensityRegions</name>
			<value>0.5</value>
		</numericStateVariable>
	</timepoint>
	<timepoint value="58">
		<spatialEntity spatialType="region" scaleAndSubsystem="Cellular.Embryo">
			<clusteredness>1</clusteredness>
			<density>0.5</density>
			<area>1</area>
			<perimeter>4</perimeter>
			<distanceFromOrigin>24.01041440708594</distanceFromOrigin>
			<angle>0</angle>
			<triangleMeasure>0</triangleMeasure>
			<rectangleMeasure>0</rectangleMeasure>
			<circleMeasure>0</circleMeasure>
			<centroidX>14</centroidX>
			<centroidY>47</centroidY>
		</spatialEntity>
		<spatialEntity spatialType="region" scaleAndSubsystem="Cellular.Embryo">
			<clusteredness>1</clusteredness>
			<density>0.5</density>
			<area>1</area>
			<perimeter>4</perimeter>
			<distanceFromOrigin>19.50640920313116</distanceFromOrigin>
			<angle>0</angle>
			<triangleMeasure>0</triangleMeasure>
			<rectangleMeasure>0</rectangleMeasure>
			<circleMeasure>0</circleMeasure>
			<centroidX>27</centroidX>
			<centroidY>46</centroidY>
		</spatialEntity>
		<spatialEntity spatialType="region" scaleAndSubsystem="Cellular.Embryo">
			<clusteredness>1</clusteredness>
			<density>0.5</density>
			<area>1</area>
			<perimeter>4</perimeter>
			<distanceFromOrigin>17.10263137648707</distanceFromOrigin>
			<angle>0</angle>
			<triangleMeasure>0</triangleMeasure>
			<rectangleMeasure>0</rectangleMeasure>
			<circleMeasure>0</circleMeasure>
			<centroidX>31</centroidX>
			<centroidY>43</centroidY>
		</spatialEntity>
		<spatialEntity spatialType="region" scaleAndSubsystem="Cellular.Embryo">
			<clusteredness>1</clusteredness>
			<density>0.5</density>
			<area>1</area>
			<perimeter>4</perimeter>
			<distanceFromOrigin>19.91230775173988</distanceFromOrigin>
			<angle>0</angle>
			<triangleMeasure>0</triangleMeasure>
			<rectangleMeasure>0</rectangleMeasure>
			<circleMeasure>0</circleMeasure>
			<centroidX>9</centroidX>
			<centroidY>36</centroidY>
		</spatialEntity>
		<spatialEntity spatialType="region" scaleAndSubsystem="Cellular.Embryo">
			<clusteredness>1</clusteredness>
			<density>0.5</density>
			<area>1</area>
			<perimeter>4</perimeter>
			<distanceFromOrigin>6.519202405202649</distanceFromOrigin>
			<angle>0</angle>
			<triangleMeasure>0</triangleMeasure>
			<rectangleMeasure>0</rectangleMeasure>
			<circleMeasure>0</circleMeasure>
			<centroidX>32</centroidX>
			<centroidY>30</centroidY>
		</spatialEntity>
		<spatialEntity spatialType="region" scaleAndSubsystem="Cellular.Embryo">
			<clusteredness>1</clusteredness>
			<density>0.5</density>
			<area>1</area>
			<perimeter>4</perimeter>
			<distanceFromOrigin>4.301162633521313</distanceFromOrigin>
			<angle>0</angle>
			<triangleMeasure>0</triangleMeasure>
			<rectangleMeasure>0</rectangleMeasure>
			<circleMeasure>0</circleMeasure>
			<centroidX>24</centroidX>
			<centroidY>30</centroidY>
		</spatialEntity>
		<spatialEntity spatialType="region" scaleAndSubsystem="Cellular.Embryo">
			<clusteredness>1</clusteredness>
			<density>0.5</density>
			<area>1</area>
			<perimeter>4</perimeter>
			<distanceFromOrigin>17.33493582335971</distanceFromOrigin>
			<angle>0</angle>
			<triangleMeasure>0</triangleMeasure>
			<rectangleMeasure>0</rectangleMeasure>
			<circleMeasure>0</circleMeasure>
			<centroidX>12</centroidX>
			<centroidY>17</centroidY>
		</spatialEntity>
		<spatialEntity spatialType="region" scaleAndSubsystem="Cellular.Embryo">
			<clusteredness>1</clusteredness>
			<density>0.5</density>
			<area>1</area>
			<perimeter>4</perimeter>
			<distanceFromOrigin>17.67766952966369</distanceFromOrigin>
			<angle>0</angle>
			<triangleMeasure>0</triangleMeasure>
			<rectangleMeasure>0</rectangleMeasure>
			<circleMeasure>0</circleMeasure>
			<centroidX>35</centroidX>
			<centroidY>11</centroidY>
		</spatialEntity>
		<spatialEntity spatialType="region" scaleAndSubsystem="Intracellular.CDK1">
			<clusteredness>1</clusteredness>
			<density>0.5025856766046263</density>
			<area>1</area>
			<perimeter>4</perimeter>
			<distanceFromOrigin>24.01041440708594</distanceFromOrigin>
			<angle>0</angle>
			<triangleMeasure>0</triangleMeasure>
			<rectangleMeasure>0</rectangleMeasure>
			<circleMeasure>0</circleMeasure>
			<centroidX>14</centroidX>
			<centroidY>47</centroidY>
		</spatialEntity>
		<spatialEntity spatialType="region" scaleAndSubsystem="Intracellular.CDK1">
			<clusteredness>1</clusteredness>
			<density>0.5025856766046263</density>
			<area>1</area>
			<perimeter>4</perimeter>
			<distanceFromOrigin>19.50640920313116</distanceFromOrigin>
			<angle>0</angle>
			<triangleMeasure>0</triangleMeasure>
			<rectangleMeasure>0</rectangleMeasure>
			<circleMeasure>0</circleMeasure>
			<centroidX>27</centroidX>
			<centroidY>46</centroidY>
		</spatialEntity>
		<spatialEntity spatialType="region" scaleAndSubsystem="Intracellular.CDK1">
			<clusteredness>1</clusteredness>
			<density>0.5025856766046263</density>
			<area>1</area>
			<perimeter>4</perimeter>
			<distanceFromOrigin>17.10263137648707</distanceFromOrigin>
			<angle>0</angle>
			<triangleMeasure>0</triangleMeasure>
			<rectangleMeasure>0</rectangleMeasure>
			<circleMeasure>0</circleMeasure>
			<centroidX>31</centroidX>
			<centroidY>43</centroidY>
		</spatialEntity>
		<spatialEntity spatialType="region" scaleAndSubsystem="Intracellular.CDK1">
			<clusteredness>1</clusteredness>
			<density>0.5025856766046263</density>
			<area>1</area>
			<perimeter>4</perimeter>
			<distanceFromOrigin>19.91230775173988</distanceFromOrigin>
			<angle>0</angle>
			<triangleMeasure>0</triangleMeasure>
			<rectangleMeasure>0</rectangleMeasure>
			<circleMeasure>0</circleMeasure>
			<centroidX>9</centroidX>
			<centroidY>36</centroidY>
		</spatialEntity>
		<spatialEntity spatialType="region" scaleAndSubsystem="Intracellular.CDK1">
			<clusteredness>1</clusteredness>
			<density>0.5025856766046263</density>
			<area>1</area>
			<perimeter>4</perimeter>
			<distanceFromOrigin>6.519202405202649</distanceFromOrigin>
			<angle>0</angle>
			<triangleMeasure>0</triangleMeasure>
			<rectangleMeasure>0</rectangleMeasure>
			<circleMeasure>0</circleMeasure>
			<centroidX>32</centroidX>
			<centroidY>30</centroidY>
		</spatialEntity>
		<spatialEntity spatialType="region" scaleAndSubsystem="Intracellular.CDK1">
			<clusteredness>1</clusteredness>
			<density>0.5025856766046263</density>
			<area>1</area>
			<perimeter>4</perimeter>
			<distanceFromOrigin>4.301162633521313</distanceFromOrigin>
			<angle>0</angle>
			<triangleMeasure>0</triangleMeasure>
			<rectangleMeasure>0</rectangleMeasure>
			<circleMeasure>0</circleMeasure>
			<centroidX>24</centroidX>
			<centroidY>30</centroidY>
		</spatialEntity>
		<spatialEntity spatialType="region" scaleAndSubsystem="Intracellular.CDK1">
			<clusteredness>1</clusteredness>
			<density>0.5025856766046263</density>
			<area>1</area>
			<perimeter>4</perimeter>
			<distanceFromOrigin>17.33493582335971</distanceFromOrigin>
			<angle>0</angle>
			<triangleMeasure>0</triangleMeasure>
			<rectangleMeasure>0</rectangleMeasure>
			<circleMeasure>0</circleMeasure>
			<centroidX>12</centroidX>
			<centroidY>17</centroidY>
		</spatialEntity>
		<spatialEntity spatialType="region" scaleAndSubsystem="Intracellular.CDK1">
			<clusteredness>1</clusteredness>
			<density>0.5025856766046263</density>
			<area>1</area>
			<perimeter>4</perimeter>
			<distanceFromOrigin>17.67766952966369</distanceFromOrigin>
			<angle>0</angle>
			<triangleMeasure>0</triangleMeasure>
			<rectangleMeasure>0</rectangleMeasure>
			<circleMeasure>0</circleMeasure>
			<centroidX>35</centroidX>
			<centroidY>11</centroidY>
		</spatialEntity>
		<spatialEntity spatialType="region" scaleAndSubsystem="Intracellular.Plk1">
			<clusteredness>1</clusteredness>
			<density>0.5420230641084559</density>
			<area>1</area>
			<perimeter>4</perimeter>
			<distanceFromOrigin>24.01041440708594</distanceFromOrigin>
			<angle>0</angle>
			<triangleMeasure>0</triangleMeasure>
			<rectangleMeasure>0</rectangleMeasure>
			<circleMeasure>0</circleMeasure>
			<centroidX>14</centroidX>
			<centroidY>47</centroidY>
		</spatialEntity>
		<spatialEntity spatialType="region" scaleAndSubsystem="Intracellular.Plk1">
			<clusteredness>1</clusteredness>
			<density>0.5420230641084559</density>
			<area>1</area>
			<perimeter>4</perimeter>
			<distanceFromOrigin>19.50640920313116</distanceFromOrigin>
			<angle>0</angle>
			<triangleMeasure>0</triangleMeasure>
			<rectangleMeasure>0</rectangleMeasure>
			<circleMeasure>0</circleMeasure>
			<centroidX>27</centroidX>
			<centroidY>46</centroidY>
		</spatialEntity>
		<spatialEntity spatialType="region" scaleAndSubsystem="Intracellular.Plk1">
			<clusteredness>1</clusteredness>
			<density>0.5420230641084559</density>
			<area>1</area>
			<perimeter>4</perimeter>
			<distanceFromOrigin>17.10263137648707</distanceFromOrigin>
			<angle>0</angle>
			<triangleMeasure>0</triangleMeasure>
			<rectangleMeasure>0</rectangleMeasure>
			<circleMeasure>0</circleMeasure>
			<centroidX>31</centroidX>
			<centroidY>43</centroidY>
		</spatialEntity>
		<spatialEntity spatialType="region" scaleAndSubsystem="Intracellular.Plk1">
			<clusteredness>1</clusteredness>
			<density>0.5420230641084559</density>
			<area>1</area>
			<perimeter>4</perimeter>
			<distanceFromOrigin>19.91230775173988</distanceFromOrigin>
			<angle>0</angle>
			<triangleMeasure>0</triangleMeasure>
			<rectangleMeasure>0</rectangleMeasure>
			<circleMeasure>0</circleMeasure>
			<centroidX>9</centroidX>
			<centroidY>36</centroidY>
		</spatialEntity>
		<spatialEntity spatialType="region" scaleAndSubsystem="Intracellular.Plk1">
			<clusteredness>1</clusteredness>
			<density>0.5420230641084559</density>
			<area>1</area>
			<perimeter>4</perimeter>
			<distanceFromOrigin>6.519202405202649</distanceFromOrigin>
			<angle>0</angle>
			<triangleMeasure>0</triangleMeasure>
			<rectangleMeasure>0</rectangleMeasure>
			<circleMeasure>0</circleMeasure>
			<centroidX>32</centroidX>
			<centroidY>30</centroidY>
		</spatialEntity>
		<spatialEntity spatialType="region" scaleAndSubsystem="Intracellular.Plk1">
			<clusteredness>1</clusteredness>
			<density>0.5420230641084559</density>
			<area>1</area>
			<perimeter>4</perimeter>
			<distanceFromOrigin>4.301162633521313</distanceFromOrigin>
			<angle>0</angle>
			<triangleMeasure>0</triangleMeasure>
			<rectangleMeasure>0</rectangleMeasure>
			<circleMeasure>0</circleMeasure>
			<centroidX>24</centroidX>
			<centroidY>30</centroidY>
		</spatialEntity>
		<spatialEntity spatialType="region" scaleAndSubsystem="Intracellular.Plk1">
			<clusteredness>1</clusteredness>
			<density>0.5420230641084559</density>
			<area>1</area>
			<perimeter>4</perimeter>
			<distanceFromOrigin>17.33493582335971</distanceFromOrigin>
			<angle>0</angle>
			<triangleMeasure>0</triangleMeasure>
			<rectangleMeasure>0</rectangleMeasure>
			<circleMeasure>0</circleMeasure>
			<centroidX>12</centroidX>
			<centroidY>17</centroidY>
		</spatialEntity>
		<spatialEntity spatialType="region" scaleAndSubsystem="Intracellular.Plk1">
			<clusteredness>1</clusteredness>
			<density>0.5420230641084559</density>
			<area>1</area>
			<perimeter>4</perimeter>
			<distanceFromOrigin>17.67766952966369</distanceFromOrigin>
			<angle>0</angle>
			<triangleMeasure>0</triangleMeasure>
			<rectangleMeasure>0</rectangleMeasure>
			<circleMeasure>0</circleMeasure>
			<centroidX>35</centroidX>
			<centroidY>11</centroidY>
		</spatialEntity>
		<spatialEntity spatialType="region" scaleAndSubsystem="Intracellular.APC">
			<clusteredness>1</clusteredness>
			<density>0.7161595363242953</density>
			<area>1</area>
			<perimeter>4</perimeter>
			<distanceFromOrigin>24.01041440708594</distanceFromOrigin>
			<angle>0</angle>
			<triangleMeasure>0</triangleMeasure>
			<rectangleMeasure>0</rectangleMeasure>
			<circleMeasure>0</circleMeasure>
			<centroidX>14</centroidX>
			<centroidY>47</centroidY>
		</spatialEntity>
		<spatialEntity spatialType="region" scaleAndSubsystem="Intracellular.APC">
			<clusteredness>1</clusteredness>
			<density>0.7161595363242953</density>
			<area>1</area>
			<perimeter>4</perimeter>
			<distanceFromOrigin>19.50640920313116</distanceFromOrigin>
			<angle>0</angle>
			<triangleMeasure>0</triangleMeasure>
			<rectangleMeasure>0</rectangleMeasure>
			<circleMeasure>0</circleMeasure>
			<centroidX>27</centroidX>
			<centroidY>46</centroidY>
		</spatialEntity>
		<spatialEntity spatialType="region" scaleAndSubsystem="Intracellular.APC">
			<clusteredness>1</clusteredness>
			<density>0.7161595363242953</density>
			<area>1</area>
			<perimeter>4</perimeter>
			<distanceFromOrigin>17.10263137648707</distanceFromOrigin>
			<angle>0</angle>
			<triangleMeasure>0</triangleMeasure>
			<rectangleMeasure>0</rectangleMeasure>
			<circleMeasure>0</circleMeasure>
			<centroidX>31</centroidX>
			<centroidY>43</centroidY>
		</spatialEntity>
		<spatialEntity spatialType="region" scaleAndSubsystem="Intracellular.APC">
			<clusteredness>1</clusteredness>
			<density>0.7161595363242953</density>
			<area>1</area>
			<perimeter>4</perimeter>
			<distanceFromOrigin>19.91230775173988</distanceFromOrigin>
			<angle>0</angle>
			<triangleMeasure>0</triangleMeasure>
			<rectangleMeasure>0</rectangleMeasure>
			<circleMeasure>0</circleMeasure>
			<centroidX>9</centroidX>
			<centroidY>36</centroidY>
		</spatialEntity>
		<spatialEntity spatialType="region" scaleAndSubsystem="Intracellular.APC">
			<clusteredness>1</clusteredness>
			<density>0.7161595363242953</density>
			<area>1</area>
			<perimeter>4</perimeter>
			<distanceFromOrigin>6.519202405202649</distanceFromOrigin>
			<angle>0</angle>
			<triangleMeasure>0</triangleMeasure>
			<rectangleMeasure>0</rectangleMeasure>
			<circleMeasure>0</circleMeasure>
			<centroidX>32</centroidX>
			<centroidY>30</centroidY>
		</spatialEntity>
		<spatialEntity spatialType="region" scaleAndSubsystem="Intracellular.APC">
			<clusteredness>1</clusteredness>
			<density>0.7161595363242953</density>
			<area>1</area>
			<perimeter>4</perimeter>
			<distanceFromOrigin>4.301162633521313</distanceFromOrigin>
			<angle>0</angle>
			<triangleMeasure>0</triangleMeasure>
			<rectangleMeasure>0</rectangleMeasure>
			<circleMeasure>0</circleMeasure>
			<centroidX>24</centroidX>
			<centroidY>30</centroidY>
		</spatialEntity>
		<spatialEntity spatialType="region" scaleAndSubsystem="Intracellular.APC">
			<clusteredness>1</clusteredness>
			<density>0.7161595363242953</density>
			<area>1</area>
			<perimeter>4</perimeter>
			<distanceFromOrigin>17.33493582335971</distanceFromOrigin>
			<angle>0</angle>
			<triangleMeasure>0</triangleMeasure>
			<rectangleMeasure>0</rectangleMeasure>
			<circleMeasure>0</circleMeasure>
			<centroidX>12</centroidX>
			<centroidY>17</centroidY>
		</spatialEntity>
		<spatialEntity spatialType="region" scaleAndSubsystem="Intracellular.APC">
			<clusteredness>1</clusteredness>
			<density>0.7161595363242953</density>
			<area>1</area>
			<perimeter>4</perimeter>
			<distanceFromOrigin>17.67766952966369</distanceFromOrigin>
			<angle>0</angle>
			<triangleMeasure>0</triangleMeasure>
			<rectangleMeasure>0</rectangleMeasure>
			<circleMeasure>0</circleMeasure>
			<centroidX>35</centroidX>
			<centroidY>11</centroidY>
		</spatialEntity>
		<numericStateVariable scaleAndSubsystem="Intracellular.APC">
			<name>avgClusterednessRegions</name>
			<value>0.045820991376994</value>
		</numericStateVariable>
		<numericStateVariable scaleAndSubsystem="Intracellular.CDK1">
			<name>avgClusterednessRegions</name>
			<value>0.045820991376994</value>
		</numericStateVariable>
		<numericStateVariable scaleAndSubsystem="Intracellular.Plk1">
			<name>avgClusterednessRegions</name>
			<value>0.045820991376994</value>
		</numericStateVariable>
		<numericStateVariable scaleAndSubsystem="Cellular.Embryo">
			<name>avgClusterednessRegions</name>
			<value>0.045820991376994</value>
		</numericStateVariable>
		<numericStateVariable scaleAndSubsystem="Intracellular.APC">
			<name>avgDensityRegions</name>
			<value>0.7161595363242953</value>
		</numericStateVariable>
		<numericStateVariable scaleAndSubsystem="Intracellular.CDK1">
			<name>avgDensityRegions</name>
			<value>0.5025856766046263</value>
		</numericStateVariable>
		<numericStateVariable scaleAndSubsystem="Intracellular.Plk1">
			<name>avgDensityRegions</name>
			<value>0.5420230641084559</value>
		</numericStateVariable>
		<numericStateVariable scaleAndSubsystem="Cellular.Embryo">
			<name>avgDensityRegions</name>
			<value>0.5</value>
		</numericStateVariable>
	</timepoint>
	<timepoint value="59">
		<spatialEntity spatialType="region" scaleAndSubsystem="Cellular.Embryo">
			<clusteredness>1</clusteredness>
			<density>0.5</density>
			<area>1</area>
			<perimeter>4</perimeter>
			<distanceFromOrigin>25.38700454957221</distanceFromOrigin>
			<angle>0</angle>
			<triangleMeasure>0</triangleMeasure>
			<rectangleMeasure>0</rectangleMeasure>
			<circleMeasure>0</circleMeasure>
			<centroidX>13</centroidX>
			<centroidY>48</centroidY>
		</spatialEntity>
		<spatialEntity spatialType="region" scaleAndSubsystem="Cellular.Embryo">
			<clusteredness>1</clusteredness>
			<density>0.5</density>
			<area>1</area>
			<perimeter>4</perimeter>
			<distanceFromOrigin>19.50640920313116</distanceFromOrigin>
			<angle>0</angle>
			<triangleMeasure>0</triangleMeasure>
			<rectangleMeasure>0</rectangleMeasure>
			<circleMeasure>0</circleMeasure>
			<centroidX>27</centroidX>
			<centroidY>46</centroidY>
		</spatialEntity>
		<spatialEntity spatialType="region" scaleAndSubsystem="Cellular.Embryo">
			<clusteredness>1</clusteredness>
			<density>0.5</density>
			<area>1</area>
			<perimeter>4</perimeter>
			<distanceFromOrigin>18.06931099959265</distanceFromOrigin>
			<angle>0</angle>
			<triangleMeasure>0</triangleMeasure>
			<rectangleMeasure>0</rectangleMeasure>
			<circleMeasure>0</circleMeasure>
			<centroidX>31</centroidX>
			<centroidY>44</centroidY>
		</spatialEntity>
		<spatialEntity spatialType="region" scaleAndSubsystem="Cellular.Embryo">
			<clusteredness>1</clusteredness>
			<density>0.5</density>
			<area>1</area>
			<perimeter>4</perimeter>
			<distanceFromOrigin>19.03943276465977</distanceFromOrigin>
			<angle>0</angle>
			<triangleMeasure>0</triangleMeasure>
			<rectangleMeasure>0</rectangleMeasure>
			<circleMeasure>0</circleMeasure>
			<centroidX>9</centroidX>
			<centroidY>34</centroidY>
		</spatialEntity>
		<spatialEntity spatialType="region" scaleAndSubsystem="Cellular.Embryo">
			<clusteredness>1</clusteredness>
			<density>0.5</density>
			<area>1</area>
			<perimeter>4</perimeter>
			<distanceFromOrigin>4.743416490252569</distanceFromOrigin>
			<angle>0</angle>
			<triangleMeasure>0</triangleMeasure>
			<rectangleMeasure>0</rectangleMeasure>
			<circleMeasure>0</circleMeasure>
			<centroidX>25</centroidX>
			<centroidY>31</centroidY>
		</spatialEntity>
		<spatialEntity spatialType="region" scaleAndSubsystem="Cellular.Embryo">
			<clusteredness>1</clusteredness>
			<density>0.5</density>
			<area>1</area>
			<perimeter>4</perimeter>
			<distanceFromOrigin>6.519202405202649</distanceFromOrigin>
			<angle>0</angle>
			<triangleMeasure>0</triangleMeasure>
			<rectangleMeasure>0</rectangleMeasure>
			<circleMeasure>0</circleMeasure>
			<centroidX>32</centroidX>
			<centroidY>30</centroidY>
		</spatialEntity>
		<spatialEntity spatialType="region" scaleAndSubsystem="Cellular.Embryo">
			<clusteredness>1</clusteredness>
			<density>0.5</density>
			<area>1</area>
			<perimeter>4</perimeter>
			<distanceFromOrigin>17.33493582335971</distanceFromOrigin>
			<angle>0</angle>
			<triangleMeasure>0</triangleMeasure>
			<rectangleMeasure>0</rectangleMeasure>
			<circleMeasure>0</circleMeasure>
			<centroidX>12</centroidX>
			<centroidY>17</centroidY>
		</spatialEntity>
		<spatialEntity spatialType="region" scaleAndSubsystem="Cellular.Embryo">
			<clusteredness>1</clusteredness>
			<density>0.5</density>
			<area>1</area>
			<perimeter>4</perimeter>
			<distanceFromOrigin>18.56071119327058</distanceFromOrigin>
			<angle>0</angle>
			<triangleMeasure>0</triangleMeasure>
			<rectangleMeasure>0</rectangleMeasure>
			<circleMeasure>0</circleMeasure>
			<centroidX>35</centroidX>
			<centroidY>10</centroidY>
		</spatialEntity>
		<spatialEntity spatialType="region" scaleAndSubsystem="Intracellular.CDK1">
			<clusteredness>1</clusteredness>
			<density>0.4142136218501072</density>
			<area>1</area>
			<perimeter>4</perimeter>
			<distanceFromOrigin>25.38700454957221</distanceFromOrigin>
			<angle>0</angle>
			<triangleMeasure>0</triangleMeasure>
			<rectangleMeasure>0</rectangleMeasure>
			<circleMeasure>0</circleMeasure>
			<centroidX>13</centroidX>
			<centroidY>48</centroidY>
		</spatialEntity>
		<spatialEntity spatialType="region" scaleAndSubsystem="Intracellular.CDK1">
			<clusteredness>1</clusteredness>
			<density>0.4142136218501072</density>
			<area>1</area>
			<perimeter>4</perimeter>
			<distanceFromOrigin>19.50640920313116</distanceFromOrigin>
			<angle>0</angle>
			<triangleMeasure>0</triangleMeasure>
			<rectangleMeasure>0</rectangleMeasure>
			<circleMeasure>0</circleMeasure>
			<centroidX>27</centroidX>
			<centroidY>46</centroidY>
		</spatialEntity>
		<spatialEntity spatialType="region" scaleAndSubsystem="Intracellular.CDK1">
			<clusteredness>1</clusteredness>
			<density>0.4142136218501072</density>
			<area>1</area>
			<perimeter>4</perimeter>
			<distanceFromOrigin>18.06931099959265</distanceFromOrigin>
			<angle>0</angle>
			<triangleMeasure>0</triangleMeasure>
			<rectangleMeasure>0</rectangleMeasure>
			<circleMeasure>0</circleMeasure>
			<centroidX>31</centroidX>
			<centroidY>44</centroidY>
		</spatialEntity>
		<spatialEntity spatialType="region" scaleAndSubsystem="Intracellular.CDK1">
			<clusteredness>1</clusteredness>
			<density>0.4142136218501072</density>
			<area>1</area>
			<perimeter>4</perimeter>
			<distanceFromOrigin>19.03943276465977</distanceFromOrigin>
			<angle>0</angle>
			<triangleMeasure>0</triangleMeasure>
			<rectangleMeasure>0</rectangleMeasure>
			<circleMeasure>0</circleMeasure>
			<centroidX>9</centroidX>
			<centroidY>34</centroidY>
		</spatialEntity>
		<spatialEntity spatialType="region" scaleAndSubsystem="Intracellular.CDK1">
			<clusteredness>1</clusteredness>
			<density>0.4142136218501072</density>
			<area>1</area>
			<perimeter>4</perimeter>
			<distanceFromOrigin>4.743416490252569</distanceFromOrigin>
			<angle>0</angle>
			<triangleMeasure>0</triangleMeasure>
			<rectangleMeasure>0</rectangleMeasure>
			<circleMeasure>0</circleMeasure>
			<centroidX>25</centroidX>
			<centroidY>31</centroidY>
		</spatialEntity>
		<spatialEntity spatialType="region" scaleAndSubsystem="Intracellular.CDK1">
			<clusteredness>1</clusteredness>
			<density>0.4142136218501072</density>
			<area>1</area>
			<perimeter>4</perimeter>
			<distanceFromOrigin>6.519202405202649</distanceFromOrigin>
			<angle>0</angle>
			<triangleMeasure>0</triangleMeasure>
			<rectangleMeasure>0</rectangleMeasure>
			<circleMeasure>0</circleMeasure>
			<centroidX>32</centroidX>
			<centroidY>30</centroidY>
		</spatialEntity>
		<spatialEntity spatialType="region" scaleAndSubsystem="Intracellular.CDK1">
			<clusteredness>1</clusteredness>
			<density>0.4142136218501072</density>
			<area>1</area>
			<perimeter>4</perimeter>
			<distanceFromOrigin>17.33493582335971</distanceFromOrigin>
			<angle>0</angle>
			<triangleMeasure>0</triangleMeasure>
			<rectangleMeasure>0</rectangleMeasure>
			<circleMeasure>0</circleMeasure>
			<centroidX>12</centroidX>
			<centroidY>17</centroidY>
		</spatialEntity>
		<spatialEntity spatialType="region" scaleAndSubsystem="Intracellular.CDK1">
			<clusteredness>1</clusteredness>
			<density>0.4142136218501072</density>
			<area>1</area>
			<perimeter>4</perimeter>
			<distanceFromOrigin>18.56071119327058</distanceFromOrigin>
			<angle>0</angle>
			<triangleMeasure>0</triangleMeasure>
			<rectangleMeasure>0</rectangleMeasure>
			<circleMeasure>0</circleMeasure>
			<centroidX>35</centroidX>
			<centroidY>10</centroidY>
		</spatialEntity>
		<spatialEntity spatialType="region" scaleAndSubsystem="Intracellular.Plk1">
			<clusteredness>1</clusteredness>
			<density>0.5413000368604473</density>
			<area>1</area>
			<perimeter>4</perimeter>
			<distanceFromOrigin>25.38700454957221</distanceFromOrigin>
			<angle>0</angle>
			<triangleMeasure>0</triangleMeasure>
			<rectangleMeasure>0</rectangleMeasure>
			<circleMeasure>0</circleMeasure>
			<centroidX>13</centroidX>
			<centroidY>48</centroidY>
		</spatialEntity>
		<spatialEntity spatialType="region" scaleAndSubsystem="Intracellular.Plk1">
			<clusteredness>1</clusteredness>
			<density>0.5413000368604473</density>
			<area>1</area>
			<perimeter>4</perimeter>
			<distanceFromOrigin>19.50640920313116</distanceFromOrigin>
			<angle>0</angle>
			<triangleMeasure>0</triangleMeasure>
			<rectangleMeasure>0</rectangleMeasure>
			<circleMeasure>0</circleMeasure>
			<centroidX>27</centroidX>
			<centroidY>46</centroidY>
		</spatialEntity>
		<spatialEntity spatialType="region" scaleAndSubsystem="Intracellular.Plk1">
			<clusteredness>1</clusteredness>
			<density>0.5413000368604473</density>
			<area>1</area>
			<perimeter>4</perimeter>
			<distanceFromOrigin>18.06931099959265</distanceFromOrigin>
			<angle>0</angle>
			<triangleMeasure>0</triangleMeasure>
			<rectangleMeasure>0</rectangleMeasure>
			<circleMeasure>0</circleMeasure>
			<centroidX>31</centroidX>
			<centroidY>44</centroidY>
		</spatialEntity>
		<spatialEntity spatialType="region" scaleAndSubsystem="Intracellular.Plk1">
			<clusteredness>1</clusteredness>
			<density>0.5413000368604473</density>
			<area>1</area>
			<perimeter>4</perimeter>
			<distanceFromOrigin>19.03943276465977</distanceFromOrigin>
			<angle>0</angle>
			<triangleMeasure>0</triangleMeasure>
			<rectangleMeasure>0</rectangleMeasure>
			<circleMeasure>0</circleMeasure>
			<centroidX>9</centroidX>
			<centroidY>34</centroidY>
		</spatialEntity>
		<spatialEntity spatialType="region" scaleAndSubsystem="Intracellular.Plk1">
			<clusteredness>1</clusteredness>
			<density>0.5413000368604473</density>
			<area>1</area>
			<perimeter>4</perimeter>
			<distanceFromOrigin>4.743416490252569</distanceFromOrigin>
			<angle>0</angle>
			<triangleMeasure>0</triangleMeasure>
			<rectangleMeasure>0</rectangleMeasure>
			<circleMeasure>0</circleMeasure>
			<centroidX>25</centroidX>
			<centroidY>31</centroidY>
		</spatialEntity>
		<spatialEntity spatialType="region" scaleAndSubsystem="Intracellular.Plk1">
			<clusteredness>1</clusteredness>
			<density>0.5413000368604473</density>
			<area>1</area>
			<perimeter>4</perimeter>
			<distanceFromOrigin>6.519202405202649</distanceFromOrigin>
			<angle>0</angle>
			<triangleMeasure>0</triangleMeasure>
			<rectangleMeasure>0</rectangleMeasure>
			<circleMeasure>0</circleMeasure>
			<centroidX>32</centroidX>
			<centroidY>30</centroidY>
		</spatialEntity>
		<spatialEntity spatialType="region" scaleAndSubsystem="Intracellular.Plk1">
			<clusteredness>1</clusteredness>
			<density>0.5413000368604473</density>
			<area>1</area>
			<perimeter>4</perimeter>
			<distanceFromOrigin>17.33493582335971</distanceFromOrigin>
			<angle>0</angle>
			<triangleMeasure>0</triangleMeasure>
			<rectangleMeasure>0</rectangleMeasure>
			<circleMeasure>0</circleMeasure>
			<centroidX>12</centroidX>
			<centroidY>17</centroidY>
		</spatialEntity>
		<spatialEntity spatialType="region" scaleAndSubsystem="Intracellular.Plk1">
			<clusteredness>1</clusteredness>
			<density>0.5413000368604473</density>
			<area>1</area>
			<perimeter>4</perimeter>
			<distanceFromOrigin>18.56071119327058</distanceFromOrigin>
			<angle>0</angle>
			<triangleMeasure>0</triangleMeasure>
			<rectangleMeasure>0</rectangleMeasure>
			<circleMeasure>0</circleMeasure>
			<centroidX>35</centroidX>
			<centroidY>10</centroidY>
		</spatialEntity>
		<spatialEntity spatialType="region" scaleAndSubsystem="Intracellular.APC">
			<clusteredness>1</clusteredness>
			<density>0.938088929419424</density>
			<area>1</area>
			<perimeter>4</perimeter>
			<distanceFromOrigin>25.38700454957221</distanceFromOrigin>
			<angle>0</angle>
			<triangleMeasure>0</triangleMeasure>
			<rectangleMeasure>0</rectangleMeasure>
			<circleMeasure>0</circleMeasure>
			<centroidX>13</centroidX>
			<centroidY>48</centroidY>
		</spatialEntity>
		<spatialEntity spatialType="region" scaleAndSubsystem="Intracellular.APC">
			<clusteredness>1</clusteredness>
			<density>0.938088929419424</density>
			<area>1</area>
			<perimeter>4</perimeter>
			<distanceFromOrigin>19.50640920313116</distanceFromOrigin>
			<angle>0</angle>
			<triangleMeasure>0</triangleMeasure>
			<rectangleMeasure>0</rectangleMeasure>
			<circleMeasure>0</circleMeasure>
			<centroidX>27</centroidX>
			<centroidY>46</centroidY>
		</spatialEntity>
		<spatialEntity spatialType="region" scaleAndSubsystem="Intracellular.APC">
			<clusteredness>1</clusteredness>
			<density>0.938088929419424</density>
			<area>1</area>
			<perimeter>4</perimeter>
			<distanceFromOrigin>18.06931099959265</distanceFromOrigin>
			<angle>0</angle>
			<triangleMeasure>0</triangleMeasure>
			<rectangleMeasure>0</rectangleMeasure>
			<circleMeasure>0</circleMeasure>
			<centroidX>31</centroidX>
			<centroidY>44</centroidY>
		</spatialEntity>
		<spatialEntity spatialType="region" scaleAndSubsystem="Intracellular.APC">
			<clusteredness>1</clusteredness>
			<density>0.938088929419424</density>
			<area>1</area>
			<perimeter>4</perimeter>
			<distanceFromOrigin>19.03943276465977</distanceFromOrigin>
			<angle>0</angle>
			<triangleMeasure>0</triangleMeasure>
			<rectangleMeasure>0</rectangleMeasure>
			<circleMeasure>0</circleMeasure>
			<centroidX>9</centroidX>
			<centroidY>34</centroidY>
		</spatialEntity>
		<spatialEntity spatialType="region" scaleAndSubsystem="Intracellular.APC">
			<clusteredness>1</clusteredness>
			<density>0.938088929419424</density>
			<area>1</area>
			<perimeter>4</perimeter>
			<distanceFromOrigin>4.743416490252569</distanceFromOrigin>
			<angle>0</angle>
			<triangleMeasure>0</triangleMeasure>
			<rectangleMeasure>0</rectangleMeasure>
			<circleMeasure>0</circleMeasure>
			<centroidX>25</centroidX>
			<centroidY>31</centroidY>
		</spatialEntity>
		<spatialEntity spatialType="region" scaleAndSubsystem="Intracellular.APC">
			<clusteredness>1</clusteredness>
			<density>0.938088929419424</density>
			<area>1</area>
			<perimeter>4</perimeter>
			<distanceFromOrigin>6.519202405202649</distanceFromOrigin>
			<angle>0</angle>
			<triangleMeasure>0</triangleMeasure>
			<rectangleMeasure>0</rectangleMeasure>
			<circleMeasure>0</circleMeasure>
			<centroidX>32</centroidX>
			<centroidY>30</centroidY>
		</spatialEntity>
		<spatialEntity spatialType="region" scaleAndSubsystem="Intracellular.APC">
			<clusteredness>1</clusteredness>
			<density>0.938088929419424</density>
			<area>1</area>
			<perimeter>4</perimeter>
			<distanceFromOrigin>17.33493582335971</distanceFromOrigin>
			<angle>0</angle>
			<triangleMeasure>0</triangleMeasure>
			<rectangleMeasure>0</rectangleMeasure>
			<circleMeasure>0</circleMeasure>
			<centroidX>12</centroidX>
			<centroidY>17</centroidY>
		</spatialEntity>
		<spatialEntity spatialType="region" scaleAndSubsystem="Intracellular.APC">
			<clusteredness>1</clusteredness>
			<density>0.938088929419424</density>
			<area>1</area>
			<perimeter>4</perimeter>
			<distanceFromOrigin>18.56071119327058</distanceFromOrigin>
			<angle>0</angle>
			<triangleMeasure>0</triangleMeasure>
			<rectangleMeasure>0</rectangleMeasure>
			<circleMeasure>0</circleMeasure>
			<centroidX>35</centroidX>
			<centroidY>10</centroidY>
		</spatialEntity>
		<numericStateVariable scaleAndSubsystem="Intracellular.APC">
			<name>avgClusterednessRegions</name>
			<value>0.04471622631367222</value>
		</numericStateVariable>
		<numericStateVariable scaleAndSubsystem="Intracellular.CDK1">
			<name>avgClusterednessRegions</name>
			<value>0.04471622631367222</value>
		</numericStateVariable>
		<numericStateVariable scaleAndSubsystem="Intracellular.Plk1">
			<name>avgClusterednessRegions</name>
			<value>0.04471622631367222</value>
		</numericStateVariable>
		<numericStateVariable scaleAndSubsystem="Cellular.Embryo">
			<name>avgClusterednessRegions</name>
			<value>0.04471622631367222</value>
		</numericStateVariable>
		<numericStateVariable scaleAndSubsystem="Intracellular.APC">
			<name>avgDensityRegions</name>
			<value>0.9380889294194239</value>
		</numericStateVariable>
		<numericStateVariable scaleAndSubsystem="Intracellular.CDK1">
			<name>avgDensityRegions</name>
			<value>0.4142136218501072</value>
		</numericStateVariable>
		<numericStateVariable scaleAndSubsystem="Intracellular.Plk1">
			<name>avgDensityRegions</name>
			<value>0.5413000368604473</value>
		</numericStateVariable>
		<numericStateVariable scaleAndSubsystem="Cellular.Embryo">
			<name>avgDensityRegions</name>
			<value>0.5</value>
		</numericStateVariable>
	</timepoint>
	<timepoint value="60">
		<spatialEntity spatialType="region" scaleAndSubsystem="Cellular.Embryo">
			<clusteredness>1</clusteredness>
			<density>0.5</density>
			<area>1</area>
			<perimeter>4</perimeter>
			<distanceFromOrigin>25.10975905897944</distanceFromOrigin>
			<angle>0</angle>
			<triangleMeasure>0</triangleMeasure>
			<rectangleMeasure>0</rectangleMeasure>
			<circleMeasure>0</circleMeasure>
			<centroidX>12</centroidX>
			<centroidY>47</centroidY>
		</spatialEntity>
		<spatialEntity spatialType="region" scaleAndSubsystem="Cellular.Embryo">
			<clusteredness>1</clusteredness>
			<density>0.5</density>
			<area>1</area>
			<perimeter>4</perimeter>
			<distanceFromOrigin>19.50640920313116</distanceFromOrigin>
			<angle>0</angle>
			<triangleMeasure>0</triangleMeasure>
			<rectangleMeasure>0</rectangleMeasure>
			<circleMeasure>0</circleMeasure>
			<centroidX>27</centroidX>
			<centroidY>46</centroidY>
		</spatialEntity>
		<spatialEntity spatialType="region" scaleAndSubsystem="Cellular.Embryo">
			<clusteredness>1</clusteredness>
			<density>0.5</density>
			<area>1</area>
			<perimeter>4</perimeter>
			<distanceFromOrigin>19.03943276465977</distanceFromOrigin>
			<angle>0</angle>
			<triangleMeasure>0</triangleMeasure>
			<rectangleMeasure>0</rectangleMeasure>
			<circleMeasure>0</circleMeasure>
			<centroidX>31</centroidX>
			<centroidY>45</centroidY>
		</spatialEntity>
		<spatialEntity spatialType="region" scaleAndSubsystem="Cellular.Embryo">
			<clusteredness>1</clusteredness>
			<density>0.5</density>
			<area>1</area>
			<perimeter>4</perimeter>
			<distanceFromOrigin>18.12456896039186</distanceFromOrigin>
			<angle>0</angle>
			<triangleMeasure>0</triangleMeasure>
			<rectangleMeasure>0</rectangleMeasure>
			<circleMeasure>0</circleMeasure>
			<centroidX>10</centroidX>
			<centroidY>34</centroidY>
		</spatialEntity>
		<spatialEntity spatialType="region" scaleAndSubsystem="Cellular.Embryo">
			<clusteredness>1</clusteredness>
			<density>0.5</density>
			<area>1</area>
			<perimeter>4</perimeter>
			<distanceFromOrigin>7.106335201775948</distanceFromOrigin>
			<angle>0</angle>
			<triangleMeasure>0</triangleMeasure>
			<rectangleMeasure>0</rectangleMeasure>
			<circleMeasure>0</circleMeasure>
			<centroidX>32</centroidX>
			<centroidY>31</centroidY>
		</spatialEntity>
		<spatialEntity spatialType="region" scaleAndSubsystem="Cellular.Embryo">
			<clusteredness>1</clusteredness>
			<density>0.5</density>
			<area>1</area>
			<perimeter>4</perimeter>
			<distanceFromOrigin>4.743416490252569</distanceFromOrigin>
			<angle>0</angle>
			<triangleMeasure>0</triangleMeasure>
			<rectangleMeasure>0</rectangleMeasure>
			<circleMeasure>0</circleMeasure>
			<centroidX>25</centroidX>
			<centroidY>31</centroidY>
		</spatialEntity>
		<spatialEntity spatialType="region" scaleAndSubsystem="Cellular.Embryo">
			<clusteredness>1</clusteredness>
			<density>0.5</density>
			<area>1</area>
			<perimeter>4</perimeter>
			<distanceFromOrigin>17.33493582335971</distanceFromOrigin>
			<angle>0</angle>
			<triangleMeasure>0</triangleMeasure>
			<rectangleMeasure>0</rectangleMeasure>
			<circleMeasure>0</circleMeasure>
			<centroidX>12</centroidX>
			<centroidY>17</centroidY>
		</spatialEntity>
		<spatialEntity spatialType="region" scaleAndSubsystem="Cellular.Embryo">
			<clusteredness>1</clusteredness>
			<density>0.5</density>
			<area>1</area>
			<perimeter>4</perimeter>
			<distanceFromOrigin>19.45507645834372</distanceFromOrigin>
			<angle>0</angle>
			<triangleMeasure>0</triangleMeasure>
			<rectangleMeasure>0</rectangleMeasure>
			<circleMeasure>0</circleMeasure>
			<centroidX>35</centroidX>
			<centroidY>9</centroidY>
		</spatialEntity>
		<spatialEntity spatialType="region" scaleAndSubsystem="Intracellular.CDK1">
			<clusteredness>1</clusteredness>
			<density>0.289902421539905</density>
			<area>1</area>
			<perimeter>4</perimeter>
			<distanceFromOrigin>25.10975905897944</distanceFromOrigin>
			<angle>0</angle>
			<triangleMeasure>0</triangleMeasure>
			<rectangleMeasure>0</rectangleMeasure>
			<circleMeasure>0</circleMeasure>
			<centroidX>12</centroidX>
			<centroidY>47</centroidY>
		</spatialEntity>
		<spatialEntity spatialType="region" scaleAndSubsystem="Intracellular.CDK1">
			<clusteredness>1</clusteredness>
			<density>0.289902421539905</density>
			<area>1</area>
			<perimeter>4</perimeter>
			<distanceFromOrigin>19.50640920313116</distanceFromOrigin>
			<angle>0</angle>
			<triangleMeasure>0</triangleMeasure>
			<rectangleMeasure>0</rectangleMeasure>
			<circleMeasure>0</circleMeasure>
			<centroidX>27</centroidX>
			<centroidY>46</centroidY>
		</spatialEntity>
		<spatialEntity spatialType="region" scaleAndSubsystem="Intracellular.CDK1">
			<clusteredness>1</clusteredness>
			<density>0.289902421539905</density>
			<area>1</area>
			<perimeter>4</perimeter>
			<distanceFromOrigin>19.03943276465977</distanceFromOrigin>
			<angle>0</angle>
			<triangleMeasure>0</triangleMeasure>
			<rectangleMeasure>0</rectangleMeasure>
			<circleMeasure>0</circleMeasure>
			<centroidX>31</centroidX>
			<centroidY>45</centroidY>
		</spatialEntity>
		<spatialEntity spatialType="region" scaleAndSubsystem="Intracellular.CDK1">
			<clusteredness>1</clusteredness>
			<density>0.289902421539905</density>
			<area>1</area>
			<perimeter>4</perimeter>
			<distanceFromOrigin>18.12456896039186</distanceFromOrigin>
			<angle>0</angle>
			<triangleMeasure>0</triangleMeasure>
			<rectangleMeasure>0</rectangleMeasure>
			<circleMeasure>0</circleMeasure>
			<centroidX>10</centroidX>
			<centroidY>34</centroidY>
		</spatialEntity>
		<spatialEntity spatialType="region" scaleAndSubsystem="Intracellular.CDK1">
			<clusteredness>1</clusteredness>
			<density>0.289902421539905</density>
			<area>1</area>
			<perimeter>4</perimeter>
			<distanceFromOrigin>7.106335201775948</distanceFromOrigin>
			<angle>0</angle>
			<triangleMeasure>0</triangleMeasure>
			<rectangleMeasure>0</rectangleMeasure>
			<circleMeasure>0</circleMeasure>
			<centroidX>32</centroidX>
			<centroidY>31</centroidY>
		</spatialEntity>
		<spatialEntity spatialType="region" scaleAndSubsystem="Intracellular.CDK1">
			<clusteredness>1</clusteredness>
			<density>0.289902421539905</density>
			<area>1</area>
			<perimeter>4</perimeter>
			<distanceFromOrigin>4.743416490252569</distanceFromOrigin>
			<angle>0</angle>
			<triangleMeasure>0</triangleMeasure>
			<rectangleMeasure>0</rectangleMeasure>
			<circleMeasure>0</circleMeasure>
			<centroidX>25</centroidX>
			<centroidY>31</centroidY>
		</spatialEntity>
		<spatialEntity spatialType="region" scaleAndSubsystem="Intracellular.CDK1">
			<clusteredness>1</clusteredness>
			<density>0.289902421539905</density>
			<area>1</area>
			<perimeter>4</perimeter>
			<distanceFromOrigin>17.33493582335971</distanceFromOrigin>
			<angle>0</angle>
			<triangleMeasure>0</triangleMeasure>
			<rectangleMeasure>0</rectangleMeasure>
			<circleMeasure>0</circleMeasure>
			<centroidX>12</centroidX>
			<centroidY>17</centroidY>
		</spatialEntity>
		<spatialEntity spatialType="region" scaleAndSubsystem="Intracellular.CDK1">
			<clusteredness>1</clusteredness>
			<density>0.289902421539905</density>
			<area>1</area>
			<perimeter>4</perimeter>
			<distanceFromOrigin>19.45507645834372</distanceFromOrigin>
			<angle>0</angle>
			<triangleMeasure>0</triangleMeasure>
			<rectangleMeasure>0</rectangleMeasure>
			<circleMeasure>0</circleMeasure>
			<centroidX>35</centroidX>
			<centroidY>9</centroidY>
		</spatialEntity>
		<spatialEntity spatialType="region" scaleAndSubsystem="Intracellular.Plk1">
			<clusteredness>1</clusteredness>
			<density>0.4625285429113051</density>
			<area>1</area>
			<perimeter>4</perimeter>
			<distanceFromOrigin>25.10975905897944</distanceFromOrigin>
			<angle>0</angle>
			<triangleMeasure>0</triangleMeasure>
[truncated: 1,114,516 more chars]
