# Supplementary material for: A Novel Method to Verify Multilevel Computational Models of Biological Systems Using Multiscale Spatio-Temporal Meta Model Checking
Source: PLoS One. 2016 May 17;11(5):e0154847. doi: 10.1371/journal.pone.0154847 (PMC4871515; doi:10.1371/journal.pone.0154847)
Supplement: S3 Dataset — (ZIP) [file pone.0154847.s024.zip › xenopus_laevis_cell_cycle_2015-01-12-14_36_16.xml]

<?xml version="1.0" encoding="utf-8"?>
<!--Warning! This xml file was automatically generated by a C++ program using the Boost PropertyTree library.-->
<experiment>
	<timepoint value="0">
		<spatialEntity spatialType="region" scaleAndSubsystem="Cellular.Embryo">
			<clusteredness>1</clusteredness>
			<density>0.5</density>
			<area>1</area>
			<perimeter>4</perimeter>
			<distanceFromOrigin>10.51189802081432</distanceFromOrigin>
			<angle>0</angle>
			<triangleMeasure>0</triangleMeasure>
			<rectangleMeasure>0</rectangleMeasure>
			<circleMeasure>0</circleMeasure>
			<centroidX>22</centroidX>
			<centroidY>36</centroidY>
		</spatialEntity>
		<spatialEntity spatialType="region" scaleAndSubsystem="Intracellular.CDK1">
			<clusteredness>1</clusteredness>
			<density>0.2449443443148744</density>
			<area>1</area>
			<perimeter>4</perimeter>
			<distanceFromOrigin>10.51189802081432</distanceFromOrigin>
			<angle>0</angle>
			<triangleMeasure>0</triangleMeasure>
			<rectangleMeasure>0</rectangleMeasure>
			<circleMeasure>0</circleMeasure>
			<centroidX>22</centroidX>
			<centroidY>36</centroidY>
		</spatialEntity>
		<numericStateVariable scaleAndSubsystem="Intracellular.APC">
			<name>avgClusterednessRegions</name>
			<value>1</value>
		</numericStateVariable>
		<numericStateVariable scaleAndSubsystem="Intracellular.CDK1">
			<name>avgClusterednessRegions</name>
			<value>1</value>
		</numericStateVariable>
		<numericStateVariable scaleAndSubsystem="Intracellular.Plk1">
			<name>avgClusterednessRegions</name>
			<value>1</value>
		</numericStateVariable>
		<numericStateVariable scaleAndSubsystem="Cellular.Embryo">
			<name>avgClusterednessRegions</name>
			<value>1</value>
		</numericStateVariable>
		<numericStateVariable scaleAndSubsystem="Intracellular.APC">
			<name>avgDensityRegions</name>
			<value>0</value>
		</numericStateVariable>
		<numericStateVariable scaleAndSubsystem="Intracellular.CDK1">
			<name>avgDensityRegions</name>
			<value>0.2449443443148744</value>
		</numericStateVariable>
		<numericStateVariable scaleAndSubsystem="Intracellular.Plk1">
			<name>avgDensityRegions</name>
			<value>0</value>
		</numericStateVariable>
		<numericStateVariable scaleAndSubsystem="Cellular.Embryo">
			<name>avgDensityRegions</name>
			<value>0.5</value>
		</numericStateVariable>
	</timepoint>
	<timepoint value="1">
		<spatialEntity spatialType="region" scaleAndSubsystem="Cellular.Embryo">
			<clusteredness>1</clusteredness>
			<density>0.5</density>
			<area>1</area>
			<perimeter>4</perimeter>
			<distanceFromOrigin>12.98075498574717</distanceFromOrigin>
			<angle>0</angle>
			<triangleMeasure>0</triangleMeasure>
			<rectangleMeasure>0</rectangleMeasure>
			<circleMeasure>0</circleMeasure>
			<centroidX>23</centroidX>
			<centroidY>39</centroidY>
		</spatialEntity>
		<spatialEntity spatialType="region" scaleAndSubsystem="Intracellular.CDK1">
			<clusteredness>1</clusteredness>
			<density>0.2645398906632966</density>
			<area>1</area>
			<perimeter>4</perimeter>
			<distanceFromOrigin>12.98075498574717</distanceFromOrigin>
			<angle>0</angle>
			<triangleMeasure>0</triangleMeasure>
			<rectangleMeasure>0</rectangleMeasure>
			<circleMeasure>0</circleMeasure>
			<centroidX>23</centroidX>
			<centroidY>39</centroidY>
		</spatialEntity>
		<spatialEntity spatialType="region" scaleAndSubsystem="Intracellular.Plk1">
			<clusteredness>1</clusteredness>
			<density>0.00293585319145053</density>
			<area>1</area>
			<perimeter>4</perimeter>
			<distanceFromOrigin>12.98075498574717</distanceFromOrigin>
			<angle>0</angle>
			<triangleMeasure>0</triangleMeasure>
			<rectangleMeasure>0</rectangleMeasure>
			<circleMeasure>0</circleMeasure>
			<centroidX>23</centroidX>
			<centroidY>39</centroidY>
		</spatialEntity>
		<numericStateVariable scaleAndSubsystem="Intracellular.APC">
			<name>avgClusterednessRegions</name>
			<value>1</value>
		</numericStateVariable>
		<numericStateVariable scaleAndSubsystem="Intracellular.CDK1">
			<name>avgClusterednessRegions</name>
			<value>1</value>
		</numericStateVariable>
		<numericStateVariable scaleAndSubsystem="Intracellular.Plk1">
			<name>avgClusterednessRegions</name>
			<value>1</value>
		</numericStateVariable>
		<numericStateVariable scaleAndSubsystem="Cellular.Embryo">
			<name>avgClusterednessRegions</name>
			<value>1</value>
		</numericStateVariable>
		<numericStateVariable scaleAndSubsystem="Intracellular.APC">
			<name>avgDensityRegions</name>
			<value>0</value>
		</numericStateVariable>
		<numericStateVariable scaleAndSubsystem="Intracellular.CDK1">
			<name>avgDensityRegions</name>
			<value>0.2645398906632966</value>
		</numericStateVariable>
		<numericStateVariable scaleAndSubsystem="Intracellular.Plk1">
			<name>avgDensityRegions</name>
			<value>0.00293585319145053</value>
		</numericStateVariable>
		<numericStateVariable scaleAndSubsystem="Cellular.Embryo">
			<name>avgDensityRegions</name>
			<value>0.5</value>
		</numericStateVariable>
	</timepoint>
	<timepoint value="2">
		<spatialEntity spatialType="region" scaleAndSubsystem="Cellular.Embryo">
			<clusteredness>1</clusteredness>
			<density>0.5</density>
			<area>1</area>
			<perimeter>4</perimeter>
			<distanceFromOrigin>12.98075498574717</distanceFromOrigin>
			<angle>0</angle>
			<triangleMeasure>0</triangleMeasure>
			<rectangleMeasure>0</rectangleMeasure>
			<circleMeasure>0</circleMeasure>
			<centroidX>23</centroidX>
			<centroidY>39</centroidY>
		</spatialEntity>
		<spatialEntity spatialType="region" scaleAndSubsystem="Intracellular.CDK1">
			<clusteredness>1</clusteredness>
			<density>0.2841354370117187</density>
			<area>1</area>
			<perimeter>4</perimeter>
			<distanceFromOrigin>12.98075498574717</distanceFromOrigin>
			<angle>0</angle>
			<triangleMeasure>0</triangleMeasure>
			<rectangleMeasure>0</rectangleMeasure>
			<circleMeasure>0</circleMeasure>
			<centroidX>23</centroidX>
			<centroidY>39</centroidY>
		</spatialEntity>
		<spatialEntity spatialType="region" scaleAndSubsystem="Intracellular.Plk1">
			<clusteredness>1</clusteredness>
			<density>0.007657244626213523</density>
			<area>1</area>
			<perimeter>4</perimeter>
			<distanceFromOrigin>12.98075498574717</distanceFromOrigin>
			<angle>0</angle>
			<triangleMeasure>0</triangleMeasure>
			<rectangleMeasure>0</rectangleMeasure>
			<circleMeasure>0</circleMeasure>
			<centroidX>23</centroidX>
			<centroidY>39</centroidY>
		</spatialEntity>
		<numericStateVariable scaleAndSubsystem="Intracellular.APC">
			<name>avgClusterednessRegions</name>
			<value>1</value>
		</numericStateVariable>
		<numericStateVariable scaleAndSubsystem="Intracellular.CDK1">
			<name>avgClusterednessRegions</name>
			<value>1</value>
		</numericStateVariable>
		<numericStateVariable scaleAndSubsystem="Intracellular.Plk1">
			<name>avgClusterednessRegions</name>
			<value>1</value>
		</numericStateVariable>
		<numericStateVariable scaleAndSubsystem="Cellular.Embryo">
			<name>avgClusterednessRegions</name>
			<value>1</value>
		</numericStateVariable>
		<numericStateVariable scaleAndSubsystem="Intracellular.APC">
			<name>avgDensityRegions</name>
			<value>0</value>
		</numericStateVariable>
		<numericStateVariable scaleAndSubsystem="Intracellular.CDK1">
			<name>avgDensityRegions</name>
			<value>0.2841354370117187</value>
		</numericStateVariable>
		<numericStateVariable scaleAndSubsystem="Intracellular.Plk1">
			<name>avgDensityRegions</name>
			<value>0.007657244626213523</value>
		</numericStateVariable>
		<numericStateVariable scaleAndSubsystem="Cellular.Embryo">
			<name>avgDensityRegions</name>
			<value>0.5</value>
		</numericStateVariable>
	</timepoint>
	<timepoint value="3">
		<spatialEntity spatialType="region" scaleAndSubsystem="Cellular.Embryo">
			<clusteredness>1</clusteredness>
			<density>0.5</density>
			<area>1</area>
			<perimeter>4</perimeter>
			<distanceFromOrigin>12.98075498574717</distanceFromOrigin>
			<angle>0</angle>
			<triangleMeasure>0</triangleMeasure>
			<rectangleMeasure>0</rectangleMeasure>
			<circleMeasure>0</circleMeasure>
			<centroidX>23</centroidX>
			<centroidY>39</centroidY>
		</spatialEntity>
		<spatialEntity spatialType="region" scaleAndSubsystem="Intracellular.CDK1">
			<clusteredness>1</clusteredness>
			<density>0.3037309833601409</density>
			<area>1</area>
			<perimeter>4</perimeter>
			<distanceFromOrigin>12.98075498574717</distanceFromOrigin>
			<angle>0</angle>
			<triangleMeasure>0</triangleMeasure>
			<rectangleMeasure>0</rectangleMeasure>
			<circleMeasure>0</circleMeasure>
			<centroidX>23</centroidX>
			<centroidY>39</centroidY>
		</spatialEntity>
		<spatialEntity spatialType="region" scaleAndSubsystem="Intracellular.Plk1">
			<clusteredness>1</clusteredness>
			<density>0.0152503724191703</density>
			<area>1</area>
			<perimeter>4</perimeter>
			<distanceFromOrigin>12.98075498574717</distanceFromOrigin>
			<angle>0</angle>
			<triangleMeasure>0</triangleMeasure>
			<rectangleMeasure>0</rectangleMeasure>
			<circleMeasure>0</circleMeasure>
			<centroidX>23</centroidX>
			<centroidY>39</centroidY>
		</spatialEntity>
		<numericStateVariable scaleAndSubsystem="Intracellular.APC">
			<name>avgClusterednessRegions</name>
			<value>1</value>
		</numericStateVariable>
		<numericStateVariable scaleAndSubsystem="Intracellular.CDK1">
			<name>avgClusterednessRegions</name>
			<value>1</value>
		</numericStateVariable>
		<numericStateVariable scaleAndSubsystem="Intracellular.Plk1">
			<name>avgClusterednessRegions</name>
			<value>1</value>
		</numericStateVariable>
		<numericStateVariable scaleAndSubsystem="Cellular.Embryo">
			<name>avgClusterednessRegions</name>
			<value>1</value>
		</numericStateVariable>
		<numericStateVariable scaleAndSubsystem="Intracellular.APC">
			<name>avgDensityRegions</name>
			<value>0</value>
		</numericStateVariable>
		<numericStateVariable scaleAndSubsystem="Intracellular.CDK1">
			<name>avgDensityRegions</name>
			<value>0.3037309833601409</value>
		</numericStateVariable>
		<numericStateVariable scaleAndSubsystem="Intracellular.Plk1">
			<name>avgDensityRegions</name>
			<value>0.0152503724191703</value>
		</numericStateVariable>
		<numericStateVariable scaleAndSubsystem="Cellular.Embryo">
			<name>avgDensityRegions</name>
			<value>0.5</value>
		</numericStateVariable>
	</timepoint>
	<timepoint value="4">
		<spatialEntity spatialType="region" scaleAndSubsystem="Cellular.Embryo">
			<clusteredness>1</clusteredness>
			<density>0.5</density>
			<area>1</area>
			<perimeter>4</perimeter>
			<distanceFromOrigin>12.98075498574717</distanceFromOrigin>
			<angle>0</angle>
			<triangleMeasure>0</triangleMeasure>
			<rectangleMeasure>0</rectangleMeasure>
			<circleMeasure>0</circleMeasure>
			<centroidX>23</centroidX>
			<centroidY>39</centroidY>
		</spatialEntity>
		<spatialEntity spatialType="region" scaleAndSubsystem="Intracellular.CDK1">
			<clusteredness>1</clusteredness>
			<density>0.3233265297085631</density>
			<area>1</area>
			<perimeter>4</perimeter>
			<distanceFromOrigin>12.98075498574717</distanceFromOrigin>
			<angle>0</angle>
			<triangleMeasure>0</triangleMeasure>
			<rectangleMeasure>0</rectangleMeasure>
			<circleMeasure>0</circleMeasure>
			<centroidX>23</centroidX>
			<centroidY>39</centroidY>
		</spatialEntity>
		<spatialEntity spatialType="region" scaleAndSubsystem="Intracellular.Plk1">
			<clusteredness>1</clusteredness>
			<density>0.02719018786561255</density>
			<area>1</area>
			<perimeter>4</perimeter>
			<distanceFromOrigin>12.98075498574717</distanceFromOrigin>
			<angle>0</angle>
			<triangleMeasure>0</triangleMeasure>
			<rectangleMeasure>0</rectangleMeasure>
			<circleMeasure>0</circleMeasure>
			<centroidX>23</centroidX>
			<centroidY>39</centroidY>
		</spatialEntity>
		<numericStateVariable scaleAndSubsystem="Intracellular.APC">
			<name>avgClusterednessRegions</name>
			<value>1</value>
		</numericStateVariable>
		<numericStateVariable scaleAndSubsystem="Intracellular.CDK1">
			<name>avgClusterednessRegions</name>
			<value>1</value>
		</numericStateVariable>
		<numericStateVariable scaleAndSubsystem="Intracellular.Plk1">
			<name>avgClusterednessRegions</name>
			<value>1</value>
		</numericStateVariable>
		<numericStateVariable scaleAndSubsystem="Cellular.Embryo">
			<name>avgClusterednessRegions</name>
			<value>1</value>
		</numericStateVariable>
		<numericStateVariable scaleAndSubsystem="Intracellular.APC">
			<name>avgDensityRegions</name>
			<value>0</value>
		</numericStateVariable>
		<numericStateVariable scaleAndSubsystem="Intracellular.CDK1">
			<name>avgDensityRegions</name>
			<value>0.3233265297085631</value>
		</numericStateVariable>
		<numericStateVariable scaleAndSubsystem="Intracellular.Plk1">
			<name>avgDensityRegions</name>
			<value>0.02719018786561255</value>
		</numericStateVariable>
		<numericStateVariable scaleAndSubsystem="Cellular.Embryo">
			<name>avgDensityRegions</name>
			<value>0.5</value>
		</numericStateVariable>
	</timepoint>
	<timepoint value="5">
		<spatialEntity spatialType="region" scaleAndSubsystem="Cellular.Embryo">
			<clusteredness>1</clusteredness>
			<density>0.5</density>
			<area>1</area>
			<perimeter>4</perimeter>
			<distanceFromOrigin>12.98075498574717</distanceFromOrigin>
			<angle>0</angle>
			<triangleMeasure>0</triangleMeasure>
			<rectangleMeasure>0</rectangleMeasure>
			<circleMeasure>0</circleMeasure>
			<centroidX>23</centroidX>
			<centroidY>39</centroidY>
		</spatialEntity>
		<spatialEntity spatialType="region" scaleAndSubsystem="Intracellular.CDK1">
			<clusteredness>1</clusteredness>
			<density>0.3429221059761796</density>
			<area>1</area>
			<perimeter>4</perimeter>
			<distanceFromOrigin>12.98075498574717</distanceFromOrigin>
			<angle>0</angle>
			<triangleMeasure>0</triangleMeasure>
			<rectangleMeasure>0</rectangleMeasure>
			<circleMeasure>0</circleMeasure>
			<centroidX>23</centroidX>
			<centroidY>39</centroidY>
		</spatialEntity>
		<spatialEntity spatialType="region" scaleAndSubsystem="Intracellular.Plk1">
			<clusteredness>1</clusteredness>
			<density>0.045330717049393</density>
			<area>1</area>
			<perimeter>4</perimeter>
			<distanceFromOrigin>12.98075498574717</distanceFromOrigin>
			<angle>0</angle>
			<triangleMeasure>0</triangleMeasure>
			<rectangleMeasure>0</rectangleMeasure>
			<circleMeasure>0</circleMeasure>
			<centroidX>23</centroidX>
			<centroidY>39</centroidY>
		</spatialEntity>
		<spatialEntity spatialType="region" scaleAndSubsystem="Intracellular.APC">
			<clusteredness>1</clusteredness>
			<density>1.000000013079318e-09</density>
			<area>1</area>
			<perimeter>4</perimeter>
			<distanceFromOrigin>12.98075498574717</distanceFromOrigin>
			<angle>0</angle>
			<triangleMeasure>0</triangleMeasure>
			<rectangleMeasure>0</rectangleMeasure>
			<circleMeasure>0</circleMeasure>
			<centroidX>23</centroidX>
			<centroidY>39</centroidY>
		</spatialEntity>
		<numericStateVariable scaleAndSubsystem="Intracellular.APC">
			<name>avgClusterednessRegions</name>
			<value>1</value>
		</numericStateVariable>
		<numericStateVariable scaleAndSubsystem="Intracellular.CDK1">
			<name>avgClusterednessRegions</name>
			<value>1</value>
		</numericStateVariable>
		<numericStateVariable scaleAndSubsystem="Intracellular.Plk1">
			<name>avgClusterednessRegions</name>
			<value>1</value>
		</numericStateVariable>
		<numericStateVariable scaleAndSubsystem="Cellular.Embryo">
			<name>avgClusterednessRegions</name>
			<value>1</value>
		</numericStateVariable>
		<numericStateVariable scaleAndSubsystem="Intracellular.APC">
			<name>avgDensityRegions</name>
			<value>1.000000013079318e-09</value>
		</numericStateVariable>
		<numericStateVariable scaleAndSubsystem="Intracellular.CDK1">
			<name>avgDensityRegions</name>
			<value>0.3429221059761796</value>
		</numericStateVariable>
		<numericStateVariable scaleAndSubsystem="Intracellular.Plk1">
			<name>avgDensityRegions</name>
			<value>0.045330717049393</value>
		</numericStateVariable>
		<numericStateVariable scaleAndSubsystem="Cellular.Embryo">
			<name>avgDensityRegions</name>
			<value>0.5</value>
		</numericStateVariable>
	</timepoint>
	<timepoint value="6">
		<spatialEntity spatialType="region" scaleAndSubsystem="Cellular.Embryo">
			<clusteredness>1</clusteredness>
			<density>0.5</density>
			<area>1</area>
			<perimeter>4</perimeter>
			<distanceFromOrigin>12.98075498574717</distanceFromOrigin>
			<angle>0</angle>
			<triangleMeasure>0</triangleMeasure>
			<rectangleMeasure>0</rectangleMeasure>
			<circleMeasure>0</circleMeasure>
			<centroidX>23</centroidX>
			<centroidY>39</centroidY>
		</spatialEntity>
		<spatialEntity spatialType="region" scaleAndSubsystem="Intracellular.CDK1">
			<clusteredness>1</clusteredness>
			<density>0.3625176224054075</density>
			<area>1</area>
			<perimeter>4</perimeter>
			<distanceFromOrigin>12.98075498574717</distanceFromOrigin>
			<angle>0</angle>
			<triangleMeasure>0</triangleMeasure>
			<rectangleMeasure>0</rectangleMeasure>
			<circleMeasure>0</circleMeasure>
			<centroidX>23</centroidX>
			<centroidY>39</centroidY>
		</spatialEntity>
		<spatialEntity spatialType="region" scaleAndSubsystem="Intracellular.Plk1">
			<clusteredness>1</clusteredness>
			<density>0.07175727545046338</density>
			<area>1</area>
			<perimeter>4</perimeter>
			<distanceFromOrigin>12.98075498574717</distanceFromOrigin>
			<angle>0</angle>
			<triangleMeasure>0</triangleMeasure>
			<rectangleMeasure>0</rectangleMeasure>
			<circleMeasure>0</circleMeasure>
			<centroidX>23</centroidX>
			<centroidY>39</centroidY>
		</spatialEntity>
		<spatialEntity spatialType="region" scaleAndSubsystem="Intracellular.APC">
			<clusteredness>1</clusteredness>
			<density>5.100000100141829e-08</density>
			<area>1</area>
			<perimeter>4</perimeter>
			<distanceFromOrigin>12.98075498574717</distanceFromOrigin>
			<angle>0</angle>
			<triangleMeasure>0</triangleMeasure>
			<rectangleMeasure>0</rectangleMeasure>
			<circleMeasure>0</circleMeasure>
			<centroidX>23</centroidX>
			<centroidY>39</centroidY>
		</spatialEntity>
		<numericStateVariable scaleAndSubsystem="Intracellular.APC">
			<name>avgClusterednessRegions</name>
			<value>1</value>
		</numericStateVariable>
		<numericStateVariable scaleAndSubsystem="Intracellular.CDK1">
			<name>avgClusterednessRegions</name>
			<value>1</value>
		</numericStateVariable>
		<numericStateVariable scaleAndSubsystem="Intracellular.Plk1">
			<name>avgClusterednessRegions</name>
			<value>1</value>
		</numericStateVariable>
		<numericStateVariable scaleAndSubsystem="Cellular.Embryo">
			<name>avgClusterednessRegions</name>
			<value>1</value>
		</numericStateVariable>
		<numericStateVariable scaleAndSubsystem="Intracellular.APC">
			<name>avgDensityRegions</name>
			<value>5.100000100141829e-08</value>
		</numericStateVariable>
		<numericStateVariable scaleAndSubsystem="Intracellular.CDK1">
			<name>avgDensityRegions</name>
			<value>0.3625176224054075</value>
		</numericStateVariable>
		<numericStateVariable scaleAndSubsystem="Intracellular.Plk1">
			<name>avgDensityRegions</name>
			<value>0.07175727545046338</value>
		</numericStateVariable>
		<numericStateVariable scaleAndSubsystem="Cellular.Embryo">
			<name>avgDensityRegions</name>
			<value>0.5</value>
		</numericStateVariable>
	</timepoint>
	<timepoint value="7">
		<spatialEntity spatialType="region" scaleAndSubsystem="Cellular.Embryo">
			<clusteredness>1</clusteredness>
			<density>0.5</density>
			<area>1</area>
			<perimeter>4</perimeter>
			<distanceFromOrigin>12.98075498574717</distanceFromOrigin>
			<angle>0</angle>
			<triangleMeasure>0</triangleMeasure>
			<rectangleMeasure>0</rectangleMeasure>
			<circleMeasure>0</circleMeasure>
			<centroidX>23</centroidX>
			<centroidY>39</centroidY>
		</spatialEntity>
		<spatialEntity spatialType="region" scaleAndSubsystem="Intracellular.CDK1">
			<clusteredness>1</clusteredness>
			<density>0.3821131986730239</density>
			<area>1</area>
			<perimeter>4</perimeter>
			<distanceFromOrigin>12.98075498574717</distanceFromOrigin>
			<angle>0</angle>
			<triangleMeasure>0</triangleMeasure>
			<rectangleMeasure>0</rectangleMeasure>
			<circleMeasure>0</circleMeasure>
			<centroidX>23</centroidX>
			<centroidY>39</centroidY>
		</spatialEntity>
		<spatialEntity spatialType="region" scaleAndSubsystem="Intracellular.Plk1">
			<clusteredness>1</clusteredness>
			<density>0.1084208918552773</density>
			<area>1</area>
			<perimeter>4</perimeter>
			<distanceFromOrigin>12.98075498574717</distanceFromOrigin>
			<angle>0</angle>
			<triangleMeasure>0</triangleMeasure>
			<rectangleMeasure>0</rectangleMeasure>
			<circleMeasure>0</circleMeasure>
			<centroidX>23</centroidX>
			<centroidY>39</centroidY>
		</spatialEntity>
		<spatialEntity spatialType="region" scaleAndSubsystem="Intracellular.APC">
			<clusteredness>1</clusteredness>
			<density>1.535999963023499e-06</density>
			<area>1</area>
			<perimeter>4</perimeter>
			<distanceFromOrigin>12.98075498574717</distanceFromOrigin>
			<angle>0</angle>
			<triangleMeasure>0</triangleMeasure>
			<rectangleMeasure>0</rectangleMeasure>
			<circleMeasure>0</circleMeasure>
			<centroidX>23</centroidX>
			<centroidY>39</centroidY>
		</spatialEntity>
		<numericStateVariable scaleAndSubsystem="Intracellular.APC">
			<name>avgClusterednessRegions</name>
			<value>1</value>
		</numericStateVariable>
		<numericStateVariable scaleAndSubsystem="Intracellular.CDK1">
			<name>avgClusterednessRegions</name>
			<value>1</value>
		</numericStateVariable>
		<numericStateVariable scaleAndSubsystem="Intracellular.Plk1">
			<name>avgClusterednessRegions</name>
			<value>1</value>
		</numericStateVariable>
		<numericStateVariable scaleAndSubsystem="Cellular.Embryo">
			<name>avgClusterednessRegions</name>
			<value>1</value>
		</numericStateVariable>
		<numericStateVariable scaleAndSubsystem="Intracellular.APC">
			<name>avgDensityRegions</name>
			<value>1.535999963023499e-06</value>
		</numericStateVariable>
		<numericStateVariable scaleAndSubsystem="Intracellular.CDK1">
			<name>avgDensityRegions</name>
			<value>0.3821131986730239</value>
		</numericStateVariable>
		<numericStateVariable scaleAndSubsystem="Intracellular.Plk1">
			<name>avgDensityRegions</name>
			<value>0.1084208918552773</value>
		</numericStateVariable>
		<numericStateVariable scaleAndSubsystem="Cellular.Embryo">
			<name>avgDensityRegions</name>
			<value>0.5</value>
		</numericStateVariable>
	</timepoint>
	<timepoint value="8">
		<spatialEntity spatialType="region" scaleAndSubsystem="Cellular.Embryo">
			<clusteredness>1</clusteredness>
			<density>0.5</density>
			<area>1</area>
			<perimeter>4</perimeter>
			<distanceFromOrigin>12.98075498574717</distanceFromOrigin>
			<angle>0</angle>
			<triangleMeasure>0</triangleMeasure>
			<rectangleMeasure>0</rectangleMeasure>
			<circleMeasure>0</circleMeasure>
			<centroidX>23</centroidX>
			<centroidY>39</centroidY>
		</spatialEntity>
		<spatialEntity spatialType="region" scaleAndSubsystem="Intracellular.CDK1">
			<clusteredness>1</clusteredness>
			<density>0.4017087151022518</density>
			<area>1</area>
			<perimeter>4</perimeter>
			<distanceFromOrigin>12.98075498574717</distanceFromOrigin>
			<angle>0</angle>
			<triangleMeasure>0</triangleMeasure>
			<rectangleMeasure>0</rectangleMeasure>
			<circleMeasure>0</circleMeasure>
			<centroidX>23</centroidX>
			<centroidY>39</centroidY>
		</spatialEntity>
		<spatialEntity spatialType="region" scaleAndSubsystem="Intracellular.Plk1">
			<clusteredness>1</clusteredness>
			<density>0.1565249723546645</density>
			<area>1</area>
			<perimeter>4</perimeter>
			<distanceFromOrigin>12.98075498574717</distanceFromOrigin>
			<angle>0</angle>
			<triangleMeasure>0</triangleMeasure>
			<rectangleMeasure>0</rectangleMeasure>
			<circleMeasure>0</circleMeasure>
			<centroidX>23</centroidX>
			<centroidY>39</centroidY>
		</spatialEntity>
		<spatialEntity spatialType="region" scaleAndSubsystem="Intracellular.APC">
			<clusteredness>1</clusteredness>
			<density>3.232399695644192e-05</density>
			<area>1</area>
			<perimeter>4</perimeter>
			<distanceFromOrigin>12.98075498574717</distanceFromOrigin>
			<angle>0</angle>
			<triangleMeasure>0</triangleMeasure>
			<rectangleMeasure>0</rectangleMeasure>
			<circleMeasure>0</circleMeasure>
			<centroidX>23</centroidX>
			<centroidY>39</centroidY>
		</spatialEntity>
		<numericStateVariable scaleAndSubsystem="Intracellular.APC">
			<name>avgClusterednessRegions</name>
			<value>1</value>
		</numericStateVariable>
		<numericStateVariable scaleAndSubsystem="Intracellular.CDK1">
			<name>avgClusterednessRegions</name>
			<value>1</value>
		</numericStateVariable>
		<numericStateVariable scaleAndSubsystem="Intracellular.Plk1">
			<name>avgClusterednessRegions</name>
			<value>1</value>
		</numericStateVariable>
		<numericStateVariable scaleAndSubsystem="Cellular.Embryo">
			<name>avgClusterednessRegions</name>
			<value>1</value>
		</numericStateVariable>
		<numericStateVariable scaleAndSubsystem="Intracellular.APC">
			<name>avgDensityRegions</name>
			<value>3.232399695644192e-05</value>
		</numericStateVariable>
		<numericStateVariable scaleAndSubsystem="Intracellular.CDK1">
			<name>avgDensityRegions</name>
			<value>0.4017087151022518</value>
		</numericStateVariable>
		<numericStateVariable scaleAndSubsystem="Intracellular.Plk1">
			<name>avgDensityRegions</name>
			<value>0.1565249723546645</value>
		</numericStateVariable>
		<numericStateVariable scaleAndSubsystem="Cellular.Embryo">
			<name>avgDensityRegions</name>
			<value>0.5</value>
		</numericStateVariable>
	</timepoint>
	<timepoint value="9">
		<spatialEntity spatialType="region" scaleAndSubsystem="Cellular.Embryo">
			<clusteredness>1</clusteredness>
			<density>0.5</density>
			<area>1</area>
			<perimeter>4</perimeter>
			<distanceFromOrigin>12.98075498574717</distanceFromOrigin>
			<angle>0</angle>
			<triangleMeasure>0</triangleMeasure>
			<rectangleMeasure>0</rectangleMeasure>
			<circleMeasure>0</circleMeasure>
			<centroidX>23</centroidX>
			<centroidY>39</centroidY>
		</spatialEntity>
		<spatialEntity spatialType="region" scaleAndSubsystem="Intracellular.CDK1">
			<clusteredness>1</clusteredness>
			<density>0.4213042913698682</density>
			<area>1</area>
			<perimeter>4</perimeter>
			<distanceFromOrigin>12.98075498574717</distanceFromOrigin>
			<angle>0</angle>
			<triangleMeasure>0</triangleMeasure>
			<rectangleMeasure>0</rectangleMeasure>
			<circleMeasure>0</circleMeasure>
			<centroidX>23</centroidX>
			<centroidY>39</centroidY>
		</spatialEntity>
		<spatialEntity spatialType="region" scaleAndSubsystem="Intracellular.Plk1">
			<clusteredness>1</clusteredness>
			<density>0.2157920239018459</density>
			<area>1</area>
			<perimeter>4</perimeter>
			<distanceFromOrigin>12.98075498574717</distanceFromOrigin>
			<angle>0</angle>
			<triangleMeasure>0</triangleMeasure>
			<rectangleMeasure>0</rectangleMeasure>
			<circleMeasure>0</circleMeasure>
			<centroidX>23</centroidX>
			<centroidY>39</centroidY>
		</spatialEntity>
		<spatialEntity spatialType="region" scaleAndSubsystem="Intracellular.APC">
			<clusteredness>1</clusteredness>
			<density>0.0004767850041389465</density>
			<area>1</area>
			<perimeter>4</perimeter>
			<distanceFromOrigin>12.98075498574717</distanceFromOrigin>
			<angle>0</angle>
			<triangleMeasure>0</triangleMeasure>
			<rectangleMeasure>0</rectangleMeasure>
			<circleMeasure>0</circleMeasure>
			<centroidX>23</centroidX>
			<centroidY>39</centroidY>
		</spatialEntity>
		<numericStateVariable scaleAndSubsystem="Intracellular.APC">
			<name>avgClusterednessRegions</name>
			<value>1</value>
		</numericStateVariable>
		<numericStateVariable scaleAndSubsystem="Intracellular.CDK1">
			<name>avgClusterednessRegions</name>
			<value>1</value>
		</numericStateVariable>
		<numericStateVariable scaleAndSubsystem="Intracellular.Plk1">
			<name>avgClusterednessRegions</name>
			<value>1</value>
		</numericStateVariable>
		<numericStateVariable scaleAndSubsystem="Cellular.Embryo">
			<name>avgClusterednessRegions</name>
			<value>1</value>
		</numericStateVariable>
		<numericStateVariable scaleAndSubsystem="Intracellular.APC">
			<name>avgDensityRegions</name>
			<value>0.0004767850041389465</value>
		</numericStateVariable>
		<numericStateVariable scaleAndSubsystem="Intracellular.CDK1">
			<name>avgDensityRegions</name>
			<value>0.4213042913698682</value>
		</numericStateVariable>
		<numericStateVariable scaleAndSubsystem="Intracellular.Plk1">
			<name>avgDensityRegions</name>
			<value>0.2157920239018459</value>
		</numericStateVariable>
		<numericStateVariable scaleAndSubsystem="Cellular.Embryo">
			<name>avgDensityRegions</name>
			<value>0.5</value>
		</numericStateVariable>
	</timepoint>
	<timepoint value="10">
		<spatialEntity spatialType="region" scaleAndSubsystem="Cellular.Embryo">
			<clusteredness>1</clusteredness>
			<density>0.5</density>
			<area>1</area>
			<perimeter>4</perimeter>
			<distanceFromOrigin>12.98075498574717</distanceFromOrigin>
			<angle>0</angle>
			<triangleMeasure>0</triangleMeasure>
			<rectangleMeasure>0</rectangleMeasure>
			<circleMeasure>0</circleMeasure>
			<centroidX>23</centroidX>
			<centroidY>39</centroidY>
		</spatialEntity>
		<spatialEntity spatialType="region" scaleAndSubsystem="Intracellular.CDK1">
			<clusteredness>1</clusteredness>
			<density>0.4408998077990962</density>
			<area>1</area>
			<perimeter>4</perimeter>
			<distanceFromOrigin>12.98075498574717</distanceFromOrigin>
			<angle>0</angle>
			<triangleMeasure>0</triangleMeasure>
			<rectangleMeasure>0</rectangleMeasure>
			<circleMeasure>0</circleMeasure>
			<centroidX>23</centroidX>
			<centroidY>39</centroidY>
		</spatialEntity>
		<spatialEntity spatialType="region" scaleAndSubsystem="Intracellular.Plk1">
			<clusteredness>1</clusteredness>
			<density>0.2839199589748009</density>
			<area>1</area>
			<perimeter>4</perimeter>
			<distanceFromOrigin>12.98075498574717</distanceFromOrigin>
			<angle>0</angle>
			<triangleMeasure>0</triangleMeasure>
			<rectangleMeasure>0</rectangleMeasure>
			<circleMeasure>0</circleMeasure>
			<centroidX>23</centroidX>
			<centroidY>39</centroidY>
		</spatialEntity>
		<spatialEntity spatialType="region" scaleAndSubsystem="Intracellular.APC">
			<clusteredness>1</clusteredness>
			<density>0.004894293055814855</density>
			<area>1</area>
			<perimeter>4</perimeter>
			<distanceFromOrigin>12.98075498574717</distanceFromOrigin>
			<angle>0</angle>
			<triangleMeasure>0</triangleMeasure>
			<rectangleMeasure>0</rectangleMeasure>
			<circleMeasure>0</circleMeasure>
			<centroidX>23</centroidX>
			<centroidY>39</centroidY>
		</spatialEntity>
		<numericStateVariable scaleAndSubsystem="Intracellular.APC">
			<name>avgClusterednessRegions</name>
			<value>1</value>
		</numericStateVariable>
		<numericStateVariable scaleAndSubsystem="Intracellular.CDK1">
			<name>avgClusterednessRegions</name>
			<value>1</value>
		</numericStateVariable>
		<numericStateVariable scaleAndSubsystem="Intracellular.Plk1">
			<name>avgClusterednessRegions</name>
			<value>1</value>
		</numericStateVariable>
		<numericStateVariable scaleAndSubsystem="Cellular.Embryo">
			<name>avgClusterednessRegions</name>
			<value>1</value>
		</numericStateVariable>
		<numericStateVariable scaleAndSubsystem="Intracellular.APC">
			<name>avgDensityRegions</name>
			<value>0.004894293055814855</value>
		</numericStateVariable>
		<numericStateVariable scaleAndSubsystem="Intracellular.CDK1">
			<name>avgDensityRegions</name>
			<value>0.4408998077990962</value>
		</numericStateVariable>
		<numericStateVariable scaleAndSubsystem="Intracellular.Plk1">
			<name>avgDensityRegions</name>
			<value>0.2839199589748009</value>
		</numericStateVariable>
		<numericStateVariable scaleAndSubsystem="Cellular.Embryo">
			<name>avgDensityRegions</name>
			<value>0.5</value>
		</numericStateVariable>
	</timepoint>
	<timepoint value="11">
		<spatialEntity spatialType="region" scaleAndSubsystem="Cellular.Embryo">
			<clusteredness>1</clusteredness>
			<density>0.5</density>
			<area>1</area>
			<perimeter>4</perimeter>
			<distanceFromOrigin>12.98075498574717</distanceFromOrigin>
			<angle>0</angle>
			<triangleMeasure>0</triangleMeasure>
			<rectangleMeasure>0</rectangleMeasure>
			<circleMeasure>0</circleMeasure>
			<centroidX>23</centroidX>
			<centroidY>39</centroidY>
		</spatialEntity>
		<spatialEntity spatialType="region" scaleAndSubsystem="Intracellular.CDK1">
			<clusteredness>1</clusteredness>
			<density>0.4604953840667126</density>
			<area>1</area>
			<perimeter>4</perimeter>
			<distanceFromOrigin>12.98075498574717</distanceFromOrigin>
			<angle>0</angle>
			<triangleMeasure>0</triangleMeasure>
			<rectangleMeasure>0</rectangleMeasure>
			<circleMeasure>0</circleMeasure>
			<centroidX>23</centroidX>
			<centroidY>39</centroidY>
		</spatialEntity>
		<spatialEntity spatialType="region" scaleAndSubsystem="Intracellular.Plk1">
			<clusteredness>1</clusteredness>
			<density>0.356659055223652</density>
			<area>1</area>
			<perimeter>4</perimeter>
			<distanceFromOrigin>12.98075498574717</distanceFromOrigin>
			<angle>0</angle>
			<triangleMeasure>0</triangleMeasure>
			<rectangleMeasure>0</rectangleMeasure>
			<circleMeasure>0</circleMeasure>
			<centroidX>23</centroidX>
			<centroidY>39</centroidY>
		</spatialEntity>
		<spatialEntity spatialType="region" scaleAndSubsystem="Intracellular.APC">
			<clusteredness>1</clusteredness>
			<density>0.03415350446514055</density>
			<area>1</area>
			<perimeter>4</perimeter>
			<distanceFromOrigin>12.98075498574717</distanceFromOrigin>
			<angle>0</angle>
			<triangleMeasure>0</triangleMeasure>
			<rectangleMeasure>0</rectangleMeasure>
			<circleMeasure>0</circleMeasure>
			<centroidX>23</centroidX>
			<centroidY>39</centroidY>
		</spatialEntity>
		<numericStateVariable scaleAndSubsystem="Intracellular.APC">
			<name>avgClusterednessRegions</name>
			<value>1</value>
		</numericStateVariable>
		<numericStateVariable scaleAndSubsystem="Intracellular.CDK1">
			<name>avgClusterednessRegions</name>
			<value>1</value>
		</numericStateVariable>
		<numericStateVariable scaleAndSubsystem="Intracellular.Plk1">
			<name>avgClusterednessRegions</name>
			<value>1</value>
		</numericStateVariable>
		<numericStateVariable scaleAndSubsystem="Cellular.Embryo">
			<name>avgClusterednessRegions</name>
			<value>1</value>
		</numericStateVariable>
		<numericStateVariable scaleAndSubsystem="Intracellular.APC">
			<name>avgDensityRegions</name>
			<value>0.03415350446514055</value>
		</numericStateVariable>
		<numericStateVariable scaleAndSubsystem="Intracellular.CDK1">
			<name>avgDensityRegions</name>
			<value>0.4604953840667126</value>
		</numericStateVariable>
		<numericStateVariable scaleAndSubsystem="Intracellular.Plk1">
			<name>avgDensityRegions</name>
			<value>0.356659055223652</value>
		</numericStateVariable>
		<numericStateVariable scaleAndSubsystem="Cellular.Embryo">
			<name>avgDensityRegions</name>
			<value>0.5</value>
		</numericStateVariable>
	</timepoint>
	<timepoint value="12">
		<spatialEntity spatialType="region" scaleAndSubsystem="Cellular.Embryo">
			<clusteredness>1</clusteredness>
			<density>0.5</density>
			<area>1</area>
			<perimeter>4</perimeter>
			<distanceFromOrigin>12.98075498574717</distanceFromOrigin>
			<angle>0</angle>
			<triangleMeasure>0</triangleMeasure>
			<rectangleMeasure>0</rectangleMeasure>
			<circleMeasure>0</circleMeasure>
			<centroidX>23</centroidX>
			<centroidY>39</centroidY>
		</spatialEntity>
		<spatialEntity spatialType="region" scaleAndSubsystem="Intracellular.CDK1">
			<clusteredness>1</clusteredness>
			<density>0.4800909304151348</density>
			<area>1</area>
			<perimeter>4</perimeter>
			<distanceFromOrigin>12.98075498574717</distanceFromOrigin>
			<angle>0</angle>
			<triangleMeasure>0</triangleMeasure>
			<rectangleMeasure>0</rectangleMeasure>
			<circleMeasure>0</circleMeasure>
			<centroidX>23</centroidX>
			<centroidY>39</centroidY>
		</spatialEntity>
		<spatialEntity spatialType="region" scaleAndSubsystem="Intracellular.Plk1">
			<clusteredness>1</clusteredness>
			<density>0.4287019318225337</density>
			<area>1</area>
			<perimeter>4</perimeter>
			<distanceFromOrigin>12.98075498574717</distanceFromOrigin>
			<angle>0</angle>
			<triangleMeasure>0</triangleMeasure>
			<rectangleMeasure>0</rectangleMeasure>
			<circleMeasure>0</circleMeasure>
			<centroidX>23</centroidX>
			<centroidY>39</centroidY>
		</spatialEntity>
		<spatialEntity spatialType="region" scaleAndSubsystem="Intracellular.APC">
			<clusteredness>1</clusteredness>
			<density>0.1518889632879519</density>
			<area>1</area>
			<perimeter>4</perimeter>
			<distanceFromOrigin>12.98075498574717</distanceFromOrigin>
			<angle>0</angle>
			<triangleMeasure>0</triangleMeasure>
			<rectangleMeasure>0</rectangleMeasure>
			<circleMeasure>0</circleMeasure>
			<centroidX>23</centroidX>
			<centroidY>39</centroidY>
		</spatialEntity>
		<numericStateVariable scaleAndSubsystem="Intracellular.APC">
			<name>avgClusterednessRegions</name>
			<value>1</value>
		</numericStateVariable>
		<numericStateVariable scaleAndSubsystem="Intracellular.CDK1">
			<name>avgClusterednessRegions</name>
			<value>1</value>
		</numericStateVariable>
		<numericStateVariable scaleAndSubsystem="Intracellular.Plk1">
			<name>avgClusterednessRegions</name>
			<value>1</value>
		</numericStateVariable>
		<numericStateVariable scaleAndSubsystem="Cellular.Embryo">
			<name>avgClusterednessRegions</name>
			<value>1</value>
		</numericStateVariable>
		<numericStateVariable scaleAndSubsystem="Intracellular.APC">
			<name>avgDensityRegions</name>
			<value>0.1518889632879519</value>
		</numericStateVariable>
		<numericStateVariable scaleAndSubsystem="Intracellular.CDK1">
			<name>avgDensityRegions</name>
			<value>0.4800909304151348</value>
		</numericStateVariable>
		<numericStateVariable scaleAndSubsystem="Intracellular.Plk1">
			<name>avgDensityRegions</name>
			<value>0.4287019318225337</value>
		</numericStateVariable>
		<numericStateVariable scaleAndSubsystem="Cellular.Embryo">
			<name>avgDensityRegions</name>
			<value>0.5</value>
		</numericStateVariable>
	</timepoint>
	<timepoint value="13">
		<spatialEntity spatialType="region" scaleAndSubsystem="Cellular.Embryo">
			<clusteredness>1</clusteredness>
			<density>0.5</density>
			<area>1</area>
			<perimeter>4</perimeter>
			<distanceFromOrigin>24.74873734152916</distanceFromOrigin>
			<angle>0</angle>
			<triangleMeasure>0</triangleMeasure>
			<rectangleMeasure>0</rectangleMeasure>
			<circleMeasure>0</circleMeasure>
			<centroidX>30</centroidX>
			<centroidY>51</centroidY>
		</spatialEntity>
		<spatialEntity spatialType="region" scaleAndSubsystem="Cellular.Embryo">
			<clusteredness>1</clusteredness>
			<density>0.5</density>
			<area>1</area>
			<perimeter>4</perimeter>
			<distanceFromOrigin>11.51086443322134</distanceFromOrigin>
			<angle>0</angle>
			<triangleMeasure>0</triangleMeasure>
			<rectangleMeasure>0</rectangleMeasure>
			<circleMeasure>0</circleMeasure>
			<centroidX>15</centroidX>
			<centroidY>26</centroidY>
		</spatialEntity>
		<spatialEntity spatialType="region" scaleAndSubsystem="Intracellular.CDK1">
			<clusteredness>1</clusteredness>
			<density>0.4995600980870864</density>
			<area>1</area>
			<perimeter>4</perimeter>
			<distanceFromOrigin>24.74873734152916</distanceFromOrigin>
			<angle>0</angle>
			<triangleMeasure>0</triangleMeasure>
			<rectangleMeasure>0</rectangleMeasure>
			<circleMeasure>0</circleMeasure>
			<centroidX>30</centroidX>
			<centroidY>51</centroidY>
		</spatialEntity>
		<spatialEntity spatialType="region" scaleAndSubsystem="Intracellular.CDK1">
			<clusteredness>1</clusteredness>
			<density>0.4995600980870864</density>
			<area>1</area>
			<perimeter>4</perimeter>
			<distanceFromOrigin>11.51086443322134</distanceFromOrigin>
			<angle>0</angle>
			<triangleMeasure>0</triangleMeasure>
			<rectangleMeasure>0</rectangleMeasure>
			<circleMeasure>0</circleMeasure>
			<centroidX>15</centroidX>
			<centroidY>26</centroidY>
		</spatialEntity>
		<spatialEntity spatialType="region" scaleAndSubsystem="Intracellular.Plk1">
			<clusteredness>1</clusteredness>
			<density>0.4950511558383119</density>
			<area>1</area>
			<perimeter>4</perimeter>
			<distanceFromOrigin>24.74873734152916</distanceFromOrigin>
			<angle>0</angle>
			<triangleMeasure>0</triangleMeasure>
			<rectangleMeasure>0</rectangleMeasure>
			<circleMeasure>0</circleMeasure>
			<centroidX>30</centroidX>
			<centroidY>51</centroidY>
		</spatialEntity>
		<spatialEntity spatialType="region" scaleAndSubsystem="Intracellular.Plk1">
			<clusteredness>1</clusteredness>
			<density>0.4950511558383119</density>
			<area>1</area>
			<perimeter>4</perimeter>
			<distanceFromOrigin>11.51086443322134</distanceFromOrigin>
			<angle>0</angle>
			<triangleMeasure>0</triangleMeasure>
			<rectangleMeasure>0</rectangleMeasure>
			<circleMeasure>0</circleMeasure>
			<centroidX>15</centroidX>
			<centroidY>26</centroidY>
		</spatialEntity>
		<spatialEntity spatialType="region" scaleAndSubsystem="Intracellular.APC">
			<clusteredness>1</clusteredness>
			<density>0.4061188043332568</density>
			<area>1</area>
			<perimeter>4</perimeter>
			<distanceFromOrigin>24.74873734152916</distanceFromOrigin>
			<angle>0</angle>
			<triangleMeasure>0</triangleMeasure>
			<rectangleMeasure>0</rectangleMeasure>
			<circleMeasure>0</circleMeasure>
			<centroidX>30</centroidX>
			<centroidY>51</centroidY>
		</spatialEntity>
		<spatialEntity spatialType="region" scaleAndSubsystem="Intracellular.APC">
			<clusteredness>1</clusteredness>
			<density>0.4061188043332568</density>
			<area>1</area>
			<perimeter>4</perimeter>
			<distanceFromOrigin>11.51086443322134</distanceFromOrigin>
			<angle>0</angle>
			<triangleMeasure>0</triangleMeasure>
			<rectangleMeasure>0</rectangleMeasure>
			<circleMeasure>0</circleMeasure>
			<centroidX>15</centroidX>
			<centroidY>26</centroidY>
		</spatialEntity>
		<numericStateVariable scaleAndSubsystem="Intracellular.APC">
			<name>avgClusterednessRegions</name>
			<value>0.03429971702850177</value>
		</numericStateVariable>
		<numericStateVariable scaleAndSubsystem="Intracellular.CDK1">
			<name>avgClusterednessRegions</name>
			<value>0.03429971702850177</value>
		</numericStateVariable>
		<numericStateVariable scaleAndSubsystem="Intracellular.Plk1">
			<name>avgClusterednessRegions</name>
			<value>0.03429971702850177</value>
		</numericStateVariable>
		<numericStateVariable scaleAndSubsystem="Cellular.Embryo">
			<name>avgClusterednessRegions</name>
			<value>0.03429971702850177</value>
		</numericStateVariable>
		<numericStateVariable scaleAndSubsystem="Intracellular.APC">
			<name>avgDensityRegions</name>
			<value>0.4061188043332568</value>
		</numericStateVariable>
		<numericStateVariable scaleAndSubsystem="Intracellular.CDK1">
			<name>avgDensityRegions</name>
			<value>0.4995600980870864</value>
		</numericStateVariable>
		<numericStateVariable scaleAndSubsystem="Intracellular.Plk1">
			<name>avgDensityRegions</name>
			<value>0.4950511558383119</value>
		</numericStateVariable>
		<numericStateVariable scaleAndSubsystem="Cellular.Embryo">
			<name>avgDensityRegions</name>
			<value>0.5</value>
		</numericStateVariable>
	</timepoint>
	<timepoint value="14">
		<spatialEntity spatialType="region" scaleAndSubsystem="Cellular.Embryo">
			<clusteredness>1</clusteredness>
			<density>0.5</density>
			<area>1</area>
			<perimeter>4</perimeter>
			<distanceFromOrigin>22.63846284534354</distanceFromOrigin>
			<angle>0</angle>
			<triangleMeasure>0</triangleMeasure>
			<rectangleMeasure>0</rectangleMeasure>
			<circleMeasure>0</circleMeasure>
			<centroidX>29</centroidX>
			<centroidY>49</centroidY>
		</spatialEntity>
		<spatialEntity spatialType="region" scaleAndSubsystem="Cellular.Embryo">
			<clusteredness>1</clusteredness>
			<density>0.5</density>
			<area>1</area>
			<perimeter>4</perimeter>
			<distanceFromOrigin>10.60660171779821</distanceFromOrigin>
			<angle>0</angle>
			<triangleMeasure>0</triangleMeasure>
			<rectangleMeasure>0</rectangleMeasure>
			<circleMeasure>0</circleMeasure>
			<centroidX>16</centroidX>
			<centroidY>28</centroidY>
		</spatialEntity>
		<spatialEntity spatialType="region" scaleAndSubsystem="Intracellular.CDK1">
			<clusteredness>1</clusteredness>
			<density>0.5027276731004902</density>
			<area>1</area>
			<perimeter>4</perimeter>
			<distanceFromOrigin>22.63846284534354</distanceFromOrigin>
			<angle>0</angle>
			<triangleMeasure>0</triangleMeasure>
			<rectangleMeasure>0</rectangleMeasure>
			<circleMeasure>0</circleMeasure>
			<centroidX>29</centroidX>
			<centroidY>49</centroidY>
		</spatialEntity>
		<spatialEntity spatialType="region" scaleAndSubsystem="Intracellular.CDK1">
			<clusteredness>1</clusteredness>
			<density>0.5027276731004902</density>
			<area>1</area>
			<perimeter>4</perimeter>
			<distanceFromOrigin>10.60660171779821</distanceFromOrigin>
			<angle>0</angle>
			<triangleMeasure>0</triangleMeasure>
			<rectangleMeasure>0</rectangleMeasure>
			<circleMeasure>0</circleMeasure>
			<centroidX>16</centroidX>
			<centroidY>28</centroidY>
		</spatialEntity>
		<spatialEntity spatialType="region" scaleAndSubsystem="Intracellular.Plk1">
			<clusteredness>1</clusteredness>
			<density>0.5485082888135723</density>
			<area>1</area>
			<perimeter>4</perimeter>
			<distanceFromOrigin>22.63846284534354</distanceFromOrigin>
			<angle>0</angle>
			<triangleMeasure>0</triangleMeasure>
			<rectangleMeasure>0</rectangleMeasure>
			<circleMeasure>0</circleMeasure>
			<centroidX>29</centroidX>
			<centroidY>49</centroidY>
		</spatialEntity>
		<spatialEntity spatialType="region" scaleAndSubsystem="Intracellular.Plk1">
			<clusteredness>1</clusteredness>
			<density>0.5485082888135723</density>
			<area>1</area>
			<perimeter>4</perimeter>
			<distanceFromOrigin>10.60660171779821</distanceFromOrigin>
			<angle>0</angle>
			<triangleMeasure>0</triangleMeasure>
			<rectangleMeasure>0</rectangleMeasure>
			<circleMeasure>0</circleMeasure>
			<centroidX>16</centroidX>
			<centroidY>28</centroidY>
		</spatialEntity>
		<spatialEntity spatialType="region" scaleAndSubsystem="Intracellular.APC">
			<clusteredness>1</clusteredness>
			<density>0.7035633760340073</density>
			<area>1</area>
			<perimeter>4</perimeter>
			<distanceFromOrigin>22.63846284534354</distanceFromOrigin>
			<angle>0</angle>
			<triangleMeasure>0</triangleMeasure>
			<rectangleMeasure>0</rectangleMeasure>
			<circleMeasure>0</circleMeasure>
			<centroidX>29</centroidX>
			<centroidY>49</centroidY>
		</spatialEntity>
		<spatialEntity spatialType="region" scaleAndSubsystem="Intracellular.APC">
			<clusteredness>1</clusteredness>
			<density>0.7035633760340073</density>
			<area>1</area>
			<perimeter>4</perimeter>
			<distanceFromOrigin>10.60660171779821</distanceFromOrigin>
			<angle>0</angle>
			<triangleMeasure>0</triangleMeasure>
			<rectangleMeasure>0</rectangleMeasure>
			<circleMeasure>0</circleMeasure>
			<centroidX>16</centroidX>
			<centroidY>28</centroidY>
		</spatialEntity>
		<numericStateVariable scaleAndSubsystem="Intracellular.APC">
			<name>avgClusterednessRegions</name>
			<value>0.0404888165089458</value>
		</numericStateVariable>
		<numericStateVariable scaleAndSubsystem="Intracellular.CDK1">
			<name>avgClusterednessRegions</name>
			<value>0.0404888165089458</value>
		</numericStateVariable>
		<numericStateVariable scaleAndSubsystem="Intracellular.Plk1">
			<name>avgClusterednessRegions</name>
			<value>0.0404888165089458</value>
		</numericStateVariable>
		<numericStateVariable scaleAndSubsystem="Cellular.Embryo">
			<name>avgClusterednessRegions</name>
			<value>0.0404888165089458</value>
		</numericStateVariable>
		<numericStateVariable scaleAndSubsystem="Intracellular.APC">
			<name>avgDensityRegions</name>
			<value>0.7035633760340073</value>
		</numericStateVariable>
		<numericStateVariable scaleAndSubsystem="Intracellular.CDK1">
			<name>avgDensityRegions</name>
			<value>0.5027276731004902</value>
		</numericStateVariable>
		<numericStateVariable scaleAndSubsystem="Intracellular.Plk1">
			<name>avgDensityRegions</name>
			<value>0.5485082888135723</value>
		</numericStateVariable>
		<numericStateVariable scaleAndSubsystem="Cellular.Embryo">
			<name>avgDensityRegions</name>
			<value>0.5</value>
		</numericStateVariable>
	</timepoint>
	<timepoint value="15">
		<spatialEntity spatialType="region" scaleAndSubsystem="Cellular.Embryo">
			<clusteredness>1</clusteredness>
			<density>0.5</density>
			<area>1</area>
			<perimeter>4</perimeter>
			<distanceFromOrigin>21.55226206225231</distanceFromOrigin>
			<angle>0</angle>
			<triangleMeasure>0</triangleMeasure>
			<rectangleMeasure>0</rectangleMeasure>
			<circleMeasure>0</circleMeasure>
			<centroidX>28</centroidX>
			<centroidY>48</centroidY>
		</spatialEntity>
		<spatialEntity spatialType="region" scaleAndSubsystem="Cellular.Embryo">
			<clusteredness>1</clusteredness>
			<density>0.5</density>
			<area>1</area>
			<perimeter>4</perimeter>
			<distanceFromOrigin>9.82344135219425</distanceFromOrigin>
			<angle>0</angle>
			<triangleMeasure>0</triangleMeasure>
			<rectangleMeasure>0</rectangleMeasure>
			<circleMeasure>0</circleMeasure>
			<centroidX>17</centroidX>
			<centroidY>29</centroidY>
		</spatialEntity>
		<spatialEntity spatialType="region" scaleAndSubsystem="Intracellular.CDK1">
			<clusteredness>1</clusteredness>
			<density>0.4050938624961704</density>
			<area>1</area>
			<perimeter>4</perimeter>
			<distanceFromOrigin>21.55226206225231</distanceFromOrigin>
			<angle>0</angle>
			<triangleMeasure>0</triangleMeasure>
			<rectangleMeasure>0</rectangleMeasure>
			<circleMeasure>0</circleMeasure>
			<centroidX>28</centroidX>
			<centroidY>48</centroidY>
		</spatialEntity>
		<spatialEntity spatialType="region" scaleAndSubsystem="Intracellular.CDK1">
			<clusteredness>1</clusteredness>
			<density>0.4050938624961704</density>
			<area>1</area>
			<perimeter>4</perimeter>
			<distanceFromOrigin>9.82344135219425</distanceFromOrigin>
			<angle>0</angle>
			<triangleMeasure>0</triangleMeasure>
			<rectangleMeasure>0</rectangleMeasure>
			<circleMeasure>0</circleMeasure>
			<centroidX>17</centroidX>
			<centroidY>29</centroidY>
		</spatialEntity>
		<spatialEntity spatialType="region" scaleAndSubsystem="Intracellular.Plk1">
			<clusteredness>1</clusteredness>
			<density>0.5409921683517157</density>
			<area>1</area>
			<perimeter>4</perimeter>
			<distanceFromOrigin>21.55226206225231</distanceFromOrigin>
			<angle>0</angle>
			<triangleMeasure>0</triangleMeasure>
			<rectangleMeasure>0</rectangleMeasure>
			<circleMeasure>0</circleMeasure>
			<centroidX>28</centroidX>
			<centroidY>48</centroidY>
		</spatialEntity>
		<spatialEntity spatialType="region" scaleAndSubsystem="Intracellular.Plk1">
			<clusteredness>1</clusteredness>
			<density>0.5409921683517157</density>
			<area>1</area>
			<perimeter>4</perimeter>
			<distanceFromOrigin>9.82344135219425</distanceFromOrigin>
			<angle>0</angle>
			<triangleMeasure>0</triangleMeasure>
			<rectangleMeasure>0</rectangleMeasure>
			<circleMeasure>0</circleMeasure>
			<centroidX>17</centroidX>
			<centroidY>29</centroidY>
		</spatialEntity>
		<spatialEntity spatialType="region" scaleAndSubsystem="Intracellular.APC">
			<clusteredness>1</clusteredness>
			<density>0.9106854607077206</density>
			<area>1</area>
			<perimeter>4</perimeter>
			<distanceFromOrigin>21.55226206225231</distanceFromOrigin>
			<angle>0</angle>
			<triangleMeasure>0</triangleMeasure>
			<rectangleMeasure>0</rectangleMeasure>
			<circleMeasure>0</circleMeasure>
			<centroidX>28</centroidX>
			<centroidY>48</centroidY>
		</spatialEntity>
		<spatialEntity spatialType="region" scaleAndSubsystem="Intracellular.APC">
			<clusteredness>1</clusteredness>
			<density>0.9106854607077206</density>
			<area>1</area>
			<perimeter>4</perimeter>
			<distanceFromOrigin>9.82344135219425</distanceFromOrigin>
			<angle>0</angle>
			<triangleMeasure>0</triangleMeasure>
			<rectangleMeasure>0</rectangleMeasure>
			<circleMeasure>0</circleMeasure>
			<centroidX>17</centroidX>
			<centroidY>29</centroidY>
		</spatialEntity>
		<numericStateVariable scaleAndSubsystem="Intracellular.APC">
			<name>avgClusterednessRegions</name>
			<value>0.04554875186742769</value>
		</numericStateVariable>
		<numericStateVariable scaleAndSubsystem="Intracellular.CDK1">
			<name>avgClusterednessRegions</name>
			<value>0.04554875186742769</value>
		</numericStateVariable>
		<numericStateVariable scaleAndSubsystem="Intracellular.Plk1">
			<name>avgClusterednessRegions</name>
			<value>0.04554875186742769</value>
		</numericStateVariable>
		<numericStateVariable scaleAndSubsystem="Cellular.Embryo">
			<name>avgClusterednessRegions</name>
			<value>0.04554875186742769</value>
		</numericStateVariable>
		<numericStateVariable scaleAndSubsystem="Intracellular.APC">
			<name>avgDensityRegions</name>
			<value>0.9106854607077206</value>
		</numericStateVariable>
		<numericStateVariable scaleAndSubsystem="Intracellular.CDK1">
			<name>avgDensityRegions</name>
			<value>0.4050938624961704</value>
		</numericStateVariable>
		<numericStateVariable scaleAndSubsystem="Intracellular.Plk1">
			<name>avgDensityRegions</name>
			<value>0.5409921683517157</value>
		</numericStateVariable>
		<numericStateVariable scaleAndSubsystem="Cellular.Embryo">
			<name>avgDensityRegions</name>
			<value>0.5</value>
		</numericStateVariable>
	</timepoint>
	<timepoint value="16">
		<spatialEntity spatialType="region" scaleAndSubsystem="Cellular.Embryo">
			<clusteredness>1</clusteredness>
			<density>0.5</density>
			<area>1</area>
			<perimeter>4</perimeter>
			<distanceFromOrigin>21.55226206225231</distanceFromOrigin>
			<angle>0</angle>
			<triangleMeasure>0</triangleMeasure>
			<rectangleMeasure>0</rectangleMeasure>
			<circleMeasure>0</circleMeasure>
			<centroidX>28</centroidX>
			<centroidY>48</centroidY>
		</spatialEntity>
		<spatialEntity spatialType="region" scaleAndSubsystem="Cellular.Embryo">
			<clusteredness>1</clusteredness>
			<density>0.5</density>
			<area>1</area>
			<perimeter>4</perimeter>
			<distanceFromOrigin>9.82344135219425</distanceFromOrigin>
			<angle>0</angle>
			<triangleMeasure>0</triangleMeasure>
			<rectangleMeasure>0</rectangleMeasure>
			<circleMeasure>0</circleMeasure>
			<centroidX>17</centroidX>
			<centroidY>29</centroidY>
		</spatialEntity>
		<spatialEntity spatialType="region" scaleAndSubsystem="Intracellular.CDK1">
			<clusteredness>1</clusteredness>
			<density>0.2810697368547028</density>
			<area>1</area>
			<perimeter>4</perimeter>
			<distanceFromOrigin>21.55226206225231</distanceFromOrigin>
			<angle>0</angle>
			<triangleMeasure>0</triangleMeasure>
			<rectangleMeasure>0</rectangleMeasure>
			<circleMeasure>0</circleMeasure>
			<centroidX>28</centroidX>
			<centroidY>48</centroidY>
		</spatialEntity>
		<spatialEntity spatialType="region" scaleAndSubsystem="Intracellular.CDK1">
			<clusteredness>1</clusteredness>
			<density>0.2810697368547028</density>
			<area>1</area>
			<perimeter>4</perimeter>
			<distanceFromOrigin>9.82344135219425</distanceFromOrigin>
			<angle>0</angle>
			<triangleMeasure>0</triangleMeasure>
			<rectangleMeasure>0</rectangleMeasure>
			<circleMeasure>0</circleMeasure>
			<centroidX>17</centroidX>
			<centroidY>29</centroidY>
		</spatialEntity>
		<spatialEntity spatialType="region" scaleAndSubsystem="Intracellular.Plk1">
			<clusteredness>1</clusteredness>
			<density>0.4590127982345282</density>
			<area>1</area>
			<perimeter>4</perimeter>
			<distanceFromOrigin>21.55226206225231</distanceFromOrigin>
			<angle>0</angle>
			<triangleMeasure>0</triangleMeasure>
			<rectangleMeasure>0</rectangleMeasure>
			<circleMeasure>0</circleMeasure>
			<centroidX>28</centroidX>
			<centroidY>48</centroidY>
		</spatialEntity>
		<spatialEntity spatialType="region" scaleAndSubsystem="Intracellular.Plk1">
			<clusteredness>1</clusteredness>
			<density>0.4590127982345282</density>
			<area>1</area>
			<perimeter>4</perimeter>
			<distanceFromOrigin>9.82344135219425</distanceFromOrigin>
			<angle>0</angle>
			<triangleMeasure>0</triangleMeasure>
			<rectangleMeasure>0</rectangleMeasure>
			<circleMeasure>0</circleMeasure>
			<centroidX>17</centroidX>
			<centroidY>29</centroidY>
		</spatialEntity>
		<spatialEntity spatialType="region" scaleAndSubsystem="Intracellular.APC">
			<clusteredness>1</clusteredness>
			<density>0.955592196595435</density>
			<area>1</area>
			<perimeter>4</perimeter>
			<distanceFromOrigin>21.55226206225231</distanceFromOrigin>
			<angle>0</angle>
			<triangleMeasure>0</triangleMeasure>
			<rectangleMeasure>0</rectangleMeasure>
			<circleMeasure>0</circleMeasure>
			<centroidX>28</centroidX>
			<centroidY>48</centroidY>
		</spatialEntity>
		<spatialEntity spatialType="region" scaleAndSubsystem="Intracellular.APC">
			<clusteredness>1</clusteredness>
			<density>0.955592196595435</density>
			<area>1</area>
			<perimeter>4</perimeter>
			<distanceFromOrigin>9.82344135219425</distanceFromOrigin>
			<angle>0</angle>
			<triangleMeasure>0</triangleMeasure>
			<rectangleMeasure>0</rectangleMeasure>
			<circleMeasure>0</circleMeasure>
			<centroidX>17</centroidX>
			<centroidY>29</centroidY>
		</spatialEntity>
		<numericStateVariable scaleAndSubsystem="Intracellular.APC">
			<name>avgClusterednessRegions</name>
			<value>0.04554875186742769</value>
		</numericStateVariable>
		<numericStateVariable scaleAndSubsystem="Intracellular.CDK1">
			<name>avgClusterednessRegions</name>
			<value>0.04554875186742769</value>
		</numericStateVariable>
		<numericStateVariable scaleAndSubsystem="Intracellular.Plk1">
			<name>avgClusterednessRegions</name>
			<value>0.04554875186742769</value>
		</numericStateVariable>
		<numericStateVariable scaleAndSubsystem="Cellular.Embryo">
			<name>avgClusterednessRegions</name>
			<value>0.04554875186742769</value>
		</numericStateVariable>
		<numericStateVariable scaleAndSubsystem="Intracellular.APC">
			<name>avgDensityRegions</name>
			<value>0.955592196595435</value>
		</numericStateVariable>
		<numericStateVariable scaleAndSubsystem="Intracellular.CDK1">
			<name>avgDensityRegions</name>
			<value>0.2810697368547028</value>
		</numericStateVariable>
		<numericStateVariable scaleAndSubsystem="Intracellular.Plk1">
			<name>avgDensityRegions</name>
			<value>0.4590127982345282</value>
		</numericStateVariable>
		<numericStateVariable scaleAndSubsystem="Cellular.Embryo">
			<name>avgDensityRegions</name>
			<value>0.5</value>
		</numericStateVariable>
	</timepoint>
	<timepoint value="17">
		<spatialEntity spatialType="region" scaleAndSubsystem="Cellular.Embryo">
			<clusteredness>1</clusteredness>
			<density>0.5</density>
			<area>1</area>
			<perimeter>4</perimeter>
			<distanceFromOrigin>21.55226206225231</distanceFromOrigin>
			<angle>0</angle>
			<triangleMeasure>0</triangleMeasure>
			<rectangleMeasure>0</rectangleMeasure>
			<circleMeasure>0</circleMeasure>
			<centroidX>28</centroidX>
			<centroidY>48</centroidY>
		</spatialEntity>
		<spatialEntity spatialType="region" scaleAndSubsystem="Cellular.Embryo">
			<clusteredness>1</clusteredness>
			<density>0.5</density>
			<area>1</area>
			<perimeter>4</perimeter>
			<distanceFromOrigin>8.860022573334675</distanceFromOrigin>
			<angle>0</angle>
			<triangleMeasure>0</triangleMeasure>
			<rectangleMeasure>0</rectangleMeasure>
			<circleMeasure>0</circleMeasure>
			<centroidX>18</centroidX>
			<centroidY>29</centroidY>
		</spatialEntity>
		<spatialEntity spatialType="region" scaleAndSubsystem="Intracellular.CDK1">
			<clusteredness>1</clusteredness>
			<density>0.2065801882276348</density>
			<area>1</area>
			<perimeter>4</perimeter>
			<distanceFromOrigin>21.55226206225231</distanceFromOrigin>
			<angle>0</angle>
			<triangleMeasure>0</triangleMeasure>
			<rectangleMeasure>0</rectangleMeasure>
			<circleMeasure>0</circleMeasure>
			<centroidX>28</centroidX>
			<centroidY>48</centroidY>
		</spatialEntity>
		<spatialEntity spatialType="region" scaleAndSubsystem="Intracellular.CDK1">
			<clusteredness>1</clusteredness>
			<density>0.2065801882276348</density>
			<area>1</area>
			<perimeter>4</perimeter>
			<distanceFromOrigin>8.860022573334675</distanceFromOrigin>
			<angle>0</angle>
			<triangleMeasure>0</triangleMeasure>
			<rectangleMeasure>0</rectangleMeasure>
			<circleMeasure>0</circleMeasure>
			<centroidX>18</centroidX>
			<centroidY>29</centroidY>
		</spatialEntity>
		<spatialEntity spatialType="region" scaleAndSubsystem="Intracellular.Plk1">
			<clusteredness>1</clusteredness>
			<density>0.3769857967601103</density>
			<area>1</area>
			<perimeter>4</perimeter>
			<distanceFromOrigin>21.55226206225231</distanceFromOrigin>
			<angle>0</angle>
			<triangleMeasure>0</triangleMeasure>
			<rectangleMeasure>0</rectangleMeasure>
			<circleMeasure>0</circleMeasure>
			<centroidX>28</centroidX>
			<centroidY>48</centroidY>
		</spatialEntity>
		<spatialEntity spatialType="region" scaleAndSubsystem="Intracellular.Plk1">
			<clusteredness>1</clusteredness>
			<density>0.3769857967601103</density>
			<area>1</area>
			<perimeter>4</perimeter>
			<distanceFromOrigin>8.860022573334675</distanceFromOrigin>
			<angle>0</angle>
			<triangleMeasure>0</triangleMeasure>
			<rectangleMeasure>0</rectangleMeasure>
			<circleMeasure>0</circleMeasure>
			<centroidX>18</centroidX>
			<centroidY>29</centroidY>
		</spatialEntity>
		<spatialEntity spatialType="region" scaleAndSubsystem="Intracellular.APC">
			<clusteredness>1</clusteredness>
			<density>0.8667953192018996</density>
			<area>1</area>
			<perimeter>4</perimeter>
			<distanceFromOrigin>21.55226206225231</distanceFromOrigin>
			<angle>0</angle>
			<triangleMeasure>0</triangleMeasure>
			<rectangleMeasure>0</rectangleMeasure>
			<circleMeasure>0</circleMeasure>
			<centroidX>28</centroidX>
			<centroidY>48</centroidY>
		</spatialEntity>
		<spatialEntity spatialType="region" scaleAndSubsystem="Intracellular.APC">
			<clusteredness>1</clusteredness>
			<density>0.8667953192018996</density>
			<area>1</area>
			<perimeter>4</perimeter>
			<distanceFromOrigin>8.860022573334675</distanceFromOrigin>
			<angle>0</angle>
			<triangleMeasure>0</triangleMeasure>
			<rectangleMeasure>0</rectangleMeasure>
			<circleMeasure>0</circleMeasure>
			<centroidX>18</centroidX>
			<centroidY>29</centroidY>
		</spatialEntity>
		<numericStateVariable scaleAndSubsystem="Intracellular.APC">
			<name>avgClusterednessRegions</name>
			<value>0.04657464328326223</value>
		</numericStateVariable>
		<numericStateVariable scaleAndSubsystem="Intracellular.CDK1">
			<name>avgClusterednessRegions</name>
			<value>0.04657464328326223</value>
		</numericStateVariable>
		<numericStateVariable scaleAndSubsystem="Intracellular.Plk1">
			<name>avgClusterednessRegions</name>
			<value>0.04657464328326223</value>
		</numericStateVariable>
		<numericStateVariable scaleAndSubsystem="Cellular.Embryo">
			<name>avgClusterednessRegions</name>
			<value>0.04657464328326223</value>
		</numericStateVariable>
		<numericStateVariable scaleAndSubsystem="Intracellular.APC">
			<name>avgDensityRegions</name>
			<value>0.8667953192018996</value>
		</numericStateVariable>
		<numericStateVariable scaleAndSubsystem="Intracellular.CDK1">
			<name>avgDensityRegions</name>
			<value>0.2065801882276348</value>
		</numericStateVariable>
		<numericStateVariable scaleAndSubsystem="Intracellular.Plk1">
			<name>avgDensityRegions</name>
			<value>0.3769857967601103</value>
		</numericStateVariable>
		<numericStateVariable scaleAndSubsystem="Cellular.Embryo">
			<name>avgDensityRegions</name>
			<value>0.5</value>
		</numericStateVariable>
	</timepoint>
	<timepoint value="18">
		<spatialEntity spatialType="region" scaleAndSubsystem="Cellular.Embryo">
			<clusteredness>1</clusteredness>
			<density>0.5</density>
			<area>1</area>
			<perimeter>4</perimeter>
			<distanceFromOrigin>21.64486082191336</distanceFromOrigin>
			<angle>0</angle>
			<triangleMeasure>0</triangleMeasure>
			<rectangleMeasure>0</rectangleMeasure>
			<circleMeasure>0</circleMeasure>
			<centroidX>29</centroidX>
			<centroidY>48</centroidY>
		</spatialEntity>
		<spatialEntity spatialType="region" scaleAndSubsystem="Cellular.Embryo">
			<clusteredness>1</clusteredness>
			<density>0.5</density>
			<area>1</area>
			<perimeter>4</perimeter>
			<distanceFromOrigin>9.82344135219425</distanceFromOrigin>
			<angle>0</angle>
			<triangleMeasure>0</triangleMeasure>
			<rectangleMeasure>0</rectangleMeasure>
			<circleMeasure>0</circleMeasure>
			<centroidX>17</centroidX>
			<centroidY>29</centroidY>
		</spatialEntity>
		<spatialEntity spatialType="region" scaleAndSubsystem="Intracellular.CDK1">
			<clusteredness>1</clusteredness>
			<density>0.1813479853611366</density>
			<area>1</area>
			<perimeter>4</perimeter>
			<distanceFromOrigin>21.64486082191336</distanceFromOrigin>
			<angle>0</angle>
			<triangleMeasure>0</triangleMeasure>
			<rectangleMeasure>0</rectangleMeasure>
			<circleMeasure>0</circleMeasure>
			<centroidX>29</centroidX>
			<centroidY>48</centroidY>
		</spatialEntity>
		<spatialEntity spatialType="region" scaleAndSubsystem="Intracellular.CDK1">
			<clusteredness>1</clusteredness>
			<density>0.1813479853611366</density>
			<area>1</area>
			<perimeter>4</perimeter>
			<distanceFromOrigin>9.82344135219425</distanceFromOrigin>
			<angle>0</angle>
			<triangleMeasure>0</triangleMeasure>
			<rectangleMeasure>0</rectangleMeasure>
			<circleMeasure>0</circleMeasure>
			<centroidX>17</centroidX>
			<centroidY>29</centroidY>
		</spatialEntity>
		<spatialEntity spatialType="region" scaleAndSubsystem="Intracellular.Plk1">
			<clusteredness>1</clusteredness>
			<density>0.3088389976351869</density>
			<area>1</area>
			<perimeter>4</perimeter>
			<distanceFromOrigin>21.64486082191336</distanceFromOrigin>
			<angle>0</angle>
			<triangleMeasure>0</triangleMeasure>
			<rectangleMeasure>0</rectangleMeasure>
			<circleMeasure>0</circleMeasure>
			<centroidX>29</centroidX>
			<centroidY>48</centroidY>
		</spatialEntity>
		<spatialEntity spatialType="region" scaleAndSubsystem="Intracellular.Plk1">
			<clusteredness>1</clusteredness>
			<density>0.3088389976351869</density>
			<area>1</area>
			<perimeter>4</perimeter>
			<distanceFromOrigin>9.82344135219425</distanceFromOrigin>
			<angle>0</angle>
			<triangleMeasure>0</triangleMeasure>
			<rectangleMeasure>0</rectangleMeasure>
			<circleMeasure>0</circleMeasure>
			<centroidX>17</centroidX>
			<centroidY>29</centroidY>
		</spatialEntity>
		<spatialEntity spatialType="region" scaleAndSubsystem="Intracellular.APC">
			<clusteredness>1</clusteredness>
			<density>0.7338892918007046</density>
			<area>1</area>
			<perimeter>4</perimeter>
			<distanceFromOrigin>21.64486082191336</distanceFromOrigin>
			<angle>0</angle>
			<triangleMeasure>0</triangleMeasure>
			<rectangleMeasure>0</rectangleMeasure>
			<circleMeasure>0</circleMeasure>
			<centroidX>29</centroidX>
			<centroidY>48</centroidY>
		</spatialEntity>
		<spatialEntity spatialType="region" scaleAndSubsystem="Intracellular.APC">
			<clusteredness>1</clusteredness>
			<density>0.7338892918007046</density>
			<area>1</area>
			<perimeter>4</perimeter>
			<distanceFromOrigin>9.82344135219425</distanceFromOrigin>
			<angle>0</angle>
			<triangleMeasure>0</triangleMeasure>
			<rectangleMeasure>0</rectangleMeasure>
			<circleMeasure>0</circleMeasure>
			<centroidX>17</centroidX>
			<centroidY>29</centroidY>
		</spatialEntity>
		<numericStateVariable scaleAndSubsystem="Intracellular.APC">
			<name>avgClusterednessRegions</name>
			<value>0.04449941594899848</value>
		</numericStateVariable>
		<numericStateVariable scaleAndSubsystem="Intracellular.CDK1">
			<name>avgClusterednessRegions</name>
			<value>0.04449941594899848</value>
		</numericStateVariable>
		<numericStateVariable scaleAndSubsystem="Intracellular.Plk1">
			<name>avgClusterednessRegions</name>
			<value>0.04449941594899848</value>
		</numericStateVariable>
		<numericStateVariable scaleAndSubsystem="Cellular.Embryo">
			<name>avgClusterednessRegions</name>
			<value>0.04449941594899848</value>
		</numericStateVariable>
		<numericStateVariable scaleAndSubsystem="Intracellular.APC">
			<name>avgDensityRegions</name>
			<value>0.7338892918007046</value>
		</numericStateVariable>
		<numericStateVariable scaleAndSubsystem="Intracellular.CDK1">
			<name>avgDensityRegions</name>
			<value>0.1813479853611366</value>
		</numericStateVariable>
		<numericStateVariable scaleAndSubsystem="Intracellular.Plk1">
			<name>avgDensityRegions</name>
			<value>0.3088389976351869</value>
		</numericStateVariable>
		<numericStateVariable scaleAndSubsystem="Cellular.Embryo">
			<name>avgDensityRegions</name>
			<value>0.5</value>
		</numericStateVariable>
	</timepoint>
	<timepoint value="19">
		<spatialEntity spatialType="region" scaleAndSubsystem="Cellular.Embryo">
			<clusteredness>1</clusteredness>
			<density>0.5</density>
			<area>1</area>
			<perimeter>4</perimeter>
			<distanceFromOrigin>21.64486082191336</distanceFromOrigin>
			<angle>0</angle>
			<triangleMeasure>0</triangleMeasure>
			<rectangleMeasure>0</rectangleMeasure>
			<circleMeasure>0</circleMeasure>
			<centroidX>29</centroidX>
			<centroidY>48</centroidY>
		</spatialEntity>
		<spatialEntity spatialType="region" scaleAndSubsystem="Cellular.Embryo">
			<clusteredness>1</clusteredness>
			<density>0.5</density>
			<area>1</area>
			<perimeter>4</perimeter>
			<distanceFromOrigin>10.79351657246145</distanceFromOrigin>
			<angle>0</angle>
			<triangleMeasure>0</triangleMeasure>
			<rectangleMeasure>0</rectangleMeasure>
			<circleMeasure>0</circleMeasure>
			<centroidX>16</centroidX>
			<centroidY>29</centroidY>
		</spatialEntity>
		<spatialEntity spatialType="region" scaleAndSubsystem="Intracellular.CDK1">
			<clusteredness>1</clusteredness>
			<density>0.1860636542825138</density>
			<area>1</area>
			<perimeter>4</perimeter>
			<distanceFromOrigin>21.64486082191336</distanceFromOrigin>
			<angle>0</angle>
			<triangleMeasure>0</triangleMeasure>
			<rectangleMeasure>0</rectangleMeasure>
			<circleMeasure>0</circleMeasure>
			<centroidX>29</centroidX>
			<centroidY>48</centroidY>
		</spatialEntity>
		<spatialEntity spatialType="region" scaleAndSubsystem="Intracellular.CDK1">
			<clusteredness>1</clusteredness>
			<density>0.1860636542825138</density>
			<area>1</area>
			<perimeter>4</perimeter>
			<distanceFromOrigin>10.79351657246145</distanceFromOrigin>
			<angle>0</angle>
			<triangleMeasure>0</triangleMeasure>
			<rectangleMeasure>0</rectangleMeasure>
			<circleMeasure>0</circleMeasure>
			<centroidX>16</centroidX>
			<centroidY>29</centroidY>
		</spatialEntity>
		<spatialEntity spatialType="region" scaleAndSubsystem="Intracellular.Plk1">
			<clusteredness>1</clusteredness>
			<density>0.252998322131587</density>
			<area>1</area>
			<perimeter>4</perimeter>
			<distanceFromOrigin>21.64486082191336</distanceFromOrigin>
			<angle>0</angle>
			<triangleMeasure>0</triangleMeasure>
			<rectangleMeasure>0</rectangleMeasure>
			<circleMeasure>0</circleMeasure>
			<centroidX>29</centroidX>
			<centroidY>48</centroidY>
		</spatialEntity>
		<spatialEntity spatialType="region" scaleAndSubsystem="Intracellular.Plk1">
			<clusteredness>1</clusteredness>
			<density>0.252998322131587</density>
			<area>1</area>
			<perimeter>4</perimeter>
			<distanceFromOrigin>10.79351657246145</distanceFromOrigin>
			<angle>0</angle>
			<triangleMeasure>0</triangleMeasure>
			<rectangleMeasure>0</rectangleMeasure>
			<circleMeasure>0</circleMeasure>
			<centroidX>16</centroidX>
			<centroidY>29</centroidY>
		</spatialEntity>
		<spatialEntity spatialType="region" scaleAndSubsystem="Intracellular.APC">
			<clusteredness>1</clusteredness>
			<density>0.6067887848498774</density>
			<area>1</area>
			<perimeter>4</perimeter>
			<distanceFromOrigin>21.64486082191336</distanceFromOrigin>
			<angle>0</angle>
			<triangleMeasure>0</triangleMeasure>
			<rectangleMeasure>0</rectangleMeasure>
			<circleMeasure>0</circleMeasure>
			<centroidX>29</centroidX>
			<centroidY>48</centroidY>
		</spatialEntity>
		<spatialEntity spatialType="region" scaleAndSubsystem="Intracellular.APC">
			<clusteredness>1</clusteredness>
			<density>0.6067887848498774</density>
			<area>1</area>
			<perimeter>4</perimeter>
			<distanceFromOrigin>10.79351657246145</distanceFromOrigin>
			<angle>0</angle>
			<triangleMeasure>0</triangleMeasure>
			<rectangleMeasure>0</rectangleMeasure>
			<circleMeasure>0</circleMeasure>
			<centroidX>16</centroidX>
			<centroidY>29</centroidY>
		</spatialEntity>
		<numericStateVariable scaleAndSubsystem="Intracellular.APC">
			<name>avgClusterednessRegions</name>
			<value>0.04343722427630694</value>
		</numericStateVariable>
		<numericStateVariable scaleAndSubsystem="Intracellular.CDK1">
			<name>avgClusterednessRegions</name>
			<value>0.04343722427630694</value>
		</numericStateVariable>
		<numericStateVariable scaleAndSubsystem="Intracellular.Plk1">
			<name>avgClusterednessRegions</name>
			<value>0.04343722427630694</value>
		</numericStateVariable>
		<numericStateVariable scaleAndSubsystem="Cellular.Embryo">
			<name>avgClusterednessRegions</name>
			<value>0.04343722427630694</value>
		</numericStateVariable>
		<numericStateVariable scaleAndSubsystem="Intracellular.APC">
			<name>avgDensityRegions</name>
			<value>0.6067887848498774</value>
		</numericStateVariable>
		<numericStateVariable scaleAndSubsystem="Intracellular.CDK1">
			<name>avgDensityRegions</name>
			<value>0.1860636542825138</value>
		</numericStateVariable>
		<numericStateVariable scaleAndSubsystem="Intracellular.Plk1">
			<name>avgDensityRegions</name>
			<value>0.252998322131587</value>
		</numericStateVariable>
		<numericStateVariable scaleAndSubsystem="Cellular.Embryo">
			<name>avgDensityRegions</name>
			<value>0.5</value>
		</numericStateVariable>
	</timepoint>
	<timepoint value="20">
		<spatialEntity spatialType="region" scaleAndSubsystem="Cellular.Embryo">
			<clusteredness>1</clusteredness>
			<density>0.5</density>
			<area>1</area>
			<perimeter>4</perimeter>
			<distanceFromOrigin>22.54994456755936</distanceFromOrigin>
			<angle>0</angle>
			<triangleMeasure>0</triangleMeasure>
			<rectangleMeasure>0</rectangleMeasure>
			<circleMeasure>0</circleMeasure>
			<centroidX>28</centroidX>
			<centroidY>49</centroidY>
		</spatialEntity>
		<spatialEntity spatialType="region" scaleAndSubsystem="Cellular.Embryo">
			<clusteredness>1</clusteredness>
			<density>0.5</density>
			<area>1</area>
			<perimeter>4</perimeter>
			<distanceFromOrigin>9.617692030835672</distanceFromOrigin>
			<angle>0</angle>
			<triangleMeasure>0</triangleMeasure>
			<rectangleMeasure>0</rectangleMeasure>
			<circleMeasure>0</circleMeasure>
			<centroidX>17</centroidX>
			<centroidY>28</centroidY>
		</spatialEntity>
		<spatialEntity spatialType="region" scaleAndSubsystem="Intracellular.CDK1">
			<clusteredness>1</clusteredness>
			<density>0.2018527610629213</density>
			<area>1</area>
			<perimeter>4</perimeter>
			<distanceFromOrigin>22.54994456755936</distanceFromOrigin>
			<angle>0</angle>
			<triangleMeasure>0</triangleMeasure>
			<rectangleMeasure>0</rectangleMeasure>
			<circleMeasure>0</circleMeasure>
			<centroidX>28</centroidX>
			<centroidY>49</centroidY>
		</spatialEntity>
		<spatialEntity spatialType="region" scaleAndSubsystem="Intracellular.CDK1">
			<clusteredness>1</clusteredness>
			<density>0.2018527610629213</density>
			<area>1</area>
			<perimeter>4</perimeter>
			<distanceFromOrigin>9.617692030835672</distanceFromOrigin>
			<angle>0</angle>
			<triangleMeasure>0</triangleMeasure>
			<rectangleMeasure>0</rectangleMeasure>
			<circleMeasure>0</circleMeasure>
			<centroidX>17</centroidX>
			<centroidY>28</centroidY>
		</spatialEntity>
		<spatialEntity spatialType="region" scaleAndSubsystem="Intracellular.Plk1">
			<clusteredness>1</clusteredness>
			<density>0.2073910133511412</density>
			<area>1</area>
			<perimeter>4</perimeter>
			<distanceFromOrigin>22.54994456755936</distanceFromOrigin>
			<angle>0</angle>
			<triangleMeasure>0</triangleMeasure>
			<rectangleMeasure>0</rectangleMeasure>
			<circleMeasure>0</circleMeasure>
			<centroidX>28</centroidX>
			<centroidY>49</centroidY>
		</spatialEntity>
		<spatialEntity spatialType="region" scaleAndSubsystem="Intracellular.Plk1">
			<clusteredness>1</clusteredness>
			<density>0.2073910133511412</density>
			<area>1</area>
			<perimeter>4</perimeter>
			<distanceFromOrigin>9.617692030835672</distanceFromOrigin>
			<angle>0</angle>
			<triangleMeasure>0</triangleMeasure>
			<rectangleMeasure>0</rectangleMeasure>
			<circleMeasure>0</circleMeasure>
			<centroidX>17</centroidX>
			<centroidY>28</centroidY>
		</spatialEntity>
		<spatialEntity spatialType="region" scaleAndSubsystem="Intracellular.APC">
			<clusteredness>1</clusteredness>
			<density>0.4981587129480698</density>
			<area>1</area>
			<perimeter>4</perimeter>
			<distanceFromOrigin>22.54994456755936</distanceFromOrigin>
			<angle>0</angle>
			<triangleMeasure>0</triangleMeasure>
			<rectangleMeasure>0</rectangleMeasure>
			<circleMeasure>0</circleMeasure>
			<centroidX>28</centroidX>
			<centroidY>49</centroidY>
		</spatialEntity>
		<spatialEntity spatialType="region" scaleAndSubsystem="Intracellular.APC">
			<clusteredness>1</clusteredness>
			<density>0.4981587129480698</density>
			<area>1</area>
			<perimeter>4</perimeter>
			<distanceFromOrigin>9.617692030835672</distanceFromOrigin>
			<angle>0</angle>
			<triangleMeasure>0</triangleMeasure>
			<rectangleMeasure>0</rectangleMeasure>
			<circleMeasure>0</circleMeasure>
			<centroidX>17</centroidX>
			<centroidY>28</centroidY>
		</spatialEntity>
		<numericStateVariable scaleAndSubsystem="Intracellular.APC">
			<name>avgClusterednessRegions</name>
			<value>0.04218245406095978</value>
		</numericStateVariable>
		<numericStateVariable scaleAndSubsystem="Intracellular.CDK1">
			<name>avgClusterednessRegions</name>
			<value>0.04218245406095978</value>
		</numericStateVariable>
		<numericStateVariable scaleAndSubsystem="Intracellular.Plk1">
			<name>avgClusterednessRegions</name>
			<value>0.04218245406095978</value>
		</numericStateVariable>
		<numericStateVariable scaleAndSubsystem="Cellular.Embryo">
			<name>avgClusterednessRegions</name>
			<value>0.04218245406095978</value>
		</numericStateVariable>
		<numericStateVariable scaleAndSubsystem="Intracellular.APC">
			<name>avgDensityRegions</name>
			<value>0.4981587129480698</value>
		</numericStateVariable>
		<numericStateVariable scaleAndSubsystem="Intracellular.CDK1">
			<name>avgDensityRegions</name>
			<value>0.2018527610629213</value>
		</numericStateVariable>
		<numericStateVariable scaleAndSubsystem="Intracellular.Plk1">
			<name>avgDensityRegions</name>
			<value>0.2073910133511412</value>
		</numericStateVariable>
		<numericStateVariable scaleAndSubsystem="Cellular.Embryo">
			<name>avgDensityRegions</name>
			<value>0.5</value>
		</numericStateVariable>
	</timepoint>
	<timepoint value="21">
		<spatialEntity spatialType="region" scaleAndSubsystem="Cellular.Embryo">
			<clusteredness>1</clusteredness>
			<density>0.5</density>
			<area>1</area>
			<perimeter>4</perimeter>
			<distanceFromOrigin>21.55226206225231</distanceFromOrigin>
			<angle>0</angle>
			<triangleMeasure>0</triangleMeasure>
			<rectangleMeasure>0</rectangleMeasure>
			<circleMeasure>0</circleMeasure>
			<centroidX>28</centroidX>
			<centroidY>48</centroidY>
		</spatialEntity>
		<spatialEntity spatialType="region" scaleAndSubsystem="Cellular.Embryo">
			<clusteredness>1</clusteredness>
			<density>0.5</density>
			<area>1</area>
			<perimeter>4</perimeter>
			<distanceFromOrigin>9.617692030835672</distanceFromOrigin>
			<angle>0</angle>
			<triangleMeasure>0</triangleMeasure>
			<rectangleMeasure>0</rectangleMeasure>
			<circleMeasure>0</circleMeasure>
			<centroidX>17</centroidX>
			<centroidY>28</centroidY>
		</spatialEntity>
		<spatialEntity spatialType="region" scaleAndSubsystem="Intracellular.CDK1">
			<clusteredness>1</clusteredness>
			<density>0.2205714057473575</density>
			<area>1</area>
			<perimeter>4</perimeter>
			<distanceFromOrigin>21.55226206225231</distanceFromOrigin>
			<angle>0</angle>
			<triangleMeasure>0</triangleMeasure>
			<rectangleMeasure>0</rectangleMeasure>
			<circleMeasure>0</circleMeasure>
			<centroidX>28</centroidX>
			<centroidY>48</centroidY>
		</spatialEntity>
		<spatialEntity spatialType="region" scaleAndSubsystem="Intracellular.CDK1">
			<clusteredness>1</clusteredness>
			<density>0.2205714057473575</density>
			<area>1</area>
			<perimeter>4</perimeter>
			<distanceFromOrigin>9.617692030835672</distanceFromOrigin>
			<angle>0</angle>
			<triangleMeasure>0</triangleMeasure>
			<rectangleMeasure>0</rectangleMeasure>
			<circleMeasure>0</circleMeasure>
			<centroidX>17</centroidX>
			<centroidY>28</centroidY>
		</spatialEntity>
		<spatialEntity spatialType="region" scaleAndSubsystem="Intracellular.Plk1">
			<clusteredness>1</clusteredness>
			<density>0.1703356873755361</density>
			<area>1</area>
			<perimeter>4</perimeter>
			<distanceFromOrigin>21.55226206225231</distanceFromOrigin>
			<angle>0</angle>
			<triangleMeasure>0</triangleMeasure>
			<rectangleMeasure>0</rectangleMeasure>
			<circleMeasure>0</circleMeasure>
			<centroidX>28</centroidX>
			<centroidY>48</centroidY>
		</spatialEntity>
		<spatialEntity spatialType="region" scaleAndSubsystem="Intracellular.Plk1">
			<clusteredness>1</clusteredness>
			<density>0.1703356873755361</density>
			<area>1</area>
			<perimeter>4</perimeter>
			<distanceFromOrigin>9.617692030835672</distanceFromOrigin>
			<angle>0</angle>
			<triangleMeasure>0</triangleMeasure>
			<rectangleMeasure>0</rectangleMeasure>
			<circleMeasure>0</circleMeasure>
			<centroidX>17</centroidX>
			<centroidY>28</centroidY>
		</spatialEntity>
		<spatialEntity spatialType="region" scaleAndSubsystem="Intracellular.APC">
			<clusteredness>1</clusteredness>
			<density>0.408162016027114</density>
			<area>1</area>
			<perimeter>4</perimeter>
			<distanceFromOrigin>21.55226206225231</distanceFromOrigin>
			<angle>0</angle>
			<triangleMeasure>0</triangleMeasure>
			<rectangleMeasure>0</rectangleMeasure>
			<circleMeasure>0</circleMeasure>
			<centroidX>28</centroidX>
			<centroidY>48</centroidY>
		</spatialEntity>
		<spatialEntity spatialType="region" scaleAndSubsystem="Intracellular.APC">
			<clusteredness>1</clusteredness>
			<density>0.408162016027114</density>
			<area>1</area>
			<perimeter>4</perimeter>
			<distanceFromOrigin>9.617692030835672</distanceFromOrigin>
			<angle>0</angle>
			<triangleMeasure>0</triangleMeasure>
			<rectangleMeasure>0</rectangleMeasure>
			<circleMeasure>0</circleMeasure>
			<centroidX>17</centroidX>
			<centroidY>28</centroidY>
		</spatialEntity>
		<numericStateVariable scaleAndSubsystem="Intracellular.APC">
			<name>avgClusterednessRegions</name>
			<value>0.04381079543383235</value>
		</numericStateVariable>
		<numericStateVariable scaleAndSubsystem="Intracellular.CDK1">
			<name>avgClusterednessRegions</name>
			<value>0.04381079543383235</value>
		</numericStateVariable>
		<numericStateVariable scaleAndSubsystem="Intracellular.Plk1">
			<name>avgClusterednessRegions</name>
			<value>0.04381079543383235</value>
		</numericStateVariable>
		<numericStateVariable scaleAndSubsystem="Cellular.Embryo">
			<name>avgClusterednessRegions</name>
			<value>0.04381079543383235</value>
		</numericStateVariable>
		<numericStateVariable scaleAndSubsystem="Intracellular.APC">
			<name>avgDensityRegions</name>
			<value>0.408162016027114</value>
		</numericStateVariable>
		<numericStateVariable scaleAndSubsystem="Intracellular.CDK1">
			<name>avgDensityRegions</name>
			<value>0.2205714057473575</value>
		</numericStateVariable>
		<numericStateVariable scaleAndSubsystem="Intracellular.Plk1">
			<name>avgDensityRegions</name>
			<value>0.1703356873755361</value>
		</numericStateVariable>
		<numericStateVariable scaleAndSubsystem="Cellular.Embryo">
			<name>avgDensityRegions</name>
			<value>0.5</value>
		</numericStateVariable>
	</timepoint>
	<timepoint value="22">
		<spatialEntity spatialType="region" scaleAndSubsystem="Cellular.Embryo">
			<clusteredness>1</clusteredness>
			<density>0.5</density>
			<area>1</area>
			<perimeter>4</perimeter>
			<distanceFromOrigin>22.54994456755936</distanceFromOrigin>
			<angle>0</angle>
			<triangleMeasure>0</triangleMeasure>
			<rectangleMeasure>0</rectangleMeasure>
			<circleMeasure>0</circleMeasure>
			<centroidX>28</centroidX>
			<centroidY>49</centroidY>
		</spatialEntity>
		<spatialEntity spatialType="region" scaleAndSubsystem="Cellular.Embryo">
			<clusteredness>1</clusteredness>
			<density>0.5</density>
			<area>1</area>
			<perimeter>4</perimeter>
			<distanceFromOrigin>9.617692030835672</distanceFromOrigin>
			<angle>0</angle>
			<triangleMeasure>0</triangleMeasure>
			<rectangleMeasure>0</rectangleMeasure>
			<circleMeasure>0</circleMeasure>
			<centroidX>17</centroidX>
			<centroidY>28</centroidY>
		</spatialEntity>
		<spatialEntity spatialType="region" scaleAndSubsystem="Intracellular.CDK1">
			<clusteredness>1</clusteredness>
			<density>0.2399719836665135</density>
			<area>1</area>
			<perimeter>4</perimeter>
			<distanceFromOrigin>22.54994456755936</distanceFromOrigin>
			<angle>0</angle>
			<triangleMeasure>0</triangleMeasure>
			<rectangleMeasure>0</rectangleMeasure>
			<circleMeasure>0</circleMeasure>
			<centroidX>28</centroidX>
			<centroidY>49</centroidY>
		</spatialEntity>
		<spatialEntity spatialType="region" scaleAndSubsystem="Intracellular.CDK1">
			<clusteredness>1</clusteredness>
			<density>0.2399719836665135</density>
			<area>1</area>
			<perimeter>4</perimeter>
			<distanceFromOrigin>9.617692030835672</distanceFromOrigin>
			<angle>0</angle>
			<triangleMeasure>0</triangleMeasure>
			<rectangleMeasure>0</rectangleMeasure>
			<circleMeasure>0</circleMeasure>
			<centroidX>17</centroidX>
			<centroidY>28</centroidY>
		</spatialEntity>
		<spatialEntity spatialType="region" scaleAndSubsystem="Intracellular.Plk1">
			<clusteredness>1</clusteredness>
			<density>0.1405750349456189</density>
			<area>1</area>
			<perimeter>4</perimeter>
			<distanceFromOrigin>22.54994456755936</distanceFromOrigin>
			<angle>0</angle>
			<triangleMeasure>0</triangleMeasure>
			<rectangleMeasure>0</rectangleMeasure>
			<circleMeasure>0</circleMeasure>
			<centroidX>28</centroidX>
			<centroidY>49</centroidY>
		</spatialEntity>
		<spatialEntity spatialType="region" scaleAndSubsystem="Intracellular.Plk1">
			<clusteredness>1</clusteredness>
			<density>0.1405750349456189</density>
			<area>1</area>
			<perimeter>4</perimeter>
			<distanceFromOrigin>9.617692030835672</distanceFromOrigin>
			<angle>0</angle>
			<triangleMeasure>0</triangleMeasure>
			<rectangleMeasure>0</rectangleMeasure>
			<circleMeasure>0</circleMeasure>
			<centroidX>17</centroidX>
			<centroidY>28</centroidY>
		</spatialEntity>
		<spatialEntity spatialType="region" scaleAndSubsystem="Intracellular.APC">
			<clusteredness>1</clusteredness>
			<density>0.3342429366766237</density>
			<area>1</area>
			<perimeter>4</perimeter>
			<distanceFromOrigin>22.54994456755936</distanceFromOrigin>
			<angle>0</angle>
			<triangleMeasure>0</triangleMeasure>
			<rectangleMeasure>0</rectangleMeasure>
			<circleMeasure>0</circleMeasure>
			<centroidX>28</centroidX>
			<centroidY>49</centroidY>
		</spatialEntity>
		<spatialEntity spatialType="region" scaleAndSubsystem="Intracellular.APC">
			<clusteredness>1</clusteredness>
			<density>0.3342429366766237</density>
			<area>1</area>
			<perimeter>4</perimeter>
			<distanceFromOrigin>9.617692030835672</distanceFromOrigin>
			<angle>0</angle>
			<triangleMeasure>0</triangleMeasure>
			<rectangleMeasure>0</rectangleMeasure>
			<circleMeasure>0</circleMeasure>
			<centroidX>17</centroidX>
			<centroidY>28</centroidY>
		</spatialEntity>
		<numericStateVariable scaleAndSubsystem="Intracellular.APC">
			<name>avgClusterednessRegions</name>
			<value>0.04218245406095978</value>
		</numericStateVariable>
		<numericStateVariable scaleAndSubsystem="Intracellular.CDK1">
			<name>avgClusterednessRegions</name>
			<value>0.04218245406095978</value>
		</numericStateVariable>
		<numericStateVariable scaleAndSubsystem="Intracellular.Plk1">
			<name>avgClusterednessRegions</name>
			<value>0.04218245406095978</value>
		</numericStateVariable>
		<numericStateVariable scaleAndSubsystem="Cellular.Embryo">
			<name>avgClusterednessRegions</name>
			<value>0.04218245406095978</value>
		</numericStateVariable>
		<numericStateVariable scaleAndSubsystem="Intracellular.APC">
			<name>avgDensityRegions</name>
			<value>0.3342429366766237</value>
		</numericStateVariable>
		<numericStateVariable scaleAndSubsystem="Intracellular.CDK1">
			<name>avgDensityRegions</name>
			<value>0.2399719836665135</value>
		</numericStateVariable>
		<numericStateVariable scaleAndSubsystem="Intracellular.Plk1">
			<name>avgDensityRegions</name>
			<value>0.1405750349456189</value>
		</numericStateVariable>
		<numericStateVariable scaleAndSubsystem="Cellular.Embryo">
			<name>avgDensityRegions</name>
			<value>0.5</value>
		</numericStateVariable>
	</timepoint>
	<timepoint value="23">
		<spatialEntity spatialType="region" scaleAndSubsystem="Cellular.Embryo">
			<clusteredness>1</clusteredness>
			<density>0.5</density>
			<area>1</area>
			<perimeter>4</perimeter>
			<distanceFromOrigin>21.64486082191336</distanceFromOrigin>
			<angle>0</angle>
			<triangleMeasure>0</triangleMeasure>
			<rectangleMeasure>0</rectangleMeasure>
			<circleMeasure>0</circleMeasure>
			<centroidX>29</centroidX>
			<centroidY>48</centroidY>
		</spatialEntity>
		<spatialEntity spatialType="region" scaleAndSubsystem="Cellular.Embryo">
			<clusteredness>1</clusteredness>
			<density>0.5</density>
			<area>1</area>
			<perimeter>4</perimeter>
			<distanceFromOrigin>10.60660171779821</distanceFromOrigin>
			<angle>0</angle>
			<triangleMeasure>0</triangleMeasure>
			<rectangleMeasure>0</rectangleMeasure>
			<circleMeasure>0</circleMeasure>
			<centroidX>16</centroidX>
			<centroidY>28</centroidY>
		</spatialEntity>
		<spatialEntity spatialType="region" scaleAndSubsystem="Intracellular.CDK1">
			<clusteredness>1</clusteredness>
			<density>0.2595244164560355</density>
			<area>1</area>
			<perimeter>4</perimeter>
			<distanceFromOrigin>21.64486082191336</distanceFromOrigin>
			<angle>0</angle>
			<triangleMeasure>0</triangleMeasure>
			<rectangleMeasure>0</rectangleMeasure>
			<circleMeasure>0</circleMeasure>
			<centroidX>29</centroidX>
			<centroidY>48</centroidY>
		</spatialEntity>
		<spatialEntity spatialType="region" scaleAndSubsystem="Intracellular.CDK1">
			<clusteredness>1</clusteredness>
			<density>0.2595244164560355</density>
			<area>1</area>
			<perimeter>4</perimeter>
			<distanceFromOrigin>10.60660171779821</distanceFromOrigin>
			<angle>0</angle>
			<triangleMeasure>0</triangleMeasure>
			<rectangleMeasure>0</rectangleMeasure>
			<circleMeasure>0</circleMeasure>
			<centroidX>16</centroidX>
			<centroidY>28</centroidY>
		</spatialEntity>
		<spatialEntity spatialType="region" scaleAndSubsystem="Intracellular.Plk1">
			<clusteredness>1</clusteredness>
			<density>0.1172847373812806</density>
			<area>1</area>
			<perimeter>4</perimeter>
			<distanceFromOrigin>21.64486082191336</distanceFromOrigin>
			<angle>0</angle>
			<triangleMeasure>0</triangleMeasure>
			<rectangleMeasure>0</rectangleMeasure>
			<circleMeasure>0</circleMeasure>
			<centroidX>29</centroidX>
			<centroidY>48</centroidY>
		</spatialEntity>
		<spatialEntity spatialType="region" scaleAndSubsystem="Intracellular.Plk1">
			<clusteredness>1</clusteredness>
			<density>0.1172847373812806</density>
			<area>1</area>
			<perimeter>4</perimeter>
			<distanceFromOrigin>10.60660171779821</distanceFromOrigin>
			<angle>0</angle>
			<triangleMeasure>0</triangleMeasure>
			<rectangleMeasure>0</rectangleMeasure>
			<circleMeasure>0</circleMeasure>
			<centroidX>16</centroidX>
			<centroidY>28</centroidY>
		</spatialEntity>
		<spatialEntity spatialType="region" scaleAndSubsystem="Intracellular.APC">
			<clusteredness>1</clusteredness>
			<density>0.2736709594726562</density>
			<area>1</area>
			<perimeter>4</perimeter>
			<distanceFromOrigin>21.64486082191336</distanceFromOrigin>
			<angle>0</angle>
			<triangleMeasure>0</triangleMeasure>
			<rectangleMeasure>0</rectangleMeasure>
			<circleMeasure>0</circleMeasure>
			<centroidX>29</centroidX>
			<centroidY>48</centroidY>
		</spatialEntity>
		<spatialEntity spatialType="region" scaleAndSubsystem="Intracellular.APC">
			<clusteredness>1</clusteredness>
			<density>0.2736709594726562</density>
			<area>1</area>
			<perimeter>4</perimeter>
			<distanceFromOrigin>10.60660171779821</distanceFromOrigin>
			<angle>0</angle>
			<triangleMeasure>0</triangleMeasure>
			<rectangleMeasure>0</rectangleMeasure>
			<circleMeasure>0</circleMeasure>
			<centroidX>16</centroidX>
			<centroidY>28</centroidY>
		</spatialEntity>
		<numericStateVariable scaleAndSubsystem="Intracellular.APC">
			<name>avgClusterednessRegions</name>
			<value>0.04192218081503185</value>
		</numericStateVariable>
		<numericStateVariable scaleAndSubsystem="Intracellular.CDK1">
			<name>avgClusterednessRegions</name>
			<value>0.04192218081503185</value>
		</numericStateVariable>
		<numericStateVariable scaleAndSubsystem="Intracellular.Plk1">
			<name>avgClusterednessRegions</name>
			<value>0.04192218081503185</value>
		</numericStateVariable>
		<numericStateVariable scaleAndSubsystem="Cellular.Embryo">
			<name>avgClusterednessRegions</name>
			<value>0.04192218081503185</value>
		</numericStateVariable>
		<numericStateVariable scaleAndSubsystem="Intracellular.APC">
			<name>avgDensityRegions</name>
			<value>0.2736709594726562</value>
		</numericStateVariable>
		<numericStateVariable scaleAndSubsystem="Intracellular.CDK1">
			<name>avgDensityRegions</name>
			<value>0.2595244164560355</value>
		</numericStateVariable>
		<numericStateVariable scaleAndSubsystem="Intracellular.Plk1">
			<name>avgDensityRegions</name>
			<value>0.1172847373812806</value>
		</numericStateVariable>
		<numericStateVariable scaleAndSubsystem="Cellular.Embryo">
			<name>avgDensityRegions</name>
			<value>0.5</value>
		</numericStateVariable>
	</timepoint>
	<timepoint value="24">
		<spatialEntity spatialType="region" scaleAndSubsystem="Cellular.Embryo">
			<clusteredness>1</clusteredness>
			<density>0.5</density>
			<area>1</area>
			<perimeter>4</perimeter>
			<distanceFromOrigin>21.55226206225231</distanceFromOrigin>
			<angle>0</angle>
			<triangleMeasure>0</triangleMeasure>
			<rectangleMeasure>0</rectangleMeasure>
			<circleMeasure>0</circleMeasure>
			<centroidX>28</centroidX>
			<centroidY>48</centroidY>
		</spatialEntity>
		<spatialEntity spatialType="region" scaleAndSubsystem="Cellular.Embryo">
			<clusteredness>1</clusteredness>
			<density>0.5</density>
			<area>1</area>
			<perimeter>4</perimeter>
			<distanceFromOrigin>9.617692030835672</distanceFromOrigin>
			<angle>0</angle>
			<triangleMeasure>0</triangleMeasure>
			<rectangleMeasure>0</rectangleMeasure>
			<circleMeasure>0</circleMeasure>
			<centroidX>17</centroidX>
			<centroidY>28</centroidY>
		</spatialEntity>
		<spatialEntity spatialType="region" scaleAndSubsystem="Intracellular.CDK1">
			<clusteredness>1</clusteredness>
			<density>0.2791101493087469</density>
			<area>1</area>
			<perimeter>4</perimeter>
			<distanceFromOrigin>21.55226206225231</distanceFromOrigin>
			<angle>0</angle>
			<triangleMeasure>0</triangleMeasure>
			<rectangleMeasure>0</rectangleMeasure>
			<circleMeasure>0</circleMeasure>
			<centroidX>28</centroidX>
			<centroidY>48</centroidY>
		</spatialEntity>
		<spatialEntity spatialType="region" scaleAndSubsystem="Intracellular.CDK1">
			<clusteredness>1</clusteredness>
			<density>0.2791101493087469</density>
			<area>1</area>
			<perimeter>4</perimeter>
			<distanceFromOrigin>9.617692030835672</distanceFromOrigin>
			<angle>0</angle>
			<triangleMeasure>0</triangleMeasure>
			<rectangleMeasure>0</rectangleMeasure>
			<circleMeasure>0</circleMeasure>
			<centroidX>17</centroidX>
			<centroidY>28</centroidY>
		</spatialEntity>
		<spatialEntity spatialType="region" scaleAndSubsystem="Intracellular.Plk1">
			<clusteredness>1</clusteredness>
			<density>0.1000983219520718</density>
			<area>1</area>
			<perimeter>4</perimeter>
			<distanceFromOrigin>21.55226206225231</distanceFromOrigin>
			<angle>0</angle>
			<triangleMeasure>0</triangleMeasure>
			<rectangleMeasure>0</rectangleMeasure>
			<circleMeasure>0</circleMeasure>
			<centroidX>28</centroidX>
			<centroidY>48</centroidY>
		</spatialEntity>
		<spatialEntity spatialType="region" scaleAndSubsystem="Intracellular.Plk1">
			<clusteredness>1</clusteredness>
			<density>0.1000983219520718</density>
			<area>1</area>
			<perimeter>4</perimeter>
			<distanceFromOrigin>9.617692030835672</distanceFromOrigin>
			<angle>0</angle>
			<triangleMeasure>0</triangleMeasure>
			<rectangleMeasure>0</rectangleMeasure>
			<circleMeasure>0</circleMeasure>
			<centroidX>17</centroidX>
			<centroidY>28</centroidY>
		</spatialEntity>
		<spatialEntity spatialType="region" scaleAndSubsystem="Intracellular.APC">
			<clusteredness>1</clusteredness>
			<density>0.2240668801700368</density>
			<area>1</area>
			<perimeter>4</perimeter>
			<distanceFromOrigin>21.55226206225231</distanceFromOrigin>
			<angle>0</angle>
			<triangleMeasure>0</triangleMeasure>
			<rectangleMeasure>0</rectangleMeasure>
			<circleMeasure>0</circleMeasure>
			<centroidX>28</centroidX>
			<centroidY>48</centroidY>
		</spatialEntity>
		<spatialEntity spatialType="region" scaleAndSubsystem="Intracellular.APC">
			<clusteredness>1</clusteredness>
			<density>0.2240668801700368</density>
			<area>1</area>
			<perimeter>4</perimeter>
			<distanceFromOrigin>9.617692030835672</distanceFromOrigin>
			<angle>0</angle>
			<triangleMeasure>0</triangleMeasure>
			<rectangleMeasure>0</rectangleMeasure>
			<circleMeasure>0</circleMeasure>
			<centroidX>17</centroidX>
			<centroidY>28</centroidY>
		</spatialEntity>
		<numericStateVariable scaleAndSubsystem="Intracellular.APC">
			<name>avgClusterednessRegions</name>
			<value>0.04381079543383235</value>
		</numericStateVariable>
		<numericStateVariable scaleAndSubsystem="Intracellular.CDK1">
			<name>avgClusterednessRegions</name>
			<value>0.04381079543383235</value>
		</numericStateVariable>
		<numericStateVariable scaleAndSubsystem="Intracellular.Plk1">
			<name>avgClusterednessRegions</name>
			<value>0.04381079543383235</value>
		</numericStateVariable>
		<numericStateVariable scaleAndSubsystem="Cellular.Embryo">
			<name>avgClusterednessRegions</name>
			<value>0.04381079543383235</value>
		</numericStateVariable>
		<numericStateVariable scaleAndSubsystem="Intracellular.APC">
			<name>avgDensityRegions</name>
			<value>0.2240668801700368</value>
		</numericStateVariable>
		<numericStateVariable scaleAndSubsystem="Intracellular.CDK1">
			<name>avgDensityRegions</name>
			<value>0.2791101493087469</value>
		</numericStateVariable>
		<numericStateVariable scaleAndSubsystem="Intracellular.Plk1">
			<name>avgDensityRegions</name>
			<value>0.1000983219520718</value>
		</numericStateVariable>
		<numericStateVariable scaleAndSubsystem="Cellular.Embryo">
			<name>avgDensityRegions</name>
			<value>0.5</value>
		</numericStateVariable>
	</timepoint>
	<timepoint value="25">
		<spatialEntity spatialType="region" scaleAndSubsystem="Cellular.Embryo">
			<clusteredness>1</clusteredness>
			<density>0.5</density>
			<area>1</area>
			<perimeter>4</perimeter>
			<distanceFromOrigin>21.55226206225231</distanceFromOrigin>
			<angle>0</angle>
			<triangleMeasure>0</triangleMeasure>
			<rectangleMeasure>0</rectangleMeasure>
			<circleMeasure>0</circleMeasure>
			<centroidX>28</centroidX>
			<centroidY>48</centroidY>
		</spatialEntity>
		<spatialEntity spatialType="region" scaleAndSubsystem="Cellular.Embryo">
			<clusteredness>1</clusteredness>
			<density>0.5</density>
			<area>1</area>
			<perimeter>4</perimeter>
			<distanceFromOrigin>9.82344135219425</distanceFromOrigin>
			<angle>0</angle>
			<triangleMeasure>0</triangleMeasure>
			<rectangleMeasure>0</rectangleMeasure>
			<circleMeasure>0</circleMeasure>
			<centroidX>17</centroidX>
			<centroidY>29</centroidY>
		</spatialEntity>
		<spatialEntity spatialType="region" scaleAndSubsystem="Intracellular.CDK1">
			<clusteredness>1</clusteredness>
			<density>0.2987037209903493</density>
			<area>1</area>
			<perimeter>4</perimeter>
			<distanceFromOrigin>21.55226206225231</distanceFromOrigin>
			<angle>0</angle>
			<triangleMeasure>0</triangleMeasure>
			<rectangleMeasure>0</rectangleMeasure>
			<circleMeasure>0</circleMeasure>
			<centroidX>28</centroidX>
			<centroidY>48</centroidY>
		</spatialEntity>
		<spatialEntity spatialType="region" scaleAndSubsystem="Intracellular.CDK1">
			<clusteredness>1</clusteredness>
			<density>0.2987037209903493</density>
			<area>1</area>
			<perimeter>4</perimeter>
			<distanceFromOrigin>9.82344135219425</distanceFromOrigin>
			<angle>0</angle>
			<triangleMeasure>0</triangleMeasure>
			<rectangleMeasure>0</rectangleMeasure>
			<circleMeasure>0</circleMeasure>
			<centroidX>17</centroidX>
			<centroidY>29</centroidY>
		</spatialEntity>
		<spatialEntity spatialType="region" scaleAndSubsystem="Intracellular.Plk1">
			<clusteredness>1</clusteredness>
			<density>0.08914430655685125</density>
			<area>1</area>
			<perimeter>4</perimeter>
			<distanceFromOrigin>21.55226206225231</distanceFromOrigin>
			<angle>0</angle>
			<triangleMeasure>0</triangleMeasure>
			<rectangleMeasure>0</rectangleMeasure>
			<circleMeasure>0</circleMeasure>
			<centroidX>28</centroidX>
			<centroidY>48</centroidY>
		</spatialEntity>
		<spatialEntity spatialType="region" scaleAndSubsystem="Intracellular.Plk1">
			<clusteredness>1</clusteredness>
			<density>0.08914430655685125</density>
			<area>1</area>
			<perimeter>4</perimeter>
			<distanceFromOrigin>9.82344135219425</distanceFromOrigin>
			<angle>0</angle>
			<triangleMeasure>0</triangleMeasure>
			<rectangleMeasure>0</rectangleMeasure>
			<circleMeasure>0</circleMeasure>
			<centroidX>17</centroidX>
			<centroidY>29</centroidY>
		</spatialEntity>
		<spatialEntity spatialType="region" scaleAndSubsystem="Intracellular.APC">
			<clusteredness>1</clusteredness>
			<density>0.1834519479788986</density>
			<area>1</area>
			<perimeter>4</perimeter>
			<distanceFromOrigin>21.55226206225231</distanceFromOrigin>
			<angle>0</angle>
			<triangleMeasure>0</triangleMeasure>
			<rectangleMeasure>0</rectangleMeasure>
			<circleMeasure>0</circleMeasure>
			<centroidX>28</centroidX>
			<centroidY>48</centroidY>
		</spatialEntity>
		<spatialEntity spatialType="region" scaleAndSubsystem="Intracellular.APC">
			<clusteredness>1</clusteredness>
			<density>0.1834519479788986</density>
			<area>1</area>
			<perimeter>4</perimeter>
			<distanceFromOrigin>9.82344135219425</distanceFromOrigin>
			<angle>0</angle>
			<triangleMeasure>0</triangleMeasure>
			<rectangleMeasure>0</rectangleMeasure>
			<circleMeasure>0</circleMeasure>
			<centroidX>17</centroidX>
			<centroidY>29</centroidY>
		</spatialEntity>
		<numericStateVariable scaleAndSubsystem="Intracellular.APC">
			<name>avgClusterednessRegions</name>
			<value>0.04554875186742769</value>
		</numericStateVariable>
		<numericStateVariable scaleAndSubsystem="Intracellular.CDK1">
			<name>avgClusterednessRegions</name>
			<value>0.04554875186742769</value>
		</numericStateVariable>
		<numericStateVariable scaleAndSubsystem="Intracellular.Plk1">
			<name>avgClusterednessRegions</name>
			<value>0.04554875186742769</value>
		</numericStateVariable>
		<numericStateVariable scaleAndSubsystem="Cellular.Embryo">
			<name>avgClusterednessRegions</name>
			<value>0.04554875186742769</value>
		</numericStateVariable>
		<numericStateVariable scaleAndSubsystem="Intracellular.APC">
			<name>avgDensityRegions</name>
			<value>0.1834519479788986</value>
		</numericStateVariable>
		<numericStateVariable scaleAndSubsystem="Intracellular.CDK1">
			<name>avgDensityRegions</name>
			<value>0.2987037209903493</value>
		</numericStateVariable>
		<numericStateVariable scaleAndSubsystem="Intracellular.Plk1">
			<name>avgDensityRegions</name>
			<value>0.08914430655685125</value>
		</numericStateVariable>
		<numericStateVariable scaleAndSubsystem="Cellular.Embryo">
			<name>avgDensityRegions</name>
			<value>0.5</value>
		</numericStateVariable>
	</timepoint>
	<timepoint value="26">
		<spatialEntity spatialType="region" scaleAndSubsystem="Cellular.Embryo">
			<clusteredness>1</clusteredness>
			<density>0.5</density>
			<area>1</area>
			<perimeter>4</perimeter>
			<distanceFromOrigin>20.55480479109447</distanceFromOrigin>
			<angle>0</angle>
			<triangleMeasure>0</triangleMeasure>
			<rectangleMeasure>0</rectangleMeasure>
			<circleMeasure>0</circleMeasure>
			<centroidX>28</centroidX>
			<centroidY>47</centroidY>
		</spatialEntity>
		<spatialEntity spatialType="region" scaleAndSubsystem="Cellular.Embryo">
			<clusteredness>1</clusteredness>
			<density>0.5</density>
			<area>1</area>
			<perimeter>4</perimeter>
			<distanceFromOrigin>9.192388155425117</distanceFromOrigin>
			<angle>0</angle>
			<triangleMeasure>0</triangleMeasure>
			<rectangleMeasure>0</rectangleMeasure>
			<circleMeasure>0</circleMeasure>
			<centroidX>18</centroidX>
			<centroidY>30</centroidY>
		</spatialEntity>
		<spatialEntity spatialType="region" scaleAndSubsystem="Intracellular.CDK1">
			<clusteredness>1</clusteredness>
			<density>0.3182992972579657</density>
			<area>1</area>
			<perimeter>4</perimeter>
			<distanceFromOrigin>20.55480479109447</distanceFromOrigin>
			<angle>0</angle>
			<triangleMeasure>0</triangleMeasure>
			<rectangleMeasure>0</rectangleMeasure>
			<circleMeasure>0</circleMeasure>
			<centroidX>28</centroidX>
			<centroidY>47</centroidY>
		</spatialEntity>
		<spatialEntity spatialType="region" scaleAndSubsystem="Intracellular.CDK1">
			<clusteredness>1</clusteredness>
			<density>0.3182992972579657</density>
			<area>1</area>
			<perimeter>4</perimeter>
			<distanceFromOrigin>9.192388155425117</distanceFromOrigin>
			<angle>0</angle>
			<triangleMeasure>0</triangleMeasure>
			<rectangleMeasure>0</rectangleMeasure>
			<circleMeasure>0</circleMeasure>
			<centroidX>18</centroidX>
			<centroidY>30</centroidY>
		</spatialEntity>
		<spatialEntity spatialType="region" scaleAndSubsystem="Intracellular.Plk1">
			<clusteredness>1</clusteredness>
			<density>0.08509057736864277</density>
			<area>1</area>
			<perimeter>4</perimeter>
			<distanceFromOrigin>20.55480479109447</distanceFromOrigin>
			<angle>0</angle>
			<triangleMeasure>0</triangleMeasure>
			<rectangleMeasure>0</rectangleMeasure>
			<circleMeasure>0</circleMeasure>
			<centroidX>28</centroidX>
			<centroidY>47</centroidY>
		</spatialEntity>
		<spatialEntity spatialType="region" scaleAndSubsystem="Intracellular.Plk1">
			<clusteredness>1</clusteredness>
			<density>0.08509057736864277</density>
			<area>1</area>
			<perimeter>4</perimeter>
			<distanceFromOrigin>9.192388155425117</distanceFromOrigin>
			<angle>0</angle>
			<triangleMeasure>0</triangleMeasure>
			<rectangleMeasure>0</rectangleMeasure>
			<circleMeasure>0</circleMeasure>
			<centroidX>18</centroidX>
			<centroidY>30</centroidY>
		</spatialEntity>
		<spatialEntity spatialType="region" scaleAndSubsystem="Intracellular.APC">
			<clusteredness>1</clusteredness>
			<density>0.1501983792174096</density>
			<area>1</area>
			<perimeter>4</perimeter>
			<distanceFromOrigin>20.55480479109447</distanceFromOrigin>
			<angle>0</angle>
			<triangleMeasure>0</triangleMeasure>
			<rectangleMeasure>0</rectangleMeasure>
			<circleMeasure>0</circleMeasure>
			<centroidX>28</centroidX>
			<centroidY>47</centroidY>
		</spatialEntity>
		<spatialEntity spatialType="region" scaleAndSubsystem="Intracellular.APC">
			<clusteredness>1</clusteredness>
			<density>0.1501983792174096</density>
			<area>1</area>
			<perimeter>4</perimeter>
			<distanceFromOrigin>9.192388155425117</distanceFromOrigin>
			<angle>0</angle>
			<triangleMeasure>0</triangleMeasure>
			<rectangleMeasure>0</rectangleMeasure>
			<circleMeasure>0</circleMeasure>
			<centroidX>18</centroidX>
			<centroidY>30</centroidY>
		</spatialEntity>
		<numericStateVariable scaleAndSubsystem="Intracellular.APC">
			<name>avgClusterednessRegions</name>
			<value>0.05070201265633938</value>
		</numericStateVariable>
		<numericStateVariable scaleAndSubsystem="Intracellular.CDK1">
			<name>avgClusterednessRegions</name>
			<value>0.05070201265633938</value>
		</numericStateVariable>
		<numericStateVariable scaleAndSubsystem="Intracellular.Plk1">
			<name>avgClusterednessRegions</name>
			<value>0.05070201265633938</value>
		</numericStateVariable>
		<numericStateVariable scaleAndSubsystem="Cellular.Embryo">
			<name>avgClusterednessRegions</name>
			<value>0.05070201265633938</value>
		</numericStateVariable>
		<numericStateVariable scaleAndSubsystem="Intracellular.APC">
			<name>avgDensityRegions</name>
			<value>0.1501983792174096</value>
		</numericStateVariable>
		<numericStateVariable scaleAndSubsystem="Intracellular.CDK1">
			<name>avgDensityRegions</name>
			<value>0.3182992972579657</value>
		</numericStateVariable>
		<numericStateVariable scaleAndSubsystem="Intracellular.Plk1">
			<name>avgDensityRegions</name>
			<value>0.08509057736864277</value>
		</numericStateVariable>
		<numericStateVariable scaleAndSubsystem="Cellular.Embryo">
			<name>avgDensityRegions</name>
			<value>0.5</value>
		</numericStateVariable>
	</timepoint>
	<timepoint value="27">
		<spatialEntity spatialType="region" scaleAndSubsystem="Cellular.Embryo">
			<clusteredness>1</clusteredness>
			<density>0.5</density>
			<area>1</area>
			<perimeter>4</perimeter>
			<distanceFromOrigin>19.55760721560794</distanceFromOrigin>
			<angle>0</angle>
			<triangleMeasure>0</triangleMeasure>
			<rectangleMeasure>0</rectangleMeasure>
			<circleMeasure>0</circleMeasure>
			<centroidX>28</centroidX>
			<centroidY>46</centroidY>
		</spatialEntity>
		<spatialEntity spatialType="region" scaleAndSubsystem="Cellular.Embryo">
			<clusteredness>1</clusteredness>
			<density>0.5</density>
			<area>1</area>
			<perimeter>4</perimeter>
			<distanceFromOrigin>10.12422836565829</distanceFromOrigin>
			<angle>0</angle>
			<triangleMeasure>0</triangleMeasure>
			<rectangleMeasure>0</rectangleMeasure>
			<circleMeasure>0</circleMeasure>
			<centroidX>17</centroidX>
			<centroidY>30</centroidY>
		</spatialEntity>
		<spatialEntity spatialType="region" scaleAndSubsystem="Intracellular.CDK1">
			<clusteredness>1</clusteredness>
			<density>0.3378948436063879</density>
			<area>1</area>
			<perimeter>4</perimeter>
			<distanceFromOrigin>19.55760721560794</distanceFromOrigin>
			<angle>0</angle>
			<triangleMeasure>0</triangleMeasure>
			<rectangleMeasure>0</rectangleMeasure>
			<circleMeasure>0</circleMeasure>
			<centroidX>28</centroidX>
			<centroidY>46</centroidY>
		</spatialEntity>
		<spatialEntity spatialType="region" scaleAndSubsystem="Intracellular.CDK1">
			<clusteredness>1</clusteredness>
			<density>0.3378948436063879</density>
			<area>1</area>
			<perimeter>4</perimeter>
			<distanceFromOrigin>10.12422836565829</distanceFromOrigin>
			<angle>0</angle>
			<triangleMeasure>0</triangleMeasure>
			<rectangleMeasure>0</rectangleMeasure>
			<circleMeasure>0</circleMeasure>
			<centroidX>17</centroidX>
			<centroidY>30</centroidY>
		</spatialEntity>
		<spatialEntity spatialType="region" scaleAndSubsystem="Intracellular.Plk1">
			<clusteredness>1</clusteredness>
			<density>0.08913307937921262</density>
			<area>1</area>
			<perimeter>4</perimeter>
			<distanceFromOrigin>19.55760721560794</distanceFromOrigin>
			<angle>0</angle>
			<triangleMeasure>0</triangleMeasure>
			<rectangleMeasure>0</rectangleMeasure>
			<circleMeasure>0</circleMeasure>
			<centroidX>28</centroidX>
			<centroidY>46</centroidY>
		</spatialEntity>
		<spatialEntity spatialType="region" scaleAndSubsystem="Intracellular.Plk1">
			<clusteredness>1</clusteredness>
			<density>0.08913307937921262</density>
			<area>1</area>
			<perimeter>4</perimeter>
			<distanceFromOrigin>10.12422836565829</distanceFromOrigin>
			<angle>0</angle>
			<triangleMeasure>0</triangleMeasure>
			<rectangleMeasure>0</rectangleMeasure>
			<circleMeasure>0</circleMeasure>
			<centroidX>17</centroidX>
			<centroidY>30</centroidY>
		</spatialEntity>
		<spatialEntity spatialType="region" scaleAndSubsystem="Intracellular.APC">
			<clusteredness>1</clusteredness>
			<density>0.1229726454790901</density>
			<area>1</area>
			<perimeter>4</perimeter>
			<distanceFromOrigin>19.55760721560794</distanceFromOrigin>
			<angle>0</angle>
			<triangleMeasure>0</triangleMeasure>
			<rectangleMeasure>0</rectangleMeasure>
			<circleMeasure>0</circleMeasure>
			<centroidX>28</centroidX>
			<centroidY>46</centroidY>
		</spatialEntity>
		<spatialEntity spatialType="region" scaleAndSubsystem="Intracellular.APC">
			<clusteredness>1</clusteredness>
			<density>0.1229726454790901</density>
			<area>1</area>
			<perimeter>4</perimeter>
			<distanceFromOrigin>10.12422836565829</distanceFromOrigin>
			<angle>0</angle>
			<triangleMeasure>0</triangleMeasure>
			<rectangleMeasure>0</rectangleMeasure>
			<circleMeasure>0</circleMeasure>
			<centroidX>17</centroidX>
			<centroidY>30</centroidY>
		</spatialEntity>
		<numericStateVariable scaleAndSubsystem="Intracellular.APC">
			<name>avgClusterednessRegions</name>
			<value>0.05150262026246048</value>
		</numericStateVariable>
		<numericStateVariable scaleAndSubsystem="Intracellular.CDK1">
			<name>avgClusterednessRegions</name>
			<value>0.05150262026246048</value>
		</numericStateVariable>
		<numericStateVariable scaleAndSubsystem="Intracellular.Plk1">
			<name>avgClusterednessRegions</name>
			<value>0.05150262026246048</value>
		</numericStateVariable>
		<numericStateVariable scaleAndSubsystem="Cellular.Embryo">
			<name>avgClusterednessRegions</name>
			<value>0.05150262026246048</value>
		</numericStateVariable>
		<numericStateVariable scaleAndSubsystem="Intracellular.APC">
			<name>avgDensityRegions</name>
			<value>0.1229726454790901</value>
		</numericStateVariable>
		<numericStateVariable scaleAndSubsystem="Intracellular.CDK1">
			<name>avgDensityRegions</name>
			<value>0.3378948436063879</value>
		</numericStateVariable>
		<numericStateVariable scaleAndSubsystem="Intracellular.Plk1">
			<name>avgDensityRegions</name>
			<value>0.08913307937921262</value>
		</numericStateVariable>
		<numericStateVariable scaleAndSubsystem="Cellular.Embryo">
			<name>avgDensityRegions</name>
			<value>0.5</value>
		</numericStateVariable>
	</timepoint>
	<timepoint value="28">
		<spatialEntity spatialType="region" scaleAndSubsystem="Cellular.Embryo">
			<clusteredness>1</clusteredness>
			<density>0.5</density>
			<area>1</area>
			<perimeter>4</perimeter>
			<distanceFromOrigin>20.55480479109447</distanceFromOrigin>
			<angle>0</angle>
			<triangleMeasure>0</triangleMeasure>
			<rectangleMeasure>0</rectangleMeasure>
			<circleMeasure>0</circleMeasure>
			<centroidX>28</centroidX>
			<centroidY>47</centroidY>
		</spatialEntity>
		<spatialEntity spatialType="region" scaleAndSubsystem="Cellular.Embryo">
			<clusteredness>1</clusteredness>
			<density>0.5</density>
			<area>1</area>
			<perimeter>4</perimeter>
			<distanceFromOrigin>10.12422836565829</distanceFromOrigin>
			<angle>0</angle>
			<triangleMeasure>0</triangleMeasure>
			<rectangleMeasure>0</rectangleMeasure>
			<circleMeasure>0</circleMeasure>
			<centroidX>17</centroidX>
			<centroidY>30</centroidY>
		</spatialEntity>
		<spatialEntity spatialType="region" scaleAndSubsystem="Intracellular.CDK1">
			<clusteredness>1</clusteredness>
			<density>0.35749038995481</density>
			<area>1</area>
			<perimeter>4</perimeter>
			<distanceFromOrigin>20.55480479109447</distanceFromOrigin>
			<angle>0</angle>
			<triangleMeasure>0</triangleMeasure>
			<rectangleMeasure>0</rectangleMeasure>
			<circleMeasure>0</circleMeasure>
			<centroidX>28</centroidX>
			<centroidY>47</centroidY>
		</spatialEntity>
		<spatialEntity spatialType="region" scaleAndSubsystem="Intracellular.CDK1">
			<clusteredness>1</clusteredness>
			<density>0.35749038995481</density>
			<area>1</area>
			<perimeter>4</perimeter>
			<distanceFromOrigin>10.12422836565829</distanceFromOrigin>
			<angle>0</angle>
			<triangleMeasure>0</triangleMeasure>
			<rectangleMeasure>0</rectangleMeasure>
			<circleMeasure>0</circleMeasure>
			<centroidX>17</centroidX>
			<centroidY>30</centroidY>
		</spatialEntity>
		<spatialEntity spatialType="region" scaleAndSubsystem="Intracellular.Plk1">
			<clusteredness>1</clusteredness>
			<density>0.1028791390213312</density>
			<area>1</area>
			<perimeter>4</perimeter>
			<distanceFromOrigin>20.55480479109447</distanceFromOrigin>
			<angle>0</angle>
			<triangleMeasure>0</triangleMeasure>
			<rectangleMeasure>0</rectangleMeasure>
			<circleMeasure>0</circleMeasure>
			<centroidX>28</centroidX>
			<centroidY>47</centroidY>
		</spatialEntity>
		<spatialEntity spatialType="region" scaleAndSubsystem="Intracellular.Plk1">
			<clusteredness>1</clusteredness>
			<density>0.1028791390213312</density>
			<area>1</area>
			<perimeter>4</perimeter>
			<distanceFromOrigin>10.12422836565829</distanceFromOrigin>
			<angle>0</angle>
			<triangleMeasure>0</triangleMeasure>
			<rectangleMeasure>0</rectangleMeasure>
			<circleMeasure>0</circleMeasure>
			<centroidX>17</centroidX>
			<centroidY>30</centroidY>
		</spatialEntity>
		<spatialEntity spatialType="region" scaleAndSubsystem="Intracellular.APC">
			<clusteredness>1</clusteredness>
			<density>0.1006832122802734</density>
			<area>1</area>
			<perimeter>4</perimeter>
			<distanceFromOrigin>20.55480479109447</distanceFromOrigin>
			<angle>0</angle>
			<triangleMeasure>0</triangleMeasure>
			<rectangleMeasure>0</rectangleMeasure>
			<circleMeasure>0</circleMeasure>
			<centroidX>28</centroidX>
			<centroidY>47</centroidY>
		</spatialEntity>
		<spatialEntity spatialType="region" scaleAndSubsystem="Intracellular.APC">
			<clusteredness>1</clusteredness>
			<density>0.1006832122802734</density>
			<area>1</area>
			<perimeter>4</perimeter>
			<distanceFromOrigin>10.12422836565829</distanceFromOrigin>
			<angle>0</angle>
			<triangleMeasure>0</triangleMeasure>
			<rectangleMeasure>0</rectangleMeasure>
			<circleMeasure>0</circleMeasure>
			<centroidX>17</centroidX>
			<centroidY>30</centroidY>
		</spatialEntity>
		<numericStateVariable scaleAndSubsystem="Intracellular.APC">
			<name>avgClusterednessRegions</name>
			<value>0.04938647983247948</value>
		</numericStateVariable>
		<numericStateVariable scaleAndSubsystem="Intracellular.CDK1">
			<name>avgClusterednessRegions</name>
			<value>0.04938647983247948</value>
		</numericStateVariable>
		<numericStateVariable scaleAndSubsystem="Intracellular.Plk1">
			<name>avgClusterednessRegions</name>
			<value>0.04938647983247948</value>
		</numericStateVariable>
		<numericStateVariable scaleAndSubsystem="Cellular.Embryo">
			<name>avgClusterednessRegions</name>
			<value>0.04938647983247948</value>
		</numericStateVariable>
		<numericStateVariable scaleAndSubsystem="Intracellular.APC">
			<name>avgDensityRegions</name>
			<value>0.1006832122802734</value>
		</numericStateVariable>
		<numericStateVariable scaleAndSubsystem="Intracellular.CDK1">
			<name>avgDensityRegions</name>
			<value>0.35749038995481</value>
		</numericStateVariable>
		<numericStateVariable scaleAndSubsystem="Intracellular.Plk1">
			<name>avgDensityRegions</name>
			<value>0.1028791390213312</value>
		</numericStateVariable>
		<numericStateVariable scaleAndSubsystem="Cellular.Embryo">
			<name>avgDensityRegions</name>
			<value>0.5</value>
		</numericStateVariable>
	</timepoint>
	<timepoint value="29">
		<spatialEntity spatialType="region" scaleAndSubsystem="Cellular.Embryo">
			<clusteredness>1</clusteredness>
			<density>0.5</density>
			<area>1</area>
			<perimeter>4</perimeter>
			<distanceFromOrigin>21.64486082191336</distanceFromOrigin>
			<angle>0</angle>
			<triangleMeasure>0</triangleMeasure>
			<rectangleMeasure>0</rectangleMeasure>
			<circleMeasure>0</circleMeasure>
			<centroidX>29</centroidX>
			<centroidY>48</centroidY>
		</spatialEntity>
		<spatialEntity spatialType="region" scaleAndSubsystem="Cellular.Embryo">
			<clusteredness>1</clusteredness>
			<density>0.5</density>
			<area>1</area>
			<perimeter>4</perimeter>
			<distanceFromOrigin>9.82344135219425</distanceFromOrigin>
			<angle>0</angle>
			<triangleMeasure>0</triangleMeasure>
			<rectangleMeasure>0</rectangleMeasure>
			<circleMeasure>0</circleMeasure>
			<centroidX>17</centroidX>
			<centroidY>29</centroidY>
		</spatialEntity>
		<spatialEntity spatialType="region" scaleAndSubsystem="Intracellular.CDK1">
			<clusteredness>1</clusteredness>
			<density>0.3770859662224265</density>
			<area>1</area>
			<perimeter>4</perimeter>
			<distanceFromOrigin>21.64486082191336</distanceFromOrigin>
			<angle>0</angle>
			<triangleMeasure>0</triangleMeasure>
			<rectangleMeasure>0</rectangleMeasure>
			<circleMeasure>0</circleMeasure>
			<centroidX>29</centroidX>
			<centroidY>48</centroidY>
		</spatialEntity>
		<spatialEntity spatialType="region" scaleAndSubsystem="Intracellular.CDK1">
			<clusteredness>1</clusteredness>
			<density>0.3770859662224265</density>
			<area>1</area>
			<perimeter>4</perimeter>
			<distanceFromOrigin>9.82344135219425</distanceFromOrigin>
			<angle>0</angle>
			<triangleMeasure>0</triangleMeasure>
			<rectangleMeasure>0</rectangleMeasure>
			<circleMeasure>0</circleMeasure>
			<centroidX>17</centroidX>
			<centroidY>29</centroidY>
		</spatialEntity>
		<spatialEntity spatialType="region" scaleAndSubsystem="Intracellular.Plk1">
			<clusteredness>1</clusteredness>
			<density>0.128031577315985</density>
			<area>1</area>
			<perimeter>4</perimeter>
			<distanceFromOrigin>21.64486082191336</distanceFromOrigin>
			<angle>0</angle>
			<triangleMeasure>0</triangleMeasure>
			<rectangleMeasure>0</rectangleMeasure>
			<circleMeasure>0</circleMeasure>
			<centroidX>29</centroidX>
			<centroidY>48</centroidY>
		</spatialEntity>
		<spatialEntity spatialType="region" scaleAndSubsystem="Intracellular.Plk1">
			<clusteredness>1</clusteredness>
			<density>0.128031577315985</density>
			<area>1</area>
			<perimeter>4</perimeter>
			<distanceFromOrigin>9.82344135219425</distanceFromOrigin>
			<angle>0</angle>
			<triangleMeasure>0</triangleMeasure>
			<rectangleMeasure>0</rectangleMeasure>
			<circleMeasure>0</circleMeasure>
			<centroidX>17</centroidX>
			<centroidY>29</centroidY>
		</spatialEntity>
		<spatialEntity spatialType="region" scaleAndSubsystem="Intracellular.APC">
			<clusteredness>1</clusteredness>
			<density>0.08244036506204044</density>
			<area>1</area>
			<perimeter>4</perimeter>
			<distanceFromOrigin>21.64486082191336</distanceFromOrigin>
			<angle>0</angle>
			<triangleMeasure>0</triangleMeasure>
			<rectangleMeasure>0</rectangleMeasure>
			<circleMeasure>0</circleMeasure>
			<centroidX>29</centroidX>
			<centroidY>48</centroidY>
		</spatialEntity>
		<spatialEntity spatialType="region" scaleAndSubsystem="Intracellular.APC">
			<clusteredness>1</clusteredness>
			<density>0.08244036506204044</density>
			<area>1</area>
			<perimeter>4</perimeter>
			<distanceFromOrigin>9.82344135219425</distanceFromOrigin>
			<angle>0</angle>
			<triangleMeasure>0</triangleMeasure>
			<rectangleMeasure>0</rectangleMeasure>
			<circleMeasure>0</circleMeasure>
			<centroidX>17</centroidX>
			<centroidY>29</centroidY>
		</spatialEntity>
		<numericStateVariable scaleAndSubsystem="Intracellular.APC">
			<name>avgClusterednessRegions</name>
			<value>0.04449941594899848</value>
		</numericStateVariable>
		<numericStateVariable scaleAndSubsystem="Intracellular.CDK1">
			<name>avgClusterednessRegions</name>
			<value>0.04449941594899848</value>
		</numericStateVariable>
		<numericStateVariable scaleAndSubsystem="Intracellular.Plk1">
			<name>avgClusterednessRegions</name>
			<value>0.04449941594899848</value>
		</numericStateVariable>
		<numericStateVariable scaleAndSubsystem="Cellular.Embryo">
			<name>avgClusterednessRegions</name>
			<value>0.04449941594899848</value>
		</numericStateVariable>
		<numericStateVariable scaleAndSubsystem="Intracellular.APC">
			<name>avgDensityRegions</name>
			<value>0.08244036506204044</value>
		</numericStateVariable>
		<numericStateVariable scaleAndSubsystem="Intracellular.CDK1">
			<name>avgDensityRegions</name>
			<value>0.3770859662224265</value>
		</numericStateVariable>
		<numericStateVariable scaleAndSubsystem="Intracellular.Plk1">
			<name>avgDensityRegions</name>
			<value>0.128031577315985</value>
		</numericStateVariable>
		<numericStateVariable scaleAndSubsystem="Cellular.Embryo">
			<name>avgDensityRegions</name>
			<value>0.5</value>
		</numericStateVariable>
	</timepoint>
	<timepoint value="30">
		<spatialEntity spatialType="region" scaleAndSubsystem="Cellular.Embryo">
			<clusteredness>1</clusteredness>
			<density>0.5</density>
			<area>1</area>
			<perimeter>4</perimeter>
			<distanceFromOrigin>20.55480479109447</distanceFromOrigin>
			<angle>0</angle>
			<triangleMeasure>0</triangleMeasure>
			<rectangleMeasure>0</rectangleMeasure>
			<circleMeasure>0</circleMeasure>
			<centroidX>28</centroidX>
			<centroidY>47</centroidY>
		</spatialEntity>
		<spatialEntity spatialType="region" scaleAndSubsystem="Cellular.Embryo">
			<clusteredness>1</clusteredness>
			<density>0.5</density>
			<area>1</area>
			<perimeter>4</perimeter>
			<distanceFromOrigin>10.12422836565829</distanceFromOrigin>
			<angle>0</angle>
			<triangleMeasure>0</triangleMeasure>
			<rectangleMeasure>0</rectangleMeasure>
			<circleMeasure>0</circleMeasure>
			<centroidX>17</centroidX>
			<centroidY>30</centroidY>
		</spatialEntity>
		<spatialEntity spatialType="region" scaleAndSubsystem="Intracellular.CDK1">
			<clusteredness>1</clusteredness>
			<density>0.3966814527324602</density>
			<area>1</area>
			<perimeter>4</perimeter>
			<distanceFromOrigin>20.55480479109447</distanceFromOrigin>
			<angle>0</angle>
			<triangleMeasure>0</triangleMeasure>
			<rectangleMeasure>0</rectangleMeasure>
			<circleMeasure>0</circleMeasure>
			<centroidX>28</centroidX>
			<centroidY>47</centroidY>
		</spatialEntity>
		<spatialEntity spatialType="region" scaleAndSubsystem="Intracellular.CDK1">
			<clusteredness>1</clusteredness>
			<density>0.3966814527324602</density>
			<area>1</area>
			<perimeter>4</perimeter>
			<distanceFromOrigin>10.12422836565829</distanceFromOrigin>
			<angle>0</angle>
			<triangleMeasure>0</triangleMeasure>
			<rectangleMeasure>0</rectangleMeasure>
			<circleMeasure>0</circleMeasure>
			<centroidX>17</centroidX>
			<centroidY>30</centroidY>
		</spatialEntity>
		<spatialEntity spatialType="region" scaleAndSubsystem="Intracellular.Plk1">
			<clusteredness>1</clusteredness>
			<density>0.16582877963197</density>
			<area>1</area>
			<perimeter>4</perimeter>
			<distanceFromOrigin>20.55480479109447</distanceFromOrigin>
			<angle>0</angle>
			<triangleMeasure>0</triangleMeasure>
			<rectangleMeasure>0</rectangleMeasure>
			<circleMeasure>0</circleMeasure>
			<centroidX>28</centroidX>
			<centroidY>47</centroidY>
		</spatialEntity>
		<spatialEntity spatialType="region" scaleAndSubsystem="Intracellular.Plk1">
			<clusteredness>1</clusteredness>
			<density>0.16582877963197</density>
			<area>1</area>
			<perimeter>4</perimeter>
			<distanceFromOrigin>10.12422836565829</distanceFromOrigin>
			<angle>0</angle>
			<triangleMeasure>0</triangleMeasure>
			<rectangleMeasure>0</rectangleMeasure>
			<circleMeasure>0</circleMeasure>
			<centroidX>17</centroidX>
			<centroidY>30</centroidY>
		</spatialEntity>
		<spatialEntity spatialType="region" scaleAndSubsystem="Intracellular.APC">
			<clusteredness>1</clusteredness>
			<density>0.06755540137197458</density>
			<area>1</area>
			<perimeter>4</perimeter>
			<distanceFromOrigin>20.55480479109447</distanceFromOrigin>
			<angle>0</angle>
			<triangleMeasure>0</triangleMeasure>
			<rectangleMeasure>0</rectangleMeasure>
			<circleMeasure>0</circleMeasure>
			<centroidX>28</centroidX>
			<centroidY>47</centroidY>
		</spatialEntity>
		<spatialEntity spatialType="region" scaleAndSubsystem="Intracellular.APC">
			<clusteredness>1</clusteredness>
			<density>0.06755540137197458</density>
			<area>1</area>
			<perimeter>4</perimeter>
			<distanceFromOrigin>10.12422836565829</distanceFromOrigin>
			<angle>0</angle>
			<triangleMeasure>0</triangleMeasure>
			<rectangleMeasure>0</rectangleMeasure>
			<circleMeasure>0</circleMeasure>
			<centroidX>17</centroidX>
			<centroidY>30</centroidY>
		</spatialEntity>
		<numericStateVariable scaleAndSubsystem="Intracellular.APC">
			<name>avgClusterednessRegions</name>
			<value>0.04938647983247948</value>
		</numericStateVariable>
		<numericStateVariable scaleAndSubsystem="Intracellular.CDK1">
			<name>avgClusterednessRegions</name>
			<value>0.04938647983247948</value>
		</numericStateVariable>
		<numericStateVariable scaleAndSubsystem="Intracellular.Plk1">
			<name>avgClusterednessRegions</name>
			<value>0.04938647983247948</value>
		</numericStateVariable>
		<numericStateVariable scaleAndSubsystem="Cellular.Embryo">
			<name>avgClusterednessRegions</name>
			<value>0.04938647983247948</value>
		</numericStateVariable>
		<numericStateVariable scaleAndSubsystem="Intracellular.APC">
			<name>avgDensityRegions</name>
			<value>0.06755540137197458</value>
		</numericStateVariable>
		<numericStateVariable scaleAndSubsystem="Intracellular.CDK1">
			<name>avgDensityRegions</name>
			<value>0.3966814527324602</value>
		</numericStateVariable>
		<numericStateVariable scaleAndSubsystem="Intracellular.Plk1">
			<name>avgDensityRegions</name>
			<value>0.16582877963197</value>
		</numericStateVariable>
		<numericStateVariable scaleAndSubsystem="Cellular.Embryo">
			<name>avgDensityRegions</name>
			<value>0.5</value>
		</numericStateVariable>
	</timepoint>
	<timepoint value="31">
		<spatialEntity spatialType="region" scaleAndSubsystem="Cellular.Embryo">
			<clusteredness>1</clusteredness>
			<density>0.5</density>
			<area>1</area>
			<perimeter>4</perimeter>
			<distanceFromOrigin>20.55480479109447</distanceFromOrigin>
			<angle>0</angle>
			<triangleMeasure>0</triangleMeasure>
			<rectangleMeasure>0</rectangleMeasure>
			<circleMeasure>0</circleMeasure>
			<centroidX>28</centroidX>
			<centroidY>47</centroidY>
		</spatialEntity>
		<spatialEntity spatialType="region" scaleAndSubsystem="Cellular.Embryo">
			<clusteredness>1</clusteredness>
			<density>0.5</density>
			<area>1</area>
			<perimeter>4</perimeter>
			<distanceFromOrigin>9.192388155425117</distanceFromOrigin>
			<angle>0</angle>
			<triangleMeasure>0</triangleMeasure>
			<rectangleMeasure>0</rectangleMeasure>
			<circleMeasure>0</circleMeasure>
			<centroidX>18</centroidX>
			<centroidY>30</centroidY>
		</spatialEntity>
		<spatialEntity spatialType="region" scaleAndSubsystem="Intracellular.CDK1">
			<clusteredness>1</clusteredness>
			<density>0.4162770589192709</density>
			<area>1</area>
			<perimeter>4</perimeter>
			<distanceFromOrigin>20.55480479109447</distanceFromOrigin>
			<angle>0</angle>
			<triangleMeasure>0</triangleMeasure>
			<rectangleMeasure>0</rectangleMeasure>
			<circleMeasure>0</circleMeasure>
			<centroidX>28</centroidX>
			<centroidY>47</centroidY>
		</spatialEntity>
		<spatialEntity spatialType="region" scaleAndSubsystem="Intracellular.CDK1">
			<clusteredness>1</clusteredness>
			<density>0.4162770589192709</density>
			<area>1</area>
			<perimeter>4</perimeter>
			<distanceFromOrigin>9.192388155425117</distanceFromOrigin>
			<angle>0</angle>
			<triangleMeasure>0</triangleMeasure>
			<rectangleMeasure>0</rectangleMeasure>
			<circleMeasure>0</circleMeasure>
			<centroidX>18</centroidX>
			<centroidY>30</centroidY>
		</spatialEntity>
		<spatialEntity spatialType="region" scaleAndSubsystem="Intracellular.Plk1">
			<clusteredness>1</clusteredness>
			<density>0.2162955489813113</density>
			<area>1</area>
			<perimeter>4</perimeter>
			<distanceFromOrigin>20.55480479109447</distanceFromOrigin>
			<angle>0</angle>
			<triangleMeasure>0</triangleMeasure>
			<rectangleMeasure>0</rectangleMeasure>
			<circleMeasure>0</circleMeasure>
			<centroidX>28</centroidX>
			<centroidY>47</centroidY>
		</spatialEntity>
		<spatialEntity spatialType="region" scaleAndSubsystem="Intracellular.Plk1">
			<clusteredness>1</clusteredness>
			<density>0.2162955489813113</density>
			<area>1</area>
			<perimeter>4</perimeter>
			<distanceFromOrigin>9.192388155425117</distanceFromOrigin>
			<angle>0</angle>
			<triangleMeasure>0</triangleMeasure>
			<rectangleMeasure>0</rectangleMeasure>
			<circleMeasure>0</circleMeasure>
			<centroidX>18</centroidX>
			<centroidY>30</centroidY>
		</spatialEntity>
		<spatialEntity spatialType="region" scaleAndSubsystem="Intracellular.APC">
			<clusteredness>1</clusteredness>
			<density>0.05580552793016621</density>
			<area>1</area>
			<perimeter>4</perimeter>
			<distanceFromOrigin>20.55480479109447</distanceFromOrigin>
			<angle>0</angle>
			<triangleMeasure>0</triangleMeasure>
			<rectangleMeasure>0</rectangleMeasure>
			<circleMeasure>0</circleMeasure>
			<centroidX>28</centroidX>
			<centroidY>47</centroidY>
		</spatialEntity>
		<spatialEntity spatialType="region" scaleAndSubsystem="Intracellular.APC">
			<clusteredness>1</clusteredness>
			<density>0.05580552793016621</density>
			<area>1</area>
			<perimeter>4</perimeter>
			<distanceFromOrigin>9.192388155425117</distanceFromOrigin>
			<angle>0</angle>
			<triangleMeasure>0</triangleMeasure>
			<rectangleMeasure>0</rectangleMeasure>
			<circleMeasure>0</circleMeasure>
			<centroidX>18</centroidX>
			<centroidY>30</centroidY>
		</spatialEntity>
		<numericStateVariable scaleAndSubsystem="Intracellular.APC">
			<name>avgClusterednessRegions</name>
			<value>0.05070201265633938</value>
		</numericStateVariable>
		<numericStateVariable scaleAndSubsystem="Intracellular.CDK1">
			<name>avgClusterednessRegions</name>
			<value>0.05070201265633938</value>
		</numericStateVariable>
		<numericStateVariable scaleAndSubsystem="Intracellular.Plk1">
			<name>avgClusterednessRegions</name>
			<value>0.05070201265633938</value>
		</numericStateVariable>
		<numericStateVariable scaleAndSubsystem="Cellular.Embryo">
			<name>avgClusterednessRegions</name>
			<value>0.05070201265633938</value>
		</numericStateVariable>
		<numericStateVariable scaleAndSubsystem="Intracellular.APC">
			<name>avgDensityRegions</name>
			<value>0.05580552793016621</value>
		</numericStateVariable>
		<numericStateVariable scaleAndSubsystem="Intracellular.CDK1">
			<name>avgDensityRegions</name>
			<value>0.4162770589192709</value>
		</numericStateVariable>
		<numericStateVariable scaleAndSubsystem="Intracellular.Plk1">
			<name>avgDensityRegions</name>
			<value>0.2162955489813113</value>
		</numericStateVariable>
		<numericStateVariable scaleAndSubsystem="Cellular.Embryo">
			<name>avgDensityRegions</name>
			<value>0.5</value>
		</numericStateVariable>
	</timepoint>
	<timepoint value="32">
		<spatialEntity spatialType="region" scaleAndSubsystem="Cellular.Embryo">
			<clusteredness>1</clusteredness>
			<density>0.5</density>
			<area>1</area>
			<perimeter>4</perimeter>
			<distanceFromOrigin>20.55480479109447</distanceFromOrigin>
			<angle>0</angle>
			<triangleMeasure>0</triangleMeasure>
			<rectangleMeasure>0</rectangleMeasure>
			<circleMeasure>0</circleMeasure>
			<centroidX>28</centroidX>
			<centroidY>47</centroidY>
		</spatialEntity>
		<spatialEntity spatialType="region" scaleAndSubsystem="Cellular.Embryo">
			<clusteredness>1</clusteredness>
			<density>0.5</density>
			<area>1</area>
			<perimeter>4</perimeter>
			<distanceFromOrigin>10.12422836565829</distanceFromOrigin>
			<angle>0</angle>
			<triangleMeasure>0</triangleMeasure>
			<rectangleMeasure>0</rectangleMeasure>
			<circleMeasure>0</circleMeasure>
			<centroidX>17</centroidX>
			<centroidY>30</centroidY>
		</spatialEntity>
		<spatialEntity spatialType="region" scaleAndSubsystem="Intracellular.CDK1">
			<clusteredness>1</clusteredness>
			<density>0.4358725753484988</density>
			<area>1</area>
			<perimeter>4</perimeter>
			<distanceFromOrigin>20.55480479109447</distanceFromOrigin>
			<angle>0</angle>
			<triangleMeasure>0</triangleMeasure>
			<rectangleMeasure>0</rectangleMeasure>
			<circleMeasure>0</circleMeasure>
			<centroidX>28</centroidX>
			<centroidY>47</centroidY>
		</spatialEntity>
		<spatialEntity spatialType="region" scaleAndSubsystem="Intracellular.CDK1">
			<clusteredness>1</clusteredness>
			<density>0.4358725753484988</density>
			<area>1</area>
			<perimeter>4</perimeter>
			<distanceFromOrigin>10.12422836565829</distanceFromOrigin>
			<angle>0</angle>
			<triangleMeasure>0</triangleMeasure>
			<rectangleMeasure>0</rectangleMeasure>
			<circleMeasure>0</circleMeasure>
			<centroidX>17</centroidX>
			<centroidY>30</centroidY>
		</spatialEntity>
		<spatialEntity spatialType="region" scaleAndSubsystem="Intracellular.Plk1">
			<clusteredness>1</clusteredness>
			<density>0.2775806800991881</density>
			<area>1</area>
			<perimeter>4</perimeter>
			<distanceFromOrigin>20.55480479109447</distanceFromOrigin>
			<angle>0</angle>
			<triangleMeasure>0</triangleMeasure>
			<rectangleMeasure>0</rectangleMeasure>
			<circleMeasure>0</circleMeasure>
			<centroidX>28</centroidX>
			<centroidY>47</centroidY>
		</spatialEntity>
		<spatialEntity spatialType="region" scaleAndSubsystem="Intracellular.Plk1">
			<clusteredness>1</clusteredness>
			<density>0.2775806800991881</density>
			<area>1</area>
			<perimeter>4</perimeter>
			<distanceFromOrigin>10.12422836565829</distanceFromOrigin>
			<angle>0</angle>
			<triangleMeasure>0</triangleMeasure>
			<rectangleMeasure>0</rectangleMeasure>
			<circleMeasure>0</circleMeasure>
			<centroidX>17</centroidX>
			<centroidY>30</centroidY>
		</spatialEntity>
		<spatialEntity spatialType="region" scaleAndSubsystem="Intracellular.APC">
			<clusteredness>1</clusteredness>
			<density>0.04953874700209674</density>
			<area>1</area>
			<perimeter>4</perimeter>
			<distanceFromOrigin>20.55480479109447</distanceFromOrigin>
			<angle>0</angle>
			<triangleMeasure>0</triangleMeasure>
			<rectangleMeasure>0</rectangleMeasure>
			<circleMeasure>0</circleMeasure>
			<centroidX>28</centroidX>
			<centroidY>47</centroidY>
		</spatialEntity>
		<spatialEntity spatialType="region" scaleAndSubsystem="Intracellular.APC">
			<clusteredness>1</clusteredness>
			<density>0.04953874700209674</density>
			<area>1</area>
			<perimeter>4</perimeter>
			<distanceFromOrigin>10.12422836565829</distanceFromOrigin>
			<angle>0</angle>
			<triangleMeasure>0</triangleMeasure>
			<rectangleMeasure>0</rectangleMeasure>
			<circleMeasure>0</circleMeasure>
			<centroidX>17</centroidX>
			<centroidY>30</centroidY>
		</spatialEntity>
		<numericStateVariable scaleAndSubsystem="Intracellular.APC">
			<name>avgClusterednessRegions</name>
			<value>0.04938647983247948</value>
		</numericStateVariable>
		<numericStateVariable scaleAndSubsystem="Intracellular.CDK1">
			<name>avgClusterednessRegions</name>
			<value>0.04938647983247948</value>
		</numericStateVariable>
		<numericStateVariable scaleAndSubsystem="Intracellular.Plk1">
			<name>avgClusterednessRegions</name>
			<value>0.04938647983247948</value>
		</numericStateVariable>
		<numericStateVariable scaleAndSubsystem="Cellular.Embryo">
			<name>avgClusterednessRegions</name>
			<value>0.04938647983247948</value>
		</numericStateVariable>
		<numericStateVariable scaleAndSubsystem="Intracellular.APC">
			<name>avgDensityRegions</name>
			<value>0.04953874700209674</value>
		</numericStateVariable>
		<numericStateVariable scaleAndSubsystem="Intracellular.CDK1">
			<name>avgDensityRegions</name>
			<value>0.4358725753484988</value>
		</numericStateVariable>
		<numericStateVariable scaleAndSubsystem="Intracellular.Plk1">
			<name>avgDensityRegions</name>
			<value>0.2775806800991881</value>
		</numericStateVariable>
		<numericStateVariable scaleAndSubsystem="Cellular.Embryo">
			<name>avgDensityRegions</name>
			<value>0.5</value>
		</numericStateVariable>
	</timepoint>
	<timepoint value="33">
		<spatialEntity spatialType="region" scaleAndSubsystem="Cellular.Embryo">
			<clusteredness>1</clusteredness>
			<density>0.5</density>
			<area>1</area>
			<perimeter>4</perimeter>
			<distanceFromOrigin>20.55480479109447</distanceFromOrigin>
			<angle>0</angle>
			<triangleMeasure>0</triangleMeasure>
			<rectangleMeasure>0</rectangleMeasure>
			<circleMeasure>0</circleMeasure>
			<centroidX>28</centroidX>
			<centroidY>47</centroidY>
		</spatialEntity>
		<spatialEntity spatialType="region" scaleAndSubsystem="Cellular.Embryo">
			<clusteredness>1</clusteredness>
			<density>0.5</density>
			<area>1</area>
			<perimeter>4</perimeter>
			<distanceFromOrigin>10.12422836565829</distanceFromOrigin>
			<angle>0</angle>
			<triangleMeasure>0</triangleMeasure>
			<rectangleMeasure>0</rectangleMeasure>
			<circleMeasure>0</circleMeasure>
			<centroidX>17</centroidX>
			<centroidY>30</centroidY>
		</spatialEntity>
		<spatialEntity spatialType="region" scaleAndSubsystem="Intracellular.CDK1">
			<clusteredness>1</clusteredness>
			<density>0.4554681516161152</density>
			<area>1</area>
			<perimeter>4</perimeter>
			<distanceFromOrigin>20.55480479109447</distanceFromOrigin>
			<angle>0</angle>
			<triangleMeasure>0</triangleMeasure>
			<rectangleMeasure>0</rectangleMeasure>
			<circleMeasure>0</circleMeasure>
			<centroidX>28</centroidX>
			<centroidY>47</centroidY>
		</spatialEntity>
		<spatialEntity spatialType="region" scaleAndSubsystem="Intracellular.CDK1">
			<clusteredness>1</clusteredness>
			<density>0.4554681516161152</density>
			<area>1</area>
			<perimeter>4</perimeter>
			<distanceFromOrigin>10.12422836565829</distanceFromOrigin>
			<angle>0</angle>
			<triangleMeasure>0</triangleMeasure>
			<rectangleMeasure>0</rectangleMeasure>
			<circleMeasure>0</circleMeasure>
			<centroidX>17</centroidX>
			<centroidY>30</centroidY>
		</spatialEntity>
		<spatialEntity spatialType="region" scaleAndSubsystem="Intracellular.Plk1">
			<clusteredness>1</clusteredness>
			<density>0.3458049699371936</density>
			<area>1</area>
			<perimeter>4</perimeter>
			<distanceFromOrigin>20.55480479109447</distanceFromOrigin>
			<angle>0</angle>
			<triangleMeasure>0</triangleMeasure>
			<rectangleMeasure>0</rectangleMeasure>
			<circleMeasure>0</circleMeasure>
			<centroidX>28</centroidX>
			<centroidY>47</centroidY>
		</spatialEntity>
		<spatialEntity spatialType="region" scaleAndSubsystem="Intracellular.Plk1">
			<clusteredness>1</clusteredness>
			<density>0.3458049699371936</density>
			<area>1</area>
			<perimeter>4</perimeter>
			<distanceFromOrigin>10.12422836565829</distanceFromOrigin>
			<angle>0</angle>
			<triangleMeasure>0</triangleMeasure>
			<rectangleMeasure>0</rectangleMeasure>
			<circleMeasure>0</circleMeasure>
			<centroidX>17</centroidX>
			<centroidY>30</centroidY>
		</spatialEntity>
		<spatialEntity spatialType="region" scaleAndSubsystem="Intracellular.APC">
			<clusteredness>1</clusteredness>
			<density>0.06417254279641545</density>
			<area>1</area>
			<perimeter>4</perimeter>
			<distanceFromOrigin>20.55480479109447</distanceFromOrigin>
			<angle>0</angle>
			<triangleMeasure>0</triangleMeasure>
			<rectangleMeasure>0</rectangleMeasure>
			<circleMeasure>0</circleMeasure>
			<centroidX>28</centroidX>
			<centroidY>47</centroidY>
		</spatialEntity>
		<spatialEntity spatialType="region" scaleAndSubsystem="Intracellular.APC">
			<clusteredness>1</clusteredness>
			<density>0.06417254279641545</density>
			<area>1</area>
			<perimeter>4</perimeter>
			<distanceFromOrigin>10.12422836565829</distanceFromOrigin>
			<angle>0</angle>
			<triangleMeasure>0</triangleMeasure>
			<rectangleMeasure>0</rectangleMeasure>
			<circleMeasure>0</circleMeasure>
			<centroidX>17</centroidX>
			<centroidY>30</centroidY>
		</spatialEntity>
		<numericStateVariable scaleAndSubsystem="Intracellular.APC">
			<name>avgClusterednessRegions</name>
			<value>0.04938647983247948</value>
		</numericStateVariable>
		<numericStateVariable scaleAndSubsystem="Intracellular.CDK1">
			<name>avgClusterednessRegions</name>
			<value>0.04938647983247948</value>
		</numericStateVariable>
		<numericStateVariable scaleAndSubsystem="Intracellular.Plk1">
			<name>avgClusterednessRegions</name>
			<value>0.04938647983247948</value>
		</numericStateVariable>
		<numericStateVariable scaleAndSubsystem="Cellular.Embryo">
			<name>avgClusterednessRegions</name>
			<value>0.04938647983247948</value>
		</numericStateVariable>
		<numericStateVariable scaleAndSubsystem="Intracellular.APC">
			<name>avgDensityRegions</name>
			<value>0.06417254279641545</value>
		</numericStateVariable>
		<numericStateVariable scaleAndSubsystem="Intracellular.CDK1">
			<name>avgDensityRegions</name>
			<value>0.4554681516161152</value>
		</numericStateVariable>
		<numericStateVariable scaleAndSubsystem="Intracellular.Plk1">
			<name>avgDensityRegions</name>
			<value>0.3458049699371936</value>
		</numericStateVariable>
		<numericStateVariable scaleAndSubsystem="Cellular.Embryo">
			<name>avgDensityRegions</name>
			<value>0.5</value>
		</numericStateVariable>
	</timepoint>
	<timepoint value="34">
		<spatialEntity spatialType="region" scaleAndSubsystem="Cellular.Embryo">
			<clusteredness>1</clusteredness>
			<density>0.5</density>
			<area>1</area>
			<perimeter>4</perimeter>
			<distanceFromOrigin>20.55480479109447</distanceFromOrigin>
			<angle>0</angle>
			<triangleMeasure>0</triangleMeasure>
			<rectangleMeasure>0</rectangleMeasure>
			<circleMeasure>0</circleMeasure>
			<centroidX>28</centroidX>
			<centroidY>47</centroidY>
		</spatialEntity>
		<spatialEntity spatialType="region" scaleAndSubsystem="Cellular.Embryo">
			<clusteredness>1</clusteredness>
			<density>0.5</density>
			<area>1</area>
			<perimeter>4</perimeter>
			<distanceFromOrigin>10.12422836565829</distanceFromOrigin>
			<angle>0</angle>
			<triangleMeasure>0</triangleMeasure>
			<rectangleMeasure>0</rectangleMeasure>
			<circleMeasure>0</circleMeasure>
			<centroidX>17</centroidX>
			<centroidY>30</centroidY>
		</spatialEntity>
		<spatialEntity spatialType="region" scaleAndSubsystem="Intracellular.CDK1">
			<clusteredness>1</clusteredness>
			<density>0.4750636680453431</density>
			<area>1</area>
			<perimeter>4</perimeter>
			<distanceFromOrigin>20.55480479109447</distanceFromOrigin>
			<angle>0</angle>
			<triangleMeasure>0</triangleMeasure>
			<rectangleMeasure>0</rectangleMeasure>
			<circleMeasure>0</circleMeasure>
			<centroidX>28</centroidX>
			<centroidY>47</centroidY>
		</spatialEntity>
		<spatialEntity spatialType="region" scaleAndSubsystem="Intracellular.CDK1">
			<clusteredness>1</clusteredness>
			<density>0.4750636680453431</density>
			<area>1</area>
			<perimeter>4</perimeter>
			<distanceFromOrigin>10.12422836565829</distanceFromOrigin>
			<angle>0</angle>
			<triangleMeasure>0</triangleMeasure>
			<rectangleMeasure>0</rectangleMeasure>
			<circleMeasure>0</circleMeasure>
			<centroidX>17</centroidX>
			<centroidY>30</centroidY>
		</spatialEntity>
		<spatialEntity spatialType="region" scaleAndSubsystem="Intracellular.Plk1">
			<clusteredness>1</clusteredness>
			<density>0.4157115861481311</density>
			<area>1</area>
			<perimeter>4</perimeter>
			<distanceFromOrigin>20.55480479109447</distanceFromOrigin>
			<angle>0</angle>
			<triangleMeasure>0</triangleMeasure>
			<rectangleMeasure>0</rectangleMeasure>
			<circleMeasure>0</circleMeasure>
			<centroidX>28</centroidX>
			<centroidY>47</centroidY>
		</spatialEntity>
		<spatialEntity spatialType="region" scaleAndSubsystem="Intracellular.Plk1">
			<clusteredness>1</clusteredness>
			<density>0.4157115861481311</density>
			<area>1</area>
			<perimeter>4</perimeter>
			<distanceFromOrigin>10.12422836565829</distanceFromOrigin>
			<angle>0</angle>
			<triangleMeasure>0</triangleMeasure>
			<rectangleMeasure>0</rectangleMeasure>
			<circleMeasure>0</circleMeasure>
			<centroidX>17</centroidX>
			<centroidY>30</centroidY>
		</spatialEntity>
		<spatialEntity spatialType="region" scaleAndSubsystem="Intracellular.APC">
			<clusteredness>1</clusteredness>
			<density>0.1517511554792816</density>
			<area>1</area>
			<perimeter>4</perimeter>
			<distanceFromOrigin>20.55480479109447</distanceFromOrigin>
			<angle>0</angle>
			<triangleMeasure>0</triangleMeasure>
			<rectangleMeasure>0</rectangleMeasure>
			<circleMeasure>0</circleMeasure>
			<centroidX>28</centroidX>
			<centroidY>47</centroidY>
		</spatialEntity>
		<spatialEntity spatialType="region" scaleAndSubsystem="Intracellular.APC">
			<clusteredness>1</clusteredness>
			<density>0.1517511554792816</density>
			<area>1</area>
			<perimeter>4</perimeter>
			<distanceFromOrigin>10.12422836565829</distanceFromOrigin>
			<angle>0</angle>
			<triangleMeasure>0</triangleMeasure>
			<rectangleMeasure>0</rectangleMeasure>
			<circleMeasure>0</circleMeasure>
			<centroidX>17</centroidX>
			<centroidY>30</centroidY>
		</spatialEntity>
		<numericStateVariable scaleAndSubsystem="Intracellular.APC">
			<name>avgClusterednessRegions</name>
			<value>0.04938647983247948</value>
		</numericStateVariable>
		<numericStateVariable scaleAndSubsystem="Intracellular.CDK1">
			<name>avgClusterednessRegions</name>
			<value>0.04938647983247948</value>
		</numericStateVariable>
		<numericStateVariable scaleAndSubsystem="Intracellular.Plk1">
			<name>avgClusterednessRegions</name>
			<value>0.04938647983247948</value>
		</numericStateVariable>
		<numericStateVariable scaleAndSubsystem="Cellular.Embryo">
			<name>avgClusterednessRegions</name>
			<value>0.04938647983247948</value>
		</numericStateVariable>
		<numericStateVariable scaleAndSubsystem="Intracellular.APC">
			<name>avgDensityRegions</name>
			<value>0.1517511554792816</value>
		</numericStateVariable>
		<numericStateVariable scaleAndSubsystem="Intracellular.CDK1">
			<name>avgDensityRegions</name>
			<value>0.4750636680453431</value>
		</numericStateVariable>
		<numericStateVariable scaleAndSubsystem="Intracellular.Plk1">
			<name>avgDensityRegions</name>
			<value>0.4157115861481311</value>
		</numericStateVariable>
		<numericStateVariable scaleAndSubsystem="Cellular.Embryo">
			<name>avgDensityRegions</name>
			<value>0.5</value>
		</numericStateVariable>
	</timepoint>
	<timepoint value="35">
		<spatialEntity spatialType="region" scaleAndSubsystem="Cellular.Embryo">
			<clusteredness>1</clusteredness>
			<density>0.5</density>
			<area>2</area>
			<perimeter>6</perimeter>
			<distanceFromOrigin>13.65650028374766</distanceFromOrigin>
			<angle>3.72493713341037</angle>
			<triangleMeasure>0</triangleMeasure>
			<rectangleMeasure>0</rectangleMeasure>
			<circleMeasure>0</circleMeasure>
			<centroidX>20.5</centroidX>
			<centroidY>39</centroidY>
		</spatialEntity>
		<spatialEntity spatialType="region" scaleAndSubsystem="Cellular.Embryo">
			<clusteredness>1</clusteredness>
			<density>0.5</density>
			<area>1</area>
			<perimeter>4</perimeter>
			<distanceFromOrigin>12.74754878398196</distanceFromOrigin>
			<angle>0</angle>
			<triangleMeasure>0</triangleMeasure>
			<rectangleMeasure>0</rectangleMeasure>
			<circleMeasure>0</circleMeasure>
			<centroidX>15</centroidX>
			<centroidY>21</centroidY>
		</spatialEntity>
		<spatialEntity spatialType="region" scaleAndSubsystem="Cellular.Embryo">
			<clusteredness>1</clusteredness>
			<density>0.5</density>
			<area>1</area>
			<perimeter>4</perimeter>
			<distanceFromOrigin>24.05202694161139</distanceFromOrigin>
			<angle>0</angle>
			<triangleMeasure>0</triangleMeasure>
			<rectangleMeasure>0</rectangleMeasure>
			<circleMeasure>0</circleMeasure>
			<centroidX>35</centroidX>
			<centroidY>4</centroidY>
		</spatialEntity>
		<spatialEntity spatialType="region" scaleAndSubsystem="Intracellular.CDK1">
			<clusteredness>1</clusteredness>
			<density>0.4945974910960478</density>
			<area>2</area>
			<perimeter>6</perimeter>
			<distanceFromOrigin>13.65650028374766</distanceFromOrigin>
			<angle>3.72493713341037</angle>
			<triangleMeasure>0</triangleMeasure>
			<rectangleMeasure>0</rectangleMeasure>
			<circleMeasure>0</circleMeasure>
			<centroidX>20.5</centroidX>
			<centroidY>39</centroidY>
		</spatialEntity>
		<spatialEntity spatialType="region" scaleAndSubsystem="Intracellular.CDK1">
			<clusteredness>1</clusteredness>
			<density>0.4945974910960478</density>
			<area>1</area>
			<perimeter>4</perimeter>
			<distanceFromOrigin>12.74754878398196</distanceFromOrigin>
			<angle>0</angle>
			<triangleMeasure>0</triangleMeasure>
			<rectangleMeasure>0</rectangleMeasure>
			<circleMeasure>0</circleMeasure>
			<centroidX>15</centroidX>
			<centroidY>21</centroidY>
		</spatialEntity>
		<spatialEntity spatialType="region" scaleAndSubsystem="Intracellular.CDK1">
			<clusteredness>1</clusteredness>
			<density>0.4945974910960478</density>
			<area>1</area>
			<perimeter>4</perimeter>
			<distanceFromOrigin>24.05202694161139</distanceFromOrigin>
			<angle>0</angle>
			<triangleMeasure>0</triangleMeasure>
			<rectangleMeasure>0</rectangleMeasure>
			<circleMeasure>0</circleMeasure>
			<centroidX>35</centroidX>
			<centroidY>4</centroidY>
		</spatialEntity>
		<spatialEntity spatialType="region" scaleAndSubsystem="Intracellular.Plk1">
			<clusteredness>1</clusteredness>
			<density>0.4819515452665441</density>
			<area>2</area>
			<perimeter>6</perimeter>
			<distanceFromOrigin>13.65650028374766</distanceFromOrigin>
			<angle>3.72493713341037</angle>
			<triangleMeasure>0</triangleMeasure>
			<rectangleMeasure>0</rectangleMeasure>
			<circleMeasure>0</circleMeasure>
			<centroidX>20.5</centroidX>
			<centroidY>39</centroidY>
		</spatialEntity>
		<spatialEntity spatialType="region" scaleAndSubsystem="Intracellular.Plk1">
			<clusteredness>1</clusteredness>
			<density>0.4819515452665441</density>
			<area>1</area>
			<perimeter>4</perimeter>
			<distanceFromOrigin>12.74754878398196</distanceFromOrigin>
			<angle>0</angle>
			<triangleMeasure>0</triangleMeasure>
			<rectangleMeasure>0</rectangleMeasure>
			<circleMeasure>0</circleMeasure>
			<centroidX>15</centroidX>
			<centroidY>21</centroidY>
		</spatialEntity>
		<spatialEntity spatialType="region" scaleAndSubsystem="Intracellular.Plk1">
			<clusteredness>1</clusteredness>
			<density>0.4819515452665441</density>
			<area>1</area>
			<perimeter>4</perimeter>
			<distanceFromOrigin>24.05202694161139</distanceFromOrigin>
			<angle>0</angle>
			<triangleMeasure>0</triangleMeasure>
			<rectangleMeasure>0</rectangleMeasure>
			<circleMeasure>0</circleMeasure>
			<centroidX>35</centroidX>
			<centroidY>4</centroidY>
		</spatialEntity>
		<spatialEntity spatialType="region" scaleAndSubsystem="Intracellular.APC">
			<clusteredness>1</clusteredness>
			<density>0.3707680496515012</density>
			<area>2</area>
			<perimeter>6</perimeter>
			<distanceFromOrigin>13.65650028374766</distanceFromOrigin>
			<angle>3.72493713341037</angle>
			<triangleMeasure>0</triangleMeasure>
			<rectangleMeasure>0</rectangleMeasure>
			<circleMeasure>0</circleMeasure>
			<centroidX>20.5</centroidX>
			<centroidY>39</centroidY>
		</spatialEntity>
		<spatialEntity spatialType="region" scaleAndSubsystem="Intracellular.APC">
			<clusteredness>1</clusteredness>
			<density>0.3707680496515012</density>
			<area>1</area>
			<perimeter>4</perimeter>
			<distanceFromOrigin>12.74754878398196</distanceFromOrigin>
			<angle>0</angle>
			<triangleMeasure>0</triangleMeasure>
			<rectangleMeasure>0</rectangleMeasure>
			<circleMeasure>0</circleMeasure>
			<centroidX>15</centroidX>
			<centroidY>21</centroidY>
		</spatialEntity>
		<spatialEntity spatialType="region" scaleAndSubsystem="Intracellular.APC">
			<clusteredness>1</clusteredness>
			<density>0.3707680496515012</density>
			<area>1</area>
			<perimeter>4</perimeter>
			<distanceFromOrigin>24.05202694161139</distanceFromOrigin>
			<angle>0</angle>
			<triangleMeasure>0</triangleMeasure>
			<rectangleMeasure>0</rectangleMeasure>
			<circleMeasure>0</circleMeasure>
			<centroidX>35</centroidX>
			<centroidY>4</centroidY>
		</spatialEntity>
		<numericStateVariable scaleAndSubsystem="Intracellular.APC">
			<name>avgClusterednessRegions</name>
			<value>0.03616417092796367</value>
		</numericStateVariable>
		<numericStateVariable scaleAndSubsystem="Intracellular.CDK1">
			<name>avgClusterednessRegions</name>
			<value>0.03616417092796367</value>
		</numericStateVariable>
		<numericStateVariable scaleAndSubsystem="Intracellular.Plk1">
			<name>avgClusterednessRegions</name>
			<value>0.03616417092796367</value>
		</numericStateVariable>
		<numericStateVariable scaleAndSubsystem="Cellular.Embryo">
			<name>avgClusterednessRegions</name>
			<value>0.03616417092796367</value>
		</numericStateVariable>
		<numericStateVariable scaleAndSubsystem="Intracellular.APC">
			<name>avgDensityRegions</name>
			<value>0.3707680496515013</value>
		</numericStateVariable>
		<numericStateVariable scaleAndSubsystem="Intracellular.CDK1">
			<name>avgDensityRegions</name>
			<value>0.4945974910960478</value>
		</numericStateVariable>
		<numericStateVariable scaleAndSubsystem="Intracellular.Plk1">
			<name>avgDensityRegions</name>
			<value>0.4819515452665441</value>
		</numericStateVariable>
		<numericStateVariable scaleAndSubsystem="Cellular.Embryo">
			<name>avgDensityRegions</name>
			<value>0.5</value>
		</numericStateVariable>
	</timepoint>
	<timepoint value="36">
		<spatialEntity spatialType="region" scaleAndSubsystem="Cellular.Embryo">
			<clusteredness>1</clusteredness>
			<density>0.5</density>
			<area>1</area>
			<perimeter>4</perimeter>
			<distanceFromOrigin>13.28533025558642</distanceFromOrigin>
			<angle>0</angle>
			<triangleMeasure>0</triangleMeasure>
			<rectangleMeasure>0</rectangleMeasure>
			<circleMeasure>0</circleMeasure>
			<centroidX>22</centroidX>
			<centroidY>39</centroidY>
		</spatialEntity>
		<spatialEntity spatialType="region" scaleAndSubsystem="Cellular.Embryo">
			<clusteredness>1</clusteredness>
			<density>0.5</density>
			<area>1</area>
			<perimeter>4</perimeter>
			<distanceFromOrigin>12.90348790056394</distanceFromOrigin>
			<angle>0</angle>
			<triangleMeasure>0</triangleMeasure>
			<rectangleMeasure>0</rectangleMeasure>
			<circleMeasure>0</circleMeasure>
			<centroidX>19</centroidX>
			<centroidY>37</centroidY>
		</spatialEntity>
		<spatialEntity spatialType="region" scaleAndSubsystem="Cellular.Embryo">
			<clusteredness>1</clusteredness>
			<density>0.5</density>
			<area>1</area>
			<perimeter>4</perimeter>
			<distanceFromOrigin>12.74754878398196</distanceFromOrigin>
			<angle>0</angle>
			<triangleMeasure>0</triangleMeasure>
			<rectangleMeasure>0</rectangleMeasure>
			<circleMeasure>0</circleMeasure>
			<centroidX>15</centroidX>
			<centroidY>21</centroidY>
		</spatialEntity>
		<spatialEntity spatialType="region" scaleAndSubsystem="Cellular.Embryo">
			<clusteredness>1</clusteredness>
			<density>0.5</density>
			<area>1</area>
			<perimeter>4</perimeter>
			<distanceFromOrigin>24.05202694161139</distanceFromOrigin>
			<angle>0</angle>
			<triangleMeasure>0</triangleMeasure>
			<rectangleMeasure>0</rectangleMeasure>
			<circleMeasure>0</circleMeasure>
			<centroidX>35</centroidX>
			<centroidY>4</centroidY>
		</spatialEntity>
		<spatialEntity spatialType="region" scaleAndSubsystem="Intracellular.CDK1">
			<clusteredness>1</clusteredness>
			<density>0.5045902626187193</density>
			<area>1</area>
			<perimeter>4</perimeter>
			<distanceFromOrigin>13.28533025558642</distanceFromOrigin>
			<angle>0</angle>
			<triangleMeasure>0</triangleMeasure>
			<rectangleMeasure>0</rectangleMeasure>
			<circleMeasure>0</circleMeasure>
			<centroidX>22</centroidX>
			<centroidY>39</centroidY>
		</spatialEntity>
		<spatialEntity spatialType="region" scaleAndSubsystem="Intracellular.CDK1">
			<clusteredness>1</clusteredness>
			<density>0.5045902626187193</density>
			<area>1</area>
			<perimeter>4</perimeter>
			<distanceFromOrigin>12.90348790056394</distanceFromOrigin>
			<angle>0</angle>
			<triangleMeasure>0</triangleMeasure>
			<rectangleMeasure>0</rectangleMeasure>
			<circleMeasure>0</circleMeasure>
			<centroidX>19</centroidX>
			<centroidY>37</centroidY>
		</spatialEntity>
		<spatialEntity spatialType="region" scaleAndSubsystem="Intracellular.CDK1">
			<clusteredness>1</clusteredness>
			<density>0.5045902626187193</density>
			<area>1</area>
			<perimeter>4</perimeter>
			<distanceFromOrigin>12.74754878398196</distanceFromOrigin>
			<angle>0</angle>
			<triangleMeasure>0</triangleMeasure>
			<rectangleMeasure>0</rectangleMeasure>
			<circleMeasure>0</circleMeasure>
			<centroidX>15</centroidX>
			<centroidY>21</centroidY>
		</spatialEntity>
		<spatialEntity spatialType="region" scaleAndSubsystem="Intracellular.CDK1">
			<clusteredness>1</clusteredness>
			<density>0.5045902626187193</density>
			<area>1</area>
			<perimeter>4</perimeter>
			<distanceFromOrigin>24.05202694161139</distanceFromOrigin>
			<angle>0</angle>
			<triangleMeasure>0</triangleMeasure>
			<rectangleMeasure>0</rectangleMeasure>
			<circleMeasure>0</circleMeasure>
			<centroidX>35</centroidX>
			<centroidY>4</centroidY>
		</spatialEntity>
		<spatialEntity spatialType="region" scaleAndSubsystem="Intracellular.Plk1">
			<clusteredness>1</clusteredness>
			<density>0.538285857555913</density>
			<area>1</area>
			<perimeter>4</perimeter>
			<distanceFromOrigin>13.28533025558642</distanceFromOrigin>
			<angle>0</angle>
			<triangleMeasure>0</triangleMeasure>
			<rectangleMeasure>0</rectangleMeasure>
			<circleMeasure>0</circleMeasure>
			<centroidX>22</centroidX>
			<centroidY>39</centroidY>
		</spatialEntity>
		<spatialEntity spatialType="region" scaleAndSubsystem="Intracellular.Plk1">
			<clusteredness>1</clusteredness>
			<density>0.538285857555913</density>
			<area>1</area>
			<perimeter>4</perimeter>
			<distanceFromOrigin>12.90348790056394</distanceFromOrigin>
			<angle>0</angle>
			<triangleMeasure>0</triangleMeasure>
			<rectangleMeasure>0</rectangleMeasure>
			<circleMeasure>0</circleMeasure>
			<centroidX>19</centroidX>
			<centroidY>37</centroidY>
		</spatialEntity>
		<spatialEntity spatialType="region" scaleAndSubsystem="Intracellular.Plk1">
			<clusteredness>1</clusteredness>
			<density>0.538285857555913</density>
			<area>1</area>
			<perimeter>4</perimeter>
			<distanceFromOrigin>12.74754878398196</distanceFromOrigin>
			<angle>0</angle>
			<triangleMeasure>0</triangleMeasure>
			<rectangleMeasure>0</rectangleMeasure>
			<circleMeasure>0</circleMeasure>
			<centroidX>15</centroidX>
			<centroidY>21</centroidY>
		</spatialEntity>
		<spatialEntity spatialType="region" scaleAndSubsystem="Intracellular.Plk1">
			<clusteredness>1</clusteredness>
			<density>0.538285857555913</density>
			<area>1</area>
			<perimeter>4</perimeter>
			<distanceFromOrigin>24.05202694161139</distanceFromOrigin>
			<angle>0</angle>
			<triangleMeasure>0</triangleMeasure>
			<rectangleMeasure>0</rectangleMeasure>
			<circleMeasure>0</circleMeasure>
			<centroidX>35</centroidX>
			<centroidY>4</centroidY>
		</spatialEntity>
		<spatialEntity spatialType="region" scaleAndSubsystem="Intracellular.APC">
			<clusteredness>1</clusteredness>
			<density>0.659561217064951</density>
			<area>1</area>
			<perimeter>4</perimeter>
			<distanceFromOrigin>13.28533025558642</distanceFromOrigin>
			<angle>0</angle>
			<triangleMeasure>0</triangleMeasure>
			<rectangleMeasure>0</rectangleMeasure>
			<circleMeasure>0</circleMeasure>
			<centroidX>22</centroidX>
			<centroidY>39</centroidY>
		</spatialEntity>
		<spatialEntity spatialType="region" scaleAndSubsystem="Intracellular.APC">
			<clusteredness>1</clusteredness>
			<density>0.659561217064951</density>
			<area>1</area>
			<perimeter>4</perimeter>
			<distanceFromOrigin>12.90348790056394</distanceFromOrigin>
			<angle>0</angle>
			<triangleMeasure>0</triangleMeasure>
			<rectangleMeasure>0</rectangleMeasure>
			<circleMeasure>0</circleMeasure>
			<centroidX>19</centroidX>
			<centroidY>37</centroidY>
		</spatialEntity>
		<spatialEntity spatialType="region" scaleAndSubsystem="Intracellular.APC">
			<clusteredness>1</clusteredness>
			<density>0.659561217064951</density>
			<area>1</area>
			<perimeter>4</perimeter>
			<distanceFromOrigin>12.74754878398196</distanceFromOrigin>
			<angle>0</angle>
			<triangleMeasure>0</triangleMeasure>
			<rectangleMeasure>0</rectangleMeasure>
			<circleMeasure>0</circleMeasure>
			<centroidX>15</centroidX>
			<centroidY>21</centroidY>
		</spatialEntity>
		<spatialEntity spatialType="region" scaleAndSubsystem="Intracellular.APC">
			<clusteredness>1</clusteredness>
			<density>0.659561217064951</density>
			<area>1</area>
			<perimeter>4</perimeter>
			<distanceFromOrigin>24.05202694161139</distanceFromOrigin>
			<angle>0</angle>
			<triangleMeasure>0</triangleMeasure>
			<rectangleMeasure>0</rectangleMeasure>
			<circleMeasure>0</circleMeasure>
			<centroidX>35</centroidX>
			<centroidY>4</centroidY>
		</spatialEntity>
		<numericStateVariable scaleAndSubsystem="Intracellular.APC">
			<name>avgClusterednessRegions</name>
			<value>0.04295823517170354</value>
		</numericStateVariable>
		<numericStateVariable scaleAndSubsystem="Intracellular.CDK1">
			<name>avgClusterednessRegions</name>
			<value>0.04295823517170354</value>
		</numericStateVariable>
		<numericStateVariable scaleAndSubsystem="Intracellular.Plk1">
			<name>avgClusterednessRegions</name>
			<value>0.04295823517170354</value>
		</numericStateVariable>
		<numericStateVariable scaleAndSubsystem="Cellular.Embryo">
			<name>avgClusterednessRegions</name>
			<value>0.04295823517170354</value>
		</numericStateVariable>
		<numericStateVariable scaleAndSubsystem="Intracellular.APC">
			<name>avgDensityRegions</name>
			<value>0.659561217064951</value>
		</numericStateVariable>
		<numericStateVariable scaleAndSubsystem="Intracellular.CDK1">
			<name>avgDensityRegions</name>
			<value>0.5045902626187193</value>
		</numericStateVariable>
		<numericStateVariable scaleAndSubsystem="Intracellular.Plk1">
			<name>avgDensityRegions</name>
			<value>0.538285857555913</value>
		</numericStateVariable>
		<numericStateVariable scaleAndSubsystem="Cellular.Embryo">
			<name>avgDensityRegions</name>
			<value>0.5</value>
		</numericStateVariable>
	</timepoint>
	<timepoint value="37">
		<spatialEntity spatialType="region" scaleAndSubsystem="Cellular.Embryo">
			<clusteredness>1</clusteredness>
			<density>0.5</density>
			<area>1</area>
			<perimeter>4</perimeter>
			<distanceFromOrigin>12.98075498574717</distanceFromOrigin>
			<angle>0</angle>
			<triangleMeasure>0</triangleMeasure>
			<rectangleMeasure>0</rectangleMeasure>
			<circleMeasure>0</circleMeasure>
			<centroidX>23</centroidX>
			<centroidY>39</centroidY>
		</spatialEntity>
		<spatialEntity spatialType="region" scaleAndSubsystem="Cellular.Embryo">
			<clusteredness>1</clusteredness>
			<density>0.5</density>
			<area>1</area>
			<perimeter>4</perimeter>
			<distanceFromOrigin>12.74754878398196</distanceFromOrigin>
			<angle>0</angle>
			<triangleMeasure>0</triangleMeasure>
			<rectangleMeasure>0</rectangleMeasure>
			<circleMeasure>0</circleMeasure>
			<centroidX>17</centroidX>
			<centroidY>35</centroidY>
		</spatialEntity>
		<spatialEntity spatialType="region" scaleAndSubsystem="Cellular.Embryo">
			<clusteredness>1</clusteredness>
			<density>0.5</density>
			<area>1</area>
			<perimeter>4</perimeter>
			<distanceFromOrigin>11.06797181058933</distanceFromOrigin>
			<angle>0</angle>
			<triangleMeasure>0</triangleMeasure>
			<rectangleMeasure>0</rectangleMeasure>
			<circleMeasure>0</circleMeasure>
			<centroidX>16</centroidX>
			<centroidY>23</centroidY>
		</spatialEntity>
		<spatialEntity spatialType="region" scaleAndSubsystem="Cellular.Embryo">
			<clusteredness>1</clusteredness>
			<density>0.5</density>
			<area>1</area>
			<perimeter>4</perimeter>
			<distanceFromOrigin>23.11925604339378</distanceFromOrigin>
			<angle>0</angle>
			<triangleMeasure>0</triangleMeasure>
			<rectangleMeasure>0</rectangleMeasure>
			<circleMeasure>0</circleMeasure>
			<centroidX>35</centroidX>
			<centroidY>5</centroidY>
		</spatialEntity>
		<spatialEntity spatialType="region" scaleAndSubsystem="Intracellular.CDK1">
			<clusteredness>1</clusteredness>
			<density>0.4260532453948376</density>
			<area>1</area>
			<perimeter>4</perimeter>
			<distanceFromOrigin>12.98075498574717</distanceFromOrigin>
			<angle>0</angle>
			<triangleMeasure>0</triangleMeasure>
			<rectangleMeasure>0</rectangleMeasure>
			<circleMeasure>0</circleMeasure>
			<centroidX>23</centroidX>
			<centroidY>39</centroidY>
		</spatialEntity>
		<spatialEntity spatialType="region" scaleAndSubsystem="Intracellular.CDK1">
			<clusteredness>1</clusteredness>
			<density>0.4260532453948376</density>
			<area>1</area>
			<perimeter>4</perimeter>
			<distanceFromOrigin>12.74754878398196</distanceFromOrigin>
			<angle>0</angle>
			<triangleMeasure>0</triangleMeasure>
			<rectangleMeasure>0</rectangleMeasure>
			<circleMeasure>0</circleMeasure>
			<centroidX>17</centroidX>
			<centroidY>35</centroidY>
		</spatialEntity>
		<spatialEntity spatialType="region" scaleAndSubsystem="Intracellular.CDK1">
			<clusteredness>1</clusteredness>
			<density>0.4260532453948376</density>
			<area>1</area>
			<perimeter>4</perimeter>
			<distanceFromOrigin>11.06797181058933</distanceFromOrigin>
			<angle>0</angle>
			<triangleMeasure>0</triangleMeasure>
			<rectangleMeasure>0</rectangleMeasure>
			<circleMeasure>0</circleMeasure>
			<centroidX>16</centroidX>
			<centroidY>23</centroidY>
		</spatialEntity>
		<spatialEntity spatialType="region" scaleAndSubsystem="Intracellular.CDK1">
			<clusteredness>1</clusteredness>
			<density>0.4260532453948376</density>
			<area>1</area>
			<perimeter>4</perimeter>
			<distanceFromOrigin>23.11925604339378</distanceFromOrigin>
			<angle>0</angle>
			<triangleMeasure>0</triangleMeasure>
			<rectangleMeasure>0</rectangleMeasure>
			<circleMeasure>0</circleMeasure>
			<centroidX>35</centroidX>
			<centroidY>5</centroidY>
		</spatialEntity>
		<spatialEntity spatialType="region" scaleAndSubsystem="Intracellular.Plk1">
			<clusteredness>1</clusteredness>
			<density>0.5457811542585784</density>
			<area>1</area>
			<perimeter>4</perimeter>
			<distanceFromOrigin>12.98075498574717</distanceFromOrigin>
			<angle>0</angle>
			<triangleMeasure>0</triangleMeasure>
			<rectangleMeasure>0</rectangleMeasure>
			<circleMeasure>0</circleMeasure>
			<centroidX>23</centroidX>
			<centroidY>39</centroidY>
		</spatialEntity>
		<spatialEntity spatialType="region" scaleAndSubsystem="Intracellular.Plk1">
			<clusteredness>1</clusteredness>
			<density>0.5457811542585784</density>
			<area>1</area>
			<perimeter>4</perimeter>
			<distanceFromOrigin>12.74754878398196</distanceFromOrigin>
			<angle>0</angle>
			<triangleMeasure>0</triangleMeasure>
			<rectangleMeasure>0</rectangleMeasure>
			<circleMeasure>0</circleMeasure>
			<centroidX>17</centroidX>
			<centroidY>35</centroidY>
		</spatialEntity>
		<spatialEntity spatialType="region" scaleAndSubsystem="Intracellular.Plk1">
			<clusteredness>1</clusteredness>
			<density>0.5457811542585784</density>
			<area>1</area>
			<perimeter>4</perimeter>
			<distanceFromOrigin>11.06797181058933</distanceFromOrigin>
			<angle>0</angle>
			<triangleMeasure>0</triangleMeasure>
			<rectangleMeasure>0</rectangleMeasure>
			<circleMeasure>0</circleMeasure>
			<centroidX>16</centroidX>
			<centroidY>23</centroidY>
		</spatialEntity>
		<spatialEntity spatialType="region" scaleAndSubsystem="Intracellular.Plk1">
			<clusteredness>1</clusteredness>
			<density>0.5457811542585784</density>
			<area>1</area>
			<perimeter>4</perimeter>
			<distanceFromOrigin>23.11925604339378</distanceFromOrigin>
			<angle>0</angle>
			<triangleMeasure>0</triangleMeasure>
			<rectangleMeasure>0</rectangleMeasure>
			<circleMeasure>0</circleMeasure>
			<centroidX>35</centroidX>
			<centroidY>5</centroidY>
		</spatialEntity>
		<spatialEntity spatialType="region" scaleAndSubsystem="Intracellular.APC">
			<clusteredness>1</clusteredness>
			<density>0.88316650390625</density>
			<area>1</area>
			<perimeter>4</perimeter>
			<distanceFromOrigin>12.98075498574717</distanceFromOrigin>
			<angle>0</angle>
			<triangleMeasure>0</triangleMeasure>
			<rectangleMeasure>0</rectangleMeasure>
			<circleMeasure>0</circleMeasure>
			<centroidX>23</centroidX>
			<centroidY>39</centroidY>
		</spatialEntity>
		<spatialEntity spatialType="region" scaleAndSubsystem="Intracellular.APC">
			<clusteredness>1</clusteredness>
			<density>0.88316650390625</density>
			<area>1</area>
			<perimeter>4</perimeter>
			<distanceFromOrigin>12.74754878398196</distanceFromOrigin>
			<angle>0</angle>
			<triangleMeasure>0</triangleMeasure>
			<rectangleMeasure>0</rectangleMeasure>
			<circleMeasure>0</circleMeasure>
			<centroidX>17</centroidX>
			<centroidY>35</centroidY>
		</spatialEntity>
		<spatialEntity spatialType="region" scaleAndSubsystem="Intracellular.APC">
			<clusteredness>1</clusteredness>
			<density>0.88316650390625</density>
			<area>1</area>
			<perimeter>4</perimeter>
			<distanceFromOrigin>11.06797181058933</distanceFromOrigin>
			<angle>0</angle>
			<triangleMeasure>0</triangleMeasure>
			<rectangleMeasure>0</rectangleMeasure>
			<circleMeasure>0</circleMeasure>
			<centroidX>16</centroidX>
			<centroidY>23</centroidY>
		</spatialEntity>
		<spatialEntity spatialType="region" scaleAndSubsystem="Intracellular.APC">
			<clusteredness>1</clusteredness>
			<density>0.88316650390625</density>
			<area>1</area>
			<perimeter>4</perimeter>
			<distanceFromOrigin>23.11925604339378</distanceFromOrigin>
			<angle>0</angle>
			<triangleMeasure>0</triangleMeasure>
			<rectangleMeasure>0</rectangleMeasure>
			<circleMeasure>0</circleMeasure>
			<centroidX>35</centroidX>
			<centroidY>5</centroidY>
		</spatialEntity>
		<numericStateVariable scaleAndSubsystem="Intracellular.APC">
			<name>avgClusterednessRegions</name>
			<value>0.04479929631672474</value>
		</numericStateVariable>
		<numericStateVariable scaleAndSubsystem="Intracellular.CDK1">
			<name>avgClusterednessRegions</name>
			<value>0.04479929631672474</value>
		</numericStateVariable>
		<numericStateVariable scaleAndSubsystem="Intracellular.Plk1">
			<name>avgClusterednessRegions</name>
			<value>0.04479929631672474</value>
		</numericStateVariable>
		<numericStateVariable scaleAndSubsystem="Cellular.Embryo">
			<name>avgClusterednessRegions</name>
			<value>0.04479929631672474</value>
		</numericStateVariable>
		<numericStateVariable scaleAndSubsystem="Intracellular.APC">
			<name>avgDensityRegions</name>
			<value>0.88316650390625</value>
		</numericStateVariable>
		<numericStateVariable scaleAndSubsystem="Intracellular.CDK1">
			<name>avgDensityRegions</name>
			<value>0.4260532453948376</value>
		</numericStateVariable>
		<numericStateVariable scaleAndSubsystem="Intracellular.Plk1">
			<name>avgDensityRegions</name>
			<value>0.5457811542585784</value>
		</numericStateVariable>
		<numericStateVariable scaleAndSubsystem="Cellular.Embryo">
			<name>avgDensityRegions</name>
			<value>0.5</value>
		</numericStateVariable>
	</timepoint>
	<timepoint value="38">
		<spatialEntity spatialType="region" scaleAndSubsystem="Cellular.Embryo">
			<clusteredness>1</clusteredness>
			<density>0.5</density>
			<area>1</area>
			<perimeter>4</perimeter>
			<distanceFromOrigin>12.98075498574717</distanceFromOrigin>
			<angle>0</angle>
			<triangleMeasure>0</triangleMeasure>
			<rectangleMeasure>0</rectangleMeasure>
			<circleMeasure>0</circleMeasure>
			<centroidX>23</centroidX>
			<centroidY>39</centroidY>
		</spatialEntity>
		<spatialEntity spatialType="region" scaleAndSubsystem="Cellular.Embryo">
			<clusteredness>1</clusteredness>
			<density>0.5</density>
			<area>1</area>
			<perimeter>4</perimeter>
			<distanceFromOrigin>13.5092560861063</distanceFromOrigin>
			<angle>0</angle>
			<triangleMeasure>0</triangleMeasure>
			<rectangleMeasure>0</rectangleMeasure>
			<circleMeasure>0</circleMeasure>
			<centroidX>16</centroidX>
			<centroidY>35</centroidY>
		</spatialEntity>
		<spatialEntity spatialType="region" scaleAndSubsystem="Cellular.Embryo">
			<clusteredness>1</clusteredness>
			<density>0.5</density>
			<area>1</area>
			<perimeter>4</perimeter>
			<distanceFromOrigin>9.82344135219425</distanceFromOrigin>
			<angle>0</angle>
			<triangleMeasure>0</triangleMeasure>
			<rectangleMeasure>0</rectangleMeasure>
			<circleMeasure>0</circleMeasure>
			<centroidX>17</centroidX>
			<centroidY>24</centroidY>
		</spatialEntity>
		<spatialEntity spatialType="region" scaleAndSubsystem="Cellular.Embryo">
			<clusteredness>1</clusteredness>
			<density>0.5</density>
			<area>1</area>
			<perimeter>4</perimeter>
			<distanceFromOrigin>24.05202694161139</distanceFromOrigin>
			<angle>0</angle>
			<triangleMeasure>0</triangleMeasure>
			<rectangleMeasure>0</rectangleMeasure>
			<circleMeasure>0</circleMeasure>
			<centroidX>35</centroidX>
			<centroidY>4</centroidY>
		</spatialEntity>
		<spatialEntity spatialType="region" scaleAndSubsystem="Intracellular.CDK1">
			<clusteredness>1</clusteredness>
			<density>0.2995434031767004</density>
			<area>1</area>
			<perimeter>4</perimeter>
			<distanceFromOrigin>12.98075498574717</distanceFromOrigin>
			<angle>0</angle>
			<triangleMeasure>0</triangleMeasure>
			<rectangleMeasure>0</rectangleMeasure>
			<circleMeasure>0</circleMeasure>
			<centroidX>23</centroidX>
			<centroidY>39</centroidY>
		</spatialEntity>
		<spatialEntity spatialType="region" scaleAndSubsystem="Intracellular.CDK1">
			<clusteredness>1</clusteredness>
			<density>0.2995434031767004</density>
			<area>1</area>
			<perimeter>4</perimeter>
			<distanceFromOrigin>13.5092560861063</distanceFromOrigin>
			<angle>0</angle>
			<triangleMeasure>0</triangleMeasure>
			<rectangleMeasure>0</rectangleMeasure>
			<circleMeasure>0</circleMeasure>
			<centroidX>16</centroidX>
			<centroidY>35</centroidY>
		</spatialEntity>
		<spatialEntity spatialType="region" scaleAndSubsystem="Intracellular.CDK1">
			<clusteredness>1</clusteredness>
			<density>0.2995434031767004</density>
			<area>1</area>
			<perimeter>4</perimeter>
			<distanceFromOrigin>9.82344135219425</distanceFromOrigin>
			<angle>0</angle>
			<triangleMeasure>0</triangleMeasure>
			<rectangleMeasure>0</rectangleMeasure>
			<circleMeasure>0</circleMeasure>
			<centroidX>17</centroidX>
			<centroidY>24</centroidY>
		</spatialEntity>
		<spatialEntity spatialType="region" scaleAndSubsystem="Intracellular.CDK1">
			<clusteredness>1</clusteredness>
			<density>0.2995434031767004</density>
			<area>1</area>
			<perimeter>4</perimeter>
			<distanceFromOrigin>24.05202694161139</distanceFromOrigin>
			<angle>0</angle>
			<triangleMeasure>0</triangleMeasure>
			<rectangleMeasure>0</rectangleMeasure>
			<circleMeasure>0</circleMeasure>
			<centroidX>35</centroidX>
			<centroidY>4</centroidY>
		</spatialEntity>
		<spatialEntity spatialType="region" scaleAndSubsystem="Intracellular.Plk1">
			<clusteredness>1</clusteredness>
			<density>0.47063362271178</density>
			<area>1</area>
			<perimeter>4</perimeter>
			<distanceFromOrigin>12.98075498574717</distanceFromOrigin>
			<angle>0</angle>
			<triangleMeasure>0</triangleMeasure>
			<rectangleMeasure>0</rectangleMeasure>
			<circleMeasure>0</circleMeasure>
			<centroidX>23</centroidX>
			<centroidY>39</centroidY>
		</spatialEntity>
		<spatialEntity spatialType="region" scaleAndSubsystem="Intracellular.Plk1">
			<clusteredness>1</clusteredness>
			<density>0.47063362271178</density>
			<area>1</area>
			<perimeter>4</perimeter>
			<distanceFromOrigin>13.5092560861063</distanceFromOrigin>
			<angle>0</angle>
			<triangleMeasure>0</triangleMeasure>
			<rectangleMeasure>0</rectangleMeasure>
			<circleMeasure>0</circleMeasure>
			<centroidX>16</centroidX>
			<centroidY>35</centroidY>
		</spatialEntity>
		<spatialEntity spatialType="region" scaleAndSubsystem="Intracellular.Plk1">
			<clusteredness>1</clusteredness>
			<density>0.47063362271178</density>
			<area>1</area>
			<perimeter>4</perimeter>
			<distanceFromOrigin>9.82344135219425</distanceFromOrigin>
			<angle>0</angle>
			<triangleMeasure>0</triangleMeasure>
			<rectangleMeasure>0</rectangleMeasure>
			<circleMeasure>0</circleMeasure>
			<centroidX>17</centroidX>
			<centroidY>24</centroidY>
		</spatialEntity>
		<spatialEntity spatialType="region" scaleAndSubsystem="Intracellular.Plk1">
			<clusteredness>1</clusteredness>
			<density>0.47063362271178</density>
			<area>1</area>
			<perimeter>4</perimeter>
			<distanceFromOrigin>24.05202694161139</distanceFromOrigin>
			<angle>0</angle>
			<triangleMeasure>0</triangleMeasure>
			<rectangleMeasure>0</rectangleMeasure>
			<circleMeasure>0</circleMeasure>
			<centroidX>35</centroidX>
			<centroidY>4</centroidY>
		</spatialEntity>
		<spatialEntity spatialType="region" scaleAndSubsystem="Intracellular.APC">
			<clusteredness>1</clusteredness>
			<density>0.9530653411266851</density>
			<area>1</area>
			<perimeter>4</perimeter>
			<distanceFromOrigin>12.98075498574717</distanceFromOrigin>
			<angle>0</angle>
			<triangleMeasure>0</triangleMeasure>
			<rectangleMeasure>0</rectangleMeasure>
			<circleMeasure>0</circleMeasure>
			<centroidX>23</centroidX>
			<centroidY>39</centroidY>
		</spatialEntity>
		<spatialEntity spatialType="region" scaleAndSubsystem="Intracellular.APC">
			<clusteredness>1</clusteredness>
			<density>0.9530653411266851</density>
			<area>1</area>
			<perimeter>4</perimeter>
			<distanceFromOrigin>13.5092560861063</distanceFromOrigin>
			<angle>0</angle>
			<triangleMeasure>0</triangleMeasure>
			<rectangleMeasure>0</rectangleMeasure>
			<circleMeasure>0</circleMeasure>
			<centroidX>16</centroidX>
			<centroidY>35</centroidY>
		</spatialEntity>
		<spatialEntity spatialType="region" scaleAndSubsystem="Intracellular.APC">
			<clusteredness>1</clusteredness>
			<density>0.9530653411266851</density>
			<area>1</area>
			<perimeter>4</perimeter>
			<distanceFromOrigin>9.82344135219425</distanceFromOrigin>
			<angle>0</angle>
			<triangleMeasure>0</triangleMeasure>
			<rectangleMeasure>0</rectangleMeasure>
			<circleMeasure>0</circleMeasure>
			<centroidX>17</centroidX>
			<centroidY>24</centroidY>
		</spatialEntity>
		<spatialEntity spatialType="region" scaleAndSubsystem="Intracellular.APC">
			<clusteredness>1</clusteredness>
			<density>0.9530653411266851</density>
			<area>1</area>
			<perimeter>4</perimeter>
			<distanceFromOrigin>24.05202694161139</distanceFromOrigin>
			<angle>0</angle>
			<triangleMeasure>0</triangleMeasure>
			<rectangleMeasure>0</rectangleMeasure>
			<circleMeasure>0</circleMeasure>
			<centroidX>35</centroidX>
			<centroidY>4</centroidY>
		</spatialEntity>
		<numericStateVariable scaleAndSubsystem="Intracellular.APC">
			<name>avgClusterednessRegions</name>
			<value>0.04427074597336782</value>
		</numericStateVariable>
		<numericStateVariable scaleAndSubsystem="Intracellular.CDK1">
			<name>avgClusterednessRegions</name>
			<value>0.04427074597336782</value>
		</numericStateVariable>
		<numericStateVariable scaleAndSubsystem="Intracellular.Plk1">
			<name>avgClusterednessRegions</name>
			<value>0.04427074597336782</value>
		</numericStateVariable>
		<numericStateVariable scaleAndSubsystem="Cellular.Embryo">
			<name>avgClusterednessRegions</name>
			<value>0.04427074597336782</value>
		</numericStateVariable>
		<numericStateVariable scaleAndSubsystem="Intracellular.APC">
			<name>avgDensityRegions</name>
			<value>0.9530653411266851</value>
		</numericStateVariable>
		<numericStateVariable scaleAndSubsystem="Intracellular.CDK1">
			<name>avgDensityRegions</name>
			<value>0.2995434031767004</value>
		</numericStateVariable>
		<numericStateVariable scaleAndSubsystem="Intracellular.Plk1">
			<name>avgDensityRegions</name>
			<value>0.47063362271178</value>
		</numericStateVariable>
		<numericStateVariable scaleAndSubsystem="Cellular.Embryo">
			<name>avgDensityRegions</name>
			<value>0.5</value>
		</numericStateVariable>
	</timepoint>
	<timepoint value="39">
		<spatialEntity spatialType="region" scaleAndSubsystem="Cellular.Embryo">
			<clusteredness>1</clusteredness>
			<density>0.5</density>
			<area>1</area>
			<perimeter>4</perimeter>
			<distanceFromOrigin>12.98075498574717</distanceFromOrigin>
			<angle>0</angle>
			<triangleMeasure>0</triangleMeasure>
			<rectangleMeasure>0</rectangleMeasure>
			<circleMeasure>0</circleMeasure>
			<centroidX>23</centroidX>
			<centroidY>39</centroidY>
		</spatialEntity>
		<spatialEntity spatialType="region" scaleAndSubsystem="Cellular.Embryo">
			<clusteredness>1</clusteredness>
			<density>0.5</density>
			<area>1</area>
			<perimeter>4</perimeter>
			<distanceFromOrigin>14.30034964607509</distanceFromOrigin>
			<angle>0</angle>
			<triangleMeasure>0</triangleMeasure>
			<rectangleMeasure>0</rectangleMeasure>
			<circleMeasure>0</circleMeasure>
			<centroidX>15</centroidX>
			<centroidY>35</centroidY>
		</spatialEntity>
		<spatialEntity spatialType="region" scaleAndSubsystem="Cellular.Embryo">
			<clusteredness>1</clusteredness>
			<density>0.5</density>
			<area>1</area>
			<perimeter>4</perimeter>
			<distanceFromOrigin>8.631338250816034</distanceFromOrigin>
			<angle>0</angle>
			<triangleMeasure>0</triangleMeasure>
			<rectangleMeasure>0</rectangleMeasure>
			<circleMeasure>0</circleMeasure>
			<centroidX>18</centroidX>
			<centroidY>25</centroidY>
		</spatialEntity>
		<spatialEntity spatialType="region" scaleAndSubsystem="Cellular.Embryo">
			<clusteredness>1</clusteredness>
			<density>0.5</density>
			<area>1</area>
			<perimeter>4</perimeter>
			<distanceFromOrigin>24.05202694161139</distanceFromOrigin>
			<angle>0</angle>
			<triangleMeasure>0</triangleMeasure>
			<rectangleMeasure>0</rectangleMeasure>
			<circleMeasure>0</circleMeasure>
			<centroidX>35</centroidX>
			<centroidY>4</centroidY>
		</spatialEntity>
		<spatialEntity spatialType="region" scaleAndSubsystem="Intracellular.CDK1">
			<clusteredness>1</clusteredness>
			<density>0.2175282197840074</density>
			<area>1</area>
			<perimeter>4</perimeter>
			<distanceFromOrigin>12.98075498574717</distanceFromOrigin>
			<angle>0</angle>
			<triangleMeasure>0</triangleMeasure>
			<rectangleMeasure>0</rectangleMeasure>
			<circleMeasure>0</circleMeasure>
			<centroidX>23</centroidX>
			<centroidY>39</centroidY>
		</spatialEntity>
		<spatialEntity spatialType="region" scaleAndSubsystem="Intracellular.CDK1">
			<clusteredness>1</clusteredness>
			<density>0.2175282197840074</density>
			<area>1</area>
			<perimeter>4</perimeter>
			<distanceFromOrigin>14.30034964607509</distanceFromOrigin>
			<angle>0</angle>
			<triangleMeasure>0</triangleMeasure>
			<rectangleMeasure>0</rectangleMeasure>
			<circleMeasure>0</circleMeasure>
			<centroidX>15</centroidX>
			<centroidY>35</centroidY>
		</spatialEntity>
		<spatialEntity spatialType="region" scaleAndSubsystem="Intracellular.CDK1">
			<clusteredness>1</clusteredness>
			<density>0.2175282197840074</density>
			<area>1</area>
			<perimeter>4</perimeter>
			<distanceFromOrigin>8.631338250816034</distanceFromOrigin>
			<angle>0</angle>
			<triangleMeasure>0</triangleMeasure>
			<rectangleMeasure>0</rectangleMeasure>
			<circleMeasure>0</circleMeasure>
			<centroidX>18</centroidX>
			<centroidY>25</centroidY>
		</spatialEntity>
		<spatialEntity spatialType="region" scaleAndSubsystem="Intracellular.CDK1">
			<clusteredness>1</clusteredness>
			<density>0.2175282197840074</density>
			<area>1</area>
			<perimeter>4</perimeter>
			<distanceFromOrigin>24.05202694161139</distanceFromOrigin>
			<angle>0</angle>
			<triangleMeasure>0</triangleMeasure>
			<rectangleMeasure>0</rectangleMeasure>
			<circleMeasure>0</circleMeasure>
			<centroidX>35</centroidX>
			<centroidY>4</centroidY>
		</spatialEntity>
		<spatialEntity spatialType="region" scaleAndSubsystem="Intracellular.Plk1">
			<clusteredness>1</clusteredness>
			<density>0.3871993420170803</density>
			<area>1</area>
			<perimeter>4</perimeter>
			<distanceFromOrigin>12.98075498574717</distanceFromOrigin>
			<angle>0</angle>
			<triangleMeasure>0</triangleMeasure>
			<rectangleMeasure>0</rectangleMeasure>
			<circleMeasure>0</circleMeasure>
			<centroidX>23</centroidX>
			<centroidY>39</centroidY>
		</spatialEntity>
		<spatialEntity spatialType="region" scaleAndSubsystem="Intracellular.Plk1">
			<clusteredness>1</clusteredness>
			<density>0.3871993420170803</density>
			<area>1</area>
			<perimeter>4</perimeter>
			<distanceFromOrigin>14.30034964607509</distanceFromOrigin>
			<angle>0</angle>
			<triangleMeasure>0</triangleMeasure>
			<rectangleMeasure>0</rectangleMeasure>
			<circleMeasure>0</circleMeasure>
			<centroidX>15</centroidX>
			<centroidY>35</centroidY>
		</spatialEntity>
		<spatialEntity spatialType="region" scaleAndSubsystem="Intracellular.Plk1">
			<clusteredness>1</clusteredness>
			<density>0.3871993420170803</density>
			<area>1</area>
			<perimeter>4</perimeter>
			<distanceFromOrigin>8.631338250816034</distanceFromOrigin>
			<angle>0</angle>
			<triangleMeasure>0</triangleMeasure>
			<rectangleMeasure>0</rectangleMeasure>
			<circleMeasure>0</circleMeasure>
			<centroidX>18</centroidX>
			<centroidY>25</centroidY>
		</spatialEntity>
		<spatialEntity spatialType="region" scaleAndSubsystem="Intracellular.Plk1">
			<clusteredness>1</clusteredness>
			<density>0.3871993420170803</density>
			<area>1</area>
			<perimeter>4</perimeter>
			<distanceFromOrigin>24.05202694161139</distanceFromOrigin>
			<angle>0</angle>
			<triangleMeasure>0</triangleMeasure>
			<rectangleMeasure>0</rectangleMeasure>
			<circleMeasure>0</circleMeasure>
			<centroidX>35</centroidX>
			<centroidY>4</centroidY>
		</spatialEntity>
		<spatialEntity spatialType="region" scaleAndSubsystem="Intracellular.APC">
			<clusteredness>1</clusteredness>
			<density>0.8786014930874694</density>
			<area>1</area>
			<perimeter>4</perimeter>
			<distanceFromOrigin>12.98075498574717</distanceFromOrigin>
			<angle>0</angle>
			<triangleMeasure>0</triangleMeasure>
			<rectangleMeasure>0</rectangleMeasure>
			<circleMeasure>0</circleMeasure>
			<centroidX>23</centroidX>
			<centroidY>39</centroidY>
		</spatialEntity>
		<spatialEntity spatialType="region" scaleAndSubsystem="Intracellular.APC">
			<clusteredness>1</clusteredness>
			<density>0.8786014930874694</density>
			<area>1</area>
			<perimeter>4</perimeter>
			<distanceFromOrigin>14.30034964607509</distanceFromOrigin>
			<angle>0</angle>
			<triangleMeasure>0</triangleMeasure>
			<rectangleMeasure>0</rectangleMeasure>
			<circleMeasure>0</circleMeasure>
			<centroidX>15</centroidX>
			<centroidY>35</centroidY>
		</spatialEntity>
		<spatialEntity spatialType="region" scaleAndSubsystem="Intracellular.APC">
			<clusteredness>1</clusteredness>
			<density>0.8786014930874694</density>
			<area>1</area>
			<perimeter>4</perimeter>
			<distanceFromOrigin>8.631338250816034</distanceFromOrigin>
			<angle>0</angle>
			<triangleMeasure>0</triangleMeasure>
			<rectangleMeasure>0</rectangleMeasure>
			<circleMeasure>0</circleMeasure>
			<centroidX>18</centroidX>
			<centroidY>25</centroidY>
		</spatialEntity>
		<spatialEntity spatialType="region" scaleAndSubsystem="Intracellular.APC">
			<clusteredness>1</clusteredness>
			<density>0.8786014930874694</density>
			<area>1</area>
			<perimeter>4</perimeter>
			<distanceFromOrigin>24.05202694161139</distanceFromOrigin>
			<angle>0</angle>
			<triangleMeasure>0</triangleMeasure>
			<rectangleMeasure>0</rectangleMeasure>
			<circleMeasure>0</circleMeasure>
			<centroidX>35</centroidX>
			<centroidY>4</centroidY>
		</spatialEntity>
		<numericStateVariable scaleAndSubsystem="Intracellular.APC">
			<name>avgClusterednessRegions</name>
			<value>0.04439153866461892</value>
		</numericStateVariable>
		<numericStateVariable scaleAndSubsystem="Intracellular.CDK1">
			<name>avgClusterednessRegions</name>
			<value>0.04439153866461892</value>
		</numericStateVariable>
		<numericStateVariable scaleAndSubsystem="Intracellular.Plk1">
			<name>avgClusterednessRegions</name>
			<value>0.04439153866461892</value>
		</numericStateVariable>
		<numericStateVariable scaleAndSubsystem="Cellular.Embryo">
			<name>avgClusterednessRegions</name>
			<value>0.04439153866461892</value>
		</numericStateVariable>
		<numericStateVariable scaleAndSubsystem="Intracellular.APC">
			<name>avgDensityRegions</name>
			<value>0.8786014930874694</value>
		</numericStateVariable>
		<numericStateVariable scaleAndSubsystem="Intracellular.CDK1">
			<name>avgDensityRegions</name>
			<value>0.2175282197840074</value>
		</numericStateVariable>
		<numericStateVariable scaleAndSubsystem="Intracellular.Plk1">
			<name>avgDensityRegions</name>
			<value>0.3871993420170803</value>
		</numericStateVariable>
		<numericStateVariable scaleAndSubsystem="Cellular.Embryo">
			<name>avgDensityRegions</name>
			<value>0.5</value>
		</numericStateVariable>
	</timepoint>
	<timepoint value="40">
		<spatialEntity spatialType="region" scaleAndSubsystem="Cellular.Embryo">
			<clusteredness>1</clusteredness>
			<density>0.5</density>
			<area>1</area>
			<perimeter>4</perimeter>
			<distanceFromOrigin>11.76860229593982</distanceFromOrigin>
			<angle>0</angle>
			<triangleMeasure>0</triangleMeasure>
			<rectangleMeasure>0</rectangleMeasure>
			<circleMeasure>0</circleMeasure>
			<centroidX>24</centroidX>
			<centroidY>38</centroidY>
		</spatialEntity>
		<spatialEntity spatialType="region" scaleAndSubsystem="Cellular.Embryo">
			<clusteredness>1</clusteredness>
			<density>0.5</density>
			<area>1</area>
			<perimeter>4</perimeter>
			<distanceFromOrigin>13.72953021774598</distanceFromOrigin>
			<angle>0</angle>
			<triangleMeasure>0</triangleMeasure>
			<rectangleMeasure>0</rectangleMeasure>
			<circleMeasure>0</circleMeasure>
			<centroidX>15</centroidX>
			<centroidY>34</centroidY>
		</spatialEntity>
		<spatialEntity spatialType="region" scaleAndSubsystem="Cellular.Embryo">
			<clusteredness>1</clusteredness>
			<density>0.5</density>
			<area>1</area>
			<perimeter>4</perimeter>
			<distanceFromOrigin>8.631338250816034</distanceFromOrigin>
			<angle>0</angle>
			<triangleMeasure>0</triangleMeasure>
			<rectangleMeasure>0</rectangleMeasure>
			<circleMeasure>0</circleMeasure>
			<centroidX>18</centroidX>
			<centroidY>25</centroidY>
		</spatialEntity>
		<spatialEntity spatialType="region" scaleAndSubsystem="Cellular.Embryo">
			<clusteredness>1</clusteredness>
			<density>0.5</density>
			<area>1</area>
			<perimeter>4</perimeter>
			<distanceFromOrigin>23.11925604339378</distanceFromOrigin>
			<angle>0</angle>
			<triangleMeasure>0</triangleMeasure>
			<rectangleMeasure>0</rectangleMeasure>
			<circleMeasure>0</circleMeasure>
			<centroidX>35</centroidX>
			<centroidY>5</centroidY>
		</spatialEntity>
		<spatialEntity spatialType="region" scaleAndSubsystem="Intracellular.CDK1">
			<clusteredness>1</clusteredness>
			<density>0.1866015565161611</density>
			<area>1</area>
			<perimeter>4</perimeter>
			<distanceFromOrigin>11.76860229593982</distanceFromOrigin>
			<angle>0</angle>
			<triangleMeasure>0</triangleMeasure>
			<rectangleMeasure>0</rectangleMeasure>
			<circleMeasure>0</circleMeasure>
			<centroidX>24</centroidX>
			<centroidY>38</centroidY>
		</spatialEntity>
		<spatialEntity spatialType="region" scaleAndSubsystem="Intracellular.CDK1">
			<clusteredness>1</clusteredness>
			<density>0.1866015565161611</density>
			<area>1</area>
			<perimeter>4</perimeter>
			<distanceFromOrigin>13.72953021774598</distanceFromOrigin>
			<angle>0</angle>
			<triangleMeasure>0</triangleMeasure>
			<rectangleMeasure>0</rectangleMeasure>
			<circleMeasure>0</circleMeasure>
			<centroidX>15</centroidX>
			<centroidY>34</centroidY>
		</spatialEntity>
		<spatialEntity spatialType="region" scaleAndSubsystem="Intracellular.CDK1">
			<clusteredness>1</clusteredness>
			<density>0.1866015565161611</density>
			<area>1</area>
			<perimeter>4</perimeter>
			<distanceFromOrigin>8.631338250816034</distanceFromOrigin>
			<angle>0</angle>
			<triangleMeasure>0</triangleMeasure>
			<rectangleMeasure>0</rectangleMeasure>
			<circleMeasure>0</circleMeasure>
			<centroidX>18</centroidX>
			<centroidY>25</centroidY>
		</spatialEntity>
		<spatialEntity spatialType="region" scaleAndSubsystem="Intracellular.CDK1">
			<clusteredness>1</clusteredness>
			<density>0.1866015565161611</density>
			<area>1</area>
			<perimeter>4</perimeter>
			<distanceFromOrigin>23.11925604339378</distanceFromOrigin>
			<angle>0</angle>
			<triangleMeasure>0</triangleMeasure>
			<rectangleMeasure>0</rectangleMeasure>
			<circleMeasure>0</circleMeasure>
			<centroidX>35</centroidX>
			<centroidY>5</centroidY>
		</spatialEntity>
		<spatialEntity spatialType="region" scaleAndSubsystem="Intracellular.Plk1">
			<clusteredness>1</clusteredness>
			<density>0.3172718422085631</density>
			<area>1</area>
			<perimeter>4</perimeter>
			<distanceFromOrigin>11.76860229593982</distanceFromOrigin>
			<angle>0</angle>
			<triangleMeasure>0</triangleMeasure>
			<rectangleMeasure>0</rectangleMeasure>
			<circleMeasure>0</circleMeasure>
			<centroidX>24</centroidX>
			<centroidY>38</centroidY>
		</spatialEntity>
		<spatialEntity spatialType="region" scaleAndSubsystem="Intracellular.Plk1">
			<clusteredness>1</clusteredness>
			<density>0.3172718422085631</density>
			<area>1</area>
			<perimeter>4</perimeter>
			<distanceFromOrigin>13.72953021774598</distanceFromOrigin>
			<angle>0</angle>
			<triangleMeasure>0</triangleMeasure>
			<rectangleMeasure>0</rectangleMeasure>
			<circleMeasure>0</circleMeasure>
			<centroidX>15</centroidX>
			<centroidY>34</centroidY>
		</spatialEntity>
		<spatialEntity spatialType="region" scaleAndSubsystem="Intracellular.Plk1">
			<clusteredness>1</clusteredness>
			<density>0.3172718422085631</density>
			<area>1</area>
			<perimeter>4</perimeter>
			<distanceFromOrigin>8.631338250816034</distanceFromOrigin>
			<angle>0</angle>
			<triangleMeasure>0</triangleMeasure>
			<rectangleMeasure>0</rectangleMeasure>
			<circleMeasure>0</circleMeasure>
			<centroidX>18</centroidX>
			<centroidY>25</centroidY>
		</spatialEntity>
		<spatialEntity spatialType="region" scaleAndSubsystem="Intracellular.Plk1">
			<clusteredness>1</clusteredness>
			<density>0.3172718422085631</density>
			<area>1</area>
			<perimeter>4</perimeter>
			<distanceFromOrigin>23.11925604339378</distanceFromOrigin>
			<angle>0</angle>
			<triangleMeasure>0</triangleMeasure>
			<rectangleMeasure>0</rectangleMeasure>
			<circleMeasure>0</circleMeasure>
			<centroidX>35</centroidX>
			<centroidY>5</centroidY>
		</spatialEntity>
		<spatialEntity spatialType="region" scaleAndSubsystem="Intracellular.APC">
			<clusteredness>1</clusteredness>
			<density>0.7484853707107844</density>
			<area>1</area>
			<perimeter>4</perimeter>
			<distanceFromOrigin>11.76860229593982</distanceFromOrigin>
			<angle>0</angle>
			<triangleMeasure>0</triangleMeasure>
			<rectangleMeasure>0</rectangleMeasure>
			<circleMeasure>0</circleMeasure>
			<centroidX>24</centroidX>
			<centroidY>38</centroidY>
		</spatialEntity>
		<spatialEntity spatialType="region" scaleAndSubsystem="Intracellular.APC">
			<clusteredness>1</clusteredness>
			<density>0.7484853707107844</density>
			<area>1</area>
			<perimeter>4</perimeter>
			<distanceFromOrigin>13.72953021774598</distanceFromOrigin>
			<angle>0</angle>
			<triangleMeasure>0</triangleMeasure>
			<rectangleMeasure>0</rectangleMeasure>
			<circleMeasure>0</circleMeasure>
			<centroidX>15</centroidX>
			<centroidY>34</centroidY>
		</spatialEntity>
		<spatialEntity spatialType="region" scaleAndSubsystem="Intracellular.APC">
			<clusteredness>1</clusteredness>
			<density>0.7484853707107844</density>
			<area>1</area>
			<perimeter>4</perimeter>
			<distanceFromOrigin>8.631338250816034</distanceFromOrigin>
			<angle>0</angle>
			<triangleMeasure>0</triangleMeasure>
			<rectangleMeasure>0</rectangleMeasure>
			<circleMeasure>0</circleMeasure>
			<centroidX>18</centroidX>
			<centroidY>25</centroidY>
		</spatialEntity>
		<spatialEntity spatialType="region" scaleAndSubsystem="Intracellular.APC">
			<clusteredness>1</clusteredness>
			<density>0.7484853707107844</density>
			<area>1</area>
			<perimeter>4</perimeter>
			<distanceFromOrigin>23.11925604339378</distanceFromOrigin>
			<angle>0</angle>
			<triangleMeasure>0</triangleMeasure>
			<rectangleMeasure>0</rectangleMeasure>
			<circleMeasure>0</circleMeasure>
			<centroidX>35</centroidX>
			<centroidY>5</centroidY>
		</spatialEntity>
		<numericStateVariable scaleAndSubsystem="Intracellular.APC">
			<name>avgClusterednessRegions</name>
			<value>0.04618397035481923</value>
		</numericStateVariable>
		<numericStateVariable scaleAndSubsystem="Intracellular.CDK1">
			<name>avgClusterednessRegions</name>
			<value>0.04618397035481923</value>
		</numericStateVariable>
		<numericStateVariable scaleAndSubsystem="Intracellular.Plk1">
			<name>avgClusterednessRegions</name>
			<value>0.04618397035481923</value>
		</numericStateVariable>
		<numericStateVariable scaleAndSubsystem="Cellular.Embryo">
			<name>avgClusterednessRegions</name>
			<value>0.04618397035481923</value>
		</numericStateVariable>
		<numericStateVariable scaleAndSubsystem="Intracellular.APC">
			<name>avgDensityRegions</name>
			<value>0.7484853707107844</value>
		</numericStateVariable>
		<numericStateVariable scaleAndSubsystem="Intracellular.CDK1">
			<name>avgDensityRegions</name>
			<value>0.1866015565161611</value>
		</numericStateVariable>
		<numericStateVariable scaleAndSubsystem="Intracellular.Plk1">
			<name>avgDensityRegions</name>
			<value>0.3172718422085631</value>
		</numericStateVariable>
		<numericStateVariable scaleAndSubsystem="Cellular.Embryo">
			<name>avgDensityRegions</name>
			<value>0.5</value>
		</numericStateVariable>
	</timepoint>
	<timepoint value="41">
		<spatialEntity spatialType="region" scaleAndSubsystem="Cellular.Embryo">
			<clusteredness>1</clusteredness>
			<density>0.5</density>
			<area>1</area>
			<perimeter>4</perimeter>
			<distanceFromOrigin>11.76860229593982</distanceFromOrigin>
			<angle>0</angle>
			<triangleMeasure>0</triangleMeasure>
			<rectangleMeasure>0</rectangleMeasure>
			<circleMeasure>0</circleMeasure>
			<centroidX>24</centroidX>
			<centroidY>38</centroidY>
		</spatialEntity>
		<spatialEntity spatialType="region" scaleAndSubsystem="Cellular.Embryo">
			<clusteredness>1</clusteredness>
			<density>0.5</density>
			<area>1</area>
			<perimeter>4</perimeter>
			<distanceFromOrigin>13.72953021774598</distanceFromOrigin>
			<angle>0</angle>
			<triangleMeasure>0</triangleMeasure>
			<rectangleMeasure>0</rectangleMeasure>
			<circleMeasure>0</circleMeasure>
			<centroidX>15</centroidX>
			<centroidY>34</centroidY>
		</spatialEntity>
		<spatialEntity spatialType="region" scaleAndSubsystem="Cellular.Embryo">
			<clusteredness>1</clusteredness>
			<density>0.5</density>
			<area>1</area>
			<perimeter>4</perimeter>
			<distanceFromOrigin>8.514693182963201</distanceFromOrigin>
			<angle>0</angle>
			<triangleMeasure>0</triangleMeasure>
			<rectangleMeasure>0</rectangleMeasure>
			<circleMeasure>0</circleMeasure>
			<centroidX>18</centroidX>
			<centroidY>26</centroidY>
		</spatialEntity>
		<spatialEntity spatialType="region" scaleAndSubsystem="Cellular.Embryo">
			<clusteredness>1</clusteredness>
			<density>0.5</density>
			<area>1</area>
			<perimeter>4</perimeter>
			<distanceFromOrigin>23.11925604339378</distanceFromOrigin>
			<angle>0</angle>
			<triangleMeasure>0</triangleMeasure>
			<rectangleMeasure>0</rectangleMeasure>
			<circleMeasure>0</circleMeasure>
			<centroidX>35</centroidX>
			<centroidY>5</centroidY>
		</spatialEntity>
		<spatialEntity spatialType="region" scaleAndSubsystem="Intracellular.CDK1">
			<clusteredness>1</clusteredness>
			<density>0.1887384302475873</density>
			<area>1</area>
			<perimeter>4</perimeter>
			<distanceFromOrigin>11.76860229593982</distanceFromOrigin>
			<angle>0</angle>
			<triangleMeasure>0</triangleMeasure>
			<rectangleMeasure>0</rectangleMeasure>
			<circleMeasure>0</circleMeasure>
			<centroidX>24</centroidX>
			<centroidY>38</centroidY>
		</spatialEntity>
		<spatialEntity spatialType="region" scaleAndSubsystem="Intracellular.CDK1">
			<clusteredness>1</clusteredness>
			<density>0.1887384302475873</density>
			<area>1</area>
			<perimeter>4</perimeter>
			<distanceFromOrigin>13.72953021774598</distanceFromOrigin>
			<angle>0</angle>
			<triangleMeasure>0</triangleMeasure>
			<rectangleMeasure>0</rectangleMeasure>
			<circleMeasure>0</circleMeasure>
			<centroidX>15</centroidX>
			<centroidY>34</centroidY>
		</spatialEntity>
		<spatialEntity spatialType="region" scaleAndSubsystem="Intracellular.CDK1">
			<clusteredness>1</clusteredness>
			<density>0.1887384302475873</density>
			<area>1</area>
			<perimeter>4</perimeter>
			<distanceFromOrigin>8.514693182963201</distanceFromOrigin>
			<angle>0</angle>
			<triangleMeasure>0</triangleMeasure>
			<rectangleMeasure>0</rectangleMeasure>
			<circleMeasure>0</circleMeasure>
			<centroidX>18</centroidX>
			<centroidY>26</centroidY>
		</spatialEntity>
		<spatialEntity spatialType="region" scaleAndSubsystem="Intracellular.CDK1">
			<clusteredness>1</clusteredness>
			<density>0.1887384302475873</density>
			<area>1</area>
			<perimeter>4</perimeter>
			<distanceFromOrigin>23.11925604339378</distanceFromOrigin>
			<angle>0</angle>
			<triangleMeasure>0</triangleMeasure>
			<rectangleMeasure>0</rectangleMeasure>
			<circleMeasure>0</circleMeasure>
			<centroidX>35</centroidX>
			<centroidY>5</centroidY>
		</spatialEntity>
		<spatialEntity spatialType="region" scaleAndSubsystem="Intracellular.Plk1">
			<clusteredness>1</clusteredness>
			<density>0.2599255131740196</density>
			<area>1</area>
			<perimeter>4</perimeter>
			<distanceFromOrigin>11.76860229593982</distanceFromOrigin>
			<angle>0</angle>
			<triangleMeasure>0</triangleMeasure>
			<rectangleMeasure>0</rectangleMeasure>
			<circleMeasure>0</circleMeasure>
			<centroidX>24</centroidX>
			<centroidY>38</centroidY>
		</spatialEntity>
		<spatialEntity spatialType="region" scaleAndSubsystem="Intracellular.Plk1">
			<clusteredness>1</clusteredness>
			<density>0.2599255131740196</density>
			<area>1</area>
			<perimeter>4</perimeter>
			<distanceFromOrigin>13.72953021774598</distanceFromOrigin>
			<angle>0</angle>
			<triangleMeasure>0</triangleMeasure>
			<rectangleMeasure>0</rectangleMeasure>
			<circleMeasure>0</circleMeasure>
			<centroidX>15</centroidX>
			<centroidY>34</centroidY>
		</spatialEntity>
		<spatialEntity spatialType="region" scaleAndSubsystem="Intracellular.Plk1">
			<clusteredness>1</clusteredness>
			<density>0.2599255131740196</density>
			<area>1</area>
			<perimeter>4</perimeter>
			<distanceFromOrigin>8.514693182963201</distanceFromOrigin>
			<angle>0</angle>
			<triangleMeasure>0</triangleMeasure>
			<rectangleMeasure>0</rectangleMeasure>
			<circleMeasure>0</circleMeasure>
			<centroidX>18</centroidX>
			<centroidY>26</centroidY>
		</spatialEntity>
		<spatialEntity spatialType="region" scaleAndSubsystem="Intracellular.Plk1">
			<clusteredness>1</clusteredness>
			<density>0.2599255131740196</density>
			<area>1</area>
			<perimeter>4</perimeter>
			<distanceFromOrigin>23.11925604339378</distanceFromOrigin>
			<angle>0</angle>
			<triangleMeasure>0</triangleMeasure>
			<rectangleMeasure>0</rectangleMeasure>
			<circleMeasure>0</circleMeasure>
			<centroidX>35</centroidX>
			<centroidY>5</centroidY>
		</spatialEntity>
		<spatialEntity spatialType="region" scaleAndSubsystem="Intracellular.APC">
			<clusteredness>1</clusteredness>
			<density>0.6200408935546875</density>
			<area>1</area>
			<perimeter>4</perimeter>
			<distanceFromOrigin>11.76860229593982</distanceFromOrigin>
			<angle>0</angle>
			<triangleMeasure>0</triangleMeasure>
			<rectangleMeasure>0</rectangleMeasure>
			<circleMeasure>0</circleMeasure>
			<centroidX>24</centroidX>
			<centroidY>38</centroidY>
		</spatialEntity>
		<spatialEntity spatialType="region" scaleAndSubsystem="Intracellular.APC">
			<clusteredness>1</clusteredness>
			<density>0.6200408935546875</density>
			<area>1</area>
			<perimeter>4</perimeter>
			<distanceFromOrigin>13.72953021774598</distanceFromOrigin>
			<angle>0</angle>
			<triangleMeasure>0</triangleMeasure>
			<rectangleMeasure>0</rectangleMeasure>
			<circleMeasure>0</circleMeasure>
			<centroidX>15</centroidX>
			<centroidY>34</centroidY>
		</spatialEntity>
		<spatialEntity spatialType="region" scaleAndSubsystem="Intracellular.APC">
			<clusteredness>1</clusteredness>
			<density>0.6200408935546875</density>
			<area>1</area>
			<perimeter>4</perimeter>
			<distanceFromOrigin>8.514693182963201</distanceFromOrigin>
			<angle>0</angle>
			<triangleMeasure>0</triangleMeasure>
			<rectangleMeasure>0</rectangleMeasure>
			<circleMeasure>0</circleMeasure>
			<centroidX>18</centroidX>
			<centroidY>26</centroidY>
		</spatialEntity>
		<spatialEntity spatialType="region" scaleAndSubsystem="Intracellular.APC">
			<clusteredness>1</clusteredness>
			<density>0.6200408935546875</density>
			<area>1</area>
			<perimeter>4</perimeter>
			<distanceFromOrigin>23.11925604339378</distanceFromOrigin>
			<angle>0</angle>
			<triangleMeasure>0</triangleMeasure>
			<rectangleMeasure>0</rectangleMeasure>
			<circleMeasure>0</circleMeasure>
			<centroidX>35</centroidX>
			<centroidY>5</centroidY>
		</spatialEntity>
		<numericStateVariable scaleAndSubsystem="Intracellular.APC">
			<name>avgClusterednessRegions</name>
			<value>0.04656914775235323</value>
		</numericStateVariable>
		<numericStateVariable scaleAndSubsystem="Intracellular.CDK1">
			<name>avgClusterednessRegions</name>
			<value>0.04656914775235323</value>
		</numericStateVariable>
		<numericStateVariable scaleAndSubsystem="Intracellular.Plk1">
			<name>avgClusterednessRegions</name>
			<value>0.04656914775235323</value>
		</numericStateVariable>
		<numericStateVariable scaleAndSubsystem="Cellular.Embryo">
			<name>avgClusterednessRegions</name>
			<value>0.04656914775235323</value>
		</numericStateVariable>
		<numericStateVariable scaleAndSubsystem="Intracellular.APC">
			<name>avgDensityRegions</name>
			<value>0.6200408935546875</value>
		</numericStateVariable>
		<numericStateVariable scaleAndSubsystem="Intracellular.CDK1">
			<name>avgDensityRegions</name>
			<value>0.1887384302475873</value>
		</numericStateVariable>
		<numericStateVariable scaleAndSubsystem="Intracellular.Plk1">
			<name>avgDensityRegions</name>
			<value>0.2599255131740196</value>
		</numericStateVariable>
		<numericStateVariable scaleAndSubsystem="Cellular.Embryo">
			<name>avgDensityRegions</name>
			<value>0.5</value>
		</numericStateVariable>
	</timepoint>
	<timepoint value="42">
		<spatialEntity spatialType="region" scaleAndSubsystem="Cellular.Embryo">
			<clusteredness>1</clusteredness>
			<density>0.5</density>
			<area>1</area>
			<perimeter>4</perimeter>
			<distanceFromOrigin>11.76860229593982</distanceFromOrigin>
			<angle>0</angle>
			<triangleMeasure>0</triangleMeasure>
			<rectangleMeasure>0</rectangleMeasure>
			<circleMeasure>0</circleMeasure>
			<centroidX>24</centroidX>
			<centroidY>38</centroidY>
		</spatialEntity>
		<spatialEntity spatialType="region" scaleAndSubsystem="Cellular.Embryo">
			<clusteredness>1</clusteredness>
			<density>0.5</density>
			<area>1</area>
			<perimeter>4</perimeter>
			<distanceFromOrigin>14.30034964607509</distanceFromOrigin>
			<angle>0</angle>
			<triangleMeasure>0</triangleMeasure>
			<rectangleMeasure>0</rectangleMeasure>
			<circleMeasure>0</circleMeasure>
			<centroidX>15</centroidX>
			<centroidY>35</centroidY>
		</spatialEntity>
		<spatialEntity spatialType="region" scaleAndSubsystem="Cellular.Embryo">
			<clusteredness>1</clusteredness>
			<density>0.5</density>
			<area>1</area>
			<perimeter>4</perimeter>
			<distanceFromOrigin>8.514693182963201</distanceFromOrigin>
			<angle>0</angle>
			<triangleMeasure>0</triangleMeasure>
			<rectangleMeasure>0</rectangleMeasure>
			<circleMeasure>0</circleMeasure>
			<centroidX>18</centroidX>
			<centroidY>26</centroidY>
		</spatialEntity>
		<spatialEntity spatialType="region" scaleAndSubsystem="Cellular.Embryo">
			<clusteredness>1</clusteredness>
			<density>0.5</density>
			<area>1</area>
			<perimeter>4</perimeter>
			<distanceFromOrigin>24.05202694161139</distanceFromOrigin>
			<angle>0</angle>
			<triangleMeasure>0</triangleMeasure>
			<rectangleMeasure>0</rectangleMeasure>
			<circleMeasure>0</circleMeasure>
			<centroidX>35</centroidX>
			<centroidY>4</centroidY>
		</spatialEntity>
		<spatialEntity spatialType="region" scaleAndSubsystem="Intracellular.CDK1">
			<clusteredness>1</clusteredness>
			<density>0.2037780312930836</density>
			<area>1</area>
			<perimeter>4</perimeter>
			<distanceFromOrigin>11.76860229593982</distanceFromOrigin>
			<angle>0</angle>
			<triangleMeasure>0</triangleMeasure>
			<rectangleMeasure>0</rectangleMeasure>
			<circleMeasure>0</circleMeasure>
			<centroidX>24</centroidX>
			<centroidY>38</centroidY>
		</spatialEntity>
		<spatialEntity spatialType="region" scaleAndSubsystem="Intracellular.CDK1">
			<clusteredness>1</clusteredness>
			<density>0.2037780312930836</density>
			<area>1</area>
			<perimeter>4</perimeter>
			<distanceFromOrigin>14.30034964607509</distanceFromOrigin>
			<angle>0</angle>
			<triangleMeasure>0</triangleMeasure>
			<rectangleMeasure>0</rectangleMeasure>
			<circleMeasure>0</circleMeasure>
			<centroidX>15</centroidX>
			<centroidY>35</centroidY>
		</spatialEntity>
		<spatialEntity spatialType="region" scaleAndSubsystem="Intracellular.CDK1">
			<clusteredness>1</clusteredness>
			<density>0.2037780312930836</density>
			<area>1</area>
			<perimeter>4</perimeter>
			<distanceFromOrigin>8.514693182963201</distanceFromOrigin>
			<angle>0</angle>
			<triangleMeasure>0</triangleMeasure>
			<rectangleMeasure>0</rectangleMeasure>
			<circleMeasure>0</circleMeasure>
			<centroidX>18</centroidX>
			<centroidY>26</centroidY>
		</spatialEntity>
		<spatialEntity spatialType="region" scaleAndSubsystem="Intracellular.CDK1">
			<clusteredness>1</clusteredness>
			<density>0.2037780312930836</density>
			<area>1</area>
			<perimeter>4</perimeter>
			<distanceFromOrigin>24.05202694161139</distanceFromOrigin>
			<angle>0</angle>
			<triangleMeasure>0</triangleMeasure>
			<rectangleMeasure>0</rectangleMeasure>
			<circleMeasure>0</circleMeasure>
			<centroidX>35</centroidX>
			<centroidY>4</centroidY>
		</spatialEntity>
		<spatialEntity spatialType="region" scaleAndSubsystem="Intracellular.Plk1">
			<clusteredness>1</clusteredness>
			<density>0.2130837234796262</density>
			<area>1</area>
			<perimeter>4</perimeter>
			<distanceFromOrigin>11.76860229593982</distanceFromOrigin>
			<angle>0</angle>
			<triangleMeasure>0</triangleMeasure>
			<rectangleMeasure>0</rectangleMeasure>
			<circleMeasure>0</circleMeasure>
			<centroidX>24</centroidX>
			<centroidY>38</centroidY>
		</spatialEntity>
		<spatialEntity spatialType="region" scaleAndSubsystem="Intracellular.Plk1">
			<clusteredness>1</clusteredness>
			<density>0.2130837234796262</density>
			<area>1</area>
			<perimeter>4</perimeter>
			<distanceFromOrigin>14.30034964607509</distanceFromOrigin>
			<angle>0</angle>
			<triangleMeasure>0</triangleMeasure>
			<rectangleMeasure>0</rectangleMeasure>
			<circleMeasure>0</circleMeasure>
			<centroidX>15</centroidX>
			<centroidY>35</centroidY>
		</spatialEntity>
		<spatialEntity spatialType="region" scaleAndSubsystem="Intracellular.Plk1">
			<clusteredness>1</clusteredness>
			<density>0.2130837234796262</density>
			<area>1</area>
			<perimeter>4</perimeter>
			<distanceFromOrigin>8.514693182963201</distanceFromOrigin>
			<angle>0</angle>
			<triangleMeasure>0</triangleMeasure>
			<rectangleMeasure>0</rectangleMeasure>
			<circleMeasure>0</circleMeasure>
			<centroidX>18</centroidX>
			<centroidY>26</centroidY>
		</spatialEntity>
		<spatialEntity spatialType="region" scaleAndSubsystem="Intracellular.Plk1">
			<clusteredness>1</clusteredness>
			<density>0.2130837234796262</density>
			<area>1</area>
			<perimeter>4</perimeter>
			<distanceFromOrigin>24.05202694161139</distanceFromOrigin>
			<angle>0</angle>
			<triangleMeasure>0</triangleMeasure>
			<rectangleMeasure>0</rectangleMeasure>
			<circleMeasure>0</circleMeasure>
			<centroidX>35</centroidX>
			<centroidY>4</centroidY>
		</spatialEntity>
		<spatialEntity spatialType="region" scaleAndSubsystem="Intracellular.APC">
			<clusteredness>1</clusteredness>
			<density>0.5093183330461091</density>
			<area>1</area>
			<perimeter>4</perimeter>
			<distanceFromOrigin>11.76860229593982</distanceFromOrigin>
			<angle>0</angle>
			<triangleMeasure>0</triangleMeasure>
			<rectangleMeasure>0</rectangleMeasure>
			<circleMeasure>0</circleMeasure>
			<centroidX>24</centroidX>
			<centroidY>38</centroidY>
		</spatialEntity>
		<spatialEntity spatialType="region" scaleAndSubsystem="Intracellular.APC">
			<clusteredness>1</clusteredness>
			<density>0.5093183330461091</density>
			<area>1</area>
			<perimeter>4</perimeter>
			<distanceFromOrigin>14.30034964607509</distanceFromOrigin>
			<angle>0</angle>
			<triangleMeasure>0</triangleMeasure>
			<rectangleMeasure>0</rectangleMeasure>
			<circleMeasure>0</circleMeasure>
			<centroidX>15</centroidX>
			<centroidY>35</centroidY>
		</spatialEntity>
		<spatialEntity spatialType="region" scaleAndSubsystem="Intracellular.APC">
			<clusteredness>1</clusteredness>
			<density>0.5093183330461091</density>
			<area>1</area>
			<perimeter>4</perimeter>
			<distanceFromOrigin>8.514693182963201</distanceFromOrigin>
			<angle>0</angle>
			<triangleMeasure>0</triangleMeasure>
			<rectangleMeasure>0</rectangleMeasure>
			<circleMeasure>0</circleMeasure>
			<centroidX>18</centroidX>
			<centroidY>26</centroidY>
		</spatialEntity>
		<spatialEntity spatialType="region" scaleAndSubsystem="Intracellular.APC">
			<clusteredness>1</clusteredness>
			<density>0.5093183330461091</density>
			<area>1</area>
			<perimeter>4</perimeter>
			<distanceFromOrigin>24.05202694161139</distanceFromOrigin>
			<angle>0</angle>
			<triangleMeasure>0</triangleMeasure>
			<rectangleMeasure>0</rectangleMeasure>
			<circleMeasure>0</circleMeasure>
			<centroidX>35</centroidX>
			<centroidY>4</centroidY>
		</spatialEntity>
		<numericStateVariable scaleAndSubsystem="Intracellular.APC">
			<name>avgClusterednessRegions</name>
			<value>0.04517398025432062</value>
		</numericStateVariable>
		<numericStateVariable scaleAndSubsystem="Intracellular.CDK1">
			<name>avgClusterednessRegions</name>
			<value>0.04517398025432062</value>
		</numericStateVariable>
		<numericStateVariable scaleAndSubsystem="Intracellular.Plk1">
			<name>avgClusterednessRegions</name>
			<value>0.04517398025432062</value>
		</numericStateVariable>
		<numericStateVariable scaleAndSubsystem="Cellular.Embryo">
			<name>avgClusterednessRegions</name>
			<value>0.04517398025432062</value>
		</numericStateVariable>
		<numericStateVariable scaleAndSubsystem="Intracellular.APC">
			<name>avgDensityRegions</name>
			<value>0.5093183330461091</value>
		</numericStateVariable>
		<numericStateVariable scaleAndSubsystem="Intracellular.CDK1">
			<name>avgDensityRegions</name>
			<value>0.2037780312930836</value>
		</numericStateVariable>
		<numericStateVariable scaleAndSubsystem="Intracellular.Plk1">
			<name>avgDensityRegions</name>
			<value>0.2130837234796262</value>
		</numericStateVariable>
		<numericStateVariable scaleAndSubsystem="Cellular.Embryo">
			<name>avgDensityRegions</name>
			<value>0.5</value>
		</numericStateVariable>
	</timepoint>
	<timepoint value="43">
		<spatialEntity spatialType="region" scaleAndSubsystem="Cellular.Embryo">
			<clusteredness>1</clusteredness>
			<density>0.5</density>
			<area>1</area>
			<perimeter>4</perimeter>
			<distanceFromOrigin>11.76860229593982</distanceFromOrigin>
			<angle>0</angle>
			<triangleMeasure>0</triangleMeasure>
			<rectangleMeasure>0</rectangleMeasure>
			<circleMeasure>0</circleMeasure>
			<centroidX>24</centroidX>
			<centroidY>38</centroidY>
		</spatialEntity>
		<spatialEntity spatialType="region" scaleAndSubsystem="Cellular.Embryo">
			<clusteredness>1</clusteredness>
			<density>0.5</density>
			<area>1</area>
			<perimeter>4</perimeter>
			<distanceFromOrigin>13.72953021774598</distanceFromOrigin>
			<angle>0</angle>
			<triangleMeasure>0</triangleMeasure>
			<rectangleMeasure>0</rectangleMeasure>
			<circleMeasure>0</circleMeasure>
			<centroidX>15</centroidX>
			<centroidY>34</centroidY>
		</spatialEntity>
		<spatialEntity spatialType="region" scaleAndSubsystem="Cellular.Embryo">
			<clusteredness>1</clusteredness>
			<density>0.5</density>
			<area>1</area>
			<perimeter>4</perimeter>
			<distanceFromOrigin>8.514693182963201</distanceFromOrigin>
			<angle>0</angle>
			<triangleMeasure>0</triangleMeasure>
			<rectangleMeasure>0</rectangleMeasure>
			<circleMeasure>0</circleMeasure>
			<centroidX>18</centroidX>
			<centroidY>26</centroidY>
		</spatialEntity>
		<spatialEntity spatialType="region" scaleAndSubsystem="Cellular.Embryo">
			<clusteredness>1</clusteredness>
			<density>0.5</density>
			<area>1</area>
			<perimeter>4</perimeter>
			<distanceFromOrigin>24.05202694161139</distanceFromOrigin>
			<angle>0</angle>
			<triangleMeasure>0</triangleMeasure>
			<rectangleMeasure>0</rectangleMeasure>
			<circleMeasure>0</circleMeasure>
			<centroidX>35</centroidX>
			<centroidY>4</centroidY>
		</spatialEntity>
		<spatialEntity spatialType="region" scaleAndSubsystem="Intracellular.CDK1">
			<clusteredness>1</clusteredness>
			<density>0.2223193299536612</density>
			<area>1</area>
			<perimeter>4</perimeter>
			<distanceFromOrigin>11.76860229593982</distanceFromOrigin>
			<angle>0</angle>
			<triangleMeasure>0</triangleMeasure>
			<rectangleMeasure>0</rectangleMeasure>
			<circleMeasure>0</circleMeasure>
			<centroidX>24</centroidX>
			<centroidY>38</centroidY>
		</spatialEntity>
		<spatialEntity spatialType="region" scaleAndSubsystem="Intracellular.CDK1">
			<clusteredness>1</clusteredness>
			<density>0.2223193299536612</density>
			<area>1</area>
			<perimeter>4</perimeter>
			<distanceFromOrigin>13.72953021774598</distanceFromOrigin>
			<angle>0</angle>
			<triangleMeasure>0</triangleMeasure>
			<rectangleMeasure>0</rectangleMeasure>
			<circleMeasure>0</circleMeasure>
			<centroidX>15</centroidX>
			<centroidY>34</centroidY>
		</spatialEntity>
		<spatialEntity spatialType="region" scaleAndSubsystem="Intracellular.CDK1">
			<clusteredness>1</clusteredness>
			<density>0.2223193299536612</density>
			<area>1</area>
			<perimeter>4</perimeter>
			<distanceFromOrigin>8.514693182963201</distanceFromOrigin>
			<angle>0</angle>
			<triangleMeasure>0</triangleMeasure>
			<rectangleMeasure>0</rectangleMeasure>
			<circleMeasure>0</circleMeasure>
			<centroidX>18</centroidX>
			<centroidY>26</centroidY>
		</spatialEntity>
		<spatialEntity spatialType="region" scaleAndSubsystem="Intracellular.CDK1">
			<clusteredness>1</clusteredness>
			<density>0.2223193299536612</density>
			<area>1</area>
			<perimeter>4</perimeter>
			<distanceFromOrigin>24.05202694161139</distanceFromOrigin>
			<angle>0</angle>
			<triangleMeasure>0</triangleMeasure>
			<rectangleMeasure>0</rectangleMeasure>
			<circleMeasure>0</circleMeasure>
			<centroidX>35</centroidX>
			<centroidY>4</centroidY>
		</spatialEntity>
		<spatialEntity spatialType="region" scaleAndSubsystem="Intracellular.Plk1">
			<clusteredness>1</clusteredness>
			<density>0.1750302931841682</density>
			<area>1</area>
			<perimeter>4</perimeter>
			<distanceFromOrigin>11.76860229593982</distanceFromOrigin>
			<angle>0</angle>
			<triangleMeasure>0</triangleMeasure>
			<rectangleMeasure>0</rectangleMeasure>
			<circleMeasure>0</circleMeasure>
			<centroidX>24</centroidX>
			<centroidY>38</centroidY>
		</spatialEntity>
		<spatialEntity spatialType="region" scaleAndSubsystem="Intracellular.Plk1">
			<clusteredness>1</clusteredness>
			<density>0.1750302931841682</density>
			<area>1</area>
			<perimeter>4</perimeter>
			<distanceFromOrigin>13.72953021774598</distanceFromOrigin>
			<angle>0</angle>
			<triangleMeasure>0</triangleMeasure>
			<rectangleMeasure>0</rectangleMeasure>
			<circleMeasure>0</circleMeasure>
			<centroidX>15</centroidX>
			<centroidY>34</centroidY>
		</spatialEntity>
		<spatialEntity spatialType="region" scaleAndSubsystem="Intracellular.Plk1">
			<clusteredness>1</clusteredness>
			<density>0.1750302931841682</density>
			<area>1</area>
			<perimeter>4</perimeter>
			<distanceFromOrigin>8.514693182963201</distanceFromOrigin>
			<angle>0</angle>
			<triangleMeasure>0</triangleMeasure>
			<rectangleMeasure>0</rectangleMeasure>
			<circleMeasure>0</circleMeasure>
			<centroidX>18</centroidX>
			<centroidY>26</centroidY>
		</spatialEntity>
		<spatialEntity spatialType="region" scaleAndSubsystem="Intracellular.Plk1">
			<clusteredness>1</clusteredness>
			<density>0.1750302931841682</density>
			<area>1</area>
			<perimeter>4</perimeter>
			<distanceFromOrigin>24.05202694161139</distanceFromOrigin>
			<angle>0</angle>
			<triangleMeasure>0</triangleMeasure>
			<rectangleMeasure>0</rectangleMeasure>
			<circleMeasure>0</circleMeasure>
			<centroidX>35</centroidX>
			<centroidY>4</centroidY>
		</spatialEntity>
		<spatialEntity spatialType="region" scaleAndSubsystem="Intracellular.APC">
			<clusteredness>1</clusteredness>
			<density>0.4173700669232537</density>
			<area>1</area>
			<perimeter>4</perimeter>
			<distanceFromOrigin>11.76860229593982</distanceFromOrigin>
			<angle>0</angle>
			<triangleMeasure>0</triangleMeasure>
			<rectangleMeasure>0</rectangleMeasure>
			<circleMeasure>0</circleMeasure>
			<centroidX>24</centroidX>
			<centroidY>38</centroidY>
		</spatialEntity>
		<spatialEntity spatialType="region" scaleAndSubsystem="Intracellular.APC">
			<clusteredness>1</clusteredness>
			<density>0.4173700669232537</density>
			<area>1</area>
			<perimeter>4</perimeter>
			<distanceFromOrigin>13.72953021774598</distanceFromOrigin>
			<angle>0</angle>
			<triangleMeasure>0</triangleMeasure>
			<rectangleMeasure>0</rectangleMeasure>
			<circleMeasure>0</circleMeasure>
			<centroidX>15</centroidX>
			<centroidY>34</centroidY>
		</spatialEntity>
		<spatialEntity spatialType="region" scaleAndSubsystem="Intracellular.APC">
			<clusteredness>1</clusteredness>
			<density>0.4173700669232537</density>
			<area>1</area>
			<perimeter>4</perimeter>
			<distanceFromOrigin>8.514693182963201</distanceFromOrigin>
			<angle>0</angle>
			<triangleMeasure>0</triangleMeasure>
			<rectangleMeasure>0</rectangleMeasure>
			<circleMeasure>0</circleMeasure>
			<centroidX>18</centroidX>
			<centroidY>26</centroidY>
		</spatialEntity>
		<spatialEntity spatialType="region" scaleAndSubsystem="Intracellular.APC">
			<clusteredness>1</clusteredness>
			<density>0.4173700669232537</density>
			<area>1</area>
			<perimeter>4</perimeter>
			<distanceFromOrigin>24.05202694161139</distanceFromOrigin>
			<angle>0</angle>
			<triangleMeasure>0</triangleMeasure>
			<rectangleMeasure>0</rectangleMeasure>
			<circleMeasure>0</circleMeasure>
			<centroidX>35</centroidX>
			<centroidY>4</centroidY>
		</spatialEntity>
		<numericStateVariable scaleAndSubsystem="Intracellular.APC">
			<name>avgClusterednessRegions</name>
			<value>0.04566112868561087</value>
		</numericStateVariable>
		<numericStateVariable scaleAndSubsystem="Intracellular.CDK1">
			<name>avgClusterednessRegions</name>
			<value>0.04566112868561087</value>
		</numericStateVariable>
		<numericStateVariable scaleAndSubsystem="Intracellular.Plk1">
			<name>avgClusterednessRegions</name>
			<value>0.04566112868561087</value>
		</numericStateVariable>
		<numericStateVariable scaleAndSubsystem="Cellular.Embryo">
			<name>avgClusterednessRegions</name>
			<value>0.04566112868561087</value>
		</numericStateVariable>
		<numericStateVariable scaleAndSubsystem="Intracellular.APC">
			<name>avgDensityRegions</name>
			<value>0.4173700669232537</value>
		</numericStateVariable>
		<numericStateVariable scaleAndSubsystem="Intracellular.CDK1">
			<name>avgDensityRegions</name>
			<value>0.2223193299536612</value>
		</numericStateVariable>
		<numericStateVariable scaleAndSubsystem="Intracellular.Plk1">
			<name>avgDensityRegions</name>
			<value>0.1750302931841682</value>
		</numericStateVariable>
		<numericStateVariable scaleAndSubsystem="Cellular.Embryo">
			<name>avgDensityRegions</name>
			<value>0.5</value>
		</numericStateVariable>
	</timepoint>
	<timepoint value="44">
		<spatialEntity spatialType="region" scaleAndSubsystem="Cellular.Embryo">
			<clusteredness>1</clusteredness>
			<density>0.5</density>
			<area>1</area>
			<perimeter>4</perimeter>
			<distanceFromOrigin>11.76860229593982</distanceFromOrigin>
			<angle>0</angle>
			<triangleMeasure>0</triangleMeasure>
			<rectangleMeasure>0</rectangleMeasure>
			<circleMeasure>0</circleMeasure>
			<centroidX>24</centroidX>
			<centroidY>38</centroidY>
		</spatialEntity>
		<spatialEntity spatialType="region" scaleAndSubsystem="Cellular.Embryo">
			<clusteredness>1</clusteredness>
			<density>0.5</density>
			<area>1</area>
			<perimeter>4</perimeter>
			<distanceFromOrigin>15.11621645783097</distanceFromOrigin>
			<angle>0</angle>
			<triangleMeasure>0</triangleMeasure>
			<rectangleMeasure>0</rectangleMeasure>
			<circleMeasure>0</circleMeasure>
			<centroidX>14</centroidX>
			<centroidY>35</centroidY>
		</spatialEntity>
		<spatialEntity spatialType="region" scaleAndSubsystem="Cellular.Embryo">
			<clusteredness>1</clusteredness>
			<density>0.5</density>
			<area>1</area>
			<perimeter>4</perimeter>
			<distanceFromOrigin>7.516648189186454</distanceFromOrigin>
			<angle>0</angle>
			<triangleMeasure>0</triangleMeasure>
			<rectangleMeasure>0</rectangleMeasure>
			<circleMeasure>0</circleMeasure>
			<centroidX>19</centroidX>
			<centroidY>27</centroidY>
		</spatialEntity>
		<spatialEntity spatialType="region" scaleAndSubsystem="Cellular.Embryo">
			<clusteredness>1</clusteredness>
			<density>0.5</density>
			<area>1</area>
			<perimeter>4</perimeter>
			<distanceFromOrigin>24.9899979991996</distanceFromOrigin>
			<angle>0</angle>
			<triangleMeasure>0</triangleMeasure>
			<rectangleMeasure>0</rectangleMeasure>
			<circleMeasure>0</circleMeasure>
			<centroidX>35</centroidX>
			<centroidY>3</centroidY>
		</spatialEntity>
		<spatialEntity spatialType="region" scaleAndSubsystem="Intracellular.CDK1">
			<clusteredness>1</clusteredness>
			<density>0.2416797263949525</density>
			<area>1</area>
			<perimeter>4</perimeter>
			<distanceFromOrigin>11.76860229593982</distanceFromOrigin>
			<angle>0</angle>
			<triangleMeasure>0</triangleMeasure>
			<rectangleMeasure>0</rectangleMeasure>
			<circleMeasure>0</circleMeasure>
			<centroidX>24</centroidX>
			<centroidY>38</centroidY>
		</spatialEntity>
		<spatialEntity spatialType="region" scaleAndSubsystem="Intracellular.CDK1">
			<clusteredness>1</clusteredness>
			<density>0.2416797263949525</density>
			<area>1</area>
			<perimeter>4</perimeter>
			<distanceFromOrigin>15.11621645783097</distanceFromOrigin>
			<angle>0</angle>
			<triangleMeasure>0</triangleMeasure>
			<rectangleMeasure>0</rectangleMeasure>
			<circleMeasure>0</circleMeasure>
			<centroidX>14</centroidX>
			<centroidY>35</centroidY>
		</spatialEntity>
		<spatialEntity spatialType="region" scaleAndSubsystem="Intracellular.CDK1">
			<clusteredness>1</clusteredness>
			<density>0.2416797263949525</density>
			<area>1</area>
			<perimeter>4</perimeter>
			<distanceFromOrigin>7.516648189186454</distanceFromOrigin>
			<angle>0</angle>
			<triangleMeasure>0</triangleMeasure>
			<rectangleMeasure>0</rectangleMeasure>
			<circleMeasure>0</circleMeasure>
			<centroidX>19</centroidX>
			<centroidY>27</centroidY>
		</spatialEntity>
		<spatialEntity spatialType="region" scaleAndSubsystem="Intracellular.CDK1">
			<clusteredness>1</clusteredness>
			<density>0.2416797263949525</density>
			<area>1</area>
			<perimeter>4</perimeter>
			<distanceFromOrigin>24.9899979991996</distanceFromOrigin>
			<angle>0</angle>
			<triangleMeasure>0</triangleMeasure>
			<rectangleMeasure>0</rectangleMeasure>
			<circleMeasure>0</circleMeasure>
			<centroidX>35</centroidX>
			<centroidY>3</centroidY>
		</spatialEntity>
		<spatialEntity spatialType="region" scaleAndSubsystem="Intracellular.Plk1">
			<clusteredness>1</clusteredness>
			<density>0.1444800881778493</density>
			<area>1</area>
			<perimeter>4</perimeter>
			<distanceFromOrigin>11.76860229593982</distanceFromOrigin>
			<angle>0</angle>
			<triangleMeasure>0</triangleMeasure>
			<rectangleMeasure>0</rectangleMeasure>
			<circleMeasure>0</circleMeasure>
			<centroidX>24</centroidX>
			<centroidY>38</centroidY>
		</spatialEntity>
		<spatialEntity spatialType="region" scaleAndSubsystem="Intracellular.Plk1">
			<clusteredness>1</clusteredness>
			<density>0.1444800881778493</density>
			<area>1</area>
			<perimeter>4</perimeter>
			<distanceFromOrigin>15.11621645783097</distanceFromOrigin>
			<angle>0</angle>
			<triangleMeasure>0</triangleMeasure>
			<rectangleMeasure>0</rectangleMeasure>
			<circleMeasure>0</circleMeasure>
			<centroidX>14</centroidX>
			<centroidY>35</centroidY>
		</spatialEntity>
		<spatialEntity spatialType="region" scaleAndSubsystem="Intracellular.Plk1">
			<clusteredness>1</clusteredness>
			<density>0.1444800881778493</density>
			<area>1</area>
			<perimeter>4</perimeter>
			<distanceFromOrigin>7.516648189186454</distanceFromOrigin>
			<angle>0</angle>
			<triangleMeasure>0</triangleMeasure>
			<rectangleMeasure>0</rectangleMeasure>
			<circleMeasure>0</circleMeasure>
			<centroidX>19</centroidX>
			<centroidY>27</centroidY>
		</spatialEntity>
		<spatialEntity spatialType="region" scaleAndSubsystem="Intracellular.Plk1">
			<clusteredness>1</clusteredness>
			<density>0.1444800881778493</density>
			<area>1</area>
			<perimeter>4</perimeter>
			<distanceFromOrigin>24.9899979991996</distanceFromOrigin>
			<angle>0</angle>
			<triangleMeasure>0</triangleMeasure>
			<rectangleMeasure>0</rectangleMeasure>
			<circleMeasure>0</circleMeasure>
			<centroidX>35</centroidX>
			<centroidY>3</centroidY>
		</spatialEntity>
		<spatialEntity spatialType="region" scaleAndSubsystem="Intracellular.APC">
			<clusteredness>1</clusteredness>
			<density>0.3417981316061581</density>
			<area>1</area>
			<perimeter>4</perimeter>
			<distanceFromOrigin>11.76860229593982</distanceFromOrigin>
			<angle>0</angle>
			<triangleMeasure>0</triangleMeasure>
			<rectangleMeasure>0</rectangleMeasure>
			<circleMeasure>0</circleMeasure>
			<centroidX>24</centroidX>
			<centroidY>38</centroidY>
		</spatialEntity>
		<spatialEntity spatialType="region" scaleAndSubsystem="Intracellular.APC">
			<clusteredness>1</clusteredness>
			<density>0.3417981316061581</density>
			<area>1</area>
			<perimeter>4</perimeter>
			<distanceFromOrigin>15.11621645783097</distanceFromOrigin>
			<angle>0</angle>
			<triangleMeasure>0</triangleMeasure>
			<rectangleMeasure>0</rectangleMeasure>
			<circleMeasure>0</circleMeasure>
			<centroidX>14</centroidX>
			<centroidY>35</centroidY>
		</spatialEntity>
		<spatialEntity spatialType="region" scaleAndSubsystem="Intracellular.APC">
			<clusteredness>1</clusteredness>
			<density>0.3417981316061581</density>
			<area>1</area>
			<perimeter>4</perimeter>
			<distanceFromOrigin>7.516648189186454</distanceFromOrigin>
			<angle>0</angle>
			<triangleMeasure>0</triangleMeasure>
			<rectangleMeasure>0</rectangleMeasure>
			<circleMeasure>0</circleMeasure>
			<centroidX>19</centroidX>
			<centroidY>27</centroidY>
		</spatialEntity>
		<spatialEntity spatialType="region" scaleAndSubsystem="Intracellular.APC">
			<clusteredness>1</clusteredness>
			<density>0.3417981316061581</density>
			<area>1</area>
			<perimeter>4</perimeter>
			<distanceFromOrigin>24.9899979991996</distanceFromOrigin>
			<angle>0</angle>
			<triangleMeasure>0</triangleMeasure>
			<rectangleMeasure>0</rectangleMeasure>
			<circleMeasure>0</circleMeasure>
			<centroidX>35</centroidX>
			<centroidY>3</centroidY>
		</spatialEntity>
		<numericStateVariable scaleAndSubsystem="Intracellular.APC">
			<name>avgClusterednessRegions</name>
			<value>0.04419403290528758</value>
		</numericStateVariable>
		<numericStateVariable scaleAndSubsystem="Intracellular.CDK1">
			<name>avgClusterednessRegions</name>
			<value>0.04419403290528758</value>
		</numericStateVariable>
		<numericStateVariable scaleAndSubsystem="Intracellular.Plk1">
			<name>avgClusterednessRegions</name>
			<value>0.04419403290528758</value>
		</numericStateVariable>
		<numericStateVariable scaleAndSubsystem="Cellular.Embryo">
			<name>avgClusterednessRegions</name>
			<value>0.04419403290528758</value>
		</numericStateVariable>
		<numericStateVariable scaleAndSubsystem="Intracellular.APC">
			<name>avgDensityRegions</name>
			<value>0.3417981316061581</value>
		</numericStateVariable>
		<numericStateVariable scaleAndSubsystem="Intracellular.CDK1">
			<name>avgDensityRegions</name>
			<value>0.2416797263949525</value>
		</numericStateVariable>
		<numericStateVariable scaleAndSubsystem="Intracellular.Plk1">
			<name>avgDensityRegions</name>
			<value>0.1444800881778493</value>
		</numericStateVariable>
		<numericStateVariable scaleAndSubsystem="Cellular.Embryo">
			<name>avgDensityRegions</name>
			<value>0.5</value>
		</numericStateVariable>
	</timepoint>
	<timepoint value="45">
		<spatialEntity spatialType="region" scaleAndSubsystem="Cellular.Embryo">
			<clusteredness>1</clusteredness>
			<density>0.5</density>
			<area>1</area>
			<perimeter>4</perimeter>
			<distanceFromOrigin>11.76860229593982</distanceFromOrigin>
			<angle>0</angle>
			<triangleMeasure>0</triangleMeasure>
			<rectangleMeasure>0</rectangleMeasure>
			<circleMeasure>0</circleMeasure>
			<centroidX>24</centroidX>
			<centroidY>38</centroidY>
		</spatialEntity>
		<spatialEntity spatialType="region" scaleAndSubsystem="Cellular.Embryo">
			<clusteredness>1</clusteredness>
			<density>0.5</density>
			<area>1</area>
			<perimeter>4</perimeter>
			<distanceFromOrigin>15.11621645783097</distanceFromOrigin>
			<angle>0</angle>
			<triangleMeasure>0</triangleMeasure>
			<rectangleMeasure>0</rectangleMeasure>
			<circleMeasure>0</circleMeasure>
			<centroidX>14</centroidX>
			<centroidY>35</centroidY>
		</spatialEntity>
		<spatialEntity spatialType="region" scaleAndSubsystem="Cellular.Embryo">
			<clusteredness>1</clusteredness>
			<density>0.5</density>
			<area>1</area>
			<perimeter>4</perimeter>
			<distanceFromOrigin>7.516648189186454</distanceFromOrigin>
			<angle>0</angle>
			<triangleMeasure>0</triangleMeasure>
			<rectangleMeasure>0</rectangleMeasure>
			<circleMeasure>0</circleMeasure>
			<centroidX>19</centroidX>
			<centroidY>27</centroidY>
		</spatialEntity>
		<spatialEntity spatialType="region" scaleAndSubsystem="Cellular.Embryo">
			<clusteredness>1</clusteredness>
			<density>0.5</density>
			<area>1</area>
			<perimeter>4</perimeter>
			<distanceFromOrigin>24.9899979991996</distanceFromOrigin>
			<angle>0</angle>
			<triangleMeasure>0</triangleMeasure>
			<rectangleMeasure>0</rectangleMeasure>
			<circleMeasure>0</circleMeasure>
			<centroidX>35</centroidX>
			<centroidY>3</centroidY>
		</spatialEntity>
		<spatialEntity spatialType="region" scaleAndSubsystem="Intracellular.CDK1">
			<clusteredness>1</clusteredness>
			<density>0.2612233479817708</density>
			<area>1</area>
			<perimeter>4</perimeter>
			<distanceFromOrigin>11.76860229593982</distanceFromOrigin>
			<angle>0</angle>
			<triangleMeasure>0</triangleMeasure>
			<rectangleMeasure>0</rectangleMeasure>
			<circleMeasure>0</circleMeasure>
			<centroidX>24</centroidX>
			<centroidY>38</centroidY>
		</spatialEntity>
		<spatialEntity spatialType="region" scaleAndSubsystem="Intracellular.CDK1">
			<clusteredness>1</clusteredness>
			<density>0.2612233479817708</density>
			<area>1</area>
			<perimeter>4</perimeter>
			<distanceFromOrigin>15.11621645783097</distanceFromOrigin>
			<angle>0</angle>
			<triangleMeasure>0</triangleMeasure>
			<rectangleMeasure>0</rectangleMeasure>
			<circleMeasure>0</circleMeasure>
			<centroidX>14</centroidX>
			<centroidY>35</centroidY>
		</spatialEntity>
		<spatialEntity spatialType="region" scaleAndSubsystem="Intracellular.CDK1">
			<clusteredness>1</clusteredness>
			<density>0.2612233479817708</density>
			<area>1</area>
			<perimeter>4</perimeter>
			<distanceFromOrigin>7.516648189186454</distanceFromOrigin>
			<angle>0</angle>
			<triangleMeasure>0</triangleMeasure>
			<rectangleMeasure>0</rectangleMeasure>
			<circleMeasure>0</circleMeasure>
			<centroidX>19</centroidX>
			<centroidY>27</centroidY>
		</spatialEntity>
		<spatialEntity spatialType="region" scaleAndSubsystem="Intracellular.CDK1">
			<clusteredness>1</clusteredness>
			<density>0.2612233479817708</density>
			<area>1</area>
			<perimeter>4</perimeter>
			<distanceFromOrigin>24.9899979991996</distanceFromOrigin>
			<angle>0</angle>
			<triangleMeasure>0</triangleMeasure>
			<rectangleMeasure>0</rectangleMeasure>
			<circleMeasure>0</circleMeasure>
			<centroidX>35</centroidX>
			<centroidY>3</centroidY>
		</spatialEntity>
		<spatialEntity spatialType="region" scaleAndSubsystem="Intracellular.Plk1">
			<clusteredness>1</clusteredness>
			<density>0.1205939049814262</density>
			<area>1</area>
			<perimeter>4</perimeter>
			<distanceFromOrigin>11.76860229593982</distanceFromOrigin>
			<angle>0</angle>
			<triangleMeasure>0</triangleMeasure>
			<rectangleMeasure>0</rectangleMeasure>
			<circleMeasure>0</circleMeasure>
			<centroidX>24</centroidX>
			<centroidY>38</centroidY>
		</spatialEntity>
		<spatialEntity spatialType="region" scaleAndSubsystem="Intracellular.Plk1">
			<clusteredness>1</clusteredness>
			<density>0.1205939049814262</density>
			<area>1</area>
			<perimeter>4</perimeter>
			<distanceFromOrigin>15.11621645783097</distanceFromOrigin>
			<angle>0</angle>
			<triangleMeasure>0</triangleMeasure>
			<rectangleMeasure>0</rectangleMeasure>
			<circleMeasure>0</circleMeasure>
			<centroidX>14</centroidX>
			<centroidY>35</centroidY>
		</spatialEntity>
		<spatialEntity spatialType="region" scaleAndSubsystem="Intracellular.Plk1">
			<clusteredness>1</clusteredness>
			<density>0.1205939049814262</density>
			<area>1</area>
			<perimeter>4</perimeter>
			<distanceFromOrigin>7.516648189186454</distanceFromOrigin>
			<angle>0</angle>
			<triangleMeasure>0</triangleMeasure>
			<rectangleMeasure>0</rectangleMeasure>
			<circleMeasure>0</circleMeasure>
			<centroidX>19</centroidX>
			<centroidY>27</centroidY>
		</spatialEntity>
		<spatialEntity spatialType="region" scaleAndSubsystem="Intracellular.Plk1">
			<clusteredness>1</clusteredness>
			<density>0.1205939049814262</density>
			<area>1</area>
			<perimeter>4</perimeter>
			<distanceFromOrigin>24.9899979991996</distanceFromOrigin>
			<angle>0</angle>
			<triangleMeasure>0</triangleMeasure>
			<rectangleMeasure>0</rectangleMeasure>
			<circleMeasure>0</circleMeasure>
			<centroidX>35</centroidX>
			<centroidY>3</centroidY>
		</spatialEntity>
		<spatialEntity spatialType="region" scaleAndSubsystem="Intracellular.APC">
			<clusteredness>1</clusteredness>
			<density>0.279860014073989</density>
			<area>1</area>
			<perimeter>4</perimeter>
			<distanceFromOrigin>11.76860229593982</distanceFromOrigin>
			<angle>0</angle>
			<triangleMeasure>0</triangleMeasure>
			<rectangleMeasure>0</rectangleMeasure>
			<circleMeasure>0</circleMeasure>
			<centroidX>24</centroidX>
			<centroidY>38</centroidY>
		</spatialEntity>
		<spatialEntity spatialType="region" scaleAndSubsystem="Intracellular.APC">
			<clusteredness>1</clusteredness>
			<density>0.279860014073989</density>
			<area>1</area>
			<perimeter>4</perimeter>
			<distanceFromOrigin>15.11621645783097</distanceFromOrigin>
			<angle>0</angle>
			<triangleMeasure>0</triangleMeasure>
			<rectangleMeasure>0</rectangleMeasure>
			<circleMeasure>0</circleMeasure>
			<centroidX>14</centroidX>
			<centroidY>35</centroidY>
		</spatialEntity>
		<spatialEntity spatialType="region" scaleAndSubsystem="Intracellular.APC">
			<clusteredness>1</clusteredness>
			<density>0.279860014073989</density>
			<area>1</area>
			<perimeter>4</perimeter>
			<distanceFromOrigin>7.516648189186454</distanceFromOrigin>
			<angle>0</angle>
			<triangleMeasure>0</triangleMeasure>
			<rectangleMeasure>0</rectangleMeasure>
			<circleMeasure>0</circleMeasure>
			<centroidX>19</centroidX>
			<centroidY>27</centroidY>
		</spatialEntity>
		<spatialEntity spatialType="region" scaleAndSubsystem="Intracellular.APC">
			<clusteredness>1</clusteredness>
			<density>0.279860014073989</density>
			<area>1</area>
			<perimeter>4</perimeter>
			<distanceFromOrigin>24.9899979991996</distanceFromOrigin>
			<angle>0</angle>
			<triangleMeasure>0</triangleMeasure>
			<rectangleMeasure>0</rectangleMeasure>
			<circleMeasure>0</circleMeasure>
			<centroidX>35</centroidX>
			<centroidY>3</centroidY>
		</spatialEntity>
		<numericStateVariable scaleAndSubsystem="Intracellular.APC">
			<name>avgClusterednessRegions</name>
			<value>0.04419403290528758</value>
		</numericStateVariable>
		<numericStateVariable scaleAndSubsystem="Intracellular.CDK1">
			<name>avgClusterednessRegions</name>
			<value>0.04419403290528758</value>
		</numericStateVariable>
		<numericStateVariable scaleAndSubsystem="Intracellular.Plk1">
			<name>avgClusterednessRegions</name>
			<value>0.04419403290528758</value>
		</numericStateVariable>
		<numericStateVariable scaleAndSubsystem="Cellular.Embryo">
			<name>avgClusterednessRegions</name>
			<value>0.04419403290528758</value>
		</numericStateVariable>
		<numericStateVariable scaleAndSubsystem="Intracellular.APC">
			<name>avgDensityRegions</name>
			<value>0.279860014073989</value>
		</numericStateVariable>
		<numericStateVariable scaleAndSubsystem="Intracellular.CDK1">
			<name>avgDensityRegions</name>
			<value>0.2612233479817708</value>
		</numericStateVariable>
		<numericStateVariable scaleAndSubsystem="Intracellular.Plk1">
			<name>avgDensityRegions</name>
			<value>0.1205939049814262</value>
		</numericStateVariable>
		<numericStateVariable scaleAndSubsystem="Cellular.Embryo">
			<name>avgDensityRegions</name>
			<value>0.5</value>
		</numericStateVariable>
	</timepoint>
	<timepoint value="46">
		<spatialEntity spatialType="region" scaleAndSubsystem="Cellular.Embryo">
			<clusteredness>1</clusteredness>
			<density>0.5</density>
			<area>1</area>
			<perimeter>4</perimeter>
			<distanceFromOrigin>11.76860229593982</distanceFromOrigin>
			<angle>0</angle>
			<triangleMeasure>0</triangleMeasure>
			<rectangleMeasure>0</rectangleMeasure>
			<circleMeasure>0</circleMeasure>
			<centroidX>24</centroidX>
			<centroidY>38</centroidY>
		</spatialEntity>
		<spatialEntity spatialType="region" scaleAndSubsystem="Cellular.Embryo">
			<clusteredness>1</clusteredness>
			<density>0.5</density>
			<area>1</area>
			<perimeter>4</perimeter>
			<distanceFromOrigin>15.11621645783097</distanceFromOrigin>
			<angle>0</angle>
			<triangleMeasure>0</triangleMeasure>
			<rectangleMeasure>0</rectangleMeasure>
			<circleMeasure>0</circleMeasure>
			<centroidX>14</centroidX>
			<centroidY>35</centroidY>
		</spatialEntity>
		<spatialEntity spatialType="region" scaleAndSubsystem="Cellular.Embryo">
			<clusteredness>1</clusteredness>
			<density>0.5</density>
			<area>1</area>
			<perimeter>4</perimeter>
			<distanceFromOrigin>7.648529270389178</distanceFromOrigin>
			<angle>0</angle>
			<triangleMeasure>0</triangleMeasure>
			<rectangleMeasure>0</rectangleMeasure>
			<circleMeasure>0</circleMeasure>
			<centroidX>19</centroidX>
			<centroidY>28</centroidY>
		</spatialEntity>
		<spatialEntity spatialType="region" scaleAndSubsystem="Cellular.Embryo">
			<clusteredness>1</clusteredness>
			<density>0.5</density>
			<area>1</area>
			<perimeter>4</perimeter>
			<distanceFromOrigin>24.9899979991996</distanceFromOrigin>
			<angle>0</angle>
			<triangleMeasure>0</triangleMeasure>
			<rectangleMeasure>0</rectangleMeasure>
			<circleMeasure>0</circleMeasure>
			<centroidX>35</centroidX>
			<centroidY>3</centroidY>
		</spatialEntity>
		<spatialEntity spatialType="region" scaleAndSubsystem="Intracellular.CDK1">
			<clusteredness>1</clusteredness>
			<density>0.2808071360868566</density>
			<area>1</area>
			<perimeter>4</perimeter>
			<distanceFromOrigin>11.76860229593982</distanceFromOrigin>
			<angle>0</angle>
			<triangleMeasure>0</triangleMeasure>
			<rectangleMeasure>0</rectangleMeasure>
			<circleMeasure>0</circleMeasure>
			<centroidX>24</centroidX>
			<centroidY>38</centroidY>
		</spatialEntity>
		<spatialEntity spatialType="region" scaleAndSubsystem="Intracellular.CDK1">
			<clusteredness>1</clusteredness>
			<density>0.2808071360868566</density>
			<area>1</area>
			<perimeter>4</perimeter>
			<distanceFromOrigin>15.11621645783097</distanceFromOrigin>
			<angle>0</angle>
			<triangleMeasure>0</triangleMeasure>
			<rectangleMeasure>0</rectangleMeasure>
			<circleMeasure>0</circleMeasure>
			<centroidX>14</centroidX>
			<centroidY>35</centroidY>
		</spatialEntity>
		<spatialEntity spatialType="region" scaleAndSubsystem="Intracellular.CDK1">
			<clusteredness>1</clusteredness>
			<density>0.2808071360868566</density>
			<area>1</area>
			<perimeter>4</perimeter>
			<distanceFromOrigin>7.648529270389178</distanceFromOrigin>
			<angle>0</angle>
			<triangleMeasure>0</triangleMeasure>
			<rectangleMeasure>0</rectangleMeasure>
			<circleMeasure>0</circleMeasure>
			<centroidX>19</centroidX>
			<centroidY>28</centroidY>
		</spatialEntity>
		<spatialEntity spatialType="region" scaleAndSubsystem="Intracellular.CDK1">
			<clusteredness>1</clusteredness>
			<density>0.2808071360868566</density>
			<area>1</area>
			<perimeter>4</perimeter>
			<distanceFromOrigin>24.9899979991996</distanceFromOrigin>
			<angle>0</angle>
			<triangleMeasure>0</triangleMeasure>
			<rectangleMeasure>0</rectangleMeasure>
			<circleMeasure>0</circleMeasure>
			<centroidX>35</centroidX>
			<centroidY>3</centroidY>
		</spatialEntity>
		<spatialEntity spatialType="region" scaleAndSubsystem="Intracellular.Plk1">
			<clusteredness>1</clusteredness>
			<density>0.1029993094649969</density>
			<area>1</area>
			<perimeter>4</perimeter>
			<distanceFromOrigin>11.76860229593982</distanceFromOrigin>
			<angle>0</angle>
			<triangleMeasure>0</triangleMeasure>
			<rectangleMeasure>0</rectangleMeasure>
			<circleMeasure>0</circleMeasure>
			<centroidX>24</centroidX>
			<centroidY>38</centroidY>
		</spatialEntity>
		<spatialEntity spatialType="region" scaleAndSubsystem="Intracellular.Plk1">
			<clusteredness>1</clusteredness>
			<density>0.1029993094649969</density>
			<area>1</area>
			<perimeter>4</perimeter>
			<distanceFromOrigin>15.11621645783097</distanceFromOrigin>
			<angle>0</angle>
			<triangleMeasure>0</triangleMeasure>
			<rectangleMeasure>0</rectangleMeasure>
			<circleMeasure>0</circleMeasure>
			<centroidX>14</centroidX>
			<centroidY>35</centroidY>
		</spatialEntity>
		<spatialEntity spatialType="region" scaleAndSubsystem="Intracellular.Plk1">
			<clusteredness>1</clusteredness>
			<density>0.1029993094649969</density>
			<area>1</area>
			<perimeter>4</perimeter>
			<distanceFromOrigin>7.648529270389178</distanceFromOrigin>
			<angle>0</angle>
			<triangleMeasure>0</triangleMeasure>
			<rectangleMeasure>0</rectangleMeasure>
			<circleMeasure>0</circleMeasure>
			<centroidX>19</centroidX>
			<centroidY>28</centroidY>
		</spatialEntity>
		<spatialEntity spatialType="region" scaleAndSubsystem="Intracellular.Plk1">
			<clusteredness>1</clusteredness>
			<density>0.1029993094649969</density>
			<area>1</area>
			<perimeter>4</perimeter>
			<distanceFromOrigin>24.9899979991996</distanceFromOrigin>
			<angle>0</angle>
			<triangleMeasure>0</triangleMeasure>
			<rectangleMeasure>0</rectangleMeasure>
			<circleMeasure>0</circleMeasure>
			<centroidX>35</centroidX>
			<centroidY>3</centroidY>
		</spatialEntity>
		<spatialEntity spatialType="region" scaleAndSubsystem="Intracellular.APC">
			<clusteredness>1</clusteredness>
			<density>0.2291342193005132</density>
			<area>1</area>
			<perimeter>4</perimeter>
			<distanceFromOrigin>11.76860229593982</distanceFromOrigin>
			<angle>0</angle>
			<triangleMeasure>0</triangleMeasure>
			<rectangleMeasure>0</rectangleMeasure>
			<circleMeasure>0</circleMeasure>
			<centroidX>24</centroidX>
			<centroidY>38</centroidY>
		</spatialEntity>
		<spatialEntity spatialType="region" scaleAndSubsystem="Intracellular.APC">
			<clusteredness>1</clusteredness>
			<density>0.2291342193005132</density>
			<area>1</area>
			<perimeter>4</perimeter>
			<distanceFromOrigin>15.11621645783097</distanceFromOrigin>
			<angle>0</angle>
			<triangleMeasure>0</triangleMeasure>
			<rectangleMeasure>0</rectangleMeasure>
			<circleMeasure>0</circleMeasure>
			<centroidX>14</centroidX>
			<centroidY>35</centroidY>
		</spatialEntity>
		<spatialEntity spatialType="region" scaleAndSubsystem="Intracellular.APC">
			<clusteredness>1</clusteredness>
			<density>0.2291342193005132</density>
			<area>1</area>
			<perimeter>4</perimeter>
			<distanceFromOrigin>7.648529270389178</distanceFromOrigin>
			<angle>0</angle>
			<triangleMeasure>0</triangleMeasure>
			<rectangleMeasure>0</rectangleMeasure>
			<circleMeasure>0</circleMeasure>
			<centroidX>19</centroidX>
			<centroidY>28</centroidY>
		</spatialEntity>
		<spatialEntity spatialType="region" scaleAndSubsystem="Intracellular.APC">
			<clusteredness>1</clusteredness>
			<density>0.2291342193005132</density>
			<area>1</area>
			<perimeter>4</perimeter>
			<distanceFromOrigin>24.9899979991996</distanceFromOrigin>
			<angle>0</angle>
			<triangleMeasure>0</triangleMeasure>
			<rectangleMeasure>0</rectangleMeasure>
			<circleMeasure>0</circleMeasure>
			<centroidX>35</centroidX>
			<centroidY>3</centroidY>
		</spatialEntity>
		<numericStateVariable scaleAndSubsystem="Intracellular.APC">
			<name>avgClusterednessRegions</name>
			<value>0.0444880074650152</value>
		</numericStateVariable>
		<numericStateVariable scaleAndSubsystem="Intracellular.CDK1">
			<name>avgClusterednessRegions</name>
			<value>0.0444880074650152</value>
		</numericStateVariable>
		<numericStateVariable scaleAndSubsystem="Intracellular.Plk1">
			<name>avgClusterednessRegions</name>
			<value>0.0444880074650152</value>
		</numericStateVariable>
		<numericStateVariable scaleAndSubsystem="Cellular.Embryo">
			<name>avgClusterednessRegions</name>
			<value>0.0444880074650152</value>
		</numericStateVariable>
		<numericStateVariable scaleAndSubsystem="Intracellular.APC">
			<name>avgDensityRegions</name>
			<value>0.2291342193005132</value>
		</numericStateVariable>
		<numericStateVariable scaleAndSubsystem="Intracellular.CDK1">
			<name>avgDensityRegions</name>
			<value>0.2808071360868566</value>
		</numericStateVariable>
		<numericStateVariable scaleAndSubsystem="Intracellular.Plk1">
			<name>avgDensityRegions</name>
			<value>0.1029993094649969</value>
		</numericStateVariable>
		<numericStateVariable scaleAndSubsystem="Cellular.Embryo">
			<name>avgDensityRegions</name>
			<value>0.5</value>
		</numericStateVariable>
	</timepoint>
	<timepoint value="47">
		<spatialEntity spatialType="region" scaleAndSubsystem="Cellular.Embryo">
			<clusteredness>1</clusteredness>
			<density>0.5</density>
			<area>1</area>
			<perimeter>4</perimeter>
			<distanceFromOrigin>11.76860229593982</distanceFromOrigin>
			<angle>0</angle>
			<triangleMeasure>0</triangleMeasure>
			<rectangleMeasure>0</rectangleMeasure>
			<circleMeasure>0</circleMeasure>
			<centroidX>24</centroidX>
			<centroidY>38</centroidY>
		</spatialEntity>
		<spatialEntity spatialType="region" scaleAndSubsystem="Cellular.Embryo">
			<clusteredness>1</clusteredness>
			<density>0.5</density>
			<area>1</area>
			<perimeter>4</perimeter>
			<distanceFromOrigin>15.11621645783097</distanceFromOrigin>
			<angle>0</angle>
			<triangleMeasure>0</triangleMeasure>
			<rectangleMeasure>0</rectangleMeasure>
			<circleMeasure>0</circleMeasure>
			<centroidX>14</centroidX>
			<centroidY>35</centroidY>
		</spatialEntity>
		<spatialEntity spatialType="region" scaleAndSubsystem="Cellular.Embryo">
			<clusteredness>1</clusteredness>
			<density>0.5</density>
			<area>1</area>
			<perimeter>4</perimeter>
			<distanceFromOrigin>6.670832032063167</distanceFromOrigin>
			<angle>0</angle>
			<triangleMeasure>0</triangleMeasure>
			<rectangleMeasure>0</rectangleMeasure>
			<circleMeasure>0</circleMeasure>
			<centroidX>20</centroidX>
			<centroidY>28</centroidY>
		</spatialEntity>
		<spatialEntity spatialType="region" scaleAndSubsystem="Cellular.Embryo">
			<clusteredness>1</clusteredness>
			<density>0.5</density>
			<area>1</area>
			<perimeter>4</perimeter>
			<distanceFromOrigin>25.62225595063791</distanceFromOrigin>
			<angle>0</angle>
			<triangleMeasure>0</triangleMeasure>
			<rectangleMeasure>0</rectangleMeasure>
			<circleMeasure>0</circleMeasure>
			<centroidX>34</centroidX>
			<centroidY>2</centroidY>
		</spatialEntity>
		<spatialEntity spatialType="region" scaleAndSubsystem="Intracellular.CDK1">
			<clusteredness>1</clusteredness>
			<density>0.3004007376876532</density>
			<area>1</area>
			<perimeter>4</perimeter>
			<distanceFromOrigin>11.76860229593982</distanceFromOrigin>
			<angle>0</angle>
			<triangleMeasure>0</triangleMeasure>
			<rectangleMeasure>0</rectangleMeasure>
			<circleMeasure>0</circleMeasure>
			<centroidX>24</centroidX>
			<centroidY>38</centroidY>
		</spatialEntity>
		<spatialEntity spatialType="region" scaleAndSubsystem="Intracellular.CDK1">
			<clusteredness>1</clusteredness>
			<density>0.3004007376876532</density>
			<area>1</area>
			<perimeter>4</perimeter>
			<distanceFromOrigin>15.11621645783097</distanceFromOrigin>
			<angle>0</angle>
			<triangleMeasure>0</triangleMeasure>
			<rectangleMeasure>0</rectangleMeasure>
			<circleMeasure>0</circleMeasure>
			<centroidX>14</centroidX>
			<centroidY>35</centroidY>
		</spatialEntity>
		<spatialEntity spatialType="region" scaleAndSubsystem="Intracellular.CDK1">
			<clusteredness>1</clusteredness>
			<density>0.3004007376876532</density>
			<area>1</area>
			<perimeter>4</perimeter>
			<distanceFromOrigin>6.670832032063167</distanceFromOrigin>
			<angle>0</angle>
			<triangleMeasure>0</triangleMeasure>
			<rectangleMeasure>0</rectangleMeasure>
			<circleMeasure>0</circleMeasure>
			<centroidX>20</centroidX>
			<centroidY>28</centroidY>
		</spatialEntity>
		<spatialEntity spatialType="region" scaleAndSubsystem="Intracellular.CDK1">
			<clusteredness>1</clusteredness>
			<density>0.3004007376876532</density>
			<area>1</area>
			<perimeter>4</perimeter>
			<distanceFromOrigin>25.62225595063791</distanceFromOrigin>
			<angle>0</angle>
			<triangleMeasure>0</triangleMeasure>
			<rectangleMeasure>0</rectangleMeasure>
			<circleMeasure>0</circleMeasure>
			<centroidX>34</centroidX>
			<centroidY>2</centroidY>
		</spatialEntity>
		<spatialEntity spatialType="region" scaleAndSubsystem="Intracellular.Plk1">
			<clusteredness>1</clusteredness>
			<density>0.09183503693225337</density>
			<area>1</area>
			<perimeter>4</perimeter>
			<distanceFromOrigin>11.76860229593982</distanceFromOrigin>
			<angle>0</angle>
			<triangleMeasure>0</triangleMeasure>
			<rectangleMeasure>0</rectangleMeasure>
			<circleMeasure>0</circleMeasure>
			<centroidX>24</centroidX>
			<centroidY>38</centroidY>
		</spatialEntity>
		<spatialEntity spatialType="region" scaleAndSubsystem="Intracellular.Plk1">
			<clusteredness>1</clusteredness>
			<density>0.09183503693225337</density>
			<area>1</area>
			<perimeter>4</perimeter>
			<distanceFromOrigin>15.11621645783097</distanceFromOrigin>
			<angle>0</angle>
			<triangleMeasure>0</triangleMeasure>
			<rectangleMeasure>0</rectangleMeasure>
			<circleMeasure>0</circleMeasure>
			<centroidX>14</centroidX>
			<centroidY>35</centroidY>
		</spatialEntity>
		<spatialEntity spatialType="region" scaleAndSubsystem="Intracellular.Plk1">
			<clusteredness>1</clusteredness>
			<density>0.09183503693225337</density>
			<area>1</area>
			<perimeter>4</perimeter>
			<distanceFromOrigin>6.670832032063167</distanceFromOrigin>
			<angle>0</angle>
			<triangleMeasure>0</triangleMeasure>
			<rectangleMeasure>0</rectangleMeasure>
			<circleMeasure>0</circleMeasure>
			<centroidX>20</centroidX>
			<centroidY>28</centroidY>
		</spatialEntity>
		<spatialEntity spatialType="region" scaleAndSubsystem="Intracellular.Plk1">
			<clusteredness>1</clusteredness>
			<density>0.09183503693225337</density>
			<area>1</area>
			<perimeter>4</perimeter>
			<distanceFromOrigin>25.62225595063791</distanceFromOrigin>
			<angle>0</angle>
			<triangleMeasure>0</triangleMeasure>
			<rectangleMeasure>0</rectangleMeasure>
			<circleMeasure>0</circleMeasure>
			<centroidX>34</centroidX>
			<centroidY>2</centroidY>
		</spatialEntity>
		<spatialEntity spatialType="region" scaleAndSubsystem="Intracellular.APC">
			<clusteredness>1</clusteredness>
			<density>0.1876011717553232</density>
			<area>1</area>
			<perimeter>4</perimeter>
			<distanceFromOrigin>11.76860229593982</distanceFromOrigin>
			<angle>0</angle>
			<triangleMeasure>0</triangleMeasure>
			<rectangleMeasure>0</rectangleMeasure>
			<circleMeasure>0</circleMeasure>
			<centroidX>24</centroidX>
			<centroidY>38</centroidY>
		</spatialEntity>
		<spatialEntity spatialType="region" scaleAndSubsystem="Intracellular.APC">
			<clusteredness>1</clusteredness>
			<density>0.1876011717553232</density>
			<area>1</area>
			<perimeter>4</perimeter>
			<distanceFromOrigin>15.11621645783097</distanceFromOrigin>
			<angle>0</angle>
			<triangleMeasure>0</triangleMeasure>
			<rectangleMeasure>0</rectangleMeasure>
			<circleMeasure>0</circleMeasure>
			<centroidX>14</centroidX>
			<centroidY>35</centroidY>
		</spatialEntity>
		<spatialEntity spatialType="region" scaleAndSubsystem="Intracellular.APC">
			<clusteredness>1</clusteredness>
			<density>0.1876011717553232</density>
			<area>1</area>
			<perimeter>4</perimeter>
			<distanceFromOrigin>6.670832032063167</distanceFromOrigin>
			<angle>0</angle>
			<triangleMeasure>0</triangleMeasure>
			<rectangleMeasure>0</rectangleMeasure>
			<circleMeasure>0</circleMeasure>
			<centroidX>20</centroidX>
			<centroidY>28</centroidY>
		</spatialEntity>
		<spatialEntity spatialType="region" scaleAndSubsystem="Intracellular.APC">
			<clusteredness>1</clusteredness>
			<density>0.1876011717553232</density>
			<area>1</area>
			<perimeter>4</perimeter>
			<distanceFromOrigin>25.62225595063791</distanceFromOrigin>
			<angle>0</angle>
			<triangleMeasure>0</triangleMeasure>
			<rectangleMeasure>0</rectangleMeasure>
			<circleMeasure>0</circleMeasure>
			<centroidX>34</centroidX>
			<centroidY>2</centroidY>
		</spatialEntity>
		<numericStateVariable scaleAndSubsystem="Intracellular.APC">
			<name>avgClusterednessRegions</name>
			<value>0.04414670830174063</value>
		</numericStateVariable>
		<numericStateVariable scaleAndSubsystem="Intracellular.CDK1">
			<name>avgClusterednessRegions</name>
			<value>0.04414670830174063</value>
		</numericStateVariable>
		<numericStateVariable scaleAndSubsystem="Intracellular.Plk1">
			<name>avgClusterednessRegions</name>
			<value>0.04414670830174063</value>
		</numericStateVariable>
		<numericStateVariable scaleAndSubsystem="Cellular.Embryo">
			<name>avgClusterednessRegions</name>
			<value>0.04414670830174063</value>
		</numericStateVariable>
		<numericStateVariable scaleAndSubsystem="Intracellular.APC">
			<name>avgDensityRegions</name>
			<value>0.1876011717553232</value>
		</numericStateVariable>
		<numericStateVariable scaleAndSubsystem="Intracellular.CDK1">
			<name>avgDensityRegions</name>
			<value>0.3004007376876532</value>
		</numericStateVariable>
		<numericStateVariable scaleAndSubsystem="Intracellular.Plk1">
			<name>avgDensityRegions</name>
			<value>0.09183503693225337</value>
		</numericStateVariable>
		<numericStateVariable scaleAndSubsystem="Cellular.Embryo">
			<name>avgDensityRegions</name>
			<value>0.5</value>
		</numericStateVariable>
	</timepoint>
	<timepoint value="48">
		<spatialEntity spatialType="region" scaleAndSubsystem="Cellular.Embryo">
			<clusteredness>1</clusteredness>
			<density>0.5</density>
			<area>1</area>
			<perimeter>4</perimeter>
			<distanceFromOrigin>10.79351657246145</distanceFromOrigin>
			<angle>0</angle>
			<triangleMeasure>0</triangleMeasure>
			<rectangleMeasure>0</rectangleMeasure>
			<circleMeasure>0</circleMeasure>
			<centroidX>24</centroidX>
			<centroidY>37</centroidY>
		</spatialEntity>
		<spatialEntity spatialType="region" scaleAndSubsystem="Cellular.Embryo">
			<clusteredness>1</clusteredness>
			<density>0.5</density>
			<area>1</area>
			<perimeter>4</perimeter>
			<distanceFromOrigin>15.11621645783097</distanceFromOrigin>
			<angle>0</angle>
			<triangleMeasure>0</triangleMeasure>
			<rectangleMeasure>0</rectangleMeasure>
			<circleMeasure>0</circleMeasure>
			<centroidX>14</centroidX>
			<centroidY>35</centroidY>
		</spatialEntity>
		<spatialEntity spatialType="region" scaleAndSubsystem="Cellular.Embryo">
			<clusteredness>1</clusteredness>
			<density>0.5</density>
			<area>1</area>
			<perimeter>4</perimeter>
			<distanceFromOrigin>7.516648189186454</distanceFromOrigin>
			<angle>0</angle>
			<triangleMeasure>0</triangleMeasure>
			<rectangleMeasure>0</rectangleMeasure>
			<circleMeasure>0</circleMeasure>
			<centroidX>19</centroidX>
			<centroidY>27</centroidY>
		</spatialEntity>
		<spatialEntity spatialType="region" scaleAndSubsystem="Cellular.Embryo">
			<clusteredness>1</clusteredness>
			<density>0.5</density>
			<area>1</area>
			<perimeter>4</perimeter>
			<distanceFromOrigin>25.93260495977988</distanceFromOrigin>
			<angle>0</angle>
			<triangleMeasure>0</triangleMeasure>
			<rectangleMeasure>0</rectangleMeasure>
			<circleMeasure>0</circleMeasure>
			<centroidX>35</centroidX>
			<centroidY>2</centroidY>
		</spatialEntity>
		<spatialEntity spatialType="region" scaleAndSubsystem="Intracellular.CDK1">
			<clusteredness>1</clusteredness>
			<density>0.3199952967026655</density>
			<area>1</area>
			<perimeter>4</perimeter>
			<distanceFromOrigin>10.79351657246145</distanceFromOrigin>
			<angle>0</angle>
			<triangleMeasure>0</triangleMeasure>
			<rectangleMeasure>0</rectangleMeasure>
			<circleMeasure>0</circleMeasure>
			<centroidX>24</centroidX>
			<centroidY>37</centroidY>
		</spatialEntity>
		<spatialEntity spatialType="region" scaleAndSubsystem="Intracellular.CDK1">
			<clusteredness>1</clusteredness>
			<density>0.3199952967026655</density>
			<area>1</area>
			<perimeter>4</perimeter>
			<distanceFromOrigin>15.11621645783097</distanceFromOrigin>
			<angle>0</angle>
			<triangleMeasure>0</triangleMeasure>
			<rectangleMeasure>0</rectangleMeasure>
			<circleMeasure>0</circleMeasure>
			<centroidX>14</centroidX>
			<centroidY>35</centroidY>
		</spatialEntity>
		<spatialEntity spatialType="region" scaleAndSubsystem="Intracellular.CDK1">
			<clusteredness>1</clusteredness>
			<density>0.3199952967026655</density>
			<area>1</area>
			<perimeter>4</perimeter>
			<distanceFromOrigin>7.516648189186454</distanceFromOrigin>
			<angle>0</angle>
			<triangleMeasure>0</triangleMeasure>
			<rectangleMeasure>0</rectangleMeasure>
			<circleMeasure>0</circleMeasure>
			<centroidX>19</centroidX>
			<centroidY>27</centroidY>
		</spatialEntity>
		<spatialEntity spatialType="region" scaleAndSubsystem="Intracellular.CDK1">
			<clusteredness>1</clusteredness>
			<density>0.3199952967026655</density>
			<area>1</area>
			<perimeter>4</perimeter>
			<distanceFromOrigin>25.93260495977988</distanceFromOrigin>
			<angle>0</angle>
			<triangleMeasure>0</triangleMeasure>
			<rectangleMeasure>0</rectangleMeasure>
			<circleMeasure>0</circleMeasure>
			<centroidX>35</centroidX>
			<centroidY>2</centroidY>
		</spatialEntity>
		<spatialEntity spatialType="region" scaleAndSubsystem="Intracellular.Plk1">
			<clusteredness>1</clusteredness>
			<density>0.08778328241086474</density>
			<area>1</area>
			<perimeter>4</perimeter>
			<distanceFromOrigin>10.79351657246145</distanceFromOrigin>
			<angle>0</angle>
			<triangleMeasure>0</triangleMeasure>
			<rectangleMeasure>0</rectangleMeasure>
			<circleMeasure>0</circleMeasure>
			<centroidX>24</centroidX>
			<centroidY>37</centroidY>
		</spatialEntity>
		<spatialEntity spatialType="region" scaleAndSubsystem="Intracellular.Plk1">
			<clusteredness>1</clusteredness>
			<density>0.08778328241086474</density>
			<area>1</area>
			<perimeter>4</perimeter>
			<distanceFromOrigin>15.11621645783097</distanceFromOrigin>
			<angle>0</angle>
			<triangleMeasure>0</triangleMeasure>
			<rectangleMeasure>0</rectangleMeasure>
			<circleMeasure>0</circleMeasure>
			<centroidX>14</centroidX>
			<centroidY>35</centroidY>
		</spatialEntity>
		<spatialEntity spatialType="region" scaleAndSubsystem="Intracellular.Plk1">
			<clusteredness>1</clusteredness>
			<density>0.08778328241086474</density>
			<area>1</area>
			<perimeter>4</perimeter>
			<distanceFromOrigin>7.516648189186454</distanceFromOrigin>
			<angle>0</angle>
			<triangleMeasure>0</triangleMeasure>
			<rectangleMeasure>0</rectangleMeasure>
			<circleMeasure>0</circleMeasure>
			<centroidX>19</centroidX>
			<centroidY>27</centroidY>
		</spatialEntity>
		<spatialEntity spatialType="region" scaleAndSubsystem="Intracellular.Plk1">
			<clusteredness>1</clusteredness>
			<density>0.08778328241086474</density>
			<area>1</area>
			<perimeter>4</perimeter>
			<distanceFromOrigin>25.93260495977988</distanceFromOrigin>
			<angle>0</angle>
			<triangleMeasure>0</triangleMeasure>
			<rectangleMeasure>0</rectangleMeasure>
			<circleMeasure>0</circleMeasure>
			<centroidX>35</centroidX>
			<centroidY>2</centroidY>
		</spatialEntity>
		<spatialEntity spatialType="region" scaleAndSubsystem="Intracellular.APC">
			<clusteredness>1</clusteredness>
			<density>0.1535960029153263</density>
			<area>1</area>
			<perimeter>4</perimeter>
			<distanceFromOrigin>10.79351657246145</distanceFromOrigin>
			<angle>0</angle>
			<triangleMeasure>0</triangleMeasure>
			<rectangleMeasure>0</rectangleMeasure>
			<circleMeasure>0</circleMeasure>
			<centroidX>24</centroidX>
			<centroidY>37</centroidY>
		</spatialEntity>
		<spatialEntity spatialType="region" scaleAndSubsystem="Intracellular.APC">
			<clusteredness>1</clusteredness>
			<density>0.1535960029153263</density>
			<area>1</area>
			<perimeter>4</perimeter>
			<distanceFromOrigin>15.11621645783097</distanceFromOrigin>
			<angle>0</angle>
			<triangleMeasure>0</triangleMeasure>
			<rectangleMeasure>0</rectangleMeasure>
			<circleMeasure>0</circleMeasure>
			<centroidX>14</centroidX>
			<centroidY>35</centroidY>
		</spatialEntity>
		<spatialEntity spatialType="region" scaleAndSubsystem="Intracellular.APC">
			<clusteredness>1</clusteredness>
			<density>0.1535960029153263</density>
			<area>1</area>
			<perimeter>4</perimeter>
			<distanceFromOrigin>7.516648189186454</distanceFromOrigin>
			<angle>0</angle>
			<triangleMeasure>0</triangleMeasure>
			<rectangleMeasure>0</rectangleMeasure>
			<circleMeasure>0</circleMeasure>
			<centroidX>19</centroidX>
			<centroidY>27</centroidY>
		</spatialEntity>
		<spatialEntity spatialType="region" scaleAndSubsystem="Intracellular.APC">
			<clusteredness>1</clusteredness>
			<density>0.1535960029153263</density>
			<area>1</area>
			<perimeter>4</perimeter>
			<distanceFromOrigin>25.93260495977988</distanceFromOrigin>
			<angle>0</angle>
			<triangleMeasure>0</triangleMeasure>
			<rectangleMeasure>0</rectangleMeasure>
			<circleMeasure>0</circleMeasure>
			<centroidX>35</centroidX>
			<centroidY>2</centroidY>
		</spatialEntity>
		<numericStateVariable scaleAndSubsystem="Intracellular.APC">
			<name>avgClusterednessRegions</name>
			<value>0.04402148235947017</value>
		</numericStateVariable>
		<numericStateVariable scaleAndSubsystem="Intracellular.CDK1">
			<name>avgClusterednessRegions</name>
			<value>0.04402148235947017</value>
		</numericStateVariable>
		<numericStateVariable scaleAndSubsystem="Intracellular.Plk1">
			<name>avgClusterednessRegions</name>
			<value>0.04402148235947017</value>
		</numericStateVariable>
		<numericStateVariable scaleAndSubsystem="Cellular.Embryo">
			<name>avgClusterednessRegions</name>
			<value>0.04402148235947017</value>
		</numericStateVariable>
		<numericStateVariable scaleAndSubsystem="Intracellular.APC">
			<name>avgDensityRegions</name>
			<value>0.1535960029153263</value>
		</numericStateVariable>
		<numericStateVariable scaleAndSubsystem="Intracellular.CDK1">
			<name>avgDensityRegions</name>
			<value>0.3199952967026655</value>
		</numericStateVariable>
		<numericStateVariable scaleAndSubsystem="Intracellular.Plk1">
			<name>avgDensityRegions</name>
			<value>0.08778328241086474</value>
		</numericStateVariable>
		<numericStateVariable scaleAndSubsystem="Cellular.Embryo">
			<name>avgDensityRegions</name>
			<value>0.5</value>
		</numericStateVariable>
	</timepoint>
	<timepoint value="49">
		<spatialEntity spatialType="region" scaleAndSubsystem="Cellular.Embryo">
			<clusteredness>1</clusteredness>
			<density>0.5</density>
			<area>1</area>
			<perimeter>4</perimeter>
			<distanceFromOrigin>10.79351657246145</distanceFromOrigin>
			<angle>0</angle>
			<triangleMeasure>0</triangleMeasure>
			<rectangleMeasure>0</rectangleMeasure>
			<circleMeasure>0</circleMeasure>
			<centroidX>24</centroidX>
			<centroidY>37</centroidY>
		</spatialEntity>
		<spatialEntity spatialType="region" scaleAndSubsystem="Cellular.Embryo">
			<clusteredness>1</clusteredness>
			<density>0.5</density>
			<area>1</area>
			<perimeter>4</perimeter>
			<distanceFromOrigin>15.11621645783097</distanceFromOrigin>
			<angle>0</angle>
			<triangleMeasure>0</triangleMeasure>
			<rectangleMeasure>0</rectangleMeasure>
			<circleMeasure>0</circleMeasure>
			<centroidX>14</centroidX>
			<centroidY>35</centroidY>
		</spatialEntity>
		<spatialEntity spatialType="region" scaleAndSubsystem="Cellular.Embryo">
			<clusteredness>1</clusteredness>
			<density>0.5</density>
			<area>1</area>
			<perimeter>4</perimeter>
			<distanceFromOrigin>6.670832032063167</distanceFromOrigin>
			<angle>0</angle>
			<triangleMeasure>0</triangleMeasure>
			<rectangleMeasure>0</rectangleMeasure>
			<circleMeasure>0</circleMeasure>
			<centroidX>20</centroidX>
			<centroidY>28</centroidY>
		</spatialEntity>
		<spatialEntity spatialType="region" scaleAndSubsystem="Cellular.Embryo">
			<clusteredness>1</clusteredness>
			<density>0.5</density>
			<area>1</area>
			<perimeter>4</perimeter>
			<distanceFromOrigin>25.62225595063791</distanceFromOrigin>
			<angle>0</angle>
			<triangleMeasure>0</triangleMeasure>
			<rectangleMeasure>0</rectangleMeasure>
			<circleMeasure>0</circleMeasure>
			<centroidX>34</centroidX>
			<centroidY>2</centroidY>
		</spatialEntity>
		<spatialEntity spatialType="region" scaleAndSubsystem="Intracellular.CDK1">
			<clusteredness>1</clusteredness>
			<density>0.3395908430510876</density>
			<area>1</area>
			<perimeter>4</perimeter>
			<distanceFromOrigin>10.79351657246145</distanceFromOrigin>
			<angle>0</angle>
			<triangleMeasure>0</triangleMeasure>
			<rectangleMeasure>0</rectangleMeasure>
			<circleMeasure>0</circleMeasure>
			<centroidX>24</centroidX>
			<centroidY>37</centroidY>
		</spatialEntity>
		<spatialEntity spatialType="region" scaleAndSubsystem="Intracellular.CDK1">
			<clusteredness>1</clusteredness>
			<density>0.3395908430510876</density>
			<area>1</area>
			<perimeter>4</perimeter>
			<distanceFromOrigin>15.11621645783097</distanceFromOrigin>
			<angle>0</angle>
			<triangleMeasure>0</triangleMeasure>
			<rectangleMeasure>0</rectangleMeasure>
			<circleMeasure>0</circleMeasure>
			<centroidX>14</centroidX>
			<centroidY>35</centroidY>
		</spatialEntity>
		<spatialEntity spatialType="region" scaleAndSubsystem="Intracellular.CDK1">
			<clusteredness>1</clusteredness>
			<density>0.3395908430510876</density>
			<area>1</area>
			<perimeter>4</perimeter>
			<distanceFromOrigin>6.670832032063167</distanceFromOrigin>
			<angle>0</angle>
			<triangleMeasure>0</triangleMeasure>
			<rectangleMeasure>0</rectangleMeasure>
			<circleMeasure>0</circleMeasure>
			<centroidX>20</centroidX>
			<centroidY>28</centroidY>
		</spatialEntity>
		<spatialEntity spatialType="region" scaleAndSubsystem="Intracellular.CDK1">
			<clusteredness>1</clusteredness>
			<density>0.3395908430510876</density>
			<area>1</area>
			<perimeter>4</perimeter>
			<distanceFromOrigin>25.62225595063791</distanceFromOrigin>
			<angle>0</angle>
			<triangleMeasure>0</triangleMeasure>
			<rectangleMeasure>0</rectangleMeasure>
			<circleMeasure>0</circleMeasure>
			<centroidX>34</centroidX>
			<centroidY>2</centroidY>
		</spatialEntity>
		<spatialEntity spatialType="region" scaleAndSubsystem="Intracellular.Plk1">
			<clusteredness>1</clusteredness>
			<density>0.09205839867685356</density>
			<area>1</area>
			<perimeter>4</perimeter>
			<distanceFromOrigin>10.79351657246145</distanceFromOrigin>
			<angle>0</angle>
			<triangleMeasure>0</triangleMeasure>
			<rectangleMeasure>0</rectangleMeasure>
			<circleMeasure>0</circleMeasure>
			<centroidX>24</centroidX>
			<centroidY>37</centroidY>
		</spatialEntity>
		<spatialEntity spatialType="region" scaleAndSubsystem="Intracellular.Plk1">
			<clusteredness>1</clusteredness>
			<density>0.09205839867685356</density>
			<area>1</area>
			<perimeter>4</perimeter>
			<distanceFromOrigin>15.11621645783097</distanceFromOrigin>
			<angle>0</angle>
			<triangleMeasure>0</triangleMeasure>
			<rectangleMeasure>0</rectangleMeasure>
			<circleMeasure>0</circleMeasure>
			<centroidX>14</centroidX>
			<centroidY>35</centroidY>
		</spatialEntity>
		<spatialEntity spatialType="region" scaleAndSubsystem="Intracellular.Plk1">
			<clusteredness>1</clusteredness>
			<density>0.09205839867685356</density>
			<area>1</area>
			<perimeter>4</perimeter>
			<distanceFromOrigin>6.670832032063167</distanceFromOrigin>
			<angle>0</angle>
			<triangleMeasure>0</triangleMeasure>
			<rectangleMeasure>0</rectangleMeasure>
			<circleMeasure>0</circleMeasure>
			<centroidX>20</centroidX>
			<centroidY>28</centroidY>
		</spatialEntity>
		<spatialEntity spatialType="region" scaleAndSubsystem="Intracellular.Plk1">
			<clusteredness>1</clusteredness>
			<density>0.09205839867685356</density>
			<area>1</area>
			<perimeter>4</perimeter>
			<distanceFromOrigin>25.62225595063791</distanceFromOrigin>
			<angle>0</angle>
			<triangleMeasure>0</triangleMeasure>
			<rectangleMeasure>0</rectangleMeasure>
			<circleMeasure>0</circleMeasure>
			<centroidX>34</centroidX>
			<centroidY>2</centroidY>
		</spatialEntity>
		<spatialEntity spatialType="region" scaleAndSubsystem="Intracellular.APC">
			<clusteredness>1</clusteredness>
			<density>0.1257547565535003</density>
			<area>1</area>
			<perimeter>4</perimeter>
			<distanceFromOrigin>10.79351657246145</distanceFromOrigin>
			<angle>0</angle>
			<triangleMeasure>0</triangleMeasure>
			<rectangleMeasure>0</rectangleMeasure>
			<circleMeasure>0</circleMeasure>
			<centroidX>24</centroidX>
			<centroidY>37</centroidY>
		</spatialEntity>
		<spatialEntity spatialType="region" scaleAndSubsystem="Intracellular.APC">
			<clusteredness>1</clusteredness>
			<density>0.1257547565535003</density>
			<area>1</area>
			<perimeter>4</perimeter>
			<distanceFromOrigin>15.11621645783097</distanceFromOrigin>
			<angle>0</angle>
			<triangleMeasure>0</triangleMeasure>
			<rectangleMeasure>0</rectangleMeasure>
			<circleMeasure>0</circleMeasure>
			<centroidX>14</centroidX>
			<centroidY>35</centroidY>
		</spatialEntity>
		<spatialEntity spatialType="region" scaleAndSubsystem="Intracellular.APC">
			<clusteredness>1</clusteredness>
			<density>0.1257547565535003</density>
			<area>1</area>
			<perimeter>4</perimeter>
			<distanceFromOrigin>6.670832032063167</distanceFromOrigin>
			<angle>0</angle>
			<triangleMeasure>0</triangleMeasure>
			<rectangleMeasure>0</rectangleMeasure>
			<circleMeasure>0</circleMeasure>
			<centroidX>20</centroidX>
			<centroidY>28</centroidY>
		</spatialEntity>
		<spatialEntity spatialType="region" scaleAndSubsystem="Intracellular.APC">
			<clusteredness>1</clusteredness>
			<density>0.1257547565535003</density>
			<area>1</area>
			<perimeter>4</perimeter>
			<distanceFromOrigin>25.62225595063791</distanceFromOrigin>
			<angle>0</angle>
			<triangleMeasure>0</triangleMeasure>
			<rectangleMeasure>0</rectangleMeasure>
			<circleMeasure>0</circleMeasure>
			<centroidX>34</centroidX>
			<centroidY>2</centroidY>
		</spatialEntity>
		<numericStateVariable scaleAndSubsystem="Intracellular.APC">
			<name>avgClusterednessRegions</name>
			<value>0.04484834544892899</value>
		</numericStateVariable>
		<numericStateVariable scaleAndSubsystem="Intracellular.CDK1">
			<name>avgClusterednessRegions</name>
			<value>0.04484834544892899</value>
		</numericStateVariable>
		<numericStateVariable scaleAndSubsystem="Intracellular.Plk1">
			<name>avgClusterednessRegions</name>
			<value>0.04484834544892899</value>
		</numericStateVariable>
		<numericStateVariable scaleAndSubsystem="Cellular.Embryo">
			<name>avgClusterednessRegions</name>
			<value>0.04484834544892899</value>
		</numericStateVariable>
		<numericStateVariable scaleAndSubsystem="Intracellular.APC">
			<name>avgDensityRegions</name>
			<value>0.1257547565535003</value>
		</numericStateVariable>
		<numericStateVariable scaleAndSubsystem="Intracellular.CDK1">
			<name>avgDensityRegions</name>
			<value>0.3395908430510876</value>
		</numericStateVariable>
		<numericStateVariable scaleAndSubsystem="Intracellular.Plk1">
			<name>avgDensityRegions</name>
			<value>0.09205839867685356</value>
		</numericStateVariable>
		<numericStateVariable scaleAndSubsystem="Cellular.Embryo">
			<name>avgDensityRegions</name>
			<value>0.5</value>
		</numericStateVariable>
	</timepoint>
	<timepoint value="50">
		<spatialEntity spatialType="region" scaleAndSubsystem="Cellular.Embryo">
			<clusteredness>1</clusteredness>
			<density>0.5</density>
			<area>1</area>
			<perimeter>4</perimeter>
			<distanceFromOrigin>10.79351657246145</distanceFromOrigin>
			<angle>0</angle>
			<triangleMeasure>0</triangleMeasure>
			<rectangleMeasure>0</rectangleMeasure>
			<circleMeasure>0</circleMeasure>
			<centroidX>24</centroidX>
			<centroidY>37</centroidY>
		</spatialEntity>
		<spatialEntity spatialType="region" scaleAndSubsystem="Cellular.Embryo">
			<clusteredness>1</clusteredness>
			<density>0.5</density>
			<area>1</area>
			<perimeter>4</perimeter>
			<distanceFromOrigin>15.11621645783097</distanceFromOrigin>
			<angle>0</angle>
			<triangleMeasure>0</triangleMeasure>
			<rectangleMeasure>0</rectangleMeasure>
			<circleMeasure>0</circleMeasure>
			<centroidX>14</centroidX>
			<centroidY>35</centroidY>
		</spatialEntity>
		<spatialEntity spatialType="region" scaleAndSubsystem="Cellular.Embryo">
			<clusteredness>1</clusteredness>
			<density>0.5</density>
			<area>1</area>
			<perimeter>4</perimeter>
			<distanceFromOrigin>6.670832032063167</distanceFromOrigin>
			<angle>0</angle>
			<triangleMeasure>0</triangleMeasure>
			<rectangleMeasure>0</rectangleMeasure>
			<circleMeasure>0</circleMeasure>
			<centroidX>20</centroidX>
			<centroidY>28</centroidY>
		</spatialEntity>
		<spatialEntity spatialType="region" scaleAndSubsystem="Cellular.Embryo">
			<clusteredness>1</clusteredness>
			<density>0.5</density>
			<area>1</area>
			<perimeter>4</perimeter>
			<distanceFromOrigin>25.62225595063791</distanceFromOrigin>
			<angle>0</angle>
			<triangleMeasure>0</triangleMeasure>
			<rectangleMeasure>0</rectangleMeasure>
			<circleMeasure>0</circleMeasure>
			<centroidX>34</centroidX>
			<centroidY>2</centroidY>
		</spatialEntity>
		<spatialEntity spatialType="region" scaleAndSubsystem="Intracellular.CDK1">
			<clusteredness>1</clusteredness>
			<density>0.3591863893995098</density>
			<area>1</area>
			<perimeter>4</perimeter>
			<distanceFromOrigin>10.79351657246145</distanceFromOrigin>
			<angle>0</angle>
			<triangleMeasure>0</triangleMeasure>
			<rectangleMeasure>0</rectangleMeasure>
			<circleMeasure>0</circleMeasure>
			<centroidX>24</centroidX>
			<centroidY>37</centroidY>
		</spatialEntity>
		<spatialEntity spatialType="region" scaleAndSubsystem="Intracellular.CDK1">
			<clusteredness>1</clusteredness>
			<density>0.3591863893995098</density>
			<area>1</area>
			<perimeter>4</perimeter>
			<distanceFromOrigin>15.11621645783097</distanceFromOrigin>
			<angle>0</angle>
			<triangleMeasure>0</triangleMeasure>
			<rectangleMeasure>0</rectangleMeasure>
			<circleMeasure>0</circleMeasure>
			<centroidX>14</centroidX>
			<centroidY>35</centroidY>
		</spatialEntity>
		<spatialEntity spatialType="region" scaleAndSubsystem="Intracellular.CDK1">
			<clusteredness>1</clusteredness>
			<density>0.3591863893995098</density>
			<area>1</area>
			<perimeter>4</perimeter>
			<distanceFromOrigin>6.670832032063167</distanceFromOrigin>
			<angle>0</angle>
			<triangleMeasure>0</triangleMeasure>
			<rectangleMeasure>0</rectangleMeasure>
			<circleMeasure>0</circleMeasure>
			<centroidX>20</centroidX>
			<centroidY>28</centroidY>
		</spatialEntity>
		<spatialEntity spatialType="region" scaleAndSubsystem="Intracellular.CDK1">
			<clusteredness>1</clusteredness>
			<density>0.3591863893995098</density>
			<area>1</area>
			<perimeter>4</perimeter>
			<distanceFromOrigin>25.62225595063791</distanceFromOrigin>
			<angle>0</angle>
			<triangleMeasure>0</triangleMeasure>
			<rectangleMeasure>0</rectangleMeasure>
			<circleMeasure>0</circleMeasure>
			<centroidX>34</centroidX>
			<centroidY>2</centroidY>
		</spatialEntity>
		<spatialEntity spatialType="region" scaleAndSubsystem="Intracellular.Plk1">
			<clusteredness>1</clusteredness>
			<density>0.1062727161482269</density>
			<area>1</area>
			<perimeter>4</perimeter>
			<distanceFromOrigin>10.79351657246145</distanceFromOrigin>
			<angle>0</angle>
			<triangleMeasure>0</triangleMeasure>
			<rectangleMeasure>0</rectangleMeasure>
			<circleMeasure>0</circleMeasure>
			<centroidX>24</centroidX>
			<centroidY>37</centroidY>
		</spatialEntity>
		<spatialEntity spatialType="region" scaleAndSubsystem="Intracellular.Plk1">
			<clusteredness>1</clusteredness>
			<density>0.1062727161482269</density>
			<area>1</area>
			<perimeter>4</perimeter>
			<distanceFromOrigin>15.11621645783097</distanceFromOrigin>
			<angle>0</angle>
			<triangleMeasure>0</triangleMeasure>
			<rectangleMeasure>0</rectangleMeasure>
			<circleMeasure>0</circleMeasure>
			<centroidX>14</centroidX>
			<centroidY>35</centroidY>
		</spatialEntity>
		<spatialEntity spatialType="region" scaleAndSubsystem="Intracellular.Plk1">
			<clusteredness>1</clusteredness>
			<density>0.1062727161482269</density>
			<area>1</area>
			<perimeter>4</perimeter>
			<distanceFromOrigin>6.670832032063167</distanceFromOrigin>
			<angle>0</angle>
			<triangleMeasure>0</triangleMeasure>
			<rectangleMeasure>0</rectangleMeasure>
			<circleMeasure>0</circleMeasure>
			<centroidX>20</centroidX>
			<centroidY>28</centroidY>
		</spatialEntity>
		<spatialEntity spatialType="region" scaleAndSubsystem="Intracellular.Plk1">
			<clusteredness>1</clusteredness>
			<density>0.1062727161482269</density>
			<area>1</area>
			<perimeter>4</perimeter>
			<distanceFromOrigin>25.62225595063791</distanceFromOrigin>
			<angle>0</angle>
			<triangleMeasure>0</triangleMeasure>
			<rectangleMeasure>0</rectangleMeasure>
			<circleMeasure>0</circleMeasure>
			<centroidX>34</centroidX>
			<centroidY>2</centroidY>
		</spatialEntity>
		<spatialEntity spatialType="region" scaleAndSubsystem="Intracellular.APC">
			<clusteredness>1</clusteredness>
			<density>0.1029614841236788</density>
			<area>1</area>
			<perimeter>4</perimeter>
			<distanceFromOrigin>10.79351657246145</distanceFromOrigin>
			<angle>0</angle>
			<triangleMeasure>0</triangleMeasure>
			<rectangleMeasure>0</rectangleMeasure>
			<circleMeasure>0</circleMeasure>
			<centroidX>24</centroidX>
			<centroidY>37</centroidY>
		</spatialEntity>
		<spatialEntity spatialType="region" scaleAndSubsystem="Intracellular.APC">
			<clusteredness>1</clusteredness>
			<density>0.1029614841236788</density>
			<area>1</area>
			<perimeter>4</perimeter>
			<distanceFromOrigin>15.11621645783097</distanceFromOrigin>
			<angle>0</angle>
			<triangleMeasure>0</triangleMeasure>
			<rectangleMeasure>0</rectangleMeasure>
			<circleMeasure>0</circleMeasure>
			<centroidX>14</centroidX>
			<centroidY>35</centroidY>
		</spatialEntity>
		<spatialEntity spatialType="region" scaleAndSubsystem="Intracellular.APC">
			<clusteredness>1</clusteredness>
			<density>0.1029614841236788</density>
			<area>1</area>
			<perimeter>4</perimeter>
			<distanceFromOrigin>6.670832032063167</distanceFromOrigin>
			<angle>0</angle>
			<triangleMeasure>0</triangleMeasure>
			<rectangleMeasure>0</rectangleMeasure>
			<circleMeasure>0</circleMeasure>
			<centroidX>20</centroidX>
			<centroidY>28</centroidY>
		</spatialEntity>
		<spatialEntity spatialType="region" scaleAndSubsystem="Intracellular.APC">
			<clusteredness>1</clusteredness>
			<density>0.1029614841236788</density>
			<area>1</area>
			<perimeter>4</perimeter>
			<distanceFromOrigin>25.62225595063791</distanceFromOrigin>
			<angle>0</angle>
			<triangleMeasure>0</triangleMeasure>
			<rectangleMeasure>0</rectangleMeasure>
			<circleMeasure>0</circleMeasure>
			<centroidX>34</centroidX>
			<centroidY>2</centroidY>
		</spatialEntity>
		<numericStateVariable scaleAndSubsystem="Intracellular.APC">
			<name>avgClusterednessRegions</name>
			<value>0.04484834544892899</value>
		</numericStateVariable>
		<numericStateVariable scaleAndSubsystem="Intracellular.CDK1">
			<name>avgClusterednessRegions</name>
			<value>0.04484834544892899</value>
		</numericStateVariable>
		<numericStateVariable scaleAndSubsystem="Intracellular.Plk1">
			<name>avgClusterednessRegions</name>
			<value>0.04484834544892899</value>
		</numericStateVariable>
		<numericStateVariable scaleAndSubsystem="Cellular.Embryo">
			<name>avgClusterednessRegions</name>
			<value>0.04484834544892899</value>
		</numericStateVariable>
		<numericStateVariable scaleAndSubsystem="Intracellular.APC">
			<name>avgDensityRegions</name>
			<value>0.1029614841236788</value>
		</numericStateVariable>
		<numericStateVariable scaleAndSubsystem="Intracellular.CDK1">
			<name>avgDensityRegions</name>
			<value>0.3591863893995098</value>
		</numericStateVariable>
		<numericStateVariable scaleAndSubsystem="Intracellular.Plk1">
			<name>avgDensityRegions</name>
			<value>0.1062727161482269</value>
		</numericStateVariable>
		<numericStateVariable scaleAndSubsystem="Cellular.Embryo">
			<name>avgDensityRegions</name>
			<value>0.5</value>
		</numericStateVariable>
	</timepoint>
	<timepoint value="51">
		<spatialEntity spatialType="region" scaleAndSubsystem="Cellular.Embryo">
			<clusteredness>1</clusteredness>
			<density>0.5</density>
			<area>1</area>
			<perimeter>4</perimeter>
			<distanceFromOrigin>10.79351657246145</distanceFromOrigin>
			<angle>0</angle>
			<triangleMeasure>0</triangleMeasure>
			<rectangleMeasure>0</rectangleMeasure>
			<circleMeasure>0</circleMeasure>
			<centroidX>24</centroidX>
			<centroidY>37</centroidY>
		</spatialEntity>
		<spatialEntity spatialType="region" scaleAndSubsystem="Cellular.Embryo">
			<clusteredness>1</clusteredness>
			<density>0.5</density>
			<area>1</area>
			<perimeter>4</perimeter>
			<distanceFromOrigin>15.11621645783097</distanceFromOrigin>
			<angle>0</angle>
			<triangleMeasure>0</triangleMeasure>
			<rectangleMeasure>0</rectangleMeasure>
			<circleMeasure>0</circleMeasure>
			<centroidX>14</centroidX>
			<centroidY>35</centroidY>
		</spatialEntity>
		<spatialEntity spatialType="region" scaleAndSubsystem="Cellular.Embryo">
			<clusteredness>1</clusteredness>
			<density>0.5</density>
			<area>1</area>
			<perimeter>4</perimeter>
			<distanceFromOrigin>6.96419413859206</distanceFromOrigin>
			<angle>0</angle>
			<triangleMeasure>0</triangleMeasure>
			<rectangleMeasure>0</rectangleMeasure>
			<circleMeasure>0</circleMeasure>
			<centroidX>20</centroidX>
			<centroidY>29</centroidY>
		</spatialEntity>
		<spatialEntity spatialType="region" scaleAndSubsystem="Cellular.Embryo">
			<clusteredness>1</clusteredness>
			<density>0.5</density>
			<area>1</area>
			<perimeter>4</perimeter>
			<distanceFromOrigin>25.62225595063791</distanceFromOrigin>
			<angle>0</angle>
			<triangleMeasure>0</triangleMeasure>
			<rectangleMeasure>0</rectangleMeasure>
			<circleMeasure>0</circleMeasure>
			<centroidX>34</centroidX>
			<centroidY>2</centroidY>
		</spatialEntity>
		<spatialEntity spatialType="region" scaleAndSubsystem="Intracellular.CDK1">
			<clusteredness>1</clusteredness>
			<density>0.378781935747932</density>
			<area>1</area>
			<perimeter>4</perimeter>
			<distanceFromOrigin>10.79351657246145</distanceFromOrigin>
			<angle>0</angle>
			<triangleMeasure>0</triangleMeasure>
			<rectangleMeasure>0</rectangleMeasure>
			<circleMeasure>0</circleMeasure>
			<centroidX>24</centroidX>
			<centroidY>37</centroidY>
		</spatialEntity>
		<spatialEntity spatialType="region" scaleAndSubsystem="Intracellular.CDK1">
			<clusteredness>1</clusteredness>
			<density>0.378781935747932</density>
			<area>1</area>
			<perimeter>4</perimeter>
			<distanceFromOrigin>15.11621645783097</distanceFromOrigin>
			<angle>0</angle>
			<triangleMeasure>0</triangleMeasure>
			<rectangleMeasure>0</rectangleMeasure>
			<circleMeasure>0</circleMeasure>
			<centroidX>14</centroidX>
			<centroidY>35</centroidY>
		</spatialEntity>
		<spatialEntity spatialType="region" scaleAndSubsystem="Intracellular.CDK1">
			<clusteredness>1</clusteredness>
			<density>0.378781935747932</density>
			<area>1</area>
			<perimeter>4</perimeter>
			<distanceFromOrigin>6.96419413859206</distanceFromOrigin>
			<angle>0</angle>
			<triangleMeasure>0</triangleMeasure>
			<rectangleMeasure>0</rectangleMeasure>
			<circleMeasure>0</circleMeasure>
			<centroidX>20</centroidX>
			<centroidY>29</centroidY>
		</spatialEntity>
		<spatialEntity spatialType="region" scaleAndSubsystem="Intracellular.CDK1">
			<clusteredness>1</clusteredness>
			<density>0.378781935747932</density>
			<area>1</area>
			<perimeter>4</perimeter>
			<distanceFromOrigin>25.62225595063791</distanceFromOrigin>
			<angle>0</angle>
			<triangleMeasure>0</triangleMeasure>
			<rectangleMeasure>0</rectangleMeasure>
			<circleMeasure>0</circleMeasure>
			<centroidX>34</centroidX>
			<centroidY>2</centroidY>
		</spatialEntity>
		<spatialEntity spatialType="region" scaleAndSubsystem="Intracellular.Plk1">
			<clusteredness>1</clusteredness>
			<density>0.132100512934666</density>
			<area>1</area>
			<perimeter>4</perimeter>
			<distanceFromOrigin>10.79351657246145</distanceFromOrigin>
			<angle>0</angle>
			<triangleMeasure>0</triangleMeasure>
			<rectangleMeasure>0</rectangleMeasure>
			<circleMeasure>0</circleMeasure>
			<centroidX>24</centroidX>
			<centroidY>37</centroidY>
		</spatialEntity>
		<spatialEntity spatialType="region" scaleAndSubsystem="Intracellular.Plk1">
			<clusteredness>1</clusteredness>
			<density>0.132100512934666</density>
			<area>1</area>
			<perimeter>4</perimeter>
			<distanceFromOrigin>15.11621645783097</distanceFromOrigin>
			<angle>0</angle>
			<triangleMeasure>0</triangleMeasure>
			<rectangleMeasure>0</rectangleMeasure>
			<circleMeasure>0</circleMeasure>
			<centroidX>14</centroidX>
			<centroidY>35</centroidY>
		</spatialEntity>
		<spatialEntity spatialType="region" scaleAndSubsystem="Intracellular.Plk1">
			<clusteredness>1</clusteredness>
			<density>0.132100512934666</density>
			<area>1</area>
			<perimeter>4</perimeter>
			<distanceFromOrigin>6.96419413859206</distanceFromOrigin>
			<angle>0</angle>
			<triangleMeasure>0</triangleMeasure>
			<rectangleMeasure>0</rectangleMeasure>
			<circleMeasure>0</circleMeasure>
			<centroidX>20</centroidX>
			<centroidY>29</centroidY>
		</spatialEntity>
		<spatialEntity spatialType="region" scaleAndSubsystem="Intracellular.Plk1">
			<clusteredness>1</clusteredness>
			<density>0.132100512934666</density>
			<area>1</area>
			<perimeter>4</perimeter>
			<distanceFromOrigin>25.62225595063791</distanceFromOrigin>
			<angle>0</angle>
			<triangleMeasure>0</triangleMeasure>
			<rectangleMeasure>0</rectangleMeasure>
			<circleMeasure>0</circleMeasure>
			<centroidX>34</centroidX>
			<centroidY>2</centroidY>
		</spatialEntity>
		<spatialEntity spatialType="region" scaleAndSubsystem="Intracellular.APC">
			<clusteredness>1</clusteredness>
			<density>0.08430793612611059</density>
			<area>1</area>
			<perimeter>4</perimeter>
			<distanceFromOrigin>10.79351657246145</distanceFromOrigin>
			<angle>0</angle>
			<triangleMeasure>0</triangleMeasure>
			<rectangleMeasure>0</rectangleMeasure>
			<circleMeasure>0</circleMeasure>
			<centroidX>24</centroidX>
			<centroidY>37</centroidY>
		</spatialEntity>
		<spatialEntity spatialType="region" scaleAndSubsystem="Intracellular.APC">
			<clusteredness>1</clusteredness>
			<density>0.08430793612611059</density>
			<area>1</area>
			<perimeter>4</perimeter>
			<distanceFromOrigin>15.11621645783097</distanceFromOrigin>
			<angle>0</angle>
			<triangleMeasure>0</triangleMeasure>
			<rectangleMeasure>0</rectangleMeasure>
			<circleMeasure>0</circleMeasure>
			<centroidX>14</centroidX>
			<centroidY>35</centroidY>
		</spatialEntity>
		<spatialEntity spatialType="region" scaleAndSubsystem="Intracellular.APC">
			<clusteredness>1</clusteredness>
			<density>0.08430793612611059</density>
			<area>1</area>
			<perimeter>4</perimeter>
			<distanceFromOrigin>6.96419413859206</distanceFromOrigin>
			<angle>0</angle>
			<triangleMeasure>0</triangleMeasure>
			<rectangleMeasure>0</rectangleMeasure>
			<circleMeasure>0</circleMeasure>
			<centroidX>20</centroidX>
			<centroidY>29</centroidY>
		</spatialEntity>
		<spatialEntity spatialType="region" scaleAndSubsystem="Intracellular.APC">
			<clusteredness>1</clusteredness>
			<density>0.08430793612611059</density>
			<area>1</area>
			<perimeter>4</perimeter>
			<distanceFromOrigin>25.62225595063791</distanceFromOrigin>
			<angle>0</angle>
			<triangleMeasure>0</triangleMeasure>
			<rectangleMeasure>0</rectangleMeasure>
			<circleMeasure>0</circleMeasure>
			<centroidX>34</centroidX>
			<centroidY>2</centroidY>
		</spatialEntity>
		<numericStateVariable scaleAndSubsystem="Intracellular.APC">
			<name>avgClusterednessRegions</name>
			<value>0.04510277213305438</value>
		</numericStateVariable>
		<numericStateVariable scaleAndSubsystem="Intracellular.CDK1">
			<name>avgClusterednessRegions</name>
			<value>0.04510277213305438</value>
		</numericStateVariable>
		<numericStateVariable scaleAndSubsystem="Intracellular.Plk1">
			<name>avgClusterednessRegions</name>
			<value>0.04510277213305438</value>
		</numericStateVariable>
		<numericStateVariable scaleAndSubsystem="Cellular.Embryo">
			<name>avgClusterednessRegions</name>
			<value>0.04510277213305438</value>
		</numericStateVariable>
		<numericStateVariable scaleAndSubsystem="Intracellular.APC">
			<name>avgDensityRegions</name>
			<value>0.08430793612611059</value>
		</numericStateVariable>
		<numericStateVariable scaleAndSubsystem="Intracellular.CDK1">
			<name>avgDensityRegions</name>
			<value>0.378781935747932</value>
		</numericStateVariable>
		<numericStateVariable scaleAndSubsystem="Intracellular.Plk1">
			<name>avgDensityRegions</name>
			<value>0.132100512934666</value>
		</numericStateVariable>
		<numericStateVariable scaleAndSubsystem="Cellular.Embryo">
			<name>avgDensityRegions</name>
			<value>0.5</value>
		</numericStateVariable>
	</timepoint>
	<timepoint value="52">
		<spatialEntity spatialType="region" scaleAndSubsystem="Cellular.Embryo">
			<clusteredness>1</clusteredness>
			<density>0.5</density>
			<area>1</area>
			<perimeter>4</perimeter>
			<distanceFromOrigin>11.76860229593982</distanceFromOrigin>
			<angle>0</angle>
			<triangleMeasure>0</triangleMeasure>
			<rectangleMeasure>0</rectangleMeasure>
			<circleMeasure>0</circleMeasure>
			<centroidX>24</centroidX>
			<centroidY>38</centroidY>
		</spatialEntity>
		<spatialEntity spatialType="region" scaleAndSubsystem="Cellular.Embryo">
			<clusteredness>1</clusteredness>
			<density>0.5</density>
			<area>1</area>
			<perimeter>4</perimeter>
			<distanceFromOrigin>15.11621645783097</distanceFromOrigin>
			<angle>0</angle>
			<triangleMeasure>0</triangleMeasure>
			<rectangleMeasure>0</rectangleMeasure>
			<circleMeasure>0</circleMeasure>
			<centroidX>14</centroidX>
			<centroidY>35</centroidY>
		</spatialEntity>
		<spatialEntity spatialType="region" scaleAndSubsystem="Cellular.Embryo">
			<clusteredness>1</clusteredness>
			<density>0.5</density>
			<area>1</area>
			<perimeter>4</perimeter>
			<distanceFromOrigin>6.670832032063167</distanceFromOrigin>
			<angle>0</angle>
			<triangleMeasure>0</triangleMeasure>
			<rectangleMeasure>0</rectangleMeasure>
			<circleMeasure>0</circleMeasure>
			<centroidX>20</centroidX>
			<centroidY>28</centroidY>
		</spatialEntity>
		<spatialEntity spatialType="region" scaleAndSubsystem="Cellular.Embryo">
			<clusteredness>1</clusteredness>
			<density>0.5</density>
			<area>1</area>
			<perimeter>4</perimeter>
			<distanceFromOrigin>24.9899979991996</distanceFromOrigin>
			<angle>0</angle>
			<triangleMeasure>0</triangleMeasure>
			<rectangleMeasure>0</rectangleMeasure>
			<circleMeasure>0</circleMeasure>
			<centroidX>35</centroidX>
			<centroidY>3</centroidY>
		</spatialEntity>
		<spatialEntity spatialType="region" scaleAndSubsystem="Intracellular.CDK1">
			<clusteredness>1</clusteredness>
			<density>0.3983774820963542</density>
			<area>1</area>
			<perimeter>4</perimeter>
			<distanceFromOrigin>11.76860229593982</distanceFromOrigin>
			<angle>0</angle>
			<triangleMeasure>0</triangleMeasure>
			<rectangleMeasure>0</rectangleMeasure>
			<circleMeasure>0</circleMeasure>
			<centroidX>24</centroidX>
			<centroidY>38</centroidY>
		</spatialEntity>
		<spatialEntity spatialType="region" scaleAndSubsystem="Intracellular.CDK1">
			<clusteredness>1</clusteredness>
			<density>0.3983774820963542</density>
			<area>1</area>
			<perimeter>4</perimeter>
			<distanceFromOrigin>15.11621645783097</distanceFromOrigin>
			<angle>0</angle>
			<triangleMeasure>0</triangleMeasure>
			<rectangleMeasure>0</rectangleMeasure>
			<circleMeasure>0</circleMeasure>
			<centroidX>14</centroidX>
			<centroidY>35</centroidY>
		</spatialEntity>
		<spatialEntity spatialType="region" scaleAndSubsystem="Intracellular.CDK1">
			<clusteredness>1</clusteredness>
			<density>0.3983774820963542</density>
			<area>1</area>
			<perimeter>4</perimeter>
			<distanceFromOrigin>6.670832032063167</distanceFromOrigin>
			<angle>0</angle>
			<triangleMeasure>0</triangleMeasure>
			<rectangleMeasure>0</rectangleMeasure>
			<circleMeasure>0</circleMeasure>
			<centroidX>20</centroidX>
			<centroidY>28</centroidY>
		</spatialEntity>
		<spatialEntity spatialType="region" scaleAndSubsystem="Intracellular.CDK1">
			<clusteredness>1</clusteredness>
			<density>0.3983774820963542</density>
			<area>1</area>
			<perimeter>4</perimeter>
			<distanceFromOrigin>24.9899979991996</distanceFromOrigin>
			<angle>0</angle>
			<triangleMeasure>0</triangleMeasure>
			<rectangleMeasure>0</rectangleMeasure>
			<circleMeasure>0</circleMeasure>
			<centroidX>35</centroidX>
			<centroidY>3</centroidY>
		</spatialEntity>
		<spatialEntity spatialType="region" scaleAndSubsystem="Intracellular.Plk1">
			<clusteredness>1</clusteredness>
			<density>0.1706961987065334</density>
			<area>1</area>
			<perimeter>4</perimeter>
			<distanceFromOrigin>11.76860229593982</distanceFromOrigin>
			<angle>0</angle>
			<triangleMeasure>0</triangleMeasure>
			<rectangleMeasure>0</rectangleMeasure>
			<circleMeasure>0</circleMeasure>
			<centroidX>24</centroidX>
			<centroidY>38</centroidY>
		</spatialEntity>
		<spatialEntity spatialType="region" scaleAndSubsystem="Intracellular.Plk1">
			<clusteredness>1</clusteredness>
			<density>0.1706961987065334</density>
			<area>1</area>
			<perimeter>4</perimeter>
			<distanceFromOrigin>15.11621645783097</distanceFromOrigin>
			<angle>0</angle>
			<triangleMeasure>0</triangleMeasure>
			<rectangleMeasure>0</rectangleMeasure>
			<circleMeasure>0</circleMeasure>
			<centroidX>14</centroidX>
			<centroidY>35</centroidY>
		</spatialEntity>
		<spatialEntity spatialType="region" scaleAndSubsystem="Intracellular.Plk1">
			<clusteredness>1</clusteredness>
			<density>0.1706961987065334</density>
			<area>1</area>
			<perimeter>4</perimeter>
			<distanceFromOrigin>6.670832032063167</distanceFromOrigin>
			<angle>0</angle>
			<triangleMeasure>0</triangleMeasure>
			<rectangleMeasure>0</rectangleMeasure>
			<circleMeasure>0</circleMeasure>
			<centroidX>20</centroidX>
			<centroidY>28</centroidY>
		</spatialEntity>
		<spatialEntity spatialType="region" scaleAndSubsystem="Intracellular.Plk1">
			<clusteredness>1</clusteredness>
			<density>0.1706961987065334</density>
			<area>1</area>
			<perimeter>4</perimeter>
			<distanceFromOrigin>24.9899979991996</distanceFromOrigin>
			<angle>0</angle>
			<triangleMeasure>0</triangleMeasure>
			<rectangleMeasure>0</rectangleMeasure>
			<circleMeasure>0</circleMeasure>
			<centroidX>35</centroidX>
			<centroidY>3</centroidY>
		</spatialEntity>
		<spatialEntity spatialType="region" scaleAndSubsystem="Intracellular.APC">
			<clusteredness>1</clusteredness>
			<density>0.06910003213321461</density>
			<area>1</area>
			<perimeter>4</perimeter>
			<distanceFromOrigin>11.76860229593982</distanceFromOrigin>
			<angle>0</angle>
			<triangleMeasure>0</triangleMeasure>
			<rectangleMeasure>0</rectangleMeasure>
			<circleMeasure>0</circleMeasure>
			<centroidX>24</centroidX>
			<centroidY>38</centroidY>
		</spatialEntity>
		<spatialEntity spatialType="region" scaleAndSubsystem="Intracellular.APC">
			<clusteredness>1</clusteredness>
			<density>0.06910003213321461</density>
			<area>1</area>
			<perimeter>4</perimeter>
			<distanceFromOrigin>15.11621645783097</distanceFromOrigin>
			<angle>0</angle>
			<triangleMeasure>0</triangleMeasure>
			<rectangleMeasure>0</rectangleMeasure>
			<circleMeasure>0</circleMeasure>
			<centroidX>14</centroidX>
			<centroidY>35</centroidY>
		</spatialEntity>
		<spatialEntity spatialType="region" scaleAndSubsystem="Intracellular.APC">
			<clusteredness>1</clusteredness>
			<density>0.06910003213321461</density>
			<area>1</area>
			<perimeter>4</perimeter>
			<distanceFromOrigin>6.670832032063167</distanceFromOrigin>
			<angle>0</angle>
			<triangleMeasure>0</triangleMeasure>
			<rectangleMeasure>0</rectangleMeasure>
			<circleMeasure>0</circleMeasure>
			<centroidX>20</centroidX>
			<centroidY>28</centroidY>
		</spatialEntity>
		<spatialEntity spatialType="region" scaleAndSubsystem="Intracellular.APC">
			<clusteredness>1</clusteredness>
			<density>0.06910003213321461</density>
			<area>1</area>
			<perimeter>4</perimeter>
			<distanceFromOrigin>24.9899979991996</distanceFromOrigin>
			<angle>0</angle>
			<triangleMeasure>0</triangleMeasure>
			<rectangleMeasure>0</rectangleMeasure>
			<circleMeasure>0</circleMeasure>
			<centroidX>35</centroidX>
			<centroidY>3</centroidY>
		</spatialEntity>
		<numericStateVariable scaleAndSubsystem="Intracellular.APC">
			<name>avgClusterednessRegions</name>
			<value>0.04459370746869998</value>
		</numericStateVariable>
		<numericStateVariable scaleAndSubsystem="Intracellular.CDK1">
			<name>avgClusterednessRegions</name>
			<value>0.04459370746869998</value>
		</numericStateVariable>
		<numericStateVariable scaleAndSubsystem="Intracellular.Plk1">
			<name>avgClusterednessRegions</name>
			<value>0.04459370746869998</value>
		</numericStateVariable>
		<numericStateVariable scaleAndSubsystem="Cellular.Embryo">
			<name>avgClusterednessRegions</name>
			<value>0.04459370746869998</value>
		</numericStateVariable>
		<numericStateVariable scaleAndSubsystem="Intracellular.APC">
			<name>avgDensityRegions</name>
			<value>0.06910003213321461</value>
		</numericStateVariable>
		<numericStateVariable scaleAndSubsystem="Intracellular.CDK1">
			<name>avgDensityRegions</name>
			<value>0.3983774820963542</value>
		</numericStateVariable>
		<numericStateVariable scaleAndSubsystem="Intracellular.Plk1">
			<name>avgDensityRegions</name>
			<value>0.1706961987065334</value>
		</numericStateVariable>
		<numericStateVariable scaleAndSubsystem="Cellular.Embryo">
			<name>avgDensityRegions</name>
			<value>0.5</value>
		</numericStateVariable>
	</timepoint>
	<timepoint value="53">
		<spatialEntity spatialType="region" scaleAndSubsystem="Cellular.Embryo">
			<clusteredness>1</clusteredness>
			<density>0.5</density>
			<area>1</area>
			<perimeter>4</perimeter>
			<distanceFromOrigin>11.76860229593982</distanceFromOrigin>
			<angle>0</angle>
			<triangleMeasure>0</triangleMeasure>
			<rectangleMeasure>0</rectangleMeasure>
			<circleMeasure>0</circleMeasure>
			<centroidX>24</centroidX>
			<centroidY>38</centroidY>
		</spatialEntity>
		<spatialEntity spatialType="region" scaleAndSubsystem="Cellular.Embryo">
			<clusteredness>1</clusteredness>
			<density>0.5</density>
			<area>1</area>
			<perimeter>4</perimeter>
			<distanceFromOrigin>14.57737973711325</distanceFromOrigin>
			<angle>0</angle>
			<triangleMeasure>0</triangleMeasure>
			<rectangleMeasure>0</rectangleMeasure>
			<circleMeasure>0</circleMeasure>
			<centroidX>14</centroidX>
			<centroidY>34</centroidY>
		</spatialEntity>
		<spatialEntity spatialType="region" scaleAndSubsystem="Cellular.Embryo">
			<clusteredness>1</clusteredness>
			<density>0.5</density>
			<area>1</area>
			<perimeter>4</perimeter>
			<distanceFromOrigin>6.670832032063167</distanceFromOrigin>
			<angle>0</angle>
			<triangleMeasure>0</triangleMeasure>
			<rectangleMeasure>0</rectangleMeasure>
			<circleMeasure>0</circleMeasure>
			<centroidX>20</centroidX>
			<centroidY>28</centroidY>
		</spatialEntity>
		<spatialEntity spatialType="region" scaleAndSubsystem="Cellular.Embryo">
			<clusteredness>1</clusteredness>
			<density>0.5</density>
			<area>1</area>
			<perimeter>4</perimeter>
			<distanceFromOrigin>25.62225595063791</distanceFromOrigin>
			<angle>0</angle>
			<triangleMeasure>0</triangleMeasure>
			<rectangleMeasure>0</rectangleMeasure>
			<circleMeasure>0</circleMeasure>
			<centroidX>34</centroidX>
			<centroidY>2</centroidY>
		</spatialEntity>
		<spatialEntity spatialType="region" scaleAndSubsystem="Intracellular.CDK1">
			<clusteredness>1</clusteredness>
			<density>0.4179730284447764</density>
			<area>1</area>
			<perimeter>4</perimeter>
			<distanceFromOrigin>11.76860229593982</distanceFromOrigin>
			<angle>0</angle>
			<triangleMeasure>0</triangleMeasure>
			<rectangleMeasure>0</rectangleMeasure>
			<circleMeasure>0</circleMeasure>
			<centroidX>24</centroidX>
			<centroidY>38</centroidY>
		</spatialEntity>
		<spatialEntity spatialType="region" scaleAndSubsystem="Intracellular.CDK1">
			<clusteredness>1</clusteredness>
			<density>0.4179730284447764</density>
			<area>1</area>
			<perimeter>4</perimeter>
			<distanceFromOrigin>14.57737973711325</distanceFromOrigin>
			<angle>0</angle>
			<triangleMeasure>0</triangleMeasure>
			<rectangleMeasure>0</rectangleMeasure>
			<circleMeasure>0</circleMeasure>
			<centroidX>14</centroidX>
			<centroidY>34</centroidY>
		</spatialEntity>
		<spatialEntity spatialType="region" scaleAndSubsystem="Intracellular.CDK1">
			<clusteredness>1</clusteredness>
			<density>0.4179730284447764</density>
			<area>1</area>
			<perimeter>4</perimeter>
			<distanceFromOrigin>6.670832032063167</distanceFromOrigin>
			<angle>0</angle>
			<triangleMeasure>0</triangleMeasure>
			<rectangleMeasure>0</rectangleMeasure>
			<circleMeasure>0</circleMeasure>
			<centroidX>20</centroidX>
			<centroidY>28</centroidY>
		</spatialEntity>
		<spatialEntity spatialType="region" scaleAndSubsystem="Intracellular.CDK1">
			<clusteredness>1</clusteredness>
			<density>0.4179730284447764</density>
			<area>1</area>
			<perimeter>4</perimeter>
			<distanceFromOrigin>25.62225595063791</distanceFromOrigin>
			<angle>0</angle>
			<triangleMeasure>0</triangleMeasure>
			<rectangleMeasure>0</rectangleMeasure>
			<circleMeasure>0</circleMeasure>
			<centroidX>34</centroidX>
			<centroidY>2</centroidY>
		</spatialEntity>
		<spatialEntity spatialType="region" scaleAndSubsystem="Intracellular.Plk1">
			<clusteredness>1</clusteredness>
			<density>0.2219366484997319</density>
			<area>1</area>
			<perimeter>4</perimeter>
			<distanceFromOrigin>11.76860229593982</distanceFromOrigin>
			<angle>0</angle>
			<triangleMeasure>0</triangleMeasure>
			<rectangleMeasure>0</rectangleMeasure>
			<circleMeasure>0</circleMeasure>
			<centroidX>24</centroidX>
			<centroidY>38</centroidY>
		</spatialEntity>
		<spatialEntity spatialType="region" scaleAndSubsystem="Intracellular.Plk1">
			<clusteredness>1</clusteredness>
			<density>0.2219366484997319</density>
			<area>1</area>
			<perimeter>4</perimeter>
			<distanceFromOrigin>14.57737973711325</distanceFromOrigin>
			<angle>0</angle>
			<triangleMeasure>0</triangleMeasure>
			<rectangleMeasure>0</rectangleMeasure>
			<circleMeasure>0</circleMeasure>
			<centroidX>14</centroidX>
			<centroidY>34</centroidY>
		</spatialEntity>
		<spatialEntity spatialType="region" scaleAndSubsystem="Intracellular.Plk1">
			<clusteredness>1</clusteredness>
			<density>0.2219366484997319</density>
			<area>1</area>
			<perimeter>4</perimeter>
			<distanceFromOrigin>6.670832032063167</distanceFromOrigin>
			<angle>0</angle>
			<triangleMeasure>0</triangleMeasure>
			<rectangleMeasure>0</rectangleMeasure>
			<circleMeasure>0</circleMeasure>
			<centroidX>20</centroidX>
			<centroidY>28</centroidY>
		</spatialEntity>
		<spatialEntity spatialType="region" scaleAndSubsystem="Intracellular.Plk1">
			<clusteredness>1</clusteredness>
			<density>0.2219366484997319</density>
			<area>1</area>
			<perimeter>4</perimeter>
			<distanceFromOrigin>25.62225595063791</distanceFromOrigin>
			<angle>0</angle>
			<triangleMeasure>0</triangleMeasure>
			<rectangleMeasure>0</rectangleMeasure>
			<circleMeasure>0</circleMeasure>
			<centroidX>34</centroidX>
			<centroidY>2</centroidY>
		</spatialEntity>
		<spatialEntity spatialType="region" scaleAndSubsystem="Intracellular.APC">
			<clusteredness>1</clusteredness>
			<density>0.05718826593137255</density>
			<area>1</area>
			<perimeter>4</perimeter>
			<distanceFromOrigin>11.76860229593982</distanceFromOrigin>
			<angle>0</angle>
			<triangleMeasure>0</triangleMeasure>
			<rectangleMeasure>0</rectangleMeasure>
			<circleMeasure>0</circleMeasure>
			<centroidX>24</centroidX>
			<centroidY>38</centroidY>
		</spatialEntity>
		<spatialEntity spatialType="region" scaleAndSubsystem="Intracellular.APC">
			<clusteredness>1</clusteredness>
			<density>0.05718826593137255</density>
			<area>1</area>
			<perimeter>4</perimeter>
			<distanceFromOrigin>14.57737973711325</distanceFromOrigin>
			<angle>0</angle>
			<triangleMeasure>0</triangleMeasure>
			<rectangleMeasure>0</rectangleMeasure>
			<circleMeasure>0</circleMeasure>
			<centroidX>14</centroidX>
			<centroidY>34</centroidY>
		</spatialEntity>
		<spatialEntity spatialType="region" scaleAndSubsystem="Intracellular.APC">
			<clusteredness>1</clusteredness>
			<density>0.05718826593137255</density>
			<area>1</area>
			<perimeter>4</perimeter>
			<distanceFromOrigin>6.670832032063167</distanceFromOrigin>
			<angle>0</angle>
			<triangleMeasure>0</triangleMeasure>
			<rectangleMeasure>0</rectangleMeasure>
			<circleMeasure>0</circleMeasure>
			<centroidX>20</centroidX>
			<centroidY>28</centroidY>
		</spatialEntity>
		<spatialEntity spatialType="region" scaleAndSubsystem="Intracellular.APC">
			<clusteredness>1</clusteredness>
			<density>0.05718826593137255</density>
			<area>1</area>
			<perimeter>4</perimeter>
			<distanceFromOrigin>25.62225595063791</distanceFromOrigin>
			<angle>0</angle>
			<triangleMeasure>0</triangleMeasure>
			<rectangleMeasure>0</rectangleMeasure>
			<circleMeasure>0</circleMeasure>
			<centroidX>34</centroidX>
			<centroidY>2</centroidY>
		</spatialEntity>
		<numericStateVariable scaleAndSubsystem="Intracellular.APC">
			<name>avgClusterednessRegions</name>
			<value>0.044558449833954</value>
		</numericStateVariable>
		<numericStateVariable scaleAndSubsystem="Intracellular.CDK1">
			<name>avgClusterednessRegions</name>
			<value>0.044558449833954</value>
		</numericStateVariable>
		<numericStateVariable scaleAndSubsystem="Intracellular.Plk1">
			<name>avgClusterednessRegions</name>
			<value>0.044558449833954</value>
		</numericStateVariable>
		<numericStateVariable scaleAndSubsystem="Cellular.Embryo">
			<name>avgClusterednessRegions</name>
			<value>0.044558449833954</value>
		</numericStateVariable>
		<numericStateVariable scaleAndSubsystem="Intracellular.APC">
			<name>avgDensityRegions</name>
			<value>0.05718826593137255</value>
		</numericStateVariable>
		<numericStateVariable scaleAndSubsystem="Intracellular.CDK1">
			<name>avgDensityRegions</name>
			<value>0.4179730284447764</value>
		</numericStateVariable>
		<numericStateVariable scaleAndSubsystem="Intracellular.Plk1">
			<name>avgDensityRegions</name>
			<value>0.2219366484997319</value>
		</numericStateVariable>
		<numericStateVariable scaleAndSubsystem="Cellular.Embryo">
			<name>avgDensityRegions</name>
			<value>0.5</value>
		</numericStateVariable>
	</timepoint>
	<timepoint value="54">
		<spatialEntity spatialType="region" scaleAndSubsystem="Cellular.Embryo">
			<clusteredness>1</clusteredness>
			<density>0.5</density>
			<area>1</area>
			<perimeter>4</perimeter>
			<distanceFromOrigin>11.76860229593982</distanceFromOrigin>
			<angle>0</angle>
			<triangleMeasure>0</triangleMeasure>
			<rectangleMeasure>0</rectangleMeasure>
			<circleMeasure>0</circleMeasure>
			<centroidX>24</centroidX>
			<centroidY>38</centroidY>
		</spatialEntity>
		<spatialEntity spatialType="region" scaleAndSubsystem="Cellular.Embryo">
			<clusteredness>1</clusteredness>
			<density>0.5</density>
			<area>1</area>
			<perimeter>4</perimeter>
			<distanceFromOrigin>14.57737973711325</distanceFromOrigin>
			<angle>0</angle>
			<triangleMeasure>0</triangleMeasure>
			<rectangleMeasure>0</rectangleMeasure>
			<circleMeasure>0</circleMeasure>
			<centroidX>14</centroidX>
			<centroidY>34</centroidY>
		</spatialEntity>
		<spatialEntity spatialType="region" scaleAndSubsystem="Cellular.Embryo">
			<clusteredness>1</clusteredness>
			<density>0.5</density>
			<area>1</area>
			<perimeter>4</perimeter>
			<distanceFromOrigin>6.670832032063167</distanceFromOrigin>
			<angle>0</angle>
			<triangleMeasure>0</triangleMeasure>
			<rectangleMeasure>0</rectangleMeasure>
			<circleMeasure>0</circleMeasure>
			<centroidX>20</centroidX>
			<centroidY>28</centroidY>
		</spatialEntity>
		<spatialEntity spatialType="region" scaleAndSubsystem="Cellular.Embryo">
			<clusteredness>1</clusteredness>
			<density>0.5</density>
			<area>1</area>
			<perimeter>4</perimeter>
			<distanceFromOrigin>25.62225595063791</distanceFromOrigin>
			<angle>0</angle>
			<triangleMeasure>0</triangleMeasure>
			<rectangleMeasure>0</rectangleMeasure>
			<circleMeasure>0</circleMeasure>
			<centroidX>34</centroidX>
			<centroidY>2</centroidY>
		</spatialEntity>
		<spatialEntity spatialType="region" scaleAndSubsystem="Intracellular.CDK1">
			<clusteredness>1</clusteredness>
			<density>0.4375685747931986</density>
			<area>1</area>
			<perimeter>4</perimeter>
			<distanceFromOrigin>11.76860229593982</distanceFromOrigin>
			<angle>0</angle>
			<triangleMeasure>0</triangleMeasure>
			<rectangleMeasure>0</rectangleMeasure>
			<circleMeasure>0</circleMeasure>
			<centroidX>24</centroidX>
			<centroidY>38</centroidY>
		</spatialEntity>
		<spatialEntity spatialType="region" scaleAndSubsystem="Intracellular.CDK1">
			<clusteredness>1</clusteredness>
			<density>0.4375685747931986</density>
			<area>1</area>
			<perimeter>4</perimeter>
			<distanceFromOrigin>14.57737973711325</distanceFromOrigin>
			<angle>0</angle>
			<triangleMeasure>0</triangleMeasure>
			<rectangleMeasure>0</rectangleMeasure>
			<circleMeasure>0</circleMeasure>
			<centroidX>14</centroidX>
			<centroidY>34</centroidY>
		</spatialEntity>
		<spatialEntity spatialType="region" scaleAndSubsystem="Intracellular.CDK1">
			<clusteredness>1</clusteredness>
			<density>0.4375685747931986</density>
			<area>1</area>
			<perimeter>4</perimeter>
			<distanceFromOrigin>6.670832032063167</distanceFromOrigin>
			<angle>0</angle>
			<triangleMeasure>0</triangleMeasure>
			<rectangleMeasure>0</rectangleMeasure>
			<circleMeasure>0</circleMeasure>
			<centroidX>20</centroidX>
			<centroidY>28</centroidY>
		</spatialEntity>
		<spatialEntity spatialType="region" scaleAndSubsystem="Intracellular.CDK1">
			<clusteredness>1</clusteredness>
			<density>0.4375685747931986</density>
			<area>1</area>
			<perimeter>4</perimeter>
			<distanceFromOrigin>25.62225595063791</distanceFromOrigin>
			<angle>0</angle>
			<triangleMeasure>0</triangleMeasure>
			<rectangleMeasure>0</rectangleMeasure>
			<circleMeasure>0</circleMeasure>
			<centroidX>34</centroidX>
			<centroidY>2</centroidY>
		</spatialEntity>
		<spatialEntity spatialType="region" scaleAndSubsystem="Intracellular.Plk1">
			<clusteredness>1</clusteredness>
			<density>0.2837878657322304</density>
			<area>1</area>
			<perimeter>4</perimeter>
			<distanceFromOrigin>11.76860229593982</distanceFromOrigin>
			<angle>0</angle>
			<triangleMeasure>0</triangleMeasure>
			<rectangleMeasure>0</rectangleMeasure>
			<circleMeasure>0</circleMeasure>
			<centroidX>24</centroidX>
			<centroidY>38</centroidY>
		</spatialEntity>
		<spatialEntity spatialType="region" scaleAndSubsystem="Intracellular.Plk1">
			<clusteredness>1</clusteredness>
			<density>0.2837878657322304</density>
			<area>1</area>
			<perimeter>4</perimeter>
			<distanceFromOrigin>14.57737973711325</distanceFromOrigin>
			<angle>0</angle>
			<triangleMeasure>0</triangleMeasure>
			<rectangleMeasure>0</rectangleMeasure>
			<circleMeasure>0</circleMeasure>
			<centroidX>14</centroidX>
			<centroidY>34</centroidY>
		</spatialEntity>
		<spatialEntity spatialType="region" scaleAndSubsystem="Intracellular.Plk1">
			<clusteredness>1</clusteredness>
			<density>0.2837878657322304</density>
			<area>1</area>
			<perimeter>4</perimeter>
			<distanceFromOrigin>6.670832032063167</distanceFromOrigin>
			<angle>0</angle>
			<triangleMeasure>0</triangleMeasure>
			<rectangleMeasure>0</rectangleMeasure>
			<circleMeasure>0</circleMeasure>
			<centroidX>20</centroidX>
			<centroidY>28</centroidY>
		</spatialEntity>
		<spatialEntity spatialType="region" scaleAndSubsystem="Intracellular.Plk1">
			<clusteredness>1</clusteredness>
			<density>0.2837878657322304</density>
			<area>1</area>
			<perimeter>4</perimeter>
			<distanceFromOrigin>25.62225595063791</distanceFromOrigin>
			<angle>0</angle>
			<triangleMeasure>0</triangleMeasure>
			<rectangleMeasure>0</rectangleMeasure>
			<circleMeasure>0</circleMeasure>
			<centroidX>34</centroidX>
			<centroidY>2</centroidY>
		</spatialEntity>
		<spatialEntity spatialType="region" scaleAndSubsystem="Intracellular.APC">
			<clusteredness>1</clusteredness>
			<density>0.05145146613027535</density>
			<area>1</area>
			<perimeter>4</perimeter>
			<distanceFromOrigin>11.76860229593982</distanceFromOrigin>
			<angle>0</angle>
			<triangleMeasure>0</triangleMeasure>
			<rectangleMeasure>0</rectangleMeasure>
			<circleMeasure>0</circleMeasure>
			<centroidX>24</centroidX>
			<centroidY>38</centroidY>
		</spatialEntity>
		<spatialEntity spatialType="region" scaleAndSubsystem="Intracellular.APC">
			<clusteredness>1</clusteredness>
			<density>0.05145146613027535</density>
			<area>1</area>
			<perimeter>4</perimeter>
			<distanceFromOrigin>14.57737973711325</distanceFromOrigin>
			<angle>0</angle>
			<triangleMeasure>0</triangleMeasure>
			<rectangleMeasure>0</rectangleMeasure>
			<circleMeasure>0</circleMeasure>
			<centroidX>14</centroidX>
			<centroidY>34</centroidY>
		</spatialEntity>
		<spatialEntity spatialType="region" scaleAndSubsystem="Intracellular.APC">
			<clusteredness>1</clusteredness>
			<density>0.05145146613027535</density>
			<area>1</area>
			<perimeter>4</perimeter>
			<distanceFromOrigin>6.670832032063167</distanceFromOrigin>
			<angle>0</angle>
			<triangleMeasure>0</triangleMeasure>
			<rectangleMeasure>0</rectangleMeasure>
			<circleMeasure>0</circleMeasure>
			<centroidX>20</centroidX>
			<centroidY>28</centroidY>
		</spatialEntity>
		<spatialEntity spatialType="region" scaleAndSubsystem="Intracellular.APC">
			<clusteredness>1</clusteredness>
			<density>0.05145146613027535</density>
			<area>1</area>
			<perimeter>4</perimeter>
			<distanceFromOrigin>25.62225595063791</distanceFromOrigin>
			<angle>0</angle>
			<triangleMeasure>0</triangleMeasure>
			<rectangleMeasure>0</rectangleMeasure>
			<circleMeasure>0</circleMeasure>
			<centroidX>34</centroidX>
			<centroidY>2</centroidY>
		</spatialEntity>
		<numericStateVariable scaleAndSubsystem="Intracellular.APC">
			<name>avgClusterednessRegions</name>
			<value>0.044558449833954</value>
		</numericStateVariable>
		<numericStateVariable scaleAndSubsystem="Intracellular.CDK1">
			<name>avgClusterednessRegions</name>
			<value>0.044558449833954</value>
		</numericStateVariable>
		<numericStateVariable scaleAndSubsystem="Intracellular.Plk1">
			<name>avgClusterednessRegions</name>
			<value>0.044558449833954</value>
		</numericStateVariable>
		<numericStateVariable scaleAndSubsystem="Cellular.Embryo">
			<name>avgClusterednessRegions</name>
			<value>0.044558449833954</value>
		</numericStateVariable>
		<numericStateVariable scaleAndSubsystem="Intracellular.APC">
			<name>avgDensityRegions</name>
			<value>0.05145146613027535</value>
		</numericStateVariable>
		<numericStateVariable scaleAndSubsystem="Intracellular.CDK1">
			<name>avgDensityRegions</name>
			<value>0.4375685747931986</value>
		</numericStateVariable>
		<numericStateVariable scaleAndSubsystem="Intracellular.Plk1">
			<name>avgDensityRegions</name>
			<value>0.2837878657322304</value>
		</numericStateVariable>
		<numericStateVariable scaleAndSubsystem="Cellular.Embryo">
			<name>avgDensityRegions</name>
			<value>0.5</value>
		</numericStateVariable>
	</timepoint>
	<timepoint value="55">
		<spatialEntity spatialType="region" scaleAndSubsystem="Cellular.Embryo">
			<clusteredness>1</clusteredness>
			<density>0.5</density>
			<area>1</area>
			<perimeter>4</perimeter>
			<distanceFromOrigin>11.76860229593982</distanceFromOrigin>
			<angle>0</angle>
			<triangleMeasure>0</triangleMeasure>
			<rectangleMeasure>0</rectangleMeasure>
			<circleMeasure>0</circleMeasure>
			<centroidX>24</centroidX>
			<centroidY>38</centroidY>
		</spatialEntity>
		<spatialEntity spatialType="region" scaleAndSubsystem="Cellular.Embryo">
			<clusteredness>1</clusteredness>
			<density>0.5</density>
			<area>1</area>
			<perimeter>4</perimeter>
			<distanceFromOrigin>15.11621645783097</distanceFromOrigin>
			<angle>0</angle>
			<triangleMeasure>0</triangleMeasure>
			<rectangleMeasure>0</rectangleMeasure>
			<circleMeasure>0</circleMeasure>
			<centroidX>14</centroidX>
			<centroidY>35</centroidY>
		</spatialEntity>
		<spatialEntity spatialType="region" scaleAndSubsystem="Cellular.Embryo">
			<clusteredness>1</clusteredness>
			<density>0.5</density>
			<area>1</area>
			<perimeter>4</perimeter>
			<distanceFromOrigin>6.96419413859206</distanceFromOrigin>
			<angle>0</angle>
			<triangleMeasure>0</triangleMeasure>
			<rectangleMeasure>0</rectangleMeasure>
			<circleMeasure>0</circleMeasure>
			<centroidX>20</centroidX>
			<centroidY>29</centroidY>
		</spatialEntity>
		<spatialEntity spatialType="region" scaleAndSubsystem="Cellular.Embryo">
			<clusteredness>1</clusteredness>
			<density>0.5</density>
			<area>1</area>
			<perimeter>4</perimeter>
			<distanceFromOrigin>25.62225595063791</distanceFromOrigin>
			<angle>0</angle>
			<triangleMeasure>0</triangleMeasure>
			<rectangleMeasure>0</rectangleMeasure>
			<circleMeasure>0</circleMeasure>
			<centroidX>34</centroidX>
			<centroidY>2</centroidY>
		</spatialEntity>
		<spatialEntity spatialType="region" scaleAndSubsystem="Intracellular.CDK1">
			<clusteredness>1</clusteredness>
			<density>0.4571641510608149</density>
			<area>1</area>
			<perimeter>4</perimeter>
			<distanceFromOrigin>11.76860229593982</distanceFromOrigin>
			<angle>0</angle>
			<triangleMeasure>0</triangleMeasure>
			<rectangleMeasure>0</rectangleMeasure>
			<circleMeasure>0</circleMeasure>
			<centroidX>24</centroidX>
			<centroidY>38</centroidY>
		</spatialEntity>
		<spatialEntity spatialType="region" scaleAndSubsystem="Intracellular.CDK1">
			<clusteredness>1</clusteredness>
			<density>0.4571641510608149</density>
			<area>1</area>
			<perimeter>4</perimeter>
			<distanceFromOrigin>15.11621645783097</distanceFromOrigin>
			<angle>0</angle>
			<triangleMeasure>0</triangleMeasure>
			<rectangleMeasure>0</rectangleMeasure>
			<circleMeasure>0</circleMeasure>
			<centroidX>14</centroidX>
			<centroidY>35</centroidY>
		</spatialEntity>
		<spatialEntity spatialType="region" scaleAndSubsystem="Intracellular.CDK1">
			<clusteredness>1</clusteredness>
			<density>0.4571641510608149</density>
			<area>1</area>
			<perimeter>4</perimeter>
			<distanceFromOrigin>6.96419413859206</distanceFromOrigin>
			<angle>0</angle>
			<triangleMeasure>0</triangleMeasure>
			<rectangleMeasure>0</rectangleMeasure>
			<circleMeasure>0</circleMeasure>
			<centroidX>20</centroidX>
			<centroidY>29</centroidY>
		</spatialEntity>
		<spatialEntity spatialType="region" scaleAndSubsystem="Intracellular.CDK1">
			<clusteredness>1</clusteredness>
			<density>0.4571641510608149</density>
			<area>1</area>
			<perimeter>4</perimeter>
			<distanceFromOrigin>25.62225595063791</distanceFromOrigin>
			<angle>0</angle>
			<triangleMeasure>0</triangleMeasure>
			<rectangleMeasure>0</rectangleMeasure>
			<circleMeasure>0</circleMeasure>
			<centroidX>34</centroidX>
			<centroidY>2</centroidY>
		</spatialEntity>
		<spatialEntity spatialType="region" scaleAndSubsystem="Intracellular.Plk1">
			<clusteredness>1</clusteredness>
			<density>0.3522117465150122</density>
			<area>1</area>
			<perimeter>4</perimeter>
			<distanceFromOrigin>11.76860229593982</distanceFromOrigin>
			<angle>0</angle>
			<triangleMeasure>0</triangleMeasure>
			<rectangleMeasure>0</rectangleMeasure>
			<circleMeasure>0</circleMeasure>
			<centroidX>24</centroidX>
			<centroidY>38</centroidY>
		</spatialEntity>
		<spatialEntity spatialType="region" scaleAndSubsystem="Intracellular.Plk1">
			<clusteredness>1</clusteredness>
			<density>0.3522117465150122</density>
			<area>1</area>
			<perimeter>4</perimeter>
			<distanceFromOrigin>15.11621645783097</distanceFromOrigin>
			<angle>0</angle>
			<triangleMeasure>0</triangleMeasure>
			<rectangleMeasure>0</rectangleMeasure>
			<circleMeasure>0</circleMeasure>
			<centroidX>14</centroidX>
			<centroidY>35</centroidY>
		</spatialEntity>
		<spatialEntity spatialType="region" scaleAndSubsystem="Intracellular.Plk1">
			<clusteredness>1</clusteredness>
			<density>0.3522117465150122</density>
			<area>1</area>
			<perimeter>4</perimeter>
			<distanceFromOrigin>6.96419413859206</distanceFromOrigin>
			<angle>0</angle>
			<triangleMeasure>0</triangleMeasure>
			<rectangleMeasure>0</rectangleMeasure>
			<circleMeasure>0</circleMeasure>
			<centroidX>20</centroidX>
			<centroidY>29</centroidY>
		</spatialEntity>
		<spatialEntity spatialType="region" scaleAndSubsystem="Intracellular.Plk1">
			<clusteredness>1</clusteredness>
			<density>0.3522117465150122</density>
			<area>1</area>
			<perimeter>4</perimeter>
			<distanceFromOrigin>25.62225595063791</distanceFromOrigin>
			<angle>0</angle>
			<triangleMeasure>0</triangleMeasure>
			<rectangleMeasure>0</rectangleMeasure>
			<circleMeasure>0</circleMeasure>
			<centroidX>34</centroidX>
			<centroidY>2</centroidY>
		</spatialEntity>
		<spatialEntity spatialType="region" scaleAndSubsystem="Intracellular.APC">
			<clusteredness>1</clusteredness>
			<density>0.06955517787559359</density>
			<area>1</area>
			<perimeter>4</perimeter>
			<distanceFromOrigin>11.76860229593982</distanceFromOrigin>
			<angle>0</angle>
			<triangleMeasure>0</triangleMeasure>
			<rectangleMeasure>0</rectangleMeasure>
			<circleMeasure>0</circleMeasure>
			<centroidX>24</centroidX>
			<centroidY>38</centroidY>
		</spatialEntity>
		<spatialEntity spatialType="region" scaleAndSubsystem="Intracellular.APC">
			<clusteredness>1</clusteredness>
			<density>0.06955517787559359</density>
			<area>1</area>
			<perimeter>4</perimeter>
			<distanceFromOrigin>15.11621645783097</distanceFromOrigin>
			<angle>0</angle>
			<triangleMeasure>0</triangleMeasure>
			<rectangleMeasure>0</rectangleMeasure>
			<circleMeasure>0</circleMeasure>
			<centroidX>14</centroidX>
			<centroidY>35</centroidY>
		</spatialEntity>
		<spatialEntity spatialType="region" scaleAndSubsystem="Intracellular.APC">
			<clusteredness>1</clusteredness>
			<density>0.06955517787559359</density>
			<area>1</area>
			<perimeter>4</perimeter>
			<distanceFromOrigin>6.96419413859206</distanceFromOrigin>
			<angle>0</angle>
			<triangleMeasure>0</triangleMeasure>
			<rectangleMeasure>0</rectangleMeasure>
			<circleMeasure>0</circleMeasure>
			<centroidX>20</centroidX>
			<centroidY>29</centroidY>
		</spatialEntity>
		<spatialEntity spatialType="region" scaleAndSubsystem="Intracellular.APC">
			<clusteredness>1</clusteredness>
			<density>0.06955517787559359</density>
			<area>1</area>
			<perimeter>4</perimeter>
			<distanceFromOrigin>25.62225595063791</distanceFromOrigin>
			<angle>0</angle>
			<triangleMeasure>0</triangleMeasure>
			<rectangleMeasure>0</rectangleMeasure>
			<circleMeasure>0</circleMeasure>
			<centroidX>34</centroidX>
			<centroidY>2</centroidY>
		</spatialEntity>
		<numericStateVariable scaleAndSubsystem="Intracellular.APC">
			<name>avgClusterednessRegions</name>
			<value>0.04439876157723957</value>
		</numericStateVariable>
		<numericStateVariable scaleAndSubsystem="Intracellular.CDK1">
			<name>avgClusterednessRegions</name>
			<value>0.04439876157723957</value>
		</numericStateVariable>
		<numericStateVariable scaleAndSubsystem="Intracellular.Plk1">
			<name>avgClusterednessRegions</name>
			<value>0.04439876157723957</value>
		</numericStateVariable>
		<numericStateVariable scaleAndSubsystem="Cellular.Embryo">
			<name>avgClusterednessRegions</name>
			<value>0.04439876157723957</value>
		</numericStateVariable>
		<numericStateVariable scaleAndSubsystem="Intracellular.APC">
			<name>avgDensityRegions</name>
			<value>0.06955517787559359</value>
		</numericStateVariable>
		<numericStateVariable scaleAndSubsystem="Intracellular.CDK1">
			<name>avgDensityRegions</name>
			<value>0.4571641510608149</value>
		</numericStateVariable>
		<numericStateVariable scaleAndSubsystem="Intracellular.Plk1">
			<name>avgDensityRegions</name>
			<value>0.3522117465150122</value>
		</numericStateVariable>
		<numericStateVariable scaleAndSubsystem="Cellular.Embryo">
			<name>avgDensityRegions</name>
			<value>0.5</value>
		</numericStateVariable>
	</timepoint>
	<timepoint value="56">
		<spatialEntity spatialType="region" scaleAndSubsystem="Cellular.Embryo">
			<clusteredness>1</clusteredness>
			<density>0.5</density>
			<area>1</area>
			<perimeter>4</perimeter>
			<distanceFromOrigin>11.76860229593982</distanceFromOrigin>
			<angle>0</angle>
			<triangleMeasure>0</triangleMeasure>
			<rectangleMeasure>0</rectangleMeasure>
			<circleMeasure>0</circleMeasure>
			<centroidX>24</centroidX>
			<centroidY>38</centroidY>
		</spatialEntity>
		<spatialEntity spatialType="region" scaleAndSubsystem="Cellular.Embryo">
			<clusteredness>1</clusteredness>
			<density>0.5</density>
			<area>1</area>
			<perimeter>4</perimeter>
			<distanceFromOrigin>15.95305613354382</distanceFromOrigin>
			<angle>0</angle>
			<triangleMeasure>0</triangleMeasure>
			<rectangleMeasure>0</rectangleMeasure>
			<circleMeasure>0</circleMeasure>
			<centroidX>13</centroidX>
			<centroidY>35</centroidY>
		</spatialEntity>
		<spatialEntity spatialType="region" scaleAndSubsystem="Cellular.Embryo">
			<clusteredness>1</clusteredness>
			<density>0.5</density>
			<area>1</area>
			<perimeter>4</perimeter>
			<distanceFromOrigin>6.670832032063167</distanceFromOrigin>
			<angle>0</angle>
			<triangleMeasure>0</triangleMeasure>
			<rectangleMeasure>0</rectangleMeasure>
			<circleMeasure>0</circleMeasure>
			<centroidX>20</centroidX>
			<centroidY>28</centroidY>
		</spatialEntity>
		<spatialEntity spatialType="region" scaleAndSubsystem="Cellular.Embryo">
			<clusteredness>1</clusteredness>
			<density>0.5</density>
			<area>1</area>
			<perimeter>4</perimeter>
			<distanceFromOrigin>25.62225595063791</distanceFromOrigin>
			<angle>0</angle>
			<triangleMeasure>0</triangleMeasure>
			<rectangleMeasure>0</rectangleMeasure>
			<circleMeasure>0</circleMeasure>
			<centroidX>34</centroidX>
			<centroidY>2</centroidY>
		</spatialEntity>
		<spatialEntity spatialType="region" scaleAndSubsystem="Intracellular.CDK1">
			<clusteredness>1</clusteredness>
			<density>0.4767596674900429</density>
			<area>1</area>
			<perimeter>4</perimeter>
			<distanceFromOrigin>11.76860229593982</distanceFromOrigin>
			<angle>0</angle>
			<triangleMeasure>0</triangleMeasure>
			<rectangleMeasure>0</rectangleMeasure>
			<circleMeasure>0</circleMeasure>
			<centroidX>24</centroidX>
			<centroidY>38</centroidY>
		</spatialEntity>
		<spatialEntity spatialType="region" scaleAndSubsystem="Intracellular.CDK1">
			<clusteredness>1</clusteredness>
			<density>0.4767596674900429</density>
			<area>1</area>
			<perimeter>4</perimeter>
			<distanceFromOrigin>15.95305613354382</distanceFromOrigin>
			<angle>0</angle>
			<triangleMeasure>0</triangleMeasure>
			<rectangleMeasure>0</rectangleMeasure>
			<circleMeasure>0</circleMeasure>
			<centroidX>13</centroidX>
			<centroidY>35</centroidY>
		</spatialEntity>
		<spatialEntity spatialType="region" scaleAndSubsystem="Intracellular.CDK1">
			<clusteredness>1</clusteredness>
			<density>0.4767596674900429</density>
			<area>1</area>
			<perimeter>4</perimeter>
			<distanceFromOrigin>6.670832032063167</distanceFromOrigin>
			<angle>0</angle>
			<triangleMeasure>0</triangleMeasure>
			<rectangleMeasure>0</rectangleMeasure>
			<circleMeasure>0</circleMeasure>
			<centroidX>20</centroidX>
			<centroidY>28</centroidY>
		</spatialEntity>
		<spatialEntity spatialType="region" scaleAndSubsystem="Intracellular.CDK1">
			<clusteredness>1</clusteredness>
			<density>0.4767596674900429</density>
			<area>1</area>
			<perimeter>4</perimeter>
			<distanceFromOrigin>25.62225595063791</distanceFromOrigin>
			<angle>0</angle>
			<triangleMeasure>0</triangleMeasure>
			<rectangleMeasure>0</rectangleMeasure>
			<circleMeasure>0</circleMeasure>
			<centroidX>34</centroidX>
			<centroidY>2</centroidY>
		</spatialEntity>
		<spatialEntity spatialType="region" scaleAndSubsystem="Intracellular.Plk1">
			<clusteredness>1</clusteredness>
			<density>0.4218810137580423</density>
			<area>1</area>
			<perimeter>4</perimeter>
			<distanceFromOrigin>11.76860229593982</distanceFromOrigin>
			<angle>0</angle>
			<triangleMeasure>0</triangleMeasure>
			<rectangleMeasure>0</rectangleMeasure>
			<circleMeasure>0</circleMeasure>
			<centroidX>24</centroidX>
			<centroidY>38</centroidY>
		</spatialEntity>
		<spatialEntity spatialType="region" scaleAndSubsystem="Intracellular.Plk1">
			<clusteredness>1</clusteredness>
			<density>0.4218810137580423</density>
			<area>1</area>
			<perimeter>4</perimeter>
			<distanceFromOrigin>15.95305613354382</distanceFromOrigin>
			<angle>0</angle>
			<triangleMeasure>0</triangleMeasure>
			<rectangleMeasure>0</rectangleMeasure>
			<circleMeasure>0</circleMeasure>
			<centroidX>13</centroidX>
			<centroidY>35</centroidY>
		</spatialEntity>
		<spatialEntity spatialType="region" scaleAndSubsystem="Intracellular.Plk1">
			<clusteredness>1</clusteredness>
			<density>0.4218810137580423</density>
			<area>1</area>
			<perimeter>4</perimeter>
			<distanceFromOrigin>6.670832032063167</distanceFromOrigin>
			<angle>0</angle>
			<triangleMeasure>0</triangleMeasure>
			<rectangleMeasure>0</rectangleMeasure>
			<circleMeasure>0</circleMeasure>
			<centroidX>20</centroidX>
			<centroidY>28</centroidY>
		</spatialEntity>
		<spatialEntity spatialType="region" scaleAndSubsystem="Intracellular.Plk1">
			<clusteredness>1</clusteredness>
			<density>0.4218810137580423</density>
			<area>1</area>
			<perimeter>4</perimeter>
			<distanceFromOrigin>25.62225595063791</distanceFromOrigin>
			<angle>0</angle>
			<triangleMeasure>0</triangleMeasure>
			<rectangleMeasure>0</rectangleMeasure>
			<circleMeasure>0</circleMeasure>
			<centroidX>34</centroidX>
			<centroidY>2</centroidY>
		</spatialEntity>
		<spatialEntity spatialType="region" scaleAndSubsystem="Intracellular.APC">
			<clusteredness>1</clusteredness>
			<density>0.1671116249234069</density>
			<area>1</area>
			<perimeter>4</perimeter>
			<distanceFromOrigin>11.76860229593982</distanceFromOrigin>
			<angle>0</angle>
			<triangleMeasure>0</triangleMeasure>
			<rectangleMeasure>0</rectangleMeasure>
			<circleMeasure>0</circleMeasure>
			<centroidX>24</centroidX>
			<centroidY>38</centroidY>
		</spatialEntity>
		<spatialEntity spatialType="region" scaleAndSubsystem="Intracellular.APC">
			<clusteredness>1</clusteredness>
			<density>0.1671116249234069</density>
			<area>1</area>
			<perimeter>4</perimeter>
			<distanceFromOrigin>15.95305613354382</distanceFromOrigin>
			<angle>0</angle>
			<triangleMeasure>0</triangleMeasure>
			<rectangleMeasure>0</rectangleMeasure>
			<circleMeasure>0</circleMeasure>
			<centroidX>13</centroidX>
			<centroidY>35</centroidY>
		</spatialEntity>
		<spatialEntity spatialType="region" scaleAndSubsystem="Intracellular.APC">
			<clusteredness>1</clusteredness>
			<density>0.1671116249234069</density>
			<area>1</area>
			<perimeter>4</perimeter>
			<distanceFromOrigin>6.670832032063167</distanceFromOrigin>
			<angle>0</angle>
			<triangleMeasure>0</triangleMeasure>
			<rectangleMeasure>0</rectangleMeasure>
			<circleMeasure>0</circleMeasure>
			<centroidX>20</centroidX>
			<centroidY>28</centroidY>
		</spatialEntity>
		<spatialEntity spatialType="region" scaleAndSubsystem="Intracellular.APC">
			<clusteredness>1</clusteredness>
			<density>0.1671116249234069</density>
			<area>1</area>
			<perimeter>4</perimeter>
			<distanceFromOrigin>25.62225595063791</distanceFromOrigin>
			<angle>0</angle>
			<triangleMeasure>0</triangleMeasure>
			<rectangleMeasure>0</rectangleMeasure>
			<circleMeasure>0</circleMeasure>
			<centroidX>34</centroidX>
			<centroidY>2</centroidY>
		</spatialEntity>
		<numericStateVariable scaleAndSubsystem="Intracellular.APC">
			<name>avgClusterednessRegions</name>
			<value>0.04345322087606486</value>
		</numericStateVariable>
		<numericStateVariable scaleAndSubsystem="Intracellular.CDK1">
			<name>avgClusterednessRegions</name>
			<value>0.04345322087606486</value>
		</numericStateVariable>
		<numericStateVariable scaleAndSubsystem="Intracellular.Plk1">
			<name>avgClusterednessRegions</name>
			<value>0.04345322087606486</value>
		</numericStateVariable>
		<numericStateVariable scaleAndSubsystem="Cellular.Embryo">
			<name>avgClusterednessRegions</name>
			<value>0.04345322087606486</value>
		</numericStateVariable>
		<numericStateVariable scaleAndSubsystem="Intracellular.APC">
			<name>avgDensityRegions</name>
			<value>0.1671116249234069</value>
		</numericStateVariable>
		<numericStateVariable scaleAndSubsystem="Intracellular.CDK1">
			<name>avgDensityRegions</name>
			<value>0.4767596674900429</value>
		</numericStateVariable>
		<numericStateVariable scaleAndSubsystem="Intracellular.Plk1">
			<name>avgDensityRegions</name>
			<value>0.4218810137580423</value>
		</numericStateVariable>
		<numericStateVariable scaleAndSubsystem="Cellular.Embryo">
			<name>avgDensityRegions</name>
			<value>0.5</value>
		</numericStateVariable>
	</timepoint>
	<timepoint value="57">
		<spatialEntity spatialType="region" scaleAndSubsystem="Cellular.Embryo">
			<clusteredness>1</clusteredness>
			<density>0.5</density>
			<area>1</area>
			<perimeter>4</perimeter>
			<distanceFromOrigin>18.82817038376273</distanceFromOrigin>
			<angle>0</angle>
			<triangleMeasure>0</triangleMeasure>
			<rectangleMeasure>0</rectangleMeasure>
			<circleMeasure>0</circleMeasure>
			<centroidX>23</centroidX>
			<centroidY>45</centroidY>
		</spatialEntity>
		<spatialEntity spatialType="region" scaleAndSubsystem="Cellular.Embryo">
			<clusteredness>1</clusteredness>
			<density>0.5</density>
			<area>1</area>
			<perimeter>4</perimeter>
			<distanceFromOrigin>12.5099960031968</distanceFromOrigin>
			<angle>0</angle>
			<triangleMeasure>0</triangleMeasure>
			<rectangleMeasure>0</rectangleMeasure>
			<circleMeasure>0</circleMeasure>
			<centroidX>27</centroidX>
			<centroidY>39</centroidY>
		</spatialEntity>
		<spatialEntity spatialType="region" scaleAndSubsystem="Cellular.Embryo">
			<clusteredness>1</clusteredness>
			<density>0.5</density>
			<area>1</area>
			<perimeter>4</perimeter>
			<distanceFromOrigin>22.32711356176611</distanceFromOrigin>
			<angle>0</angle>
			<triangleMeasure>0</triangleMeasure>
			<rectangleMeasure>0</rectangleMeasure>
			<circleMeasure>0</circleMeasure>
			<centroidX>8</centroidX>
			<centroidY>39</centroidY>
		</spatialEntity>
		<spatialEntity spatialType="region" scaleAndSubsystem="Cellular.Embryo">
			<clusteredness>1</clusteredness>
			<density>0.5</density>
			<area>1</area>
			<perimeter>4</perimeter>
			<distanceFromOrigin>7.905694150420948</distanceFromOrigin>
			<angle>0</angle>
			<triangleMeasure>0</triangleMeasure>
			<rectangleMeasure>0</rectangleMeasure>
			<circleMeasure>0</circleMeasure>
			<centroidX>20</centroidX>
			<centroidY>31</centroidY>
		</spatialEntity>
		<spatialEntity spatialType="region" scaleAndSubsystem="Cellular.Embryo">
			<clusteredness>1</clusteredness>
			<density>0.5</density>
			<area>1</area>
			<perimeter>4</perimeter>
			<distanceFromOrigin>0.7071067811865476</distanceFromOrigin>
			<angle>0</angle>
			<triangleMeasure>0</triangleMeasure>
			<rectangleMeasure>0</rectangleMeasure>
			<circleMeasure>0</circleMeasure>
			<centroidX>26</centroidX>
			<centroidY>26</centroidY>
		</spatialEntity>
		<spatialEntity spatialType="region" scaleAndSubsystem="Cellular.Embryo">
			<clusteredness>1</clusteredness>
			<density>0.5</density>
			<area>1</area>
			<perimeter>4</perimeter>
			<distanceFromOrigin>12.74754878398196</distanceFromOrigin>
			<angle>0</angle>
			<triangleMeasure>0</triangleMeasure>
			<rectangleMeasure>0</rectangleMeasure>
			<circleMeasure>0</circleMeasure>
			<centroidX>17</centroidX>
			<centroidY>18</centroidY>
		</spatialEntity>
		<spatialEntity spatialType="region" scaleAndSubsystem="Cellular.Embryo">
			<clusteredness>1</clusteredness>
			<density>0.5</density>
			<area>1</area>
			<perimeter>4</perimeter>
			<distanceFromOrigin>21.78302091079197</distanceFromOrigin>
			<angle>0</angle>
			<triangleMeasure>0</triangleMeasure>
			<rectangleMeasure>0</rectangleMeasure>
			<circleMeasure>0</circleMeasure>
			<centroidX>38</centroidX>
			<centroidY>8</centroidY>
		</spatialEntity>
		<spatialEntity spatialType="region" scaleAndSubsystem="Cellular.Embryo">
			<clusteredness>1</clusteredness>
			<density>0.5</density>
			<area>1</area>
			<perimeter>4</perimeter>
			<distanceFromOrigin>23.63260459619295</distanceFromOrigin>
			<angle>0</angle>
			<triangleMeasure>0</triangleMeasure>
			<rectangleMeasure>0</rectangleMeasure>
			<circleMeasure>0</circleMeasure>
			<centroidX>24</centroidX>
			<centroidY>3</centroidY>
		</spatialEntity>
		<spatialEntity spatialType="region" scaleAndSubsystem="Intracellular.CDK1">
			<clusteredness>1</clusteredness>
			<density>0.4962445128197763</density>
			<area>1</area>
			<perimeter>4</perimeter>
			<distanceFromOrigin>18.82817038376273</distanceFromOrigin>
			<angle>0</angle>
			<triangleMeasure>0</triangleMeasure>
			<rectangleMeasure>0</rectangleMeasure>
			<circleMeasure>0</circleMeasure>
			<centroidX>23</centroidX>
			<centroidY>45</centroidY>
		</spatialEntity>
		<spatialEntity spatialType="region" scaleAndSubsystem="Intracellular.CDK1">
			<clusteredness>1</clusteredness>
			<density>0.4962445128197763</density>
			<area>1</area>
			<perimeter>4</perimeter>
			<distanceFromOrigin>12.5099960031968</distanceFromOrigin>
			<angle>0</angle>
			<triangleMeasure>0</triangleMeasure>
			<rectangleMeasure>0</rectangleMeasure>
			<circleMeasure>0</circleMeasure>
			<centroidX>27</centroidX>
			<centroidY>39</centroidY>
		</spatialEntity>
		<spatialEntity spatialType="region" scaleAndSubsystem="Intracellular.CDK1">
			<clusteredness>1</clusteredness>
			<density>0.4962445128197763</density>
			<area>1</area>
			<perimeter>4</perimeter>
			<distanceFromOrigin>22.32711356176611</distanceFromOrigin>
			<angle>0</angle>
			<triangleMeasure>0</triangleMeasure>
			<rectangleMeasure>0</rectangleMeasure>
			<circleMeasure>0</circleMeasure>
			<centroidX>8</centroidX>
			<centroidY>39</centroidY>
		</spatialEntity>
		<spatialEntity spatialType="region" scaleAndSubsystem="Intracellular.CDK1">
			<clusteredness>1</clusteredness>
			<density>0.4962445128197763</density>
			<area>1</area>
			<perimeter>4</perimeter>
			<distanceFromOrigin>7.905694150420948</distanceFromOrigin>
			<angle>0</angle>
			<triangleMeasure>0</triangleMeasure>
			<rectangleMeasure>0</rectangleMeasure>
			<circleMeasure>0</circleMeasure>
			<centroidX>20</centroidX>
			<centroidY>31</centroidY>
		</spatialEntity>
		<spatialEntity spatialType="region" scaleAndSubsystem="Intracellular.CDK1">
			<clusteredness>1</clusteredness>
			<density>0.4962445128197763</density>
			<area>1</area>
			<perimeter>4</perimeter>
			<distanceFromOrigin>0.7071067811865476</distanceFromOrigin>
			<angle>0</angle>
			<triangleMeasure>0</triangleMeasure>
			<rectangleMeasure>0</rectangleMeasure>
			<circleMeasure>0</circleMeasure>
			<centroidX>26</centroidX>
			<centroidY>26</centroidY>
		</spatialEntity>
		<spatialEntity spatialType="region" scaleAndSubsystem="Intracellular.CDK1">
			<clusteredness>1</clusteredness>
			<density>0.4962445128197763</density>
			<area>1</area>
			<perimeter>4</perimeter>
			<distanceFromOrigin>12.74754878398196</distanceFromOrigin>
			<angle>0</angle>
			<triangleMeasure>0</triangleMeasure>
			<rectangleMeasure>0</rectangleMeasure>
			<circleMeasure>0</circleMeasure>
			<centroidX>17</centroidX>
			<centroidY>18</centroidY>
		</spatialEntity>
		<spatialEntity spatialType="region" scaleAndSubsystem="Intracellular.CDK1">
			<clusteredness>1</clusteredness>
			<density>0.4962445128197763</density>
			<area>1</area>
			<perimeter>4</perimeter>
			<distanceFromOrigin>21.78302091079197</distanceFromOrigin>
			<angle>0</angle>
			<triangleMeasure>0</triangleMeasure>
			<rectangleMeasure>0</rectangleMeasure>
			<circleMeasure>0</circleMeasure>
			<centroidX>38</centroidX>
			<centroidY>8</centroidY>
		</spatialEntity>
		<spatialEntity spatialType="region" scaleAndSubsystem="Intracellular.CDK1">
			<clusteredness>1</clusteredness>
			<density>0.4962445128197763</density>
			<area>1</area>
			<perimeter>4</perimeter>
			<distanceFromOrigin>23.63260459619295</distanceFromOrigin>
			<angle>0</angle>
			<triangleMeasure>0</triangleMeasure>
			<rectangleMeasure>0</rectangleMeasure>
			<circleMeasure>0</circleMeasure>
			<centroidX>24</centroidX>
			<centroidY>3</centroidY>
		</spatialEntity>
		<spatialEntity spatialType="region" scaleAndSubsystem="Intracellular.Plk1">
			<clusteredness>1</clusteredness>
			<density>0.487492280847886</density>
			<area>1</area>
			<perimeter>4</perimeter>
			<distanceFromOrigin>18.82817038376273</distanceFromOrigin>
			<angle>0</angle>
			<triangleMeasure>0</triangleMeasure>
			<rectangleMeasure>0</rectangleMeasure>
			<circleMeasure>0</circleMeasure>
			<centroidX>23</centroidX>
			<centroidY>45</centroidY>
		</spatialEntity>
		<spatialEntity spatialType="region" scaleAndSubsystem="Intracellular.Plk1">
			<clusteredness>1</clusteredness>
			<density>0.487492280847886</density>
			<area>1</area>
			<perimeter>4</perimeter>
			<distanceFromOrigin>12.5099960031968</distanceFromOrigin>
			<angle>0</angle>
			<triangleMeasure>0</triangleMeasure>
			<rectangleMeasure>0</rectangleMeasure>
			<circleMeasure>0</circleMeasure>
			<centroidX>27</centroidX>
			<centroidY>39</centroidY>
		</spatialEntity>
		<spatialEntity spatialType="region" scaleAndSubsystem="Intracellular.Plk1">
			<clusteredness>1</clusteredness>
			<density>0.487492280847886</density>
			<area>1</area>
			<perimeter>4</perimeter>
			<distanceFromOrigin>22.32711356176611</distanceFromOrigin>
			<angle>0</angle>
			<triangleMeasure>0</triangleMeasure>
			<rectangleMeasure>0</rectangleMeasure>
			<circleMeasure>0</circleMeasure>
			<centroidX>8</centroidX>
			<centroidY>39</centroidY>
		</spatialEntity>
		<spatialEntity spatialType="region" scaleAndSubsystem="Intracellular.Plk1">
			<clusteredness>1</clusteredness>
			<density>0.487492280847886</density>
			<area>1</area>
			<perimeter>4</perimeter>
			<distanceFromOrigin>7.905694150420948</distanceFromOrigin>
			<angle>0</angle>
			<triangleMeasure>0</triangleMeasure>
			<rectangleMeasure>0</rectangleMeasure>
			<circleMeasure>0</circleMeasure>
			<centroidX>20</centroidX>
			<centroidY>31</centroidY>
		</spatialEntity>
		<spatialEntity spatialType="region" scaleAndSubsystem="Intracellular.Plk1">
			<clusteredness>1</clusteredness>
			<density>0.487492280847886</density>
			<area>1</area>
			<perimeter>4</perimeter>
			<distanceFromOrigin>0.7071067811865476</distanceFromOrigin>
			<angle>0</angle>
			<triangleMeasure>0</triangleMeasure>
			<rectangleMeasure>0</rectangleMeasure>
			<circleMeasure>0</circleMeasure>
			<centroidX>26</centroidX>
			<centroidY>26</centroidY>
		</spatialEntity>
		<spatialEntity spatialType="region" scaleAndSubsystem="Intracellular.Plk1">
			<clusteredness>1</clusteredness>
			<density>0.487492280847886</density>
			<area>1</area>
			<perimeter>4</perimeter>
			<distanceFromOrigin>12.74754878398196</distanceFromOrigin>
			<angle>0</angle>
			<triangleMeasure>0</triangleMeasure>
			<rectangleMeasure>0</rectangleMeasure>
			<circleMeasure>0</circleMeasure>
			<centroidX>17</centroidX>
			<centroidY>18</centroidY>
		</spatialEntity>
		<spatialEntity spatialType="region" scaleAndSubsystem="Intracellular.Plk1">
			<clusteredness>1</clusteredness>
			<density>0.487492280847886</density>
			<area>1</area>
			<perimeter>4</perimeter>
			<distanceFromOrigin>21.78302091079197</distanceFromOrigin>
			<angle>0</angle>
			<triangleMeasure>0</triangleMeasure>
			<rectangleMeasure>0</rectangleMeasure>
			<circleMeasure>0</circleMeasure>
			<centroidX>38</centroidX>
			<centroidY>8</centroidY>
		</spatialEntity>
		<spatialEntity spatialType="region" scaleAndSubsystem="Intracellular.Plk1">
			<clusteredness>1</clusteredness>
			<density>0.487492280847886</density>
			<area>1</area>
			<perimeter>4</perimeter>
			<distanceFromOrigin>23.63260459619295</distanceFromOrigin>
			<angle>0</angle>
			<triangleMeasure>0</triangleMeasure>
			<rectangleMeasure>0</rectangleMeasure>
			<circleMeasure>0</circleMeasure>
			<centroidX>24</centroidX>
			<centroidY>3</centroidY>
		</spatialEntity>
		<spatialEntity spatialType="region" scaleAndSubsystem="Intracellular.APC">
			<clusteredness>1</clusteredness>
			<density>0.3966477038813572</density>
			<area>1</area>
			<perimeter>4</perimeter>
			<distanceFromOrigin>18.82817038376273</distanceFromOrigin>
			<angle>0</angle>
			<triangleMeasure>0</triangleMeasure>
			<rectangleMeasure>0</rectangleMeasure>
			<circleMeasure>0</circleMeasure>
			<centroidX>23</centroidX>
			<centroidY>45</centroidY>
		</spatialEntity>
		<spatialEntity spatialType="region" scaleAndSubsystem="Intracellular.APC">
			<clusteredness>1</clusteredness>
			<density>0.3966477038813572</density>
			<area>1</area>
			<perimeter>4</perimeter>
			<distanceFromOrigin>12.5099960031968</distanceFromOrigin>
			<angle>0</angle>
			<triangleMeasure>0</triangleMeasure>
			<rectangleMeasure>0</rectangleMeasure>
			<circleMeasure>0</circleMeasure>
			<centroidX>27</centroidX>
			<centroidY>39</centroidY>
		</spatialEntity>
		<spatialEntity spatialType="region" scaleAndSubsystem="Intracellular.APC">
			<clusteredness>1</clusteredness>
			<density>0.3966477038813572</density>
			<area>1</area>
			<perimeter>4</perimeter>
			<distanceFromOrigin>22.32711356176611</distanceFromOrigin>
			<angle>0</angle>
			<triangleMeasure>0</triangleMeasure>
			<rectangleMeasure>0</rectangleMeasure>
			<circleMeasure>0</circleMeasure>
			<centroidX>8</centroidX>
			<centroidY>39</centroidY>
		</spatialEntity>
		<spatialEntity spatialType="region" scaleAndSubsystem="Intracellular.APC">
			<clusteredness>1</clusteredness>
			<density>0.3966477038813572</density>
			<area>1</area>
			<perimeter>4</perimeter>
			<distanceFromOrigin>7.905694150420948</distanceFromOrigin>
			<angle>0</angle>
			<triangleMeasure>0</triangleMeasure>
			<rectangleMeasure>0</rectangleMeasure>
			<circleMeasure>0</circleMeasure>
			<centroidX>20</centroidX>
			<centroidY>31</centroidY>
		</spatialEntity>
		<spatialEntity spatialType="region" scaleAndSubsystem="Intracellular.APC">
			<clusteredness>1</clusteredness>
			<density>0.3966477038813572</density>
			<area>1</area>
			<perimeter>4</perimeter>
			<distanceFromOrigin>0.7071067811865476</distanceFromOrigin>
			<angle>0</angle>
			<triangleMeasure>0</triangleMeasure>
			<rectangleMeasure>0</rectangleMeasure>
			<circleMeasure>0</circleMeasure>
			<centroidX>26</centroidX>
			<centroidY>26</centroidY>
		</spatialEntity>
		<spatialEntity spatialType="region" scaleAndSubsystem="Intracellular.APC">
			<clusteredness>1</clusteredness>
			<density>0.3966477038813572</density>
			<area>1</area>
			<perimeter>4</perimeter>
			<distanceFromOrigin>12.74754878398196</distanceFromOrigin>
			<angle>0</angle>
			<triangleMeasure>0</triangleMeasure>
			<rectangleMeasure>0</rectangleMeasure>
			<circleMeasure>0</circleMeasure>
			<centroidX>17</centroidX>
			<centroidY>18</centroidY>
		</spatialEntity>
		<spatialEntity spatialType="region" scaleAndSubsystem="Intracellular.APC">
			<clusteredness>1</clusteredness>
			<density>0.3966477038813572</density>
			<area>1</area>
			<perimeter>4</perimeter>
			<distanceFromOrigin>21.78302091079197</distanceFromOrigin>
			<angle>0</angle>
			<triangleMeasure>0</triangleMeasure>
			<rectangleMeasure>0</rectangleMeasure>
			<circleMeasure>0</circleMeasure>
			<centroidX>38</centroidX>
			<centroidY>8</centroidY>
		</spatialEntity>
		<spatialEntity spatialType="region" scaleAndSubsystem="Intracellular.APC">
			<clusteredness>1</clusteredness>
			<density>0.3966477038813572</density>
			<area>1</area>
			<perimeter>4</perimeter>
			<distanceFromOrigin>23.63260459619295</distanceFromOrigin>
			<angle>0</angle>
			<triangleMeasure>0</triangleMeasure>
			<rectangleMeasure>0</rectangleMeasure>
			<circleMeasure>0</circleMeasure>
			<centroidX>24</centroidX>
			<centroidY>3</centroidY>
		</spatialEntity>
		<numericStateVariable scaleAndSubsystem="Intracellular.APC">
			<name>avgClusterednessRegions</name>
			<value>0.04419525962809068</value>
		</numericStateVariable>
		<numericStateVariable scaleAndSubsystem="Intracellular.CDK1">
			<name>avgClusterednessRegions</name>
			<value>0.04419525962809068</value>
		</numericStateVariable>
		<numericStateVariable scaleAndSubsystem="Intracellular.Plk1">
			<name>avgClusterednessRegions</name>
			<value>0.04419525962809068</value>
		</numericStateVariable>
		<numericStateVariable scaleAndSubsystem="Cellular.Embryo">
			<name>avgClusterednessRegions</name>
			<value>0.04419525962809068</value>
		</numericStateVariable>
		<numericStateVariable scaleAndSubsystem="Intracellular.APC">
			<name>avgDensityRegions</name>
			<value>0.3966477038813573</value>
		</numericStateVariable>
		<numericStateVariable scaleAndSubsystem="Intracellular.CDK1">
			<name>avgDensityRegions</name>
			<value>0.4962445128197763</value>
		</numericStateVariable>
		<numericStateVariable scaleAndSubsystem="Intracellular.Plk1">
			<name>avgDensityRegions</name>
			<value>0.487492280847886</value>
		</numericStateVariable>
		<numericStateVariable scaleAndSubsystem="Cellular.Embryo">
			<name>avgDensityRegions</name>
			<value>0.5</value>
		</numericStateVariable>
	</timepoint>
	<timepoint value="58">
		<spatialEntity spatialType="region" scaleAndSubsystem="Cellular.Embryo">
			<clusteredness>1</clusteredness>
			<density>0.5</density>
			<area>1</area>
			<perimeter>4</perimeter>
			<distanceFromOrigin>17.67766952966369</distanceFromOrigin>
			<angle>0</angle>
			<triangleMeasure>0</triangleMeasure>
			<rectangleMeasure>0</rectangleMeasure>
			<circleMeasure>0</circleMeasure>
			<centroidX>24</centroidX>
			<centroidY>44</centroidY>
		</spatialEntity>
		<spatialEntity spatialType="region" scaleAndSubsystem="Cellular.Embryo">
			<clusteredness>1</clusteredness>
			<density>0.5</density>
			<area>1</area>
			<perimeter>4</perimeter>
			<distanceFromOrigin>21.78302091079197</distanceFromOrigin>
			<angle>0</angle>
			<triangleMeasure>0</triangleMeasure>
			<rectangleMeasure>0</rectangleMeasure>
			<circleMeasure>0</circleMeasure>
			<centroidX>8</centroidX>
			<centroidY>38</centroidY>
		</spatialEntity>
		<spatialEntity spatialType="region" scaleAndSubsystem="Cellular.Embryo">
			<clusteredness>1</clusteredness>
			<density>0.5</density>
			<area>1</area>
			<perimeter>4</perimeter>
			<distanceFromOrigin>10.51189802081432</distanceFromOrigin>
			<angle>0</angle>
			<triangleMeasure>0</triangleMeasure>
			<rectangleMeasure>0</rectangleMeasure>
			<circleMeasure>0</circleMeasure>
			<centroidX>27</centroidX>
			<centroidY>37</centroidY>
		</spatialEntity>
		<spatialEntity spatialType="region" scaleAndSubsystem="Cellular.Embryo">
			<clusteredness>1</clusteredness>
			<density>0.5</density>
			<area>1</area>
			<perimeter>4</perimeter>
			<distanceFromOrigin>6.519202405202649</distanceFromOrigin>
			<angle>0</angle>
			<triangleMeasure>0</triangleMeasure>
			<rectangleMeasure>0</rectangleMeasure>
			<circleMeasure>0</circleMeasure>
			<centroidX>21</centroidX>
			<centroidY>30</centroidY>
		</spatialEntity>
		<spatialEntity spatialType="region" scaleAndSubsystem="Cellular.Embryo">
			<clusteredness>1</clusteredness>
			<density>0.5</density>
			<area>1</area>
			<perimeter>4</perimeter>
			<distanceFromOrigin>2.91547594742265</distanceFromOrigin>
			<angle>0</angle>
			<triangleMeasure>0</triangleMeasure>
			<rectangleMeasure>0</rectangleMeasure>
			<circleMeasure>0</circleMeasure>
			<centroidX>24</centroidX>
			<centroidY>28</centroidY>
		</spatialEntity>
		<spatialEntity spatialType="region" scaleAndSubsystem="Cellular.Embryo">
			<clusteredness>1</clusteredness>
			<density>0.5</density>
			<area>1</area>
			<perimeter>4</perimeter>
			<distanceFromOrigin>14.1598022585063</distanceFromOrigin>
			<angle>0</angle>
			<triangleMeasure>0</triangleMeasure>
			<rectangleMeasure>0</rectangleMeasure>
			<circleMeasure>0</circleMeasure>
			<centroidX>16</centroidX>
			<centroidY>17</centroidY>
		</spatialEntity>
		<spatialEntity spatialType="region" scaleAndSubsystem="Cellular.Embryo">
			<clusteredness>1</clusteredness>
			<density>0.5</density>
			<area>1</area>
			<perimeter>4</perimeter>
			<distanceFromOrigin>22.63846284534354</distanceFromOrigin>
			<angle>0</angle>
			<triangleMeasure>0</triangleMeasure>
			<rectangleMeasure>0</rectangleMeasure>
			<circleMeasure>0</circleMeasure>
			<centroidX>38</centroidX>
			<centroidY>7</centroidY>
		</spatialEntity>
		<spatialEntity spatialType="region" scaleAndSubsystem="Cellular.Embryo">
			<clusteredness>1</clusteredness>
			<density>0.5</density>
			<area>1</area>
			<perimeter>4</perimeter>
			<distanceFromOrigin>21.64486082191336</distanceFromOrigin>
			<angle>0</angle>
			<triangleMeasure>0</triangleMeasure>
			<rectangleMeasure>0</rectangleMeasure>
			<circleMeasure>0</circleMeasure>
			<centroidX>24</centroidX>
			<centroidY>5</centroidY>
		</spatialEntity>
		<spatialEntity spatialType="region" scaleAndSubsystem="Intracellular.CDK1">
			<clusteredness>1</clusteredness>
			<density>0.5025856766046263</density>
			<area>1</area>
			<perimeter>4</perimeter>
			<distanceFromOrigin>17.67766952966369</distanceFromOrigin>
			<angle>0</angle>
			<triangleMeasure>0</triangleMeasure>
			<rectangleMeasure>0</rectangleMeasure>
			<circleMeasure>0</circleMeasure>
			<centroidX>24</centroidX>
			<centroidY>44</centroidY>
		</spatialEntity>
		<spatialEntity spatialType="region" scaleAndSubsystem="Intracellular.CDK1">
			<clusteredness>1</clusteredness>
			<density>0.5025856766046263</density>
			<area>1</area>
			<perimeter>4</perimeter>
			<distanceFromOrigin>21.78302091079197</distanceFromOrigin>
			<angle>0</angle>
			<triangleMeasure>0</triangleMeasure>
			<rectangleMeasure>0</rectangleMeasure>
			<circleMeasure>0</circleMeasure>
			<centroidX>8</centroidX>
			<centroidY>38</centroidY>
		</spatialEntity>
		<spatialEntity spatialType="region" scaleAndSubsystem="Intracellular.CDK1">
			<clusteredness>1</clusteredness>
			<density>0.5025856766046263</density>
			<area>1</area>
			<perimeter>4</perimeter>
			<distanceFromOrigin>10.51189802081432</distanceFromOrigin>
			<angle>0</angle>
			<triangleMeasure>0</triangleMeasure>
			<rectangleMeasure>0</rectangleMeasure>
			<circleMeasure>0</circleMeasure>
			<centroidX>27</centroidX>
			<centroidY>37</centroidY>
		</spatialEntity>
		<spatialEntity spatialType="region" scaleAndSubsystem="Intracellular.CDK1">
			<clusteredness>1</clusteredness>
			<density>0.5025856766046263</density>
			<area>1</area>
			<perimeter>4</perimeter>
			<distanceFromOrigin>6.519202405202649</distanceFromOrigin>
			<angle>0</angle>
			<triangleMeasure>0</triangleMeasure>
			<rectangleMeasure>0</rectangleMeasure>
			<circleMeasure>0</circleMeasure>
			<centroidX>21</centroidX>
			<centroidY>30</centroidY>
		</spatialEntity>
		<spatialEntity spatialType="region" scaleAndSubsystem="Intracellular.CDK1">
			<clusteredness>1</clusteredness>
			<density>0.5025856766046263</density>
			<area>1</area>
			<perimeter>4</perimeter>
			<distanceFromOrigin>2.91547594742265</distanceFromOrigin>
			<angle>0</angle>
			<triangleMeasure>0</triangleMeasure>
			<rectangleMeasure>0</rectangleMeasure>
			<circleMeasure>0</circleMeasure>
			<centroidX>24</centroidX>
			<centroidY>28</centroidY>
		</spatialEntity>
		<spatialEntity spatialType="region" scaleAndSubsystem="Intracellular.CDK1">
			<clusteredness>1</clusteredness>
			<density>0.5025856766046263</density>
			<area>1</area>
			<perimeter>4</perimeter>
			<distanceFromOrigin>14.1598022585063</distanceFromOrigin>
			<angle>0</angle>
			<triangleMeasure>0</triangleMeasure>
			<rectangleMeasure>0</rectangleMeasure>
			<circleMeasure>0</circleMeasure>
			<centroidX>16</centroidX>
			<centroidY>17</centroidY>
		</spatialEntity>
		<spatialEntity spatialType="region" scaleAndSubsystem="Intracellular.CDK1">
			<clusteredness>1</clusteredness>
			<density>0.5025856766046263</density>
			<area>1</area>
			<perimeter>4</perimeter>
			<distanceFromOrigin>22.63846284534354</distanceFromOrigin>
			<angle>0</angle>
			<triangleMeasure>0</triangleMeasure>
			<rectangleMeasure>0</rectangleMeasure>
			<circleMeasure>0</circleMeasure>
			<centroidX>38</centroidX>
			<centroidY>7</centroidY>
		</spatialEntity>
		<spatialEntity spatialType="region" scaleAndSubsystem="Intracellular.CDK1">
			<clusteredness>1</clusteredness>
			<density>0.5025856766046263</density>
			<area>1</area>
			<perimeter>4</perimeter>
			<distanceFromOrigin>21.64486082191336</distanceFromOrigin>
			<angle>0</angle>
			<triangleMeasure>0</triangleMeasure>
			<rectangleMeasure>0</rectangleMeasure>
			<circleMeasure>0</circleMeasure>
			<centroidX>24</centroidX>
			<centroidY>5</centroidY>
		</spatialEntity>
		<spatialEntity spatialType="region" scaleAndSubsystem="Intracellular.Plk1">
			<clusteredness>1</clusteredness>
			<density>0.5420230641084559</density>
			<area>1</area>
			<perimeter>4</perimeter>
			<distanceFromOrigin>17.67766952966369</distanceFromOrigin>
			<angle>0</angle>
			<triangleMeasure>0</triangleMeasure>
			<rectangleMeasure>0</rectangleMeasure>
			<circleMeasure>0</circleMeasure>
			<centroidX>24</centroidX>
			<centroidY>44</centroidY>
		</spatialEntity>
		<spatialEntity spatialType="region" scaleAndSubsystem="Intracellular.Plk1">
			<clusteredness>1</clusteredness>
			<density>0.5420230641084559</density>
			<area>1</area>
			<perimeter>4</perimeter>
			<distanceFromOrigin>21.78302091079197</distanceFromOrigin>
			<angle>0</angle>
			<triangleMeasure>0</triangleMeasure>
			<rectangleMeasure>0</rectangleMeasure>
			<circleMeasure>0</circleMeasure>
			<centroidX>8</centroidX>
			<centroidY>38</centroidY>
		</spatialEntity>
		<spatialEntity spatialType="region" scaleAndSubsystem="Intracellular.Plk1">
			<clusteredness>1</clusteredness>
			<density>0.5420230641084559</density>
			<area>1</area>
			<perimeter>4</perimeter>
			<distanceFromOrigin>10.51189802081432</distanceFromOrigin>
			<angle>0</angle>
			<triangleMeasure>0</triangleMeasure>
			<rectangleMeasure>0</rectangleMeasure>
			<circleMeasure>0</circleMeasure>
			<centroidX>27</centroidX>
			<centroidY>37</centroidY>
		</spatialEntity>
		<spatialEntity spatialType="region" scaleAndSubsystem="Intracellular.Plk1">
			<clusteredness>1</clusteredness>
			<density>0.5420230641084559</density>
			<area>1</area>
			<perimeter>4</perimeter>
			<distanceFromOrigin>6.519202405202649</distanceFromOrigin>
			<angle>0</angle>
			<triangleMeasure>0</triangleMeasure>
			<rectangleMeasure>0</rectangleMeasure>
			<circleMeasure>0</circleMeasure>
			<centroidX>21</centroidX>
			<centroidY>30</centroidY>
		</spatialEntity>
		<spatialEntity spatialType="region" scaleAndSubsystem="Intracellular.Plk1">
			<clusteredness>1</clusteredness>
			<density>0.5420230641084559</density>
			<area>1</area>
			<perimeter>4</perimeter>
			<distanceFromOrigin>2.91547594742265</distanceFromOrigin>
			<angle>0</angle>
			<triangleMeasure>0</triangleMeasure>
			<rectangleMeasure>0</rectangleMeasure>
			<circleMeasure>0</circleMeasure>
			<centroidX>24</centroidX>
			<centroidY>28</centroidY>
		</spatialEntity>
		<spatialEntity spatialType="region" scaleAndSubsystem="Intracellular.Plk1">
			<clusteredness>1</clusteredness>
			<density>0.5420230641084559</density>
			<area>1</area>
			<perimeter>4</perimeter>
			<distanceFromOrigin>14.1598022585063</distanceFromOrigin>
			<angle>0</angle>
			<triangleMeasure>0</triangleMeasure>
			<rectangleMeasure>0</rectangleMeasure>
			<circleMeasure>0</circleMeasure>
			<centroidX>16</centroidX>
			<centroidY>17</centroidY>
		</spatialEntity>
		<spatialEntity spatialType="region" scaleAndSubsystem="Intracellular.Plk1">
			<clusteredness>1</clusteredness>
			<density>0.5420230641084559</density>
			<area>1</area>
			<perimeter>4</perimeter>
			<distanceFromOrigin>22.63846284534354</distanceFromOrigin>
			<angle>0</angle>
			<triangleMeasure>0</triangleMeasure>
			<rectangleMeasure>0</rectangleMeasure>
			<circleMeasure>0</circleMeasure>
			<centroidX>38</centroidX>
			<centroidY>7</centroidY>
		</spatialEntity>
		<spatialEntity spatialType="region" scaleAndSubsystem="Intracellular.Plk1">
			<clusteredness>1</clusteredness>
			<density>0.5420230641084559</density>
			<area>1</area>
			<perimeter>4</perimeter>
			<distanceFromOrigin>21.64486082191336</distanceFromOrigin>
			<angle>0</angle>
			<triangleMeasure>0</triangleMeasure>
			<rectangleMeasure>0</rectangleMeasure>
			<circleMeasure>0</circleMeasure>
			<centroidX>24</centroidX>
			<centroidY>5</centroidY>
		</spatialEntity>
		<spatialEntity spatialType="region" scaleAndSubsystem="Intracellular.APC">
			<clusteredness>1</clusteredness>
			<density>0.684356450099571</density>
			<area>1</area>
			<perimeter>4</perimeter>
			<distanceFromOrigin>17.67766952966369</distanceFromOrigin>
			<angle>0</angle>
			<triangleMeasure>0</triangleMeasure>
			<rectangleMeasure>0</rectangleMeasure>
			<circleMeasure>0</circleMeasure>
			<centroidX>24</centroidX>
			<centroidY>44</centroidY>
		</spatialEntity>
		<spatialEntity spatialType="region" scaleAndSubsystem="Intracellular.APC">
			<clusteredness>1</clusteredness>
			<density>0.684356450099571</density>
			<area>1</area>
			<perimeter>4</perimeter>
			<distanceFromOrigin>21.78302091079197</distanceFromOrigin>
			<angle>0</angle>
			<triangleMeasure>0</triangleMeasure>
			<rectangleMeasure>0</rectangleMeasure>
			<circleMeasure>0</circleMeasure>
			<centroidX>8</centroidX>
			<centroidY>38</centroidY>
		</spatialEntity>
		<spatialEntity spatialType="region" scaleAndSubsystem="Intracellular.APC">
			<clusteredness>1</clusteredness>
			<density>0.684356450099571</density>
			<area>1</area>
			<perimeter>4</perimeter>
			<distanceFromOrigin>10.51189802081432</distanceFromOrigin>
			<angle>0</angle>
			<triangleMeasure>0</triangleMeasure>
			<rectangleMeasure>0</rectangleMeasure>
			<circleMeasure>0</circleMeasure>
			<centroidX>27</centroidX>
			<centroidY>37</centroidY>
		</spatialEntity>
		<spatialEntity spatialType="region" scaleAndSubsystem="Intracellular.APC">
			<clusteredness>1</clusteredness>
			<density>0.684356450099571</density>
			<area>1</area>
			<perimeter>4</perimeter>
			<distanceFromOrigin>6.519202405202649</distanceFromOrigin>
			<angle>0</angle>
			<triangleMeasure>0</triangleMeasure>
			<rectangleMeasure>0</rectangleMeasure>
			<circleMeasure>0</circleMeasure>
			<centroidX>21</centroidX>
			<centroidY>30</centroidY>
		</spatialEntity>
		<spatialEntity spatialType="region" scaleAndSubsystem="Intracellular.APC">
			<clusteredness>1</clusteredness>
			<density>0.684356450099571</density>
			<area>1</area>
			<perimeter>4</perimeter>
			<distanceFromOrigin>2.91547594742265</distanceFromOrigin>
			<angle>0</angle>
			<triangleMeasure>0</triangleMeasure>
			<rectangleMeasure>0</rectangleMeasure>
			<circleMeasure>0</circleMeasure>
			<centroidX>24</centroidX>
			<centroidY>28</centroidY>
		</spatialEntity>
		<spatialEntity spatialType="region" scaleAndSubsystem="Intracellular.APC">
			<clusteredness>1</clusteredness>
			<density>0.684356450099571</density>
			<area>1</area>
			<perimeter>4</perimeter>
			<distanceFromOrigin>14.1598022585063</distanceFromOrigin>
			<angle>0</angle>
			<triangleMeasure>0</triangleMeasure>
			<rectangleMeasure>0</rectangleMeasure>
			<circleMeasure>0</circleMeasure>
			<centroidX>16</centroidX>
			<centroidY>17</centroidY>
		</spatialEntity>
		<spatialEntity spatialType="region" scaleAndSubsystem="Intracellular.APC">
			<clusteredness>1</clusteredness>
			<density>0.684356450099571</density>
			<area>1</area>
			<perimeter>4</perimeter>
			<distanceFromOrigin>22.63846284534354</distanceFromOrigin>
			<angle>0</angle>
			<triangleMeasure>0</triangleMeasure>
			<rectangleMeasure>0</rectangleMeasure>
			<circleMeasure>0</circleMeasure>
			<centroidX>38</centroidX>
			<centroidY>7</centroidY>
		</spatialEntity>
		<spatialEntity spatialType="region" scaleAndSubsystem="Intracellular.APC">
			<clusteredness>1</clusteredness>
			<density>0.684356450099571</density>
			<area>1</area>
			<perimeter>4</perimeter>
			<distanceFromOrigin>21.64486082191336</distanceFromOrigin>
			<angle>0</angle>
			<triangleMeasure>0</triangleMeasure>
			<rectangleMeasure>0</rectangleMeasure>
			<circleMeasure>0</circleMeasure>
			<centroidX>24</centroidX>
			<centroidY>5</centroidY>
		</spatialEntity>
		<numericStateVariable scaleAndSubsystem="Intracellular.APC">
			<name>avgClusterednessRegions</name>
			<value>0.04599995414600416</value>
		</numericStateVariable>
		<numericStateVariable scaleAndSubsystem="Intracellular.CDK1">
			<name>avgClusterednessRegions</name>
			<value>0.04599995414600416</value>
		</numericStateVariable>
		<numericStateVariable scaleAndSubsystem="Intracellular.Plk1">
			<name>avgClusterednessRegions</name>
			<value>0.04599995414600416</value>
		</numericStateVariable>
		<numericStateVariable scaleAndSubsystem="Cellular.Embryo">
			<name>avgClusterednessRegions</name>
			<value>0.04599995414600416</value>
		</numericStateVariable>
		<numericStateVariable scaleAndSubsystem="Intracellular.APC">
			<name>avgDensityRegions</name>
			<value>0.684356450099571</value>
		</numericStateVariable>
		<numericStateVariable scaleAndSubsystem="Intracellular.CDK1">
			<name>avgDensityRegions</name>
			<value>0.5025856766046263</value>
		</numericStateVariable>
		<numericStateVariable scaleAndSubsystem="Intracellular.Plk1">
			<name>avgDensityRegions</name>
			<value>0.5420230641084559</value>
		</numericStateVariable>
		<numericStateVariable scaleAndSubsystem="Cellular.Embryo">
			<name>avgDensityRegions</name>
			<value>0.5</value>
		</numericStateVariable>
	</timepoint>
	<timepoint value="59">
		<spatialEntity spatialType="region" scaleAndSubsystem="Cellular.Embryo">
			<clusteredness>1</clusteredness>
			<density>0.5</density>
			<area>1</area>
			<perimeter>4</perimeter>
			<distanceFromOrigin>16.56804152578089</distanceFromOrigin>
			<angle>0</angle>
			<triangleMeasure>0</triangleMeasure>
			<rectangleMeasure>0</rectangleMeasure>
			<circleMeasure>0</circleMeasure>
			<centroidX>25</centroidX>
			<centroidY>43</centroidY>
		</spatialEntity>
		<spatialEntity spatialType="region" scaleAndSubsystem="Cellular.Embryo">
			<clusteredness>1</clusteredness>
			<density>0.5</density>
			<area>1</area>
			<perimeter>4</perimeter>
			<distanceFromOrigin>22.32711356176611</distanceFromOrigin>
			<angle>0</angle>
			<triangleMeasure>0</triangleMeasure>
			<rectangleMeasure>0</rectangleMeasure>
			<circleMeasure>0</circleMeasure>
			<centroidX>8</centroidX>
			<centroidY>39</centroidY>
		</spatialEntity>
		<spatialEntity spatialType="region" scaleAndSubsystem="Cellular.Embryo">
			<clusteredness>1</clusteredness>
			<density>0.5</density>
			<area>1</area>
			<perimeter>4</perimeter>
			<distanceFromOrigin>11.51086443322134</distanceFromOrigin>
			<angle>0</angle>
			<triangleMeasure>0</triangleMeasure>
			<rectangleMeasure>0</rectangleMeasure>
			<circleMeasure>0</circleMeasure>
			<centroidX>27</centroidX>
			<centroidY>38</centroidY>
		</spatialEntity>
		<spatialEntity spatialType="region" scaleAndSubsystem="Cellular.Embryo">
			<clusteredness>1</clusteredness>
			<density>0.5</density>
			<area>2</area>
			<perimeter>8</perimeter>
			<distanceFromOrigin>4.301162633521313</distanceFromOrigin>
			<angle>2.33730585912382</angle>
			<triangleMeasure>0</triangleMeasure>
			<rectangleMeasure>0</rectangleMeasure>
			<circleMeasure>0</circleMeasure>
			<centroidX>22.5</centroidX>
			<centroidY>29.5</centroidY>
		</spatialEntity>
		<spatialEntity spatialType="region" scaleAndSubsystem="Cellular.Embryo">
			<clusteredness>1</clusteredness>
			<density>0.5</density>
			<area>1</area>
			<perimeter>4</perimeter>
			<distanceFromOrigin>14.9164338901763</distanceFromOrigin>
			<angle>0</angle>
			<triangleMeasure>0</triangleMeasure>
			<rectangleMeasure>0</rectangleMeasure>
			<circleMeasure>0</circleMeasure>
			<centroidX>15</centroidX>
			<centroidY>17</centroidY>
		</spatialEntity>
		<spatialEntity spatialType="region" scaleAndSubsystem="Cellular.Embryo">
			<clusteredness>1</clusteredness>
			<density>0.5</density>
			<area>1</area>
			<perimeter>4</perimeter>
			<distanceFromOrigin>23.9269722280108</distanceFromOrigin>
			<angle>0</angle>
			<triangleMeasure>0</triangleMeasure>
			<rectangleMeasure>0</rectangleMeasure>
			<circleMeasure>0</circleMeasure>
			<centroidX>37</centroidX>
			<centroidY>5</centroidY>
		</spatialEntity>
		<spatialEntity spatialType="region" scaleAndSubsystem="Cellular.Embryo">
			<clusteredness>1</clusteredness>
			<density>0.5</density>
			<area>1</area>
			<perimeter>4</perimeter>
			<distanceFromOrigin>21.78302091079197</distanceFromOrigin>
			<angle>0</angle>
			<triangleMeasure>0</triangleMeasure>
			<rectangleMeasure>0</rectangleMeasure>
			<circleMeasure>0</circleMeasure>
			<centroidX>23</centroidX>
			<centroidY>5</centroidY>
		</spatialEntity>
		<spatialEntity spatialType="region" scaleAndSubsystem="Intracellular.CDK1">
			<clusteredness>1</clusteredness>
			<density>0.4142136218501072</density>
			<area>1</area>
			<perimeter>4</perimeter>
			<distanceFromOrigin>16.56804152578089</distanceFromOrigin>
			<angle>0</angle>
			<triangleMeasure>0</triangleMeasure>
			<rectangleMeasure>0</rectangleMeasure>
			<circleMeasure>0</circleMeasure>
			<centroidX>25</centroidX>
			<centroidY>43</centroidY>
		</spatialEntity>
		<spatialEntity spatialType="region" scaleAndSubsystem="Intracellular.CDK1">
			<clusteredness>1</clusteredness>
			<density>0.4142136218501072</density>
			<area>1</area>
			<perimeter>4</perimeter>
			<distanceFromOrigin>22.32711356176611</distanceFromOrigin>
			<angle>0</angle>
			<triangleMeasure>0</triangleMeasure>
			<rectangleMeasure>0</rectangleMeasure>
			<circleMeasure>0</circleMeasure>
			<centroidX>8</centroidX>
			<centroidY>39</centroidY>
		</spatialEntity>
		<spatialEntity spatialType="region" scaleAndSubsystem="Intracellular.CDK1">
			<clusteredness>1</clusteredness>
			<density>0.4142136218501072</density>
			<area>1</area>
			<perimeter>4</perimeter>
			<distanceFromOrigin>11.51086443322134</distanceFromOrigin>
			<angle>0</angle>
			<triangleMeasure>0</triangleMeasure>
			<rectangleMeasure>0</rectangleMeasure>
			<circleMeasure>0</circleMeasure>
			<centroidX>27</centroidX>
			<centroidY>38</centroidY>
		</spatialEntity>
		<spatialEntity spatialType="region" scaleAndSubsystem="Intracellular.CDK1">
			<clusteredness>1</clusteredness>
			<density>0.4142136218501072</density>
			<area>2</area>
			<perimeter>8</perimeter>
			<distanceFromOrigin>4.301162633521313</distanceFromOrigin>
			<angle>2.33730585912382</angle>
			<triangleMeasure>0</triangleMeasure>
			<rectangleMeasure>0</rectangleMeasure>
			<circleMeasure>0</circleMeasure>
			<centroidX>22.5</centroidX>
			<centroidY>29.5</centroidY>
		</spatialEntity>
		<spatialEntity spatialType="region" scaleAndSubsystem="Intracellular.CDK1">
			<clusteredness>1</clusteredness>
			<density>0.4142136218501072</density>
			<area>1</area>
			<perimeter>4</perimeter>
			<distanceFromOrigin>14.9164338901763</distanceFromOrigin>
			<angle>0</angle>
			<triangleMeasure>0</triangleMeasure>
			<rectangleMeasure>0</rectangleMeasure>
			<circleMeasure>0</circleMeasure>
			<centroidX>15</centroidX>
			<centroidY>17</centroidY>
		</spatialEntity>
		<spatialEntity spatialType="region" scaleAndSubsystem="Intracellular.CDK1">
			<clusteredness>1</clusteredness>
			<density>0.4142136218501072</density>
			<area>1</area>
			<perimeter>4</perimeter>
			<distanceFromOrigin>23.9269722280108</distanceFromOrigin>
			<angle>0</angle>
			<triangleMeasure>0</triangleMeasure>
			<rectangleMeasure>0</rectangleMeasure>
			<circleMeasure>0</circleMeasure>
			<centroidX>37</centroidX>
			<centroidY>5</centroidY>
		</spatialEntity>
		<spatialEntity spatialType="region" scaleAndSubsystem="Intracellular.CDK1">
			<clusteredness>1</clusteredness>
			<density>0.4142136218501072</density>
			<area>1</area>
			<perimeter>4</perimeter>
			<distanceFromOrigin>21.78302091079197</distanceFromOrigin>
			<angle>0</angle>
			<triangleMeasure>0</triangleMeasure>
			<rectangleMeasure>0</rectangleMeasure>
			<circleMeasure>0</circleMeasure>
			<centroidX>23</centroidX>
			<centroidY>5</centroidY>
		</spatialEntity>
		<spatialEntity spatialType="region" scaleAndSubsystem="Intracellular.Plk1">
			<clusteredness>1</clusteredness>
			<density>0.5413000368604473</density>
			<area>1</area>
			<perimeter>4</perimeter>
			<distanceFromOrigin>16.56804152578089</distanceFromOrigin>
			<angle>0</angle>
			<triangleMeasure>0</triangleMeasure>
			<rectangleMeasure>0</rectangleMeasure>
			<circleMeasure>0</circleMeasure>
			<centroidX>25</centroidX>
			<centroidY>43</centroidY>
		</spatialEntity>
		<spatialEntity spatialType="region" scaleAndSubsystem="Intracellular.Plk1">
			<clusteredness>1</clusteredness>
			<density>0.5413000368604473</density>
			<area>1</area>
			<perimeter>4</perimeter>
			<distanceFromOrigin>22.32711356176611</distanceFromOrigin>
			<angle>0</angle>
			<triangleMeasure>0</triangleMeasure>
			<rectangleMeasure>0</rectangleMeasure>
			<circleMeasure>0</circleMeasure>
			<centroidX>8</centroidX>
			<centroidY>39</centroidY>
		</spatialEntity>
		<spatialEntity spatialType="region" scaleAndSubsystem="Intracellular.Plk1">
			<clusteredness>1</clusteredness>
			<density>0.5413000368604473</density>
			<area>1</area>
			<perimeter>4</perimeter>
			<distanceFromOrigin>11.51086443322134</distanceFromOrigin>
			<angle>0</angle>
			<triangleMeasure>0</triangleMeasure>
			<rectangleMeasure>0</rectangleMeasure>
			<circleMeasure>0</circleMeasure>
			<centroidX>27</centroidX>
			<centroidY>38</centroidY>
		</spatialEntity>
		<spatialEntity spatialType="region" scaleAndSubsystem="Intracellular.Plk1">
			<clusteredness>1</clusteredness>
			<density>0.5413000368604473</density>
			<area>2</area>
			<perimeter>8</perimeter>
			<distanceFromOrigin>4.301162633521313</distanceFromOrigin>
			<angle>2.33730585912382</angle>
			<triangleMeasure>0</triangleMeasure>
			<rectangleMeasure>0</rectangleMeasure>
			<circleMeasure>0</circleMeasure>
			<centroidX>22.5</centroidX>
			<centroidY>29.5</centroidY>
		</spatialEntity>
		<spatialEntity spatialType="region" scaleAndSubsystem="Intracellular.Plk1">
			<clusteredness>1</clusteredness>
			<density>0.5413000368604473</density>
			<area>1</area>
			<perimeter>4</perimeter>
			<distanceFromOrigin>14.9164338901763</distanceFromOrigin>
			<angle>0</angle>
			<triangleMeasure>0</triangleMeasure>
			<rectangleMeasure>0</rectangleMeasure>
			<circleMeasure>0</circleMeasure>
			<centroidX>15</centroidX>
			<centroidY>17</centroidY>
		</spatialEntity>
		<spatialEntity spatialType="region" scaleAndSubsystem="Intracellular.Plk1">
			<clusteredness>1</clusteredness>
			<density>0.5413000368604473</density>
			<area>1</area>
			<perimeter>4</perimeter>
			<distanceFromOrigin>23.9269722280108</distanceFromOrigin>
			<angle>0</angle>
			<triangleMeasure>0</triangleMeasure>
			<rectangleMeasure>0</rectangleMeasure>
			<circleMeasure>0</circleMeasure>
			<centroidX>37</centroidX>
			<centroidY>5</centroidY>
		</spatialEntity>
		<spatialEntity spatialType="region" scaleAndSubsystem="Intracellular.Plk1">
			<clusteredness>1</clusteredness>
			<density>0.5413000368604473</density>
			<area>1</area>
			<perimeter>4</perimeter>
			<distanceFromOrigin>21.78302091079197</distanceFromOrigin>
			<angle>0</angle>
			<triangleMeasure>0</triangleMeasure>
			<rectangleMeasure>0</rectangleMeasure>
			<circleMeasure>0</circleMeasure>
			<centroidX>23</centroidX>
			<centroidY>5</centroidY>
		</spatialEntity>
		<spatialEntity spatialType="region" scaleAndSubsystem="Intracellular.APC">
			<clusteredness>1</clusteredness>
			<density>0.8964305204503676</density>
			<area>1</area>
			<perimeter>4</perimeter>
			<distanceFromOrigin>16.56804152578089</distanceFromOrigin>
			<angle>0</angle>
			<triangleMeasure>0</triangleMeasure>
			<rectangleMeasure>0</rectangleMeasure>
			<circleMeasure>0</circleMeasure>
			<centroidX>25</centroidX>
			<centroidY>43</centroidY>
		</spatialEntity>
		<spatialEntity spatialType="region" scaleAndSubsystem="Intracellular.APC">
			<clusteredness>1</clusteredness>
			<density>0.8964305204503676</density>
			<area>1</area>
			<perimeter>4</perimeter>
			<distanceFromOrigin>22.32711356176611</distanceFromOrigin>
			<angle>0</angle>
			<triangleMeasure>0</triangleMeasure>
			<rectangleMeasure>0</rectangleMeasure>
			<circleMeasure>0</circleMeasure>
			<centroidX>8</centroidX>
			<centroidY>39</centroidY>
		</spatialEntity>
		<spatialEntity spatialType="region" scaleAndSubsystem="Intracellular.APC">
			<clusteredness>1</clusteredness>
			<density>0.8964305204503676</density>
			<area>1</area>
			<perimeter>4</perimeter>
			<distanceFromOrigin>11.51086443322134</distanceFromOrigin>
			<angle>0</angle>
			<triangleMeasure>0</triangleMeasure>
			<rectangleMeasure>0</rectangleMeasure>
			<circleMeasure>0</circleMeasure>
			<centroidX>27</centroidX>
			<centroidY>38</centroidY>
		</spatialEntity>
		<spatialEntity spatialType="region" scaleAndSubsystem="Intracellular.APC">
			<clusteredness>1</clusteredness>
			<density>0.8964305204503676</density>
			<area>2</area>
			<perimeter>8</perimeter>
			<distanceFromOrigin>4.301162633521313</distanceFromOrigin>
			<angle>2.33730585912382</angle>
			<triangleMeasure>0</triangleMeasure>
			<rectangleMeasure>0</rectangleMeasure>
			<circleMeasure>0</circleMeasure>
			<centroidX>22.5</centroidX>
			<centroidY>29.5</centroidY>
		</spatialEntity>
		<spatialEntity spatialType="region" scaleAndSubsystem="Intracellular.APC">
			<clusteredness>1</clusteredness>
			<density>0.8964305204503676</density>
			<area>1</area>
			<perimeter>4</perimeter>
			<distanceFromOrigin>14.9164338901763</distanceFromOrigin>
			<angle>0</angle>
			<triangleMeasure>0</triangleMeasure>
			<rectangleMeasure>0</rectangleMeasure>
			<circleMeasure>0</circleMeasure>
			<centroidX>15</centroidX>
			<centroidY>17</centroidY>
		</spatialEntity>
		<spatialEntity spatialType="region" scaleAndSubsystem="Intracellular.APC">
			<clusteredness>1</clusteredness>
			<density>0.8964305204503676</density>
			<area>1</area>
			<perimeter>4</perimeter>
			<distanceFromOrigin>23.9269722280108</distanceFromOrigin>
			<angle>0</angle>
			<triangleMeasure>0</triangleMeasure>
			<rectangleMeasure>0</rectangleMeasure>
			<circleMeasure>0</circleMeasure>
			<centroidX>37</centroidX>
			<centroidY>5</centroidY>
		</spatialEntity>
		<spatialEntity spatialType="region" scaleAndSubsystem="Intracellular.APC">
			<clusteredness>1</clusteredness>
			<density>0.8964305204503676</density>
			<area>1</area>
			<perimeter>4</perimeter>
			<distanceFromOrigin>21.78302091079197</distanceFromOrigin>
			<angle>0</angle>
			<triangleMeasure>0</triangleMeasure>
			<rectangleMeasure>0</rectangleMeasure>
			<circleMeasure>0</circleMeasure>
			<centroidX>23</centroidX>
			<centroidY>5</centroidY>
		</spatialEntity>
		<numericStateVariable scaleAndSubsystem="Intracellular.APC">
			<name>avgClusterednessRegions</name>
			<value>0.0414857873840631</value>
		</numericStateVariable>
		<numericStateVariable scaleAndSubsystem="Intracellular.CDK1">
			<name>avgClusterednessRegions</name>
			<value>0.0414857873840631</value>
		</numericStateVariable>
		<numericStateVariable scaleAndSubsystem="Intracellular.Plk1">
			<name>avgClusterednessRegions</name>
			<value>0.0414857873840631</value>
		</numericStateVariable>
		<numericStateVariable scaleAndSubsystem="Cellular.Embryo">
			<name>avgClusterednessRegions</name>
			<value>0.0414857873840631</value>
		</numericStateVariable>
		<numericStateVariable scaleAndSubsystem="Intracellular.APC">
			<name>avgDensityRegions</name>
			<value>0.8964305204503676</value>
		</numericStateVariable>
		<numericStateVariable scaleAndSubsystem="Intracellular.CDK1">
			<name>avgDensityRegions</name>
			<value>0.4142136218501072</value>
		</numericStateVariable>
		<numericStateVariable scaleAndSubsystem="Intracellular.Plk1">
			<name>avgDensityRegions</name>
			<value>0.5413000368604473</value>
		</numericStateVariable>
		<numericStateVariable scaleAndSubsystem="Cellular.Embryo">
			<name>avgDensityRegions</name>
			<value>0.5</value>
		</numericStateVariable>
	</timepoint>
	<timepoint value="60">
		<spatialEntity spatialType="region" scaleAndSubsystem="Cellular.Embryo">
			<clusteredness>1</clusteredness>
			<density>0.5</density>
			<area>1</area>
			<perimeter>4</perimeter>
			<distanceFromOrigin>16.56804152578089</distanceFromOrigin>
			<angle>0</angle>
			<triangleMeasure>0</triangleMeasure>
			<rectangleMeasure>0</rectangleMeasure>
			<circleMeasure>0</circleMeasure>
			<centroidX>25</centroidX>
			<centroidY>43</centroidY>
		</spatialEntity>
		<spatialEntity spatialType="region" scaleAndSubsystem="Cellular.Embryo">
			<clusteredness>1</clusteredness>
			<density>0.5</density>
			<area>1</area>
			<perimeter>4</perimeter>
			<distanceFromOrigin>22.90196498119757</distanceFromOrigin>
			<angle>0</angle>
			<triangleMeasure>0</triangleMeasure>
			<rectangleMeasure>0</rectangleMeasure>
			<circleMeasure>0</circleMeasure>
			<centroidX>8</centroidX>
			<centroidY>40</centroidY>
		</spatialEntity>
		<spatialEntity spatialType="region" scaleAndSubsystem="Cellular.Embryo">
			<clusteredness>1</clusteredness>
			<density>0.5</density>
			<area>1</area>
			<perimeter>4</perimeter>
			<distanceFromOrigin>11.51086443322134</distanceFromOrigin>
			<angle>0</angle>
			<triangleMeasure>0</triangleMeasure>
			<rectangleMeasure>0</rectangleMeasure>
			<circleMeasure>0</circleMeasure>
			<centroidX>27</centroidX>
			<centroidY>38</centroidY>
		</spatialEntity>
		<spatialEntity spatialType="region" scaleAndSubsystem="Cellular.Embryo">
			<clusteredness>1</clusteredness>
			<density>0.5</density>
			<area>2</area>
			<perimeter>6</perimeter>
			<distanceFromOrigin>4.301162633521313</distanceFromOrigin>
			<angle>9.462322208025617</angle>
			<triangleMeasure>0</triangleMeasure>
			<rectangleMeasure>0</rectangleMeasure>
			<circleMeasure>0</circleMeasure>
			<centroidX>23</centroidX>
			<centroidY>29.5</centroidY>
		</spatialEntity>
		<spatialEntity spatialType="region" scaleAndSubsystem="Cellular.Embryo">
			<clusteredness>1</clusteredness>
			<density>0.5</density>
			<area>1</area>
			<perimeter>4</perimeter>
			<distanceFromOrigin>15.70031846810758</distanceFromOrigin>
			<angle>0</angle>
			<triangleMeasure>0</triangleMeasure>
			<rectangleMeasure>0</rectangleMeasure>
			<circleMeasure>0</circleMeasure>
			<centroidX>14</centroidX>
			<centroidY>17</centroidY>
		</spatialEntity>
		<spatialEntity spatialType="region" scaleAndSubsystem="Cellular.Embryo">
			<clusteredness>1</clusteredness>
			<density>0.5</density>
			<area>1</area>
			<perimeter>4</perimeter>
			<distanceFromOrigin>21.78302091079197</distanceFromOrigin>
			<angle>0</angle>
			<triangleMeasure>0</triangleMeasure>
			<rectangleMeasure>0</rectangleMeasure>
			<circleMeasure>0</circleMeasure>
			<centroidX>23</centroidX>
			<centroidY>5</centroidY>
		</spatialEntity>
		<spatialEntity spatialType="region" scaleAndSubsystem="Cellular.Embryo">
			<clusteredness>1</clusteredness>
			<density>0.5</density>
			<area>1</area>
			<perimeter>4</perimeter>
			<distanceFromOrigin>25.7390753524675</distanceFromOrigin>
			<angle>0</angle>
			<triangleMeasure>0</triangleMeasure>
			<rectangleMeasure>0</rectangleMeasure>
			<circleMeasure>0</circleMeasure>
			<centroidX>37</centroidX>
			<centroidY>3</centroidY>
		</spatialEntity>
		<spatialEntity spatialType="region" scaleAndSubsystem="Intracellular.CDK1">
			<clusteredness>1</clusteredness>
			<density>0.289902421539905</density>
			<area>1</area>
			<perimeter>4</perimeter>
			<distanceFromOrigin>16.56804152578089</distanceFromOrigin>
			<angle>0</angle>
			<triangleMeasure>0</triangleMeasure>
			<rectangleMeasure>0</rectangleMeasure>
			<circleMeasure>0</circleMeasure>
			<centroidX>25</centroidX>
			<centroidY>43</centroidY>
		</spatialEntity>
		<spatialEntity spatialType="region" scaleAndSubsystem="Intracellular.CDK1">
			<clusteredness>1</clusteredness>
			<density>0.289902421539905</density>
			<area>1</area>
			<perimeter>4</perimeter>
			<distanceFromOrigin>22.90196498119757</distanceFromOrigin>
			<angle>0</angle>
			<triangleMeasure>0</triangleMeasure>
			<rectangleMeasure>0</rectangleMeasure>
			<circleMeasure>0</circleMeasure>
			<centroidX>8</centroidX>
			<centroidY>40</centroidY>
		</spatialEntity>
		<spatialEntity spatialType="region" scaleAndSubsystem="Intracellular.CDK1">
			<clusteredness>1</clusteredness>
			<density>0.289902421539905</density>
			<area>1</area>
			<perimeter>4</perimeter>
			<distanceFromOrigin>11.51086443322134</distanceFromOrigin>
			<angle>0</angle>
			<triangleMeasure>0</triangleMeasure>
			<rectangleMeasure>0</rectangleMeasure>
			<circleMeasure>0</circleMeasure>
			<centroidX>27</centroidX>
			<centroidY>38</centroidY>
		</spatialEntity>
		<spatialEntity spatialType="region" scaleAndSubsystem="Intracellular.CDK1">
			<clusteredness>1</clusteredness>
			<density>0.289902421539905</density>
			<area>2</area>
			<perimeter>6</perimeter>
			<distanceFromOrigin>4.301162633521313</distanceFromOrigin>
			<angle>9.462322208025617</angle>
			<triangleMeasure>0</triangleMeasure>
			<rectangleMeasure>0</rectangleMeasure>
			<circleMeasure>0</circleMeasure>
			<centroidX>23</centroidX>
			<centroidY>29.5</centroidY>
		</spatialEntity>
		<spatialEntity spatialType="region" scaleAndSubsystem="Intracellular.CDK1">
			<clusteredness>1</clusteredness>
			<density>0.289902421539905</density>
			<area>1</area>
			<perimeter>4</perimeter>
			<distanceFromOrigin>15.70031846810758</distanceFromOrigin>
			<angle>0</angle>
			<triangleMeasure>0</triangleMeasure>
			<rectangleMeasure>0</rectangleMeasure>
			<circleMeasure>0</circleMeasure>
			<centroidX>14</centroidX>
			<centroidY>17</centroidY>
		</spatialEntity>
		<spatialEntity spatialType="region" scaleAndSubsystem="Intracellular.CDK1">
			<clusteredness>1</clusteredness>
			<density>0.289902421539905</density>
			<area>1</area>
			<perimeter>4</perimeter>
			<distanceFromOrigin>21.78302091079197</distanceFromOrigin>
			<angle>0</angle>
			<triangleMeasure>0</triangleMeasure>
			<rectangleMeasure>0</rectangleMeasure>
			<circleMeasure>0</circleMeasure>
			<centroidX>23</centroidX>
			<centroidY>5</centroidY>
		</spatialEntity>
		<spatialEntity spatialType="region" scaleAndSubsystem="Intracellular.CDK1">
			<clusteredness>1</clusteredness>
			<density>0.289902421539905</density>
			<area>1</area>
			<perimeter>4</perimeter>
			<distanceFromOrigin>25.7390753524675</distanceFromOrigin>
			<angle>0</angle>
			<triangleMeasure>0</triangleMeasure>
			<rectangleMeasure>0</rectangleMeasure>
			<circleMeasure>0</circleMeasure>
			<centroidX>37</centroidX>
			<centroidY>3</centroidY>
		</spatialEntity>
		<spatialEntity spatialType="region" scaleAndSubsystem="Intracellular.Plk1">
			<clusteredness>1</clusteredness>
			<density>0.4625285429113051</density>
			<area>1</area>
			<perimeter>4</perimeter>
			<distanceFromOrigin>16.56804152578089</distanceFromOrigin>
			<angle>0</angle>
			<triangleMeasure>0</triangleMeasure>
			<rectangleMeasure>0</rectangleMeasure>
			<circleMeasure>0</circleMeasure>
			<centroidX>25</centroidX>
			<centroidY>43</centroidY>
		</spatialEntity>
		<spatialEntity spatialType="region" scaleAndSubsystem="Intracellular.Plk1">
			<clusteredness>1</clusteredness>
			<density>0.4625285429113051</density>
			<area>1</area>
			<perimeter>4</perimeter>
			<distanceFromOrigin>22.90196498119757</distanceFromOrigin>
			<angle>0</angle>
			<triangleMeasure>0</triangleMeasure>
			<rectangleMeasure>0</rectangleMeasure>
			<circleMeasure>0</circleMeasure>
			<centroidX>8</centroidX>
			<centroidY>40</centroidY>
		</spatialEntity>
		<spatialEntity spatialType="region" scaleAndSubsystem="Intracellular.Plk1">
			<clusteredness>1</clusteredness>
			<density>0.4625285429113051</density>
			<area>1</area>
			<perimeter>4</perimeter>
[truncated: 1,088,761 more chars]
