# Supplementary material for: A Novel Method to Verify Multilevel Computational Models of Biological Systems Using Multiscale Spatio-Temporal Meta Model Checking
Source: PLoS One. 2016 May 17;11(5):e0154847. doi: 10.1371/journal.pone.0154847 (PMC4871515; doi:10.1371/journal.pone.0154847)
Supplement: S3 Dataset — (ZIP) [file pone.0154847.s024.zip › xenopus_laevis_cell_cycle_2015-01-12-14_39_22.xml]

<?xml version="1.0" encoding="utf-8"?>
<!--Warning! This xml file was automatically generated by a C++ program using the Boost PropertyTree library.-->
<experiment>
	<timepoint value="0">
		<spatialEntity spatialType="region" scaleAndSubsystem="Cellular.Embryo">
			<clusteredness>1</clusteredness>
			<density>0.5</density>
			<area>1</area>
			<perimeter>4</perimeter>
			<distanceFromOrigin>10.51189802081432</distanceFromOrigin>
			<angle>0</angle>
			<triangleMeasure>0</triangleMeasure>
			<rectangleMeasure>0</rectangleMeasure>
			<circleMeasure>0</circleMeasure>
			<centroidX>22</centroidX>
			<centroidY>36</centroidY>
		</spatialEntity>
		<spatialEntity spatialType="region" scaleAndSubsystem="Intracellular.CDK1">
			<clusteredness>1</clusteredness>
			<density>0.2449443443148744</density>
			<area>1</area>
			<perimeter>4</perimeter>
			<distanceFromOrigin>10.51189802081432</distanceFromOrigin>
			<angle>0</angle>
			<triangleMeasure>0</triangleMeasure>
			<rectangleMeasure>0</rectangleMeasure>
			<circleMeasure>0</circleMeasure>
			<centroidX>22</centroidX>
			<centroidY>36</centroidY>
		</spatialEntity>
		<numericStateVariable scaleAndSubsystem="Intracellular.APC">
			<name>avgClusterednessRegions</name>
			<value>1</value>
		</numericStateVariable>
		<numericStateVariable scaleAndSubsystem="Intracellular.CDK1">
			<name>avgClusterednessRegions</name>
			<value>1</value>
		</numericStateVariable>
		<numericStateVariable scaleAndSubsystem="Intracellular.Plk1">
			<name>avgClusterednessRegions</name>
			<value>1</value>
		</numericStateVariable>
		<numericStateVariable scaleAndSubsystem="Cellular.Embryo">
			<name>avgClusterednessRegions</name>
			<value>1</value>
		</numericStateVariable>
		<numericStateVariable scaleAndSubsystem="Intracellular.APC">
			<name>avgDensityRegions</name>
			<value>0</value>
		</numericStateVariable>
		<numericStateVariable scaleAndSubsystem="Intracellular.CDK1">
			<name>avgDensityRegions</name>
			<value>0.2449443443148744</value>
		</numericStateVariable>
		<numericStateVariable scaleAndSubsystem="Intracellular.Plk1">
			<name>avgDensityRegions</name>
			<value>0</value>
		</numericStateVariable>
		<numericStateVariable scaleAndSubsystem="Cellular.Embryo">
			<name>avgDensityRegions</name>
			<value>0.5</value>
		</numericStateVariable>
	</timepoint>
	<timepoint value="1">
		<spatialEntity spatialType="region" scaleAndSubsystem="Cellular.Embryo">
			<clusteredness>1</clusteredness>
			<density>0.5</density>
			<area>1</area>
			<perimeter>4</perimeter>
			<distanceFromOrigin>12.98075498574717</distanceFromOrigin>
			<angle>0</angle>
			<triangleMeasure>0</triangleMeasure>
			<rectangleMeasure>0</rectangleMeasure>
			<circleMeasure>0</circleMeasure>
			<centroidX>23</centroidX>
			<centroidY>39</centroidY>
		</spatialEntity>
		<spatialEntity spatialType="region" scaleAndSubsystem="Intracellular.CDK1">
			<clusteredness>1</clusteredness>
			<density>0.2645398906632966</density>
			<area>1</area>
			<perimeter>4</perimeter>
			<distanceFromOrigin>12.98075498574717</distanceFromOrigin>
			<angle>0</angle>
			<triangleMeasure>0</triangleMeasure>
			<rectangleMeasure>0</rectangleMeasure>
			<circleMeasure>0</circleMeasure>
			<centroidX>23</centroidX>
			<centroidY>39</centroidY>
		</spatialEntity>
		<spatialEntity spatialType="region" scaleAndSubsystem="Intracellular.Plk1">
			<clusteredness>1</clusteredness>
			<density>0.00274130199469772</density>
			<area>1</area>
			<perimeter>4</perimeter>
			<distanceFromOrigin>12.98075498574717</distanceFromOrigin>
			<angle>0</angle>
			<triangleMeasure>0</triangleMeasure>
			<rectangleMeasure>0</rectangleMeasure>
			<circleMeasure>0</circleMeasure>
			<centroidX>23</centroidX>
			<centroidY>39</centroidY>
		</spatialEntity>
		<numericStateVariable scaleAndSubsystem="Intracellular.APC">
			<name>avgClusterednessRegions</name>
			<value>1</value>
		</numericStateVariable>
		<numericStateVariable scaleAndSubsystem="Intracellular.CDK1">
			<name>avgClusterednessRegions</name>
			<value>1</value>
		</numericStateVariable>
		<numericStateVariable scaleAndSubsystem="Intracellular.Plk1">
			<name>avgClusterednessRegions</name>
			<value>1</value>
		</numericStateVariable>
		<numericStateVariable scaleAndSubsystem="Cellular.Embryo">
			<name>avgClusterednessRegions</name>
			<value>1</value>
		</numericStateVariable>
		<numericStateVariable scaleAndSubsystem="Intracellular.APC">
			<name>avgDensityRegions</name>
			<value>0</value>
		</numericStateVariable>
		<numericStateVariable scaleAndSubsystem="Intracellular.CDK1">
			<name>avgDensityRegions</name>
			<value>0.2645398906632966</value>
		</numericStateVariable>
		<numericStateVariable scaleAndSubsystem="Intracellular.Plk1">
			<name>avgDensityRegions</name>
			<value>0.00274130199469772</value>
		</numericStateVariable>
		<numericStateVariable scaleAndSubsystem="Cellular.Embryo">
			<name>avgDensityRegions</name>
			<value>0.5</value>
		</numericStateVariable>
	</timepoint>
	<timepoint value="2">
		<spatialEntity spatialType="region" scaleAndSubsystem="Cellular.Embryo">
			<clusteredness>1</clusteredness>
			<density>0.5</density>
			<area>1</area>
			<perimeter>4</perimeter>
			<distanceFromOrigin>12.98075498574717</distanceFromOrigin>
			<angle>0</angle>
			<triangleMeasure>0</triangleMeasure>
			<rectangleMeasure>0</rectangleMeasure>
			<circleMeasure>0</circleMeasure>
			<centroidX>23</centroidX>
			<centroidY>39</centroidY>
		</spatialEntity>
		<spatialEntity spatialType="region" scaleAndSubsystem="Intracellular.CDK1">
			<clusteredness>1</clusteredness>
			<density>0.2841354370117187</density>
			<area>1</area>
			<perimeter>4</perimeter>
			<distanceFromOrigin>12.98075498574717</distanceFromOrigin>
			<angle>0</angle>
			<triangleMeasure>0</triangleMeasure>
			<rectangleMeasure>0</rectangleMeasure>
			<circleMeasure>0</circleMeasure>
			<centroidX>23</centroidX>
			<centroidY>39</centroidY>
		</spatialEntity>
		<spatialEntity spatialType="region" scaleAndSubsystem="Intracellular.Plk1">
			<clusteredness>1</clusteredness>
			<density>0.007149820234261307</density>
			<area>1</area>
			<perimeter>4</perimeter>
			<distanceFromOrigin>12.98075498574717</distanceFromOrigin>
			<angle>0</angle>
			<triangleMeasure>0</triangleMeasure>
			<rectangleMeasure>0</rectangleMeasure>
			<circleMeasure>0</circleMeasure>
			<centroidX>23</centroidX>
			<centroidY>39</centroidY>
		</spatialEntity>
		<numericStateVariable scaleAndSubsystem="Intracellular.APC">
			<name>avgClusterednessRegions</name>
			<value>1</value>
		</numericStateVariable>
		<numericStateVariable scaleAndSubsystem="Intracellular.CDK1">
			<name>avgClusterednessRegions</name>
			<value>1</value>
		</numericStateVariable>
		<numericStateVariable scaleAndSubsystem="Intracellular.Plk1">
			<name>avgClusterednessRegions</name>
			<value>1</value>
		</numericStateVariable>
		<numericStateVariable scaleAndSubsystem="Cellular.Embryo">
			<name>avgClusterednessRegions</name>
			<value>1</value>
		</numericStateVariable>
		<numericStateVariable scaleAndSubsystem="Intracellular.APC">
			<name>avgDensityRegions</name>
			<value>0</value>
		</numericStateVariable>
		<numericStateVariable scaleAndSubsystem="Intracellular.CDK1">
			<name>avgDensityRegions</name>
			<value>0.2841354370117187</value>
		</numericStateVariable>
		<numericStateVariable scaleAndSubsystem="Intracellular.Plk1">
			<name>avgDensityRegions</name>
			<value>0.007149820234261307</value>
		</numericStateVariable>
		<numericStateVariable scaleAndSubsystem="Cellular.Embryo">
			<name>avgDensityRegions</name>
			<value>0.5</value>
		</numericStateVariable>
	</timepoint>
	<timepoint value="3">
		<spatialEntity spatialType="region" scaleAndSubsystem="Cellular.Embryo">
			<clusteredness>1</clusteredness>
			<density>0.5</density>
			<area>1</area>
			<perimeter>4</perimeter>
			<distanceFromOrigin>12.98075498574717</distanceFromOrigin>
			<angle>0</angle>
			<triangleMeasure>0</triangleMeasure>
			<rectangleMeasure>0</rectangleMeasure>
			<circleMeasure>0</circleMeasure>
			<centroidX>23</centroidX>
			<centroidY>39</centroidY>
		</spatialEntity>
		<spatialEntity spatialType="region" scaleAndSubsystem="Intracellular.CDK1">
			<clusteredness>1</clusteredness>
			<density>0.3037309833601409</density>
			<area>1</area>
			<perimeter>4</perimeter>
			<distanceFromOrigin>12.98075498574717</distanceFromOrigin>
			<angle>0</angle>
			<triangleMeasure>0</triangleMeasure>
			<rectangleMeasure>0</rectangleMeasure>
			<circleMeasure>0</circleMeasure>
			<centroidX>23</centroidX>
			<centroidY>39</centroidY>
		</spatialEntity>
		<spatialEntity spatialType="region" scaleAndSubsystem="Intracellular.Plk1">
			<clusteredness>1</clusteredness>
			<density>0.01423977122587316</density>
			<area>1</area>
			<perimeter>4</perimeter>
			<distanceFromOrigin>12.98075498574717</distanceFromOrigin>
			<angle>0</angle>
			<triangleMeasure>0</triangleMeasure>
			<rectangleMeasure>0</rectangleMeasure>
			<circleMeasure>0</circleMeasure>
			<centroidX>23</centroidX>
			<centroidY>39</centroidY>
		</spatialEntity>
		<numericStateVariable scaleAndSubsystem="Intracellular.APC">
			<name>avgClusterednessRegions</name>
			<value>1</value>
		</numericStateVariable>
		<numericStateVariable scaleAndSubsystem="Intracellular.CDK1">
			<name>avgClusterednessRegions</name>
			<value>1</value>
		</numericStateVariable>
		<numericStateVariable scaleAndSubsystem="Intracellular.Plk1">
			<name>avgClusterednessRegions</name>
			<value>1</value>
		</numericStateVariable>
		<numericStateVariable scaleAndSubsystem="Cellular.Embryo">
			<name>avgClusterednessRegions</name>
			<value>1</value>
		</numericStateVariable>
		<numericStateVariable scaleAndSubsystem="Intracellular.APC">
			<name>avgDensityRegions</name>
			<value>0</value>
		</numericStateVariable>
		<numericStateVariable scaleAndSubsystem="Intracellular.CDK1">
			<name>avgDensityRegions</name>
			<value>0.3037309833601409</value>
		</numericStateVariable>
		<numericStateVariable scaleAndSubsystem="Intracellular.Plk1">
			<name>avgDensityRegions</name>
			<value>0.01423977122587316</value>
		</numericStateVariable>
		<numericStateVariable scaleAndSubsystem="Cellular.Embryo">
			<name>avgDensityRegions</name>
			<value>0.5</value>
		</numericStateVariable>
	</timepoint>
	<timepoint value="4">
		<spatialEntity spatialType="region" scaleAndSubsystem="Cellular.Embryo">
			<clusteredness>1</clusteredness>
			<density>0.5</density>
			<area>1</area>
			<perimeter>4</perimeter>
			<distanceFromOrigin>12.98075498574717</distanceFromOrigin>
			<angle>0</angle>
			<triangleMeasure>0</triangleMeasure>
			<rectangleMeasure>0</rectangleMeasure>
			<circleMeasure>0</circleMeasure>
			<centroidX>23</centroidX>
			<centroidY>39</centroidY>
		</spatialEntity>
		<spatialEntity spatialType="region" scaleAndSubsystem="Intracellular.CDK1">
			<clusteredness>1</clusteredness>
			<density>0.3233265297085631</density>
			<area>1</area>
			<perimeter>4</perimeter>
			<distanceFromOrigin>12.98075498574717</distanceFromOrigin>
			<angle>0</angle>
			<triangleMeasure>0</triangleMeasure>
			<rectangleMeasure>0</rectangleMeasure>
			<circleMeasure>0</circleMeasure>
			<centroidX>23</centroidX>
			<centroidY>39</centroidY>
		</spatialEntity>
		<spatialEntity spatialType="region" scaleAndSubsystem="Intracellular.Plk1">
			<clusteredness>1</clusteredness>
			<density>0.02538836797078451</density>
			<area>1</area>
			<perimeter>4</perimeter>
			<distanceFromOrigin>12.98075498574717</distanceFromOrigin>
			<angle>0</angle>
			<triangleMeasure>0</triangleMeasure>
			<rectangleMeasure>0</rectangleMeasure>
			<circleMeasure>0</circleMeasure>
			<centroidX>23</centroidX>
			<centroidY>39</centroidY>
		</spatialEntity>
		<numericStateVariable scaleAndSubsystem="Intracellular.APC">
			<name>avgClusterednessRegions</name>
			<value>1</value>
		</numericStateVariable>
		<numericStateVariable scaleAndSubsystem="Intracellular.CDK1">
			<name>avgClusterednessRegions</name>
			<value>1</value>
		</numericStateVariable>
		<numericStateVariable scaleAndSubsystem="Intracellular.Plk1">
			<name>avgClusterednessRegions</name>
			<value>1</value>
		</numericStateVariable>
		<numericStateVariable scaleAndSubsystem="Cellular.Embryo">
			<name>avgClusterednessRegions</name>
			<value>1</value>
		</numericStateVariable>
		<numericStateVariable scaleAndSubsystem="Intracellular.APC">
			<name>avgDensityRegions</name>
			<value>0</value>
		</numericStateVariable>
		<numericStateVariable scaleAndSubsystem="Intracellular.CDK1">
			<name>avgDensityRegions</name>
			<value>0.3233265297085631</value>
		</numericStateVariable>
		<numericStateVariable scaleAndSubsystem="Intracellular.Plk1">
			<name>avgDensityRegions</name>
			<value>0.02538836797078451</value>
		</numericStateVariable>
		<numericStateVariable scaleAndSubsystem="Cellular.Embryo">
			<name>avgDensityRegions</name>
			<value>0.5</value>
		</numericStateVariable>
	</timepoint>
	<timepoint value="5">
		<spatialEntity spatialType="region" scaleAndSubsystem="Cellular.Embryo">
			<clusteredness>1</clusteredness>
			<density>0.5</density>
			<area>1</area>
			<perimeter>4</perimeter>
			<distanceFromOrigin>12.98075498574717</distanceFromOrigin>
			<angle>0</angle>
			<triangleMeasure>0</triangleMeasure>
			<rectangleMeasure>0</rectangleMeasure>
			<circleMeasure>0</circleMeasure>
			<centroidX>23</centroidX>
			<centroidY>39</centroidY>
		</spatialEntity>
		<spatialEntity spatialType="region" scaleAndSubsystem="Intracellular.CDK1">
			<clusteredness>1</clusteredness>
			<density>0.3429221059761796</density>
			<area>1</area>
			<perimeter>4</perimeter>
			<distanceFromOrigin>12.98075498574717</distanceFromOrigin>
			<angle>0</angle>
			<triangleMeasure>0</triangleMeasure>
			<rectangleMeasure>0</rectangleMeasure>
			<circleMeasure>0</circleMeasure>
			<centroidX>23</centroidX>
			<centroidY>39</centroidY>
		</spatialEntity>
		<spatialEntity spatialType="region" scaleAndSubsystem="Intracellular.Plk1">
			<clusteredness>1</clusteredness>
			<density>0.04232677384918811</density>
			<area>1</area>
			<perimeter>4</perimeter>
			<distanceFromOrigin>12.98075498574717</distanceFromOrigin>
			<angle>0</angle>
			<triangleMeasure>0</triangleMeasure>
			<rectangleMeasure>0</rectangleMeasure>
			<circleMeasure>0</circleMeasure>
			<centroidX>23</centroidX>
			<centroidY>39</centroidY>
		</spatialEntity>
		<spatialEntity spatialType="region" scaleAndSubsystem="Intracellular.APC">
			<clusteredness>1</clusteredness>
			<density>1.000000013079318e-09</density>
			<area>1</area>
			<perimeter>4</perimeter>
			<distanceFromOrigin>12.98075498574717</distanceFromOrigin>
			<angle>0</angle>
			<triangleMeasure>0</triangleMeasure>
			<rectangleMeasure>0</rectangleMeasure>
			<circleMeasure>0</circleMeasure>
			<centroidX>23</centroidX>
			<centroidY>39</centroidY>
		</spatialEntity>
		<numericStateVariable scaleAndSubsystem="Intracellular.APC">
			<name>avgClusterednessRegions</name>
			<value>1</value>
		</numericStateVariable>
		<numericStateVariable scaleAndSubsystem="Intracellular.CDK1">
			<name>avgClusterednessRegions</name>
			<value>1</value>
		</numericStateVariable>
		<numericStateVariable scaleAndSubsystem="Intracellular.Plk1">
			<name>avgClusterednessRegions</name>
			<value>1</value>
		</numericStateVariable>
		<numericStateVariable scaleAndSubsystem="Cellular.Embryo">
			<name>avgClusterednessRegions</name>
			<value>1</value>
		</numericStateVariable>
		<numericStateVariable scaleAndSubsystem="Intracellular.APC">
			<name>avgDensityRegions</name>
			<value>1.000000013079318e-09</value>
		</numericStateVariable>
		<numericStateVariable scaleAndSubsystem="Intracellular.CDK1">
			<name>avgDensityRegions</name>
			<value>0.3429221059761796</value>
		</numericStateVariable>
		<numericStateVariable scaleAndSubsystem="Intracellular.Plk1">
			<name>avgDensityRegions</name>
			<value>0.04232677384918811</value>
		</numericStateVariable>
		<numericStateVariable scaleAndSubsystem="Cellular.Embryo">
			<name>avgDensityRegions</name>
			<value>0.5</value>
		</numericStateVariable>
	</timepoint>
	<timepoint value="6">
		<spatialEntity spatialType="region" scaleAndSubsystem="Cellular.Embryo">
			<clusteredness>1</clusteredness>
			<density>0.5</density>
			<area>1</area>
			<perimeter>4</perimeter>
			<distanceFromOrigin>12.98075498574717</distanceFromOrigin>
			<angle>0</angle>
			<triangleMeasure>0</triangleMeasure>
			<rectangleMeasure>0</rectangleMeasure>
			<circleMeasure>0</circleMeasure>
			<centroidX>23</centroidX>
			<centroidY>39</centroidY>
		</spatialEntity>
		<spatialEntity spatialType="region" scaleAndSubsystem="Intracellular.CDK1">
			<clusteredness>1</clusteredness>
			<density>0.3625176224054075</density>
			<area>1</area>
			<perimeter>4</perimeter>
			<distanceFromOrigin>12.98075498574717</distanceFromOrigin>
			<angle>0</angle>
			<triangleMeasure>0</triangleMeasure>
			<rectangleMeasure>0</rectangleMeasure>
			<circleMeasure>0</circleMeasure>
			<centroidX>23</centroidX>
			<centroidY>39</centroidY>
		</spatialEntity>
		<spatialEntity spatialType="region" scaleAndSubsystem="Intracellular.Plk1">
			<clusteredness>1</clusteredness>
			<density>0.06700212067248774</density>
			<area>1</area>
			<perimeter>4</perimeter>
			<distanceFromOrigin>12.98075498574717</distanceFromOrigin>
			<angle>0</angle>
			<triangleMeasure>0</triangleMeasure>
			<rectangleMeasure>0</rectangleMeasure>
			<circleMeasure>0</circleMeasure>
			<centroidX>23</centroidX>
			<centroidY>39</centroidY>
		</spatialEntity>
		<spatialEntity spatialType="region" scaleAndSubsystem="Intracellular.APC">
			<clusteredness>1</clusteredness>
			<density>2.799999992039018e-08</density>
			<area>1</area>
			<perimeter>4</perimeter>
			<distanceFromOrigin>12.98075498574717</distanceFromOrigin>
			<angle>0</angle>
			<triangleMeasure>0</triangleMeasure>
			<rectangleMeasure>0</rectangleMeasure>
			<circleMeasure>0</circleMeasure>
			<centroidX>23</centroidX>
			<centroidY>39</centroidY>
		</spatialEntity>
		<numericStateVariable scaleAndSubsystem="Intracellular.APC">
			<name>avgClusterednessRegions</name>
			<value>1</value>
		</numericStateVariable>
		<numericStateVariable scaleAndSubsystem="Intracellular.CDK1">
			<name>avgClusterednessRegions</name>
			<value>1</value>
		</numericStateVariable>
		<numericStateVariable scaleAndSubsystem="Intracellular.Plk1">
			<name>avgClusterednessRegions</name>
			<value>1</value>
		</numericStateVariable>
		<numericStateVariable scaleAndSubsystem="Cellular.Embryo">
			<name>avgClusterednessRegions</name>
			<value>1</value>
		</numericStateVariable>
		<numericStateVariable scaleAndSubsystem="Intracellular.APC">
			<name>avgDensityRegions</name>
			<value>2.799999992039018e-08</value>
		</numericStateVariable>
		<numericStateVariable scaleAndSubsystem="Intracellular.CDK1">
			<name>avgDensityRegions</name>
			<value>0.3625176224054075</value>
		</numericStateVariable>
		<numericStateVariable scaleAndSubsystem="Intracellular.Plk1">
			<name>avgDensityRegions</name>
			<value>0.06700212067248774</value>
		</numericStateVariable>
		<numericStateVariable scaleAndSubsystem="Cellular.Embryo">
			<name>avgDensityRegions</name>
			<value>0.5</value>
		</numericStateVariable>
	</timepoint>
	<timepoint value="7">
		<spatialEntity spatialType="region" scaleAndSubsystem="Cellular.Embryo">
			<clusteredness>1</clusteredness>
			<density>0.5</density>
			<area>1</area>
			<perimeter>4</perimeter>
			<distanceFromOrigin>12.98075498574717</distanceFromOrigin>
			<angle>0</angle>
			<triangleMeasure>0</triangleMeasure>
			<rectangleMeasure>0</rectangleMeasure>
			<circleMeasure>0</circleMeasure>
			<centroidX>23</centroidX>
			<centroidY>39</centroidY>
		</spatialEntity>
		<spatialEntity spatialType="region" scaleAndSubsystem="Intracellular.CDK1">
			<clusteredness>1</clusteredness>
			<density>0.3821131986730239</density>
			<area>1</area>
			<perimeter>4</perimeter>
			<distanceFromOrigin>12.98075498574717</distanceFromOrigin>
			<angle>0</angle>
			<triangleMeasure>0</triangleMeasure>
			<rectangleMeasure>0</rectangleMeasure>
			<circleMeasure>0</circleMeasure>
			<centroidX>23</centroidX>
			<centroidY>39</centroidY>
		</spatialEntity>
		<spatialEntity spatialType="region" scaleAndSubsystem="Intracellular.Plk1">
			<clusteredness>1</clusteredness>
			<density>0.1012361339494294</density>
			<area>1</area>
			<perimeter>4</perimeter>
			<distanceFromOrigin>12.98075498574717</distanceFromOrigin>
			<angle>0</angle>
			<triangleMeasure>0</triangleMeasure>
			<rectangleMeasure>0</rectangleMeasure>
			<circleMeasure>0</circleMeasure>
			<centroidX>23</centroidX>
			<centroidY>39</centroidY>
		</spatialEntity>
		<spatialEntity spatialType="region" scaleAndSubsystem="Intracellular.APC">
			<clusteredness>1</clusteredness>
			<density>8.44000012376437e-07</density>
			<area>1</area>
			<perimeter>4</perimeter>
			<distanceFromOrigin>12.98075498574717</distanceFromOrigin>
			<angle>0</angle>
			<triangleMeasure>0</triangleMeasure>
			<rectangleMeasure>0</rectangleMeasure>
			<circleMeasure>0</circleMeasure>
			<centroidX>23</centroidX>
			<centroidY>39</centroidY>
		</spatialEntity>
		<numericStateVariable scaleAndSubsystem="Intracellular.APC">
			<name>avgClusterednessRegions</name>
			<value>1</value>
		</numericStateVariable>
		<numericStateVariable scaleAndSubsystem="Intracellular.CDK1">
			<name>avgClusterednessRegions</name>
			<value>1</value>
		</numericStateVariable>
		<numericStateVariable scaleAndSubsystem="Intracellular.Plk1">
			<name>avgClusterednessRegions</name>
			<value>1</value>
		</numericStateVariable>
		<numericStateVariable scaleAndSubsystem="Cellular.Embryo">
			<name>avgClusterednessRegions</name>
			<value>1</value>
		</numericStateVariable>
		<numericStateVariable scaleAndSubsystem="Intracellular.APC">
			<name>avgDensityRegions</name>
			<value>8.44000012376437e-07</value>
		</numericStateVariable>
		<numericStateVariable scaleAndSubsystem="Intracellular.CDK1">
			<name>avgDensityRegions</name>
			<value>0.3821131986730239</value>
		</numericStateVariable>
		<numericStateVariable scaleAndSubsystem="Intracellular.Plk1">
			<name>avgDensityRegions</name>
			<value>0.1012361339494294</value>
		</numericStateVariable>
		<numericStateVariable scaleAndSubsystem="Cellular.Embryo">
			<name>avgDensityRegions</name>
			<value>0.5</value>
		</numericStateVariable>
	</timepoint>
	<timepoint value="8">
		<spatialEntity spatialType="region" scaleAndSubsystem="Cellular.Embryo">
			<clusteredness>1</clusteredness>
			<density>0.5</density>
			<area>1</area>
			<perimeter>4</perimeter>
			<distanceFromOrigin>12.98075498574717</distanceFromOrigin>
			<angle>0</angle>
			<triangleMeasure>0</triangleMeasure>
			<rectangleMeasure>0</rectangleMeasure>
			<circleMeasure>0</circleMeasure>
			<centroidX>23</centroidX>
			<centroidY>39</centroidY>
		</spatialEntity>
		<spatialEntity spatialType="region" scaleAndSubsystem="Intracellular.CDK1">
			<clusteredness>1</clusteredness>
			<density>0.4017087151022518</density>
			<area>1</area>
			<perimeter>4</perimeter>
			<distanceFromOrigin>12.98075498574717</distanceFromOrigin>
			<angle>0</angle>
			<triangleMeasure>0</triangleMeasure>
			<rectangleMeasure>0</rectangleMeasure>
			<circleMeasure>0</circleMeasure>
			<centroidX>23</centroidX>
			<centroidY>39</centroidY>
		</spatialEntity>
		<spatialEntity spatialType="region" scaleAndSubsystem="Intracellular.Plk1">
			<clusteredness>1</clusteredness>
			<density>0.1461524963378906</density>
			<area>1</area>
			<perimeter>4</perimeter>
			<distanceFromOrigin>12.98075498574717</distanceFromOrigin>
			<angle>0</angle>
			<triangleMeasure>0</triangleMeasure>
			<rectangleMeasure>0</rectangleMeasure>
			<circleMeasure>0</circleMeasure>
			<centroidX>23</centroidX>
			<centroidY>39</centroidY>
		</spatialEntity>
		<spatialEntity spatialType="region" scaleAndSubsystem="Intracellular.APC">
			<clusteredness>1</clusteredness>
			<density>1.776199970467418e-05</density>
			<area>1</area>
			<perimeter>4</perimeter>
			<distanceFromOrigin>12.98075498574717</distanceFromOrigin>
			<angle>0</angle>
			<triangleMeasure>0</triangleMeasure>
			<rectangleMeasure>0</rectangleMeasure>
			<circleMeasure>0</circleMeasure>
			<centroidX>23</centroidX>
			<centroidY>39</centroidY>
		</spatialEntity>
		<numericStateVariable scaleAndSubsystem="Intracellular.APC">
			<name>avgClusterednessRegions</name>
			<value>1</value>
		</numericStateVariable>
		<numericStateVariable scaleAndSubsystem="Intracellular.CDK1">
			<name>avgClusterednessRegions</name>
			<value>1</value>
		</numericStateVariable>
		<numericStateVariable scaleAndSubsystem="Intracellular.Plk1">
			<name>avgClusterednessRegions</name>
			<value>1</value>
		</numericStateVariable>
		<numericStateVariable scaleAndSubsystem="Cellular.Embryo">
			<name>avgClusterednessRegions</name>
			<value>1</value>
		</numericStateVariable>
		<numericStateVariable scaleAndSubsystem="Intracellular.APC">
			<name>avgDensityRegions</name>
			<value>1.776199970467418e-05</value>
		</numericStateVariable>
		<numericStateVariable scaleAndSubsystem="Intracellular.CDK1">
			<name>avgDensityRegions</name>
			<value>0.4017087151022518</value>
		</numericStateVariable>
		<numericStateVariable scaleAndSubsystem="Intracellular.Plk1">
			<name>avgDensityRegions</name>
			<value>0.1461524963378906</value>
		</numericStateVariable>
		<numericStateVariable scaleAndSubsystem="Cellular.Embryo">
			<name>avgDensityRegions</name>
			<value>0.5</value>
		</numericStateVariable>
	</timepoint>
	<timepoint value="9">
		<spatialEntity spatialType="region" scaleAndSubsystem="Cellular.Embryo">
			<clusteredness>1</clusteredness>
			<density>0.5</density>
			<area>1</area>
			<perimeter>4</perimeter>
			<distanceFromOrigin>12.98075498574717</distanceFromOrigin>
			<angle>0</angle>
			<triangleMeasure>0</triangleMeasure>
			<rectangleMeasure>0</rectangleMeasure>
			<circleMeasure>0</circleMeasure>
			<centroidX>23</centroidX>
			<centroidY>39</centroidY>
		</spatialEntity>
		<spatialEntity spatialType="region" scaleAndSubsystem="Intracellular.CDK1">
			<clusteredness>1</clusteredness>
			<density>0.4213042913698682</density>
			<area>1</area>
			<perimeter>4</perimeter>
			<distanceFromOrigin>12.98075498574717</distanceFromOrigin>
			<angle>0</angle>
			<triangleMeasure>0</triangleMeasure>
			<rectangleMeasure>0</rectangleMeasure>
			<circleMeasure>0</circleMeasure>
			<centroidX>23</centroidX>
			<centroidY>39</centroidY>
		</spatialEntity>
		<spatialEntity spatialType="region" scaleAndSubsystem="Intracellular.Plk1">
			<clusteredness>1</clusteredness>
			<density>0.2014920851763557</density>
			<area>1</area>
			<perimeter>4</perimeter>
			<distanceFromOrigin>12.98075498574717</distanceFromOrigin>
			<angle>0</angle>
			<triangleMeasure>0</triangleMeasure>
			<rectangleMeasure>0</rectangleMeasure>
			<circleMeasure>0</circleMeasure>
			<centroidX>23</centroidX>
			<centroidY>39</centroidY>
		</spatialEntity>
		<spatialEntity spatialType="region" scaleAndSubsystem="Intracellular.APC">
			<clusteredness>1</clusteredness>
			<density>0.0002619950210346895</density>
			<area>1</area>
			<perimeter>4</perimeter>
			<distanceFromOrigin>12.98075498574717</distanceFromOrigin>
			<angle>0</angle>
			<triangleMeasure>0</triangleMeasure>
			<rectangleMeasure>0</rectangleMeasure>
			<circleMeasure>0</circleMeasure>
			<centroidX>23</centroidX>
			<centroidY>39</centroidY>
		</spatialEntity>
		<numericStateVariable scaleAndSubsystem="Intracellular.APC">
			<name>avgClusterednessRegions</name>
			<value>1</value>
		</numericStateVariable>
		<numericStateVariable scaleAndSubsystem="Intracellular.CDK1">
			<name>avgClusterednessRegions</name>
			<value>1</value>
		</numericStateVariable>
		<numericStateVariable scaleAndSubsystem="Intracellular.Plk1">
			<name>avgClusterednessRegions</name>
			<value>1</value>
		</numericStateVariable>
		<numericStateVariable scaleAndSubsystem="Cellular.Embryo">
			<name>avgClusterednessRegions</name>
			<value>1</value>
		</numericStateVariable>
		<numericStateVariable scaleAndSubsystem="Intracellular.APC">
			<name>avgDensityRegions</name>
			<value>0.0002619950210346895</value>
		</numericStateVariable>
		<numericStateVariable scaleAndSubsystem="Intracellular.CDK1">
			<name>avgDensityRegions</name>
			<value>0.4213042913698682</value>
		</numericStateVariable>
		<numericStateVariable scaleAndSubsystem="Intracellular.Plk1">
			<name>avgDensityRegions</name>
			<value>0.2014920851763557</value>
		</numericStateVariable>
		<numericStateVariable scaleAndSubsystem="Cellular.Embryo">
			<name>avgDensityRegions</name>
			<value>0.5</value>
		</numericStateVariable>
	</timepoint>
	<timepoint value="10">
		<spatialEntity spatialType="region" scaleAndSubsystem="Cellular.Embryo">
			<clusteredness>1</clusteredness>
			<density>0.5</density>
			<area>1</area>
			<perimeter>4</perimeter>
			<distanceFromOrigin>12.98075498574717</distanceFromOrigin>
			<angle>0</angle>
			<triangleMeasure>0</triangleMeasure>
			<rectangleMeasure>0</rectangleMeasure>
			<circleMeasure>0</circleMeasure>
			<centroidX>23</centroidX>
			<centroidY>39</centroidY>
		</spatialEntity>
		<spatialEntity spatialType="region" scaleAndSubsystem="Intracellular.CDK1">
			<clusteredness>1</clusteredness>
			<density>0.4408998077990962</density>
			<area>1</area>
			<perimeter>4</perimeter>
			<distanceFromOrigin>12.98075498574717</distanceFromOrigin>
			<angle>0</angle>
			<triangleMeasure>0</triangleMeasure>
			<rectangleMeasure>0</rectangleMeasure>
			<circleMeasure>0</circleMeasure>
			<centroidX>23</centroidX>
			<centroidY>39</centroidY>
		</spatialEntity>
		<spatialEntity spatialType="region" scaleAndSubsystem="Intracellular.Plk1">
			<clusteredness>1</clusteredness>
			<density>0.265105333515242</density>
			<area>1</area>
			<perimeter>4</perimeter>
			<distanceFromOrigin>12.98075498574717</distanceFromOrigin>
			<angle>0</angle>
			<triangleMeasure>0</triangleMeasure>
			<rectangleMeasure>0</rectangleMeasure>
			<circleMeasure>0</circleMeasure>
			<centroidX>23</centroidX>
			<centroidY>39</centroidY>
		</spatialEntity>
		<spatialEntity spatialType="region" scaleAndSubsystem="Intracellular.APC">
			<clusteredness>1</clusteredness>
			<density>0.002689433097839355</density>
			<area>1</area>
			<perimeter>4</perimeter>
			<distanceFromOrigin>12.98075498574717</distanceFromOrigin>
			<angle>0</angle>
			<triangleMeasure>0</triangleMeasure>
			<rectangleMeasure>0</rectangleMeasure>
			<circleMeasure>0</circleMeasure>
			<centroidX>23</centroidX>
			<centroidY>39</centroidY>
		</spatialEntity>
		<numericStateVariable scaleAndSubsystem="Intracellular.APC">
			<name>avgClusterednessRegions</name>
			<value>1</value>
		</numericStateVariable>
		<numericStateVariable scaleAndSubsystem="Intracellular.CDK1">
			<name>avgClusterednessRegions</name>
			<value>1</value>
		</numericStateVariable>
		<numericStateVariable scaleAndSubsystem="Intracellular.Plk1">
			<name>avgClusterednessRegions</name>
			<value>1</value>
		</numericStateVariable>
		<numericStateVariable scaleAndSubsystem="Cellular.Embryo">
			<name>avgClusterednessRegions</name>
			<value>1</value>
		</numericStateVariable>
		<numericStateVariable scaleAndSubsystem="Intracellular.APC">
			<name>avgDensityRegions</name>
			<value>0.002689433097839355</value>
		</numericStateVariable>
		<numericStateVariable scaleAndSubsystem="Intracellular.CDK1">
			<name>avgDensityRegions</name>
			<value>0.4408998077990962</value>
		</numericStateVariable>
		<numericStateVariable scaleAndSubsystem="Intracellular.Plk1">
			<name>avgDensityRegions</name>
			<value>0.265105333515242</value>
		</numericStateVariable>
		<numericStateVariable scaleAndSubsystem="Cellular.Embryo">
			<name>avgDensityRegions</name>
			<value>0.5</value>
		</numericStateVariable>
	</timepoint>
	<timepoint value="11">
		<spatialEntity spatialType="region" scaleAndSubsystem="Cellular.Embryo">
			<clusteredness>1</clusteredness>
			<density>0.5</density>
			<area>1</area>
			<perimeter>4</perimeter>
			<distanceFromOrigin>12.98075498574717</distanceFromOrigin>
			<angle>0</angle>
			<triangleMeasure>0</triangleMeasure>
			<rectangleMeasure>0</rectangleMeasure>
			<circleMeasure>0</circleMeasure>
			<centroidX>23</centroidX>
			<centroidY>39</centroidY>
		</spatialEntity>
		<spatialEntity spatialType="region" scaleAndSubsystem="Intracellular.CDK1">
			<clusteredness>1</clusteredness>
			<density>0.4604953840667126</density>
			<area>1</area>
			<perimeter>4</perimeter>
			<distanceFromOrigin>12.98075498574717</distanceFromOrigin>
			<angle>0</angle>
			<triangleMeasure>0</triangleMeasure>
			<rectangleMeasure>0</rectangleMeasure>
			<circleMeasure>0</circleMeasure>
			<centroidX>23</centroidX>
			<centroidY>39</centroidY>
		</spatialEntity>
		<spatialEntity spatialType="region" scaleAndSubsystem="Intracellular.Plk1">
			<clusteredness>1</clusteredness>
			<density>0.3330242381376379</density>
			<area>1</area>
			<perimeter>4</perimeter>
			<distanceFromOrigin>12.98075498574717</distanceFromOrigin>
			<angle>0</angle>
			<triangleMeasure>0</triangleMeasure>
			<rectangleMeasure>0</rectangleMeasure>
			<circleMeasure>0</circleMeasure>
			<centroidX>23</centroidX>
			<centroidY>39</centroidY>
		</spatialEntity>
		<spatialEntity spatialType="region" scaleAndSubsystem="Intracellular.APC">
			<clusteredness>1</clusteredness>
			<density>0.01876748589908376</density>
			<area>1</area>
			<perimeter>4</perimeter>
			<distanceFromOrigin>12.98075498574717</distanceFromOrigin>
			<angle>0</angle>
			<triangleMeasure>0</triangleMeasure>
			<rectangleMeasure>0</rectangleMeasure>
			<circleMeasure>0</circleMeasure>
			<centroidX>23</centroidX>
			<centroidY>39</centroidY>
		</spatialEntity>
		<numericStateVariable scaleAndSubsystem="Intracellular.APC">
			<name>avgClusterednessRegions</name>
			<value>1</value>
		</numericStateVariable>
		<numericStateVariable scaleAndSubsystem="Intracellular.CDK1">
			<name>avgClusterednessRegions</name>
			<value>1</value>
		</numericStateVariable>
		<numericStateVariable scaleAndSubsystem="Intracellular.Plk1">
			<name>avgClusterednessRegions</name>
			<value>1</value>
		</numericStateVariable>
		<numericStateVariable scaleAndSubsystem="Cellular.Embryo">
			<name>avgClusterednessRegions</name>
			<value>1</value>
		</numericStateVariable>
		<numericStateVariable scaleAndSubsystem="Intracellular.APC">
			<name>avgDensityRegions</name>
			<value>0.01876748589908376</value>
		</numericStateVariable>
		<numericStateVariable scaleAndSubsystem="Intracellular.CDK1">
			<name>avgDensityRegions</name>
			<value>0.4604953840667126</value>
		</numericStateVariable>
		<numericStateVariable scaleAndSubsystem="Intracellular.Plk1">
			<name>avgDensityRegions</name>
			<value>0.3330242381376379</value>
		</numericStateVariable>
		<numericStateVariable scaleAndSubsystem="Cellular.Embryo">
			<name>avgDensityRegions</name>
			<value>0.5</value>
		</numericStateVariable>
	</timepoint>
	<timepoint value="12">
		<spatialEntity spatialType="region" scaleAndSubsystem="Cellular.Embryo">
			<clusteredness>1</clusteredness>
			<density>0.5</density>
			<area>1</area>
			<perimeter>4</perimeter>
			<distanceFromOrigin>12.98075498574717</distanceFromOrigin>
			<angle>0</angle>
			<triangleMeasure>0</triangleMeasure>
			<rectangleMeasure>0</rectangleMeasure>
			<circleMeasure>0</circleMeasure>
			<centroidX>23</centroidX>
			<centroidY>39</centroidY>
		</spatialEntity>
		<spatialEntity spatialType="region" scaleAndSubsystem="Intracellular.CDK1">
			<clusteredness>1</clusteredness>
			<density>0.4800909304151348</density>
			<area>1</area>
			<perimeter>4</perimeter>
			<distanceFromOrigin>12.98075498574717</distanceFromOrigin>
			<angle>0</angle>
			<triangleMeasure>0</triangleMeasure>
			<rectangleMeasure>0</rectangleMeasure>
			<circleMeasure>0</circleMeasure>
			<centroidX>23</centroidX>
			<centroidY>39</centroidY>
		</spatialEntity>
		<spatialEntity spatialType="region" scaleAndSubsystem="Intracellular.Plk1">
			<clusteredness>1</clusteredness>
			<density>0.4002930585075827</density>
			<area>1</area>
			<perimeter>4</perimeter>
			<distanceFromOrigin>12.98075498574717</distanceFromOrigin>
			<angle>0</angle>
			<triangleMeasure>0</triangleMeasure>
			<rectangleMeasure>0</rectangleMeasure>
			<circleMeasure>0</circleMeasure>
			<centroidX>23</centroidX>
			<centroidY>39</centroidY>
		</spatialEntity>
		<spatialEntity spatialType="region" scaleAndSubsystem="Intracellular.APC">
			<clusteredness>1</clusteredness>
			<density>0.08346356410606234</density>
			<area>1</area>
			<perimeter>4</perimeter>
			<distanceFromOrigin>12.98075498574717</distanceFromOrigin>
			<angle>0</angle>
			<triangleMeasure>0</triangleMeasure>
			<rectangleMeasure>0</rectangleMeasure>
			<circleMeasure>0</circleMeasure>
			<centroidX>23</centroidX>
			<centroidY>39</centroidY>
		</spatialEntity>
		<numericStateVariable scaleAndSubsystem="Intracellular.APC">
			<name>avgClusterednessRegions</name>
			<value>1</value>
		</numericStateVariable>
		<numericStateVariable scaleAndSubsystem="Intracellular.CDK1">
			<name>avgClusterednessRegions</name>
			<value>1</value>
		</numericStateVariable>
		<numericStateVariable scaleAndSubsystem="Intracellular.Plk1">
			<name>avgClusterednessRegions</name>
			<value>1</value>
		</numericStateVariable>
		<numericStateVariable scaleAndSubsystem="Cellular.Embryo">
			<name>avgClusterednessRegions</name>
			<value>1</value>
		</numericStateVariable>
		<numericStateVariable scaleAndSubsystem="Intracellular.APC">
			<name>avgDensityRegions</name>
			<value>0.08346356410606234</value>
		</numericStateVariable>
		<numericStateVariable scaleAndSubsystem="Intracellular.CDK1">
			<name>avgDensityRegions</name>
			<value>0.4800909304151348</value>
		</numericStateVariable>
		<numericStateVariable scaleAndSubsystem="Intracellular.Plk1">
			<name>avgDensityRegions</name>
			<value>0.4002930585075827</value>
		</numericStateVariable>
		<numericStateVariable scaleAndSubsystem="Cellular.Embryo">
			<name>avgDensityRegions</name>
			<value>0.5</value>
		</numericStateVariable>
	</timepoint>
	<timepoint value="13">
		<spatialEntity spatialType="region" scaleAndSubsystem="Cellular.Embryo">
			<clusteredness>1</clusteredness>
			<density>0.5</density>
			<area>1</area>
			<perimeter>4</perimeter>
			<distanceFromOrigin>24.74873734152916</distanceFromOrigin>
			<angle>0</angle>
			<triangleMeasure>0</triangleMeasure>
			<rectangleMeasure>0</rectangleMeasure>
			<circleMeasure>0</circleMeasure>
			<centroidX>30</centroidX>
			<centroidY>51</centroidY>
		</spatialEntity>
		<spatialEntity spatialType="region" scaleAndSubsystem="Cellular.Embryo">
			<clusteredness>1</clusteredness>
			<density>0.5</density>
			<area>1</area>
			<perimeter>4</perimeter>
			<distanceFromOrigin>11.51086443322134</distanceFromOrigin>
			<angle>0</angle>
			<triangleMeasure>0</triangleMeasure>
			<rectangleMeasure>0</rectangleMeasure>
			<circleMeasure>0</circleMeasure>
			<centroidX>15</centroidX>
			<centroidY>26</centroidY>
		</spatialEntity>
		<spatialEntity spatialType="region" scaleAndSubsystem="Intracellular.CDK1">
			<clusteredness>1</clusteredness>
			<density>0.4995600980870864</density>
			<area>1</area>
			<perimeter>4</perimeter>
			<distanceFromOrigin>24.74873734152916</distanceFromOrigin>
			<angle>0</angle>
			<triangleMeasure>0</triangleMeasure>
			<rectangleMeasure>0</rectangleMeasure>
			<circleMeasure>0</circleMeasure>
			<centroidX>30</centroidX>
			<centroidY>51</centroidY>
		</spatialEntity>
		<spatialEntity spatialType="region" scaleAndSubsystem="Intracellular.CDK1">
			<clusteredness>1</clusteredness>
			<density>0.4995600980870864</density>
			<area>1</area>
			<perimeter>4</perimeter>
			<distanceFromOrigin>11.51086443322134</distanceFromOrigin>
			<angle>0</angle>
			<triangleMeasure>0</triangleMeasure>
			<rectangleMeasure>0</rectangleMeasure>
			<circleMeasure>0</circleMeasure>
			<centroidX>15</centroidX>
			<centroidY>26</centroidY>
		</spatialEntity>
		<spatialEntity spatialType="region" scaleAndSubsystem="Intracellular.Plk1">
			<clusteredness>1</clusteredness>
			<density>0.4622454474954044</density>
			<area>1</area>
			<perimeter>4</perimeter>
			<distanceFromOrigin>24.74873734152916</distanceFromOrigin>
			<angle>0</angle>
			<triangleMeasure>0</triangleMeasure>
			<rectangleMeasure>0</rectangleMeasure>
			<circleMeasure>0</circleMeasure>
			<centroidX>30</centroidX>
			<centroidY>51</centroidY>
		</spatialEntity>
		<spatialEntity spatialType="region" scaleAndSubsystem="Intracellular.Plk1">
			<clusteredness>1</clusteredness>
			<density>0.4622454474954044</density>
			<area>1</area>
			<perimeter>4</perimeter>
			<distanceFromOrigin>11.51086443322134</distanceFromOrigin>
			<angle>0</angle>
			<triangleMeasure>0</triangleMeasure>
			<rectangleMeasure>0</rectangleMeasure>
			<circleMeasure>0</circleMeasure>
			<centroidX>15</centroidX>
			<centroidY>26</centroidY>
		</spatialEntity>
		<spatialEntity spatialType="region" scaleAndSubsystem="Intracellular.APC">
			<clusteredness>1</clusteredness>
			<density>0.2231638590494792</density>
			<area>1</area>
			<perimeter>4</perimeter>
			<distanceFromOrigin>24.74873734152916</distanceFromOrigin>
			<angle>0</angle>
			<triangleMeasure>0</triangleMeasure>
			<rectangleMeasure>0</rectangleMeasure>
			<circleMeasure>0</circleMeasure>
			<centroidX>30</centroidX>
			<centroidY>51</centroidY>
		</spatialEntity>
		<spatialEntity spatialType="region" scaleAndSubsystem="Intracellular.APC">
			<clusteredness>1</clusteredness>
			<density>0.2231638590494792</density>
			<area>1</area>
			<perimeter>4</perimeter>
			<distanceFromOrigin>11.51086443322134</distanceFromOrigin>
			<angle>0</angle>
			<triangleMeasure>0</triangleMeasure>
			<rectangleMeasure>0</rectangleMeasure>
			<circleMeasure>0</circleMeasure>
			<centroidX>15</centroidX>
			<centroidY>26</centroidY>
		</spatialEntity>
		<numericStateVariable scaleAndSubsystem="Intracellular.APC">
			<name>avgClusterednessRegions</name>
			<value>0.03429971702850177</value>
		</numericStateVariable>
		<numericStateVariable scaleAndSubsystem="Intracellular.CDK1">
			<name>avgClusterednessRegions</name>
			<value>0.03429971702850177</value>
		</numericStateVariable>
		<numericStateVariable scaleAndSubsystem="Intracellular.Plk1">
			<name>avgClusterednessRegions</name>
			<value>0.03429971702850177</value>
		</numericStateVariable>
		<numericStateVariable scaleAndSubsystem="Cellular.Embryo">
			<name>avgClusterednessRegions</name>
			<value>0.03429971702850177</value>
		</numericStateVariable>
		<numericStateVariable scaleAndSubsystem="Intracellular.APC">
			<name>avgDensityRegions</name>
			<value>0.2231638590494792</value>
		</numericStateVariable>
		<numericStateVariable scaleAndSubsystem="Intracellular.CDK1">
			<name>avgDensityRegions</name>
			<value>0.4995600980870864</value>
		</numericStateVariable>
		<numericStateVariable scaleAndSubsystem="Intracellular.Plk1">
			<name>avgDensityRegions</name>
			<value>0.4622454474954044</value>
		</numericStateVariable>
		<numericStateVariable scaleAndSubsystem="Cellular.Embryo">
			<name>avgDensityRegions</name>
			<value>0.5</value>
		</numericStateVariable>
	</timepoint>
	<timepoint value="14">
		<spatialEntity spatialType="region" scaleAndSubsystem="Cellular.Embryo">
			<clusteredness>1</clusteredness>
			<density>0.5</density>
			<area>1</area>
			<perimeter>4</perimeter>
			<distanceFromOrigin>22.7705950734714</distanceFromOrigin>
			<angle>0</angle>
			<triangleMeasure>0</triangleMeasure>
			<rectangleMeasure>0</rectangleMeasure>
			<circleMeasure>0</circleMeasure>
			<centroidX>30</centroidX>
			<centroidY>49</centroidY>
		</spatialEntity>
		<spatialEntity spatialType="region" scaleAndSubsystem="Cellular.Embryo">
			<clusteredness>1</clusteredness>
			<density>0.5</density>
			<area>1</area>
			<perimeter>4</perimeter>
			<distanceFromOrigin>10.51189802081432</distanceFromOrigin>
			<angle>0</angle>
			<triangleMeasure>0</triangleMeasure>
			<rectangleMeasure>0</rectangleMeasure>
			<circleMeasure>0</circleMeasure>
			<centroidX>16</centroidX>
			<centroidY>27</centroidY>
		</spatialEntity>
		<spatialEntity spatialType="region" scaleAndSubsystem="Intracellular.CDK1">
			<clusteredness>1</clusteredness>
			<density>0.5027276731004902</density>
			<area>1</area>
			<perimeter>4</perimeter>
			<distanceFromOrigin>22.7705950734714</distanceFromOrigin>
			<angle>0</angle>
			<triangleMeasure>0</triangleMeasure>
			<rectangleMeasure>0</rectangleMeasure>
			<circleMeasure>0</circleMeasure>
			<centroidX>30</centroidX>
			<centroidY>49</centroidY>
		</spatialEntity>
		<spatialEntity spatialType="region" scaleAndSubsystem="Intracellular.CDK1">
			<clusteredness>1</clusteredness>
			<density>0.5027276731004902</density>
			<area>1</area>
			<perimeter>4</perimeter>
			<distanceFromOrigin>10.51189802081432</distanceFromOrigin>
			<angle>0</angle>
			<triangleMeasure>0</triangleMeasure>
			<rectangleMeasure>0</rectangleMeasure>
			<circleMeasure>0</circleMeasure>
			<centroidX>16</centroidX>
			<centroidY>27</centroidY>
		</spatialEntity>
		<spatialEntity spatialType="region" scaleAndSubsystem="Intracellular.Plk1">
			<clusteredness>1</clusteredness>
			<density>0.5121601179534314</density>
			<area>1</area>
			<perimeter>4</perimeter>
			<distanceFromOrigin>22.7705950734714</distanceFromOrigin>
			<angle>0</angle>
			<triangleMeasure>0</triangleMeasure>
			<rectangleMeasure>0</rectangleMeasure>
			<circleMeasure>0</circleMeasure>
			<centroidX>30</centroidX>
			<centroidY>49</centroidY>
		</spatialEntity>
		<spatialEntity spatialType="region" scaleAndSubsystem="Intracellular.Plk1">
			<clusteredness>1</clusteredness>
			<density>0.5121601179534314</density>
			<area>1</area>
			<perimeter>4</perimeter>
			<distanceFromOrigin>10.51189802081432</distanceFromOrigin>
			<angle>0</angle>
			<triangleMeasure>0</triangleMeasure>
			<rectangleMeasure>0</rectangleMeasure>
			<circleMeasure>0</circleMeasure>
			<centroidX>16</centroidX>
			<centroidY>27</centroidY>
		</spatialEntity>
		<spatialEntity spatialType="region" scaleAndSubsystem="Intracellular.APC">
			<clusteredness>1</clusteredness>
			<density>0.3866108314663756</density>
			<area>1</area>
			<perimeter>4</perimeter>
			<distanceFromOrigin>22.7705950734714</distanceFromOrigin>
			<angle>0</angle>
			<triangleMeasure>0</triangleMeasure>
			<rectangleMeasure>0</rectangleMeasure>
			<circleMeasure>0</circleMeasure>
			<centroidX>30</centroidX>
			<centroidY>49</centroidY>
		</spatialEntity>
		<spatialEntity spatialType="region" scaleAndSubsystem="Intracellular.APC">
			<clusteredness>1</clusteredness>
			<density>0.3866108314663756</density>
			<area>1</area>
			<perimeter>4</perimeter>
			<distanceFromOrigin>10.51189802081432</distanceFromOrigin>
			<angle>0</angle>
			<triangleMeasure>0</triangleMeasure>
			<rectangleMeasure>0</rectangleMeasure>
			<circleMeasure>0</circleMeasure>
			<centroidX>16</centroidX>
			<centroidY>27</centroidY>
		</spatialEntity>
		<numericStateVariable scaleAndSubsystem="Intracellular.APC">
			<name>avgClusterednessRegions</name>
			<value>0.03834824944236852</value>
		</numericStateVariable>
		<numericStateVariable scaleAndSubsystem="Intracellular.CDK1">
			<name>avgClusterednessRegions</name>
			<value>0.03834824944236852</value>
		</numericStateVariable>
		<numericStateVariable scaleAndSubsystem="Intracellular.Plk1">
			<name>avgClusterednessRegions</name>
			<value>0.03834824944236852</value>
		</numericStateVariable>
		<numericStateVariable scaleAndSubsystem="Cellular.Embryo">
			<name>avgClusterednessRegions</name>
			<value>0.03834824944236852</value>
		</numericStateVariable>
		<numericStateVariable scaleAndSubsystem="Intracellular.APC">
			<name>avgDensityRegions</name>
			<value>0.3866108314663756</value>
		</numericStateVariable>
		<numericStateVariable scaleAndSubsystem="Intracellular.CDK1">
			<name>avgDensityRegions</name>
			<value>0.5027276731004902</value>
		</numericStateVariable>
		<numericStateVariable scaleAndSubsystem="Intracellular.Plk1">
			<name>avgDensityRegions</name>
			<value>0.5121601179534314</value>
		</numericStateVariable>
		<numericStateVariable scaleAndSubsystem="Cellular.Embryo">
			<name>avgDensityRegions</name>
			<value>0.5</value>
		</numericStateVariable>
	</timepoint>
	<timepoint value="15">
		<spatialEntity spatialType="region" scaleAndSubsystem="Cellular.Embryo">
			<clusteredness>1</clusteredness>
			<density>0.5</density>
			<area>1</area>
			<perimeter>4</perimeter>
			<distanceFromOrigin>22.63846284534354</distanceFromOrigin>
			<angle>0</angle>
			<triangleMeasure>0</triangleMeasure>
			<rectangleMeasure>0</rectangleMeasure>
			<circleMeasure>0</circleMeasure>
			<centroidX>29</centroidX>
			<centroidY>49</centroidY>
		</spatialEntity>
		<spatialEntity spatialType="region" scaleAndSubsystem="Cellular.Embryo">
			<clusteredness>1</clusteredness>
			<density>0.5</density>
			<area>1</area>
			<perimeter>4</perimeter>
			<distanceFromOrigin>10.60660171779821</distanceFromOrigin>
			<angle>0</angle>
			<triangleMeasure>0</triangleMeasure>
			<rectangleMeasure>0</rectangleMeasure>
			<circleMeasure>0</circleMeasure>
			<centroidX>16</centroidX>
			<centroidY>28</centroidY>
		</spatialEntity>
		<spatialEntity spatialType="region" scaleAndSubsystem="Intracellular.CDK1">
			<clusteredness>1</clusteredness>
			<density>0.4050938624961704</density>
			<area>1</area>
			<perimeter>4</perimeter>
			<distanceFromOrigin>22.63846284534354</distanceFromOrigin>
			<angle>0</angle>
			<triangleMeasure>0</triangleMeasure>
			<rectangleMeasure>0</rectangleMeasure>
			<circleMeasure>0</circleMeasure>
			<centroidX>29</centroidX>
			<centroidY>49</centroidY>
		</spatialEntity>
		<spatialEntity spatialType="region" scaleAndSubsystem="Intracellular.CDK1">
			<clusteredness>1</clusteredness>
			<density>0.4050938624961704</density>
			<area>1</area>
			<perimeter>4</perimeter>
			<distanceFromOrigin>10.60660171779821</distanceFromOrigin>
			<angle>0</angle>
			<triangleMeasure>0</triangleMeasure>
			<rectangleMeasure>0</rectangleMeasure>
			<circleMeasure>0</circleMeasure>
			<centroidX>16</centroidX>
			<centroidY>28</centroidY>
		</spatialEntity>
		<spatialEntity spatialType="region" scaleAndSubsystem="Intracellular.Plk1">
			<clusteredness>1</clusteredness>
			<density>0.5051420922372856</density>
			<area>1</area>
			<perimeter>4</perimeter>
			<distanceFromOrigin>22.63846284534354</distanceFromOrigin>
			<angle>0</angle>
			<triangleMeasure>0</triangleMeasure>
			<rectangleMeasure>0</rectangleMeasure>
			<circleMeasure>0</circleMeasure>
			<centroidX>29</centroidX>
			<centroidY>49</centroidY>
		</spatialEntity>
		<spatialEntity spatialType="region" scaleAndSubsystem="Intracellular.Plk1">
			<clusteredness>1</clusteredness>
			<density>0.5051420922372856</density>
			<area>1</area>
			<perimeter>4</perimeter>
			<distanceFromOrigin>10.60660171779821</distanceFromOrigin>
			<angle>0</angle>
			<triangleMeasure>0</triangleMeasure>
			<rectangleMeasure>0</rectangleMeasure>
			<circleMeasure>0</circleMeasure>
			<centroidX>16</centroidX>
			<centroidY>28</centroidY>
		</spatialEntity>
		<spatialEntity spatialType="region" scaleAndSubsystem="Intracellular.APC">
			<clusteredness>1</clusteredness>
			<density>0.5004252115885417</density>
			<area>1</area>
			<perimeter>4</perimeter>
			<distanceFromOrigin>22.63846284534354</distanceFromOrigin>
			<angle>0</angle>
			<triangleMeasure>0</triangleMeasure>
			<rectangleMeasure>0</rectangleMeasure>
			<circleMeasure>0</circleMeasure>
			<centroidX>29</centroidX>
			<centroidY>49</centroidY>
		</spatialEntity>
		<spatialEntity spatialType="region" scaleAndSubsystem="Intracellular.APC">
			<clusteredness>1</clusteredness>
			<density>0.5004252115885417</density>
			<area>1</area>
			<perimeter>4</perimeter>
			<distanceFromOrigin>10.60660171779821</distanceFromOrigin>
			<angle>0</angle>
			<triangleMeasure>0</triangleMeasure>
			<rectangleMeasure>0</rectangleMeasure>
			<circleMeasure>0</circleMeasure>
			<centroidX>16</centroidX>
			<centroidY>28</centroidY>
		</spatialEntity>
		<numericStateVariable scaleAndSubsystem="Intracellular.APC">
			<name>avgClusterednessRegions</name>
			<value>0.0404888165089458</value>
		</numericStateVariable>
		<numericStateVariable scaleAndSubsystem="Intracellular.CDK1">
			<name>avgClusterednessRegions</name>
			<value>0.0404888165089458</value>
		</numericStateVariable>
		<numericStateVariable scaleAndSubsystem="Intracellular.Plk1">
			<name>avgClusterednessRegions</name>
			<value>0.0404888165089458</value>
		</numericStateVariable>
		<numericStateVariable scaleAndSubsystem="Cellular.Embryo">
			<name>avgClusterednessRegions</name>
			<value>0.0404888165089458</value>
		</numericStateVariable>
		<numericStateVariable scaleAndSubsystem="Intracellular.APC">
			<name>avgDensityRegions</name>
			<value>0.5004252115885417</value>
		</numericStateVariable>
		<numericStateVariable scaleAndSubsystem="Intracellular.CDK1">
			<name>avgDensityRegions</name>
			<value>0.4050938624961704</value>
		</numericStateVariable>
		<numericStateVariable scaleAndSubsystem="Intracellular.Plk1">
			<name>avgDensityRegions</name>
			<value>0.5051420922372856</value>
		</numericStateVariable>
		<numericStateVariable scaleAndSubsystem="Cellular.Embryo">
			<name>avgDensityRegions</name>
			<value>0.5</value>
		</numericStateVariable>
	</timepoint>
	<timepoint value="16">
		<spatialEntity spatialType="region" scaleAndSubsystem="Cellular.Embryo">
			<clusteredness>1</clusteredness>
			<density>0.5</density>
			<area>1</area>
			<perimeter>4</perimeter>
			<distanceFromOrigin>22.63846284534354</distanceFromOrigin>
			<angle>0</angle>
			<triangleMeasure>0</triangleMeasure>
			<rectangleMeasure>0</rectangleMeasure>
			<circleMeasure>0</circleMeasure>
			<centroidX>29</centroidX>
			<centroidY>49</centroidY>
		</spatialEntity>
		<spatialEntity spatialType="region" scaleAndSubsystem="Cellular.Embryo">
			<clusteredness>1</clusteredness>
			<density>0.5</density>
			<area>1</area>
			<perimeter>4</perimeter>
			<distanceFromOrigin>9.617692030835672</distanceFromOrigin>
			<angle>0</angle>
			<triangleMeasure>0</triangleMeasure>
			<rectangleMeasure>0</rectangleMeasure>
			<circleMeasure>0</circleMeasure>
			<centroidX>17</centroidX>
			<centroidY>28</centroidY>
		</spatialEntity>
		<spatialEntity spatialType="region" scaleAndSubsystem="Intracellular.CDK1">
			<clusteredness>1</clusteredness>
			<density>0.2810697368547028</density>
			<area>1</area>
			<perimeter>4</perimeter>
			<distanceFromOrigin>22.63846284534354</distanceFromOrigin>
			<angle>0</angle>
			<triangleMeasure>0</triangleMeasure>
			<rectangleMeasure>0</rectangleMeasure>
			<circleMeasure>0</circleMeasure>
			<centroidX>29</centroidX>
			<centroidY>49</centroidY>
		</spatialEntity>
		<spatialEntity spatialType="region" scaleAndSubsystem="Intracellular.CDK1">
			<clusteredness>1</clusteredness>
			<density>0.2810697368547028</density>
			<area>1</area>
			<perimeter>4</perimeter>
			<distanceFromOrigin>9.617692030835672</distanceFromOrigin>
			<angle>0</angle>
			<triangleMeasure>0</triangleMeasure>
			<rectangleMeasure>0</rectangleMeasure>
			<circleMeasure>0</circleMeasure>
			<centroidX>17</centroidX>
			<centroidY>28</centroidY>
		</spatialEntity>
		<spatialEntity spatialType="region" scaleAndSubsystem="Intracellular.Plk1">
			<clusteredness>1</clusteredness>
			<density>0.4285952698950674</density>
			<area>1</area>
			<perimeter>4</perimeter>
			<distanceFromOrigin>22.63846284534354</distanceFromOrigin>
			<angle>0</angle>
			<triangleMeasure>0</triangleMeasure>
			<rectangleMeasure>0</rectangleMeasure>
			<circleMeasure>0</circleMeasure>
			<centroidX>29</centroidX>
			<centroidY>49</centroidY>
		</spatialEntity>
		<spatialEntity spatialType="region" scaleAndSubsystem="Intracellular.Plk1">
			<clusteredness>1</clusteredness>
			<density>0.4285952698950674</density>
			<area>1</area>
			<perimeter>4</perimeter>
			<distanceFromOrigin>9.617692030835672</distanceFromOrigin>
			<angle>0</angle>
			<triangleMeasure>0</triangleMeasure>
			<rectangleMeasure>0</rectangleMeasure>
			<circleMeasure>0</circleMeasure>
			<centroidX>17</centroidX>
			<centroidY>28</centroidY>
		</spatialEntity>
		<spatialEntity spatialType="region" scaleAndSubsystem="Intracellular.APC">
			<clusteredness>1</clusteredness>
			<density>0.5251016654220282</density>
			<area>1</area>
			<perimeter>4</perimeter>
			<distanceFromOrigin>22.63846284534354</distanceFromOrigin>
			<angle>0</angle>
			<triangleMeasure>0</triangleMeasure>
			<rectangleMeasure>0</rectangleMeasure>
			<circleMeasure>0</circleMeasure>
			<centroidX>29</centroidX>
			<centroidY>49</centroidY>
		</spatialEntity>
		<spatialEntity spatialType="region" scaleAndSubsystem="Intracellular.APC">
			<clusteredness>1</clusteredness>
			<density>0.5251016654220282</density>
			<area>1</area>
			<perimeter>4</perimeter>
			<distanceFromOrigin>9.617692030835672</distanceFromOrigin>
			<angle>0</angle>
			<triangleMeasure>0</triangleMeasure>
			<rectangleMeasure>0</rectangleMeasure>
			<circleMeasure>0</circleMeasure>
			<centroidX>17</centroidX>
			<centroidY>28</centroidY>
		</spatialEntity>
		<numericStateVariable scaleAndSubsystem="Intracellular.APC">
			<name>avgClusterednessRegions</name>
			<value>0.04134491152973616</value>
		</numericStateVariable>
		<numericStateVariable scaleAndSubsystem="Intracellular.CDK1">
			<name>avgClusterednessRegions</name>
			<value>0.04134491152973616</value>
		</numericStateVariable>
		<numericStateVariable scaleAndSubsystem="Intracellular.Plk1">
			<name>avgClusterednessRegions</name>
			<value>0.04134491152973616</value>
		</numericStateVariable>
		<numericStateVariable scaleAndSubsystem="Cellular.Embryo">
			<name>avgClusterednessRegions</name>
			<value>0.04134491152973616</value>
		</numericStateVariable>
		<numericStateVariable scaleAndSubsystem="Intracellular.APC">
			<name>avgDensityRegions</name>
			<value>0.5251016654220282</value>
		</numericStateVariable>
		<numericStateVariable scaleAndSubsystem="Intracellular.CDK1">
			<name>avgDensityRegions</name>
			<value>0.2810697368547028</value>
		</numericStateVariable>
		<numericStateVariable scaleAndSubsystem="Intracellular.Plk1">
			<name>avgDensityRegions</name>
			<value>0.4285952698950674</value>
		</numericStateVariable>
		<numericStateVariable scaleAndSubsystem="Cellular.Embryo">
			<name>avgDensityRegions</name>
			<value>0.5</value>
		</numericStateVariable>
	</timepoint>
	<timepoint value="17">
		<spatialEntity spatialType="region" scaleAndSubsystem="Cellular.Embryo">
			<clusteredness>1</clusteredness>
			<density>0.5</density>
			<area>1</area>
			<perimeter>4</perimeter>
			<distanceFromOrigin>21.64486082191336</distanceFromOrigin>
			<angle>0</angle>
			<triangleMeasure>0</triangleMeasure>
			<rectangleMeasure>0</rectangleMeasure>
			<circleMeasure>0</circleMeasure>
			<centroidX>29</centroidX>
			<centroidY>48</centroidY>
		</spatialEntity>
		<spatialEntity spatialType="region" scaleAndSubsystem="Cellular.Embryo">
			<clusteredness>1</clusteredness>
			<density>0.5</density>
			<area>1</area>
			<perimeter>4</perimeter>
			<distanceFromOrigin>10.79351657246145</distanceFromOrigin>
			<angle>0</angle>
			<triangleMeasure>0</triangleMeasure>
			<rectangleMeasure>0</rectangleMeasure>
			<circleMeasure>0</circleMeasure>
			<centroidX>16</centroidX>
			<centroidY>29</centroidY>
		</spatialEntity>
		<spatialEntity spatialType="region" scaleAndSubsystem="Intracellular.CDK1">
			<clusteredness>1</clusteredness>
			<density>0.2065801882276348</density>
			<area>1</area>
			<perimeter>4</perimeter>
			<distanceFromOrigin>21.64486082191336</distanceFromOrigin>
			<angle>0</angle>
			<triangleMeasure>0</triangleMeasure>
			<rectangleMeasure>0</rectangleMeasure>
			<circleMeasure>0</circleMeasure>
			<centroidX>29</centroidX>
			<centroidY>48</centroidY>
		</spatialEntity>
		<spatialEntity spatialType="region" scaleAndSubsystem="Intracellular.CDK1">
			<clusteredness>1</clusteredness>
			<density>0.2065801882276348</density>
			<area>1</area>
			<perimeter>4</perimeter>
			<distanceFromOrigin>10.79351657246145</distanceFromOrigin>
			<angle>0</angle>
			<triangleMeasure>0</triangleMeasure>
			<rectangleMeasure>0</rectangleMeasure>
			<circleMeasure>0</circleMeasure>
			<centroidX>16</centroidX>
			<centroidY>29</centroidY>
		</spatialEntity>
		<spatialEntity spatialType="region" scaleAndSubsystem="Intracellular.Plk1">
			<clusteredness>1</clusteredness>
			<density>0.3520039577110141</density>
			<area>1</area>
			<perimeter>4</perimeter>
			<distanceFromOrigin>21.64486082191336</distanceFromOrigin>
			<angle>0</angle>
			<triangleMeasure>0</triangleMeasure>
			<rectangleMeasure>0</rectangleMeasure>
			<circleMeasure>0</circleMeasure>
			<centroidX>29</centroidX>
			<centroidY>48</centroidY>
		</spatialEntity>
		<spatialEntity spatialType="region" scaleAndSubsystem="Intracellular.Plk1">
			<clusteredness>1</clusteredness>
			<density>0.3520039577110141</density>
			<area>1</area>
			<perimeter>4</perimeter>
			<distanceFromOrigin>10.79351657246145</distanceFromOrigin>
			<angle>0</angle>
			<triangleMeasure>0</triangleMeasure>
			<rectangleMeasure>0</rectangleMeasure>
			<circleMeasure>0</circleMeasure>
			<centroidX>16</centroidX>
			<centroidY>29</centroidY>
		</spatialEntity>
		<spatialEntity spatialType="region" scaleAndSubsystem="Intracellular.APC">
			<clusteredness>1</clusteredness>
			<density>0.4763073790307139</density>
			<area>1</area>
			<perimeter>4</perimeter>
			<distanceFromOrigin>21.64486082191336</distanceFromOrigin>
			<angle>0</angle>
			<triangleMeasure>0</triangleMeasure>
			<rectangleMeasure>0</rectangleMeasure>
			<circleMeasure>0</circleMeasure>
			<centroidX>29</centroidX>
			<centroidY>48</centroidY>
		</spatialEntity>
		<spatialEntity spatialType="region" scaleAndSubsystem="Intracellular.APC">
			<clusteredness>1</clusteredness>
			<density>0.4763073790307139</density>
			<area>1</area>
			<perimeter>4</perimeter>
			<distanceFromOrigin>10.79351657246145</distanceFromOrigin>
			<angle>0</angle>
			<triangleMeasure>0</triangleMeasure>
			<rectangleMeasure>0</rectangleMeasure>
			<circleMeasure>0</circleMeasure>
			<centroidX>16</centroidX>
			<centroidY>29</centroidY>
		</spatialEntity>
		<numericStateVariable scaleAndSubsystem="Intracellular.APC">
			<name>avgClusterednessRegions</name>
			<value>0.04343722427630694</value>
		</numericStateVariable>
		<numericStateVariable scaleAndSubsystem="Intracellular.CDK1">
			<name>avgClusterednessRegions</name>
			<value>0.04343722427630694</value>
		</numericStateVariable>
		<numericStateVariable scaleAndSubsystem="Intracellular.Plk1">
			<name>avgClusterednessRegions</name>
			<value>0.04343722427630694</value>
		</numericStateVariable>
		<numericStateVariable scaleAndSubsystem="Cellular.Embryo">
			<name>avgClusterednessRegions</name>
			<value>0.04343722427630694</value>
		</numericStateVariable>
		<numericStateVariable scaleAndSubsystem="Intracellular.APC">
			<name>avgDensityRegions</name>
			<value>0.4763073790307139</value>
		</numericStateVariable>
		<numericStateVariable scaleAndSubsystem="Intracellular.CDK1">
			<name>avgDensityRegions</name>
			<value>0.2065801882276348</value>
		</numericStateVariable>
		<numericStateVariable scaleAndSubsystem="Intracellular.Plk1">
			<name>avgDensityRegions</name>
			<value>0.3520039577110141</value>
		</numericStateVariable>
		<numericStateVariable scaleAndSubsystem="Cellular.Embryo">
			<name>avgDensityRegions</name>
			<value>0.5</value>
		</numericStateVariable>
	</timepoint>
	<timepoint value="18">
		<spatialEntity spatialType="region" scaleAndSubsystem="Cellular.Embryo">
			<clusteredness>1</clusteredness>
			<density>0.5</density>
			<area>1</area>
			<perimeter>4</perimeter>
			<distanceFromOrigin>20.65187642806338</distanceFromOrigin>
			<angle>0</angle>
			<triangleMeasure>0</triangleMeasure>
			<rectangleMeasure>0</rectangleMeasure>
			<circleMeasure>0</circleMeasure>
			<centroidX>29</centroidX>
			<centroidY>47</centroidY>
		</spatialEntity>
		<spatialEntity spatialType="region" scaleAndSubsystem="Cellular.Embryo">
			<clusteredness>1</clusteredness>
			<density>0.5</density>
			<area>1</area>
			<perimeter>4</perimeter>
			<distanceFromOrigin>10.12422836565829</distanceFromOrigin>
			<angle>0</angle>
			<triangleMeasure>0</triangleMeasure>
			<rectangleMeasure>0</rectangleMeasure>
			<circleMeasure>0</circleMeasure>
			<centroidX>17</centroidX>
			<centroidY>30</centroidY>
		</spatialEntity>
		<spatialEntity spatialType="region" scaleAndSubsystem="Intracellular.CDK1">
			<clusteredness>1</clusteredness>
			<density>0.1813479853611366</density>
			<area>1</area>
			<perimeter>4</perimeter>
			<distanceFromOrigin>20.65187642806338</distanceFromOrigin>
			<angle>0</angle>
			<triangleMeasure>0</triangleMeasure>
			<rectangleMeasure>0</rectangleMeasure>
			<circleMeasure>0</circleMeasure>
			<centroidX>29</centroidX>
			<centroidY>47</centroidY>
		</spatialEntity>
		<spatialEntity spatialType="region" scaleAndSubsystem="Intracellular.CDK1">
			<clusteredness>1</clusteredness>
			<density>0.1813479853611366</density>
			<area>1</area>
			<perimeter>4</perimeter>
			<distanceFromOrigin>10.12422836565829</distanceFromOrigin>
			<angle>0</angle>
			<triangleMeasure>0</triangleMeasure>
			<rectangleMeasure>0</rectangleMeasure>
			<circleMeasure>0</circleMeasure>
			<centroidX>17</centroidX>
			<centroidY>30</centroidY>
		</spatialEntity>
		<spatialEntity spatialType="region" scaleAndSubsystem="Intracellular.Plk1">
			<clusteredness>1</clusteredness>
			<density>0.2883730720071231</density>
			<area>1</area>
			<perimeter>4</perimeter>
			<distanceFromOrigin>20.65187642806338</distanceFromOrigin>
			<angle>0</angle>
			<triangleMeasure>0</triangleMeasure>
			<rectangleMeasure>0</rectangleMeasure>
			<circleMeasure>0</circleMeasure>
			<centroidX>29</centroidX>
			<centroidY>47</centroidY>
		</spatialEntity>
		<spatialEntity spatialType="region" scaleAndSubsystem="Intracellular.Plk1">
			<clusteredness>1</clusteredness>
			<density>0.2883730720071231</density>
			<area>1</area>
			<perimeter>4</perimeter>
			<distanceFromOrigin>10.12422836565829</distanceFromOrigin>
			<angle>0</angle>
			<triangleMeasure>0</triangleMeasure>
			<rectangleMeasure>0</rectangleMeasure>
			<circleMeasure>0</circleMeasure>
			<centroidX>17</centroidX>
			<centroidY>30</centroidY>
		</spatialEntity>
		<spatialEntity spatialType="region" scaleAndSubsystem="Intracellular.APC">
			<clusteredness>1</clusteredness>
			<density>0.4032750148399203</density>
			<area>1</area>
			<perimeter>4</perimeter>
			<distanceFromOrigin>20.65187642806338</distanceFromOrigin>
			<angle>0</angle>
			<triangleMeasure>0</triangleMeasure>
			<rectangleMeasure>0</rectangleMeasure>
			<circleMeasure>0</circleMeasure>
			<centroidX>29</centroidX>
			<centroidY>47</centroidY>
		</spatialEntity>
		<spatialEntity spatialType="region" scaleAndSubsystem="Intracellular.APC">
			<clusteredness>1</clusteredness>
			<density>0.4032750148399203</density>
			<area>1</area>
			<perimeter>4</perimeter>
			<distanceFromOrigin>10.12422836565829</distanceFromOrigin>
			<angle>0</angle>
			<triangleMeasure>0</triangleMeasure>
			<rectangleMeasure>0</rectangleMeasure>
			<circleMeasure>0</circleMeasure>
			<centroidX>17</centroidX>
			<centroidY>30</centroidY>
		</spatialEntity>
		<numericStateVariable scaleAndSubsystem="Intracellular.APC">
			<name>avgClusterednessRegions</name>
			<value>0.04805693313322127</value>
		</numericStateVariable>
		<numericStateVariable scaleAndSubsystem="Intracellular.CDK1">
			<name>avgClusterednessRegions</name>
			<value>0.04805693313322127</value>
		</numericStateVariable>
		<numericStateVariable scaleAndSubsystem="Intracellular.Plk1">
			<name>avgClusterednessRegions</name>
			<value>0.04805693313322127</value>
		</numericStateVariable>
		<numericStateVariable scaleAndSubsystem="Cellular.Embryo">
			<name>avgClusterednessRegions</name>
			<value>0.04805693313322127</value>
		</numericStateVariable>
		<numericStateVariable scaleAndSubsystem="Intracellular.APC">
			<name>avgDensityRegions</name>
			<value>0.4032750148399203</value>
		</numericStateVariable>
		<numericStateVariable scaleAndSubsystem="Intracellular.CDK1">
			<name>avgDensityRegions</name>
			<value>0.1813479853611366</value>
		</numericStateVariable>
		<numericStateVariable scaleAndSubsystem="Intracellular.Plk1">
			<name>avgDensityRegions</name>
			<value>0.2883730720071231</value>
		</numericStateVariable>
		<numericStateVariable scaleAndSubsystem="Cellular.Embryo">
			<name>avgDensityRegions</name>
			<value>0.5</value>
		</numericStateVariable>
	</timepoint>
	<timepoint value="19">
		<spatialEntity spatialType="region" scaleAndSubsystem="Cellular.Embryo">
			<clusteredness>1</clusteredness>
			<density>0.5</density>
			<area>1</area>
			<perimeter>4</perimeter>
			<distanceFromOrigin>20.55480479109447</distanceFromOrigin>
			<angle>0</angle>
			<triangleMeasure>0</triangleMeasure>
			<rectangleMeasure>0</rectangleMeasure>
			<circleMeasure>0</circleMeasure>
			<centroidX>28</centroidX>
			<centroidY>47</centroidY>
		</spatialEntity>
		<spatialEntity spatialType="region" scaleAndSubsystem="Cellular.Embryo">
			<clusteredness>1</clusteredness>
			<density>0.5</density>
			<area>1</area>
			<perimeter>4</perimeter>
			<distanceFromOrigin>10.12422836565829</distanceFromOrigin>
			<angle>0</angle>
			<triangleMeasure>0</triangleMeasure>
			<rectangleMeasure>0</rectangleMeasure>
			<circleMeasure>0</circleMeasure>
			<centroidX>17</centroidX>
			<centroidY>30</centroidY>
		</spatialEntity>
		<spatialEntity spatialType="region" scaleAndSubsystem="Intracellular.CDK1">
			<clusteredness>1</clusteredness>
			<density>0.1860636542825138</density>
			<area>1</area>
			<perimeter>4</perimeter>
			<distanceFromOrigin>20.55480479109447</distanceFromOrigin>
			<angle>0</angle>
			<triangleMeasure>0</triangleMeasure>
			<rectangleMeasure>0</rectangleMeasure>
			<circleMeasure>0</circleMeasure>
			<centroidX>28</centroidX>
			<centroidY>47</centroidY>
		</spatialEntity>
		<spatialEntity spatialType="region" scaleAndSubsystem="Intracellular.CDK1">
			<clusteredness>1</clusteredness>
			<density>0.1860636542825138</density>
			<area>1</area>
			<perimeter>4</perimeter>
			<distanceFromOrigin>10.12422836565829</distanceFromOrigin>
			<angle>0</angle>
			<triangleMeasure>0</triangleMeasure>
			<rectangleMeasure>0</rectangleMeasure>
			<circleMeasure>0</circleMeasure>
			<centroidX>17</centroidX>
			<centroidY>30</centroidY>
		</spatialEntity>
		<spatialEntity spatialType="region" scaleAndSubsystem="Intracellular.Plk1">
			<clusteredness>1</clusteredness>
			<density>0.2362328024471507</density>
			<area>1</area>
			<perimeter>4</perimeter>
			<distanceFromOrigin>20.55480479109447</distanceFromOrigin>
			<angle>0</angle>
			<triangleMeasure>0</triangleMeasure>
			<rectangleMeasure>0</rectangleMeasure>
			<circleMeasure>0</circleMeasure>
			<centroidX>28</centroidX>
			<centroidY>47</centroidY>
		</spatialEntity>
		<spatialEntity spatialType="region" scaleAndSubsystem="Intracellular.Plk1">
			<clusteredness>1</clusteredness>
			<density>0.2362328024471507</density>
			<area>1</area>
			<perimeter>4</perimeter>
			<distanceFromOrigin>10.12422836565829</distanceFromOrigin>
			<angle>0</angle>
			<triangleMeasure>0</triangleMeasure>
			<rectangleMeasure>0</rectangleMeasure>
			<circleMeasure>0</circleMeasure>
			<centroidX>17</centroidX>
			<centroidY>30</centroidY>
		</spatialEntity>
		<spatialEntity spatialType="region" scaleAndSubsystem="Intracellular.APC">
			<clusteredness>1</clusteredness>
			<density>0.3334327847349877</density>
			<area>1</area>
			<perimeter>4</perimeter>
			<distanceFromOrigin>20.55480479109447</distanceFromOrigin>
			<angle>0</angle>
			<triangleMeasure>0</triangleMeasure>
			<rectangleMeasure>0</rectangleMeasure>
			<circleMeasure>0</circleMeasure>
			<centroidX>28</centroidX>
			<centroidY>47</centroidY>
		</spatialEntity>
		<spatialEntity spatialType="region" scaleAndSubsystem="Intracellular.APC">
			<clusteredness>1</clusteredness>
			<density>0.3334327847349877</density>
			<area>1</area>
			<perimeter>4</perimeter>
			<distanceFromOrigin>10.12422836565829</distanceFromOrigin>
			<angle>0</angle>
			<triangleMeasure>0</triangleMeasure>
			<rectangleMeasure>0</rectangleMeasure>
			<circleMeasure>0</circleMeasure>
			<centroidX>17</centroidX>
			<centroidY>30</centroidY>
		</spatialEntity>
		<numericStateVariable scaleAndSubsystem="Intracellular.APC">
			<name>avgClusterednessRegions</name>
			<value>0.04938647983247948</value>
		</numericStateVariable>
		<numericStateVariable scaleAndSubsystem="Intracellular.CDK1">
			<name>avgClusterednessRegions</name>
			<value>0.04938647983247948</value>
		</numericStateVariable>
		<numericStateVariable scaleAndSubsystem="Intracellular.Plk1">
			<name>avgClusterednessRegions</name>
			<value>0.04938647983247948</value>
		</numericStateVariable>
		<numericStateVariable scaleAndSubsystem="Cellular.Embryo">
			<name>avgClusterednessRegions</name>
			<value>0.04938647983247948</value>
		</numericStateVariable>
		<numericStateVariable scaleAndSubsystem="Intracellular.APC">
			<name>avgDensityRegions</name>
			<value>0.3334327847349877</value>
		</numericStateVariable>
		<numericStateVariable scaleAndSubsystem="Intracellular.CDK1">
			<name>avgDensityRegions</name>
			<value>0.1860636542825138</value>
		</numericStateVariable>
		<numericStateVariable scaleAndSubsystem="Intracellular.Plk1">
			<name>avgDensityRegions</name>
			<value>0.2362328024471507</value>
		</numericStateVariable>
		<numericStateVariable scaleAndSubsystem="Cellular.Embryo">
			<name>avgDensityRegions</name>
			<value>0.5</value>
		</numericStateVariable>
	</timepoint>
	<timepoint value="20">
		<spatialEntity spatialType="region" scaleAndSubsystem="Cellular.Embryo">
			<clusteredness>1</clusteredness>
			<density>0.5</density>
			<area>1</area>
			<perimeter>4</perimeter>
			<distanceFromOrigin>20.55480479109447</distanceFromOrigin>
			<angle>0</angle>
			<triangleMeasure>0</triangleMeasure>
			<rectangleMeasure>0</rectangleMeasure>
			<circleMeasure>0</circleMeasure>
			<centroidX>28</centroidX>
			<centroidY>47</centroidY>
		</spatialEntity>
		<spatialEntity spatialType="region" scaleAndSubsystem="Cellular.Embryo">
			<clusteredness>1</clusteredness>
			<density>0.5</density>
			<area>1</area>
			<perimeter>4</perimeter>
			<distanceFromOrigin>10.51189802081432</distanceFromOrigin>
			<angle>0</angle>
			<triangleMeasure>0</triangleMeasure>
			<rectangleMeasure>0</rectangleMeasure>
			<circleMeasure>0</circleMeasure>
			<centroidX>17</centroidX>
			<centroidY>31</centroidY>
		</spatialEntity>
		<spatialEntity spatialType="region" scaleAndSubsystem="Intracellular.CDK1">
			<clusteredness>1</clusteredness>
			<density>0.2018527610629213</density>
			<area>1</area>
			<perimeter>4</perimeter>
			<distanceFromOrigin>20.55480479109447</distanceFromOrigin>
			<angle>0</angle>
			<triangleMeasure>0</triangleMeasure>
			<rectangleMeasure>0</rectangleMeasure>
			<circleMeasure>0</circleMeasure>
			<centroidX>28</centroidX>
			<centroidY>47</centroidY>
		</spatialEntity>
		<spatialEntity spatialType="region" scaleAndSubsystem="Intracellular.CDK1">
			<clusteredness>1</clusteredness>
			<density>0.2018527610629213</density>
			<area>1</area>
			<perimeter>4</perimeter>
			<distanceFromOrigin>10.51189802081432</distanceFromOrigin>
			<angle>0</angle>
			<triangleMeasure>0</triangleMeasure>
			<rectangleMeasure>0</rectangleMeasure>
			<circleMeasure>0</circleMeasure>
			<centroidX>17</centroidX>
			<centroidY>31</centroidY>
		</spatialEntity>
		<spatialEntity spatialType="region" scaleAndSubsystem="Intracellular.Plk1">
			<clusteredness>1</clusteredness>
			<density>0.1936477511536841</density>
			<area>1</area>
			<perimeter>4</perimeter>
			<distanceFromOrigin>20.55480479109447</distanceFromOrigin>
			<angle>0</angle>
			<triangleMeasure>0</triangleMeasure>
			<rectangleMeasure>0</rectangleMeasure>
			<circleMeasure>0</circleMeasure>
			<centroidX>28</centroidX>
			<centroidY>47</centroidY>
		</spatialEntity>
		<spatialEntity spatialType="region" scaleAndSubsystem="Intracellular.Plk1">
			<clusteredness>1</clusteredness>
			<density>0.1936477511536841</density>
			<area>1</area>
			<perimeter>4</perimeter>
			<distanceFromOrigin>10.51189802081432</distanceFromOrigin>
			<angle>0</angle>
			<triangleMeasure>0</triangleMeasure>
			<rectangleMeasure>0</rectangleMeasure>
			<circleMeasure>0</circleMeasure>
			<centroidX>17</centroidX>
			<centroidY>31</centroidY>
		</spatialEntity>
		<spatialEntity spatialType="region" scaleAndSubsystem="Intracellular.APC">
			<clusteredness>1</clusteredness>
			<density>0.2737401625689338</density>
			<area>1</area>
			<perimeter>4</perimeter>
			<distanceFromOrigin>20.55480479109447</distanceFromOrigin>
			<angle>0</angle>
			<triangleMeasure>0</triangleMeasure>
			<rectangleMeasure>0</rectangleMeasure>
			<circleMeasure>0</circleMeasure>
			<centroidX>28</centroidX>
			<centroidY>47</centroidY>
		</spatialEntity>
		<spatialEntity spatialType="region" scaleAndSubsystem="Intracellular.APC">
			<clusteredness>1</clusteredness>
			<density>0.2737401625689338</density>
			<area>1</area>
			<perimeter>4</perimeter>
			<distanceFromOrigin>10.51189802081432</distanceFromOrigin>
			<angle>0</angle>
			<triangleMeasure>0</triangleMeasure>
			<rectangleMeasure>0</rectangleMeasure>
			<circleMeasure>0</circleMeasure>
			<centroidX>17</centroidX>
			<centroidY>31</centroidY>
		</spatialEntity>
		<numericStateVariable scaleAndSubsystem="Intracellular.APC">
			<name>avgClusterednessRegions</name>
			<value>0.05150262026246048</value>
		</numericStateVariable>
		<numericStateVariable scaleAndSubsystem="Intracellular.CDK1">
			<name>avgClusterednessRegions</name>
			<value>0.05150262026246048</value>
		</numericStateVariable>
		<numericStateVariable scaleAndSubsystem="Intracellular.Plk1">
			<name>avgClusterednessRegions</name>
			<value>0.05150262026246048</value>
		</numericStateVariable>
		<numericStateVariable scaleAndSubsystem="Cellular.Embryo">
			<name>avgClusterednessRegions</name>
			<value>0.05150262026246048</value>
		</numericStateVariable>
		<numericStateVariable scaleAndSubsystem="Intracellular.APC">
			<name>avgDensityRegions</name>
			<value>0.2737401625689338</value>
		</numericStateVariable>
		<numericStateVariable scaleAndSubsystem="Intracellular.CDK1">
			<name>avgDensityRegions</name>
			<value>0.2018527610629213</value>
		</numericStateVariable>
		<numericStateVariable scaleAndSubsystem="Intracellular.Plk1">
			<name>avgDensityRegions</name>
			<value>0.1936477511536841</value>
		</numericStateVariable>
		<numericStateVariable scaleAndSubsystem="Cellular.Embryo">
			<name>avgDensityRegions</name>
			<value>0.5</value>
		</numericStateVariable>
	</timepoint>
	<timepoint value="21">
		<spatialEntity spatialType="region" scaleAndSubsystem="Cellular.Embryo">
			<clusteredness>1</clusteredness>
			<density>0.5</density>
			<area>1</area>
			<perimeter>4</perimeter>
			<distanceFromOrigin>20.65187642806338</distanceFromOrigin>
			<angle>0</angle>
			<triangleMeasure>0</triangleMeasure>
			<rectangleMeasure>0</rectangleMeasure>
			<circleMeasure>0</circleMeasure>
			<centroidX>29</centroidX>
			<centroidY>47</centroidY>
		</spatialEntity>
		<spatialEntity spatialType="region" scaleAndSubsystem="Cellular.Embryo">
			<clusteredness>1</clusteredness>
			<density>0.5</density>
			<area>1</area>
			<perimeter>4</perimeter>
			<distanceFromOrigin>10.12422836565829</distanceFromOrigin>
			<angle>0</angle>
			<triangleMeasure>0</triangleMeasure>
			<rectangleMeasure>0</rectangleMeasure>
			<circleMeasure>0</circleMeasure>
			<centroidX>17</centroidX>
			<centroidY>30</centroidY>
		</spatialEntity>
		<spatialEntity spatialType="region" scaleAndSubsystem="Intracellular.CDK1">
			<clusteredness>1</clusteredness>
			<density>0.2205714057473575</density>
			<area>1</area>
			<perimeter>4</perimeter>
			<distanceFromOrigin>20.65187642806338</distanceFromOrigin>
			<angle>0</angle>
			<triangleMeasure>0</triangleMeasure>
			<rectangleMeasure>0</rectangleMeasure>
			<circleMeasure>0</circleMeasure>
			<centroidX>29</centroidX>
			<centroidY>47</centroidY>
		</spatialEntity>
		<spatialEntity spatialType="region" scaleAndSubsystem="Intracellular.CDK1">
			<clusteredness>1</clusteredness>
			<density>0.2205714057473575</density>
			<area>1</area>
			<perimeter>4</perimeter>
			<distanceFromOrigin>10.12422836565829</distanceFromOrigin>
			<angle>0</angle>
			<triangleMeasure>0</triangleMeasure>
			<rectangleMeasure>0</rectangleMeasure>
			<circleMeasure>0</circleMeasure>
			<centroidX>17</centroidX>
			<centroidY>30</centroidY>
		</spatialEntity>
		<spatialEntity spatialType="region" scaleAndSubsystem="Intracellular.Plk1">
			<clusteredness>1</clusteredness>
			<density>0.1590480131261489</density>
			<area>1</area>
			<perimeter>4</perimeter>
			<distanceFromOrigin>20.65187642806338</distanceFromOrigin>
			<angle>0</angle>
			<triangleMeasure>0</triangleMeasure>
			<rectangleMeasure>0</rectangleMeasure>
			<circleMeasure>0</circleMeasure>
			<centroidX>29</centroidX>
			<centroidY>47</centroidY>
		</spatialEntity>
		<spatialEntity spatialType="region" scaleAndSubsystem="Intracellular.Plk1">
			<clusteredness>1</clusteredness>
			<density>0.1590480131261489</density>
			<area>1</area>
			<perimeter>4</perimeter>
			<distanceFromOrigin>10.12422836565829</distanceFromOrigin>
			<angle>0</angle>
			<triangleMeasure>0</triangleMeasure>
			<rectangleMeasure>0</rectangleMeasure>
			<circleMeasure>0</circleMeasure>
			<centroidX>17</centroidX>
			<centroidY>30</centroidY>
		</spatialEntity>
		<spatialEntity spatialType="region" scaleAndSubsystem="Intracellular.APC">
			<clusteredness>1</clusteredness>
			<density>0.2242866067325368</density>
			<area>1</area>
			<perimeter>4</perimeter>
			<distanceFromOrigin>20.65187642806338</distanceFromOrigin>
			<angle>0</angle>
			<triangleMeasure>0</triangleMeasure>
			<rectangleMeasure>0</rectangleMeasure>
			<circleMeasure>0</circleMeasure>
			<centroidX>29</centroidX>
			<centroidY>47</centroidY>
		</spatialEntity>
		<spatialEntity spatialType="region" scaleAndSubsystem="Intracellular.APC">
			<clusteredness>1</clusteredness>
			<density>0.2242866067325368</density>
			<area>1</area>
			<perimeter>4</perimeter>
			<distanceFromOrigin>10.12422836565829</distanceFromOrigin>
			<angle>0</angle>
			<triangleMeasure>0</triangleMeasure>
			<rectangleMeasure>0</rectangleMeasure>
			<circleMeasure>0</circleMeasure>
			<centroidX>17</centroidX>
			<centroidY>30</centroidY>
		</spatialEntity>
		<numericStateVariable scaleAndSubsystem="Intracellular.APC">
			<name>avgClusterednessRegions</name>
			<value>0.04805693313322127</value>
		</numericStateVariable>
		<numericStateVariable scaleAndSubsystem="Intracellular.CDK1">
			<name>avgClusterednessRegions</name>
			<value>0.04805693313322127</value>
		</numericStateVariable>
		<numericStateVariable scaleAndSubsystem="Intracellular.Plk1">
			<name>avgClusterednessRegions</name>
			<value>0.04805693313322127</value>
		</numericStateVariable>
		<numericStateVariable scaleAndSubsystem="Cellular.Embryo">
			<name>avgClusterednessRegions</name>
			<value>0.04805693313322127</value>
		</numericStateVariable>
		<numericStateVariable scaleAndSubsystem="Intracellular.APC">
			<name>avgDensityRegions</name>
			<value>0.2242866067325368</value>
		</numericStateVariable>
		<numericStateVariable scaleAndSubsystem="Intracellular.CDK1">
			<name>avgDensityRegions</name>
			<value>0.2205714057473575</value>
		</numericStateVariable>
		<numericStateVariable scaleAndSubsystem="Intracellular.Plk1">
			<name>avgDensityRegions</name>
			<value>0.1590480131261489</value>
		</numericStateVariable>
		<numericStateVariable scaleAndSubsystem="Cellular.Embryo">
			<name>avgDensityRegions</name>
			<value>0.5</value>
		</numericStateVariable>
	</timepoint>
	<timepoint value="22">
		<spatialEntity spatialType="region" scaleAndSubsystem="Cellular.Embryo">
			<clusteredness>1</clusteredness>
			<density>0.5</density>
			<area>1</area>
			<perimeter>4</perimeter>
			<distanceFromOrigin>20.55480479109447</distanceFromOrigin>
			<angle>0</angle>
			<triangleMeasure>0</triangleMeasure>
			<rectangleMeasure>0</rectangleMeasure>
			<circleMeasure>0</circleMeasure>
			<centroidX>28</centroidX>
			<centroidY>47</centroidY>
		</spatialEntity>
		<spatialEntity spatialType="region" scaleAndSubsystem="Cellular.Embryo">
			<clusteredness>1</clusteredness>
			<density>0.5</density>
			<area>1</area>
			<perimeter>4</perimeter>
			<distanceFromOrigin>9.192388155425117</distanceFromOrigin>
			<angle>0</angle>
			<triangleMeasure>0</triangleMeasure>
			<rectangleMeasure>0</rectangleMeasure>
			<circleMeasure>0</circleMeasure>
			<centroidX>18</centroidX>
			<centroidY>30</centroidY>
		</spatialEntity>
		<spatialEntity spatialType="region" scaleAndSubsystem="Intracellular.CDK1">
			<clusteredness>1</clusteredness>
			<density>0.2399719836665135</density>
			<area>1</area>
			<perimeter>4</perimeter>
			<distanceFromOrigin>20.55480479109447</distanceFromOrigin>
			<angle>0</angle>
			<triangleMeasure>0</triangleMeasure>
			<rectangleMeasure>0</rectangleMeasure>
			<circleMeasure>0</circleMeasure>
			<centroidX>28</centroidX>
			<centroidY>47</centroidY>
		</spatialEntity>
		<spatialEntity spatialType="region" scaleAndSubsystem="Intracellular.CDK1">
			<clusteredness>1</clusteredness>
			<density>0.2399719836665135</density>
			<area>1</area>
			<perimeter>4</perimeter>
			<distanceFromOrigin>9.192388155425117</distanceFromOrigin>
			<angle>0</angle>
			<triangleMeasure>0</triangleMeasure>
			<rectangleMeasure>0</rectangleMeasure>
			<circleMeasure>0</circleMeasure>
			<centroidX>18</centroidX>
			<centroidY>30</centroidY>
		</spatialEntity>
		<spatialEntity spatialType="region" scaleAndSubsystem="Intracellular.Plk1">
			<clusteredness>1</clusteredness>
			<density>0.1312594993441712</density>
			<area>1</area>
			<perimeter>4</perimeter>
			<distanceFromOrigin>20.55480479109447</distanceFromOrigin>
			<angle>0</angle>
			<triangleMeasure>0</triangleMeasure>
			<rectangleMeasure>0</rectangleMeasure>
			<circleMeasure>0</circleMeasure>
			<centroidX>28</centroidX>
			<centroidY>47</centroidY>
		</spatialEntity>
		<spatialEntity spatialType="region" scaleAndSubsystem="Intracellular.Plk1">
			<clusteredness>1</clusteredness>
			<density>0.1312594993441712</density>
			<area>1</area>
			<perimeter>4</perimeter>
			<distanceFromOrigin>9.192388155425117</distanceFromOrigin>
			<angle>0</angle>
			<triangleMeasure>0</triangleMeasure>
			<rectangleMeasure>0</rectangleMeasure>
			<circleMeasure>0</circleMeasure>
			<centroidX>18</centroidX>
			<centroidY>30</centroidY>
		</spatialEntity>
		<spatialEntity spatialType="region" scaleAndSubsystem="Intracellular.APC">
			<clusteredness>1</clusteredness>
			<density>0.1836678000057445</density>
			<area>1</area>
			<perimeter>4</perimeter>
			<distanceFromOrigin>20.55480479109447</distanceFromOrigin>
			<angle>0</angle>
			<triangleMeasure>0</triangleMeasure>
			<rectangleMeasure>0</rectangleMeasure>
			<circleMeasure>0</circleMeasure>
			<centroidX>28</centroidX>
			<centroidY>47</centroidY>
		</spatialEntity>
		<spatialEntity spatialType="region" scaleAndSubsystem="Intracellular.APC">
			<clusteredness>1</clusteredness>
			<density>0.1836678000057445</density>
			<area>1</area>
			<perimeter>4</perimeter>
			<distanceFromOrigin>9.192388155425117</distanceFromOrigin>
			<angle>0</angle>
			<triangleMeasure>0</triangleMeasure>
			<rectangleMeasure>0</rectangleMeasure>
			<circleMeasure>0</circleMeasure>
			<centroidX>18</centroidX>
			<centroidY>30</centroidY>
		</spatialEntity>
		<numericStateVariable scaleAndSubsystem="Intracellular.APC">
			<name>avgClusterednessRegions</name>
			<value>0.05070201265633938</value>
		</numericStateVariable>
		<numericStateVariable scaleAndSubsystem="Intracellular.CDK1">
			<name>avgClusterednessRegions</name>
			<value>0.05070201265633938</value>
		</numericStateVariable>
		<numericStateVariable scaleAndSubsystem="Intracellular.Plk1">
			<name>avgClusterednessRegions</name>
			<value>0.05070201265633938</value>
		</numericStateVariable>
		<numericStateVariable scaleAndSubsystem="Cellular.Embryo">
			<name>avgClusterednessRegions</name>
			<value>0.05070201265633938</value>
		</numericStateVariable>
		<numericStateVariable scaleAndSubsystem="Intracellular.APC">
			<name>avgDensityRegions</name>
			<value>0.1836678000057445</value>
		</numericStateVariable>
		<numericStateVariable scaleAndSubsystem="Intracellular.CDK1">
			<name>avgDensityRegions</name>
			<value>0.2399719836665135</value>
		</numericStateVariable>
		<numericStateVariable scaleAndSubsystem="Intracellular.Plk1">
			<name>avgDensityRegions</name>
			<value>0.1312594993441712</value>
		</numericStateVariable>
		<numericStateVariable scaleAndSubsystem="Cellular.Embryo">
			<name>avgDensityRegions</name>
			<value>0.5</value>
		</numericStateVariable>
	</timepoint>
	<timepoint value="23">
		<spatialEntity spatialType="region" scaleAndSubsystem="Cellular.Embryo">
			<clusteredness>1</clusteredness>
			<density>0.5</density>
			<area>1</area>
			<perimeter>4</perimeter>
			<distanceFromOrigin>20.55480479109447</distanceFromOrigin>
			<angle>0</angle>
			<triangleMeasure>0</triangleMeasure>
			<rectangleMeasure>0</rectangleMeasure>
			<circleMeasure>0</circleMeasure>
			<centroidX>28</centroidX>
			<centroidY>47</centroidY>
		</spatialEntity>
		<spatialEntity spatialType="region" scaleAndSubsystem="Cellular.Embryo">
			<clusteredness>1</clusteredness>
			<density>0.5</density>
			<area>1</area>
			<perimeter>4</perimeter>
			<distanceFromOrigin>9.192388155425117</distanceFromOrigin>
			<angle>0</angle>
			<triangleMeasure>0</triangleMeasure>
			<rectangleMeasure>0</rectangleMeasure>
			<circleMeasure>0</circleMeasure>
			<centroidX>18</centroidX>
			<centroidY>30</centroidY>
		</spatialEntity>
		<spatialEntity spatialType="region" scaleAndSubsystem="Intracellular.CDK1">
			<clusteredness>1</clusteredness>
			<density>0.2595244164560355</density>
			<area>1</area>
			<perimeter>4</perimeter>
			<distanceFromOrigin>20.55480479109447</distanceFromOrigin>
			<angle>0</angle>
			<triangleMeasure>0</triangleMeasure>
			<rectangleMeasure>0</rectangleMeasure>
			<circleMeasure>0</circleMeasure>
			<centroidX>28</centroidX>
			<centroidY>47</centroidY>
		</spatialEntity>
		<spatialEntity spatialType="region" scaleAndSubsystem="Intracellular.CDK1">
			<clusteredness>1</clusteredness>
			<density>0.2595244164560355</density>
			<area>1</area>
			<perimeter>4</perimeter>
			<distanceFromOrigin>9.192388155425117</distanceFromOrigin>
			<angle>0</angle>
			<triangleMeasure>0</triangleMeasure>
			<rectangleMeasure>0</rectangleMeasure>
			<circleMeasure>0</circleMeasure>
			<centroidX>18</centroidX>
			<centroidY>30</centroidY>
		</spatialEntity>
		<spatialEntity spatialType="region" scaleAndSubsystem="Intracellular.Plk1">
			<clusteredness>1</clusteredness>
			<density>0.1095125908945121</density>
			<area>1</area>
			<perimeter>4</perimeter>
			<distanceFromOrigin>20.55480479109447</distanceFromOrigin>
			<angle>0</angle>
			<triangleMeasure>0</triangleMeasure>
			<rectangleMeasure>0</rectangleMeasure>
			<circleMeasure>0</circleMeasure>
			<centroidX>28</centroidX>
			<centroidY>47</centroidY>
		</spatialEntity>
		<spatialEntity spatialType="region" scaleAndSubsystem="Intracellular.Plk1">
			<clusteredness>1</clusteredness>
			<density>0.1095125908945121</density>
			<area>1</area>
			<perimeter>4</perimeter>
			<distanceFromOrigin>9.192388155425117</distanceFromOrigin>
			<angle>0</angle>
			<triangleMeasure>0</triangleMeasure>
			<rectangleMeasure>0</rectangleMeasure>
			<circleMeasure>0</circleMeasure>
			<centroidX>18</centroidX>
			<centroidY>30</centroidY>
		</spatialEntity>
		<spatialEntity spatialType="region" scaleAndSubsystem="Intracellular.APC">
			<clusteredness>1</clusteredness>
			<density>0.1503832648782169</density>
			<area>1</area>
			<perimeter>4</perimeter>
			<distanceFromOrigin>20.55480479109447</distanceFromOrigin>
			<angle>0</angle>
			<triangleMeasure>0</triangleMeasure>
			<rectangleMeasure>0</rectangleMeasure>
			<circleMeasure>0</circleMeasure>
			<centroidX>28</centroidX>
			<centroidY>47</centroidY>
		</spatialEntity>
		<spatialEntity spatialType="region" scaleAndSubsystem="Intracellular.APC">
			<clusteredness>1</clusteredness>
			<density>0.1503832648782169</density>
			<area>1</area>
			<perimeter>4</perimeter>
			<distanceFromOrigin>9.192388155425117</distanceFromOrigin>
			<angle>0</angle>
			<triangleMeasure>0</triangleMeasure>
			<rectangleMeasure>0</rectangleMeasure>
			<circleMeasure>0</circleMeasure>
			<centroidX>18</centroidX>
			<centroidY>30</centroidY>
		</spatialEntity>
		<numericStateVariable scaleAndSubsystem="Intracellular.APC">
			<name>avgClusterednessRegions</name>
			<value>0.05070201265633938</value>
		</numericStateVariable>
		<numericStateVariable scaleAndSubsystem="Intracellular.CDK1">
			<name>avgClusterednessRegions</name>
			<value>0.05070201265633938</value>
		</numericStateVariable>
		<numericStateVariable scaleAndSubsystem="Intracellular.Plk1">
			<name>avgClusterednessRegions</name>
			<value>0.05070201265633938</value>
		</numericStateVariable>
		<numericStateVariable scaleAndSubsystem="Cellular.Embryo">
			<name>avgClusterednessRegions</name>
			<value>0.05070201265633938</value>
		</numericStateVariable>
		<numericStateVariable scaleAndSubsystem="Intracellular.APC">
			<name>avgDensityRegions</name>
			<value>0.1503832648782169</value>
		</numericStateVariable>
		<numericStateVariable scaleAndSubsystem="Intracellular.CDK1">
			<name>avgDensityRegions</name>
			<value>0.2595244164560355</value>
		</numericStateVariable>
		<numericStateVariable scaleAndSubsystem="Intracellular.Plk1">
			<name>avgDensityRegions</name>
			<value>0.1095125908945121</value>
		</numericStateVariable>
		<numericStateVariable scaleAndSubsystem="Cellular.Embryo">
			<name>avgDensityRegions</name>
			<value>0.5</value>
		</numericStateVariable>
	</timepoint>
	<timepoint value="24">
		<spatialEntity spatialType="region" scaleAndSubsystem="Cellular.Embryo">
			<clusteredness>1</clusteredness>
			<density>0.5</density>
			<area>1</area>
			<perimeter>4</perimeter>
			<distanceFromOrigin>20.55480479109447</distanceFromOrigin>
			<angle>0</angle>
			<triangleMeasure>0</triangleMeasure>
			<rectangleMeasure>0</rectangleMeasure>
			<circleMeasure>0</circleMeasure>
			<centroidX>28</centroidX>
			<centroidY>47</centroidY>
		</spatialEntity>
		<spatialEntity spatialType="region" scaleAndSubsystem="Cellular.Embryo">
			<clusteredness>1</clusteredness>
			<density>0.5</density>
			<area>1</area>
			<perimeter>4</perimeter>
			<distanceFromOrigin>9.192388155425117</distanceFromOrigin>
			<angle>0</angle>
			<triangleMeasure>0</triangleMeasure>
			<rectangleMeasure>0</rectangleMeasure>
			<circleMeasure>0</circleMeasure>
			<centroidX>18</centroidX>
			<centroidY>30</centroidY>
		</spatialEntity>
		<spatialEntity spatialType="region" scaleAndSubsystem="Intracellular.CDK1">
			<clusteredness>1</clusteredness>
			<density>0.2791101493087469</density>
			<area>1</area>
			<perimeter>4</perimeter>
			<distanceFromOrigin>20.55480479109447</distanceFromOrigin>
			<angle>0</angle>
			<triangleMeasure>0</triangleMeasure>
			<rectangleMeasure>0</rectangleMeasure>
			<circleMeasure>0</circleMeasure>
			<centroidX>28</centroidX>
			<centroidY>47</centroidY>
		</spatialEntity>
		<spatialEntity spatialType="region" scaleAndSubsystem="Intracellular.CDK1">
			<clusteredness>1</clusteredness>
			<density>0.2791101493087469</density>
			<area>1</area>
			<perimeter>4</perimeter>
			<distanceFromOrigin>9.192388155425117</distanceFromOrigin>
			<angle>0</angle>
			<triangleMeasure>0</triangleMeasure>
			<rectangleMeasure>0</rectangleMeasure>
			<circleMeasure>0</circleMeasure>
			<centroidX>18</centroidX>
			<centroidY>30</centroidY>
		</spatialEntity>
		<spatialEntity spatialType="region" scaleAndSubsystem="Intracellular.Plk1">
			<clusteredness>1</clusteredness>
			<density>0.09346507203345206</density>
			<area>1</area>
			<perimeter>4</perimeter>
			<distanceFromOrigin>20.55480479109447</distanceFromOrigin>
			<angle>0</angle>
			<triangleMeasure>0</triangleMeasure>
			<rectangleMeasure>0</rectangleMeasure>
			<circleMeasure>0</circleMeasure>
			<centroidX>28</centroidX>
			<centroidY>47</centroidY>
		</spatialEntity>
		<spatialEntity spatialType="region" scaleAndSubsystem="Intracellular.Plk1">
			<clusteredness>1</clusteredness>
			<density>0.09346507203345206</density>
			<area>1</area>
			<perimeter>4</perimeter>
			<distanceFromOrigin>9.192388155425117</distanceFromOrigin>
			<angle>0</angle>
			<triangleMeasure>0</triangleMeasure>
			<rectangleMeasure>0</rectangleMeasure>
			<circleMeasure>0</circleMeasure>
			<centroidX>18</centroidX>
			<centroidY>30</centroidY>
		</spatialEntity>
		<spatialEntity spatialType="region" scaleAndSubsystem="Intracellular.APC">
			<clusteredness>1</clusteredness>
			<density>0.1231256297990388</density>
			<area>1</area>
			<perimeter>4</perimeter>
			<distanceFromOrigin>20.55480479109447</distanceFromOrigin>
			<angle>0</angle>
			<triangleMeasure>0</triangleMeasure>
			<rectangleMeasure>0</rectangleMeasure>
			<circleMeasure>0</circleMeasure>
			<centroidX>28</centroidX>
			<centroidY>47</centroidY>
		</spatialEntity>
		<spatialEntity spatialType="region" scaleAndSubsystem="Intracellular.APC">
			<clusteredness>1</clusteredness>
			<density>0.1231256297990388</density>
			<area>1</area>
			<perimeter>4</perimeter>
			<distanceFromOrigin>9.192388155425117</distanceFromOrigin>
			<angle>0</angle>
			<triangleMeasure>0</triangleMeasure>
			<rectangleMeasure>0</rectangleMeasure>
			<circleMeasure>0</circleMeasure>
			<centroidX>18</centroidX>
			<centroidY>30</centroidY>
		</spatialEntity>
		<numericStateVariable scaleAndSubsystem="Intracellular.APC">
			<name>avgClusterednessRegions</name>
			<value>0.05070201265633938</value>
		</numericStateVariable>
		<numericStateVariable scaleAndSubsystem="Intracellular.CDK1">
			<name>avgClusterednessRegions</name>
			<value>0.05070201265633938</value>
		</numericStateVariable>
		<numericStateVariable scaleAndSubsystem="Intracellular.Plk1">
			<name>avgClusterednessRegions</name>
			<value>0.05070201265633938</value>
		</numericStateVariable>
		<numericStateVariable scaleAndSubsystem="Cellular.Embryo">
			<name>avgClusterednessRegions</name>
			<value>0.05070201265633938</value>
		</numericStateVariable>
		<numericStateVariable scaleAndSubsystem="Intracellular.APC">
			<name>avgDensityRegions</name>
			<value>0.1231256297990388</value>
		</numericStateVariable>
		<numericStateVariable scaleAndSubsystem="Intracellular.CDK1">
			<name>avgDensityRegions</name>
			<value>0.2791101493087469</value>
		</numericStateVariable>
		<numericStateVariable scaleAndSubsystem="Intracellular.Plk1">
			<name>avgDensityRegions</name>
			<value>0.09346507203345206</value>
		</numericStateVariable>
		<numericStateVariable scaleAndSubsystem="Cellular.Embryo">
			<name>avgDensityRegions</name>
			<value>0.5</value>
		</numericStateVariable>
	</timepoint>
	<timepoint value="25">
		<spatialEntity spatialType="region" scaleAndSubsystem="Cellular.Embryo">
			<clusteredness>1</clusteredness>
			<density>0.5</density>
			<area>1</area>
			<perimeter>4</perimeter>
			<distanceFromOrigin>20.55480479109447</distanceFromOrigin>
			<angle>0</angle>
			<triangleMeasure>0</triangleMeasure>
			<rectangleMeasure>0</rectangleMeasure>
			<circleMeasure>0</circleMeasure>
			<centroidX>28</centroidX>
			<centroidY>47</centroidY>
		</spatialEntity>
		<spatialEntity spatialType="region" scaleAndSubsystem="Cellular.Embryo">
			<clusteredness>1</clusteredness>
			<density>0.5</density>
			<area>1</area>
			<perimeter>4</perimeter>
			<distanceFromOrigin>10.12422836565829</distanceFromOrigin>
			<angle>0</angle>
			<triangleMeasure>0</triangleMeasure>
			<rectangleMeasure>0</rectangleMeasure>
			<circleMeasure>0</circleMeasure>
			<centroidX>17</centroidX>
			<centroidY>30</centroidY>
		</spatialEntity>
		<spatialEntity spatialType="region" scaleAndSubsystem="Intracellular.CDK1">
			<clusteredness>1</clusteredness>
			<density>0.2987037209903493</density>
			<area>1</area>
			<perimeter>4</perimeter>
			<distanceFromOrigin>20.55480479109447</distanceFromOrigin>
			<angle>0</angle>
			<triangleMeasure>0</triangleMeasure>
			<rectangleMeasure>0</rectangleMeasure>
			<circleMeasure>0</circleMeasure>
			<centroidX>28</centroidX>
			<centroidY>47</centroidY>
		</spatialEntity>
		<spatialEntity spatialType="region" scaleAndSubsystem="Intracellular.CDK1">
			<clusteredness>1</clusteredness>
			<density>0.2987037209903493</density>
			<area>1</area>
			<perimeter>4</perimeter>
			<distanceFromOrigin>10.12422836565829</distanceFromOrigin>
			<angle>0</angle>
			<triangleMeasure>0</triangleMeasure>
			<rectangleMeasure>0</rectangleMeasure>
			<circleMeasure>0</circleMeasure>
			<centroidX>17</centroidX>
			<centroidY>30</centroidY>
		</spatialEntity>
		<spatialEntity spatialType="region" scaleAndSubsystem="Intracellular.Plk1">
			<clusteredness>1</clusteredness>
			<density>0.0832369561288871</density>
			<area>1</area>
			<perimeter>4</perimeter>
			<distanceFromOrigin>20.55480479109447</distanceFromOrigin>
			<angle>0</angle>
			<triangleMeasure>0</triangleMeasure>
			<rectangleMeasure>0</rectangleMeasure>
			<circleMeasure>0</circleMeasure>
			<centroidX>28</centroidX>
			<centroidY>47</centroidY>
		</spatialEntity>
		<spatialEntity spatialType="region" scaleAndSubsystem="Intracellular.Plk1">
			<clusteredness>1</clusteredness>
			<density>0.0832369561288871</density>
			<area>1</area>
			<perimeter>4</perimeter>
			<distanceFromOrigin>10.12422836565829</distanceFromOrigin>
			<angle>0</angle>
			<triangleMeasure>0</triangleMeasure>
			<rectangleMeasure>0</rectangleMeasure>
			<circleMeasure>0</circleMeasure>
			<centroidX>17</centroidX>
			<centroidY>30</centroidY>
		</spatialEntity>
		<spatialEntity spatialType="region" scaleAndSubsystem="Intracellular.APC">
			<clusteredness>1</clusteredness>
			<density>0.1008075639313342</density>
			<area>1</area>
			<perimeter>4</perimeter>
			<distanceFromOrigin>20.55480479109447</distanceFromOrigin>
			<angle>0</angle>
			<triangleMeasure>0</triangleMeasure>
			<rectangleMeasure>0</rectangleMeasure>
			<circleMeasure>0</circleMeasure>
			<centroidX>28</centroidX>
			<centroidY>47</centroidY>
		</spatialEntity>
		<spatialEntity spatialType="region" scaleAndSubsystem="Intracellular.APC">
			<clusteredness>1</clusteredness>
			<density>0.1008075639313342</density>
			<area>1</area>
			<perimeter>4</perimeter>
			<distanceFromOrigin>10.12422836565829</distanceFromOrigin>
			<angle>0</angle>
			<triangleMeasure>0</triangleMeasure>
			<rectangleMeasure>0</rectangleMeasure>
			<circleMeasure>0</circleMeasure>
			<centroidX>17</centroidX>
			<centroidY>30</centroidY>
		</spatialEntity>
		<numericStateVariable scaleAndSubsystem="Intracellular.APC">
			<name>avgClusterednessRegions</name>
			<value>0.04938647983247948</value>
		</numericStateVariable>
		<numericStateVariable scaleAndSubsystem="Intracellular.CDK1">
			<name>avgClusterednessRegions</name>
			<value>0.04938647983247948</value>
		</numericStateVariable>
		<numericStateVariable scaleAndSubsystem="Intracellular.Plk1">
			<name>avgClusterednessRegions</name>
			<value>0.04938647983247948</value>
		</numericStateVariable>
		<numericStateVariable scaleAndSubsystem="Cellular.Embryo">
			<name>avgClusterednessRegions</name>
			<value>0.04938647983247948</value>
		</numericStateVariable>
		<numericStateVariable scaleAndSubsystem="Intracellular.APC">
			<name>avgDensityRegions</name>
			<value>0.1008075639313342</value>
		</numericStateVariable>
		<numericStateVariable scaleAndSubsystem="Intracellular.CDK1">
			<name>avgDensityRegions</name>
			<value>0.2987037209903493</value>
		</numericStateVariable>
		<numericStateVariable scaleAndSubsystem="Intracellular.Plk1">
			<name>avgDensityRegions</name>
			<value>0.0832369561288871</value>
		</numericStateVariable>
		<numericStateVariable scaleAndSubsystem="Cellular.Embryo">
			<name>avgDensityRegions</name>
			<value>0.5</value>
		</numericStateVariable>
	</timepoint>
	<timepoint value="26">
		<spatialEntity spatialType="region" scaleAndSubsystem="Cellular.Embryo">
			<clusteredness>1</clusteredness>
			<density>0.5</density>
			<area>1</area>
			<perimeter>4</perimeter>
			<distanceFromOrigin>20.55480479109447</distanceFromOrigin>
			<angle>0</angle>
			<triangleMeasure>0</triangleMeasure>
			<rectangleMeasure>0</rectangleMeasure>
			<circleMeasure>0</circleMeasure>
			<centroidX>28</centroidX>
			<centroidY>47</centroidY>
		</spatialEntity>
		<spatialEntity spatialType="region" scaleAndSubsystem="Cellular.Embryo">
			<clusteredness>1</clusteredness>
			<density>0.5</density>
			<area>1</area>
			<perimeter>4</perimeter>
			<distanceFromOrigin>8.860022573334675</distanceFromOrigin>
			<angle>0</angle>
			<triangleMeasure>0</triangleMeasure>
			<rectangleMeasure>0</rectangleMeasure>
			<circleMeasure>0</circleMeasure>
			<centroidX>18</centroidX>
			<centroidY>29</centroidY>
		</spatialEntity>
		<spatialEntity spatialType="region" scaleAndSubsystem="Intracellular.CDK1">
			<clusteredness>1</clusteredness>
			<density>0.3182992972579657</density>
			<area>1</area>
			<perimeter>4</perimeter>
			<distanceFromOrigin>20.55480479109447</distanceFromOrigin>
			<angle>0</angle>
			<triangleMeasure>0</triangleMeasure>
			<rectangleMeasure>0</rectangleMeasure>
			<circleMeasure>0</circleMeasure>
			<centroidX>28</centroidX>
			<centroidY>47</centroidY>
		</spatialEntity>
		<spatialEntity spatialType="region" scaleAndSubsystem="Intracellular.CDK1">
			<clusteredness>1</clusteredness>
			<density>0.3182992972579657</density>
			<area>1</area>
			<perimeter>4</perimeter>
			<distanceFromOrigin>8.860022573334675</distanceFromOrigin>
			<angle>0</angle>
			<triangleMeasure>0</triangleMeasure>
			<rectangleMeasure>0</rectangleMeasure>
			<circleMeasure>0</circleMeasure>
			<centroidX>18</centroidX>
			<centroidY>29</centroidY>
		</spatialEntity>
		<spatialEntity spatialType="region" scaleAndSubsystem="Intracellular.Plk1">
			<clusteredness>1</clusteredness>
			<density>0.07945184894636566</density>
			<area>1</area>
			<perimeter>4</perimeter>
			<distanceFromOrigin>20.55480479109447</distanceFromOrigin>
			<angle>0</angle>
			<triangleMeasure>0</triangleMeasure>
			<rectangleMeasure>0</rectangleMeasure>
			<circleMeasure>0</circleMeasure>
			<centroidX>28</centroidX>
			<centroidY>47</centroidY>
		</spatialEntity>
		<spatialEntity spatialType="region" scaleAndSubsystem="Intracellular.Plk1">
			<clusteredness>1</clusteredness>
			<density>0.07945184894636566</density>
			<area>1</area>
			<perimeter>4</perimeter>
			<distanceFromOrigin>8.860022573334675</distanceFromOrigin>
			<angle>0</angle>
			<triangleMeasure>0</triangleMeasure>
			<rectangleMeasure>0</rectangleMeasure>
			<circleMeasure>0</circleMeasure>
			<centroidX>18</centroidX>
			<centroidY>29</centroidY>
		</spatialEntity>
		<spatialEntity spatialType="region" scaleAndSubsystem="Intracellular.APC">
			<clusteredness>1</clusteredness>
			<density>0.08253459556429994</density>
			<area>1</area>
			<perimeter>4</perimeter>
			<distanceFromOrigin>20.55480479109447</distanceFromOrigin>
			<angle>0</angle>
			<triangleMeasure>0</triangleMeasure>
			<rectangleMeasure>0</rectangleMeasure>
			<circleMeasure>0</circleMeasure>
			<centroidX>28</centroidX>
			<centroidY>47</centroidY>
		</spatialEntity>
		<spatialEntity spatialType="region" scaleAndSubsystem="Intracellular.APC">
			<clusteredness>1</clusteredness>
			<density>0.08253459556429994</density>
			<area>1</area>
			<perimeter>4</perimeter>
			<distanceFromOrigin>8.860022573334675</distanceFromOrigin>
			<angle>0</angle>
			<triangleMeasure>0</triangleMeasure>
			<rectangleMeasure>0</rectangleMeasure>
			<circleMeasure>0</circleMeasure>
			<centroidX>18</centroidX>
			<centroidY>29</centroidY>
		</spatialEntity>
		<numericStateVariable scaleAndSubsystem="Intracellular.APC">
			<name>avgClusterednessRegions</name>
			<value>0.04856429311786321</value>
		</numericStateVariable>
		<numericStateVariable scaleAndSubsystem="Intracellular.CDK1">
			<name>avgClusterednessRegions</name>
			<value>0.04856429311786321</value>
		</numericStateVariable>
		<numericStateVariable scaleAndSubsystem="Intracellular.Plk1">
			<name>avgClusterednessRegions</name>
			<value>0.04856429311786321</value>
		</numericStateVariable>
		<numericStateVariable scaleAndSubsystem="Cellular.Embryo">
			<name>avgClusterednessRegions</name>
			<value>0.04856429311786321</value>
		</numericStateVariable>
		<numericStateVariable scaleAndSubsystem="Intracellular.APC">
			<name>avgDensityRegions</name>
			<value>0.08253459556429994</value>
		</numericStateVariable>
		<numericStateVariable scaleAndSubsystem="Intracellular.CDK1">
			<name>avgDensityRegions</name>
			<value>0.3182992972579657</value>
		</numericStateVariable>
		<numericStateVariable scaleAndSubsystem="Intracellular.Plk1">
			<name>avgDensityRegions</name>
			<value>0.07945184894636566</value>
		</numericStateVariable>
		<numericStateVariable scaleAndSubsystem="Cellular.Embryo">
			<name>avgDensityRegions</name>
			<value>0.5</value>
		</numericStateVariable>
	</timepoint>
	<timepoint value="27">
		<spatialEntity spatialType="region" scaleAndSubsystem="Cellular.Embryo">
			<clusteredness>1</clusteredness>
			<density>0.5</density>
			<area>1</area>
			<perimeter>4</perimeter>
			<distanceFromOrigin>20.50609665440988</distanceFromOrigin>
			<angle>0</angle>
			<triangleMeasure>0</triangleMeasure>
			<rectangleMeasure>0</rectangleMeasure>
			<circleMeasure>0</circleMeasure>
			<centroidX>27</centroidX>
			<centroidY>47</centroidY>
		</spatialEntity>
		<spatialEntity spatialType="region" scaleAndSubsystem="Cellular.Embryo">
			<clusteredness>1</clusteredness>
			<density>0.5</density>
			<area>1</area>
			<perimeter>4</perimeter>
			<distanceFromOrigin>9.192388155425117</distanceFromOrigin>
			<angle>0</angle>
			<triangleMeasure>0</triangleMeasure>
			<rectangleMeasure>0</rectangleMeasure>
			<circleMeasure>0</circleMeasure>
			<centroidX>18</centroidX>
			<centroidY>30</centroidY>
		</spatialEntity>
		<spatialEntity spatialType="region" scaleAndSubsystem="Intracellular.CDK1">
			<clusteredness>1</clusteredness>
			<density>0.3378948436063879</density>
			<area>1</area>
			<perimeter>4</perimeter>
			<distanceFromOrigin>20.50609665440988</distanceFromOrigin>
			<angle>0</angle>
			<triangleMeasure>0</triangleMeasure>
			<rectangleMeasure>0</rectangleMeasure>
			<circleMeasure>0</circleMeasure>
			<centroidX>27</centroidX>
			<centroidY>47</centroidY>
		</spatialEntity>
		<spatialEntity spatialType="region" scaleAndSubsystem="Intracellular.CDK1">
			<clusteredness>1</clusteredness>
			<density>0.3378948436063879</density>
			<area>1</area>
			<perimeter>4</perimeter>
			<distanceFromOrigin>9.192388155425117</distanceFromOrigin>
			<angle>0</angle>
			<triangleMeasure>0</triangleMeasure>
			<rectangleMeasure>0</rectangleMeasure>
			<circleMeasure>0</circleMeasure>
			<centroidX>18</centroidX>
			<centroidY>30</centroidY>
		</spatialEntity>
		<spatialEntity spatialType="region" scaleAndSubsystem="Intracellular.Plk1">
			<clusteredness>1</clusteredness>
			<density>0.08322646945130591</density>
			<area>1</area>
			<perimeter>4</perimeter>
			<distanceFromOrigin>20.50609665440988</distanceFromOrigin>
			<angle>0</angle>
			<triangleMeasure>0</triangleMeasure>
			<rectangleMeasure>0</rectangleMeasure>
			<circleMeasure>0</circleMeasure>
			<centroidX>27</centroidX>
			<centroidY>47</centroidY>
		</spatialEntity>
		<spatialEntity spatialType="region" scaleAndSubsystem="Intracellular.Plk1">
			<clusteredness>1</clusteredness>
			<density>0.08322646945130591</density>
			<area>1</area>
			<perimeter>4</perimeter>
			<distanceFromOrigin>9.192388155425117</distanceFromOrigin>
			<angle>0</angle>
			<triangleMeasure>0</triangleMeasure>
			<rectangleMeasure>0</rectangleMeasure>
			<circleMeasure>0</circleMeasure>
			<centroidX>18</centroidX>
			<centroidY>30</centroidY>
		</spatialEntity>
		<spatialEntity spatialType="region" scaleAndSubsystem="Intracellular.APC">
			<clusteredness>1</clusteredness>
			<density>0.0675739512724035</density>
			<area>1</area>
			<perimeter>4</perimeter>
			<distanceFromOrigin>20.50609665440988</distanceFromOrigin>
			<angle>0</angle>
			<triangleMeasure>0</triangleMeasure>
			<rectangleMeasure>0</rectangleMeasure>
			<circleMeasure>0</circleMeasure>
			<centroidX>27</centroidX>
			<centroidY>47</centroidY>
		</spatialEntity>
		<spatialEntity spatialType="region" scaleAndSubsystem="Intracellular.APC">
			<clusteredness>1</clusteredness>
			<density>0.0675739512724035</density>
			<area>1</area>
			<perimeter>4</perimeter>
			<distanceFromOrigin>9.192388155425117</distanceFromOrigin>
			<angle>0</angle>
			<triangleMeasure>0</triangleMeasure>
			<rectangleMeasure>0</rectangleMeasure>
			<circleMeasure>0</circleMeasure>
			<centroidX>18</centroidX>
			<centroidY>30</centroidY>
		</spatialEntity>
		<numericStateVariable scaleAndSubsystem="Intracellular.APC">
			<name>avgClusterednessRegions</name>
			<value>0.05198752449100364</value>
		</numericStateVariable>
		<numericStateVariable scaleAndSubsystem="Intracellular.CDK1">
			<name>avgClusterednessRegions</name>
			<value>0.05198752449100364</value>
		</numericStateVariable>
		<numericStateVariable scaleAndSubsystem="Intracellular.Plk1">
			<name>avgClusterednessRegions</name>
			<value>0.05198752449100364</value>
		</numericStateVariable>
		<numericStateVariable scaleAndSubsystem="Cellular.Embryo">
			<name>avgClusterednessRegions</name>
			<value>0.05198752449100364</value>
		</numericStateVariable>
		<numericStateVariable scaleAndSubsystem="Intracellular.APC">
			<name>avgDensityRegions</name>
			<value>0.0675739512724035</value>
		</numericStateVariable>
		<numericStateVariable scaleAndSubsystem="Intracellular.CDK1">
			<name>avgDensityRegions</name>
			<value>0.3378948436063879</value>
		</numericStateVariable>
		<numericStateVariable scaleAndSubsystem="Intracellular.Plk1">
			<name>avgDensityRegions</name>
			<value>0.08322646945130591</value>
		</numericStateVariable>
		<numericStateVariable scaleAndSubsystem="Cellular.Embryo">
			<name>avgDensityRegions</name>
			<value>0.5</value>
		</numericStateVariable>
	</timepoint>
	<timepoint value="28">
		<spatialEntity spatialType="region" scaleAndSubsystem="Cellular.Embryo">
			<clusteredness>1</clusteredness>
			<density>0.5</density>
			<area>1</area>
			<perimeter>4</perimeter>
			<distanceFromOrigin>20.55480479109447</distanceFromOrigin>
			<angle>0</angle>
			<triangleMeasure>0</triangleMeasure>
			<rectangleMeasure>0</rectangleMeasure>
			<circleMeasure>0</circleMeasure>
			<centroidX>28</centroidX>
			<centroidY>47</centroidY>
		</spatialEntity>
		<spatialEntity spatialType="region" scaleAndSubsystem="Cellular.Embryo">
			<clusteredness>1</clusteredness>
			<density>0.5</density>
			<area>1</area>
			<perimeter>4</perimeter>
			<distanceFromOrigin>9.192388155425117</distanceFromOrigin>
			<angle>0</angle>
			<triangleMeasure>0</triangleMeasure>
			<rectangleMeasure>0</rectangleMeasure>
			<circleMeasure>0</circleMeasure>
			<centroidX>18</centroidX>
			<centroidY>30</centroidY>
		</spatialEntity>
		<spatialEntity spatialType="region" scaleAndSubsystem="Intracellular.CDK1">
			<clusteredness>1</clusteredness>
			<density>0.35749038995481</density>
			<area>1</area>
			<perimeter>4</perimeter>
			<distanceFromOrigin>20.55480479109447</distanceFromOrigin>
			<angle>0</angle>
			<triangleMeasure>0</triangleMeasure>
			<rectangleMeasure>0</rectangleMeasure>
			<circleMeasure>0</circleMeasure>
			<centroidX>28</centroidX>
			<centroidY>47</centroidY>
		</spatialEntity>
		<spatialEntity spatialType="region" scaleAndSubsystem="Intracellular.CDK1">
			<clusteredness>1</clusteredness>
			<density>0.35749038995481</density>
			<area>1</area>
			<perimeter>4</perimeter>
			<distanceFromOrigin>9.192388155425117</distanceFromOrigin>
			<angle>0</angle>
			<triangleMeasure>0</triangleMeasure>
			<rectangleMeasure>0</rectangleMeasure>
			<circleMeasure>0</circleMeasure>
			<centroidX>18</centroidX>
			<centroidY>30</centroidY>
		</spatialEntity>
		<spatialEntity spatialType="region" scaleAndSubsystem="Intracellular.Plk1">
			<clusteredness>1</clusteredness>
			<density>0.09606160930558746</density>
			<area>1</area>
			<perimeter>4</perimeter>
			<distanceFromOrigin>20.55480479109447</distanceFromOrigin>
			<angle>0</angle>
			<triangleMeasure>0</triangleMeasure>
			<rectangleMeasure>0</rectangleMeasure>
			<circleMeasure>0</circleMeasure>
			<centroidX>28</centroidX>
			<centroidY>47</centroidY>
		</spatialEntity>
		<spatialEntity spatialType="region" scaleAndSubsystem="Intracellular.Plk1">
			<clusteredness>1</clusteredness>
			<density>0.09606160930558746</density>
			<area>1</area>
			<perimeter>4</perimeter>
			<distanceFromOrigin>9.192388155425117</distanceFromOrigin>
			<angle>0</angle>
			<triangleMeasure>0</triangleMeasure>
			<rectangleMeasure>0</rectangleMeasure>
			<circleMeasure>0</circleMeasure>
			<centroidX>18</centroidX>
			<centroidY>30</centroidY>
		</spatialEntity>
		<spatialEntity spatialType="region" scaleAndSubsystem="Intracellular.APC">
			<clusteredness>1</clusteredness>
			<density>0.05532582600911459</density>
			<area>1</area>
			<perimeter>4</perimeter>
			<distanceFromOrigin>20.55480479109447</distanceFromOrigin>
			<angle>0</angle>
			<triangleMeasure>0</triangleMeasure>
			<rectangleMeasure>0</rectangleMeasure>
			<circleMeasure>0</circleMeasure>
			<centroidX>28</centroidX>
			<centroidY>47</centroidY>
		</spatialEntity>
		<spatialEntity spatialType="region" scaleAndSubsystem="Intracellular.APC">
			<clusteredness>1</clusteredness>
			<density>0.05532582600911459</density>
			<area>1</area>
			<perimeter>4</perimeter>
			<distanceFromOrigin>9.192388155425117</distanceFromOrigin>
			<angle>0</angle>
			<triangleMeasure>0</triangleMeasure>
			<rectangleMeasure>0</rectangleMeasure>
			<circleMeasure>0</circleMeasure>
			<centroidX>18</centroidX>
			<centroidY>30</centroidY>
		</spatialEntity>
		<numericStateVariable scaleAndSubsystem="Intracellular.APC">
			<name>avgClusterednessRegions</name>
			<value>0.05070201265633938</value>
		</numericStateVariable>
		<numericStateVariable scaleAndSubsystem="Intracellular.CDK1">
			<name>avgClusterednessRegions</name>
			<value>0.05070201265633938</value>
		</numericStateVariable>
		<numericStateVariable scaleAndSubsystem="Intracellular.Plk1">
			<name>avgClusterednessRegions</name>
			<value>0.05070201265633938</value>
		</numericStateVariable>
		<numericStateVariable scaleAndSubsystem="Cellular.Embryo">
			<name>avgClusterednessRegions</name>
			<value>0.05070201265633938</value>
		</numericStateVariable>
		<numericStateVariable scaleAndSubsystem="Intracellular.APC">
			<name>avgDensityRegions</name>
			<value>0.05532582600911459</value>
		</numericStateVariable>
		<numericStateVariable scaleAndSubsystem="Intracellular.CDK1">
			<name>avgDensityRegions</name>
			<value>0.35749038995481</value>
		</numericStateVariable>
		<numericStateVariable scaleAndSubsystem="Intracellular.Plk1">
			<name>avgDensityRegions</name>
			<value>0.09606160930558746</value>
		</numericStateVariable>
		<numericStateVariable scaleAndSubsystem="Cellular.Embryo">
			<name>avgDensityRegions</name>
			<value>0.5</value>
		</numericStateVariable>
	</timepoint>
	<timepoint value="29">
		<spatialEntity spatialType="region" scaleAndSubsystem="Cellular.Embryo">
			<clusteredness>1</clusteredness>
			<density>0.5</density>
			<area>1</area>
			<perimeter>4</perimeter>
			<distanceFromOrigin>20.55480479109447</distanceFromOrigin>
			<angle>0</angle>
			<triangleMeasure>0</triangleMeasure>
			<rectangleMeasure>0</rectangleMeasure>
			<circleMeasure>0</circleMeasure>
			<centroidX>28</centroidX>
			<centroidY>47</centroidY>
		</spatialEntity>
		<spatialEntity spatialType="region" scaleAndSubsystem="Cellular.Embryo">
			<clusteredness>1</clusteredness>
			<density>0.5</density>
			<area>1</area>
			<perimeter>4</perimeter>
			<distanceFromOrigin>9.192388155425117</distanceFromOrigin>
			<angle>0</angle>
			<triangleMeasure>0</triangleMeasure>
			<rectangleMeasure>0</rectangleMeasure>
			<circleMeasure>0</circleMeasure>
			<centroidX>18</centroidX>
			<centroidY>30</centroidY>
		</spatialEntity>
		<spatialEntity spatialType="region" scaleAndSubsystem="Intracellular.CDK1">
			<clusteredness>1</clusteredness>
			<density>0.3770859662224265</density>
			<area>1</area>
			<perimeter>4</perimeter>
			<distanceFromOrigin>20.55480479109447</distanceFromOrigin>
			<angle>0</angle>
			<triangleMeasure>0</triangleMeasure>
			<rectangleMeasure>0</rectangleMeasure>
			<circleMeasure>0</circleMeasure>
			<centroidX>28</centroidX>
			<centroidY>47</centroidY>
		</spatialEntity>
		<spatialEntity spatialType="region" scaleAndSubsystem="Intracellular.CDK1">
			<clusteredness>1</clusteredness>
			<density>0.3770859662224265</density>
			<area>1</area>
			<perimeter>4</perimeter>
			<distanceFromOrigin>9.192388155425117</distanceFromOrigin>
			<angle>0</angle>
			<triangleMeasure>0</triangleMeasure>
			<rectangleMeasure>0</rectangleMeasure>
			<circleMeasure>0</circleMeasure>
			<centroidX>18</centroidX>
			<centroidY>30</centroidY>
		</spatialEntity>
		<spatialEntity spatialType="region" scaleAndSubsystem="Intracellular.Plk1">
			<clusteredness>1</clusteredness>
			<density>0.1195472792083142</density>
			<area>1</area>
			<perimeter>4</perimeter>
			<distanceFromOrigin>20.55480479109447</distanceFromOrigin>
			<angle>0</angle>
			<triangleMeasure>0</triangleMeasure>
			<rectangleMeasure>0</rectangleMeasure>
			<circleMeasure>0</circleMeasure>
			<centroidX>28</centroidX>
			<centroidY>47</centroidY>
		</spatialEntity>
		<spatialEntity spatialType="region" scaleAndSubsystem="Intracellular.Plk1">
			<clusteredness>1</clusteredness>
			<density>0.1195472792083142</density>
			<area>1</area>
			<perimeter>4</perimeter>
			<distanceFromOrigin>9.192388155425117</distanceFromOrigin>
			<angle>0</angle>
			<triangleMeasure>0</triangleMeasure>
			<rectangleMeasure>0</rectangleMeasure>
			<circleMeasure>0</circleMeasure>
			<centroidX>18</centroidX>
			<centroidY>30</centroidY>
		</spatialEntity>
		<spatialEntity spatialType="region" scaleAndSubsystem="Intracellular.APC">
			<clusteredness>1</clusteredness>
			<density>0.04530129900165632</density>
			<area>1</area>
			<perimeter>4</perimeter>
			<distanceFromOrigin>20.55480479109447</distanceFromOrigin>
			<angle>0</angle>
			<triangleMeasure>0</triangleMeasure>
			<rectangleMeasure>0</rectangleMeasure>
			<circleMeasure>0</circleMeasure>
			<centroidX>28</centroidX>
			<centroidY>47</centroidY>
		</spatialEntity>
		<spatialEntity spatialType="region" scaleAndSubsystem="Intracellular.APC">
			<clusteredness>1</clusteredness>
			<density>0.04530129900165632</density>
			<area>1</area>
			<perimeter>4</perimeter>
			<distanceFromOrigin>9.192388155425117</distanceFromOrigin>
			<angle>0</angle>
			<triangleMeasure>0</triangleMeasure>
			<rectangleMeasure>0</rectangleMeasure>
			<circleMeasure>0</circleMeasure>
			<centroidX>18</centroidX>
			<centroidY>30</centroidY>
		</spatialEntity>
		<numericStateVariable scaleAndSubsystem="Intracellular.APC">
			<name>avgClusterednessRegions</name>
			<value>0.05070201265633938</value>
		</numericStateVariable>
		<numericStateVariable scaleAndSubsystem="Intracellular.CDK1">
			<name>avgClusterednessRegions</name>
			<value>0.05070201265633938</value>
		</numericStateVariable>
		<numericStateVariable scaleAndSubsystem="Intracellular.Plk1">
			<name>avgClusterednessRegions</name>
			<value>0.05070201265633938</value>
		</numericStateVariable>
		<numericStateVariable scaleAndSubsystem="Cellular.Embryo">
			<name>avgClusterednessRegions</name>
			<value>0.05070201265633938</value>
		</numericStateVariable>
		<numericStateVariable scaleAndSubsystem="Intracellular.APC">
			<name>avgDensityRegions</name>
			<value>0.04530129900165632</value>
		</numericStateVariable>
		<numericStateVariable scaleAndSubsystem="Intracellular.CDK1">
			<name>avgDensityRegions</name>
			<value>0.3770859662224265</value>
		</numericStateVariable>
		<numericStateVariable scaleAndSubsystem="Intracellular.Plk1">
			<name>avgDensityRegions</name>
			<value>0.1195472792083142</value>
		</numericStateVariable>
		<numericStateVariable scaleAndSubsystem="Cellular.Embryo">
			<name>avgDensityRegions</name>
			<value>0.5</value>
		</numericStateVariable>
	</timepoint>
	<timepoint value="30">
		<spatialEntity spatialType="region" scaleAndSubsystem="Cellular.Embryo">
			<clusteredness>1</clusteredness>
			<density>0.5</density>
			<area>1</area>
			<perimeter>4</perimeter>
			<distanceFromOrigin>20.55480479109447</distanceFromOrigin>
			<angle>0</angle>
			<triangleMeasure>0</triangleMeasure>
			<rectangleMeasure>0</rectangleMeasure>
			<circleMeasure>0</circleMeasure>
			<centroidX>28</centroidX>
			<centroidY>47</centroidY>
		</spatialEntity>
		<spatialEntity spatialType="region" scaleAndSubsystem="Cellular.Embryo">
			<clusteredness>1</clusteredness>
			<density>0.5</density>
			<area>1</area>
			<perimeter>4</perimeter>
			<distanceFromOrigin>9.192388155425117</distanceFromOrigin>
			<angle>0</angle>
			<triangleMeasure>0</triangleMeasure>
			<rectangleMeasure>0</rectangleMeasure>
			<circleMeasure>0</circleMeasure>
			<centroidX>18</centroidX>
			<centroidY>30</centroidY>
		</spatialEntity>
		<spatialEntity spatialType="region" scaleAndSubsystem="Intracellular.CDK1">
			<clusteredness>1</clusteredness>
			<density>0.3966814527324602</density>
			<area>1</area>
			<perimeter>4</perimeter>
			<distanceFromOrigin>20.55480479109447</distanceFromOrigin>
			<angle>0</angle>
			<triangleMeasure>0</triangleMeasure>
			<rectangleMeasure>0</rectangleMeasure>
			<circleMeasure>0</circleMeasure>
			<centroidX>28</centroidX>
			<centroidY>47</centroidY>
		</spatialEntity>
		<spatialEntity spatialType="region" scaleAndSubsystem="Intracellular.CDK1">
			<clusteredness>1</clusteredness>
			<density>0.3966814527324602</density>
			<area>1</area>
			<perimeter>4</perimeter>
			<distanceFromOrigin>9.192388155425117</distanceFromOrigin>
			<angle>0</angle>
			<triangleMeasure>0</triangleMeasure>
			<rectangleMeasure>0</rectangleMeasure>
			<circleMeasure>0</circleMeasure>
			<centroidX>18</centroidX>
			<centroidY>30</centroidY>
		</spatialEntity>
		<spatialEntity spatialType="region" scaleAndSubsystem="Intracellular.Plk1">
			<clusteredness>1</clusteredness>
			<density>0.1548397587794884</density>
			<area>1</area>
			<perimeter>4</perimeter>
			<distanceFromOrigin>20.55480479109447</distanceFromOrigin>
			<angle>0</angle>
			<triangleMeasure>0</triangleMeasure>
			<rectangleMeasure>0</rectangleMeasure>
			<circleMeasure>0</circleMeasure>
			<centroidX>28</centroidX>
			<centroidY>47</centroidY>
		</spatialEntity>
		<spatialEntity spatialType="region" scaleAndSubsystem="Intracellular.Plk1">
			<clusteredness>1</clusteredness>
			<density>0.1548397587794884</density>
			<area>1</area>
			<perimeter>4</perimeter>
			<distanceFromOrigin>9.192388155425117</distanceFromOrigin>
			<angle>0</angle>
			<triangleMeasure>0</triangleMeasure>
			<rectangleMeasure>0</rectangleMeasure>
			<circleMeasure>0</circleMeasure>
			<centroidX>18</centroidX>
			<centroidY>30</centroidY>
		</spatialEntity>
		<spatialEntity spatialType="region" scaleAndSubsystem="Intracellular.APC">
			<clusteredness>1</clusteredness>
			<density>0.037121956021178</density>
			<area>1</area>
			<perimeter>4</perimeter>
			<distanceFromOrigin>20.55480479109447</distanceFromOrigin>
			<angle>0</angle>
			<triangleMeasure>0</triangleMeasure>
			<rectangleMeasure>0</rectangleMeasure>
			<circleMeasure>0</circleMeasure>
			<centroidX>28</centroidX>
			<centroidY>47</centroidY>
		</spatialEntity>
		<spatialEntity spatialType="region" scaleAndSubsystem="Intracellular.APC">
			<clusteredness>1</clusteredness>
			<density>0.037121956021178</density>
			<area>1</area>
			<perimeter>4</perimeter>
			<distanceFromOrigin>9.192388155425117</distanceFromOrigin>
			<angle>0</angle>
			<triangleMeasure>0</triangleMeasure>
			<rectangleMeasure>0</rectangleMeasure>
			<circleMeasure>0</circleMeasure>
			<centroidX>18</centroidX>
			<centroidY>30</centroidY>
		</spatialEntity>
		<numericStateVariable scaleAndSubsystem="Intracellular.APC">
			<name>avgClusterednessRegions</name>
			<value>0.05070201265633938</value>
		</numericStateVariable>
		<numericStateVariable scaleAndSubsystem="Intracellular.CDK1">
			<name>avgClusterednessRegions</name>
			<value>0.05070201265633938</value>
		</numericStateVariable>
		<numericStateVariable scaleAndSubsystem="Intracellular.Plk1">
			<name>avgClusterednessRegions</name>
			<value>0.05070201265633938</value>
		</numericStateVariable>
		<numericStateVariable scaleAndSubsystem="Cellular.Embryo">
			<name>avgClusterednessRegions</name>
			<value>0.05070201265633938</value>
		</numericStateVariable>
		<numericStateVariable scaleAndSubsystem="Intracellular.APC">
			<name>avgDensityRegions</name>
			<value>0.037121956021178</value>
		</numericStateVariable>
		<numericStateVariable scaleAndSubsystem="Intracellular.CDK1">
			<name>avgDensityRegions</name>
			<value>0.3966814527324602</value>
		</numericStateVariable>
		<numericStateVariable scaleAndSubsystem="Intracellular.Plk1">
			<name>avgDensityRegions</name>
			<value>0.1548397587794884</value>
		</numericStateVariable>
		<numericStateVariable scaleAndSubsystem="Cellular.Embryo">
			<name>avgDensityRegions</name>
			<value>0.5</value>
		</numericStateVariable>
	</timepoint>
	<timepoint value="31">
		<spatialEntity spatialType="region" scaleAndSubsystem="Cellular.Embryo">
			<clusteredness>1</clusteredness>
			<density>0.5</density>
			<area>1</area>
			<perimeter>4</perimeter>
			<distanceFromOrigin>20.55480479109447</distanceFromOrigin>
			<angle>0</angle>
			<triangleMeasure>0</triangleMeasure>
			<rectangleMeasure>0</rectangleMeasure>
			<circleMeasure>0</circleMeasure>
			<centroidX>28</centroidX>
			<centroidY>47</centroidY>
		</spatialEntity>
		<spatialEntity spatialType="region" scaleAndSubsystem="Cellular.Embryo">
			<clusteredness>1</clusteredness>
			<density>0.5</density>
			<area>1</area>
			<perimeter>4</perimeter>
			<distanceFromOrigin>10.12422836565829</distanceFromOrigin>
			<angle>0</angle>
			<triangleMeasure>0</triangleMeasure>
			<rectangleMeasure>0</rectangleMeasure>
			<circleMeasure>0</circleMeasure>
			<centroidX>17</centroidX>
			<centroidY>30</centroidY>
		</spatialEntity>
		<spatialEntity spatialType="region" scaleAndSubsystem="Intracellular.CDK1">
			<clusteredness>1</clusteredness>
			<density>0.4162770589192709</density>
			<area>1</area>
			<perimeter>4</perimeter>
			<distanceFromOrigin>20.55480479109447</distanceFromOrigin>
			<angle>0</angle>
			<triangleMeasure>0</triangleMeasure>
			<rectangleMeasure>0</rectangleMeasure>
			<circleMeasure>0</circleMeasure>
			<centroidX>28</centroidX>
			<centroidY>47</centroidY>
		</spatialEntity>
		<spatialEntity spatialType="region" scaleAndSubsystem="Intracellular.CDK1">
			<clusteredness>1</clusteredness>
			<density>0.4162770589192709</density>
			<area>1</area>
			<perimeter>4</perimeter>
			<distanceFromOrigin>10.12422836565829</distanceFromOrigin>
			<angle>0</angle>
			<triangleMeasure>0</triangleMeasure>
			<rectangleMeasure>0</rectangleMeasure>
			<circleMeasure>0</circleMeasure>
			<centroidX>17</centroidX>
			<centroidY>30</centroidY>
		</spatialEntity>
		<spatialEntity spatialType="region" scaleAndSubsystem="Intracellular.Plk1">
			<clusteredness>1</clusteredness>
			<density>0.2019622353946461</density>
			<area>1</area>
			<perimeter>4</perimeter>
			<distanceFromOrigin>20.55480479109447</distanceFromOrigin>
			<angle>0</angle>
			<triangleMeasure>0</triangleMeasure>
			<rectangleMeasure>0</rectangleMeasure>
			<circleMeasure>0</circleMeasure>
			<centroidX>28</centroidX>
			<centroidY>47</centroidY>
		</spatialEntity>
		<spatialEntity spatialType="region" scaleAndSubsystem="Intracellular.Plk1">
			<clusteredness>1</clusteredness>
			<density>0.2019622353946461</density>
			<area>1</area>
			<perimeter>4</perimeter>
			<distanceFromOrigin>10.12422836565829</distanceFromOrigin>
			<angle>0</angle>
			<triangleMeasure>0</triangleMeasure>
			<rectangleMeasure>0</rectangleMeasure>
			<circleMeasure>0</circleMeasure>
			<centroidX>17</centroidX>
			<centroidY>30</centroidY>
		</spatialEntity>
		<spatialEntity spatialType="region" scaleAndSubsystem="Intracellular.APC">
			<clusteredness>1</clusteredness>
			<density>0.03066535463520125</density>
			<area>1</area>
			<perimeter>4</perimeter>
			<distanceFromOrigin>20.55480479109447</distanceFromOrigin>
			<angle>0</angle>
			<triangleMeasure>0</triangleMeasure>
			<rectangleMeasure>0</rectangleMeasure>
			<circleMeasure>0</circleMeasure>
			<centroidX>28</centroidX>
			<centroidY>47</centroidY>
		</spatialEntity>
		<spatialEntity spatialType="region" scaleAndSubsystem="Intracellular.APC">
			<clusteredness>1</clusteredness>
			<density>0.03066535463520125</density>
			<area>1</area>
			<perimeter>4</perimeter>
			<distanceFromOrigin>10.12422836565829</distanceFromOrigin>
			<angle>0</angle>
			<triangleMeasure>0</triangleMeasure>
			<rectangleMeasure>0</rectangleMeasure>
			<circleMeasure>0</circleMeasure>
			<centroidX>17</centroidX>
			<centroidY>30</centroidY>
		</spatialEntity>
		<numericStateVariable scaleAndSubsystem="Intracellular.APC">
			<name>avgClusterednessRegions</name>
			<value>0.04938647983247948</value>
		</numericStateVariable>
		<numericStateVariable scaleAndSubsystem="Intracellular.CDK1">
			<name>avgClusterednessRegions</name>
			<value>0.04938647983247948</value>
		</numericStateVariable>
		<numericStateVariable scaleAndSubsystem="Intracellular.Plk1">
			<name>avgClusterednessRegions</name>
			<value>0.04938647983247948</value>
		</numericStateVariable>
		<numericStateVariable scaleAndSubsystem="Cellular.Embryo">
			<name>avgClusterednessRegions</name>
			<value>0.04938647983247948</value>
		</numericStateVariable>
		<numericStateVariable scaleAndSubsystem="Intracellular.APC">
			<name>avgDensityRegions</name>
			<value>0.03066535463520125</value>
		</numericStateVariable>
		<numericStateVariable scaleAndSubsystem="Intracellular.CDK1">
			<name>avgDensityRegions</name>
			<value>0.4162770589192709</value>
		</numericStateVariable>
		<numericStateVariable scaleAndSubsystem="Intracellular.Plk1">
			<name>avgDensityRegions</name>
			<value>0.2019622353946461</value>
		</numericStateVariable>
		<numericStateVariable scaleAndSubsystem="Cellular.Embryo">
			<name>avgDensityRegions</name>
			<value>0.5</value>
		</numericStateVariable>
	</timepoint>
	<timepoint value="32">
		<spatialEntity spatialType="region" scaleAndSubsystem="Cellular.Embryo">
			<clusteredness>1</clusteredness>
			<density>0.5</density>
			<area>1</area>
			<perimeter>4</perimeter>
			<distanceFromOrigin>20.50609665440988</distanceFromOrigin>
			<angle>0</angle>
			<triangleMeasure>0</triangleMeasure>
			<rectangleMeasure>0</rectangleMeasure>
			<circleMeasure>0</circleMeasure>
			<centroidX>27</centroidX>
			<centroidY>47</centroidY>
		</spatialEntity>
		<spatialEntity spatialType="region" scaleAndSubsystem="Cellular.Embryo">
			<clusteredness>1</clusteredness>
			<density>0.5</density>
			<area>1</area>
			<perimeter>4</perimeter>
			<distanceFromOrigin>9.192388155425117</distanceFromOrigin>
			<angle>0</angle>
			<triangleMeasure>0</triangleMeasure>
			<rectangleMeasure>0</rectangleMeasure>
			<circleMeasure>0</circleMeasure>
			<centroidX>18</centroidX>
			<centroidY>30</centroidY>
		</spatialEntity>
		<spatialEntity spatialType="region" scaleAndSubsystem="Intracellular.CDK1">
			<clusteredness>1</clusteredness>
			<density>0.4358725753484988</density>
			<area>1</area>
			<perimeter>4</perimeter>
			<distanceFromOrigin>20.50609665440988</distanceFromOrigin>
			<angle>0</angle>
			<triangleMeasure>0</triangleMeasure>
			<rectangleMeasure>0</rectangleMeasure>
			<circleMeasure>0</circleMeasure>
			<centroidX>27</centroidX>
			<centroidY>47</centroidY>
		</spatialEntity>
		<spatialEntity spatialType="region" scaleAndSubsystem="Intracellular.CDK1">
			<clusteredness>1</clusteredness>
			<density>0.4358725753484988</density>
			<area>1</area>
			<perimeter>4</perimeter>
			<distanceFromOrigin>9.192388155425117</distanceFromOrigin>
			<angle>0</angle>
			<triangleMeasure>0</triangleMeasure>
			<rectangleMeasure>0</rectangleMeasure>
			<circleMeasure>0</circleMeasure>
			<centroidX>18</centroidX>
			<centroidY>30</centroidY>
		</spatialEntity>
		<spatialEntity spatialType="region" scaleAndSubsystem="Intracellular.Plk1">
			<clusteredness>1</clusteredness>
			<density>0.2591861799651501</density>
			<area>1</area>
			<perimeter>4</perimeter>
			<distanceFromOrigin>20.50609665440988</distanceFromOrigin>
			<angle>0</angle>
			<triangleMeasure>0</triangleMeasure>
			<rectangleMeasure>0</rectangleMeasure>
			<circleMeasure>0</circleMeasure>
			<centroidX>27</centroidX>
			<centroidY>47</centroidY>
		</spatialEntity>
		<spatialEntity spatialType="region" scaleAndSubsystem="Intracellular.Plk1">
			<clusteredness>1</clusteredness>
			<density>0.2591861799651501</density>
			<area>1</area>
			<perimeter>4</perimeter>
			<distanceFromOrigin>9.192388155425117</distanceFromOrigin>
			<angle>0</angle>
			<triangleMeasure>0</triangleMeasure>
			<rectangleMeasure>0</rectangleMeasure>
			<circleMeasure>0</circleMeasure>
			<centroidX>18</centroidX>
			<centroidY>30</centroidY>
		</spatialEntity>
		<spatialEntity spatialType="region" scaleAndSubsystem="Intracellular.APC">
			<clusteredness>1</clusteredness>
			<density>0.0272217357859892</density>
			<area>1</area>
			<perimeter>4</perimeter>
			<distanceFromOrigin>20.50609665440988</distanceFromOrigin>
			<angle>0</angle>
			<triangleMeasure>0</triangleMeasure>
			<rectangleMeasure>0</rectangleMeasure>
			<circleMeasure>0</circleMeasure>
			<centroidX>27</centroidX>
			<centroidY>47</centroidY>
		</spatialEntity>
		<spatialEntity spatialType="region" scaleAndSubsystem="Intracellular.APC">
			<clusteredness>1</clusteredness>
			<density>0.0272217357859892</density>
			<area>1</area>
			<perimeter>4</perimeter>
			<distanceFromOrigin>9.192388155425117</distanceFromOrigin>
			<angle>0</angle>
			<triangleMeasure>0</triangleMeasure>
			<rectangleMeasure>0</rectangleMeasure>
			<circleMeasure>0</circleMeasure>
			<centroidX>18</centroidX>
			<centroidY>30</centroidY>
		</spatialEntity>
		<numericStateVariable scaleAndSubsystem="Intracellular.APC">
			<name>avgClusterednessRegions</name>
			<value>0.05198752449100364</value>
		</numericStateVariable>
		<numericStateVariable scaleAndSubsystem="Intracellular.CDK1">
			<name>avgClusterednessRegions</name>
			<value>0.05198752449100364</value>
		</numericStateVariable>
		<numericStateVariable scaleAndSubsystem="Intracellular.Plk1">
			<name>avgClusterednessRegions</name>
			<value>0.05198752449100364</value>
		</numericStateVariable>
		<numericStateVariable scaleAndSubsystem="Cellular.Embryo">
			<name>avgClusterednessRegions</name>
			<value>0.05198752449100364</value>
		</numericStateVariable>
		<numericStateVariable scaleAndSubsystem="Intracellular.APC">
			<name>avgDensityRegions</name>
			<value>0.0272217357859892</value>
		</numericStateVariable>
		<numericStateVariable scaleAndSubsystem="Intracellular.CDK1">
			<name>avgDensityRegions</name>
			<value>0.4358725753484988</value>
		</numericStateVariable>
		<numericStateVariable scaleAndSubsystem="Intracellular.Plk1">
			<name>avgDensityRegions</name>
			<value>0.2591861799651501</value>
		</numericStateVariable>
		<numericStateVariable scaleAndSubsystem="Cellular.Embryo">
			<name>avgDensityRegions</name>
			<value>0.5</value>
		</numericStateVariable>
	</timepoint>
	<timepoint value="33">
		<spatialEntity spatialType="region" scaleAndSubsystem="Cellular.Embryo">
			<clusteredness>1</clusteredness>
			<density>0.5</density>
			<area>1</area>
			<perimeter>4</perimeter>
			<distanceFromOrigin>20.50609665440988</distanceFromOrigin>
			<angle>0</angle>
			<triangleMeasure>0</triangleMeasure>
			<rectangleMeasure>0</rectangleMeasure>
			<circleMeasure>0</circleMeasure>
			<centroidX>27</centroidX>
			<centroidY>47</centroidY>
		</spatialEntity>
		<spatialEntity spatialType="region" scaleAndSubsystem="Cellular.Embryo">
			<clusteredness>1</clusteredness>
			<density>0.5</density>
			<area>1</area>
			<perimeter>4</perimeter>
			<distanceFromOrigin>9.192388155425117</distanceFromOrigin>
			<angle>0</angle>
			<triangleMeasure>0</triangleMeasure>
			<rectangleMeasure>0</rectangleMeasure>
			<circleMeasure>0</circleMeasure>
			<centroidX>18</centroidX>
			<centroidY>30</centroidY>
		</spatialEntity>
		<spatialEntity spatialType="region" scaleAndSubsystem="Intracellular.CDK1">
			<clusteredness>1</clusteredness>
			<density>0.4554681516161152</density>
			<area>1</area>
			<perimeter>4</perimeter>
			<distanceFromOrigin>20.50609665440988</distanceFromOrigin>
			<angle>0</angle>
			<triangleMeasure>0</triangleMeasure>
			<rectangleMeasure>0</rectangleMeasure>
			<circleMeasure>0</circleMeasure>
			<centroidX>27</centroidX>
			<centroidY>47</centroidY>
		</spatialEntity>
		<spatialEntity spatialType="region" scaleAndSubsystem="Intracellular.CDK1">
			<clusteredness>1</clusteredness>
			<density>0.4554681516161152</density>
			<area>1</area>
			<perimeter>4</perimeter>
			<distanceFromOrigin>9.192388155425117</distanceFromOrigin>
			<angle>0</angle>
			<triangleMeasure>0</triangleMeasure>
			<rectangleMeasure>0</rectangleMeasure>
			<circleMeasure>0</circleMeasure>
			<centroidX>18</centroidX>
			<centroidY>30</centroidY>
		</spatialEntity>
		<spatialEntity spatialType="region" scaleAndSubsystem="Intracellular.Plk1">
			<clusteredness>1</clusteredness>
			<density>0.3228893803615196</density>
			<area>1</area>
			<perimeter>4</perimeter>
			<distanceFromOrigin>20.50609665440988</distanceFromOrigin>
			<angle>0</angle>
			<triangleMeasure>0</triangleMeasure>
			<rectangleMeasure>0</rectangleMeasure>
			<circleMeasure>0</circleMeasure>
			<centroidX>27</centroidX>
			<centroidY>47</centroidY>
		</spatialEntity>
		<spatialEntity spatialType="region" scaleAndSubsystem="Intracellular.Plk1">
			<clusteredness>1</clusteredness>
			<density>0.3228893803615196</density>
			<area>1</area>
			<perimeter>4</perimeter>
			<distanceFromOrigin>9.192388155425117</distanceFromOrigin>
			<angle>0</angle>
			<triangleMeasure>0</triangleMeasure>
			<rectangleMeasure>0</rectangleMeasure>
			<circleMeasure>0</circleMeasure>
			<centroidX>18</centroidX>
			<centroidY>30</centroidY>
		</spatialEntity>
		<spatialEntity spatialType="region" scaleAndSubsystem="Intracellular.APC">
			<clusteredness>1</clusteredness>
			<density>0.03526306526333678</density>
			<area>1</area>
			<perimeter>4</perimeter>
			<distanceFromOrigin>20.50609665440988</distanceFromOrigin>
			<angle>0</angle>
			<triangleMeasure>0</triangleMeasure>
			<rectangleMeasure>0</rectangleMeasure>
			<circleMeasure>0</circleMeasure>
			<centroidX>27</centroidX>
			<centroidY>47</centroidY>
		</spatialEntity>
		<spatialEntity spatialType="region" scaleAndSubsystem="Intracellular.APC">
			<clusteredness>1</clusteredness>
			<density>0.03526306526333678</density>
			<area>1</area>
			<perimeter>4</perimeter>
			<distanceFromOrigin>9.192388155425117</distanceFromOrigin>
			<angle>0</angle>
			<triangleMeasure>0</triangleMeasure>
			<rectangleMeasure>0</rectangleMeasure>
			<circleMeasure>0</circleMeasure>
			<centroidX>18</centroidX>
			<centroidY>30</centroidY>
		</spatialEntity>
		<numericStateVariable scaleAndSubsystem="Intracellular.APC">
			<name>avgClusterednessRegions</name>
			<value>0.05198752449100364</value>
		</numericStateVariable>
		<numericStateVariable scaleAndSubsystem="Intracellular.CDK1">
			<name>avgClusterednessRegions</name>
			<value>0.05198752449100364</value>
		</numericStateVariable>
		<numericStateVariable scaleAndSubsystem="Intracellular.Plk1">
			<name>avgClusterednessRegions</name>
			<value>0.05198752449100364</value>
		</numericStateVariable>
		<numericStateVariable scaleAndSubsystem="Cellular.Embryo">
			<name>avgClusterednessRegions</name>
			<value>0.05198752449100364</value>
		</numericStateVariable>
		<numericStateVariable scaleAndSubsystem="Intracellular.APC">
			<name>avgDensityRegions</name>
			<value>0.03526306526333678</value>
		</numericStateVariable>
		<numericStateVariable scaleAndSubsystem="Intracellular.CDK1">
			<name>avgDensityRegions</name>
			<value>0.4554681516161152</value>
		</numericStateVariable>
		<numericStateVariable scaleAndSubsystem="Intracellular.Plk1">
			<name>avgDensityRegions</name>
			<value>0.3228893803615196</value>
		</numericStateVariable>
		<numericStateVariable scaleAndSubsystem="Cellular.Embryo">
			<name>avgDensityRegions</name>
			<value>0.5</value>
		</numericStateVariable>
	</timepoint>
	<timepoint value="34">
		<spatialEntity spatialType="region" scaleAndSubsystem="Cellular.Embryo">
			<clusteredness>1</clusteredness>
			<density>0.5</density>
			<area>1</area>
			<perimeter>4</perimeter>
			<distanceFromOrigin>20.55480479109447</distanceFromOrigin>
			<angle>0</angle>
			<triangleMeasure>0</triangleMeasure>
			<rectangleMeasure>0</rectangleMeasure>
			<circleMeasure>0</circleMeasure>
			<centroidX>28</centroidX>
			<centroidY>47</centroidY>
		</spatialEntity>
		<spatialEntity spatialType="region" scaleAndSubsystem="Cellular.Embryo">
			<clusteredness>1</clusteredness>
			<density>0.5</density>
			<area>1</area>
			<perimeter>4</perimeter>
			<distanceFromOrigin>9.192388155425117</distanceFromOrigin>
			<angle>0</angle>
			<triangleMeasure>0</triangleMeasure>
			<rectangleMeasure>0</rectangleMeasure>
			<circleMeasure>0</circleMeasure>
			<centroidX>18</centroidX>
			<centroidY>30</centroidY>
		</spatialEntity>
		<spatialEntity spatialType="region" scaleAndSubsystem="Intracellular.CDK1">
			<clusteredness>1</clusteredness>
			<density>0.4750636680453431</density>
			<area>1</area>
			<perimeter>4</perimeter>
			<distanceFromOrigin>20.55480479109447</distanceFromOrigin>
			<angle>0</angle>
			<triangleMeasure>0</triangleMeasure>
			<rectangleMeasure>0</rectangleMeasure>
			<circleMeasure>0</circleMeasure>
			<centroidX>28</centroidX>
			<centroidY>47</centroidY>
		</spatialEntity>
		<spatialEntity spatialType="region" scaleAndSubsystem="Intracellular.CDK1">
			<clusteredness>1</clusteredness>
			<density>0.4750636680453431</density>
			<area>1</area>
			<perimeter>4</perimeter>
			<distanceFromOrigin>9.192388155425117</distanceFromOrigin>
			<angle>0</angle>
			<triangleMeasure>0</triangleMeasure>
			<rectangleMeasure>0</rectangleMeasure>
			<circleMeasure>0</circleMeasure>
			<centroidX>18</centroidX>
			<centroidY>30</centroidY>
		</spatialEntity>
		<spatialEntity spatialType="region" scaleAndSubsystem="Intracellular.Plk1">
			<clusteredness>1</clusteredness>
			<density>0.3881635179706648</density>
			<area>1</area>
			<perimeter>4</perimeter>
			<distanceFromOrigin>20.55480479109447</distanceFromOrigin>
			<angle>0</angle>
			<triangleMeasure>0</triangleMeasure>
			<rectangleMeasure>0</rectangleMeasure>
			<circleMeasure>0</circleMeasure>
			<centroidX>28</centroidX>
			<centroidY>47</centroidY>
		</spatialEntity>
		<spatialEntity spatialType="region" scaleAndSubsystem="Intracellular.Plk1">
			<clusteredness>1</clusteredness>
			<density>0.3881635179706648</density>
			<area>1</area>
			<perimeter>4</perimeter>
			<distanceFromOrigin>9.192388155425117</distanceFromOrigin>
			<angle>0</angle>
			<triangleMeasure>0</triangleMeasure>
			<rectangleMeasure>0</rectangleMeasure>
			<circleMeasure>0</circleMeasure>
			<centroidX>18</centroidX>
			<centroidY>30</centroidY>
		</spatialEntity>
		<spatialEntity spatialType="region" scaleAndSubsystem="Intracellular.APC">
			<clusteredness>1</clusteredness>
			<density>0.08338785358503753</density>
			<area>1</area>
			<perimeter>4</perimeter>
			<distanceFromOrigin>20.55480479109447</distanceFromOrigin>
			<angle>0</angle>
			<triangleMeasure>0</triangleMeasure>
			<rectangleMeasure>0</rectangleMeasure>
			<circleMeasure>0</circleMeasure>
			<centroidX>28</centroidX>
			<centroidY>47</centroidY>
		</spatialEntity>
		<spatialEntity spatialType="region" scaleAndSubsystem="Intracellular.APC">
			<clusteredness>1</clusteredness>
			<density>0.08338785358503753</density>
			<area>1</area>
			<perimeter>4</perimeter>
			<distanceFromOrigin>9.192388155425117</distanceFromOrigin>
			<angle>0</angle>
			<triangleMeasure>0</triangleMeasure>
			<rectangleMeasure>0</rectangleMeasure>
			<circleMeasure>0</circleMeasure>
			<centroidX>18</centroidX>
			<centroidY>30</centroidY>
		</spatialEntity>
		<numericStateVariable scaleAndSubsystem="Intracellular.APC">
			<name>avgClusterednessRegions</name>
			<value>0.05070201265633938</value>
		</numericStateVariable>
		<numericStateVariable scaleAndSubsystem="Intracellular.CDK1">
			<name>avgClusterednessRegions</name>
			<value>0.05070201265633938</value>
		</numericStateVariable>
		<numericStateVariable scaleAndSubsystem="Intracellular.Plk1">
			<name>avgClusterednessRegions</name>
			<value>0.05070201265633938</value>
		</numericStateVariable>
		<numericStateVariable scaleAndSubsystem="Cellular.Embryo">
			<name>avgClusterednessRegions</name>
			<value>0.05070201265633938</value>
		</numericStateVariable>
		<numericStateVariable scaleAndSubsystem="Intracellular.APC">
			<name>avgDensityRegions</name>
			<value>0.08338785358503753</value>
		</numericStateVariable>
		<numericStateVariable scaleAndSubsystem="Intracellular.CDK1">
			<name>avgDensityRegions</name>
			<value>0.4750636680453431</value>
		</numericStateVariable>
		<numericStateVariable scaleAndSubsystem="Intracellular.Plk1">
			<name>avgDensityRegions</name>
			<value>0.3881635179706648</value>
		</numericStateVariable>
		<numericStateVariable scaleAndSubsystem="Cellular.Embryo">
			<name>avgDensityRegions</name>
			<value>0.5</value>
		</numericStateVariable>
	</timepoint>
	<timepoint value="35">
		<spatialEntity spatialType="region" scaleAndSubsystem="Cellular.Embryo">
			<clusteredness>1</clusteredness>
			<density>0.5</density>
			<area>2</area>
			<perimeter>6</perimeter>
			<distanceFromOrigin>11.06797181058933</distanceFromOrigin>
			<angle>1.507435758774968</angle>
			<triangleMeasure>0</triangleMeasure>
			<rectangleMeasure>0</rectangleMeasure>
			<circleMeasure>0</circleMeasure>
			<centroidX>23</centroidX>
			<centroidY>37.5</centroidY>
		</spatialEntity>
		<spatialEntity spatialType="region" scaleAndSubsystem="Cellular.Embryo">
			<clusteredness>1</clusteredness>
			<density>0.5</density>
			<area>1</area>
			<perimeter>4</perimeter>
			<distanceFromOrigin>12.98075498574717</distanceFromOrigin>
			<angle>0</angle>
			<triangleMeasure>0</triangleMeasure>
			<rectangleMeasure>0</rectangleMeasure>
			<circleMeasure>0</circleMeasure>
			<centroidX>14</centroidX>
			<centroidY>23</centroidY>
		</spatialEntity>
		<spatialEntity spatialType="region" scaleAndSubsystem="Cellular.Embryo">
			<clusteredness>1</clusteredness>
			<density>0.5</density>
			<area>1</area>
			<perimeter>4</perimeter>
			<distanceFromOrigin>20.98809186181536</distanceFromOrigin>
			<angle>0</angle>
			<triangleMeasure>0</triangleMeasure>
			<rectangleMeasure>0</rectangleMeasure>
			<circleMeasure>0</circleMeasure>
			<centroidX>31</centroidX>
			<centroidY>6</centroidY>
		</spatialEntity>
		<spatialEntity spatialType="region" scaleAndSubsystem="Intracellular.CDK1">
			<clusteredness>1</clusteredness>
			<density>0.4945974910960478</density>
			<area>2</area>
			<perimeter>6</perimeter>
			<distanceFromOrigin>11.06797181058933</distanceFromOrigin>
			<angle>1.507435758774968</angle>
			<triangleMeasure>0</triangleMeasure>
			<rectangleMeasure>0</rectangleMeasure>
			<circleMeasure>0</circleMeasure>
			<centroidX>23</centroidX>
			<centroidY>37.5</centroidY>
		</spatialEntity>
		<spatialEntity spatialType="region" scaleAndSubsystem="Intracellular.CDK1">
			<clusteredness>1</clusteredness>
			<density>0.4945974910960478</density>
			<area>1</area>
			<perimeter>4</perimeter>
			<distanceFromOrigin>12.98075498574717</distanceFromOrigin>
			<angle>0</angle>
			<triangleMeasure>0</triangleMeasure>
			<rectangleMeasure>0</rectangleMeasure>
			<circleMeasure>0</circleMeasure>
			<centroidX>14</centroidX>
			<centroidY>23</centroidY>
		</spatialEntity>
		<spatialEntity spatialType="region" scaleAndSubsystem="Intracellular.CDK1">
			<clusteredness>1</clusteredness>
			<density>0.4945974910960478</density>
			<area>1</area>
			<perimeter>4</perimeter>
			<distanceFromOrigin>20.98809186181536</distanceFromOrigin>
			<angle>0</angle>
			<triangleMeasure>0</triangleMeasure>
			<rectangleMeasure>0</rectangleMeasure>
			<circleMeasure>0</circleMeasure>
			<centroidX>31</centroidX>
			<centroidY>6</centroidY>
		</spatialEntity>
		<spatialEntity spatialType="region" scaleAndSubsystem="Intracellular.Plk1">
			<clusteredness>1</clusteredness>
			<density>0.4500139124253217</density>
			<area>2</area>
			<perimeter>6</perimeter>
			<distanceFromOrigin>11.06797181058933</distanceFromOrigin>
			<angle>1.507435758774968</angle>
			<triangleMeasure>0</triangleMeasure>
			<rectangleMeasure>0</rectangleMeasure>
			<circleMeasure>0</circleMeasure>
			<centroidX>23</centroidX>
			<centroidY>37.5</centroidY>
		</spatialEntity>
		<spatialEntity spatialType="region" scaleAndSubsystem="Intracellular.Plk1">
			<clusteredness>1</clusteredness>
			<density>0.4500139124253217</density>
			<area>1</area>
			<perimeter>4</perimeter>
			<distanceFromOrigin>12.98075498574717</distanceFromOrigin>
			<angle>0</angle>
			<triangleMeasure>0</triangleMeasure>
			<rectangleMeasure>0</rectangleMeasure>
			<circleMeasure>0</circleMeasure>
			<centroidX>14</centroidX>
			<centroidY>23</centroidY>
		</spatialEntity>
		<spatialEntity spatialType="region" scaleAndSubsystem="Intracellular.Plk1">
			<clusteredness>1</clusteredness>
			<density>0.4500139124253217</density>
			<area>1</area>
			<perimeter>4</perimeter>
			<distanceFromOrigin>20.98809186181536</distanceFromOrigin>
			<angle>0</angle>
			<triangleMeasure>0</triangleMeasure>
			<rectangleMeasure>0</rectangleMeasure>
			<circleMeasure>0</circleMeasure>
			<centroidX>31</centroidX>
			<centroidY>6</centroidY>
		</spatialEntity>
		<spatialEntity spatialType="region" scaleAndSubsystem="Intracellular.APC">
			<clusteredness>1</clusteredness>
			<density>0.2037384781182981</density>
			<area>2</area>
			<perimeter>6</perimeter>
			<distanceFromOrigin>11.06797181058933</distanceFromOrigin>
			<angle>1.507435758774968</angle>
			<triangleMeasure>0</triangleMeasure>
			<rectangleMeasure>0</rectangleMeasure>
			<circleMeasure>0</circleMeasure>
			<centroidX>23</centroidX>
			<centroidY>37.5</centroidY>
		</spatialEntity>
		<spatialEntity spatialType="region" scaleAndSubsystem="Intracellular.APC">
			<clusteredness>1</clusteredness>
			<density>0.2037384781182981</density>
			<area>1</area>
			<perimeter>4</perimeter>
			<distanceFromOrigin>12.98075498574717</distanceFromOrigin>
			<angle>0</angle>
			<triangleMeasure>0</triangleMeasure>
			<rectangleMeasure>0</rectangleMeasure>
			<circleMeasure>0</circleMeasure>
			<centroidX>14</centroidX>
			<centroidY>23</centroidY>
		</spatialEntity>
		<spatialEntity spatialType="region" scaleAndSubsystem="Intracellular.APC">
			<clusteredness>1</clusteredness>
			<density>0.2037384781182981</density>
			<area>1</area>
			<perimeter>4</perimeter>
			<distanceFromOrigin>20.98809186181536</distanceFromOrigin>
			<angle>0</angle>
			<triangleMeasure>0</triangleMeasure>
			<rectangleMeasure>0</rectangleMeasure>
			<circleMeasure>0</circleMeasure>
			<centroidX>31</centroidX>
			<centroidY>6</centroidY>
		</spatialEntity>
		<numericStateVariable scaleAndSubsystem="Intracellular.APC">
			<name>avgClusterednessRegions</name>
			<value>0.04075661740615952</value>
		</numericStateVariable>
		<numericStateVariable scaleAndSubsystem="Intracellular.CDK1">
			<name>avgClusterednessRegions</name>
			<value>0.04075661740615952</value>
		</numericStateVariable>
		<numericStateVariable scaleAndSubsystem="Intracellular.Plk1">
			<name>avgClusterednessRegions</name>
			<value>0.04075661740615952</value>
		</numericStateVariable>
		<numericStateVariable scaleAndSubsystem="Cellular.Embryo">
			<name>avgClusterednessRegions</name>
			<value>0.04075661740615952</value>
		</numericStateVariable>
		<numericStateVariable scaleAndSubsystem="Intracellular.APC">
			<name>avgDensityRegions</name>
			<value>0.2037384781182981</value>
		</numericStateVariable>
		<numericStateVariable scaleAndSubsystem="Intracellular.CDK1">
			<name>avgDensityRegions</name>
			<value>0.4945974910960478</value>
		</numericStateVariable>
		<numericStateVariable scaleAndSubsystem="Intracellular.Plk1">
			<name>avgDensityRegions</name>
			<value>0.4500139124253217</value>
		</numericStateVariable>
		<numericStateVariable scaleAndSubsystem="Cellular.Embryo">
			<name>avgDensityRegions</name>
			<value>0.5</value>
		</numericStateVariable>
	</timepoint>
	<timepoint value="36">
		<spatialEntity spatialType="region" scaleAndSubsystem="Cellular.Embryo">
			<clusteredness>1</clusteredness>
			<density>0.5</density>
			<area>1</area>
			<perimeter>4</perimeter>
			<distanceFromOrigin>12.02081528017131</distanceFromOrigin>
			<angle>0</angle>
			<triangleMeasure>0</triangleMeasure>
			<rectangleMeasure>0</rectangleMeasure>
			<circleMeasure>0</circleMeasure>
			<centroidX>23</centroidX>
			<centroidY>38</centroidY>
		</spatialEntity>
		<spatialEntity spatialType="region" scaleAndSubsystem="Cellular.Embryo">
			<clusteredness>1</clusteredness>
			<density>0.5</density>
			<area>1</area>
			<perimeter>4</perimeter>
			<distanceFromOrigin>10.70046727951635</distanceFromOrigin>
			<angle>0</angle>
			<triangleMeasure>0</triangleMeasure>
			<rectangleMeasure>0</rectangleMeasure>
			<circleMeasure>0</circleMeasure>
			<centroidX>20</centroidX>
			<centroidY>35</centroidY>
		</spatialEntity>
		<spatialEntity spatialType="region" scaleAndSubsystem="Cellular.Embryo">
			<clusteredness>1</clusteredness>
			<density>0.5</density>
			<area>1</area>
			<perimeter>4</perimeter>
			<distanceFromOrigin>10.79351657246145</distanceFromOrigin>
			<angle>0</angle>
			<triangleMeasure>0</triangleMeasure>
			<rectangleMeasure>0</rectangleMeasure>
			<circleMeasure>0</circleMeasure>
			<centroidX>16</centroidX>
			<centroidY>24</centroidY>
		</spatialEntity>
		<spatialEntity spatialType="region" scaleAndSubsystem="Cellular.Embryo">
			<clusteredness>1</clusteredness>
			<density>0.5</density>
			<area>1</area>
			<perimeter>4</perimeter>
			<distanceFromOrigin>21.22498527679112</distanceFromOrigin>
			<angle>0</angle>
			<triangleMeasure>0</triangleMeasure>
			<rectangleMeasure>0</rectangleMeasure>
			<circleMeasure>0</circleMeasure>
			<centroidX>32</centroidX>
			<centroidY>6</centroidY>
		</spatialEntity>
		<spatialEntity spatialType="region" scaleAndSubsystem="Intracellular.CDK1">
			<clusteredness>1</clusteredness>
			<density>0.5045902626187193</density>
			<area>1</area>
			<perimeter>4</perimeter>
			<distanceFromOrigin>12.02081528017131</distanceFromOrigin>
			<angle>0</angle>
			<triangleMeasure>0</triangleMeasure>
			<rectangleMeasure>0</rectangleMeasure>
			<circleMeasure>0</circleMeasure>
			<centroidX>23</centroidX>
			<centroidY>38</centroidY>
		</spatialEntity>
		<spatialEntity spatialType="region" scaleAndSubsystem="Intracellular.CDK1">
			<clusteredness>1</clusteredness>
			<density>0.5045902626187193</density>
			<area>1</area>
			<perimeter>4</perimeter>
			<distanceFromOrigin>10.70046727951635</distanceFromOrigin>
			<angle>0</angle>
			<triangleMeasure>0</triangleMeasure>
			<rectangleMeasure>0</rectangleMeasure>
			<circleMeasure>0</circleMeasure>
			<centroidX>20</centroidX>
			<centroidY>35</centroidY>
		</spatialEntity>
		<spatialEntity spatialType="region" scaleAndSubsystem="Intracellular.CDK1">
			<clusteredness>1</clusteredness>
			<density>0.5045902626187193</density>
			<area>1</area>
			<perimeter>4</perimeter>
			<distanceFromOrigin>10.79351657246145</distanceFromOrigin>
			<angle>0</angle>
			<triangleMeasure>0</triangleMeasure>
			<rectangleMeasure>0</rectangleMeasure>
			<circleMeasure>0</circleMeasure>
			<centroidX>16</centroidX>
			<centroidY>24</centroidY>
		</spatialEntity>
		<spatialEntity spatialType="region" scaleAndSubsystem="Intracellular.CDK1">
			<clusteredness>1</clusteredness>
			<density>0.5045902626187193</density>
			<area>1</area>
			<perimeter>4</perimeter>
			<distanceFromOrigin>21.22498527679112</distanceFromOrigin>
			<angle>0</angle>
			<triangleMeasure>0</triangleMeasure>
			<rectangleMeasure>0</rectangleMeasure>
			<circleMeasure>0</circleMeasure>
			<centroidX>32</centroidX>
			<centroidY>6</centroidY>
		</spatialEntity>
		<spatialEntity spatialType="region" scaleAndSubsystem="Intracellular.Plk1">
			<clusteredness>1</clusteredness>
			<density>0.5026151170917585</density>
			<area>1</area>
			<perimeter>4</perimeter>
			<distanceFromOrigin>12.02081528017131</distanceFromOrigin>
			<angle>0</angle>
			<triangleMeasure>0</triangleMeasure>
			<rectangleMeasure>0</rectangleMeasure>
			<circleMeasure>0</circleMeasure>
			<centroidX>23</centroidX>
			<centroidY>38</centroidY>
		</spatialEntity>
		<spatialEntity spatialType="region" scaleAndSubsystem="Intracellular.Plk1">
			<clusteredness>1</clusteredness>
			<density>0.5026151170917585</density>
			<area>1</area>
			<perimeter>4</perimeter>
			<distanceFromOrigin>10.70046727951635</distanceFromOrigin>
			<angle>0</angle>
			<triangleMeasure>0</triangleMeasure>
			<rectangleMeasure>0</rectangleMeasure>
			<circleMeasure>0</circleMeasure>
			<centroidX>20</centroidX>
			<centroidY>35</centroidY>
		</spatialEntity>
		<spatialEntity spatialType="region" scaleAndSubsystem="Intracellular.Plk1">
			<clusteredness>1</clusteredness>
			<density>0.5026151170917585</density>
			<area>1</area>
			<perimeter>4</perimeter>
			<distanceFromOrigin>10.79351657246145</distanceFromOrigin>
			<angle>0</angle>
			<triangleMeasure>0</triangleMeasure>
			<rectangleMeasure>0</rectangleMeasure>
			<circleMeasure>0</circleMeasure>
			<centroidX>16</centroidX>
			<centroidY>24</centroidY>
		</spatialEntity>
		<spatialEntity spatialType="region" scaleAndSubsystem="Intracellular.Plk1">
			<clusteredness>1</clusteredness>
			<density>0.5026151170917585</density>
			<area>1</area>
			<perimeter>4</perimeter>
			<distanceFromOrigin>21.22498527679112</distanceFromOrigin>
			<angle>0</angle>
			<triangleMeasure>0</triangleMeasure>
			<rectangleMeasure>0</rectangleMeasure>
			<circleMeasure>0</circleMeasure>
			<centroidX>32</centroidX>
			<centroidY>6</centroidY>
		</spatialEntity>
		<spatialEntity spatialType="region" scaleAndSubsystem="Intracellular.APC">
			<clusteredness>1</clusteredness>
			<density>0.3624314551259957</density>
			<area>1</area>
			<perimeter>4</perimeter>
			<distanceFromOrigin>12.02081528017131</distanceFromOrigin>
			<angle>0</angle>
			<triangleMeasure>0</triangleMeasure>
			<rectangleMeasure>0</rectangleMeasure>
			<circleMeasure>0</circleMeasure>
			<centroidX>23</centroidX>
			<centroidY>38</centroidY>
		</spatialEntity>
		<spatialEntity spatialType="region" scaleAndSubsystem="Intracellular.APC">
			<clusteredness>1</clusteredness>
			<density>0.3624314551259957</density>
			<area>1</area>
			<perimeter>4</perimeter>
			<distanceFromOrigin>10.70046727951635</distanceFromOrigin>
			<angle>0</angle>
			<triangleMeasure>0</triangleMeasure>
			<rectangleMeasure>0</rectangleMeasure>
			<circleMeasure>0</circleMeasure>
			<centroidX>20</centroidX>
			<centroidY>35</centroidY>
		</spatialEntity>
		<spatialEntity spatialType="region" scaleAndSubsystem="Intracellular.APC">
			<clusteredness>1</clusteredness>
			<density>0.3624314551259957</density>
			<area>1</area>
			<perimeter>4</perimeter>
			<distanceFromOrigin>10.79351657246145</distanceFromOrigin>
			<angle>0</angle>
			<triangleMeasure>0</triangleMeasure>
			<rectangleMeasure>0</rectangleMeasure>
			<circleMeasure>0</circleMeasure>
			<centroidX>16</centroidX>
			<centroidY>24</centroidY>
		</spatialEntity>
		<spatialEntity spatialType="region" scaleAndSubsystem="Intracellular.APC">
			<clusteredness>1</clusteredness>
			<density>0.3624314551259957</density>
			<area>1</area>
			<perimeter>4</perimeter>
			<distanceFromOrigin>21.22498527679112</distanceFromOrigin>
			<angle>0</angle>
			<triangleMeasure>0</triangleMeasure>
			<rectangleMeasure>0</rectangleMeasure>
			<circleMeasure>0</circleMeasure>
			<centroidX>32</centroidX>
			<centroidY>6</centroidY>
		</spatialEntity>
		<numericStateVariable scaleAndSubsystem="Intracellular.APC">
			<name>avgClusterednessRegions</name>
			<value>0.04987147475615887</value>
		</numericStateVariable>
		<numericStateVariable scaleAndSubsystem="Intracellular.CDK1">
			<name>avgClusterednessRegions</name>
			<value>0.04987147475615887</value>
		</numericStateVariable>
		<numericStateVariable scaleAndSubsystem="Intracellular.Plk1">
			<name>avgClusterednessRegions</name>
			<value>0.04987147475615887</value>
		</numericStateVariable>
		<numericStateVariable scaleAndSubsystem="Cellular.Embryo">
			<name>avgClusterednessRegions</name>
			<value>0.04987147475615887</value>
		</numericStateVariable>
		<numericStateVariable scaleAndSubsystem="Intracellular.APC">
			<name>avgDensityRegions</name>
			<value>0.3624314551259957</value>
		</numericStateVariable>
		<numericStateVariable scaleAndSubsystem="Intracellular.CDK1">
			<name>avgDensityRegions</name>
			<value>0.5045902626187193</value>
		</numericStateVariable>
		<numericStateVariable scaleAndSubsystem="Intracellular.Plk1">
			<name>avgDensityRegions</name>
			<value>0.5026151170917585</value>
		</numericStateVariable>
		<numericStateVariable scaleAndSubsystem="Cellular.Embryo">
			<name>avgDensityRegions</name>
			<value>0.5</value>
		</numericStateVariable>
	</timepoint>
	<timepoint value="37">
		<spatialEntity spatialType="region" scaleAndSubsystem="Cellular.Embryo">
			<clusteredness>1</clusteredness>
			<density>0.5</density>
			<area>1</area>
			<perimeter>4</perimeter>
			<distanceFromOrigin>12.02081528017131</distanceFromOrigin>
			<angle>0</angle>
			<triangleMeasure>0</triangleMeasure>
			<rectangleMeasure>0</rectangleMeasure>
			<circleMeasure>0</circleMeasure>
			<centroidX>23</centroidX>
			<centroidY>38</centroidY>
		</spatialEntity>
		<spatialEntity spatialType="region" scaleAndSubsystem="Cellular.Embryo">
			<clusteredness>1</clusteredness>
			<density>0.5</density>
			<area>1</area>
			<perimeter>4</perimeter>
			<distanceFromOrigin>10.60660171779821</distanceFromOrigin>
			<angle>0</angle>
			<triangleMeasure>0</triangleMeasure>
			<rectangleMeasure>0</rectangleMeasure>
			<circleMeasure>0</circleMeasure>
			<centroidX>19</centroidX>
			<centroidY>34</centroidY>
		</spatialEntity>
		<spatialEntity spatialType="region" scaleAndSubsystem="Cellular.Embryo">
			<clusteredness>1</clusteredness>
			<density>0.5</density>
			<area>1</area>
			<perimeter>4</perimeter>
			<distanceFromOrigin>10.51189802081432</distanceFromOrigin>
			<angle>0</angle>
			<triangleMeasure>0</triangleMeasure>
			<rectangleMeasure>0</rectangleMeasure>
			<circleMeasure>0</circleMeasure>
			<centroidX>16</centroidX>
			<centroidY>26</centroidY>
		</spatialEntity>
		<spatialEntity spatialType="region" scaleAndSubsystem="Cellular.Embryo">
			<clusteredness>1</clusteredness>
			<density>0.5</density>
			<area>1</area>
			<perimeter>4</perimeter>
			<distanceFromOrigin>22.4610774452162</distanceFromOrigin>
			<angle>0</angle>
			<triangleMeasure>0</triangleMeasure>
			<rectangleMeasure>0</rectangleMeasure>
			<circleMeasure>0</circleMeasure>
			<centroidX>33</centroidX>
			<centroidY>5</centroidY>
		</spatialEntity>
		<spatialEntity spatialType="region" scaleAndSubsystem="Intracellular.CDK1">
			<clusteredness>1</clusteredness>
			<density>0.4260532453948376</density>
			<area>1</area>
			<perimeter>4</perimeter>
			<distanceFromOrigin>12.02081528017131</distanceFromOrigin>
			<angle>0</angle>
			<triangleMeasure>0</triangleMeasure>
			<rectangleMeasure>0</rectangleMeasure>
			<circleMeasure>0</circleMeasure>
			<centroidX>23</centroidX>
			<centroidY>38</centroidY>
		</spatialEntity>
		<spatialEntity spatialType="region" scaleAndSubsystem="Intracellular.CDK1">
			<clusteredness>1</clusteredness>
			<density>0.4260532453948376</density>
			<area>1</area>
			<perimeter>4</perimeter>
			<distanceFromOrigin>10.60660171779821</distanceFromOrigin>
			<angle>0</angle>
			<triangleMeasure>0</triangleMeasure>
			<rectangleMeasure>0</rectangleMeasure>
			<circleMeasure>0</circleMeasure>
			<centroidX>19</centroidX>
			<centroidY>34</centroidY>
		</spatialEntity>
		<spatialEntity spatialType="region" scaleAndSubsystem="Intracellular.CDK1">
			<clusteredness>1</clusteredness>
			<density>0.4260532453948376</density>
			<area>1</area>
			<perimeter>4</perimeter>
			<distanceFromOrigin>10.51189802081432</distanceFromOrigin>
			<angle>0</angle>
			<triangleMeasure>0</triangleMeasure>
			<rectangleMeasure>0</rectangleMeasure>
			<circleMeasure>0</circleMeasure>
			<centroidX>16</centroidX>
			<centroidY>26</centroidY>
		</spatialEntity>
		<spatialEntity spatialType="region" scaleAndSubsystem="Intracellular.CDK1">
			<clusteredness>1</clusteredness>
			<density>0.4260532453948376</density>
			<area>1</area>
			<perimeter>4</perimeter>
			<distanceFromOrigin>22.4610774452162</distanceFromOrigin>
			<angle>0</angle>
			<triangleMeasure>0</triangleMeasure>
			<rectangleMeasure>0</rectangleMeasure>
			<circleMeasure>0</circleMeasure>
			<centroidX>33</centroidX>
			<centroidY>5</centroidY>
		</spatialEntity>
		<spatialEntity spatialType="region" scaleAndSubsystem="Intracellular.Plk1">
			<clusteredness>1</clusteredness>
			<density>0.5096136953316482</density>
			<area>1</area>
			<perimeter>4</perimeter>
			<distanceFromOrigin>12.02081528017131</distanceFromOrigin>
			<angle>0</angle>
			<triangleMeasure>0</triangleMeasure>
			<rectangleMeasure>0</rectangleMeasure>
			<circleMeasure>0</circleMeasure>
			<centroidX>23</centroidX>
			<centroidY>38</centroidY>
		</spatialEntity>
		<spatialEntity spatialType="region" scaleAndSubsystem="Intracellular.Plk1">
			<clusteredness>1</clusteredness>
			<density>0.5096136953316482</density>
			<area>1</area>
			<perimeter>4</perimeter>
			<distanceFromOrigin>10.60660171779821</distanceFromOrigin>
			<angle>0</angle>
			<triangleMeasure>0</triangleMeasure>
			<rectangleMeasure>0</rectangleMeasure>
			<circleMeasure>0</circleMeasure>
			<centroidX>19</centroidX>
			<centroidY>34</centroidY>
		</spatialEntity>
		<spatialEntity spatialType="region" scaleAndSubsystem="Intracellular.Plk1">
			<clusteredness>1</clusteredness>
			<density>0.5096136953316482</density>
			<area>1</area>
			<perimeter>4</perimeter>
			<distanceFromOrigin>10.51189802081432</distanceFromOrigin>
			<angle>0</angle>
			<triangleMeasure>0</triangleMeasure>
			<rectangleMeasure>0</rectangleMeasure>
			<circleMeasure>0</circleMeasure>
			<centroidX>16</centroidX>
			<centroidY>26</centroidY>
		</spatialEntity>
		<spatialEntity spatialType="region" scaleAndSubsystem="Intracellular.Plk1">
			<clusteredness>1</clusteredness>
			<density>0.5096136953316482</density>
			<area>1</area>
			<perimeter>4</perimeter>
			<distanceFromOrigin>22.4610774452162</distanceFromOrigin>
			<angle>0</angle>
			<triangleMeasure>0</triangleMeasure>
			<rectangleMeasure>0</rectangleMeasure>
			<circleMeasure>0</circleMeasure>
			<centroidX>33</centroidX>
			<centroidY>5</centroidY>
		</spatialEntity>
		<spatialEntity spatialType="region" scaleAndSubsystem="Intracellular.APC">
			<clusteredness>1</clusteredness>
			<density>0.4853034225164675</density>
			<area>1</area>
			<perimeter>4</perimeter>
			<distanceFromOrigin>12.02081528017131</distanceFromOrigin>
			<angle>0</angle>
			<triangleMeasure>0</triangleMeasure>
			<rectangleMeasure>0</rectangleMeasure>
			<circleMeasure>0</circleMeasure>
			<centroidX>23</centroidX>
			<centroidY>38</centroidY>
		</spatialEntity>
		<spatialEntity spatialType="region" scaleAndSubsystem="Intracellular.APC">
			<clusteredness>1</clusteredness>
			<density>0.4853034225164675</density>
			<area>1</area>
			<perimeter>4</perimeter>
			<distanceFromOrigin>10.60660171779821</distanceFromOrigin>
			<angle>0</angle>
			<triangleMeasure>0</triangleMeasure>
			<rectangleMeasure>0</rectangleMeasure>
			<circleMeasure>0</circleMeasure>
			<centroidX>19</centroidX>
			<centroidY>34</centroidY>
		</spatialEntity>
		<spatialEntity spatialType="region" scaleAndSubsystem="Intracellular.APC">
			<clusteredness>1</clusteredness>
			<density>0.4853034225164675</density>
			<area>1</area>
			<perimeter>4</perimeter>
			<distanceFromOrigin>10.51189802081432</distanceFromOrigin>
			<angle>0</angle>
			<triangleMeasure>0</triangleMeasure>
			<rectangleMeasure>0</rectangleMeasure>
			<circleMeasure>0</circleMeasure>
			<centroidX>16</centroidX>
			<centroidY>26</centroidY>
		</spatialEntity>
		<spatialEntity spatialType="region" scaleAndSubsystem="Intracellular.APC">
			<clusteredness>1</clusteredness>
			<density>0.4853034225164675</density>
			<area>1</area>
			<perimeter>4</perimeter>
			<distanceFromOrigin>22.4610774452162</distanceFromOrigin>
			<angle>0</angle>
			<triangleMeasure>0</triangleMeasure>
			<rectangleMeasure>0</rectangleMeasure>
			<circleMeasure>0</circleMeasure>
			<centroidX>33</centroidX>
			<centroidY>5</centroidY>
		</spatialEntity>
		<numericStateVariable scaleAndSubsystem="Intracellular.APC">
			<name>avgClusterednessRegions</name>
			<value>0.04926262963920955</value>
		</numericStateVariable>
		<numericStateVariable scaleAndSubsystem="Intracellular.CDK1">
			<name>avgClusterednessRegions</name>
			<value>0.04926262963920955</value>
		</numericStateVariable>
		<numericStateVariable scaleAndSubsystem="Intracellular.Plk1">
			<name>avgClusterednessRegions</name>
			<value>0.04926262963920955</value>
		</numericStateVariable>
		<numericStateVariable scaleAndSubsystem="Cellular.Embryo">
			<name>avgClusterednessRegions</name>
			<value>0.04926262963920955</value>
		</numericStateVariable>
		<numericStateVariable scaleAndSubsystem="Intracellular.APC">
			<name>avgDensityRegions</name>
			<value>0.4853034225164675</value>
		</numericStateVariable>
		<numericStateVariable scaleAndSubsystem="Intracellular.CDK1">
			<name>avgDensityRegions</name>
			<value>0.4260532453948376</value>
		</numericStateVariable>
		<numericStateVariable scaleAndSubsystem="Intracellular.Plk1">
			<name>avgDensityRegions</name>
			<value>0.5096136953316482</value>
		</numericStateVariable>
		<numericStateVariable scaleAndSubsystem="Cellular.Embryo">
			<name>avgDensityRegions</name>
			<value>0.5</value>
		</numericStateVariable>
	</timepoint>
	<timepoint value="38">
		<spatialEntity spatialType="region" scaleAndSubsystem="Cellular.Embryo">
			<clusteredness>1</clusteredness>
			<density>0.5</density>
			<area>1</area>
			<perimeter>4</perimeter>
			<distanceFromOrigin>11.76860229593982</distanceFromOrigin>
			<angle>0</angle>
			<triangleMeasure>0</triangleMeasure>
			<rectangleMeasure>0</rectangleMeasure>
			<circleMeasure>0</circleMeasure>
			<centroidX>24</centroidX>
			<centroidY>38</centroidY>
		</spatialEntity>
		<spatialEntity spatialType="region" scaleAndSubsystem="Cellular.Embryo">
			<clusteredness>1</clusteredness>
			<density>0.5</density>
			<area>1</area>
			<perimeter>4</perimeter>
			<distanceFromOrigin>11.33578404875463</distanceFromOrigin>
			<angle>0</angle>
			<triangleMeasure>0</triangleMeasure>
			<rectangleMeasure>0</rectangleMeasure>
			<circleMeasure>0</circleMeasure>
			<centroidX>18</centroidX>
			<centroidY>34</centroidY>
		</spatialEntity>
		<spatialEntity spatialType="region" scaleAndSubsystem="Cellular.Embryo">
			<clusteredness>1</clusteredness>
			<density>0.5</density>
			<area>1</area>
			<perimeter>4</perimeter>
			<distanceFromOrigin>10.51189802081432</distanceFromOrigin>
			<angle>0</angle>
			<triangleMeasure>0</triangleMeasure>
			<rectangleMeasure>0</rectangleMeasure>
			<circleMeasure>0</circleMeasure>
			<centroidX>16</centroidX>
			<centroidY>26</centroidY>
		</spatialEntity>
		<spatialEntity spatialType="region" scaleAndSubsystem="Cellular.Embryo">
			<clusteredness>1</clusteredness>
			<density>0.5</density>
			<area>1</area>
			<perimeter>4</perimeter>
			<distanceFromOrigin>22.4610774452162</distanceFromOrigin>
			<angle>0</angle>
			<triangleMeasure>0</triangleMeasure>
			<rectangleMeasure>0</rectangleMeasure>
			<circleMeasure>0</circleMeasure>
			<centroidX>33</centroidX>
			<centroidY>5</centroidY>
		</spatialEntity>
		<spatialEntity spatialType="region" scaleAndSubsystem="Intracellular.CDK1">
			<clusteredness>1</clusteredness>
			<density>0.2995434031767004</density>
			<area>1</area>
			<perimeter>4</perimeter>
			<distanceFromOrigin>11.76860229593982</distanceFromOrigin>
			<angle>0</angle>
			<triangleMeasure>0</triangleMeasure>
			<rectangleMeasure>0</rectangleMeasure>
			<circleMeasure>0</circleMeasure>
			<centroidX>24</centroidX>
			<centroidY>38</centroidY>
		</spatialEntity>
		<spatialEntity spatialType="region" scaleAndSubsystem="Intracellular.CDK1">
			<clusteredness>1</clusteredness>
			<density>0.2995434031767004</density>
			<area>1</area>
			<perimeter>4</perimeter>
			<distanceFromOrigin>11.33578404875463</distanceFromOrigin>
			<angle>0</angle>
			<triangleMeasure>0</triangleMeasure>
			<rectangleMeasure>0</rectangleMeasure>
			<circleMeasure>0</circleMeasure>
			<centroidX>18</centroidX>
			<centroidY>34</centroidY>
		</spatialEntity>
		<spatialEntity spatialType="region" scaleAndSubsystem="Intracellular.CDK1">
			<clusteredness>1</clusteredness>
			<density>0.2995434031767004</density>
			<area>1</area>
			<perimeter>4</perimeter>
			<distanceFromOrigin>10.51189802081432</distanceFromOrigin>
			<angle>0</angle>
			<triangleMeasure>0</triangleMeasure>
			<rectangleMeasure>0</rectangleMeasure>
			<circleMeasure>0</circleMeasure>
			<centroidX>16</centroidX>
			<centroidY>26</centroidY>
		</spatialEntity>
		<spatialEntity spatialType="region" scaleAndSubsystem="Intracellular.CDK1">
			<clusteredness>1</clusteredness>
			<density>0.2995434031767004</density>
			<area>1</area>
			<perimeter>4</perimeter>
			<distanceFromOrigin>22.4610774452162</distanceFromOrigin>
			<angle>0</angle>
			<triangleMeasure>0</triangleMeasure>
			<rectangleMeasure>0</rectangleMeasure>
			<circleMeasure>0</circleMeasure>
			<centroidX>33</centroidX>
			<centroidY>5</centroidY>
		</spatialEntity>
		<spatialEntity spatialType="region" scaleAndSubsystem="Intracellular.Plk1">
			<clusteredness>1</clusteredness>
			<density>0.4394460042317708</density>
			<area>1</area>
			<perimeter>4</perimeter>
			<distanceFromOrigin>11.76860229593982</distanceFromOrigin>
			<angle>0</angle>
			<triangleMeasure>0</triangleMeasure>
			<rectangleMeasure>0</rectangleMeasure>
			<circleMeasure>0</circleMeasure>
			<centroidX>24</centroidX>
			<centroidY>38</centroidY>
		</spatialEntity>
		<spatialEntity spatialType="region" scaleAndSubsystem="Intracellular.Plk1">
			<clusteredness>1</clusteredness>
			<density>0.4394460042317708</density>
			<area>1</area>
			<perimeter>4</perimeter>
			<distanceFromOrigin>11.33578404875463</distanceFromOrigin>
			<angle>0</angle>
			<triangleMeasure>0</triangleMeasure>
			<rectangleMeasure>0</rectangleMeasure>
			<circleMeasure>0</circleMeasure>
			<centroidX>18</centroidX>
			<centroidY>34</centroidY>
		</spatialEntity>
		<spatialEntity spatialType="region" scaleAndSubsystem="Intracellular.Plk1">
			<clusteredness>1</clusteredness>
			<density>0.4394460042317708</density>
			<area>1</area>
			<perimeter>4</perimeter>
			<distanceFromOrigin>10.51189802081432</distanceFromOrigin>
			<angle>0</angle>
			<triangleMeasure>0</triangleMeasure>
			<rectangleMeasure>0</rectangleMeasure>
			<circleMeasure>0</circleMeasure>
			<centroidX>16</centroidX>
			<centroidY>26</centroidY>
		</spatialEntity>
		<spatialEntity spatialType="region" scaleAndSubsystem="Intracellular.Plk1">
			<clusteredness>1</clusteredness>
			<density>0.4394460042317708</density>
			<area>1</area>
			<perimeter>4</perimeter>
			<distanceFromOrigin>22.4610774452162</distanceFromOrigin>
			<angle>0</angle>
			<triangleMeasure>0</triangleMeasure>
			<rectangleMeasure>0</rectangleMeasure>
			<circleMeasure>0</circleMeasure>
			<centroidX>33</centroidX>
			<centroidY>5</centroidY>
		</spatialEntity>
		<spatialEntity spatialType="region" scaleAndSubsystem="Intracellular.APC">
			<clusteredness>1</clusteredness>
			<density>0.5237131156173407</density>
			<area>1</area>
			<perimeter>4</perimeter>
			<distanceFromOrigin>11.76860229593982</distanceFromOrigin>
			<angle>0</angle>
			<triangleMeasure>0</triangleMeasure>
			<rectangleMeasure>0</rectangleMeasure>
			<circleMeasure>0</circleMeasure>
			<centroidX>24</centroidX>
			<centroidY>38</centroidY>
		</spatialEntity>
		<spatialEntity spatialType="region" scaleAndSubsystem="Intracellular.APC">
			<clusteredness>1</clusteredness>
			<density>0.5237131156173407</density>
			<area>1</area>
			<perimeter>4</perimeter>
			<distanceFromOrigin>11.33578404875463</distanceFromOrigin>
			<angle>0</angle>
			<triangleMeasure>0</triangleMeasure>
			<rectangleMeasure>0</rectangleMeasure>
			<circleMeasure>0</circleMeasure>
			<centroidX>18</centroidX>
			<centroidY>34</centroidY>
		</spatialEntity>
		<spatialEntity spatialType="region" scaleAndSubsystem="Intracellular.APC">
			<clusteredness>1</clusteredness>
			<density>0.5237131156173407</density>
			<area>1</area>
			<perimeter>4</perimeter>
			<distanceFromOrigin>10.51189802081432</distanceFromOrigin>
			<angle>0</angle>
			<triangleMeasure>0</triangleMeasure>
			<rectangleMeasure>0</rectangleMeasure>
			<circleMeasure>0</circleMeasure>
			<centroidX>16</centroidX>
			<centroidY>26</centroidY>
		</spatialEntity>
		<spatialEntity spatialType="region" scaleAndSubsystem="Intracellular.APC">
			<clusteredness>1</clusteredness>
			<density>0.5237131156173407</density>
			<area>1</area>
			<perimeter>4</perimeter>
			<distanceFromOrigin>22.4610774452162</distanceFromOrigin>
			<angle>0</angle>
			<triangleMeasure>0</triangleMeasure>
			<rectangleMeasure>0</rectangleMeasure>
			<circleMeasure>0</circleMeasure>
			<centroidX>33</centroidX>
			<centroidY>5</centroidY>
		</spatialEntity>
		<numericStateVariable scaleAndSubsystem="Intracellular.APC">
			<name>avgClusterednessRegions</name>
			<value>0.04848369300038502</value>
		</numericStateVariable>
		<numericStateVariable scaleAndSubsystem="Intracellular.CDK1">
			<name>avgClusterednessRegions</name>
			<value>0.04848369300038502</value>
		</numericStateVariable>
		<numericStateVariable scaleAndSubsystem="Intracellular.Plk1">
			<name>avgClusterednessRegions</name>
			<value>0.04848369300038502</value>
		</numericStateVariable>
		<numericStateVariable scaleAndSubsystem="Cellular.Embryo">
			<name>avgClusterednessRegions</name>
			<value>0.04848369300038502</value>
		</numericStateVariable>
		<numericStateVariable scaleAndSubsystem="Intracellular.APC">
			<name>avgDensityRegions</name>
			<value>0.5237131156173407</value>
		</numericStateVariable>
		<numericStateVariable scaleAndSubsystem="Intracellular.CDK1">
			<name>avgDensityRegions</name>
			<value>0.2995434031767004</value>
		</numericStateVariable>
		<numericStateVariable scaleAndSubsystem="Intracellular.Plk1">
			<name>avgDensityRegions</name>
			<value>0.4394460042317708</value>
		</numericStateVariable>
		<numericStateVariable scaleAndSubsystem="Cellular.Embryo">
			<name>avgDensityRegions</name>
			<value>0.5</value>
		</numericStateVariable>
	</timepoint>
	<timepoint value="39">
		<spatialEntity spatialType="region" scaleAndSubsystem="Cellular.Embryo">
			<clusteredness>1</clusteredness>
			<density>0.5</density>
			<area>1</area>
			<perimeter>4</perimeter>
			<distanceFromOrigin>11.76860229593982</distanceFromOrigin>
			<angle>0</angle>
			<triangleMeasure>0</triangleMeasure>
			<rectangleMeasure>0</rectangleMeasure>
			<circleMeasure>0</circleMeasure>
			<centroidX>24</centroidX>
			<centroidY>38</centroidY>
		</spatialEntity>
		<spatialEntity spatialType="region" scaleAndSubsystem="Cellular.Embryo">
			<clusteredness>1</clusteredness>
			<density>0.5</density>
			<area>1</area>
			<perimeter>4</perimeter>
			<distanceFromOrigin>12.1037184369102</distanceFromOrigin>
			<angle>0</angle>
			<triangleMeasure>0</triangleMeasure>
			<rectangleMeasure>0</rectangleMeasure>
			<circleMeasure>0</circleMeasure>
			<centroidX>17</centroidX>
			<centroidY>34</centroidY>
		</spatialEntity>
		<spatialEntity spatialType="region" scaleAndSubsystem="Cellular.Embryo">
			<clusteredness>1</clusteredness>
			<density>0.5</density>
			<area>1</area>
			<perimeter>4</perimeter>
			<distanceFromOrigin>10.51189802081432</distanceFromOrigin>
			<angle>0</angle>
			<triangleMeasure>0</triangleMeasure>
			<rectangleMeasure>0</rectangleMeasure>
			<circleMeasure>0</circleMeasure>
			<centroidX>16</centroidX>
			<centroidY>26</centroidY>
		</spatialEntity>
		<spatialEntity spatialType="region" scaleAndSubsystem="Cellular.Embryo">
			<clusteredness>1</clusteredness>
			<density>0.5</density>
			<area>1</area>
			<perimeter>4</perimeter>
			<distanceFromOrigin>22.7705950734714</distanceFromOrigin>
			<angle>0</angle>
			<triangleMeasure>0</triangleMeasure>
			<rectangleMeasure>0</rectangleMeasure>
			<circleMeasure>0</circleMeasure>
			<centroidX>34</centroidX>
			<centroidY>5</centroidY>
		</spatialEntity>
		<spatialEntity spatialType="region" scaleAndSubsystem="Intracellular.CDK1">
			<clusteredness>1</clusteredness>
			<density>0.2175282197840074</density>
			<area>1</area>
			<perimeter>4</perimeter>
			<distanceFromOrigin>11.76860229593982</distanceFromOrigin>
			<angle>0</angle>
			<triangleMeasure>0</triangleMeasure>
			<rectangleMeasure>0</rectangleMeasure>
			<circleMeasure>0</circleMeasure>
			<centroidX>24</centroidX>
			<centroidY>38</centroidY>
		</spatialEntity>
		<spatialEntity spatialType="region" scaleAndSubsystem="Intracellular.CDK1">
			<clusteredness>1</clusteredness>
			<density>0.2175282197840074</density>
			<area>1</area>
			<perimeter>4</perimeter>
			<distanceFromOrigin>12.1037184369102</distanceFromOrigin>
			<angle>0</angle>
			<triangleMeasure>0</triangleMeasure>
			<rectangleMeasure>0</rectangleMeasure>
			<circleMeasure>0</circleMeasure>
			<centroidX>17</centroidX>
			<centroidY>34</centroidY>
		</spatialEntity>
		<spatialEntity spatialType="region" scaleAndSubsystem="Intracellular.CDK1">
			<clusteredness>1</clusteredness>
			<density>0.2175282197840074</density>
			<area>1</area>
			<perimeter>4</perimeter>
			<distanceFromOrigin>10.51189802081432</distanceFromOrigin>
			<angle>0</angle>
			<triangleMeasure>0</triangleMeasure>
			<rectangleMeasure>0</rectangleMeasure>
			<circleMeasure>0</circleMeasure>
			<centroidX>16</centroidX>
			<centroidY>26</centroidY>
		</spatialEntity>
		<spatialEntity spatialType="region" scaleAndSubsystem="Intracellular.CDK1">
			<clusteredness>1</clusteredness>
			<density>0.2175282197840074</density>
			<area>1</area>
			<perimeter>4</perimeter>
			<distanceFromOrigin>22.7705950734714</distanceFromOrigin>
			<angle>0</angle>
			<triangleMeasure>0</triangleMeasure>
			<rectangleMeasure>0</rectangleMeasure>
			<circleMeasure>0</circleMeasure>
			<centroidX>34</centroidX>
			<centroidY>5</centroidY>
		</spatialEntity>
		<spatialEntity spatialType="region" scaleAndSubsystem="Intracellular.Plk1">
			<clusteredness>1</clusteredness>
			<density>0.3615406709558823</density>
			<area>1</area>
			<perimeter>4</perimeter>
			<distanceFromOrigin>11.76860229593982</distanceFromOrigin>
			<angle>0</angle>
			<triangleMeasure>0</triangleMeasure>
			<rectangleMeasure>0</rectangleMeasure>
			<circleMeasure>0</circleMeasure>
			<centroidX>24</centroidX>
			<centroidY>38</centroidY>
		</spatialEntity>
		<spatialEntity spatialType="region" scaleAndSubsystem="Intracellular.Plk1">
			<clusteredness>1</clusteredness>
			<density>0.3615406709558823</density>
			<area>1</area>
			<perimeter>4</perimeter>
			<distanceFromOrigin>12.1037184369102</distanceFromOrigin>
			<angle>0</angle>
			<triangleMeasure>0</triangleMeasure>
			<rectangleMeasure>0</rectangleMeasure>
			<circleMeasure>0</circleMeasure>
			<centroidX>17</centroidX>
			<centroidY>34</centroidY>
		</spatialEntity>
		<spatialEntity spatialType="region" scaleAndSubsystem="Intracellular.Plk1">
			<clusteredness>1</clusteredness>
			<density>0.3615406709558823</density>
			<area>1</area>
			<perimeter>4</perimeter>
			<distanceFromOrigin>10.51189802081432</distanceFromOrigin>
			<angle>0</angle>
			<triangleMeasure>0</triangleMeasure>
			<rectangleMeasure>0</rectangleMeasure>
			<circleMeasure>0</circleMeasure>
			<centroidX>16</centroidX>
			<centroidY>26</centroidY>
		</spatialEntity>
		<spatialEntity spatialType="region" scaleAndSubsystem="Intracellular.Plk1">
			<clusteredness>1</clusteredness>
			<density>0.3615406709558823</density>
			<area>1</area>
			<perimeter>4</perimeter>
			<distanceFromOrigin>22.7705950734714</distanceFromOrigin>
			<angle>0</angle>
			<triangleMeasure>0</triangleMeasure>
			<rectangleMeasure>0</rectangleMeasure>
			<circleMeasure>0</circleMeasure>
			<centroidX>34</centroidX>
			<centroidY>5</centroidY>
		</spatialEntity>
		<spatialEntity spatialType="region" scaleAndSubsystem="Intracellular.APC">
			<clusteredness>1</clusteredness>
			<density>0.4827949673521753</density>
			<area>1</area>
			<perimeter>4</perimeter>
			<distanceFromOrigin>11.76860229593982</distanceFromOrigin>
			<angle>0</angle>
			<triangleMeasure>0</triangleMeasure>
			<rectangleMeasure>0</rectangleMeasure>
			<circleMeasure>0</circleMeasure>
			<centroidX>24</centroidX>
			<centroidY>38</centroidY>
		</spatialEntity>
		<spatialEntity spatialType="region" scaleAndSubsystem="Intracellular.APC">
			<clusteredness>1</clusteredness>
			<density>0.4827949673521753</density>
			<area>1</area>
			<perimeter>4</perimeter>
			<distanceFromOrigin>12.1037184369102</distanceFromOrigin>
			<angle>0</angle>
			<triangleMeasure>0</triangleMeasure>
			<rectangleMeasure>0</rectangleMeasure>
			<circleMeasure>0</circleMeasure>
			<centroidX>17</centroidX>
			<centroidY>34</centroidY>
		</spatialEntity>
		<spatialEntity spatialType="region" scaleAndSubsystem="Intracellular.APC">
			<clusteredness>1</clusteredness>
			<density>0.4827949673521753</density>
			<area>1</area>
			<perimeter>4</perimeter>
			<distanceFromOrigin>10.51189802081432</distanceFromOrigin>
			<angle>0</angle>
			<triangleMeasure>0</triangleMeasure>
			<rectangleMeasure>0</rectangleMeasure>
			<circleMeasure>0</circleMeasure>
			<centroidX>16</centroidX>
			<centroidY>26</centroidY>
		</spatialEntity>
		<spatialEntity spatialType="region" scaleAndSubsystem="Intracellular.APC">
			<clusteredness>1</clusteredness>
			<density>0.4827949673521753</density>
			<area>1</area>
			<perimeter>4</perimeter>
			<distanceFromOrigin>22.7705950734714</distanceFromOrigin>
			<angle>0</angle>
			<triangleMeasure>0</triangleMeasure>
			<rectangleMeasure>0</rectangleMeasure>
			<circleMeasure>0</circleMeasure>
			<centroidX>34</centroidX>
			<centroidY>5</centroidY>
		</spatialEntity>
		<numericStateVariable scaleAndSubsystem="Intracellular.APC">
			<name>avgClusterednessRegions</name>
			<value>0.04750492047948373</value>
		</numericStateVariable>
		<numericStateVariable scaleAndSubsystem="Intracellular.CDK1">
			<name>avgClusterednessRegions</name>
			<value>0.04750492047948373</value>
		</numericStateVariable>
		<numericStateVariable scaleAndSubsystem="Intracellular.Plk1">
			<name>avgClusterednessRegions</name>
			<value>0.04750492047948373</value>
		</numericStateVariable>
		<numericStateVariable scaleAndSubsystem="Cellular.Embryo">
			<name>avgClusterednessRegions</name>
			<value>0.04750492047948373</value>
		</numericStateVariable>
		<numericStateVariable scaleAndSubsystem="Intracellular.APC">
			<name>avgDensityRegions</name>
			<value>0.4827949673521753</value>
		</numericStateVariable>
		<numericStateVariable scaleAndSubsystem="Intracellular.CDK1">
			<name>avgDensityRegions</name>
			<value>0.2175282197840074</value>
		</numericStateVariable>
		<numericStateVariable scaleAndSubsystem="Intracellular.Plk1">
			<name>avgDensityRegions</name>
			<value>0.3615406709558823</value>
		</numericStateVariable>
		<numericStateVariable scaleAndSubsystem="Cellular.Embryo">
			<name>avgDensityRegions</name>
			<value>0.5</value>
		</numericStateVariable>
	</timepoint>
	<timepoint value="40">
		<spatialEntity spatialType="region" scaleAndSubsystem="Cellular.Embryo">
			<clusteredness>1</clusteredness>
			<density>0.5</density>
			<area>1</area>
			<perimeter>4</perimeter>
			<distanceFromOrigin>11.76860229593982</distanceFromOrigin>
			<angle>0</angle>
			<triangleMeasure>0</triangleMeasure>
			<rectangleMeasure>0</rectangleMeasure>
			<circleMeasure>0</circleMeasure>
			<centroidX>24</centroidX>
			<centroidY>38</centroidY>
		</spatialEntity>
		<spatialEntity spatialType="region" scaleAndSubsystem="Cellular.Embryo">
			<clusteredness>1</clusteredness>
			<density>0.5</density>
			<area>1</area>
			<perimeter>4</perimeter>
			<distanceFromOrigin>12.1037184369102</distanceFromOrigin>
			<angle>0</angle>
			<triangleMeasure>0</triangleMeasure>
			<rectangleMeasure>0</rectangleMeasure>
			<circleMeasure>0</circleMeasure>
			<centroidX>17</centroidX>
			<centroidY>34</centroidY>
		</spatialEntity>
		<spatialEntity spatialType="region" scaleAndSubsystem="Cellular.Embryo">
			<clusteredness>1</clusteredness>
			<density>0.5</density>
			<area>1</area>
			<perimeter>4</perimeter>
			<distanceFromOrigin>10.51189802081432</distanceFromOrigin>
			<angle>0</angle>
			<triangleMeasure>0</triangleMeasure>
			<rectangleMeasure>0</rectangleMeasure>
			<circleMeasure>0</circleMeasure>
			<centroidX>16</centroidX>
			<centroidY>27</centroidY>
		</spatialEntity>
		<spatialEntity spatialType="region" scaleAndSubsystem="Cellular.Embryo">
			<clusteredness>1</clusteredness>
			<density>0.5</density>
			<area>1</area>
			<perimeter>4</perimeter>
			<distanceFromOrigin>23.71708245126284</distanceFromOrigin>
			<angle>0</angle>
			<triangleMeasure>0</triangleMeasure>
			<rectangleMeasure>0</rectangleMeasure>
			<circleMeasure>0</circleMeasure>
			<centroidX>34</centroidX>
			<centroidY>4</centroidY>
		</spatialEntity>
		<spatialEntity spatialType="region" scaleAndSubsystem="Intracellular.CDK1">
			<clusteredness>1</clusteredness>
			<density>0.1866015565161611</density>
			<area>1</area>
			<perimeter>4</perimeter>
			<distanceFromOrigin>11.76860229593982</distanceFromOrigin>
			<angle>0</angle>
			<triangleMeasure>0</triangleMeasure>
			<rectangleMeasure>0</rectangleMeasure>
			<circleMeasure>0</circleMeasure>
			<centroidX>24</centroidX>
			<centroidY>38</centroidY>
		</spatialEntity>
		<spatialEntity spatialType="region" scaleAndSubsystem="Intracellular.CDK1">
			<clusteredness>1</clusteredness>
			<density>0.1866015565161611</density>
			<area>1</area>
			<perimeter>4</perimeter>
			<distanceFromOrigin>12.1037184369102</distanceFromOrigin>
			<angle>0</angle>
			<triangleMeasure>0</triangleMeasure>
			<rectangleMeasure>0</rectangleMeasure>
			<circleMeasure>0</circleMeasure>
			<centroidX>17</centroidX>
			<centroidY>34</centroidY>
		</spatialEntity>
		<spatialEntity spatialType="region" scaleAndSubsystem="Intracellular.CDK1">
			<clusteredness>1</clusteredness>
			<density>0.1866015565161611</density>
			<area>1</area>
			<perimeter>4</perimeter>
			<distanceFromOrigin>10.51189802081432</distanceFromOrigin>
			<angle>0</angle>
			<triangleMeasure>0</triangleMeasure>
			<rectangleMeasure>0</rectangleMeasure>
			<circleMeasure>0</circleMeasure>
			<centroidX>16</centroidX>
			<centroidY>27</centroidY>
		</spatialEntity>
		<spatialEntity spatialType="region" scaleAndSubsystem="Intracellular.CDK1">
			<clusteredness>1</clusteredness>
			<density>0.1866015565161611</density>
			<area>1</area>
			<perimeter>4</perimeter>
			<distanceFromOrigin>23.71708245126284</distanceFromOrigin>
			<angle>0</angle>
			<triangleMeasure>0</triangleMeasure>
			<rectangleMeasure>0</rectangleMeasure>
			<circleMeasure>0</circleMeasure>
			<centroidX>34</centroidX>
			<centroidY>4</centroidY>
		</spatialEntity>
		<spatialEntity spatialType="region" scaleAndSubsystem="Intracellular.Plk1">
			<clusteredness>1</clusteredness>
			<density>0.2962470559512868</density>
			<area>1</area>
			<perimeter>4</perimeter>
			<distanceFromOrigin>11.76860229593982</distanceFromOrigin>
			<angle>0</angle>
			<triangleMeasure>0</triangleMeasure>
			<rectangleMeasure>0</rectangleMeasure>
			<circleMeasure>0</circleMeasure>
			<centroidX>24</centroidX>
			<centroidY>38</centroidY>
		</spatialEntity>
		<spatialEntity spatialType="region" scaleAndSubsystem="Intracellular.Plk1">
			<clusteredness>1</clusteredness>
			<density>0.2962470559512868</density>
			<area>1</area>
			<perimeter>4</perimeter>
			<distanceFromOrigin>12.1037184369102</distanceFromOrigin>
			<angle>0</angle>
			<triangleMeasure>0</triangleMeasure>
			<rectangleMeasure>0</rectangleMeasure>
			<circleMeasure>0</circleMeasure>
			<centroidX>17</centroidX>
			<centroidY>34</centroidY>
		</spatialEntity>
		<spatialEntity spatialType="region" scaleAndSubsystem="Intracellular.Plk1">
			<clusteredness>1</clusteredness>
			<density>0.2962470559512868</density>
			<area>1</area>
			<perimeter>4</perimeter>
			<distanceFromOrigin>10.51189802081432</distanceFromOrigin>
			<angle>0</angle>
			<triangleMeasure>0</triangleMeasure>
			<rectangleMeasure>0</rectangleMeasure>
			<circleMeasure>0</circleMeasure>
			<centroidX>16</centroidX>
			<centroidY>27</centroidY>
		</spatialEntity>
		<spatialEntity spatialType="region" scaleAndSubsystem="Intracellular.Plk1">
			<clusteredness>1</clusteredness>
			<density>0.2962470559512868</density>
			<area>1</area>
			<perimeter>4</perimeter>
			<distanceFromOrigin>23.71708245126284</distanceFromOrigin>
			<angle>0</angle>
			<triangleMeasure>0</triangleMeasure>
			<rectangleMeasure>0</rectangleMeasure>
			<circleMeasure>0</circleMeasure>
			<centroidX>34</centroidX>
			<centroidY>4</centroidY>
		</spatialEntity>
		<spatialEntity spatialType="region" scaleAndSubsystem="Intracellular.APC">
			<clusteredness>1</clusteredness>
			<density>0.4112956626742494</density>
			<area>1</area>
			<perimeter>4</perimeter>
			<distanceFromOrigin>11.76860229593982</distanceFromOrigin>
			<angle>0</angle>
			<triangleMeasure>0</triangleMeasure>
			<rectangleMeasure>0</rectangleMeasure>
			<circleMeasure>0</circleMeasure>
			<centroidX>24</centroidX>
			<centroidY>38</centroidY>
		</spatialEntity>
		<spatialEntity spatialType="region" scaleAndSubsystem="Intracellular.APC">
			<clusteredness>1</clusteredness>
			<density>0.4112956626742494</density>
			<area>1</area>
			<perimeter>4</perimeter>
			<distanceFromOrigin>12.1037184369102</distanceFromOrigin>
			<angle>0</angle>
			<triangleMeasure>0</triangleMeasure>
			<rectangleMeasure>0</rectangleMeasure>
			<circleMeasure>0</circleMeasure>
			<centroidX>17</centroidX>
			<centroidY>34</centroidY>
		</spatialEntity>
		<spatialEntity spatialType="region" scaleAndSubsystem="Intracellular.APC">
			<clusteredness>1</clusteredness>
			<density>0.4112956626742494</density>
			<area>1</area>
			<perimeter>4</perimeter>
			<distanceFromOrigin>10.51189802081432</distanceFromOrigin>
			<angle>0</angle>
			<triangleMeasure>0</triangleMeasure>
			<rectangleMeasure>0</rectangleMeasure>
			<circleMeasure>0</circleMeasure>
			<centroidX>16</centroidX>
			<centroidY>27</centroidY>
		</spatialEntity>
		<spatialEntity spatialType="region" scaleAndSubsystem="Intracellular.APC">
			<clusteredness>1</clusteredness>
			<density>0.4112956626742494</density>
			<area>1</area>
			<perimeter>4</perimeter>
			<distanceFromOrigin>23.71708245126284</distanceFromOrigin>
			<angle>0</angle>
			<triangleMeasure>0</triangleMeasure>
			<rectangleMeasure>0</rectangleMeasure>
			<circleMeasure>0</circleMeasure>
			<centroidX>34</centroidX>
			<centroidY>4</centroidY>
		</spatialEntity>
		<numericStateVariable scaleAndSubsystem="Intracellular.APC">
			<name>avgClusterednessRegions</name>
			<value>0.04692525056651141</value>
		</numericStateVariable>
		<numericStateVariable scaleAndSubsystem="Intracellular.CDK1">
			<name>avgClusterednessRegions</name>
			<value>0.04692525056651141</value>
		</numericStateVariable>
		<numericStateVariable scaleAndSubsystem="Intracellular.Plk1">
			<name>avgClusterednessRegions</name>
			<value>0.04692525056651141</value>
		</numericStateVariable>
		<numericStateVariable scaleAndSubsystem="Cellular.Embryo">
			<name>avgClusterednessRegions</name>
			<value>0.04692525056651141</value>
		</numericStateVariable>
		<numericStateVariable scaleAndSubsystem="Intracellular.APC">
			<name>avgDensityRegions</name>
			<value>0.4112956626742494</value>
		</numericStateVariable>
		<numericStateVariable scaleAndSubsystem="Intracellular.CDK1">
			<name>avgDensityRegions</name>
			<value>0.1866015565161611</value>
		</numericStateVariable>
		<numericStateVariable scaleAndSubsystem="Intracellular.Plk1">
			<name>avgDensityRegions</name>
			<value>0.2962470559512868</value>
		</numericStateVariable>
		<numericStateVariable scaleAndSubsystem="Cellular.Embryo">
			<name>avgDensityRegions</name>
			<value>0.5</value>
		</numericStateVariable>
	</timepoint>
	<timepoint value="41">
		<spatialEntity spatialType="region" scaleAndSubsystem="Cellular.Embryo">
			<clusteredness>1</clusteredness>
			<density>0.5</density>
			<area>1</area>
			<perimeter>4</perimeter>
			<distanceFromOrigin>11.76860229593982</distanceFromOrigin>
			<angle>0</angle>
			<triangleMeasure>0</triangleMeasure>
			<rectangleMeasure>0</rectangleMeasure>
			<circleMeasure>0</circleMeasure>
			<centroidX>24</centroidX>
			<centroidY>38</centroidY>
		</spatialEntity>
		<spatialEntity spatialType="region" scaleAndSubsystem="Cellular.Embryo">
			<clusteredness>1</clusteredness>
			<density>0.5</density>
			<area>1</area>
			<perimeter>4</perimeter>
			<distanceFromOrigin>12.90348790056394</distanceFromOrigin>
			<angle>0</angle>
			<triangleMeasure>0</triangleMeasure>
			<rectangleMeasure>0</rectangleMeasure>
			<circleMeasure>0</circleMeasure>
			<centroidX>16</centroidX>
			<centroidY>34</centroidY>
		</spatialEntity>
		<spatialEntity spatialType="region" scaleAndSubsystem="Cellular.Embryo">
			<clusteredness>1</clusteredness>
			<density>0.5</density>
			<area>1</area>
			<perimeter>4</perimeter>
			<distanceFromOrigin>10.51189802081432</distanceFromOrigin>
			<angle>0</angle>
			<triangleMeasure>0</triangleMeasure>
			<rectangleMeasure>0</rectangleMeasure>
			<circleMeasure>0</circleMeasure>
			<centroidX>16</centroidX>
			<centroidY>27</centroidY>
		</spatialEntity>
		<spatialEntity spatialType="region" scaleAndSubsystem="Cellular.Embryo">
			<clusteredness>1</clusteredness>
			<density>0.5</density>
			<area>1</area>
			<perimeter>4</perimeter>
			<distanceFromOrigin>23.71708245126284</distanceFromOrigin>
			<angle>0</angle>
			<triangleMeasure>0</triangleMeasure>
			<rectangleMeasure>0</rectangleMeasure>
			<circleMeasure>0</circleMeasure>
			<centroidX>34</centroidX>
			<centroidY>4</centroidY>
		</spatialEntity>
		<spatialEntity spatialType="region" scaleAndSubsystem="Intracellular.CDK1">
			<clusteredness>1</clusteredness>
			<density>0.1887384302475873</density>
			<area>1</area>
			<perimeter>4</perimeter>
			<distanceFromOrigin>11.76860229593982</distanceFromOrigin>
			<angle>0</angle>
			<triangleMeasure>0</triangleMeasure>
			<rectangleMeasure>0</rectangleMeasure>
			<circleMeasure>0</circleMeasure>
			<centroidX>24</centroidX>
			<centroidY>38</centroidY>
		</spatialEntity>
		<spatialEntity spatialType="region" scaleAndSubsystem="Intracellular.CDK1">
			<clusteredness>1</clusteredness>
			<density>0.1887384302475873</density>
			<area>1</area>
			<perimeter>4</perimeter>
			<distanceFromOrigin>12.90348790056394</distanceFromOrigin>
			<angle>0</angle>
			<triangleMeasure>0</triangleMeasure>
			<rectangleMeasure>0</rectangleMeasure>
			<circleMeasure>0</circleMeasure>
			<centroidX>16</centroidX>
			<centroidY>34</centroidY>
		</spatialEntity>
		<spatialEntity spatialType="region" scaleAndSubsystem="Intracellular.CDK1">
			<clusteredness>1</clusteredness>
			<density>0.1887384302475873</density>
			<area>1</area>
			<perimeter>4</perimeter>
			<distanceFromOrigin>10.51189802081432</distanceFromOrigin>
			<angle>0</angle>
			<triangleMeasure>0</triangleMeasure>
			<rectangleMeasure>0</rectangleMeasure>
			<circleMeasure>0</circleMeasure>
			<centroidX>16</centroidX>
			<centroidY>27</centroidY>
		</spatialEntity>
		<spatialEntity spatialType="region" scaleAndSubsystem="Intracellular.CDK1">
			<clusteredness>1</clusteredness>
			<density>0.1887384302475873</density>
			<area>1</area>
			<perimeter>4</perimeter>
			<distanceFromOrigin>23.71708245126284</distanceFromOrigin>
			<angle>0</angle>
			<triangleMeasure>0</triangleMeasure>
			<rectangleMeasure>0</rectangleMeasure>
			<circleMeasure>0</circleMeasure>
			<centroidX>34</centroidX>
			<centroidY>4</centroidY>
		</spatialEntity>
		<spatialEntity spatialType="region" scaleAndSubsystem="Intracellular.Plk1">
			<clusteredness>1</clusteredness>
			<density>0.242700943292356</density>
			<area>1</area>
			<perimeter>4</perimeter>
			<distanceFromOrigin>11.76860229593982</distanceFromOrigin>
			<angle>0</angle>
			<triangleMeasure>0</triangleMeasure>
			<rectangleMeasure>0</rectangleMeasure>
			<circleMeasure>0</circleMeasure>
			<centroidX>24</centroidX>
			<centroidY>38</centroidY>
		</spatialEntity>
		<spatialEntity spatialType="region" scaleAndSubsystem="Intracellular.Plk1">
			<clusteredness>1</clusteredness>
			<density>0.242700943292356</density>
			<area>1</area>
			<perimeter>4</perimeter>
			<distanceFromOrigin>12.90348790056394</distanceFromOrigin>
			<angle>0</angle>
			<triangleMeasure>0</triangleMeasure>
			<rectangleMeasure>0</rectangleMeasure>
			<circleMeasure>0</circleMeasure>
			<centroidX>16</centroidX>
			<centroidY>34</centroidY>
		</spatialEntity>
		<spatialEntity spatialType="region" scaleAndSubsystem="Intracellular.Plk1">
			<clusteredness>1</clusteredness>
			<density>0.242700943292356</density>
			<area>1</area>
			<perimeter>4</perimeter>
			<distanceFromOrigin>10.51189802081432</distanceFromOrigin>
			<angle>0</angle>
			<triangleMeasure>0</triangleMeasure>
			<rectangleMeasure>0</rectangleMeasure>
			<circleMeasure>0</circleMeasure>
			<centroidX>16</centroidX>
			<centroidY>27</centroidY>
		</spatialEntity>
		<spatialEntity spatialType="region" scaleAndSubsystem="Intracellular.Plk1">
			<clusteredness>1</clusteredness>
			<density>0.242700943292356</density>
			<area>1</area>
			<perimeter>4</perimeter>
			<distanceFromOrigin>23.71708245126284</distanceFromOrigin>
			<angle>0</angle>
			<triangleMeasure>0</triangleMeasure>
			<rectangleMeasure>0</rectangleMeasure>
			<circleMeasure>0</circleMeasure>
			<centroidX>34</centroidX>
			<centroidY>4</centroidY>
		</spatialEntity>
		<spatialEntity spatialType="region" scaleAndSubsystem="Intracellular.APC">
			<clusteredness>1</clusteredness>
			<density>0.3407148772594976</density>
			<area>1</area>
			<perimeter>4</perimeter>
			<distanceFromOrigin>11.76860229593982</distanceFromOrigin>
			<angle>0</angle>
			<triangleMeasure>0</triangleMeasure>
			<rectangleMeasure>0</rectangleMeasure>
			<circleMeasure>0</circleMeasure>
			<centroidX>24</centroidX>
			<centroidY>38</centroidY>
		</spatialEntity>
		<spatialEntity spatialType="region" scaleAndSubsystem="Intracellular.APC">
			<clusteredness>1</clusteredness>
			<density>0.3407148772594976</density>
			<area>1</area>
			<perimeter>4</perimeter>
			<distanceFromOrigin>12.90348790056394</distanceFromOrigin>
			<angle>0</angle>
			<triangleMeasure>0</triangleMeasure>
			<rectangleMeasure>0</rectangleMeasure>
			<circleMeasure>0</circleMeasure>
			<centroidX>16</centroidX>
			<centroidY>34</centroidY>
		</spatialEntity>
		<spatialEntity spatialType="region" scaleAndSubsystem="Intracellular.APC">
			<clusteredness>1</clusteredness>
			<density>0.3407148772594976</density>
			<area>1</area>
			<perimeter>4</perimeter>
			<distanceFromOrigin>10.51189802081432</distanceFromOrigin>
			<angle>0</angle>
			<triangleMeasure>0</triangleMeasure>
			<rectangleMeasure>0</rectangleMeasure>
			<circleMeasure>0</circleMeasure>
			<centroidX>16</centroidX>
			<centroidY>27</centroidY>
		</spatialEntity>
		<spatialEntity spatialType="region" scaleAndSubsystem="Intracellular.APC">
			<clusteredness>1</clusteredness>
			<density>0.3407148772594976</density>
			<area>1</area>
			<perimeter>4</perimeter>
			<distanceFromOrigin>23.71708245126284</distanceFromOrigin>
			<angle>0</angle>
			<triangleMeasure>0</triangleMeasure>
			<rectangleMeasure>0</rectangleMeasure>
			<circleMeasure>0</circleMeasure>
			<centroidX>34</centroidX>
			<centroidY>4</centroidY>
		</spatialEntity>
		<numericStateVariable scaleAndSubsystem="Intracellular.APC">
			<name>avgClusterednessRegions</name>
			<value>0.04644764256563191</value>
		</numericStateVariable>
		<numericStateVariable scaleAndSubsystem="Intracellular.CDK1">
			<name>avgClusterednessRegions</name>
			<value>0.04644764256563191</value>
		</numericStateVariable>
		<numericStateVariable scaleAndSubsystem="Intracellular.Plk1">
			<name>avgClusterednessRegions</name>
			<value>0.04644764256563191</value>
		</numericStateVariable>
		<numericStateVariable scaleAndSubsystem="Cellular.Embryo">
			<name>avgClusterednessRegions</name>
			<value>0.04644764256563191</value>
		</numericStateVariable>
		<numericStateVariable scaleAndSubsystem="Intracellular.APC">
			<name>avgDensityRegions</name>
			<value>0.3407148772594976</value>
		</numericStateVariable>
		<numericStateVariable scaleAndSubsystem="Intracellular.CDK1">
			<name>avgDensityRegions</name>
			<value>0.1887384302475873</value>
		</numericStateVariable>
		<numericStateVariable scaleAndSubsystem="Intracellular.Plk1">
			<name>avgDensityRegions</name>
			<value>0.242700943292356</value>
		</numericStateVariable>
		<numericStateVariable scaleAndSubsystem="Cellular.Embryo">
			<name>avgDensityRegions</name>
			<value>0.5</value>
		</numericStateVariable>
	</timepoint>
	<timepoint value="42">
		<spatialEntity spatialType="region" scaleAndSubsystem="Cellular.Embryo">
			<clusteredness>1</clusteredness>
			<density>0.5</density>
			<area>1</area>
			<perimeter>4</perimeter>
			<distanceFromOrigin>11.76860229593982</distanceFromOrigin>
			<angle>0</angle>
			<triangleMeasure>0</triangleMeasure>
			<rectangleMeasure>0</rectangleMeasure>
			<circleMeasure>0</circleMeasure>
			<centroidX>24</centroidX>
			<centroidY>38</centroidY>
		</spatialEntity>
		<spatialEntity spatialType="region" scaleAndSubsystem="Cellular.Embryo">
			<clusteredness>1</clusteredness>
			<density>0.5</density>
			<area>1</area>
			<perimeter>4</perimeter>
			<distanceFromOrigin>12.90348790056394</distanceFromOrigin>
			<angle>0</angle>
			<triangleMeasure>0</triangleMeasure>
			<rectangleMeasure>0</rectangleMeasure>
			<circleMeasure>0</circleMeasure>
			<centroidX>16</centroidX>
			<centroidY>34</centroidY>
		</spatialEntity>
		<spatialEntity spatialType="region" scaleAndSubsystem="Cellular.Embryo">
			<clusteredness>1</clusteredness>
			<density>0.5</density>
			<area>1</area>
			<perimeter>4</perimeter>
			<distanceFromOrigin>10.51189802081432</distanceFromOrigin>
			<angle>0</angle>
			<triangleMeasure>0</triangleMeasure>
			<rectangleMeasure>0</rectangleMeasure>
			<circleMeasure>0</circleMeasure>
			<centroidX>16</centroidX>
			<centroidY>27</centroidY>
		</spatialEntity>
		<spatialEntity spatialType="region" scaleAndSubsystem="Cellular.Embryo">
			<clusteredness>1</clusteredness>
			<density>0.5</density>
			<area>1</area>
			<perimeter>4</perimeter>
			<distanceFromOrigin>24.66779276708802</distanceFromOrigin>
			<angle>0</angle>
			<triangleMeasure>0</triangleMeasure>
			<rectangleMeasure>0</rectangleMeasure>
			<circleMeasure>0</circleMeasure>
			<centroidX>34</centroidX>
			<centroidY>3</centroidY>
		</spatialEntity>
		<spatialEntity spatialType="region" scaleAndSubsystem="Intracellular.CDK1">
			<clusteredness>1</clusteredness>
			<density>0.2037780312930836</density>
			<area>1</area>
			<perimeter>4</perimeter>
			<distanceFromOrigin>11.76860229593982</distanceFromOrigin>
			<angle>0</angle>
			<triangleMeasure>0</triangleMeasure>
			<rectangleMeasure>0</rectangleMeasure>
			<circleMeasure>0</circleMeasure>
			<centroidX>24</centroidX>
			<centroidY>38</centroidY>
		</spatialEntity>
		<spatialEntity spatialType="region" scaleAndSubsystem="Intracellular.CDK1">
			<clusteredness>1</clusteredness>
			<density>0.2037780312930836</density>
			<area>1</area>
			<perimeter>4</perimeter>
			<distanceFromOrigin>12.90348790056394</distanceFromOrigin>
			<angle>0</angle>
			<triangleMeasure>0</triangleMeasure>
			<rectangleMeasure>0</rectangleMeasure>
			<circleMeasure>0</circleMeasure>
			<centroidX>16</centroidX>
			<centroidY>34</centroidY>
		</spatialEntity>
		<spatialEntity spatialType="region" scaleAndSubsystem="Intracellular.CDK1">
			<clusteredness>1</clusteredness>
			<density>0.2037780312930836</density>
			<area>1</area>
			<perimeter>4</perimeter>
			<distanceFromOrigin>10.51189802081432</distanceFromOrigin>
			<angle>0</angle>
			<triangleMeasure>0</triangleMeasure>
			<rectangleMeasure>0</rectangleMeasure>
			<circleMeasure>0</circleMeasure>
			<centroidX>16</centroidX>
			<centroidY>27</centroidY>
		</spatialEntity>
		<spatialEntity spatialType="region" scaleAndSubsystem="Intracellular.CDK1">
			<clusteredness>1</clusteredness>
			<density>0.2037780312930836</density>
			<area>1</area>
			<perimeter>4</perimeter>
			<distanceFromOrigin>24.66779276708802</distanceFromOrigin>
			<angle>0</angle>
			<triangleMeasure>0</triangleMeasure>
			<rectangleMeasure>0</rectangleMeasure>
			<circleMeasure>0</circleMeasure>
			<centroidX>34</centroidX>
			<centroidY>3</centroidY>
		</spatialEntity>
		<spatialEntity spatialType="region" scaleAndSubsystem="Intracellular.Plk1">
			<clusteredness>1</clusteredness>
			<density>0.1989632251215916</density>
			<area>1</area>
			<perimeter>4</perimeter>
			<distanceFromOrigin>11.76860229593982</distanceFromOrigin>
			<angle>0</angle>
			<triangleMeasure>0</triangleMeasure>
			<rectangleMeasure>0</rectangleMeasure>
			<circleMeasure>0</circleMeasure>
			<centroidX>24</centroidX>
			<centroidY>38</centroidY>
		</spatialEntity>
		<spatialEntity spatialType="region" scaleAndSubsystem="Intracellular.Plk1">
			<clusteredness>1</clusteredness>
			<density>0.1989632251215916</density>
			<area>1</area>
			<perimeter>4</perimeter>
			<distanceFromOrigin>12.90348790056394</distanceFromOrigin>
			<angle>0</angle>
			<triangleMeasure>0</triangleMeasure>
			<rectangleMeasure>0</rectangleMeasure>
			<circleMeasure>0</circleMeasure>
			<centroidX>16</centroidX>
			<centroidY>34</centroidY>
		</spatialEntity>
		<spatialEntity spatialType="region" scaleAndSubsystem="Intracellular.Plk1">
			<clusteredness>1</clusteredness>
			<density>0.1989632251215916</density>
			<area>1</area>
			<perimeter>4</perimeter>
			<distanceFromOrigin>10.51189802081432</distanceFromOrigin>
			<angle>0</angle>
			<triangleMeasure>0</triangleMeasure>
			<rectangleMeasure>0</rectangleMeasure>
			<circleMeasure>0</circleMeasure>
			<centroidX>16</centroidX>
			<centroidY>27</centroidY>
		</spatialEntity>
		<spatialEntity spatialType="region" scaleAndSubsystem="Intracellular.Plk1">
			<clusteredness>1</clusteredness>
			<density>0.1989632251215916</density>
			<area>1</area>
			<perimeter>4</perimeter>
			<distanceFromOrigin>24.66779276708802</distanceFromOrigin>
			<angle>0</angle>
			<triangleMeasure>0</triangleMeasure>
			<rectangleMeasure>0</rectangleMeasure>
			<circleMeasure>0</circleMeasure>
			<centroidX>34</centroidX>
			<centroidY>3</centroidY>
		</spatialEntity>
		<spatialEntity spatialType="region" scaleAndSubsystem="Intracellular.APC">
			<clusteredness>1</clusteredness>
			<density>0.2798724305395986</density>
			<area>1</area>
			<perimeter>4</perimeter>
			<distanceFromOrigin>11.76860229593982</distanceFromOrigin>
			<angle>0</angle>
			<triangleMeasure>0</triangleMeasure>
			<rectangleMeasure>0</rectangleMeasure>
			<circleMeasure>0</circleMeasure>
			<centroidX>24</centroidX>
			<centroidY>38</centroidY>
		</spatialEntity>
		<spatialEntity spatialType="region" scaleAndSubsystem="Intracellular.APC">
			<clusteredness>1</clusteredness>
			<density>0.2798724305395986</density>
			<area>1</area>
			<perimeter>4</perimeter>
			<distanceFromOrigin>12.90348790056394</distanceFromOrigin>
			<angle>0</angle>
			<triangleMeasure>0</triangleMeasure>
			<rectangleMeasure>0</rectangleMeasure>
			<circleMeasure>0</circleMeasure>
			<centroidX>16</centroidX>
			<centroidY>34</centroidY>
		</spatialEntity>
		<spatialEntity spatialType="region" scaleAndSubsystem="Intracellular.APC">
			<clusteredness>1</clusteredness>
			<density>0.2798724305395986</density>
			<area>1</area>
			<perimeter>4</perimeter>
			<distanceFromOrigin>10.51189802081432</distanceFromOrigin>
			<angle>0</angle>
			<triangleMeasure>0</triangleMeasure>
			<rectangleMeasure>0</rectangleMeasure>
			<circleMeasure>0</circleMeasure>
			<centroidX>16</centroidX>
			<centroidY>27</centroidY>
		</spatialEntity>
		<spatialEntity spatialType="region" scaleAndSubsystem="Intracellular.APC">
			<clusteredness>1</clusteredness>
			<density>0.2798724305395986</density>
			<area>1</area>
			<perimeter>4</perimeter>
			<distanceFromOrigin>24.66779276708802</distanceFromOrigin>
			<angle>0</angle>
			<triangleMeasure>0</triangleMeasure>
			<rectangleMeasure>0</rectangleMeasure>
			<circleMeasure>0</circleMeasure>
			<centroidX>34</centroidX>
			<centroidY>3</centroidY>
		</spatialEntity>
		<numericStateVariable scaleAndSubsystem="Intracellular.APC">
			<name>avgClusterednessRegions</name>
			<value>0.04552587328102002</value>
		</numericStateVariable>
		<numericStateVariable scaleAndSubsystem="Intracellular.CDK1">
			<name>avgClusterednessRegions</name>
			<value>0.04552587328102002</value>
		</numericStateVariable>
		<numericStateVariable scaleAndSubsystem="Intracellular.Plk1">
			<name>avgClusterednessRegions</name>
			<value>0.04552587328102002</value>
		</numericStateVariable>
		<numericStateVariable scaleAndSubsystem="Cellular.Embryo">
			<name>avgClusterednessRegions</name>
			<value>0.04552587328102002</value>
		</numericStateVariable>
		<numericStateVariable scaleAndSubsystem="Intracellular.APC">
			<name>avgDensityRegions</name>
			<value>0.2798724305395986</value>
		</numericStateVariable>
		<numericStateVariable scaleAndSubsystem="Intracellular.CDK1">
			<name>avgDensityRegions</name>
			<value>0.2037780312930836</value>
		</numericStateVariable>
		<numericStateVariable scaleAndSubsystem="Intracellular.Plk1">
			<name>avgDensityRegions</name>
			<value>0.1989632251215916</value>
		</numericStateVariable>
		<numericStateVariable scaleAndSubsystem="Cellular.Embryo">
			<name>avgDensityRegions</name>
			<value>0.5</value>
		</numericStateVariable>
	</timepoint>
	<timepoint value="43">
		<spatialEntity spatialType="region" scaleAndSubsystem="Cellular.Embryo">
			<clusteredness>1</clusteredness>
			<density>0.5</density>
			<area>1</area>
			<perimeter>4</perimeter>
			<distanceFromOrigin>12.74754878398196</distanceFromOrigin>
			<angle>0</angle>
			<triangleMeasure>0</triangleMeasure>
			<rectangleMeasure>0</rectangleMeasure>
			<circleMeasure>0</circleMeasure>
			<centroidX>24</centroidX>
			<centroidY>39</centroidY>
		</spatialEntity>
		<spatialEntity spatialType="region" scaleAndSubsystem="Cellular.Embryo">
			<clusteredness>1</clusteredness>
			<density>0.5</density>
			<area>1</area>
			<perimeter>4</perimeter>
			<distanceFromOrigin>12.1037184369102</distanceFromOrigin>
			<angle>0</angle>
			<triangleMeasure>0</triangleMeasure>
			<rectangleMeasure>0</rectangleMeasure>
			<circleMeasure>0</circleMeasure>
			<centroidX>17</centroidX>
			<centroidY>34</centroidY>
		</spatialEntity>
		<spatialEntity spatialType="region" scaleAndSubsystem="Cellular.Embryo">
			<clusteredness>1</clusteredness>
			<density>0.5</density>
			<area>1</area>
			<perimeter>4</perimeter>
			<distanceFromOrigin>10.51189802081432</distanceFromOrigin>
			<angle>0</angle>
			<triangleMeasure>0</triangleMeasure>
			<rectangleMeasure>0</rectangleMeasure>
			<circleMeasure>0</circleMeasure>
			<centroidX>16</centroidX>
			<centroidY>27</centroidY>
		</spatialEntity>
		<spatialEntity spatialType="region" scaleAndSubsystem="Cellular.Embryo">
			<clusteredness>1</clusteredness>
			<density>0.5</density>
			<area>1</area>
			<perimeter>4</perimeter>
			<distanceFromOrigin>24.66779276708802</distanceFromOrigin>
			<angle>0</angle>
			<triangleMeasure>0</triangleMeasure>
			<rectangleMeasure>0</rectangleMeasure>
			<circleMeasure>0</circleMeasure>
			<centroidX>34</centroidX>
			<centroidY>3</centroidY>
		</spatialEntity>
		<spatialEntity spatialType="region" scaleAndSubsystem="Intracellular.CDK1">
			<clusteredness>1</clusteredness>
			<density>0.2223193299536612</density>
			<area>1</area>
			<perimeter>4</perimeter>
			<distanceFromOrigin>12.74754878398196</distanceFromOrigin>
			<angle>0</angle>
			<triangleMeasure>0</triangleMeasure>
			<rectangleMeasure>0</rectangleMeasure>
			<circleMeasure>0</circleMeasure>
			<centroidX>24</centroidX>
			<centroidY>39</centroidY>
		</spatialEntity>
		<spatialEntity spatialType="region" scaleAndSubsystem="Intracellular.CDK1">
			<clusteredness>1</clusteredness>
			<density>0.2223193299536612</density>
			<area>1</area>
			<perimeter>4</perimeter>
			<distanceFromOrigin>12.1037184369102</distanceFromOrigin>
			<angle>0</angle>
			<triangleMeasure>0</triangleMeasure>
			<rectangleMeasure>0</rectangleMeasure>
			<circleMeasure>0</circleMeasure>
			<centroidX>17</centroidX>
			<centroidY>34</centroidY>
		</spatialEntity>
		<spatialEntity spatialType="region" scaleAndSubsystem="Intracellular.CDK1">
			<clusteredness>1</clusteredness>
			<density>0.2223193299536612</density>
			<area>1</area>
			<perimeter>4</perimeter>
			<distanceFromOrigin>10.51189802081432</distanceFromOrigin>
			<angle>0</angle>
			<triangleMeasure>0</triangleMeasure>
			<rectangleMeasure>0</rectangleMeasure>
			<circleMeasure>0</circleMeasure>
			<centroidX>16</centroidX>
			<centroidY>27</centroidY>
		</spatialEntity>
		<spatialEntity spatialType="region" scaleAndSubsystem="Intracellular.CDK1">
			<clusteredness>1</clusteredness>
			<density>0.2223193299536612</density>
			<area>1</area>
			<perimeter>4</perimeter>
			<distanceFromOrigin>24.66779276708802</distanceFromOrigin>
			<angle>0</angle>
			<triangleMeasure>0</triangleMeasure>
			<rectangleMeasure>0</rectangleMeasure>
			<circleMeasure>0</circleMeasure>
			<centroidX>34</centroidX>
			<centroidY>3</centroidY>
		</spatialEntity>
		<spatialEntity spatialType="region" scaleAndSubsystem="Intracellular.Plk1">
			<clusteredness>1</clusteredness>
			<density>0.1634315041934743</density>
			<area>1</area>
			<perimeter>4</perimeter>
			<distanceFromOrigin>12.74754878398196</distanceFromOrigin>
			<angle>0</angle>
			<triangleMeasure>0</triangleMeasure>
			<rectangleMeasure>0</rectangleMeasure>
			<circleMeasure>0</circleMeasure>
			<centroidX>24</centroidX>
			<centroidY>39</centroidY>
		</spatialEntity>
		<spatialEntity spatialType="region" scaleAndSubsystem="Intracellular.Plk1">
			<clusteredness>1</clusteredness>
			<density>0.1634315041934743</density>
			<area>1</area>
			<perimeter>4</perimeter>
			<distanceFromOrigin>12.1037184369102</distanceFromOrigin>
			<angle>0</angle>
			<triangleMeasure>0</triangleMeasure>
			<rectangleMeasure>0</rectangleMeasure>
			<circleMeasure>0</circleMeasure>
			<centroidX>17</centroidX>
			<centroidY>34</centroidY>
		</spatialEntity>
		<spatialEntity spatialType="region" scaleAndSubsystem="Intracellular.Plk1">
			<clusteredness>1</clusteredness>
			<density>0.1634315041934743</density>
			<area>1</area>
			<perimeter>4</perimeter>
			<distanceFromOrigin>10.51189802081432</distanceFromOrigin>
			<angle>0</angle>
			<triangleMeasure>0</triangleMeasure>
			<rectangleMeasure>0</rectangleMeasure>
			<circleMeasure>0</circleMeasure>
			<centroidX>16</centroidX>
			<centroidY>27</centroidY>
		</spatialEntity>
		<spatialEntity spatialType="region" scaleAndSubsystem="Intracellular.Plk1">
			<clusteredness>1</clusteredness>
			<density>0.1634315041934743</density>
			<area>1</area>
			<perimeter>4</perimeter>
			<distanceFromOrigin>24.66779276708802</distanceFromOrigin>
			<angle>0</angle>
			<triangleMeasure>0</triangleMeasure>
			<rectangleMeasure>0</rectangleMeasure>
			<circleMeasure>0</circleMeasure>
			<centroidX>34</centroidX>
			<centroidY>3</centroidY>
		</spatialEntity>
		<spatialEntity spatialType="region" scaleAndSubsystem="Intracellular.APC">
			<clusteredness>1</clusteredness>
			<density>0.2293464810240503</density>
			<area>1</area>
			<perimeter>4</perimeter>
			<distanceFromOrigin>12.74754878398196</distanceFromOrigin>
			<angle>0</angle>
			<triangleMeasure>0</triangleMeasure>
			<rectangleMeasure>0</rectangleMeasure>
			<circleMeasure>0</circleMeasure>
			<centroidX>24</centroidX>
			<centroidY>39</centroidY>
		</spatialEntity>
		<spatialEntity spatialType="region" scaleAndSubsystem="Intracellular.APC">
			<clusteredness>1</clusteredness>
			<density>0.2293464810240503</density>
			<area>1</area>
			<perimeter>4</perimeter>
			<distanceFromOrigin>12.1037184369102</distanceFromOrigin>
			<angle>0</angle>
			<triangleMeasure>0</triangleMeasure>
			<rectangleMeasure>0</rectangleMeasure>
			<circleMeasure>0</circleMeasure>
			<centroidX>17</centroidX>
			<centroidY>34</centroidY>
		</spatialEntity>
		<spatialEntity spatialType="region" scaleAndSubsystem="Intracellular.APC">
			<clusteredness>1</clusteredness>
			<density>0.2293464810240503</density>
			<area>1</area>
			<perimeter>4</perimeter>
			<distanceFromOrigin>10.51189802081432</distanceFromOrigin>
			<angle>0</angle>
			<triangleMeasure>0</triangleMeasure>
			<rectangleMeasure>0</rectangleMeasure>
			<circleMeasure>0</circleMeasure>
			<centroidX>16</centroidX>
			<centroidY>27</centroidY>
		</spatialEntity>
		<spatialEntity spatialType="region" scaleAndSubsystem="Intracellular.APC">
			<clusteredness>1</clusteredness>
			<density>0.2293464810240503</density>
			<area>1</area>
			<perimeter>4</perimeter>
			<distanceFromOrigin>24.66779276708802</distanceFromOrigin>
			<angle>0</angle>
			<triangleMeasure>0</triangleMeasure>
			<rectangleMeasure>0</rectangleMeasure>
			<circleMeasure>0</circleMeasure>
			<centroidX>34</centroidX>
			<centroidY>3</centroidY>
		</spatialEntity>
		<numericStateVariable scaleAndSubsystem="Intracellular.APC">
			<name>avgClusterednessRegions</name>
			<value>0.0451759533502693</value>
		</numericStateVariable>
		<numericStateVariable scaleAndSubsystem="Intracellular.CDK1">
			<name>avgClusterednessRegions</name>
			<value>0.0451759533502693</value>
		</numericStateVariable>
		<numericStateVariable scaleAndSubsystem="Intracellular.Plk1">
			<name>avgClusterednessRegions</name>
			<value>0.0451759533502693</value>
		</numericStateVariable>
		<numericStateVariable scaleAndSubsystem="Cellular.Embryo">
			<name>avgClusterednessRegions</name>
			<value>0.0451759533502693</value>
		</numericStateVariable>
		<numericStateVariable scaleAndSubsystem="Intracellular.APC">
			<name>avgDensityRegions</name>
			<value>0.2293464810240503</value>
		</numericStateVariable>
		<numericStateVariable scaleAndSubsystem="Intracellular.CDK1">
			<name>avgDensityRegions</name>
			<value>0.2223193299536612</value>
		</numericStateVariable>
		<numericStateVariable scaleAndSubsystem="Intracellular.Plk1">
			<name>avgDensityRegions</name>
			<value>0.1634315041934743</value>
		</numericStateVariable>
		<numericStateVariable scaleAndSubsystem="Cellular.Embryo">
			<name>avgDensityRegions</name>
			<value>0.5</value>
		</numericStateVariable>
	</timepoint>
	<timepoint value="44">
		<spatialEntity spatialType="region" scaleAndSubsystem="Cellular.Embryo">
			<clusteredness>1</clusteredness>
			<density>0.5</density>
			<area>1</area>
			<perimeter>4</perimeter>
			<distanceFromOrigin>12.74754878398196</distanceFromOrigin>
			<angle>0</angle>
			<triangleMeasure>0</triangleMeasure>
			<rectangleMeasure>0</rectangleMeasure>
			<circleMeasure>0</circleMeasure>
			<centroidX>24</centroidX>
			<centroidY>39</centroidY>
		</spatialEntity>
		<spatialEntity spatialType="region" scaleAndSubsystem="Cellular.Embryo">
			<clusteredness>1</clusteredness>
			<density>0.5</density>
			<area>1</area>
			<perimeter>4</perimeter>
			<distanceFromOrigin>12.90348790056394</distanceFromOrigin>
			<angle>0</angle>
			<triangleMeasure>0</triangleMeasure>
			<rectangleMeasure>0</rectangleMeasure>
			<circleMeasure>0</circleMeasure>
			<centroidX>16</centroidX>
			<centroidY>34</centroidY>
		</spatialEntity>
		<spatialEntity spatialType="region" scaleAndSubsystem="Cellular.Embryo">
			<clusteredness>1</clusteredness>
			<density>0.5</density>
			<area>1</area>
			<perimeter>4</perimeter>
			<distanceFromOrigin>10.60660171779821</distanceFromOrigin>
			<angle>0</angle>
			<triangleMeasure>0</triangleMeasure>
			<rectangleMeasure>0</rectangleMeasure>
			<circleMeasure>0</circleMeasure>
			<centroidX>16</centroidX>
			<centroidY>28</centroidY>
		</spatialEntity>
		<spatialEntity spatialType="region" scaleAndSubsystem="Cellular.Embryo">
			<clusteredness>1</clusteredness>
			<density>0.5</density>
			<area>1</area>
			<perimeter>4</perimeter>
			<distanceFromOrigin>24.66779276708802</distanceFromOrigin>
			<angle>0</angle>
			<triangleMeasure>0</triangleMeasure>
			<rectangleMeasure>0</rectangleMeasure>
			<circleMeasure>0</circleMeasure>
			<centroidX>34</centroidX>
			<centroidY>3</centroidY>
		</spatialEntity>
		<spatialEntity spatialType="region" scaleAndSubsystem="Intracellular.CDK1">
			<clusteredness>1</clusteredness>
			<density>0.2416797263949525</density>
			<area>1</area>
			<perimeter>4</perimeter>
			<distanceFromOrigin>12.74754878398196</distanceFromOrigin>
			<angle>0</angle>
			<triangleMeasure>0</triangleMeasure>
			<rectangleMeasure>0</rectangleMeasure>
			<circleMeasure>0</circleMeasure>
			<centroidX>24</centroidX>
			<centroidY>39</centroidY>
		</spatialEntity>
		<spatialEntity spatialType="region" scaleAndSubsystem="Intracellular.CDK1">
			<clusteredness>1</clusteredness>
			<density>0.2416797263949525</density>
			<area>1</area>
			<perimeter>4</perimeter>
			<distanceFromOrigin>12.90348790056394</distanceFromOrigin>
			<angle>0</angle>
			<triangleMeasure>0</triangleMeasure>
			<rectangleMeasure>0</rectangleMeasure>
			<circleMeasure>0</circleMeasure>
			<centroidX>16</centroidX>
			<centroidY>34</centroidY>
		</spatialEntity>
		<spatialEntity spatialType="region" scaleAndSubsystem="Intracellular.CDK1">
			<clusteredness>1</clusteredness>
			<density>0.2416797263949525</density>
			<area>1</area>
			<perimeter>4</perimeter>
			<distanceFromOrigin>10.60660171779821</distanceFromOrigin>
			<angle>0</angle>
			<triangleMeasure>0</triangleMeasure>
			<rectangleMeasure>0</rectangleMeasure>
			<circleMeasure>0</circleMeasure>
			<centroidX>16</centroidX>
			<centroidY>28</centroidY>
		</spatialEntity>
		<spatialEntity spatialType="region" scaleAndSubsystem="Intracellular.CDK1">
			<clusteredness>1</clusteredness>
			<density>0.2416797263949525</density>
			<area>1</area>
			<perimeter>4</perimeter>
			<distanceFromOrigin>24.66779276708802</distanceFromOrigin>
			<angle>0</angle>
			<triangleMeasure>0</triangleMeasure>
			<rectangleMeasure>0</rectangleMeasure>
			<circleMeasure>0</circleMeasure>
			<centroidX>34</centroidX>
			<centroidY>3</centroidY>
		</spatialEntity>
		<spatialEntity spatialType="region" scaleAndSubsystem="Intracellular.Plk1">
			<clusteredness>1</clusteredness>
			<density>0.1349057814654182</density>
			<area>1</area>
			<perimeter>4</perimeter>
			<distanceFromOrigin>12.74754878398196</distanceFromOrigin>
			<angle>0</angle>
			<triangleMeasure>0</triangleMeasure>
			<rectangleMeasure>0</rectangleMeasure>
			<circleMeasure>0</circleMeasure>
			<centroidX>24</centroidX>
			<centroidY>39</centroidY>
		</spatialEntity>
		<spatialEntity spatialType="region" scaleAndSubsystem="Intracellular.Plk1">
			<clusteredness>1</clusteredness>
			<density>0.1349057814654182</density>
			<area>1</area>
			<perimeter>4</perimeter>
			<distanceFromOrigin>12.90348790056394</distanceFromOrigin>
			<angle>0</angle>
			<triangleMeasure>0</triangleMeasure>
			<rectangleMeasure>0</rectangleMeasure>
			<circleMeasure>0</circleMeasure>
			<centroidX>16</centroidX>
			<centroidY>34</centroidY>
		</spatialEntity>
		<spatialEntity spatialType="region" scaleAndSubsystem="Intracellular.Plk1">
			<clusteredness>1</clusteredness>
			<density>0.1349057814654182</density>
			<area>1</area>
			<perimeter>4</perimeter>
			<distanceFromOrigin>10.60660171779821</distanceFromOrigin>
			<angle>0</angle>
			<triangleMeasure>0</triangleMeasure>
			<rectangleMeasure>0</rectangleMeasure>
			<circleMeasure>0</circleMeasure>
			<centroidX>16</centroidX>
			<centroidY>28</centroidY>
		</spatialEntity>
		<spatialEntity spatialType="region" scaleAndSubsystem="Intracellular.Plk1">
			<clusteredness>1</clusteredness>
			<density>0.1349057814654182</density>
			<area>1</area>
			<perimeter>4</perimeter>
			<distanceFromOrigin>24.66779276708802</distanceFromOrigin>
			<angle>0</angle>
			<triangleMeasure>0</triangleMeasure>
			<rectangleMeasure>0</rectangleMeasure>
			<circleMeasure>0</circleMeasure>
			<centroidX>34</centroidX>
			<centroidY>3</centroidY>
		</spatialEntity>
		<spatialEntity spatialType="region" scaleAndSubsystem="Intracellular.APC">
			<clusteredness>1</clusteredness>
			<density>0.1878193873985141</density>
			<area>1</area>
			<perimeter>4</perimeter>
			<distanceFromOrigin>12.74754878398196</distanceFromOrigin>
			<angle>0</angle>
			<triangleMeasure>0</triangleMeasure>
			<rectangleMeasure>0</rectangleMeasure>
			<circleMeasure>0</circleMeasure>
			<centroidX>24</centroidX>
			<centroidY>39</centroidY>
		</spatialEntity>
		<spatialEntity spatialType="region" scaleAndSubsystem="Intracellular.APC">
			<clusteredness>1</clusteredness>
			<density>0.1878193873985141</density>
			<area>1</area>
			<perimeter>4</perimeter>
			<distanceFromOrigin>12.90348790056394</distanceFromOrigin>
			<angle>0</angle>
			<triangleMeasure>0</triangleMeasure>
			<rectangleMeasure>0</rectangleMeasure>
			<circleMeasure>0</circleMeasure>
			<centroidX>16</centroidX>
			<centroidY>34</centroidY>
		</spatialEntity>
		<spatialEntity spatialType="region" scaleAndSubsystem="Intracellular.APC">
			<clusteredness>1</clusteredness>
			<density>0.1878193873985141</density>
			<area>1</area>
			<perimeter>4</perimeter>
			<distanceFromOrigin>10.60660171779821</distanceFromOrigin>
			<angle>0</angle>
			<triangleMeasure>0</triangleMeasure>
			<rectangleMeasure>0</rectangleMeasure>
			<circleMeasure>0</circleMeasure>
			<centroidX>16</centroidX>
			<centroidY>28</centroidY>
		</spatialEntity>
		<spatialEntity spatialType="region" scaleAndSubsystem="Intracellular.APC">
			<clusteredness>1</clusteredness>
			<density>0.1878193873985141</density>
			<area>1</area>
			<perimeter>4</perimeter>
			<distanceFromOrigin>24.66779276708802</distanceFromOrigin>
			<angle>0</angle>
			<triangleMeasure>0</triangleMeasure>
			<rectangleMeasure>0</rectangleMeasure>
			<circleMeasure>0</circleMeasure>
			<centroidX>34</centroidX>
			<centroidY>3</centroidY>
		</spatialEntity>
		<numericStateVariable scaleAndSubsystem="Intracellular.APC">
			<name>avgClusterednessRegions</name>
			<value>0.0450953963963244</value>
		</numericStateVariable>
		<numericStateVariable scaleAndSubsystem="Intracellular.CDK1">
			<name>avgClusterednessRegions</name>
			<value>0.0450953963963244</value>
		</numericStateVariable>
		<numericStateVariable scaleAndSubsystem="Intracellular.Plk1">
			<name>avgClusterednessRegions</name>
			<value>0.0450953963963244</value>
		</numericStateVariable>
		<numericStateVariable scaleAndSubsystem="Cellular.Embryo">
			<name>avgClusterednessRegions</name>
			<value>0.0450953963963244</value>
		</numericStateVariable>
		<numericStateVariable scaleAndSubsystem="Intracellular.APC">
			<name>avgDensityRegions</name>
			<value>0.1878193873985141</value>
		</numericStateVariable>
		<numericStateVariable scaleAndSubsystem="Intracellular.CDK1">
			<name>avgDensityRegions</name>
			<value>0.2416797263949525</value>
		</numericStateVariable>
		<numericStateVariable scaleAndSubsystem="Intracellular.Plk1">
			<name>avgDensityRegions</name>
			<value>0.1349057814654182</value>
		</numericStateVariable>
		<numericStateVariable scaleAndSubsystem="Cellular.Embryo">
			<name>avgDensityRegions</name>
			<value>0.5</value>
		</numericStateVariable>
	</timepoint>
	<timepoint value="45">
		<spatialEntity spatialType="region" scaleAndSubsystem="Cellular.Embryo">
			<clusteredness>1</clusteredness>
			<density>0.5</density>
			<area>1</area>
			<perimeter>4</perimeter>
			<distanceFromOrigin>12.74754878398196</distanceFromOrigin>
			<angle>0</angle>
			<triangleMeasure>0</triangleMeasure>
			<rectangleMeasure>0</rectangleMeasure>
			<circleMeasure>0</circleMeasure>
			<centroidX>24</centroidX>
			<centroidY>39</centroidY>
		</spatialEntity>
		<spatialEntity spatialType="region" scaleAndSubsystem="Cellular.Embryo">
			<clusteredness>1</clusteredness>
			<density>0.5</density>
			<area>1</area>
			<perimeter>4</perimeter>
			<distanceFromOrigin>12.1037184369102</distanceFromOrigin>
			<angle>0</angle>
			<triangleMeasure>0</triangleMeasure>
			<rectangleMeasure>0</rectangleMeasure>
			<circleMeasure>0</circleMeasure>
			<centroidX>17</centroidX>
			<centroidY>34</centroidY>
		</spatialEntity>
		<spatialEntity spatialType="region" scaleAndSubsystem="Cellular.Embryo">
			<clusteredness>1</clusteredness>
			<density>0.5</density>
			<area>1</area>
			<perimeter>4</perimeter>
			<distanceFromOrigin>10.60660171779821</distanceFromOrigin>
			<angle>0</angle>
			<triangleMeasure>0</triangleMeasure>
			<rectangleMeasure>0</rectangleMeasure>
			<circleMeasure>0</circleMeasure>
			<centroidX>16</centroidX>
			<centroidY>28</centroidY>
		</spatialEntity>
		<spatialEntity spatialType="region" scaleAndSubsystem="Cellular.Embryo">
			<clusteredness>1</clusteredness>
			<density>0.5</density>
			<area>1</area>
			<perimeter>4</perimeter>
			<distanceFromOrigin>24.66779276708802</distanceFromOrigin>
			<angle>0</angle>
			<triangleMeasure>0</triangleMeasure>
			<rectangleMeasure>0</rectangleMeasure>
			<circleMeasure>0</circleMeasure>
			<centroidX>34</centroidX>
			<centroidY>3</centroidY>
		</spatialEntity>
		<spatialEntity spatialType="region" scaleAndSubsystem="Intracellular.CDK1">
			<clusteredness>1</clusteredness>
			<density>0.2612233479817708</density>
			<area>1</area>
			<perimeter>4</perimeter>
			<distanceFromOrigin>12.74754878398196</distanceFromOrigin>
			<angle>0</angle>
			<triangleMeasure>0</triangleMeasure>
			<rectangleMeasure>0</rectangleMeasure>
			<circleMeasure>0</circleMeasure>
			<centroidX>24</centroidX>
			<centroidY>39</centroidY>
		</spatialEntity>
		<spatialEntity spatialType="region" scaleAndSubsystem="Intracellular.CDK1">
			<clusteredness>1</clusteredness>
			<density>0.2612233479817708</density>
			<area>1</area>
			<perimeter>4</perimeter>
			<distanceFromOrigin>12.1037184369102</distanceFromOrigin>
			<angle>0</angle>
			<triangleMeasure>0</triangleMeasure>
			<rectangleMeasure>0</rectangleMeasure>
			<circleMeasure>0</circleMeasure>
			<centroidX>17</centroidX>
			<centroidY>34</centroidY>
		</spatialEntity>
		<spatialEntity spatialType="region" scaleAndSubsystem="Intracellular.CDK1">
			<clusteredness>1</clusteredness>
			<density>0.2612233479817708</density>
			<area>1</area>
			<perimeter>4</perimeter>
			<distanceFromOrigin>10.60660171779821</distanceFromOrigin>
			<angle>0</angle>
			<triangleMeasure>0</triangleMeasure>
			<rectangleMeasure>0</rectangleMeasure>
			<circleMeasure>0</circleMeasure>
			<centroidX>16</centroidX>
			<centroidY>28</centroidY>
		</spatialEntity>
		<spatialEntity spatialType="region" scaleAndSubsystem="Intracellular.CDK1">
			<clusteredness>1</clusteredness>
			<density>0.2612233479817708</density>
			<area>1</area>
			<perimeter>4</perimeter>
			<distanceFromOrigin>24.66779276708802</distanceFromOrigin>
			<angle>0</angle>
			<triangleMeasure>0</triangleMeasure>
			<rectangleMeasure>0</rectangleMeasure>
			<circleMeasure>0</circleMeasure>
			<centroidX>34</centroidX>
			<centroidY>3</centroidY>
		</spatialEntity>
		<spatialEntity spatialType="region" scaleAndSubsystem="Intracellular.Plk1">
			<clusteredness>1</clusteredness>
			<density>0.1126024732402727</density>
			<area>1</area>
			<perimeter>4</perimeter>
			<distanceFromOrigin>12.74754878398196</distanceFromOrigin>
			<angle>0</angle>
			<triangleMeasure>0</triangleMeasure>
			<rectangleMeasure>0</rectangleMeasure>
			<circleMeasure>0</circleMeasure>
			<centroidX>24</centroidX>
			<centroidY>39</centroidY>
		</spatialEntity>
		<spatialEntity spatialType="region" scaleAndSubsystem="Intracellular.Plk1">
			<clusteredness>1</clusteredness>
			<density>0.1126024732402727</density>
			<area>1</area>
			<perimeter>4</perimeter>
			<distanceFromOrigin>12.1037184369102</distanceFromOrigin>
			<angle>0</angle>
			<triangleMeasure>0</triangleMeasure>
			<rectangleMeasure>0</rectangleMeasure>
			<circleMeasure>0</circleMeasure>
			<centroidX>17</centroidX>
			<centroidY>34</centroidY>
		</spatialEntity>
		<spatialEntity spatialType="region" scaleAndSubsystem="Intracellular.Plk1">
			<clusteredness>1</clusteredness>
			<density>0.1126024732402727</density>
			<area>1</area>
			<perimeter>4</perimeter>
			<distanceFromOrigin>10.60660171779821</distanceFromOrigin>
			<angle>0</angle>
			<triangleMeasure>0</triangleMeasure>
			<rectangleMeasure>0</rectangleMeasure>
			<circleMeasure>0</circleMeasure>
			<centroidX>16</centroidX>
			<centroidY>28</centroidY>
		</spatialEntity>
		<spatialEntity spatialType="region" scaleAndSubsystem="Intracellular.Plk1">
			<clusteredness>1</clusteredness>
			<density>0.1126024732402727</density>
			<area>1</area>
			<perimeter>4</perimeter>
			<distanceFromOrigin>24.66779276708802</distanceFromOrigin>
			<angle>0</angle>
			<triangleMeasure>0</triangleMeasure>
			<rectangleMeasure>0</rectangleMeasure>
			<circleMeasure>0</circleMeasure>
			<centroidX>34</centroidX>
			<centroidY>3</centroidY>
		</spatialEntity>
		<spatialEntity spatialType="region" scaleAndSubsystem="Intracellular.APC">
			<clusteredness>1</clusteredness>
			<density>0.1537841647279029</density>
			<area>1</area>
			<perimeter>4</perimeter>
			<distanceFromOrigin>12.74754878398196</distanceFromOrigin>
			<angle>0</angle>
			<triangleMeasure>0</triangleMeasure>
			<rectangleMeasure>0</rectangleMeasure>
			<circleMeasure>0</circleMeasure>
			<centroidX>24</centroidX>
			<centroidY>39</centroidY>
		</spatialEntity>
		<spatialEntity spatialType="region" scaleAndSubsystem="Intracellular.APC">
			<clusteredness>1</clusteredness>
			<density>0.1537841647279029</density>
			<area>1</area>
			<perimeter>4</perimeter>
			<distanceFromOrigin>12.1037184369102</distanceFromOrigin>
			<angle>0</angle>
			<triangleMeasure>0</triangleMeasure>
			<rectangleMeasure>0</rectangleMeasure>
			<circleMeasure>0</circleMeasure>
			<centroidX>17</centroidX>
			<centroidY>34</centroidY>
		</spatialEntity>
		<spatialEntity spatialType="region" scaleAndSubsystem="Intracellular.APC">
			<clusteredness>1</clusteredness>
			<density>0.1537841647279029</density>
			<area>1</area>
			<perimeter>4</perimeter>
			<distanceFromOrigin>10.60660171779821</distanceFromOrigin>
			<angle>0</angle>
			<triangleMeasure>0</triangleMeasure>
			<rectangleMeasure>0</rectangleMeasure>
			<circleMeasure>0</circleMeasure>
			<centroidX>16</centroidX>
			<centroidY>28</centroidY>
		</spatialEntity>
		<spatialEntity spatialType="region" scaleAndSubsystem="Intracellular.APC">
			<clusteredness>1</clusteredness>
			<density>0.1537841647279029</density>
			<area>1</area>
			<perimeter>4</perimeter>
			<distanceFromOrigin>24.66779276708802</distanceFromOrigin>
			<angle>0</angle>
			<triangleMeasure>0</triangleMeasure>
			<rectangleMeasure>0</rectangleMeasure>
			<circleMeasure>0</circleMeasure>
			<centroidX>34</centroidX>
			<centroidY>3</centroidY>
		</spatialEntity>
		<numericStateVariable scaleAndSubsystem="Intracellular.APC">
			<name>avgClusterednessRegions</name>
			<value>0.04551978207800653</value>
		</numericStateVariable>
		<numericStateVariable scaleAndSubsystem="Intracellular.CDK1">
			<name>avgClusterednessRegions</name>
			<value>0.04551978207800653</value>
		</numericStateVariable>
		<numericStateVariable scaleAndSubsystem="Intracellular.Plk1">
			<name>avgClusterednessRegions</name>
			<value>0.04551978207800653</value>
		</numericStateVariable>
		<numericStateVariable scaleAndSubsystem="Cellular.Embryo">
			<name>avgClusterednessRegions</name>
			<value>0.04551978207800653</value>
		</numericStateVariable>
		<numericStateVariable scaleAndSubsystem="Intracellular.APC">
			<name>avgDensityRegions</name>
			<value>0.1537841647279029</value>
		</numericStateVariable>
		<numericStateVariable scaleAndSubsystem="Intracellular.CDK1">
			<name>avgDensityRegions</name>
			<value>0.2612233479817708</value>
		</numericStateVariable>
		<numericStateVariable scaleAndSubsystem="Intracellular.Plk1">
			<name>avgDensityRegions</name>
			<value>0.1126024732402727</value>
		</numericStateVariable>
		<numericStateVariable scaleAndSubsystem="Cellular.Embryo">
			<name>avgDensityRegions</name>
			<value>0.5</value>
		</numericStateVariable>
	</timepoint>
	<timepoint value="46">
		<spatialEntity spatialType="region" scaleAndSubsystem="Cellular.Embryo">
			<clusteredness>1</clusteredness>
			<density>0.5</density>
			<area>1</area>
			<perimeter>4</perimeter>
			<distanceFromOrigin>12.74754878398196</distanceFromOrigin>
			<angle>0</angle>
			<triangleMeasure>0</triangleMeasure>
			<rectangleMeasure>0</rectangleMeasure>
			<circleMeasure>0</circleMeasure>
			<centroidX>24</centroidX>
			<centroidY>39</centroidY>
		</spatialEntity>
		<spatialEntity spatialType="region" scaleAndSubsystem="Cellular.Embryo">
			<clusteredness>1</clusteredness>
			<density>0.5</density>
			<area>1</area>
			<perimeter>4</perimeter>
			<distanceFromOrigin>12.90348790056394</distanceFromOrigin>
			<angle>0</angle>
			<triangleMeasure>0</triangleMeasure>
			<rectangleMeasure>0</rectangleMeasure>
			<circleMeasure>0</circleMeasure>
			<centroidX>16</centroidX>
			<centroidY>34</centroidY>
		</spatialEntity>
		<spatialEntity spatialType="region" scaleAndSubsystem="Cellular.Embryo">
			<clusteredness>1</clusteredness>
			<density>0.5</density>
			<area>1</area>
			<perimeter>4</perimeter>
			<distanceFromOrigin>9.513148795220223</distanceFromOrigin>
			<angle>0</angle>
			<triangleMeasure>0</triangleMeasure>
			<rectangleMeasure>0</rectangleMeasure>
			<circleMeasure>0</circleMeasure>
			<centroidX>17</centroidX>
			<centroidY>27</centroidY>
		</spatialEntity>
		<spatialEntity spatialType="region" scaleAndSubsystem="Cellular.Embryo">
			<clusteredness>1</clusteredness>
			<density>0.5</density>
			<area>1</area>
			<perimeter>4</perimeter>
			<distanceFromOrigin>24.66779276708802</distanceFromOrigin>
			<angle>0</angle>
			<triangleMeasure>0</triangleMeasure>
			<rectangleMeasure>0</rectangleMeasure>
			<circleMeasure>0</circleMeasure>
			<centroidX>34</centroidX>
			<centroidY>3</centroidY>
		</spatialEntity>
		<spatialEntity spatialType="region" scaleAndSubsystem="Intracellular.CDK1">
			<clusteredness>1</clusteredness>
			<density>0.2808071360868566</density>
			<area>1</area>
			<perimeter>4</perimeter>
			<distanceFromOrigin>12.74754878398196</distanceFromOrigin>
			<angle>0</angle>
			<triangleMeasure>0</triangleMeasure>
			<rectangleMeasure>0</rectangleMeasure>
			<circleMeasure>0</circleMeasure>
			<centroidX>24</centroidX>
			<centroidY>39</centroidY>
		</spatialEntity>
		<spatialEntity spatialType="region" scaleAndSubsystem="Intracellular.CDK1">
			<clusteredness>1</clusteredness>
			<density>0.2808071360868566</density>
			<area>1</area>
			<perimeter>4</perimeter>
			<distanceFromOrigin>12.90348790056394</distanceFromOrigin>
			<angle>0</angle>
			<triangleMeasure>0</triangleMeasure>
			<rectangleMeasure>0</rectangleMeasure>
			<circleMeasure>0</circleMeasure>
			<centroidX>16</centroidX>
			<centroidY>34</centroidY>
		</spatialEntity>
		<spatialEntity spatialType="region" scaleAndSubsystem="Intracellular.CDK1">
			<clusteredness>1</clusteredness>
			<density>0.2808071360868566</density>
			<area>1</area>
			<perimeter>4</perimeter>
			<distanceFromOrigin>9.513148795220223</distanceFromOrigin>
			<angle>0</angle>
			<triangleMeasure>0</triangleMeasure>
			<rectangleMeasure>0</rectangleMeasure>
			<circleMeasure>0</circleMeasure>
			<centroidX>17</centroidX>
			<centroidY>27</centroidY>
		</spatialEntity>
		<spatialEntity spatialType="region" scaleAndSubsystem="Intracellular.CDK1">
			<clusteredness>1</clusteredness>
			<density>0.2808071360868566</density>
			<area>1</area>
			<perimeter>4</perimeter>
			<distanceFromOrigin>24.66779276708802</distanceFromOrigin>
			<angle>0</angle>
			<triangleMeasure>0</triangleMeasure>
			<rectangleMeasure>0</rectangleMeasure>
			<circleMeasure>0</circleMeasure>
			<centroidX>34</centroidX>
			<centroidY>3</centroidY>
		</spatialEntity>
		<spatialEntity spatialType="region" scaleAndSubsystem="Intracellular.Plk1">
			<clusteredness>1</clusteredness>
			<density>0.09617382124358533</density>
			<area>1</area>
			<perimeter>4</perimeter>
			<distanceFromOrigin>12.74754878398196</distanceFromOrigin>
			<angle>0</angle>
			<triangleMeasure>0</triangleMeasure>
			<rectangleMeasure>0</rectangleMeasure>
			<circleMeasure>0</circleMeasure>
			<centroidX>24</centroidX>
			<centroidY>39</centroidY>
		</spatialEntity>
		<spatialEntity spatialType="region" scaleAndSubsystem="Intracellular.Plk1">
			<clusteredness>1</clusteredness>
			<density>0.09617382124358533</density>
			<area>1</area>
			<perimeter>4</perimeter>
			<distanceFromOrigin>12.90348790056394</distanceFromOrigin>
			<angle>0</angle>
			<triangleMeasure>0</triangleMeasure>
			<rectangleMeasure>0</rectangleMeasure>
			<circleMeasure>0</circleMeasure>
			<centroidX>16</centroidX>
			<centroidY>34</centroidY>
		</spatialEntity>
		<spatialEntity spatialType="region" scaleAndSubsystem="Intracellular.Plk1">
			<clusteredness>1</clusteredness>
			<density>0.09617382124358533</density>
			<area>1</area>
			<perimeter>4</perimeter>
			<distanceFromOrigin>9.513148795220223</distanceFromOrigin>
			<angle>0</angle>
			<triangleMeasure>0</triangleMeasure>
			<rectangleMeasure>0</rectangleMeasure>
			<circleMeasure>0</circleMeasure>
			<centroidX>17</centroidX>
			<centroidY>27</centroidY>
		</spatialEntity>
		<spatialEntity spatialType="region" scaleAndSubsystem="Intracellular.Plk1">
			<clusteredness>1</clusteredness>
			<density>0.09617382124358533</density>
			<area>1</area>
			<perimeter>4</perimeter>
			<distanceFromOrigin>24.66779276708802</distanceFromOrigin>
			<angle>0</angle>
			<triangleMeasure>0</triangleMeasure>
			<rectangleMeasure>0</rectangleMeasure>
			<circleMeasure>0</circleMeasure>
			<centroidX>34</centroidX>
			<centroidY>3</centroidY>
		</spatialEntity>
		<spatialEntity spatialType="region" scaleAndSubsystem="Intracellular.APC">
			<clusteredness>1</clusteredness>
			<density>0.1259101418887868</density>
			<area>1</area>
			<perimeter>4</perimeter>
			<distanceFromOrigin>12.74754878398196</distanceFromOrigin>
			<angle>0</angle>
			<triangleMeasure>0</triangleMeasure>
			<rectangleMeasure>0</rectangleMeasure>
			<circleMeasure>0</circleMeasure>
			<centroidX>24</centroidX>
			<centroidY>39</centroidY>
		</spatialEntity>
		<spatialEntity spatialType="region" scaleAndSubsystem="Intracellular.APC">
			<clusteredness>1</clusteredness>
			<density>0.1259101418887868</density>
			<area>1</area>
			<perimeter>4</perimeter>
			<distanceFromOrigin>12.90348790056394</distanceFromOrigin>
			<angle>0</angle>
			<triangleMeasure>0</triangleMeasure>
			<rectangleMeasure>0</rectangleMeasure>
			<circleMeasure>0</circleMeasure>
			<centroidX>16</centroidX>
			<centroidY>34</centroidY>
		</spatialEntity>
		<spatialEntity spatialType="region" scaleAndSubsystem="Intracellular.APC">
			<clusteredness>1</clusteredness>
			<density>0.1259101418887868</density>
			<area>1</area>
			<perimeter>4</perimeter>
			<distanceFromOrigin>9.513148795220223</distanceFromOrigin>
			<angle>0</angle>
			<triangleMeasure>0</triangleMeasure>
			<rectangleMeasure>0</rectangleMeasure>
			<circleMeasure>0</circleMeasure>
			<centroidX>17</centroidX>
			<centroidY>27</centroidY>
		</spatialEntity>
		<spatialEntity spatialType="region" scaleAndSubsystem="Intracellular.APC">
			<clusteredness>1</clusteredness>
			<density>0.1259101418887868</density>
			<area>1</area>
			<perimeter>4</perimeter>
			<distanceFromOrigin>24.66779276708802</distanceFromOrigin>
			<angle>0</angle>
			<triangleMeasure>0</triangleMeasure>
			<rectangleMeasure>0</rectangleMeasure>
			<circleMeasure>0</circleMeasure>
			<centroidX>34</centroidX>
			<centroidY>3</centroidY>
		</spatialEntity>
		<numericStateVariable scaleAndSubsystem="Intracellular.APC">
			<name>avgClusterednessRegions</name>
			<value>0.04510655680390508</value>
		</numericStateVariable>
		<numericStateVariable scaleAndSubsystem="Intracellular.CDK1">
			<name>avgClusterednessRegions</name>
			<value>0.04510655680390508</value>
		</numericStateVariable>
		<numericStateVariable scaleAndSubsystem="Intracellular.Plk1">
			<name>avgClusterednessRegions</name>
			<value>0.04510655680390508</value>
		</numericStateVariable>
		<numericStateVariable scaleAndSubsystem="Cellular.Embryo">
			<name>avgClusterednessRegions</name>
			<value>0.04510655680390508</value>
		</numericStateVariable>
		<numericStateVariable scaleAndSubsystem="Intracellular.APC">
			<name>avgDensityRegions</name>
			<value>0.1259101418887868</value>
		</numericStateVariable>
		<numericStateVariable scaleAndSubsystem="Intracellular.CDK1">
			<name>avgDensityRegions</name>
			<value>0.2808071360868566</value>
		</numericStateVariable>
		<numericStateVariable scaleAndSubsystem="Intracellular.Plk1">
			<name>avgDensityRegions</name>
			<value>0.09617382124358533</value>
		</numericStateVariable>
		<numericStateVariable scaleAndSubsystem="Cellular.Embryo">
			<name>avgDensityRegions</name>
			<value>0.5</value>
		</numericStateVariable>
	</timepoint>
	<timepoint value="47">
		<spatialEntity spatialType="region" scaleAndSubsystem="Cellular.Embryo">
			<clusteredness>1</clusteredness>
			<density>0.5</density>
			<area>1</area>
			<perimeter>4</perimeter>
			<distanceFromOrigin>12.98075498574717</distanceFromOrigin>
			<angle>0</angle>
			<triangleMeasure>0</triangleMeasure>
			<rectangleMeasure>0</rectangleMeasure>
			<circleMeasure>0</circleMeasure>
			<centroidX>23</centroidX>
			<centroidY>39</centroidY>
		</spatialEntity>
		<spatialEntity spatialType="region" scaleAndSubsystem="Cellular.Embryo">
			<clusteredness>1</clusteredness>
			<density>0.5</density>
			<area>1</area>
			<perimeter>4</perimeter>
			<distanceFromOrigin>12.90348790056394</distanceFromOrigin>
			<angle>0</angle>
			<triangleMeasure>0</triangleMeasure>
			<rectangleMeasure>0</rectangleMeasure>
			<circleMeasure>0</circleMeasure>
			<centroidX>16</centroidX>
			<centroidY>34</centroidY>
		</spatialEntity>
		<spatialEntity spatialType="region" scaleAndSubsystem="Cellular.Embryo">
			<clusteredness>1</clusteredness>
			<density>0.5</density>
			<area>1</area>
			<perimeter>4</perimeter>
			<distanceFromOrigin>9.513148795220223</distanceFromOrigin>
			<angle>0</angle>
			<triangleMeasure>0</triangleMeasure>
			<rectangleMeasure>0</rectangleMeasure>
			<circleMeasure>0</circleMeasure>
			<centroidX>17</centroidX>
			<centroidY>27</centroidY>
		</spatialEntity>
		<spatialEntity spatialType="region" scaleAndSubsystem="Cellular.Embryo">
			<clusteredness>1</clusteredness>
			<density>0.5</density>
			<area>1</area>
			<perimeter>4</perimeter>
			<distanceFromOrigin>24.66779276708802</distanceFromOrigin>
			<angle>0</angle>
			<triangleMeasure>0</triangleMeasure>
			<rectangleMeasure>0</rectangleMeasure>
			<circleMeasure>0</circleMeasure>
			<centroidX>34</centroidX>
			<centroidY>3</centroidY>
		</spatialEntity>
		<spatialEntity spatialType="region" scaleAndSubsystem="Intracellular.CDK1">
			<clusteredness>1</clusteredness>
			<density>0.3004007376876532</density>
			<area>1</area>
			<perimeter>4</perimeter>
			<distanceFromOrigin>12.98075498574717</distanceFromOrigin>
			<angle>0</angle>
			<triangleMeasure>0</triangleMeasure>
			<rectangleMeasure>0</rectangleMeasure>
			<circleMeasure>0</circleMeasure>
			<centroidX>23</centroidX>
			<centroidY>39</centroidY>
		</spatialEntity>
		<spatialEntity spatialType="region" scaleAndSubsystem="Intracellular.CDK1">
			<clusteredness>1</clusteredness>
			<density>0.3004007376876532</density>
			<area>1</area>
			<perimeter>4</perimeter>
			<distanceFromOrigin>12.90348790056394</distanceFromOrigin>
			<angle>0</angle>
			<triangleMeasure>0</triangleMeasure>
			<rectangleMeasure>0</rectangleMeasure>
			<circleMeasure>0</circleMeasure>
			<centroidX>16</centroidX>
			<centroidY>34</centroidY>
		</spatialEntity>
		<spatialEntity spatialType="region" scaleAndSubsystem="Intracellular.CDK1">
			<clusteredness>1</clusteredness>
			<density>0.3004007376876532</density>
			<area>1</area>
			<perimeter>4</perimeter>
			<distanceFromOrigin>9.513148795220223</distanceFromOrigin>
			<angle>0</angle>
			<triangleMeasure>0</triangleMeasure>
			<rectangleMeasure>0</rectangleMeasure>
			<circleMeasure>0</circleMeasure>
			<centroidX>17</centroidX>
			<centroidY>27</centroidY>
		</spatialEntity>
		<spatialEntity spatialType="region" scaleAndSubsystem="Intracellular.CDK1">
			<clusteredness>1</clusteredness>
			<density>0.3004007376876532</density>
			<area>1</area>
			<perimeter>4</perimeter>
			<distanceFromOrigin>24.66779276708802</distanceFromOrigin>
			<angle>0</angle>
			<triangleMeasure>0</triangleMeasure>
			<rectangleMeasure>0</rectangleMeasure>
			<circleMeasure>0</circleMeasure>
			<centroidX>34</centroidX>
			<centroidY>3</centroidY>
		</spatialEntity>
		<spatialEntity spatialType="region" scaleAndSubsystem="Intracellular.Plk1">
			<clusteredness>1</clusteredness>
			<density>0.08574938306621477</density>
			<area>1</area>
			<perimeter>4</perimeter>
			<distanceFromOrigin>12.98075498574717</distanceFromOrigin>
			<angle>0</angle>
			<triangleMeasure>0</triangleMeasure>
			<rectangleMeasure>0</rectangleMeasure>
			<circleMeasure>0</circleMeasure>
			<centroidX>23</centroidX>
			<centroidY>39</centroidY>
		</spatialEntity>
		<spatialEntity spatialType="region" scaleAndSubsystem="Intracellular.Plk1">
			<clusteredness>1</clusteredness>
			<density>0.08574938306621477</density>
			<area>1</area>
			<perimeter>4</perimeter>
			<distanceFromOrigin>12.90348790056394</distanceFromOrigin>
			<angle>0</angle>
			<triangleMeasure>0</triangleMeasure>
			<rectangleMeasure>0</rectangleMeasure>
			<circleMeasure>0</circleMeasure>
			<centroidX>16</centroidX>
			<centroidY>34</centroidY>
		</spatialEntity>
		<spatialEntity spatialType="region" scaleAndSubsystem="Intracellular.Plk1">
			<clusteredness>1</clusteredness>
			<density>0.08574938306621477</density>
			<area>1</area>
			<perimeter>4</perimeter>
			<distanceFromOrigin>9.513148795220223</distanceFromOrigin>
			<angle>0</angle>
			<triangleMeasure>0</triangleMeasure>
			<rectangleMeasure>0</rectangleMeasure>
			<circleMeasure>0</circleMeasure>
			<centroidX>17</centroidX>
			<centroidY>27</centroidY>
		</spatialEntity>
		<spatialEntity spatialType="region" scaleAndSubsystem="Intracellular.Plk1">
			<clusteredness>1</clusteredness>
			<density>0.08574938306621477</density>
			<area>1</area>
			<perimeter>4</perimeter>
			<distanceFromOrigin>24.66779276708802</distanceFromOrigin>
			<angle>0</angle>
			<triangleMeasure>0</triangleMeasure>
			<rectangleMeasure>0</rectangleMeasure>
			<circleMeasure>0</circleMeasure>
			<centroidX>34</centroidX>
			<centroidY>3</centroidY>
		</spatialEntity>
		<spatialEntity spatialType="region" scaleAndSubsystem="Intracellular.APC">
			<clusteredness>1</clusteredness>
			<density>0.1030875785678041</density>
			<area>1</area>
			<perimeter>4</perimeter>
			<distanceFromOrigin>12.98075498574717</distanceFromOrigin>
			<angle>0</angle>
			<triangleMeasure>0</triangleMeasure>
			<rectangleMeasure>0</rectangleMeasure>
			<circleMeasure>0</circleMeasure>
			<centroidX>23</centroidX>
			<centroidY>39</centroidY>
		</spatialEntity>
		<spatialEntity spatialType="region" scaleAndSubsystem="Intracellular.APC">
			<clusteredness>1</clusteredness>
			<density>0.1030875785678041</density>
			<area>1</area>
			<perimeter>4</perimeter>
			<distanceFromOrigin>12.90348790056394</distanceFromOrigin>
			<angle>0</angle>
			<triangleMeasure>0</triangleMeasure>
			<rectangleMeasure>0</rectangleMeasure>
			<circleMeasure>0</circleMeasure>
			<centroidX>16</centroidX>
			<centroidY>34</centroidY>
		</spatialEntity>
		<spatialEntity spatialType="region" scaleAndSubsystem="Intracellular.APC">
			<clusteredness>1</clusteredness>
			<density>0.1030875785678041</density>
			<area>1</area>
			<perimeter>4</perimeter>
			<distanceFromOrigin>9.513148795220223</distanceFromOrigin>
			<angle>0</angle>
			<triangleMeasure>0</triangleMeasure>
			<rectangleMeasure>0</rectangleMeasure>
			<circleMeasure>0</circleMeasure>
			<centroidX>17</centroidX>
			<centroidY>27</centroidY>
		</spatialEntity>
		<spatialEntity spatialType="region" scaleAndSubsystem="Intracellular.APC">
			<clusteredness>1</clusteredness>
			<density>0.1030875785678041</density>
			<area>1</area>
			<perimeter>4</perimeter>
			<distanceFromOrigin>24.66779276708802</distanceFromOrigin>
			<angle>0</angle>
			<triangleMeasure>0</triangleMeasure>
			<rectangleMeasure>0</rectangleMeasure>
			<circleMeasure>0</circleMeasure>
			<centroidX>34</centroidX>
			<centroidY>3</centroidY>
		</spatialEntity>
		<numericStateVariable scaleAndSubsystem="Intracellular.APC">
			<name>avgClusterednessRegions</name>
			<value>0.04545776868897423</value>
		</numericStateVariable>
		<numericStateVariable scaleAndSubsystem="Intracellular.CDK1">
			<name>avgClusterednessRegions</name>
			<value>0.04545776868897423</value>
		</numericStateVariable>
		<numericStateVariable scaleAndSubsystem="Intracellular.Plk1">
			<name>avgClusterednessRegions</name>
			<value>0.04545776868897423</value>
		</numericStateVariable>
		<numericStateVariable scaleAndSubsystem="Cellular.Embryo">
			<name>avgClusterednessRegions</name>
			<value>0.04545776868897423</value>
		</numericStateVariable>
		<numericStateVariable scaleAndSubsystem="Intracellular.APC">
			<name>avgDensityRegions</name>
			<value>0.1030875785678041</value>
		</numericStateVariable>
		<numericStateVariable scaleAndSubsystem="Intracellular.CDK1">
			<name>avgDensityRegions</name>
			<value>0.3004007376876532</value>
		</numericStateVariable>
		<numericStateVariable scaleAndSubsystem="Intracellular.Plk1">
			<name>avgDensityRegions</name>
			<value>0.08574938306621477</value>
		</numericStateVariable>
		<numericStateVariable scaleAndSubsystem="Cellular.Embryo">
			<name>avgDensityRegions</name>
			<value>0.5</value>
		</numericStateVariable>
	</timepoint>
	<timepoint value="48">
		<spatialEntity spatialType="region" scaleAndSubsystem="Cellular.Embryo">
			<clusteredness>1</clusteredness>
			<density>0.5</density>
			<area>1</area>
			<perimeter>4</perimeter>
			<distanceFromOrigin>12.74754878398196</distanceFromOrigin>
			<angle>0</angle>
			<triangleMeasure>0</triangleMeasure>
			<rectangleMeasure>0</rectangleMeasure>
			<circleMeasure>0</circleMeasure>
			<centroidX>24</centroidX>
			<centroidY>39</centroidY>
		</spatialEntity>
		<spatialEntity spatialType="region" scaleAndSubsystem="Cellular.Embryo">
			<clusteredness>1</clusteredness>
			<density>0.5</density>
			<area>1</area>
			<perimeter>4</perimeter>
			<distanceFromOrigin>12.90348790056394</distanceFromOrigin>
			<angle>0</angle>
			<triangleMeasure>0</triangleMeasure>
			<rectangleMeasure>0</rectangleMeasure>
			<circleMeasure>0</circleMeasure>
			<centroidX>16</centroidX>
			<centroidY>34</centroidY>
		</spatialEntity>
		<spatialEntity spatialType="region" scaleAndSubsystem="Cellular.Embryo">
			<clusteredness>1</clusteredness>
			<density>0.5</density>
			<area>1</area>
			<perimeter>4</perimeter>
			<distanceFromOrigin>10.51189802081432</distanceFromOrigin>
			<angle>0</angle>
			<triangleMeasure>0</triangleMeasure>
			<rectangleMeasure>0</rectangleMeasure>
			<circleMeasure>0</circleMeasure>
			<centroidX>16</centroidX>
			<centroidY>27</centroidY>
		</spatialEntity>
		<spatialEntity spatialType="region" scaleAndSubsystem="Cellular.Embryo">
			<clusteredness>1</clusteredness>
			<density>0.5</density>
			<area>1</area>
			<perimeter>4</perimeter>
			<distanceFromOrigin>23.71708245126284</distanceFromOrigin>
			<angle>0</angle>
			<triangleMeasure>0</triangleMeasure>
			<rectangleMeasure>0</rectangleMeasure>
			<circleMeasure>0</circleMeasure>
			<centroidX>34</centroidX>
			<centroidY>4</centroidY>
		</spatialEntity>
		<spatialEntity spatialType="region" scaleAndSubsystem="Intracellular.CDK1">
			<clusteredness>1</clusteredness>
			<density>0.3199952967026655</density>
			<area>1</area>
			<perimeter>4</perimeter>
			<distanceFromOrigin>12.74754878398196</distanceFromOrigin>
			<angle>0</angle>
			<triangleMeasure>0</triangleMeasure>
			<rectangleMeasure>0</rectangleMeasure>
			<circleMeasure>0</circleMeasure>
			<centroidX>24</centroidX>
			<centroidY>39</centroidY>
		</spatialEntity>
		<spatialEntity spatialType="region" scaleAndSubsystem="Intracellular.CDK1">
			<clusteredness>1</clusteredness>
			<density>0.3199952967026655</density>
			<area>1</area>
			<perimeter>4</perimeter>
			<distanceFromOrigin>12.90348790056394</distanceFromOrigin>
			<angle>0</angle>
			<triangleMeasure>0</triangleMeasure>
			<rectangleMeasure>0</rectangleMeasure>
			<circleMeasure>0</circleMeasure>
			<centroidX>16</centroidX>
			<centroidY>34</centroidY>
		</spatialEntity>
		<spatialEntity spatialType="region" scaleAndSubsystem="Intracellular.CDK1">
			<clusteredness>1</clusteredness>
			<density>0.3199952967026655</density>
			<area>1</area>
			<perimeter>4</perimeter>
			<distanceFromOrigin>10.51189802081432</distanceFromOrigin>
			<angle>0</angle>
			<triangleMeasure>0</triangleMeasure>
			<rectangleMeasure>0</rectangleMeasure>
			<circleMeasure>0</circleMeasure>
			<centroidX>16</centroidX>
			<centroidY>27</centroidY>
		</spatialEntity>
		<spatialEntity spatialType="region" scaleAndSubsystem="Intracellular.CDK1">
			<clusteredness>1</clusteredness>
			<density>0.3199952967026655</density>
			<area>1</area>
			<perimeter>4</perimeter>
			<distanceFromOrigin>23.71708245126284</distanceFromOrigin>
			<angle>0</angle>
			<triangleMeasure>0</triangleMeasure>
			<rectangleMeasure>0</rectangleMeasure>
			<circleMeasure>0</circleMeasure>
			<centroidX>34</centroidX>
			<centroidY>4</centroidY>
		</spatialEntity>
		<spatialEntity spatialType="region" scaleAndSubsystem="Intracellular.Plk1">
			<clusteredness>1</clusteredness>
			<density>0.08196612339393765</density>
			<area>1</area>
			<perimeter>4</perimeter>
			<distanceFromOrigin>12.74754878398196</distanceFromOrigin>
			<angle>0</angle>
			<triangleMeasure>0</triangleMeasure>
			<rectangleMeasure>0</rectangleMeasure>
			<circleMeasure>0</circleMeasure>
			<centroidX>24</centroidX>
			<centroidY>39</centroidY>
		</spatialEntity>
		<spatialEntity spatialType="region" scaleAndSubsystem="Intracellular.Plk1">
			<clusteredness>1</clusteredness>
			<density>0.08196612339393765</density>
			<area>1</area>
			<perimeter>4</perimeter>
			<distanceFromOrigin>12.90348790056394</distanceFromOrigin>
			<angle>0</angle>
			<triangleMeasure>0</triangleMeasure>
			<rectangleMeasure>0</rectangleMeasure>
			<circleMeasure>0</circleMeasure>
			<centroidX>16</centroidX>
			<centroidY>34</centroidY>
		</spatialEntity>
		<spatialEntity spatialType="region" scaleAndSubsystem="Intracellular.Plk1">
			<clusteredness>1</clusteredness>
			<density>0.08196612339393765</density>
			<area>1</area>
			<perimeter>4</perimeter>
			<distanceFromOrigin>10.51189802081432</distanceFromOrigin>
			<angle>0</angle>
			<triangleMeasure>0</triangleMeasure>
			<rectangleMeasure>0</rectangleMeasure>
			<circleMeasure>0</circleMeasure>
			<centroidX>16</centroidX>
			<centroidY>27</centroidY>
		</spatialEntity>
		<spatialEntity spatialType="region" scaleAndSubsystem="Intracellular.Plk1">
			<clusteredness>1</clusteredness>
			<density>0.08196612339393765</density>
			<area>1</area>
			<perimeter>4</perimeter>
			<distanceFromOrigin>23.71708245126284</distanceFromOrigin>
			<angle>0</angle>
			<triangleMeasure>0</triangleMeasure>
			<rectangleMeasure>0</rectangleMeasure>
			<circleMeasure>0</circleMeasure>
			<centroidX>34</centroidX>
			<centroidY>4</centroidY>
		</spatialEntity>
		<spatialEntity spatialType="region" scaleAndSubsystem="Intracellular.APC">
			<clusteredness>1</clusteredness>
			<density>0.08440159816367954</density>
			<area>1</area>
			<perimeter>4</perimeter>
			<distanceFromOrigin>12.74754878398196</distanceFromOrigin>
			<angle>0</angle>
			<triangleMeasure>0</triangleMeasure>
			<rectangleMeasure>0</rectangleMeasure>
			<circleMeasure>0</circleMeasure>
			<centroidX>24</centroidX>
			<centroidY>39</centroidY>
		</spatialEntity>
		<spatialEntity spatialType="region" scaleAndSubsystem="Intracellular.APC">
			<clusteredness>1</clusteredness>
			<density>0.08440159816367954</density>
			<area>1</area>
			<perimeter>4</perimeter>
			<distanceFromOrigin>12.90348790056394</distanceFromOrigin>
			<angle>0</angle>
			<triangleMeasure>0</triangleMeasure>
			<rectangleMeasure>0</rectangleMeasure>
			<circleMeasure>0</circleMeasure>
			<centroidX>16</centroidX>
			<centroidY>34</centroidY>
		</spatialEntity>
		<spatialEntity spatialType="region" scaleAndSubsystem="Intracellular.APC">
			<clusteredness>1</clusteredness>
			<density>0.08440159816367954</density>
			<area>1</area>
			<perimeter>4</perimeter>
			<distanceFromOrigin>10.51189802081432</distanceFromOrigin>
			<angle>0</angle>
			<triangleMeasure>0</triangleMeasure>
			<rectangleMeasure>0</rectangleMeasure>
			<circleMeasure>0</circleMeasure>
			<centroidX>16</centroidX>
			<centroidY>27</centroidY>
		</spatialEntity>
		<spatialEntity spatialType="region" scaleAndSubsystem="Intracellular.APC">
			<clusteredness>1</clusteredness>
			<density>0.08440159816367954</density>
			<area>1</area>
			<perimeter>4</perimeter>
			<distanceFromOrigin>23.71708245126284</distanceFromOrigin>
			<angle>0</angle>
			<triangleMeasure>0</triangleMeasure>
			<rectangleMeasure>0</rectangleMeasure>
			<circleMeasure>0</circleMeasure>
			<centroidX>34</centroidX>
			<centroidY>4</centroidY>
		</spatialEntity>
		<numericStateVariable scaleAndSubsystem="Intracellular.APC">
			<name>avgClusterednessRegions</name>
			<value>0.04564521423457307</value>
		</numericStateVariable>
		<numericStateVariable scaleAndSubsystem="Intracellular.CDK1">
			<name>avgClusterednessRegions</name>
			<value>0.04564521423457307</value>
		</numericStateVariable>
		<numericStateVariable scaleAndSubsystem="Intracellular.Plk1">
			<name>avgClusterednessRegions</name>
			<value>0.04564521423457307</value>
		</numericStateVariable>
		<numericStateVariable scaleAndSubsystem="Cellular.Embryo">
			<name>avgClusterednessRegions</name>
			<value>0.04564521423457307</value>
		</numericStateVariable>
		<numericStateVariable scaleAndSubsystem="Intracellular.APC">
			<name>avgDensityRegions</name>
			<value>0.08440159816367954</value>
		</numericStateVariable>
		<numericStateVariable scaleAndSubsystem="Intracellular.CDK1">
			<name>avgDensityRegions</name>
			<value>0.3199952967026655</value>
		</numericStateVariable>
		<numericStateVariable scaleAndSubsystem="Intracellular.Plk1">
			<name>avgDensityRegions</name>
			<value>0.08196612339393765</value>
		</numericStateVariable>
		<numericStateVariable scaleAndSubsystem="Cellular.Embryo">
			<name>avgDensityRegions</name>
			<value>0.5</value>
		</numericStateVariable>
	</timepoint>
	<timepoint value="49">
		<spatialEntity spatialType="region" scaleAndSubsystem="Cellular.Embryo">
			<clusteredness>1</clusteredness>
			<density>0.5</density>
			<area>1</area>
			<perimeter>4</perimeter>
			<distanceFromOrigin>12.74754878398196</distanceFromOrigin>
			<angle>0</angle>
			<triangleMeasure>0</triangleMeasure>
			<rectangleMeasure>0</rectangleMeasure>
			<circleMeasure>0</circleMeasure>
			<centroidX>24</centroidX>
			<centroidY>39</centroidY>
		</spatialEntity>
		<spatialEntity spatialType="region" scaleAndSubsystem="Cellular.Embryo">
			<clusteredness>1</clusteredness>
			<density>0.5</density>
			<area>1</area>
			<perimeter>4</perimeter>
			<distanceFromOrigin>14.30034964607509</distanceFromOrigin>
			<angle>0</angle>
			<triangleMeasure>0</triangleMeasure>
			<rectangleMeasure>0</rectangleMeasure>
			<circleMeasure>0</circleMeasure>
			<centroidX>15</centroidX>
			<centroidY>35</centroidY>
		</spatialEntity>
		<spatialEntity spatialType="region" scaleAndSubsystem="Cellular.Embryo">
			<clusteredness>1</clusteredness>
			<density>0.5</density>
			<area>1</area>
			<perimeter>4</perimeter>
			<distanceFromOrigin>9.617692030835672</distanceFromOrigin>
			<angle>0</angle>
			<triangleMeasure>0</triangleMeasure>
			<rectangleMeasure>0</rectangleMeasure>
			<circleMeasure>0</circleMeasure>
			<centroidX>17</centroidX>
			<centroidY>28</centroidY>
		</spatialEntity>
		<spatialEntity spatialType="region" scaleAndSubsystem="Cellular.Embryo">
			<clusteredness>1</clusteredness>
			<density>0.5</density>
			<area>1</area>
			<perimeter>4</perimeter>
			<distanceFromOrigin>25.62225595063791</distanceFromOrigin>
			<angle>0</angle>
			<triangleMeasure>0</triangleMeasure>
			<rectangleMeasure>0</rectangleMeasure>
			<circleMeasure>0</circleMeasure>
			<centroidX>34</centroidX>
			<centroidY>2</centroidY>
		</spatialEntity>
		<spatialEntity spatialType="region" scaleAndSubsystem="Intracellular.CDK1">
			<clusteredness>1</clusteredness>
			<density>0.3395908430510876</density>
			<area>1</area>
			<perimeter>4</perimeter>
			<distanceFromOrigin>12.74754878398196</distanceFromOrigin>
			<angle>0</angle>
			<triangleMeasure>0</triangleMeasure>
			<rectangleMeasure>0</rectangleMeasure>
			<circleMeasure>0</circleMeasure>
			<centroidX>24</centroidX>
			<centroidY>39</centroidY>
		</spatialEntity>
		<spatialEntity spatialType="region" scaleAndSubsystem="Intracellular.CDK1">
			<clusteredness>1</clusteredness>
			<density>0.3395908430510876</density>
			<area>1</area>
			<perimeter>4</perimeter>
			<distanceFromOrigin>14.30034964607509</distanceFromOrigin>
			<angle>0</angle>
			<triangleMeasure>0</triangleMeasure>
			<rectangleMeasure>0</rectangleMeasure>
			<circleMeasure>0</circleMeasure>
			<centroidX>15</centroidX>
			<centroidY>35</centroidY>
		</spatialEntity>
		<spatialEntity spatialType="region" scaleAndSubsystem="Intracellular.CDK1">
			<clusteredness>1</clusteredness>
			<density>0.3395908430510876</density>
			<area>1</area>
			<perimeter>4</perimeter>
			<distanceFromOrigin>9.617692030835672</distanceFromOrigin>
			<angle>0</angle>
			<triangleMeasure>0</triangleMeasure>
			<rectangleMeasure>0</rectangleMeasure>
			<circleMeasure>0</circleMeasure>
			<centroidX>17</centroidX>
			<centroidY>28</centroidY>
		</spatialEntity>
		<spatialEntity spatialType="region" scaleAndSubsystem="Intracellular.CDK1">
			<clusteredness>1</clusteredness>
			<density>0.3395908430510876</density>
			<area>1</area>
			<perimeter>4</perimeter>
			<distanceFromOrigin>25.62225595063791</distanceFromOrigin>
			<angle>0</angle>
			<triangleMeasure>0</triangleMeasure>
			<rectangleMeasure>0</rectangleMeasure>
			<circleMeasure>0</circleMeasure>
			<centroidX>34</centroidX>
			<centroidY>2</centroidY>
		</spatialEntity>
		<spatialEntity spatialType="region" scaleAndSubsystem="Intracellular.Plk1">
			<clusteredness>1</clusteredness>
			<density>0.08595793480966606</density>
			<area>1</area>
			<perimeter>4</perimeter>
			<distanceFromOrigin>12.74754878398196</distanceFromOrigin>
			<angle>0</angle>
			<triangleMeasure>0</triangleMeasure>
			<rectangleMeasure>0</rectangleMeasure>
			<circleMeasure>0</circleMeasure>
			<centroidX>24</centroidX>
			<centroidY>39</centroidY>
		</spatialEntity>
		<spatialEntity spatialType="region" scaleAndSubsystem="Intracellular.Plk1">
			<clusteredness>1</clusteredness>
			<density>0.08595793480966606</density>
			<area>1</area>
			<perimeter>4</perimeter>
			<distanceFromOrigin>14.30034964607509</distanceFromOrigin>
			<angle>0</angle>
			<triangleMeasure>0</triangleMeasure>
			<rectangleMeasure>0</rectangleMeasure>
			<circleMeasure>0</circleMeasure>
			<centroidX>15</centroidX>
			<centroidY>35</centroidY>
		</spatialEntity>
		<spatialEntity spatialType="region" scaleAndSubsystem="Intracellular.Plk1">
			<clusteredness>1</clusteredness>
			<density>0.08595793480966606</density>
			<area>1</area>
			<perimeter>4</perimeter>
			<distanceFromOrigin>9.617692030835672</distanceFromOrigin>
			<angle>0</angle>
			<triangleMeasure>0</triangleMeasure>
			<rectangleMeasure>0</rectangleMeasure>
			<circleMeasure>0</circleMeasure>
			<centroidX>17</centroidX>
			<centroidY>28</centroidY>
		</spatialEntity>
		<spatialEntity spatialType="region" scaleAndSubsystem="Intracellular.Plk1">
			<clusteredness>1</clusteredness>
			<density>0.08595793480966606</density>
			<area>1</area>
			<perimeter>4</perimeter>
			<distanceFromOrigin>25.62225595063791</distanceFromOrigin>
			<angle>0</angle>
			<triangleMeasure>0</triangleMeasure>
			<rectangleMeasure>0</rectangleMeasure>
			<circleMeasure>0</circleMeasure>
			<centroidX>34</centroidX>
			<centroidY>2</centroidY>
		</spatialEntity>
		<spatialEntity spatialType="region" scaleAndSubsystem="Intracellular.APC">
			<clusteredness>1</clusteredness>
			<density>0.06910272486069623</density>
			<area>1</area>
			<perimeter>4</perimeter>
			<distanceFromOrigin>12.74754878398196</distanceFromOrigin>
			<angle>0</angle>
			<triangleMeasure>0</triangleMeasure>
			<rectangleMeasure>0</rectangleMeasure>
			<circleMeasure>0</circleMeasure>
			<centroidX>24</centroidX>
			<centroidY>39</centroidY>
		</spatialEntity>
		<spatialEntity spatialType="region" scaleAndSubsystem="Intracellular.APC">
			<clusteredness>1</clusteredness>
			<density>0.06910272486069623</density>
			<area>1</area>
			<perimeter>4</perimeter>
			<distanceFromOrigin>14.30034964607509</distanceFromOrigin>
			<angle>0</angle>
			<triangleMeasure>0</triangleMeasure>
			<rectangleMeasure>0</rectangleMeasure>
			<circleMeasure>0</circleMeasure>
			<centroidX>15</centroidX>
			<centroidY>35</centroidY>
		</spatialEntity>
		<spatialEntity spatialType="region" scaleAndSubsystem="Intracellular.APC">
			<clusteredness>1</clusteredness>
			<density>0.06910272486069623</density>
			<area>1</area>
			<perimeter>4</perimeter>
			<distanceFromOrigin>9.617692030835672</distanceFromOrigin>
			<angle>0</angle>
			<triangleMeasure>0</triangleMeasure>
			<rectangleMeasure>0</rectangleMeasure>
			<circleMeasure>0</circleMeasure>
			<centroidX>17</centroidX>
			<centroidY>28</centroidY>
		</spatialEntity>
		<spatialEntity spatialType="region" scaleAndSubsystem="Intracellular.APC">
			<clusteredness>1</clusteredness>
			<density>0.06910272486069623</density>
			<area>1</area>
			<perimeter>4</perimeter>
			<distanceFromOrigin>25.62225595063791</distanceFromOrigin>
			<angle>0</angle>
			<triangleMeasure>0</triangleMeasure>
			<rectangleMeasure>0</rectangleMeasure>
			<circleMeasure>0</circleMeasure>
			<centroidX>34</centroidX>
			<centroidY>2</centroidY>
		</spatialEntity>
		<numericStateVariable scaleAndSubsystem="Intracellular.APC">
			<name>avgClusterednessRegions</name>
			<value>0.04359254189018486</value>
		</numericStateVariable>
		<numericStateVariable scaleAndSubsystem="Intracellular.CDK1">
			<name>avgClusterednessRegions</name>
			<value>0.04359254189018486</value>
		</numericStateVariable>
		<numericStateVariable scaleAndSubsystem="Intracellular.Plk1">
			<name>avgClusterednessRegions</name>
			<value>0.04359254189018486</value>
		</numericStateVariable>
		<numericStateVariable scaleAndSubsystem="Cellular.Embryo">
			<name>avgClusterednessRegions</name>
			<value>0.04359254189018486</value>
		</numericStateVariable>
		<numericStateVariable scaleAndSubsystem="Intracellular.APC">
			<name>avgDensityRegions</name>
			<value>0.06910272486069623</value>
		</numericStateVariable>
		<numericStateVariable scaleAndSubsystem="Intracellular.CDK1">
			<name>avgDensityRegions</name>
			<value>0.3395908430510876</value>
		</numericStateVariable>
		<numericStateVariable scaleAndSubsystem="Intracellular.Plk1">
			<name>avgDensityRegions</name>
			<value>0.08595793480966606</value>
		</numericStateVariable>
		<numericStateVariable scaleAndSubsystem="Cellular.Embryo">
			<name>avgDensityRegions</name>
			<value>0.5</value>
		</numericStateVariable>
	</timepoint>
	<timepoint value="50">
		<spatialEntity spatialType="region" scaleAndSubsystem="Cellular.Embryo">
			<clusteredness>1</clusteredness>
			<density>0.5</density>
			<area>1</area>
			<perimeter>4</perimeter>
			<distanceFromOrigin>12.74754878398196</distanceFromOrigin>
			<angle>0</angle>
			<triangleMeasure>0</triangleMeasure>
			<rectangleMeasure>0</rectangleMeasure>
			<circleMeasure>0</circleMeasure>
			<centroidX>24</centroidX>
			<centroidY>39</centroidY>
		</spatialEntity>
		<spatialEntity spatialType="region" scaleAndSubsystem="Cellular.Embryo">
			<clusteredness>1</clusteredness>
			<density>0.5</density>
			<area>1</area>
			<perimeter>4</perimeter>
			<distanceFromOrigin>14.30034964607509</distanceFromOrigin>
			<angle>0</angle>
			<triangleMeasure>0</triangleMeasure>
			<rectangleMeasure>0</rectangleMeasure>
			<circleMeasure>0</circleMeasure>
			<centroidX>15</centroidX>
			<centroidY>35</centroidY>
		</spatialEntity>
		<spatialEntity spatialType="region" scaleAndSubsystem="Cellular.Embryo">
			<clusteredness>1</clusteredness>
			<density>0.5</density>
			<area>1</area>
			<perimeter>4</perimeter>
			<distanceFromOrigin>9.513148795220223</distanceFromOrigin>
			<angle>0</angle>
			<triangleMeasure>0</triangleMeasure>
			<rectangleMeasure>0</rectangleMeasure>
			<circleMeasure>0</circleMeasure>
			<centroidX>17</centroidX>
			<centroidY>27</centroidY>
		</spatialEntity>
		<spatialEntity spatialType="region" scaleAndSubsystem="Cellular.Embryo">
			<clusteredness>1</clusteredness>
			<density>0.5</density>
			<area>1</area>
			<perimeter>4</perimeter>
			<distanceFromOrigin>25.62225595063791</distanceFromOrigin>
			<angle>0</angle>
			<triangleMeasure>0</triangleMeasure>
			<rectangleMeasure>0</rectangleMeasure>
			<circleMeasure>0</circleMeasure>
			<centroidX>34</centroidX>
			<centroidY>2</centroidY>
		</spatialEntity>
		<spatialEntity spatialType="region" scaleAndSubsystem="Intracellular.CDK1">
			<clusteredness>1</clusteredness>
			<density>0.3591863893995098</density>
			<area>1</area>
			<perimeter>4</perimeter>
			<distanceFromOrigin>12.74754878398196</distanceFromOrigin>
			<angle>0</angle>
			<triangleMeasure>0</triangleMeasure>
			<rectangleMeasure>0</rectangleMeasure>
			<circleMeasure>0</circleMeasure>
			<centroidX>24</centroidX>
			<centroidY>39</centroidY>
		</spatialEntity>
		<spatialEntity spatialType="region" scaleAndSubsystem="Intracellular.CDK1">
			<clusteredness>1</clusteredness>
			<density>0.3591863893995098</density>
			<area>1</area>
			<perimeter>4</perimeter>
			<distanceFromOrigin>14.30034964607509</distanceFromOrigin>
			<angle>0</angle>
			<triangleMeasure>0</triangleMeasure>
			<rectangleMeasure>0</rectangleMeasure>
			<circleMeasure>0</circleMeasure>
			<centroidX>15</centroidX>
			<centroidY>35</centroidY>
		</spatialEntity>
		<spatialEntity spatialType="region" scaleAndSubsystem="Intracellular.CDK1">
			<clusteredness>1</clusteredness>
			<density>0.3591863893995098</density>
			<area>1</area>
			<perimeter>4</perimeter>
			<distanceFromOrigin>9.513148795220223</distanceFromOrigin>
			<angle>0</angle>
			<triangleMeasure>0</triangleMeasure>
			<rectangleMeasure>0</rectangleMeasure>
			<circleMeasure>0</circleMeasure>
			<centroidX>17</centroidX>
			<centroidY>27</centroidY>
		</spatialEntity>
		<spatialEntity spatialType="region" scaleAndSubsystem="Intracellular.CDK1">
			<clusteredness>1</clusteredness>
			<density>0.3591863893995098</density>
			<area>1</area>
			<perimeter>4</perimeter>
			<distanceFromOrigin>25.62225595063791</distanceFromOrigin>
			<angle>0</angle>
			<triangleMeasure>0</triangleMeasure>
			<rectangleMeasure>0</rectangleMeasure>
			<circleMeasure>0</circleMeasure>
			<centroidX>34</centroidX>
			<centroidY>2</centroidY>
		</spatialEntity>
		<spatialEntity spatialType="region" scaleAndSubsystem="Intracellular.Plk1">
			<clusteredness>1</clusteredness>
			<density>0.09923031376857383</density>
			<area>1</area>
			<perimeter>4</perimeter>
			<distanceFromOrigin>12.74754878398196</distanceFromOrigin>
			<angle>0</angle>
			<triangleMeasure>0</triangleMeasure>
			<rectangleMeasure>0</rectangleMeasure>
			<circleMeasure>0</circleMeasure>
			<centroidX>24</centroidX>
			<centroidY>39</centroidY>
		</spatialEntity>
		<spatialEntity spatialType="region" scaleAndSubsystem="Intracellular.Plk1">
			<clusteredness>1</clusteredness>
			<density>0.09923031376857383</density>
			<area>1</area>
			<perimeter>4</perimeter>
			<distanceFromOrigin>14.30034964607509</distanceFromOrigin>
			<angle>0</angle>
			<triangleMeasure>0</triangleMeasure>
			<rectangleMeasure>0</rectangleMeasure>
			<circleMeasure>0</circleMeasure>
			<centroidX>15</centroidX>
			<centroidY>35</centroidY>
		</spatialEntity>
		<spatialEntity spatialType="region" scaleAndSubsystem="Intracellular.Plk1">
			<clusteredness>1</clusteredness>
			<density>0.09923031376857383</density>
			<area>1</area>
			<perimeter>4</perimeter>
			<distanceFromOrigin>9.513148795220223</distanceFromOrigin>
			<angle>0</angle>
			<triangleMeasure>0</triangleMeasure>
			<rectangleMeasure>0</rectangleMeasure>
			<circleMeasure>0</circleMeasure>
			<centroidX>17</centroidX>
			<centroidY>27</centroidY>
		</spatialEntity>
		<spatialEntity spatialType="region" scaleAndSubsystem="Intracellular.Plk1">
			<clusteredness>1</clusteredness>
			<density>0.09923031376857383</density>
			<area>1</area>
			<perimeter>4</perimeter>
			<distanceFromOrigin>25.62225595063791</distanceFromOrigin>
			<angle>0</angle>
			<triangleMeasure>0</triangleMeasure>
			<rectangleMeasure>0</rectangleMeasure>
			<circleMeasure>0</circleMeasure>
			<centroidX>34</centroidX>
			<centroidY>2</centroidY>
		</spatialEntity>
		<spatialEntity spatialType="region" scaleAndSubsystem="Intracellular.APC">
			<clusteredness>1</clusteredness>
			<density>0.05657773485370711</density>
			<area>1</area>
			<perimeter>4</perimeter>
			<distanceFromOrigin>12.74754878398196</distanceFromOrigin>
			<angle>0</angle>
			<triangleMeasure>0</triangleMeasure>
			<rectangleMeasure>0</rectangleMeasure>
			<circleMeasure>0</circleMeasure>
			<centroidX>24</centroidX>
			<centroidY>39</centroidY>
		</spatialEntity>
		<spatialEntity spatialType="region" scaleAndSubsystem="Intracellular.APC">
			<clusteredness>1</clusteredness>
			<density>0.05657773485370711</density>
			<area>1</area>
			<perimeter>4</perimeter>
			<distanceFromOrigin>14.30034964607509</distanceFromOrigin>
			<angle>0</angle>
			<triangleMeasure>0</triangleMeasure>
			<rectangleMeasure>0</rectangleMeasure>
			<circleMeasure>0</circleMeasure>
			<centroidX>15</centroidX>
			<centroidY>35</centroidY>
		</spatialEntity>
		<spatialEntity spatialType="region" scaleAndSubsystem="Intracellular.APC">
			<clusteredness>1</clusteredness>
			<density>0.05657773485370711</density>
			<area>1</area>
			<perimeter>4</perimeter>
			<distanceFromOrigin>9.513148795220223</distanceFromOrigin>
			<angle>0</angle>
			<triangleMeasure>0</triangleMeasure>
			<rectangleMeasure>0</rectangleMeasure>
			<circleMeasure>0</circleMeasure>
			<centroidX>17</centroidX>
			<centroidY>27</centroidY>
		</spatialEntity>
		<spatialEntity spatialType="region" scaleAndSubsystem="Intracellular.APC">
			<clusteredness>1</clusteredness>
			<density>0.05657773485370711</density>
			<area>1</area>
			<perimeter>4</perimeter>
			<distanceFromOrigin>25.62225595063791</distanceFromOrigin>
			<angle>0</angle>
			<triangleMeasure>0</triangleMeasure>
			<rectangleMeasure>0</rectangleMeasure>
			<circleMeasure>0</circleMeasure>
			<centroidX>34</centroidX>
			<centroidY>2</centroidY>
		</spatialEntity>
		<numericStateVariable scaleAndSubsystem="Intracellular.APC">
			<name>avgClusterednessRegions</name>
			<value>0.04328181559772737</value>
		</numericStateVariable>
		<numericStateVariable scaleAndSubsystem="Intracellular.CDK1">
			<name>avgClusterednessRegions</name>
			<value>0.04328181559772737</value>
		</numericStateVariable>
		<numericStateVariable scaleAndSubsystem="Intracellular.Plk1">
			<name>avgClusterednessRegions</name>
			<value>0.04328181559772737</value>
		</numericStateVariable>
		<numericStateVariable scaleAndSubsystem="Cellular.Embryo">
			<name>avgClusterednessRegions</name>
			<value>0.04328181559772737</value>
		</numericStateVariable>
		<numericStateVariable scaleAndSubsystem="Intracellular.APC">
			<name>avgDensityRegions</name>
			<value>0.05657773485370711</value>
		</numericStateVariable>
		<numericStateVariable scaleAndSubsystem="Intracellular.CDK1">
			<name>avgDensityRegions</name>
			<value>0.3591863893995098</value>
		</numericStateVariable>
		<numericStateVariable scaleAndSubsystem="Intracellular.Plk1">
			<name>avgDensityRegions</name>
			<value>0.09923031376857383</value>
		</numericStateVariable>
		<numericStateVariable scaleAndSubsystem="Cellular.Embryo">
			<name>avgDensityRegions</name>
			<value>0.5</value>
		</numericStateVariable>
	</timepoint>
	<timepoint value="51">
		<spatialEntity spatialType="region" scaleAndSubsystem="Cellular.Embryo">
			<clusteredness>1</clusteredness>
			<density>0.5</density>
			<area>1</area>
			<perimeter>4</perimeter>
			<distanceFromOrigin>12.58967831201417</distanceFromOrigin>
			<angle>0</angle>
			<triangleMeasure>0</triangleMeasure>
			<rectangleMeasure>0</rectangleMeasure>
			<circleMeasure>0</circleMeasure>
			<centroidX>25</centroidX>
			<centroidY>39</centroidY>
		</spatialEntity>
		<spatialEntity spatialType="region" scaleAndSubsystem="Cellular.Embryo">
			<clusteredness>1</clusteredness>
			<density>0.5</density>
			<area>1</area>
			<perimeter>4</perimeter>
			<distanceFromOrigin>14.9164338901763</distanceFromOrigin>
			<angle>0</angle>
			<triangleMeasure>0</triangleMeasure>
			<rectangleMeasure>0</rectangleMeasure>
			<circleMeasure>0</circleMeasure>
			<centroidX>15</centroidX>
			<centroidY>36</centroidY>
		</spatialEntity>
		<spatialEntity spatialType="region" scaleAndSubsystem="Cellular.Embryo">
			<clusteredness>1</clusteredness>
			<density>0.5</density>
			<area>1</area>
			<perimeter>4</perimeter>
			<distanceFromOrigin>9.513148795220223</distanceFromOrigin>
			<angle>0</angle>
			<triangleMeasure>0</triangleMeasure>
			<rectangleMeasure>0</rectangleMeasure>
			<circleMeasure>0</circleMeasure>
			<centroidX>17</centroidX>
			<centroidY>27</centroidY>
		</spatialEntity>
		<spatialEntity spatialType="region" scaleAndSubsystem="Cellular.Embryo">
			<clusteredness>1</clusteredness>
			<density>0.5</density>
			<area>1</area>
			<perimeter>4</perimeter>
			<distanceFromOrigin>25.62225595063791</distanceFromOrigin>
			<angle>0</angle>
			<triangleMeasure>0</triangleMeasure>
			<rectangleMeasure>0</rectangleMeasure>
			<circleMeasure>0</circleMeasure>
			<centroidX>34</centroidX>
			<centroidY>2</centroidY>
		</spatialEntity>
		<spatialEntity spatialType="region" scaleAndSubsystem="Intracellular.CDK1">
			<clusteredness>1</clusteredness>
			<density>0.378781935747932</density>
			<area>1</area>
			<perimeter>4</perimeter>
			<distanceFromOrigin>12.58967831201417</distanceFromOrigin>
			<angle>0</angle>
			<triangleMeasure>0</triangleMeasure>
			<rectangleMeasure>0</rectangleMeasure>
			<circleMeasure>0</circleMeasure>
			<centroidX>25</centroidX>
			<centroidY>39</centroidY>
		</spatialEntity>
		<spatialEntity spatialType="region" scaleAndSubsystem="Intracellular.CDK1">
			<clusteredness>1</clusteredness>
			<density>0.378781935747932</density>
			<area>1</area>
			<perimeter>4</perimeter>
			<distanceFromOrigin>14.9164338901763</distanceFromOrigin>
			<angle>0</angle>
			<triangleMeasure>0</triangleMeasure>
			<rectangleMeasure>0</rectangleMeasure>
			<circleMeasure>0</circleMeasure>
			<centroidX>15</centroidX>
			<centroidY>36</centroidY>
		</spatialEntity>
		<spatialEntity spatialType="region" scaleAndSubsystem="Intracellular.CDK1">
			<clusteredness>1</clusteredness>
			<density>0.378781935747932</density>
			<area>1</area>
			<perimeter>4</perimeter>
			<distanceFromOrigin>9.513148795220223</distanceFromOrigin>
			<angle>0</angle>
			<triangleMeasure>0</triangleMeasure>
			<rectangleMeasure>0</rectangleMeasure>
			<circleMeasure>0</circleMeasure>
			<centroidX>17</centroidX>
			<centroidY>27</centroidY>
		</spatialEntity>
		<spatialEntity spatialType="region" scaleAndSubsystem="Intracellular.CDK1">
			<clusteredness>1</clusteredness>
			<density>0.378781935747932</density>
			<area>1</area>
			<perimeter>4</perimeter>
			<distanceFromOrigin>25.62225595063791</distanceFromOrigin>
			<angle>0</angle>
			<triangleMeasure>0</triangleMeasure>
			<rectangleMeasure>0</rectangleMeasure>
			<circleMeasure>0</circleMeasure>
			<centroidX>34</centroidX>
			<centroidY>2</centroidY>
		</spatialEntity>
		<spatialEntity spatialType="region" scaleAndSubsystem="Intracellular.Plk1">
			<clusteredness>1</clusteredness>
			<density>0.1233465606091069</density>
			<area>1</area>
			<perimeter>4</perimeter>
			<distanceFromOrigin>12.58967831201417</distanceFromOrigin>
			<angle>0</angle>
			<triangleMeasure>0</triangleMeasure>
			<rectangleMeasure>0</rectangleMeasure>
			<circleMeasure>0</circleMeasure>
			<centroidX>25</centroidX>
			<centroidY>39</centroidY>
		</spatialEntity>
		<spatialEntity spatialType="region" scaleAndSubsystem="Intracellular.Plk1">
			<clusteredness>1</clusteredness>
			<density>0.1233465606091069</density>
			<area>1</area>
			<perimeter>4</perimeter>
			<distanceFromOrigin>14.9164338901763</distanceFromOrigin>
			<angle>0</angle>
			<triangleMeasure>0</triangleMeasure>
			<rectangleMeasure>0</rectangleMeasure>
			<circleMeasure>0</circleMeasure>
			<centroidX>15</centroidX>
			<centroidY>36</centroidY>
		</spatialEntity>
		<spatialEntity spatialType="region" scaleAndSubsystem="Intracellular.Plk1">
			<clusteredness>1</clusteredness>
			<density>0.1233465606091069</density>
			<area>1</area>
			<perimeter>4</perimeter>
			<distanceFromOrigin>9.513148795220223</distanceFromOrigin>
			<angle>0</angle>
			<triangleMeasure>0</triangleMeasure>
			<rectangleMeasure>0</rectangleMeasure>
			<circleMeasure>0</circleMeasure>
			<centroidX>17</centroidX>
			<centroidY>27</centroidY>
		</spatialEntity>
		<spatialEntity spatialType="region" scaleAndSubsystem="Intracellular.Plk1">
			<clusteredness>1</clusteredness>
			<density>0.1233465606091069</density>
			<area>1</area>
			<perimeter>4</perimeter>
			<distanceFromOrigin>25.62225595063791</distanceFromOrigin>
			<angle>0</angle>
			<triangleMeasure>0</triangleMeasure>
			<rectangleMeasure>0</rectangleMeasure>
			<circleMeasure>0</circleMeasure>
			<centroidX>34</centroidX>
			<centroidY>2</centroidY>
		</spatialEntity>
		<spatialEntity spatialType="region" scaleAndSubsystem="Intracellular.APC">
			<clusteredness>1</clusteredness>
			<density>0.04632753858379289</density>
			<area>1</area>
			<perimeter>4</perimeter>
			<distanceFromOrigin>12.58967831201417</distanceFromOrigin>
			<angle>0</angle>
			<triangleMeasure>0</triangleMeasure>
			<rectangleMeasure>0</rectangleMeasure>
			<circleMeasure>0</circleMeasure>
			<centroidX>25</centroidX>
			<centroidY>39</centroidY>
		</spatialEntity>
		<spatialEntity spatialType="region" scaleAndSubsystem="Intracellular.APC">
			<clusteredness>1</clusteredness>
			<density>0.04632753858379289</density>
			<area>1</area>
			<perimeter>4</perimeter>
			<distanceFromOrigin>14.9164338901763</distanceFromOrigin>
			<angle>0</angle>
			<triangleMeasure>0</triangleMeasure>
			<rectangleMeasure>0</rectangleMeasure>
			<circleMeasure>0</circleMeasure>
			<centroidX>15</centroidX>
			<centroidY>36</centroidY>
		</spatialEntity>
		<spatialEntity spatialType="region" scaleAndSubsystem="Intracellular.APC">
			<clusteredness>1</clusteredness>
			<density>0.04632753858379289</density>
			<area>1</area>
			<perimeter>4</perimeter>
			<distanceFromOrigin>9.513148795220223</distanceFromOrigin>
			<angle>0</angle>
			<triangleMeasure>0</triangleMeasure>
			<rectangleMeasure>0</rectangleMeasure>
			<circleMeasure>0</circleMeasure>
			<centroidX>17</centroidX>
			<centroidY>27</centroidY>
		</spatialEntity>
		<spatialEntity spatialType="region" scaleAndSubsystem="Intracellular.APC">
			<clusteredness>1</clusteredness>
			<density>0.04632753858379289</density>
			<area>1</area>
			<perimeter>4</perimeter>
			<distanceFromOrigin>25.62225595063791</distanceFromOrigin>
			<angle>0</angle>
			<triangleMeasure>0</triangleMeasure>
			<rectangleMeasure>0</rectangleMeasure>
			<circleMeasure>0</circleMeasure>
			<centroidX>34</centroidX>
			<centroidY>2</centroidY>
		</spatialEntity>
		<numericStateVariable scaleAndSubsystem="Intracellular.APC">
			<name>avgClusterednessRegions</name>
			<value>0.04245021548527474</value>
		</numericStateVariable>
		<numericStateVariable scaleAndSubsystem="Intracellular.CDK1">
			<name>avgClusterednessRegions</name>
			<value>0.04245021548527474</value>
		</numericStateVariable>
		<numericStateVariable scaleAndSubsystem="Intracellular.Plk1">
			<name>avgClusterednessRegions</name>
			<value>0.04245021548527474</value>
		</numericStateVariable>
		<numericStateVariable scaleAndSubsystem="Cellular.Embryo">
			<name>avgClusterednessRegions</name>
			<value>0.04245021548527474</value>
		</numericStateVariable>
		<numericStateVariable scaleAndSubsystem="Intracellular.APC">
			<name>avgDensityRegions</name>
			<value>0.04632753858379289</value>
		</numericStateVariable>
		<numericStateVariable scaleAndSubsystem="Intracellular.CDK1">
			<name>avgDensityRegions</name>
			<value>0.378781935747932</value>
		</numericStateVariable>
		<numericStateVariable scaleAndSubsystem="Intracellular.Plk1">
			<name>avgDensityRegions</name>
			<value>0.1233465606091069</value>
		</numericStateVariable>
		<numericStateVariable scaleAndSubsystem="Cellular.Embryo">
			<name>avgDensityRegions</name>
			<value>0.5</value>
		</numericStateVariable>
	</timepoint>
	<timepoint value="52">
		<spatialEntity spatialType="region" scaleAndSubsystem="Cellular.Embryo">
			<clusteredness>1</clusteredness>
			<density>0.5</density>
			<area>1</area>
			<perimeter>4</perimeter>
			<distanceFromOrigin>12.74754878398196</distanceFromOrigin>
			<angle>0</angle>
			<triangleMeasure>0</triangleMeasure>
			<rectangleMeasure>0</rectangleMeasure>
			<circleMeasure>0</circleMeasure>
			<centroidX>24</centroidX>
			<centroidY>39</centroidY>
		</spatialEntity>
		<spatialEntity spatialType="region" scaleAndSubsystem="Cellular.Embryo">
			<clusteredness>1</clusteredness>
			<density>0.5</density>
			<area>1</area>
			<perimeter>4</perimeter>
			<distanceFromOrigin>14.30034964607509</distanceFromOrigin>
			<angle>0</angle>
			<triangleMeasure>0</triangleMeasure>
			<rectangleMeasure>0</rectangleMeasure>
			<circleMeasure>0</circleMeasure>
			<centroidX>15</centroidX>
			<centroidY>35</centroidY>
		</spatialEntity>
		<spatialEntity spatialType="region" scaleAndSubsystem="Cellular.Embryo">
			<clusteredness>1</clusteredness>
			<density>0.5</density>
			<area>1</area>
			<perimeter>4</perimeter>
			<distanceFromOrigin>9.513148795220223</distanceFromOrigin>
			<angle>0</angle>
			<triangleMeasure>0</triangleMeasure>
			<rectangleMeasure>0</rectangleMeasure>
			<circleMeasure>0</circleMeasure>
			<centroidX>17</centroidX>
			<centroidY>27</centroidY>
		</spatialEntity>
		<spatialEntity spatialType="region" scaleAndSubsystem="Cellular.Embryo">
			<clusteredness>1</clusteredness>
			<density>0.5</density>
			<area>1</area>
			<perimeter>4</perimeter>
			<distanceFromOrigin>25.34758371127315</distanceFromOrigin>
			<angle>0</angle>
			<triangleMeasure>0</triangleMeasure>
			<rectangleMeasure>0</rectangleMeasure>
			<circleMeasure>0</circleMeasure>
			<centroidX>33</centroidX>
			<centroidY>2</centroidY>
		</spatialEntity>
		<spatialEntity spatialType="region" scaleAndSubsystem="Intracellular.CDK1">
			<clusteredness>1</clusteredness>
			<density>0.3983774820963542</density>
			<area>1</area>
			<perimeter>4</perimeter>
			<distanceFromOrigin>12.74754878398196</distanceFromOrigin>
			<angle>0</angle>
			<triangleMeasure>0</triangleMeasure>
			<rectangleMeasure>0</rectangleMeasure>
			<circleMeasure>0</circleMeasure>
			<centroidX>24</centroidX>
			<centroidY>39</centroidY>
		</spatialEntity>
		<spatialEntity spatialType="region" scaleAndSubsystem="Intracellular.CDK1">
			<clusteredness>1</clusteredness>
			<density>0.3983774820963542</density>
			<area>1</area>
			<perimeter>4</perimeter>
			<distanceFromOrigin>14.30034964607509</distanceFromOrigin>
			<angle>0</angle>
			<triangleMeasure>0</triangleMeasure>
			<rectangleMeasure>0</rectangleMeasure>
			<circleMeasure>0</circleMeasure>
			<centroidX>15</centroidX>
			<centroidY>35</centroidY>
		</spatialEntity>
		<spatialEntity spatialType="region" scaleAndSubsystem="Intracellular.CDK1">
			<clusteredness>1</clusteredness>
			<density>0.3983774820963542</density>
			<area>1</area>
			<perimeter>4</perimeter>
			<distanceFromOrigin>9.513148795220223</distanceFromOrigin>
			<angle>0</angle>
			<triangleMeasure>0</triangleMeasure>
			<rectangleMeasure>0</rectangleMeasure>
			<circleMeasure>0</circleMeasure>
			<centroidX>17</centroidX>
			<centroidY>27</centroidY>
		</spatialEntity>
		<spatialEntity spatialType="region" scaleAndSubsystem="Intracellular.CDK1">
			<clusteredness>1</clusteredness>
			<density>0.3983774820963542</density>
			<area>1</area>
			<perimeter>4</perimeter>
			<distanceFromOrigin>25.34758371127315</distanceFromOrigin>
			<angle>0</angle>
			<triangleMeasure>0</triangleMeasure>
			<rectangleMeasure>0</rectangleMeasure>
			<circleMeasure>0</circleMeasure>
			<centroidX>33</centroidX>
			<centroidY>2</centroidY>
		</spatialEntity>
		<spatialEntity spatialType="region" scaleAndSubsystem="Intracellular.Plk1">
			<clusteredness>1</clusteredness>
			<density>0.1593846190209482</density>
			<area>1</area>
			<perimeter>4</perimeter>
			<distanceFromOrigin>12.74754878398196</distanceFromOrigin>
			<angle>0</angle>
			<triangleMeasure>0</triangleMeasure>
			<rectangleMeasure>0</rectangleMeasure>
			<circleMeasure>0</circleMeasure>
			<centroidX>24</centroidX>
			<centroidY>39</centroidY>
		</spatialEntity>
		<spatialEntity spatialType="region" scaleAndSubsystem="Intracellular.Plk1">
			<clusteredness>1</clusteredness>
			<density>0.1593846190209482</density>
			<area>1</area>
			<perimeter>4</perimeter>
			<distanceFromOrigin>14.30034964607509</distanceFromOrigin>
			<angle>0</angle>
			<triangleMeasure>0</triangleMeasure>
			<rectangleMeasure>0</rectangleMeasure>
			<circleMeasure>0</circleMeasure>
			<centroidX>15</centroidX>
			<centroidY>35</centroidY>
		</spatialEntity>
		<spatialEntity spatialType="region" scaleAndSubsystem="Intracellular.Plk1">
			<clusteredness>1</clusteredness>
			<density>0.1593846190209482</density>
			<area>1</area>
			<perimeter>4</perimeter>
			<distanceFromOrigin>9.513148795220223</distanceFromOrigin>
			<angle>0</angle>
			<triangleMeasure>0</triangleMeasure>
			<rectangleMeasure>0</rectangleMeasure>
			<circleMeasure>0</circleMeasure>
			<centroidX>17</centroidX>
			<centroidY>27</centroidY>
		</spatialEntity>
		<spatialEntity spatialType="region" scaleAndSubsystem="Intracellular.Plk1">
			<clusteredness>1</clusteredness>
			<density>0.1593846190209482</density>
			<area>1</area>
			<perimeter>4</perimeter>
			<distanceFromOrigin>25.34758371127315</distanceFromOrigin>
			<angle>0</angle>
			<triangleMeasure>0</triangleMeasure>
			<rectangleMeasure>0</rectangleMeasure>
			<circleMeasure>0</circleMeasure>
			<centroidX>33</centroidX>
			<centroidY>2</centroidY>
		</spatialEntity>
		<spatialEntity spatialType="region" scaleAndSubsystem="Intracellular.APC">
			<clusteredness>1</clusteredness>
			<density>0.03797073738247741</density>
			<area>1</area>
			<perimeter>4</perimeter>
			<distanceFromOrigin>12.74754878398196</distanceFromOrigin>
			<angle>0</angle>
			<triangleMeasure>0</triangleMeasure>
			<rectangleMeasure>0</rectangleMeasure>
			<circleMeasure>0</circleMeasure>
			<centroidX>24</centroidX>
			<centroidY>39</centroidY>
		</spatialEntity>
		<spatialEntity spatialType="region" scaleAndSubsystem="Intracellular.APC">
			<clusteredness>1</clusteredness>
			<density>0.03797073738247741</density>
			<area>1</area>
			<perimeter>4</perimeter>
			<distanceFromOrigin>14.30034964607509</distanceFromOrigin>
			<angle>0</angle>
			<triangleMeasure>0</triangleMeasure>
			<rectangleMeasure>0</rectangleMeasure>
			<circleMeasure>0</circleMeasure>
			<centroidX>15</centroidX>
			<centroidY>35</centroidY>
		</spatialEntity>
		<spatialEntity spatialType="region" scaleAndSubsystem="Intracellular.APC">
			<clusteredness>1</clusteredness>
			<density>0.03797073738247741</density>
			<area>1</area>
			<perimeter>4</perimeter>
			<distanceFromOrigin>9.513148795220223</distanceFromOrigin>
			<angle>0</angle>
			<triangleMeasure>0</triangleMeasure>
			<rectangleMeasure>0</rectangleMeasure>
			<circleMeasure>0</circleMeasure>
			<centroidX>17</centroidX>
			<centroidY>27</centroidY>
		</spatialEntity>
		<spatialEntity spatialType="region" scaleAndSubsystem="Intracellular.APC">
			<clusteredness>1</clusteredness>
			<density>0.03797073738247741</density>
			<area>1</area>
			<perimeter>4</perimeter>
			<distanceFromOrigin>25.34758371127315</distanceFromOrigin>
			<angle>0</angle>
			<triangleMeasure>0</triangleMeasure>
			<rectangleMeasure>0</rectangleMeasure>
			<circleMeasure>0</circleMeasure>
			<centroidX>33</centroidX>
			<centroidY>2</centroidY>
		</spatialEntity>
		<numericStateVariable scaleAndSubsystem="Intracellular.APC">
			<name>avgClusterednessRegions</name>
			<value>0.04368786289246555</value>
		</numericStateVariable>
		<numericStateVariable scaleAndSubsystem="Intracellular.CDK1">
			<name>avgClusterednessRegions</name>
			<value>0.04368786289246555</value>
		</numericStateVariable>
		<numericStateVariable scaleAndSubsystem="Intracellular.Plk1">
			<name>avgClusterednessRegions</name>
			<value>0.04368786289246555</value>
		</numericStateVariable>
		<numericStateVariable scaleAndSubsystem="Cellular.Embryo">
			<name>avgClusterednessRegions</name>
			<value>0.04368786289246555</value>
		</numericStateVariable>
		<numericStateVariable scaleAndSubsystem="Intracellular.APC">
			<name>avgDensityRegions</name>
			<value>0.03797073738247741</value>
		</numericStateVariable>
		<numericStateVariable scaleAndSubsystem="Intracellular.CDK1">
			<name>avgDensityRegions</name>
			<value>0.3983774820963542</value>
		</numericStateVariable>
		<numericStateVariable scaleAndSubsystem="Intracellular.Plk1">
			<name>avgDensityRegions</name>
			<value>0.1593846190209482</value>
		</numericStateVariable>
		<numericStateVariable scaleAndSubsystem="Cellular.Embryo">
			<name>avgDensityRegions</name>
			<value>0.5</value>
		</numericStateVariable>
	</timepoint>
	<timepoint value="53">
		<spatialEntity spatialType="region" scaleAndSubsystem="Cellular.Embryo">
			<clusteredness>1</clusteredness>
			<density>0.5</density>
			<area>1</area>
			<perimeter>4</perimeter>
			<distanceFromOrigin>12.58967831201417</distanceFromOrigin>
			<angle>0</angle>
			<triangleMeasure>0</triangleMeasure>
			<rectangleMeasure>0</rectangleMeasure>
			<circleMeasure>0</circleMeasure>
			<centroidX>25</centroidX>
			<centroidY>39</centroidY>
		</spatialEntity>
		<spatialEntity spatialType="region" scaleAndSubsystem="Cellular.Embryo">
			<clusteredness>1</clusteredness>
			<density>0.5</density>
			<area>1</area>
			<perimeter>4</perimeter>
			<distanceFromOrigin>14.9164338901763</distanceFromOrigin>
			<angle>0</angle>
			<triangleMeasure>0</triangleMeasure>
			<rectangleMeasure>0</rectangleMeasure>
			<circleMeasure>0</circleMeasure>
			<centroidX>15</centroidX>
			<centroidY>36</centroidY>
		</spatialEntity>
		<spatialEntity spatialType="region" scaleAndSubsystem="Cellular.Embryo">
			<clusteredness>1</clusteredness>
			<density>0.5</density>
			<area>1</area>
			<perimeter>4</perimeter>
			<distanceFromOrigin>10.51189802081432</distanceFromOrigin>
			<angle>0</angle>
			<triangleMeasure>0</triangleMeasure>
			<rectangleMeasure>0</rectangleMeasure>
			<circleMeasure>0</circleMeasure>
			<centroidX>16</centroidX>
			<centroidY>26</centroidY>
		</spatialEntity>
		<spatialEntity spatialType="region" scaleAndSubsystem="Cellular.Embryo">
			<clusteredness>1</clusteredness>
			<density>0.5</density>
			<area>1</area>
			<perimeter>4</perimeter>
			<distanceFromOrigin>25.62225595063791</distanceFromOrigin>
			<angle>0</angle>
			<triangleMeasure>0</triangleMeasure>
			<rectangleMeasure>0</rectangleMeasure>
			<circleMeasure>0</circleMeasure>
			<centroidX>34</centroidX>
			<centroidY>2</centroidY>
		</spatialEntity>
		<spatialEntity spatialType="region" scaleAndSubsystem="Intracellular.CDK1">
			<clusteredness>1</clusteredness>
			<density>0.4179730284447764</density>
			<area>1</area>
			<perimeter>4</perimeter>
			<distanceFromOrigin>12.58967831201417</distanceFromOrigin>
			<angle>0</angle>
			<triangleMeasure>0</triangleMeasure>
			<rectangleMeasure>0</rectangleMeasure>
			<circleMeasure>0</circleMeasure>
			<centroidX>25</centroidX>
			<centroidY>39</centroidY>
		</spatialEntity>
		<spatialEntity spatialType="region" scaleAndSubsystem="Intracellular.CDK1">
			<clusteredness>1</clusteredness>
			<density>0.4179730284447764</density>
			<area>1</area>
			<perimeter>4</perimeter>
			<distanceFromOrigin>14.9164338901763</distanceFromOrigin>
			<angle>0</angle>
			<triangleMeasure>0</triangleMeasure>
			<rectangleMeasure>0</rectangleMeasure>
			<circleMeasure>0</circleMeasure>
			<centroidX>15</centroidX>
			<centroidY>36</centroidY>
		</spatialEntity>
		<spatialEntity spatialType="region" scaleAndSubsystem="Intracellular.CDK1">
			<clusteredness>1</clusteredness>
			<density>0.4179730284447764</density>
			<area>1</area>
			<perimeter>4</perimeter>
			<distanceFromOrigin>10.51189802081432</distanceFromOrigin>
			<angle>0</angle>
			<triangleMeasure>0</triangleMeasure>
			<rectangleMeasure>0</rectangleMeasure>
			<circleMeasure>0</circleMeasure>
			<centroidX>16</centroidX>
			<centroidY>26</centroidY>
		</spatialEntity>
		<spatialEntity spatialType="region" scaleAndSubsystem="Intracellular.CDK1">
			<clusteredness>1</clusteredness>
			<density>0.4179730284447764</density>
			<area>1</area>
			<perimeter>4</perimeter>
			<distanceFromOrigin>25.62225595063791</distanceFromOrigin>
			<angle>0</angle>
			<triangleMeasure>0</triangleMeasure>
			<rectangleMeasure>0</rectangleMeasure>
			<circleMeasure>0</circleMeasure>
			<centroidX>34</centroidX>
			<centroidY>2</centroidY>
		</spatialEntity>
		<spatialEntity spatialType="region" scaleAndSubsystem="Intracellular.Plk1">
			<clusteredness>1</clusteredness>
			<density>0.2072294945810355</density>
			<area>1</area>
			<perimeter>4</perimeter>
			<distanceFromOrigin>12.58967831201417</distanceFromOrigin>
			<angle>0</angle>
			<triangleMeasure>0</triangleMeasure>
			<rectangleMeasure>0</rectangleMeasure>
			<circleMeasure>0</circleMeasure>
			<centroidX>25</centroidX>
			<centroidY>39</centroidY>
		</spatialEntity>
		<spatialEntity spatialType="region" scaleAndSubsystem="Intracellular.Plk1">
			<clusteredness>1</clusteredness>
			<density>0.2072294945810355</density>
			<area>1</area>
			<perimeter>4</perimeter>
			<distanceFromOrigin>14.9164338901763</distanceFromOrigin>
			<angle>0</angle>
			<triangleMeasure>0</triangleMeasure>
			<rectangleMeasure>0</rectangleMeasure>
			<circleMeasure>0</circleMeasure>
			<centroidX>15</centroidX>
			<centroidY>36</centroidY>
		</spatialEntity>
		<spatialEntity spatialType="region" scaleAndSubsystem="Intracellular.Plk1">
			<clusteredness>1</clusteredness>
			<density>0.2072294945810355</density>
			<area>1</area>
			<perimeter>4</perimeter>
			<distanceFromOrigin>10.51189802081432</distanceFromOrigin>
			<angle>0</angle>
			<triangleMeasure>0</triangleMeasure>
			<rectangleMeasure>0</rectangleMeasure>
			<circleMeasure>0</circleMeasure>
			<centroidX>16</centroidX>
			<centroidY>26</centroidY>
		</spatialEntity>
		<spatialEntity spatialType="region" scaleAndSubsystem="Intracellular.Plk1">
			<clusteredness>1</clusteredness>
			<density>0.2072294945810355</density>
			<area>1</area>
			<perimeter>4</perimeter>
			<distanceFromOrigin>25.62225595063791</distanceFromOrigin>
			<angle>0</angle>
			<triangleMeasure>0</triangleMeasure>
			<rectangleMeasure>0</rectangleMeasure>
			<circleMeasure>0</circleMeasure>
			<centroidX>34</centroidX>
			<centroidY>2</centroidY>
		</spatialEntity>
		<spatialEntity spatialType="region" scaleAndSubsystem="Intracellular.APC">
			<clusteredness>1</clusteredness>
			<density>0.03142517314237707</density>
			<area>1</area>
			<perimeter>4</perimeter>
			<distanceFromOrigin>12.58967831201417</distanceFromOrigin>
			<angle>0</angle>
			<triangleMeasure>0</triangleMeasure>
			<rectangleMeasure>0</rectangleMeasure>
			<circleMeasure>0</circleMeasure>
			<centroidX>25</centroidX>
			<centroidY>39</centroidY>
		</spatialEntity>
		<spatialEntity spatialType="region" scaleAndSubsystem="Intracellular.APC">
			<clusteredness>1</clusteredness>
			<density>0.03142517314237707</density>
			<area>1</area>
			<perimeter>4</perimeter>
			<distanceFromOrigin>14.9164338901763</distanceFromOrigin>
			<angle>0</angle>
			<triangleMeasure>0</triangleMeasure>
			<rectangleMeasure>0</rectangleMeasure>
			<circleMeasure>0</circleMeasure>
			<centroidX>15</centroidX>
			<centroidY>36</centroidY>
		</spatialEntity>
		<spatialEntity spatialType="region" scaleAndSubsystem="Intracellular.APC">
			<clusteredness>1</clusteredness>
			<density>0.03142517314237707</density>
			<area>1</area>
			<perimeter>4</perimeter>
			<distanceFromOrigin>10.51189802081432</distanceFromOrigin>
			<angle>0</angle>
			<triangleMeasure>0</triangleMeasure>
			<rectangleMeasure>0</rectangleMeasure>
			<circleMeasure>0</circleMeasure>
			<centroidX>16</centroidX>
			<centroidY>26</centroidY>
		</spatialEntity>
		<spatialEntity spatialType="region" scaleAndSubsystem="Intracellular.APC">
			<clusteredness>1</clusteredness>
			<density>0.03142517314237707</density>
			<area>1</area>
			<perimeter>4</perimeter>
			<distanceFromOrigin>25.62225595063791</distanceFromOrigin>
			<angle>0</angle>
			<triangleMeasure>0</triangleMeasure>
			<rectangleMeasure>0</rectangleMeasure>
			<circleMeasure>0</circleMeasure>
			<centroidX>34</centroidX>
			<centroidY>2</centroidY>
		</spatialEntity>
		<numericStateVariable scaleAndSubsystem="Intracellular.APC">
			<name>avgClusterednessRegions</name>
			<value>0.04186169561205565</value>
		</numericStateVariable>
		<numericStateVariable scaleAndSubsystem="Intracellular.CDK1">
			<name>avgClusterednessRegions</name>
			<value>0.04186169561205565</value>
		</numericStateVariable>
		<numericStateVariable scaleAndSubsystem="Intracellular.Plk1">
			<name>avgClusterednessRegions</name>
			<value>0.04186169561205565</value>
		</numericStateVariable>
		<numericStateVariable scaleAndSubsystem="Cellular.Embryo">
			<name>avgClusterednessRegions</name>
			<value>0.04186169561205565</value>
		</numericStateVariable>
		<numericStateVariable scaleAndSubsystem="Intracellular.APC">
			<name>avgDensityRegions</name>
			<value>0.03142517314237707</value>
		</numericStateVariable>
		<numericStateVariable scaleAndSubsystem="Intracellular.CDK1">
			<name>avgDensityRegions</name>
			<value>0.4179730284447764</value>
		</numericStateVariable>
		<numericStateVariable scaleAndSubsystem="Intracellular.Plk1">
			<name>avgDensityRegions</name>
			<value>0.2072294945810355</value>
		</numericStateVariable>
		<numericStateVariable scaleAndSubsystem="Cellular.Embryo">
			<name>avgDensityRegions</name>
			<value>0.5</value>
		</numericStateVariable>
	</timepoint>
	<timepoint value="54">
		<spatialEntity spatialType="region" scaleAndSubsystem="Cellular.Embryo">
			<clusteredness>1</clusteredness>
			<density>0.5</density>
			<area>1</area>
			<perimeter>4</perimeter>
			<distanceFromOrigin>12.74754878398196</distanceFromOrigin>
			<angle>0</angle>
			<triangleMeasure>0</triangleMeasure>
			<rectangleMeasure>0</rectangleMeasure>
			<circleMeasure>0</circleMeasure>
			<centroidX>24</centroidX>
			<centroidY>39</centroidY>
		</spatialEntity>
		<spatialEntity spatialType="region" scaleAndSubsystem="Cellular.Embryo">
			<clusteredness>1</clusteredness>
			<density>0.5</density>
			<area>1</area>
			<perimeter>4</perimeter>
			<distanceFromOrigin>13.5092560861063</distanceFromOrigin>
			<angle>0</angle>
			<triangleMeasure>0</triangleMeasure>
			<rectangleMeasure>0</rectangleMeasure>
			<circleMeasure>0</circleMeasure>
			<centroidX>16</centroidX>
			<centroidY>35</centroidY>
		</spatialEntity>
		<spatialEntity spatialType="region" scaleAndSubsystem="Cellular.Embryo">
			<clusteredness>1</clusteredness>
			<density>0.5</density>
			<area>1</area>
			<perimeter>4</perimeter>
			<distanceFromOrigin>10.51189802081432</distanceFromOrigin>
			<angle>0</angle>
			<triangleMeasure>0</triangleMeasure>
			<rectangleMeasure>0</rectangleMeasure>
			<circleMeasure>0</circleMeasure>
			<centroidX>16</centroidX>
			<centroidY>27</centroidY>
		</spatialEntity>
		<spatialEntity spatialType="region" scaleAndSubsystem="Cellular.Embryo">
			<clusteredness>1</clusteredness>
			<density>0.5</density>
			<area>1</area>
			<perimeter>4</perimeter>
			<distanceFromOrigin>24.66779276708802</distanceFromOrigin>
			<angle>0</angle>
			<triangleMeasure>0</triangleMeasure>
			<rectangleMeasure>0</rectangleMeasure>
			<circleMeasure>0</circleMeasure>
			<centroidX>34</centroidX>
			<centroidY>3</centroidY>
		</spatialEntity>
		<spatialEntity spatialType="region" scaleAndSubsystem="Intracellular.CDK1">
			<clusteredness>1</clusteredness>
			<density>0.4375685747931986</density>
			<area>1</area>
			<perimeter>4</perimeter>
			<distanceFromOrigin>12.74754878398196</distanceFromOrigin>
			<angle>0</angle>
			<triangleMeasure>0</triangleMeasure>
			<rectangleMeasure>0</rectangleMeasure>
			<circleMeasure>0</circleMeasure>
			<centroidX>24</centroidX>
			<centroidY>39</centroidY>
		</spatialEntity>
		<spatialEntity spatialType="region" scaleAndSubsystem="Intracellular.CDK1">
			<clusteredness>1</clusteredness>
			<density>0.4375685747931986</density>
			<area>1</area>
			<perimeter>4</perimeter>
			<distanceFromOrigin>13.5092560861063</distanceFromOrigin>
			<angle>0</angle>
			<triangleMeasure>0</triangleMeasure>
			<rectangleMeasure>0</rectangleMeasure>
			<circleMeasure>0</circleMeasure>
			<centroidX>16</centroidX>
			<centroidY>35</centroidY>
		</spatialEntity>
		<spatialEntity spatialType="region" scaleAndSubsystem="Intracellular.CDK1">
			<clusteredness>1</clusteredness>
			<density>0.4375685747931986</density>
			<area>1</area>
			<perimeter>4</perimeter>
			<distanceFromOrigin>10.51189802081432</distanceFromOrigin>
			<angle>0</angle>
			<triangleMeasure>0</triangleMeasure>
			<rectangleMeasure>0</rectangleMeasure>
			<circleMeasure>0</circleMeasure>
			<centroidX>16</centroidX>
			<centroidY>27</centroidY>
		</spatialEntity>
		<spatialEntity spatialType="region" scaleAndSubsystem="Intracellular.CDK1">
			<clusteredness>1</clusteredness>
			<density>0.4375685747931986</density>
			<area>1</area>
			<perimeter>4</perimeter>
			<distanceFromOrigin>24.66779276708802</distanceFromOrigin>
			<angle>0</angle>
			<triangleMeasure>0</triangleMeasure>
			<rectangleMeasure>0</rectangleMeasure>
			<circleMeasure>0</circleMeasure>
			<centroidX>34</centroidX>
			<centroidY>3</centroidY>
		</spatialEntity>
		<spatialEntity spatialType="region" scaleAndSubsystem="Intracellular.Plk1">
			<clusteredness>1</clusteredness>
			<density>0.2649820065965839</density>
			<area>1</area>
			<perimeter>4</perimeter>
			<distanceFromOrigin>12.74754878398196</distanceFromOrigin>
			<angle>0</angle>
			<triangleMeasure>0</triangleMeasure>
			<rectangleMeasure>0</rectangleMeasure>
			<circleMeasure>0</circleMeasure>
			<centroidX>24</centroidX>
			<centroidY>39</centroidY>
		</spatialEntity>
		<spatialEntity spatialType="region" scaleAndSubsystem="Intracellular.Plk1">
			<clusteredness>1</clusteredness>
			<density>0.2649820065965839</density>
			<area>1</area>
			<perimeter>4</perimeter>
			<distanceFromOrigin>13.5092560861063</distanceFromOrigin>
			<angle>0</angle>
			<triangleMeasure>0</triangleMeasure>
			<rectangleMeasure>0</rectangleMeasure>
			<circleMeasure>0</circleMeasure>
			<centroidX>16</centroidX>
			<centroidY>35</centroidY>
		</spatialEntity>
		<spatialEntity spatialType="region" scaleAndSubsystem="Intracellular.Plk1">
			<clusteredness>1</clusteredness>
			<density>0.2649820065965839</density>
			<area>1</area>
			<perimeter>4</perimeter>
			<distanceFromOrigin>10.51189802081432</distanceFromOrigin>
			<angle>0</angle>
			<triangleMeasure>0</triangleMeasure>
			<rectangleMeasure>0</rectangleMeasure>
			<circleMeasure>0</circleMeasure>
			<centroidX>16</centroidX>
			<centroidY>27</centroidY>
		</spatialEntity>
		<spatialEntity spatialType="region" scaleAndSubsystem="Intracellular.Plk1">
			<clusteredness>1</clusteredness>
			<density>0.2649820065965839</density>
			<area>1</area>
			<perimeter>4</perimeter>
			<distanceFromOrigin>24.66779276708802</distanceFromOrigin>
			<angle>0</angle>
			<triangleMeasure>0</triangleMeasure>
			<rectangleMeasure>0</rectangleMeasure>
			<circleMeasure>0</circleMeasure>
			<centroidX>34</centroidX>
			<centroidY>3</centroidY>
		</spatialEntity>
		<spatialEntity spatialType="region" scaleAndSubsystem="Intracellular.APC">
			<clusteredness>1</clusteredness>
			<density>0.02827278212005017</density>
			<area>1</area>
			<perimeter>4</perimeter>
			<distanceFromOrigin>12.74754878398196</distanceFromOrigin>
			<angle>0</angle>
			<triangleMeasure>0</triangleMeasure>
			<rectangleMeasure>0</rectangleMeasure>
			<circleMeasure>0</circleMeasure>
			<centroidX>24</centroidX>
			<centroidY>39</centroidY>
		</spatialEntity>
		<spatialEntity spatialType="region" scaleAndSubsystem="Intracellular.APC">
			<clusteredness>1</clusteredness>
			<density>0.02827278212005017</density>
			<area>1</area>
			<perimeter>4</perimeter>
			<distanceFromOrigin>13.5092560861063</distanceFromOrigin>
			<angle>0</angle>
			<triangleMeasure>0</triangleMeasure>
			<rectangleMeasure>0</rectangleMeasure>
			<circleMeasure>0</circleMeasure>
			<centroidX>16</centroidX>
			<centroidY>35</centroidY>
		</spatialEntity>
		<spatialEntity spatialType="region" scaleAndSubsystem="Intracellular.APC">
			<clusteredness>1</clusteredness>
			<density>0.02827278212005017</density>
			<area>1</area>
			<perimeter>4</perimeter>
			<distanceFromOrigin>10.51189802081432</distanceFromOrigin>
			<angle>0</angle>
			<triangleMeasure>0</triangleMeasure>
			<rectangleMeasure>0</rectangleMeasure>
			<circleMeasure>0</circleMeasure>
			<centroidX>16</centroidX>
			<centroidY>27</centroidY>
		</spatialEntity>
		<spatialEntity spatialType="region" scaleAndSubsystem="Intracellular.APC">
			<clusteredness>1</clusteredness>
			<density>0.02827278212005017</density>
			<area>1</area>
			<perimeter>4</perimeter>
			<distanceFromOrigin>24.66779276708802</distanceFromOrigin>
			<angle>0</angle>
			<triangleMeasure>0</triangleMeasure>
			<rectangleMeasure>0</rectangleMeasure>
			<circleMeasure>0</circleMeasure>
			<centroidX>34</centroidX>
			<centroidY>3</centroidY>
		</spatialEntity>
		<numericStateVariable scaleAndSubsystem="Intracellular.APC">
			<name>avgClusterednessRegions</name>
			<value>0.04429852840679187</value>
		</numericStateVariable>
		<numericStateVariable scaleAndSubsystem="Intracellular.CDK1">
			<name>avgClusterednessRegions</name>
			<value>0.04429852840679187</value>
		</numericStateVariable>
		<numericStateVariable scaleAndSubsystem="Intracellular.Plk1">
			<name>avgClusterednessRegions</name>
			<value>0.04429852840679187</value>
		</numericStateVariable>
		<numericStateVariable scaleAndSubsystem="Cellular.Embryo">
			<name>avgClusterednessRegions</name>
			<value>0.04429852840679187</value>
		</numericStateVariable>
		<numericStateVariable scaleAndSubsystem="Intracellular.APC">
			<name>avgDensityRegions</name>
			<value>0.02827278212005017</value>
		</numericStateVariable>
		<numericStateVariable scaleAndSubsystem="Intracellular.CDK1">
			<name>avgDensityRegions</name>
			<value>0.4375685747931986</value>
		</numericStateVariable>
		<numericStateVariable scaleAndSubsystem="Intracellular.Plk1">
			<name>avgDensityRegions</name>
			<value>0.2649820065965839</value>
		</numericStateVariable>
		<numericStateVariable scaleAndSubsystem="Cellular.Embryo">
			<name>avgDensityRegions</name>
			<value>0.5</value>
		</numericStateVariable>
	</timepoint>
	<timepoint value="55">
		<spatialEntity spatialType="region" scaleAndSubsystem="Cellular.Embryo">
			<clusteredness>1</clusteredness>
			<density>0.5</density>
			<area>1</area>
			<perimeter>4</perimeter>
			<distanceFromOrigin>12.74754878398196</distanceFromOrigin>
			<angle>0</angle>
			<triangleMeasure>0</triangleMeasure>
			<rectangleMeasure>0</rectangleMeasure>
			<circleMeasure>0</circleMeasure>
			<centroidX>24</centroidX>
			<centroidY>39</centroidY>
		</spatialEntity>
		<spatialEntity spatialType="region" scaleAndSubsystem="Cellular.Embryo">
			<clusteredness>1</clusteredness>
			<density>0.5</density>
			<area>1</area>
			<perimeter>4</perimeter>
			<distanceFromOrigin>14.30034964607509</distanceFromOrigin>
			<angle>0</angle>
			<triangleMeasure>0</triangleMeasure>
			<rectangleMeasure>0</rectangleMeasure>
			<circleMeasure>0</circleMeasure>
			<centroidX>15</centroidX>
			<centroidY>35</centroidY>
		</spatialEntity>
		<spatialEntity spatialType="region" scaleAndSubsystem="Cellular.Embryo">
			<clusteredness>1</clusteredness>
			<density>0.5</density>
			<area>1</area>
			<perimeter>4</perimeter>
			<distanceFromOrigin>10.51189802081432</distanceFromOrigin>
			<angle>0</angle>
			<triangleMeasure>0</triangleMeasure>
			<rectangleMeasure>0</rectangleMeasure>
			<circleMeasure>0</circleMeasure>
			<centroidX>16</centroidX>
			<centroidY>27</centroidY>
		</spatialEntity>
		<spatialEntity spatialType="region" scaleAndSubsystem="Cellular.Embryo">
			<clusteredness>1</clusteredness>
			<density>0.5</density>
			<area>1</area>
			<perimeter>4</perimeter>
			<distanceFromOrigin>25.62225595063791</distanceFromOrigin>
			<angle>0</angle>
			<triangleMeasure>0</triangleMeasure>
			<rectangleMeasure>0</rectangleMeasure>
			<circleMeasure>0</circleMeasure>
			<centroidX>34</centroidX>
			<centroidY>2</centroidY>
		</spatialEntity>
		<spatialEntity spatialType="region" scaleAndSubsystem="Intracellular.CDK1">
			<clusteredness>1</clusteredness>
			<density>0.4571641510608149</density>
			<area>1</area>
			<perimeter>4</perimeter>
			<distanceFromOrigin>12.74754878398196</distanceFromOrigin>
			<angle>0</angle>
			<triangleMeasure>0</triangleMeasure>
			<rectangleMeasure>0</rectangleMeasure>
			<circleMeasure>0</circleMeasure>
			<centroidX>24</centroidX>
			<centroidY>39</centroidY>
		</spatialEntity>
		<spatialEntity spatialType="region" scaleAndSubsystem="Intracellular.CDK1">
			<clusteredness>1</clusteredness>
			<density>0.4571641510608149</density>
			<area>1</area>
			<perimeter>4</perimeter>
			<distanceFromOrigin>14.30034964607509</distanceFromOrigin>
			<angle>0</angle>
			<triangleMeasure>0</triangleMeasure>
			<rectangleMeasure>0</rectangleMeasure>
			<circleMeasure>0</circleMeasure>
			<centroidX>15</centroidX>
			<centroidY>35</centroidY>
		</spatialEntity>
		<spatialEntity spatialType="region" scaleAndSubsystem="Intracellular.CDK1">
			<clusteredness>1</clusteredness>
			<density>0.4571641510608149</density>
			<area>1</area>
			<perimeter>4</perimeter>
			<distanceFromOrigin>10.51189802081432</distanceFromOrigin>
			<angle>0</angle>
			<triangleMeasure>0</triangleMeasure>
			<rectangleMeasure>0</rectangleMeasure>
			<circleMeasure>0</circleMeasure>
			<centroidX>16</centroidX>
			<centroidY>27</centroidY>
		</spatialEntity>
		<spatialEntity spatialType="region" scaleAndSubsystem="Intracellular.CDK1">
			<clusteredness>1</clusteredness>
			<density>0.4571641510608149</density>
			<area>1</area>
			<perimeter>4</perimeter>
			<distanceFromOrigin>25.62225595063791</distanceFromOrigin>
			<angle>0</angle>
			<triangleMeasure>0</triangleMeasure>
			<rectangleMeasure>0</rectangleMeasure>
			<circleMeasure>0</circleMeasure>
			<centroidX>34</centroidX>
			<centroidY>2</centroidY>
		</spatialEntity>
		<spatialEntity spatialType="region" scaleAndSubsystem="Intracellular.Plk1">
			<clusteredness>1</clusteredness>
			<density>0.3288716035730698</density>
			<area>1</area>
			<perimeter>4</perimeter>
			<distanceFromOrigin>12.74754878398196</distanceFromOrigin>
			<angle>0</angle>
			<triangleMeasure>0</triangleMeasure>
			<rectangleMeasure>0</rectangleMeasure>
			<circleMeasure>0</circleMeasure>
			<centroidX>24</centroidX>
			<centroidY>39</centroidY>
		</spatialEntity>
		<spatialEntity spatialType="region" scaleAndSubsystem="Intracellular.Plk1">
			<clusteredness>1</clusteredness>
			<density>0.3288716035730698</density>
			<area>1</area>
			<perimeter>4</perimeter>
			<distanceFromOrigin>14.30034964607509</distanceFromOrigin>
			<angle>0</angle>
			<triangleMeasure>0</triangleMeasure>
			<rectangleMeasure>0</rectangleMeasure>
			<circleMeasure>0</circleMeasure>
			<centroidX>15</centroidX>
			<centroidY>35</centroidY>
		</spatialEntity>
		<spatialEntity spatialType="region" scaleAndSubsystem="Intracellular.Plk1">
			<clusteredness>1</clusteredness>
			<density>0.3288716035730698</density>
			<area>1</area>
			<perimeter>4</perimeter>
			<distanceFromOrigin>10.51189802081432</distanceFromOrigin>
			<angle>0</angle>
			<triangleMeasure>0</triangleMeasure>
			<rectangleMeasure>0</rectangleMeasure>
			<circleMeasure>0</circleMeasure>
			<centroidX>16</centroidX>
			<centroidY>27</centroidY>
		</spatialEntity>
		<spatialEntity spatialType="region" scaleAndSubsystem="Intracellular.Plk1">
			<clusteredness>1</clusteredness>
			<density>0.3288716035730698</density>
			<area>1</area>
			<perimeter>4</perimeter>
			<distanceFromOrigin>25.62225595063791</distanceFromOrigin>
			<angle>0</angle>
			<triangleMeasure>0</triangleMeasure>
			<rectangleMeasure>0</rectangleMeasure>
			<circleMeasure>0</circleMeasure>
			<centroidX>34</centroidX>
			<centroidY>2</centroidY>
		</spatialEntity>
		<spatialEntity spatialType="region" scaleAndSubsystem="Intracellular.APC">
			<clusteredness>1</clusteredness>
			<density>0.03822084314682905</density>
			<area>1</area>
			<perimeter>4</perimeter>
			<distanceFromOrigin>12.74754878398196</distanceFromOrigin>
			<angle>0</angle>
			<triangleMeasure>0</triangleMeasure>
			<rectangleMeasure>0</rectangleMeasure>
			<circleMeasure>0</circleMeasure>
			<centroidX>24</centroidX>
			<centroidY>39</centroidY>
		</spatialEntity>
		<spatialEntity spatialType="region" scaleAndSubsystem="Intracellular.APC">
			<clusteredness>1</clusteredness>
			<density>0.03822084314682905</density>
			<area>1</area>
			<perimeter>4</perimeter>
			<distanceFromOrigin>14.30034964607509</distanceFromOrigin>
			<angle>0</angle>
			<triangleMeasure>0</triangleMeasure>
			<rectangleMeasure>0</rectangleMeasure>
			<circleMeasure>0</circleMeasure>
			<centroidX>15</centroidX>
			<centroidY>35</centroidY>
		</spatialEntity>
		<spatialEntity spatialType="region" scaleAndSubsystem="Intracellular.APC">
			<clusteredness>1</clusteredness>
			<density>0.03822084314682905</density>
			<area>1</area>
			<perimeter>4</perimeter>
			<distanceFromOrigin>10.51189802081432</distanceFromOrigin>
			<angle>0</angle>
			<triangleMeasure>0</triangleMeasure>
			<rectangleMeasure>0</rectangleMeasure>
			<circleMeasure>0</circleMeasure>
			<centroidX>16</centroidX>
			<centroidY>27</centroidY>
		</spatialEntity>
		<spatialEntity spatialType="region" scaleAndSubsystem="Intracellular.APC">
			<clusteredness>1</clusteredness>
			<density>0.03822084314682905</density>
			<area>1</area>
			<perimeter>4</perimeter>
			<distanceFromOrigin>25.62225595063791</distanceFromOrigin>
			<angle>0</angle>
			<triangleMeasure>0</triangleMeasure>
			<rectangleMeasure>0</rectangleMeasure>
			<circleMeasure>0</circleMeasure>
			<centroidX>34</centroidX>
			<centroidY>2</centroidY>
		</spatialEntity>
		<numericStateVariable scaleAndSubsystem="Intracellular.APC">
			<name>avgClusterednessRegions</name>
			<value>0.04299670846023283</value>
		</numericStateVariable>
		<numericStateVariable scaleAndSubsystem="Intracellular.CDK1">
			<name>avgClusterednessRegions</name>
			<value>0.04299670846023283</value>
		</numericStateVariable>
		<numericStateVariable scaleAndSubsystem="Intracellular.Plk1">
			<name>avgClusterednessRegions</name>
			<value>0.04299670846023283</value>
		</numericStateVariable>
		<numericStateVariable scaleAndSubsystem="Cellular.Embryo">
			<name>avgClusterednessRegions</name>
			<value>0.04299670846023283</value>
		</numericStateVariable>
		<numericStateVariable scaleAndSubsystem="Intracellular.APC">
			<name>avgDensityRegions</name>
			<value>0.03822084314682905</value>
		</numericStateVariable>
		<numericStateVariable scaleAndSubsystem="Intracellular.CDK1">
			<name>avgDensityRegions</name>
			<value>0.4571641510608149</value>
		</numericStateVariable>
		<numericStateVariable scaleAndSubsystem="Intracellular.Plk1">
			<name>avgDensityRegions</name>
			<value>0.3288716035730698</value>
		</numericStateVariable>
		<numericStateVariable scaleAndSubsystem="Cellular.Embryo">
			<name>avgDensityRegions</name>
			<value>0.5</value>
		</numericStateVariable>
	</timepoint>
	<timepoint value="56">
		<spatialEntity spatialType="region" scaleAndSubsystem="Cellular.Embryo">
			<clusteredness>1</clusteredness>
			<density>0.5</density>
			<area>1</area>
			<perimeter>4</perimeter>
			<distanceFromOrigin>12.74754878398196</distanceFromOrigin>
			<angle>0</angle>
			<triangleMeasure>0</triangleMeasure>
			<rectangleMeasure>0</rectangleMeasure>
			<circleMeasure>0</circleMeasure>
			<centroidX>24</centroidX>
			<centroidY>39</centroidY>
		</spatialEntity>
		<spatialEntity spatialType="region" scaleAndSubsystem="Cellular.Embryo">
			<clusteredness>1</clusteredness>
			<density>0.5</density>
			<area>1</area>
			<perimeter>4</perimeter>
			<distanceFromOrigin>14.30034964607509</distanceFromOrigin>
			<angle>0</angle>
			<triangleMeasure>0</triangleMeasure>
			<rectangleMeasure>0</rectangleMeasure>
			<circleMeasure>0</circleMeasure>
			<centroidX>15</centroidX>
			<centroidY>35</centroidY>
		</spatialEntity>
		<spatialEntity spatialType="region" scaleAndSubsystem="Cellular.Embryo">
			<clusteredness>1</clusteredness>
			<density>0.5</density>
			<area>1</area>
			<perimeter>4</perimeter>
			<distanceFromOrigin>9.513148795220223</distanceFromOrigin>
			<angle>0</angle>
			<triangleMeasure>0</triangleMeasure>
			<rectangleMeasure>0</rectangleMeasure>
			<circleMeasure>0</circleMeasure>
			<centroidX>17</centroidX>
			<centroidY>27</centroidY>
		</spatialEntity>
		<spatialEntity spatialType="region" scaleAndSubsystem="Cellular.Embryo">
			<clusteredness>1</clusteredness>
			<density>0.5</density>
			<area>1</area>
			<perimeter>4</perimeter>
			<distanceFromOrigin>24.66779276708802</distanceFromOrigin>
			<angle>0</angle>
			<triangleMeasure>0</triangleMeasure>
			<rectangleMeasure>0</rectangleMeasure>
			<circleMeasure>0</circleMeasure>
			<centroidX>34</centroidX>
			<centroidY>3</centroidY>
		</spatialEntity>
		<spatialEntity spatialType="region" scaleAndSubsystem="Intracellular.CDK1">
			<clusteredness>1</clusteredness>
			<density>0.4767596674900429</density>
			<area>1</area>
			<perimeter>4</perimeter>
			<distanceFromOrigin>12.74754878398196</distanceFromOrigin>
			<angle>0</angle>
			<triangleMeasure>0</triangleMeasure>
			<rectangleMeasure>0</rectangleMeasure>
			<circleMeasure>0</circleMeasure>
			<centroidX>24</centroidX>
			<centroidY>39</centroidY>
		</spatialEntity>
		<spatialEntity spatialType="region" scaleAndSubsystem="Intracellular.CDK1">
			<clusteredness>1</clusteredness>
			<density>0.4767596674900429</density>
			<area>1</area>
			<perimeter>4</perimeter>
			<distanceFromOrigin>14.30034964607509</distanceFromOrigin>
			<angle>0</angle>
			<triangleMeasure>0</triangleMeasure>
			<rectangleMeasure>0</rectangleMeasure>
			<circleMeasure>0</circleMeasure>
			<centroidX>15</centroidX>
			<centroidY>35</centroidY>
		</spatialEntity>
		<spatialEntity spatialType="region" scaleAndSubsystem="Intracellular.CDK1">
			<clusteredness>1</clusteredness>
			<density>0.4767596674900429</density>
			<area>1</area>
			<perimeter>4</perimeter>
			<distanceFromOrigin>9.513148795220223</distanceFromOrigin>
			<angle>0</angle>
			<triangleMeasure>0</triangleMeasure>
			<rectangleMeasure>0</rectangleMeasure>
			<circleMeasure>0</circleMeasure>
			<centroidX>17</centroidX>
			<centroidY>27</centroidY>
		</spatialEntity>
		<spatialEntity spatialType="region" scaleAndSubsystem="Intracellular.CDK1">
			<clusteredness>1</clusteredness>
			<density>0.4767596674900429</density>
			<area>1</area>
			<perimeter>4</perimeter>
			<distanceFromOrigin>24.66779276708802</distanceFromOrigin>
			<angle>0</angle>
			<triangleMeasure>0</triangleMeasure>
			<rectangleMeasure>0</rectangleMeasure>
			<circleMeasure>0</circleMeasure>
			<centroidX>34</centroidX>
			<centroidY>3</centroidY>
		</spatialEntity>
		<spatialEntity spatialType="region" scaleAndSubsystem="Intracellular.Plk1">
			<clusteredness>1</clusteredness>
			<density>0.393924129710478</density>
			<area>1</area>
			<perimeter>4</perimeter>
			<distanceFromOrigin>12.74754878398196</distanceFromOrigin>
			<angle>0</angle>
			<triangleMeasure>0</triangleMeasure>
			<rectangleMeasure>0</rectangleMeasure>
			<circleMeasure>0</circleMeasure>
			<centroidX>24</centroidX>
			<centroidY>39</centroidY>
		</spatialEntity>
		<spatialEntity spatialType="region" scaleAndSubsystem="Intracellular.Plk1">
			<clusteredness>1</clusteredness>
			<density>0.393924129710478</density>
			<area>1</area>
			<perimeter>4</perimeter>
			<distanceFromOrigin>14.30034964607509</distanceFromOrigin>
			<angle>0</angle>
			<triangleMeasure>0</triangleMeasure>
			<rectangleMeasure>0</rectangleMeasure>
			<circleMeasure>0</circleMeasure>
			<centroidX>15</centroidX>
			<centroidY>35</centroidY>
		</spatialEntity>
		<spatialEntity spatialType="region" scaleAndSubsystem="Intracellular.Plk1">
			<clusteredness>1</clusteredness>
			<density>0.393924129710478</density>
			<area>1</area>
			<perimeter>4</perimeter>
			<distanceFromOrigin>9.513148795220223</distanceFromOrigin>
			<angle>0</angle>
			<triangleMeasure>0</triangleMeasure>
			<rectangleMeasure>0</rectangleMeasure>
			<circleMeasure>0</circleMeasure>
			<centroidX>17</centroidX>
			<centroidY>27</centroidY>
		</spatialEntity>
		<spatialEntity spatialType="region" scaleAndSubsystem="Intracellular.Plk1">
			<clusteredness>1</clusteredness>
			<density>0.393924129710478</density>
			<area>1</area>
			<perimeter>4</perimeter>
			<distanceFromOrigin>24.66779276708802</distanceFromOrigin>
			<angle>0</angle>
			<triangleMeasure>0</triangleMeasure>
			<rectangleMeasure>0</rectangleMeasure>
			<circleMeasure>0</circleMeasure>
			<centroidX>34</centroidX>
			<centroidY>3</centroidY>
		</spatialEntity>
		<spatialEntity spatialType="region" scaleAndSubsystem="Intracellular.APC">
			<clusteredness>1</clusteredness>
			<density>0.09182848462871476</density>
			<area>1</area>
			<perimeter>4</perimeter>
			<distanceFromOrigin>12.74754878398196</distanceFromOrigin>
			<angle>0</angle>
			<triangleMeasure>0</triangleMeasure>
			<rectangleMeasure>0</rectangleMeasure>
			<circleMeasure>0</circleMeasure>
			<centroidX>24</centroidX>
			<centroidY>39</centroidY>
		</spatialEntity>
		<spatialEntity spatialType="region" scaleAndSubsystem="Intracellular.APC">
			<clusteredness>1</clusteredness>
			<density>0.09182848462871476</density>
			<area>1</area>
			<perimeter>4</perimeter>
			<distanceFromOrigin>14.30034964607509</distanceFromOrigin>
			<angle>0</angle>
			<triangleMeasure>0</triangleMeasure>
			<rectangleMeasure>0</rectangleMeasure>
			<circleMeasure>0</circleMeasure>
			<centroidX>15</centroidX>
			<centroidY>35</centroidY>
		</spatialEntity>
		<spatialEntity spatialType="region" scaleAndSubsystem="Intracellular.APC">
			<clusteredness>1</clusteredness>
			<density>0.09182848462871476</density>
			<area>1</area>
			<perimeter>4</perimeter>
			<distanceFromOrigin>9.513148795220223</distanceFromOrigin>
			<angle>0</angle>
			<triangleMeasure>0</triangleMeasure>
			<rectangleMeasure>0</rectangleMeasure>
			<circleMeasure>0</circleMeasure>
			<centroidX>17</centroidX>
			<centroidY>27</centroidY>
		</spatialEntity>
		<spatialEntity spatialType="region" scaleAndSubsystem="Intracellular.APC">
			<clusteredness>1</clusteredness>
			<density>0.09182848462871476</density>
			<area>1</area>
			<perimeter>4</perimeter>
			<distanceFromOrigin>24.66779276708802</distanceFromOrigin>
			<angle>0</angle>
			<triangleMeasure>0</triangleMeasure>
			<rectangleMeasure>0</rectangleMeasure>
			<circleMeasure>0</circleMeasure>
			<centroidX>34</centroidX>
			<centroidY>3</centroidY>
		</spatialEntity>
		<numericStateVariable scaleAndSubsystem="Intracellular.APC">
			<name>avgClusterednessRegions</name>
			<value>0.04412508768463923</value>
		</numericStateVariable>
		<numericStateVariable scaleAndSubsystem="Intracellular.CDK1">
			<name>avgClusterednessRegions</name>
			<value>0.04412508768463923</value>
		</numericStateVariable>
		<numericStateVariable scaleAndSubsystem="Intracellular.Plk1">
			<name>avgClusterednessRegions</name>
			<value>0.04412508768463923</value>
		</numericStateVariable>
		<numericStateVariable scaleAndSubsystem="Cellular.Embryo">
			<name>avgClusterednessRegions</name>
			<value>0.04412508768463923</value>
		</numericStateVariable>
		<numericStateVariable scaleAndSubsystem="Intracellular.APC">
			<name>avgDensityRegions</name>
			<value>0.09182848462871476</value>
		</numericStateVariable>
		<numericStateVariable scaleAndSubsystem="Intracellular.CDK1">
			<name>avgDensityRegions</name>
			<value>0.4767596674900429</value>
		</numericStateVariable>
		<numericStateVariable scaleAndSubsystem="Intracellular.Plk1">
			<name>avgDensityRegions</name>
			<value>0.393924129710478</value>
		</numericStateVariable>
		<numericStateVariable scaleAndSubsystem="Cellular.Embryo">
			<name>avgDensityRegions</name>
			<value>0.5</value>
		</numericStateVariable>
	</timepoint>
	<timepoint value="57">
		<spatialEntity spatialType="region" scaleAndSubsystem="Cellular.Embryo">
			<clusteredness>1</clusteredness>
			<density>0.5</density>
			<area>1</area>
			<perimeter>4</perimeter>
			<distanceFromOrigin>22.7705950734714</distanceFromOrigin>
			<angle>0</angle>
			<triangleMeasure>0</triangleMeasure>
			<rectangleMeasure>0</rectangleMeasure>
			<circleMeasure>0</circleMeasure>
			<centroidX>30</centroidX>
			<centroidY>49</centroidY>
		</spatialEntity>
		<spatialEntity spatialType="region" scaleAndSubsystem="Cellular.Embryo">
			<clusteredness>1</clusteredness>
			<density>0.5</density>
			<area>1</area>
			<perimeter>4</perimeter>
			<distanceFromOrigin>24.38237068047322</distanceFromOrigin>
			<angle>0</angle>
			<triangleMeasure>0</triangleMeasure>
			<rectangleMeasure>0</rectangleMeasure>
			<circleMeasure>0</circleMeasure>
			<centroidX>15</centroidX>
			<centroidY>48</centroidY>
		</spatialEntity>
		<spatialEntity spatialType="region" scaleAndSubsystem="Cellular.Embryo">
			<clusteredness>1</clusteredness>
			<density>0.5</density>
			<area>1</area>
			<perimeter>4</perimeter>
			<distanceFromOrigin>11.42365965879586</distanceFromOrigin>
			<angle>0</angle>
			<triangleMeasure>0</triangleMeasure>
			<rectangleMeasure>0</rectangleMeasure>
			<circleMeasure>0</circleMeasure>
			<centroidX>31</centroidX>
			<centroidY>37</centroidY>
		</spatialEntity>
		<spatialEntity spatialType="region" scaleAndSubsystem="Cellular.Embryo">
			<clusteredness>1</clusteredness>
			<density>0.5</density>
			<area>1</area>
			<perimeter>4</perimeter>
			<distanceFromOrigin>20.79663434308542</distanceFromOrigin>
			<angle>0</angle>
			<triangleMeasure>0</triangleMeasure>
			<rectangleMeasure>0</rectangleMeasure>
			<circleMeasure>0</circleMeasure>
			<centroidX>8</centroidX>
			<centroidY>36</centroidY>
		</spatialEntity>
		<spatialEntity spatialType="region" scaleAndSubsystem="Cellular.Embryo">
			<clusteredness>1</clusteredness>
			<density>0.5</density>
			<area>1</area>
			<perimeter>4</perimeter>
			<distanceFromOrigin>6.363961030678928</distanceFromOrigin>
			<angle>0</angle>
			<triangleMeasure>0</triangleMeasure>
			<rectangleMeasure>0</rectangleMeasure>
			<circleMeasure>0</circleMeasure>
			<centroidX>22</centroidX>
			<centroidY>31</centroidY>
		</spatialEntity>
		<spatialEntity spatialType="region" scaleAndSubsystem="Cellular.Embryo">
			<clusteredness>1</clusteredness>
			<density>0.5</density>
			<area>1</area>
			<perimeter>4</perimeter>
			<distanceFromOrigin>2.91547594742265</distanceFromOrigin>
			<angle>0</angle>
			<triangleMeasure>0</triangleMeasure>
			<rectangleMeasure>0</rectangleMeasure>
			<circleMeasure>0</circleMeasure>
			<centroidX>29</centroidX>
			<centroidY>28</centroidY>
		</spatialEntity>
		<spatialEntity spatialType="region" scaleAndSubsystem="Cellular.Embryo">
			<clusteredness>1</clusteredness>
			<density>0.5</density>
			<area>1</area>
			<perimeter>4</perimeter>
			<distanceFromOrigin>16.50757401921918</distanceFromOrigin>
			<angle>0</angle>
			<triangleMeasure>0</triangleMeasure>
			<rectangleMeasure>0</rectangleMeasure>
			<circleMeasure>0</circleMeasure>
			<centroidX>13</centroidX>
			<centroidY>17</centroidY>
		</spatialEntity>
		<spatialEntity spatialType="region" scaleAndSubsystem="Cellular.Embryo">
			<clusteredness>1</clusteredness>
			<density>0.5</density>
			<area>1</area>
			<perimeter>4</perimeter>
			<distanceFromOrigin>17.33493582335971</distanceFromOrigin>
			<angle>0</angle>
			<triangleMeasure>0</triangleMeasure>
			<rectangleMeasure>0</rectangleMeasure>
			<circleMeasure>0</circleMeasure>
			<centroidX>36</centroidX>
			<centroidY>12</centroidY>
		</spatialEntity>
		<spatialEntity spatialType="region" scaleAndSubsystem="Intracellular.CDK1">
			<clusteredness>1</clusteredness>
			<density>0.4962445128197763</density>
			<area>1</area>
			<perimeter>4</perimeter>
			<distanceFromOrigin>22.7705950734714</distanceFromOrigin>
			<angle>0</angle>
			<triangleMeasure>0</triangleMeasure>
			<rectangleMeasure>0</rectangleMeasure>
			<circleMeasure>0</circleMeasure>
			<centroidX>30</centroidX>
			<centroidY>49</centroidY>
		</spatialEntity>
		<spatialEntity spatialType="region" scaleAndSubsystem="Intracellular.CDK1">
			<clusteredness>1</clusteredness>
			<density>0.4962445128197763</density>
			<area>1</area>
			<perimeter>4</perimeter>
			<distanceFromOrigin>24.38237068047322</distanceFromOrigin>
			<angle>0</angle>
			<triangleMeasure>0</triangleMeasure>
			<rectangleMeasure>0</rectangleMeasure>
			<circleMeasure>0</circleMeasure>
			<centroidX>15</centroidX>
			<centroidY>48</centroidY>
		</spatialEntity>
		<spatialEntity spatialType="region" scaleAndSubsystem="Intracellular.CDK1">
			<clusteredness>1</clusteredness>
			<density>0.4962445128197763</density>
			<area>1</area>
			<perimeter>4</perimeter>
			<distanceFromOrigin>11.42365965879586</distanceFromOrigin>
			<angle>0</angle>
			<triangleMeasure>0</triangleMeasure>
			<rectangleMeasure>0</rectangleMeasure>
			<circleMeasure>0</circleMeasure>
			<centroidX>31</centroidX>
			<centroidY>37</centroidY>
		</spatialEntity>
		<spatialEntity spatialType="region" scaleAndSubsystem="Intracellular.CDK1">
			<clusteredness>1</clusteredness>
			<density>0.4962445128197763</density>
			<area>1</area>
			<perimeter>4</perimeter>
			<distanceFromOrigin>20.79663434308542</distanceFromOrigin>
			<angle>0</angle>
			<triangleMeasure>0</triangleMeasure>
			<rectangleMeasure>0</rectangleMeasure>
			<circleMeasure>0</circleMeasure>
			<centroidX>8</centroidX>
			<centroidY>36</centroidY>
		</spatialEntity>
		<spatialEntity spatialType="region" scaleAndSubsystem="Intracellular.CDK1">
			<clusteredness>1</clusteredness>
			<density>0.4962445128197763</density>
			<area>1</area>
			<perimeter>4</perimeter>
			<distanceFromOrigin>6.363961030678928</distanceFromOrigin>
			<angle>0</angle>
			<triangleMeasure>0</triangleMeasure>
			<rectangleMeasure>0</rectangleMeasure>
			<circleMeasure>0</circleMeasure>
			<centroidX>22</centroidX>
			<centroidY>31</centroidY>
		</spatialEntity>
		<spatialEntity spatialType="region" scaleAndSubsystem="Intracellular.CDK1">
			<clusteredness>1</clusteredness>
			<density>0.4962445128197763</density>
			<area>1</area>
			<perimeter>4</perimeter>
			<distanceFromOrigin>2.91547594742265</distanceFromOrigin>
			<angle>0</angle>
			<triangleMeasure>0</triangleMeasure>
			<rectangleMeasure>0</rectangleMeasure>
			<circleMeasure>0</circleMeasure>
			<centroidX>29</centroidX>
			<centroidY>28</centroidY>
		</spatialEntity>
		<spatialEntity spatialType="region" scaleAndSubsystem="Intracellular.CDK1">
			<clusteredness>1</clusteredness>
			<density>0.4962445128197763</density>
			<area>1</area>
			<perimeter>4</perimeter>
			<distanceFromOrigin>16.50757401921918</distanceFromOrigin>
			<angle>0</angle>
			<triangleMeasure>0</triangleMeasure>
			<rectangleMeasure>0</rectangleMeasure>
			<circleMeasure>0</circleMeasure>
			<centroidX>13</centroidX>
			<centroidY>17</centroidY>
		</spatialEntity>
		<spatialEntity spatialType="region" scaleAndSubsystem="Intracellular.CDK1">
			<clusteredness>1</clusteredness>
			<density>0.4962445128197763</density>
			<area>1</area>
			<perimeter>4</perimeter>
			<distanceFromOrigin>17.33493582335971</distanceFromOrigin>
			<angle>0</angle>
			<triangleMeasure>0</triangleMeasure>
			<rectangleMeasure>0</rectangleMeasure>
			<circleMeasure>0</circleMeasure>
			<centroidX>36</centroidX>
			<centroidY>12</centroidY>
		</spatialEntity>
		<spatialEntity spatialType="region" scaleAndSubsystem="Intracellular.Plk1">
			<clusteredness>1</clusteredness>
			<density>0.4551875095741422</density>
			<area>1</area>
			<perimeter>4</perimeter>
			<distanceFromOrigin>22.7705950734714</distanceFromOrigin>
			<angle>0</angle>
			<triangleMeasure>0</triangleMeasure>
			<rectangleMeasure>0</rectangleMeasure>
			<circleMeasure>0</circleMeasure>
			<centroidX>30</centroidX>
			<centroidY>49</centroidY>
		</spatialEntity>
		<spatialEntity spatialType="region" scaleAndSubsystem="Intracellular.Plk1">
			<clusteredness>1</clusteredness>
			<density>0.4551875095741422</density>
			<area>1</area>
			<perimeter>4</perimeter>
			<distanceFromOrigin>24.38237068047322</distanceFromOrigin>
			<angle>0</angle>
			<triangleMeasure>0</triangleMeasure>
			<rectangleMeasure>0</rectangleMeasure>
			<circleMeasure>0</circleMeasure>
			<centroidX>15</centroidX>
			<centroidY>48</centroidY>
		</spatialEntity>
		<spatialEntity spatialType="region" scaleAndSubsystem="Intracellular.Plk1">
			<clusteredness>1</clusteredness>
			<density>0.4551875095741422</density>
			<area>1</area>
			<perimeter>4</perimeter>
			<distanceFromOrigin>11.42365965879586</distanceFromOrigin>
			<angle>0</angle>
			<triangleMeasure>0</triangleMeasure>
			<rectangleMeasure>0</rectangleMeasure>
			<circleMeasure>0</circleMeasure>
			<centroidX>31</centroidX>
			<centroidY>37</centroidY>
		</spatialEntity>
		<spatialEntity spatialType="region" scaleAndSubsystem="Intracellular.Plk1">
			<clusteredness>1</clusteredness>
			<density>0.4551875095741422</density>
			<area>1</area>
			<perimeter>4</perimeter>
			<distanceFromOrigin>20.79663434308542</distanceFromOrigin>
			<angle>0</angle>
			<triangleMeasure>0</triangleMeasure>
			<rectangleMeasure>0</rectangleMeasure>
			<circleMeasure>0</circleMeasure>
			<centroidX>8</centroidX>
			<centroidY>36</centroidY>
		</spatialEntity>
		<spatialEntity spatialType="region" scaleAndSubsystem="Intracellular.Plk1">
			<clusteredness>1</clusteredness>
			<density>0.4551875095741422</density>
			<area>1</area>
			<perimeter>4</perimeter>
			<distanceFromOrigin>6.363961030678928</distanceFromOrigin>
			<angle>0</angle>
			<triangleMeasure>0</triangleMeasure>
			<rectangleMeasure>0</rectangleMeasure>
			<circleMeasure>0</circleMeasure>
			<centroidX>22</centroidX>
			<centroidY>31</centroidY>
		</spatialEntity>
		<spatialEntity spatialType="region" scaleAndSubsystem="Intracellular.Plk1">
			<clusteredness>1</clusteredness>
			<density>0.4551875095741422</density>
			<area>1</area>
			<perimeter>4</perimeter>
			<distanceFromOrigin>2.91547594742265</distanceFromOrigin>
			<angle>0</angle>
			<triangleMeasure>0</triangleMeasure>
			<rectangleMeasure>0</rectangleMeasure>
			<circleMeasure>0</circleMeasure>
			<centroidX>29</centroidX>
			<centroidY>28</centroidY>
		</spatialEntity>
		<spatialEntity spatialType="region" scaleAndSubsystem="Intracellular.Plk1">
			<clusteredness>1</clusteredness>
			<density>0.4551875095741422</density>
			<area>1</area>
			<perimeter>4</perimeter>
			<distanceFromOrigin>16.50757401921918</distanceFromOrigin>
			<angle>0</angle>
			<triangleMeasure>0</triangleMeasure>
			<rectangleMeasure>0</rectangleMeasure>
			<circleMeasure>0</circleMeasure>
			<centroidX>13</centroidX>
			<centroidY>17</centroidY>
		</spatialEntity>
		<spatialEntity spatialType="region" scaleAndSubsystem="Intracellular.Plk1">
			<clusteredness>1</clusteredness>
			<density>0.4551875095741422</density>
			<area>1</area>
			<perimeter>4</perimeter>
			<distanceFromOrigin>17.33493582335971</distanceFromOrigin>
			<angle>0</angle>
			<triangleMeasure>0</triangleMeasure>
			<rectangleMeasure>0</rectangleMeasure>
			<circleMeasure>0</circleMeasure>
			<centroidX>36</centroidX>
			<centroidY>12</centroidY>
		</spatialEntity>
		<spatialEntity spatialType="region" scaleAndSubsystem="Intracellular.APC">
			<clusteredness>1</clusteredness>
			<density>0.2179594451305913</density>
			<area>1</area>
			<perimeter>4</perimeter>
			<distanceFromOrigin>22.7705950734714</distanceFromOrigin>
			<angle>0</angle>
			<triangleMeasure>0</triangleMeasure>
			<rectangleMeasure>0</rectangleMeasure>
			<circleMeasure>0</circleMeasure>
			<centroidX>30</centroidX>
			<centroidY>49</centroidY>
		</spatialEntity>
		<spatialEntity spatialType="region" scaleAndSubsystem="Intracellular.APC">
			<clusteredness>1</clusteredness>
			<density>0.2179594451305913</density>
			<area>1</area>
			<perimeter>4</perimeter>
			<distanceFromOrigin>24.38237068047322</distanceFromOrigin>
			<angle>0</angle>
			<triangleMeasure>0</triangleMeasure>
			<rectangleMeasure>0</rectangleMeasure>
			<circleMeasure>0</circleMeasure>
			<centroidX>15</centroidX>
			<centroidY>48</centroidY>
		</spatialEntity>
		<spatialEntity spatialType="region" scaleAndSubsystem="Intracellular.APC">
			<clusteredness>1</clusteredness>
			<density>0.2179594451305913</density>
			<area>1</area>
			<perimeter>4</perimeter>
			<distanceFromOrigin>11.42365965879586</distanceFromOrigin>
			<angle>0</angle>
			<triangleMeasure>0</triangleMeasure>
			<rectangleMeasure>0</rectangleMeasure>
			<circleMeasure>0</circleMeasure>
			<centroidX>31</centroidX>
			<centroidY>37</centroidY>
		</spatialEntity>
		<spatialEntity spatialType="region" scaleAndSubsystem="Intracellular.APC">
			<clusteredness>1</clusteredness>
			<density>0.2179594451305913</density>
			<area>1</area>
			<perimeter>4</perimeter>
			<distanceFromOrigin>20.79663434308542</distanceFromOrigin>
			<angle>0</angle>
			<triangleMeasure>0</triangleMeasure>
			<rectangleMeasure>0</rectangleMeasure>
			<circleMeasure>0</circleMeasure>
			<centroidX>8</centroidX>
			<centroidY>36</centroidY>
		</spatialEntity>
		<spatialEntity spatialType="region" scaleAndSubsystem="Intracellular.APC">
			<clusteredness>1</clusteredness>
			<density>0.2179594451305913</density>
			<area>1</area>
			<perimeter>4</perimeter>
			<distanceFromOrigin>6.363961030678928</distanceFromOrigin>
			<angle>0</angle>
			<triangleMeasure>0</triangleMeasure>
			<rectangleMeasure>0</rectangleMeasure>
			<circleMeasure>0</circleMeasure>
			<centroidX>22</centroidX>
			<centroidY>31</centroidY>
		</spatialEntity>
		<spatialEntity spatialType="region" scaleAndSubsystem="Intracellular.APC">
			<clusteredness>1</clusteredness>
			<density>0.2179594451305913</density>
			<area>1</area>
			<perimeter>4</perimeter>
			<distanceFromOrigin>2.91547594742265</distanceFromOrigin>
			<angle>0</angle>
			<triangleMeasure>0</triangleMeasure>
			<rectangleMeasure>0</rectangleMeasure>
			<circleMeasure>0</circleMeasure>
			<centroidX>29</centroidX>
			<centroidY>28</centroidY>
		</spatialEntity>
		<spatialEntity spatialType="region" scaleAndSubsystem="Intracellular.APC">
			<clusteredness>1</clusteredness>
			<density>0.2179594451305913</density>
			<area>1</area>
			<perimeter>4</perimeter>
			<distanceFromOrigin>16.50757401921918</distanceFromOrigin>
			<angle>0</angle>
			<triangleMeasure>0</triangleMeasure>
			<rectangleMeasure>0</rectangleMeasure>
			<circleMeasure>0</circleMeasure>
			<centroidX>13</centroidX>
			<centroidY>17</centroidY>
		</spatialEntity>
		<spatialEntity spatialType="region" scaleAndSubsystem="Intracellular.APC">
			<clusteredness>1</clusteredness>
			<density>0.2179594451305913</density>
			<area>1</area>
			<perimeter>4</perimeter>
			<distanceFromOrigin>17.33493582335971</distanceFromOrigin>
			<angle>0</angle>
			<triangleMeasure>0</triangleMeasure>
			<rectangleMeasure>0</rectangleMeasure>
			<circleMeasure>0</circleMeasure>
			<centroidX>36</centroidX>
			<centroidY>12</centroidY>
		</spatialEntity>
		<numericStateVariable scaleAndSubsystem="Intracellular.APC">
			<name>avgClusterednessRegions</name>
			<value>0.04563835648794206</value>
		</numericStateVariable>
		<numericStateVariable scaleAndSubsystem="Intracellular.CDK1">
			<name>avgClusterednessRegions</name>
			<value>0.04563835648794206</value>
		</numericStateVariable>
		<numericStateVariable scaleAndSubsystem="Intracellular.Plk1">
			<name>avgClusterednessRegions</name>
			<value>0.04563835648794206</value>
		</numericStateVariable>
		<numericStateVariable scaleAndSubsystem="Cellular.Embryo">
			<name>avgClusterednessRegions</name>
			<value>0.04563835648794206</value>
		</numericStateVariable>
		<numericStateVariable scaleAndSubsystem="Intracellular.APC">
			<name>avgDensityRegions</name>
			<value>0.2179594451305913</value>
		</numericStateVariable>
		<numericStateVariable scaleAndSubsystem="Intracellular.CDK1">
			<name>avgDensityRegions</name>
			<value>0.4962445128197763</value>
		</numericStateVariable>
		<numericStateVariable scaleAndSubsystem="Intracellular.Plk1">
			<name>avgDensityRegions</name>
			<value>0.4551875095741421</value>
		</numericStateVariable>
		<numericStateVariable scaleAndSubsystem="Cellular.Embryo">
			<name>avgDensityRegions</name>
			<value>0.5</value>
		</numericStateVariable>
	</timepoint>
	<timepoint value="58">
		<spatialEntity spatialType="region" scaleAndSubsystem="Cellular.Embryo">
			<clusteredness>1</clusteredness>
			<density>0.5</density>
			<area>1</area>
			<perimeter>4</perimeter>
			<distanceFromOrigin>21.78302091079197</distanceFromOrigin>
			<angle>0</angle>
			<triangleMeasure>0</triangleMeasure>
			<rectangleMeasure>0</rectangleMeasure>
			<circleMeasure>0</circleMeasure>
			<centroidX>30</centroidX>
			<centroidY>48</centroidY>
		</spatialEntity>
		<spatialEntity spatialType="region" scaleAndSubsystem="Cellular.Embryo">
			<clusteredness>1</clusteredness>
			<density>0.5</density>
			<area>1</area>
			<perimeter>4</perimeter>
			<distanceFromOrigin>24.38237068047322</distanceFromOrigin>
			<angle>0</angle>
			<triangleMeasure>0</triangleMeasure>
			<rectangleMeasure>0</rectangleMeasure>
			<circleMeasure>0</circleMeasure>
			<centroidX>15</centroidX>
			<centroidY>48</centroidY>
		</spatialEntity>
		<spatialEntity spatialType="region" scaleAndSubsystem="Cellular.Embryo">
			<clusteredness>1</clusteredness>
			<density>0.5</density>
			<area>1</area>
			<perimeter>4</perimeter>
			<distanceFromOrigin>11.42365965879586</distanceFromOrigin>
			<angle>0</angle>
			<triangleMeasure>0</triangleMeasure>
			<rectangleMeasure>0</rectangleMeasure>
			<circleMeasure>0</circleMeasure>
			<centroidX>31</centroidX>
			<centroidY>37</centroidY>
		</spatialEntity>
		<spatialEntity spatialType="region" scaleAndSubsystem="Cellular.Embryo">
			<clusteredness>1</clusteredness>
			<density>0.5</density>
			<area>1</area>
			<perimeter>4</perimeter>
			<distanceFromOrigin>20.35927307150233</distanceFromOrigin>
			<angle>0</angle>
			<triangleMeasure>0</triangleMeasure>
			<rectangleMeasure>0</rectangleMeasure>
			<circleMeasure>0</circleMeasure>
			<centroidX>8</centroidX>
			<centroidY>35</centroidY>
		</spatialEntity>
		<spatialEntity spatialType="region" scaleAndSubsystem="Cellular.Embryo">
			<clusteredness>1</clusteredness>
			<density>0.5</density>
			<area>1</area>
			<perimeter>4</perimeter>
			<distanceFromOrigin>6.519202405202649</distanceFromOrigin>
			<angle>0</angle>
			<triangleMeasure>0</triangleMeasure>
			<rectangleMeasure>0</rectangleMeasure>
			<circleMeasure>0</circleMeasure>
			<centroidX>23</centroidX>
			<centroidY>32</centroidY>
		</spatialEntity>
		<spatialEntity spatialType="region" scaleAndSubsystem="Cellular.Embryo">
			<clusteredness>1</clusteredness>
			<density>0.5</density>
			<area>1</area>
			<perimeter>4</perimeter>
			<distanceFromOrigin>2.91547594742265</distanceFromOrigin>
			<angle>0</angle>
			<triangleMeasure>0</triangleMeasure>
			<rectangleMeasure>0</rectangleMeasure>
			<circleMeasure>0</circleMeasure>
			<centroidX>29</centroidX>
			<centroidY>28</centroidY>
		</spatialEntity>
		<spatialEntity spatialType="region" scaleAndSubsystem="Cellular.Embryo">
			<clusteredness>1</clusteredness>
			<density>0.5</density>
			<area>1</area>
			<perimeter>4</perimeter>
			<distanceFromOrigin>16.50757401921918</distanceFromOrigin>
			<angle>0</angle>
			<triangleMeasure>0</triangleMeasure>
			<rectangleMeasure>0</rectangleMeasure>
			<circleMeasure>0</circleMeasure>
			<centroidX>13</centroidX>
			<centroidY>17</centroidY>
		</spatialEntity>
		<spatialEntity spatialType="region" scaleAndSubsystem="Cellular.Embryo">
			<clusteredness>1</clusteredness>
			<density>0.5</density>
			<area>1</area>
			<perimeter>4</perimeter>
			<distanceFromOrigin>17.33493582335971</distanceFromOrigin>
			<angle>0</angle>
			<triangleMeasure>0</triangleMeasure>
			<rectangleMeasure>0</rectangleMeasure>
			<circleMeasure>0</circleMeasure>
			<centroidX>36</centroidX>
			<centroidY>12</centroidY>
		</spatialEntity>
		<spatialEntity spatialType="region" scaleAndSubsystem="Intracellular.CDK1">
			<clusteredness>1</clusteredness>
			<density>0.5025856766046263</density>
			<area>1</area>
			<perimeter>4</perimeter>
			<distanceFromOrigin>21.78302091079197</distanceFromOrigin>
			<angle>0</angle>
			<triangleMeasure>0</triangleMeasure>
			<rectangleMeasure>0</rectangleMeasure>
			<circleMeasure>0</circleMeasure>
			<centroidX>30</centroidX>
			<centroidY>48</centroidY>
		</spatialEntity>
		<spatialEntity spatialType="region" scaleAndSubsystem="Intracellular.CDK1">
			<clusteredness>1</clusteredness>
			<density>0.5025856766046263</density>
			<area>1</area>
			<perimeter>4</perimeter>
			<distanceFromOrigin>24.38237068047322</distanceFromOrigin>
			<angle>0</angle>
			<triangleMeasure>0</triangleMeasure>
			<rectangleMeasure>0</rectangleMeasure>
			<circleMeasure>0</circleMeasure>
			<centroidX>15</centroidX>
			<centroidY>48</centroidY>
		</spatialEntity>
		<spatialEntity spatialType="region" scaleAndSubsystem="Intracellular.CDK1">
			<clusteredness>1</clusteredness>
			<density>0.5025856766046263</density>
			<area>1</area>
			<perimeter>4</perimeter>
			<distanceFromOrigin>11.42365965879586</distanceFromOrigin>
			<angle>0</angle>
			<triangleMeasure>0</triangleMeasure>
			<rectangleMeasure>0</rectangleMeasure>
			<circleMeasure>0</circleMeasure>
			<centroidX>31</centroidX>
			<centroidY>37</centroidY>
		</spatialEntity>
		<spatialEntity spatialType="region" scaleAndSubsystem="Intracellular.CDK1">
			<clusteredness>1</clusteredness>
			<density>0.5025856766046263</density>
			<area>1</area>
			<perimeter>4</perimeter>
			<distanceFromOrigin>20.35927307150233</distanceFromOrigin>
			<angle>0</angle>
			<triangleMeasure>0</triangleMeasure>
			<rectangleMeasure>0</rectangleMeasure>
			<circleMeasure>0</circleMeasure>
			<centroidX>8</centroidX>
			<centroidY>35</centroidY>
		</spatialEntity>
		<spatialEntity spatialType="region" scaleAndSubsystem="Intracellular.CDK1">
			<clusteredness>1</clusteredness>
			<density>0.5025856766046263</density>
			<area>1</area>
			<perimeter>4</perimeter>
			<distanceFromOrigin>6.519202405202649</distanceFromOrigin>
			<angle>0</angle>
			<triangleMeasure>0</triangleMeasure>
			<rectangleMeasure>0</rectangleMeasure>
			<circleMeasure>0</circleMeasure>
			<centroidX>23</centroidX>
			<centroidY>32</centroidY>
		</spatialEntity>
		<spatialEntity spatialType="region" scaleAndSubsystem="Intracellular.CDK1">
			<clusteredness>1</clusteredness>
			<density>0.5025856766046263</density>
			<area>1</area>
			<perimeter>4</perimeter>
			<distanceFromOrigin>2.91547594742265</distanceFromOrigin>
			<angle>0</angle>
			<triangleMeasure>0</triangleMeasure>
			<rectangleMeasure>0</rectangleMeasure>
			<circleMeasure>0</circleMeasure>
			<centroidX>29</centroidX>
			<centroidY>28</centroidY>
		</spatialEntity>
		<spatialEntity spatialType="region" scaleAndSubsystem="Intracellular.CDK1">
			<clusteredness>1</clusteredness>
			<density>0.5025856766046263</density>
			<area>1</area>
			<perimeter>4</perimeter>
			<distanceFromOrigin>16.50757401921918</distanceFromOrigin>
			<angle>0</angle>
			<triangleMeasure>0</triangleMeasure>
			<rectangleMeasure>0</rectangleMeasure>
			<circleMeasure>0</circleMeasure>
			<centroidX>13</centroidX>
			<centroidY>17</centroidY>
		</spatialEntity>
		<spatialEntity spatialType="region" scaleAndSubsystem="Intracellular.CDK1">
			<clusteredness>1</clusteredness>
			<density>0.5025856766046263</density>
			<area>1</area>
			<perimeter>4</perimeter>
			<distanceFromOrigin>17.33493582335971</distanceFromOrigin>
			<angle>0</angle>
			<triangleMeasure>0</triangleMeasure>
			<rectangleMeasure>0</rectangleMeasure>
			<circleMeasure>0</circleMeasure>
			<centroidX>36</centroidX>
			<centroidY>12</centroidY>
		</spatialEntity>
		<spatialEntity spatialType="region" scaleAndSubsystem="Intracellular.Plk1">
			<clusteredness>1</clusteredness>
			<density>0.5061046525543811</density>
			<area>1</area>
			<perimeter>4</perimeter>
			<distanceFromOrigin>21.78302091079197</distanceFromOrigin>
			<angle>0</angle>
			<triangleMeasure>0</triangleMeasure>
			<rectangleMeasure>0</rectangleMeasure>
			<circleMeasure>0</circleMeasure>
			<centroidX>30</centroidX>
			<centroidY>48</centroidY>
		</spatialEntity>
		<spatialEntity spatialType="region" scaleAndSubsystem="Intracellular.Plk1">
			<clusteredness>1</clusteredness>
			<density>0.5061046525543811</density>
			<area>1</area>
			<perimeter>4</perimeter>
			<distanceFromOrigin>24.38237068047322</distanceFromOrigin>
			<angle>0</angle>
			<triangleMeasure>0</triangleMeasure>
			<rectangleMeasure>0</rectangleMeasure>
			<circleMeasure>0</circleMeasure>
			<centroidX>15</centroidX>
			<centroidY>48</centroidY>
		</spatialEntity>
		<spatialEntity spatialType="region" scaleAndSubsystem="Intracellular.Plk1">
			<clusteredness>1</clusteredness>
			<density>0.5061046525543811</density>
			<area>1</area>
			<perimeter>4</perimeter>
			<distanceFromOrigin>11.42365965879586</distanceFromOrigin>
			<angle>0</angle>
			<triangleMeasure>0</triangleMeasure>
			<rectangleMeasure>0</rectangleMeasure>
			<circleMeasure>0</circleMeasure>
			<centroidX>31</centroidX>
			<centroidY>37</centroidY>
		</spatialEntity>
		<spatialEntity spatialType="region" scaleAndSubsystem="Intracellular.Plk1">
			<clusteredness>1</clusteredness>
			<density>0.5061046525543811</density>
			<area>1</area>
			<perimeter>4</perimeter>
			<distanceFromOrigin>20.35927307150233</distanceFromOrigin>
			<angle>0</angle>
			<triangleMeasure>0</triangleMeasure>
			<rectangleMeasure>0</rectangleMeasure>
			<circleMeasure>0</circleMeasure>
			<centroidX>8</centroidX>
			<centroidY>35</centroidY>
		</spatialEntity>
		<spatialEntity spatialType="region" scaleAndSubsystem="Intracellular.Plk1">
			<clusteredness>1</clusteredness>
			<density>0.5061046525543811</density>
			<area>1</area>
			<perimeter>4</perimeter>
			<distanceFromOrigin>6.519202405202649</distanceFromOrigin>
			<angle>0</angle>
			<triangleMeasure>0</triangleMeasure>
			<rectangleMeasure>0</rectangleMeasure>
			<circleMeasure>0</circleMeasure>
			<centroidX>23</centroidX>
			<centroidY>32</centroidY>
		</spatialEntity>
		<spatialEntity spatialType="region" scaleAndSubsystem="Intracellular.Plk1">
			<clusteredness>1</clusteredness>
			<density>0.5061046525543811</density>
			<area>1</area>
			<perimeter>4</perimeter>
			<distanceFromOrigin>2.91547594742265</distanceFromOrigin>
			<angle>0</angle>
			<triangleMeasure>0</triangleMeasure>
			<rectangleMeasure>0</rectangleMeasure>
			<circleMeasure>0</circleMeasure>
			<centroidX>29</centroidX>
			<centroidY>28</centroidY>
		</spatialEntity>
		<spatialEntity spatialType="region" scaleAndSubsystem="Intracellular.Plk1">
			<clusteredness>1</clusteredness>
			<density>0.5061046525543811</density>
			<area>1</area>
			<perimeter>4</perimeter>
			<distanceFromOrigin>16.50757401921918</distanceFromOrigin>
			<angle>0</angle>
			<triangleMeasure>0</triangleMeasure>
			<rectangleMeasure>0</rectangleMeasure>
			<circleMeasure>0</circleMeasure>
			<centroidX>13</centroidX>
			<centroidY>17</centroidY>
		</spatialEntity>
		<spatialEntity spatialType="region" scaleAndSubsystem="Intracellular.Plk1">
			<clusteredness>1</clusteredness>
			<density>0.5061046525543811</density>
			<area>1</area>
			<perimeter>4</perimeter>
			<distanceFromOrigin>17.33493582335971</distanceFromOrigin>
			<angle>0</angle>
			<triangleMeasure>0</triangleMeasure>
			<rectangleMeasure>0</rectangleMeasure>
			<circleMeasure>0</circleMeasure>
			<centroidX>36</centroidX>
			<centroidY>12</centroidY>
		</spatialEntity>
		<spatialEntity spatialType="region" scaleAndSubsystem="Intracellular.APC">
			<clusteredness>1</clusteredness>
			<density>0.3760565664253983</density>
			<area>1</area>
			<perimeter>4</perimeter>
			<distanceFromOrigin>21.78302091079197</distanceFromOrigin>
			<angle>0</angle>
			<triangleMeasure>0</triangleMeasure>
			<rectangleMeasure>0</rectangleMeasure>
			<circleMeasure>0</circleMeasure>
			<centroidX>30</centroidX>
			<centroidY>48</centroidY>
		</spatialEntity>
		<spatialEntity spatialType="region" scaleAndSubsystem="Intracellular.APC">
			<clusteredness>1</clusteredness>
			<density>0.3760565664253983</density>
			<area>1</area>
			<perimeter>4</perimeter>
			<distanceFromOrigin>24.38237068047322</distanceFromOrigin>
			<angle>0</angle>
			<triangleMeasure>0</triangleMeasure>
			<rectangleMeasure>0</rectangleMeasure>
			<circleMeasure>0</circleMeasure>
			<centroidX>15</centroidX>
			<centroidY>48</centroidY>
		</spatialEntity>
		<spatialEntity spatialType="region" scaleAndSubsystem="Intracellular.APC">
			<clusteredness>1</clusteredness>
			<density>0.3760565664253983</density>
			<area>1</area>
			<perimeter>4</perimeter>
			<distanceFromOrigin>11.42365965879586</distanceFromOrigin>
			<angle>0</angle>
			<triangleMeasure>0</triangleMeasure>
			<rectangleMeasure>0</rectangleMeasure>
			<circleMeasure>0</circleMeasure>
			<centroidX>31</centroidX>
			<centroidY>37</centroidY>
		</spatialEntity>
		<spatialEntity spatialType="region" scaleAndSubsystem="Intracellular.APC">
			<clusteredness>1</clusteredness>
			<density>0.3760565664253983</density>
			<area>1</area>
			<perimeter>4</perimeter>
			<distanceFromOrigin>20.35927307150233</distanceFromOrigin>
			<angle>0</angle>
			<triangleMeasure>0</triangleMeasure>
			<rectangleMeasure>0</rectangleMeasure>
			<circleMeasure>0</circleMeasure>
			<centroidX>8</centroidX>
			<centroidY>35</centroidY>
		</spatialEntity>
		<spatialEntity spatialType="region" scaleAndSubsystem="Intracellular.APC">
			<clusteredness>1</clusteredness>
			<density>0.3760565664253983</density>
			<area>1</area>
			<perimeter>4</perimeter>
			<distanceFromOrigin>6.519202405202649</distanceFromOrigin>
			<angle>0</angle>
			<triangleMeasure>0</triangleMeasure>
			<rectangleMeasure>0</rectangleMeasure>
			<circleMeasure>0</circleMeasure>
			<centroidX>23</centroidX>
			<centroidY>32</centroidY>
		</spatialEntity>
		<spatialEntity spatialType="region" scaleAndSubsystem="Intracellular.APC">
			<clusteredness>1</clusteredness>
			<density>0.3760565664253983</density>
			<area>1</area>
			<perimeter>4</perimeter>
			<distanceFromOrigin>2.91547594742265</distanceFromOrigin>
			<angle>0</angle>
			<triangleMeasure>0</triangleMeasure>
			<rectangleMeasure>0</rectangleMeasure>
			<circleMeasure>0</circleMeasure>
			<centroidX>29</centroidX>
			<centroidY>28</centroidY>
		</spatialEntity>
		<spatialEntity spatialType="region" scaleAndSubsystem="Intracellular.APC">
			<clusteredness>1</clusteredness>
			<density>0.3760565664253983</density>
			<area>1</area>
			<perimeter>4</perimeter>
			<distanceFromOrigin>16.50757401921918</distanceFromOrigin>
			<angle>0</angle>
			<triangleMeasure>0</triangleMeasure>
			<rectangleMeasure>0</rectangleMeasure>
			<circleMeasure>0</circleMeasure>
			<centroidX>13</centroidX>
			<centroidY>17</centroidY>
		</spatialEntity>
		<spatialEntity spatialType="region" scaleAndSubsystem="Intracellular.APC">
			<clusteredness>1</clusteredness>
			<density>0.3760565664253983</density>
			<area>1</area>
			<perimeter>4</perimeter>
			<distanceFromOrigin>17.33493582335971</distanceFromOrigin>
			<angle>0</angle>
			<triangleMeasure>0</triangleMeasure>
			<rectangleMeasure>0</rectangleMeasure>
			<circleMeasure>0</circleMeasure>
			<centroidX>36</centroidX>
			<centroidY>12</centroidY>
		</spatialEntity>
		<numericStateVariable scaleAndSubsystem="Intracellular.APC">
			<name>avgClusterednessRegions</name>
			<value>0.04619180019841593</value>
		</numericStateVariable>
		<numericStateVariable scaleAndSubsystem="Intracellular.CDK1">
			<name>avgClusterednessRegions</name>
			<value>0.04619180019841593</value>
		</numericStateVariable>
		<numericStateVariable scaleAndSubsystem="Intracellular.Plk1">
			<name>avgClusterednessRegions</name>
			<value>0.04619180019841593</value>
		</numericStateVariable>
		<numericStateVariable scaleAndSubsystem="Cellular.Embryo">
			<name>avgClusterednessRegions</name>
			<value>0.04619180019841593</value>
		</numericStateVariable>
		<numericStateVariable scaleAndSubsystem="Intracellular.APC">
			<name>avgDensityRegions</name>
			<value>0.3760565664253983</value>
		</numericStateVariable>
		<numericStateVariable scaleAndSubsystem="Intracellular.CDK1">
			<name>avgDensityRegions</name>
			<value>0.5025856766046263</value>
		</numericStateVariable>
		<numericStateVariable scaleAndSubsystem="Intracellular.Plk1">
			<name>avgDensityRegions</name>
			<value>0.506104652554381</value>
		</numericStateVariable>
		<numericStateVariable scaleAndSubsystem="Cellular.Embryo">
			<name>avgDensityRegions</name>
			<value>0.5</value>
		</numericStateVariable>
	</timepoint>
	<timepoint value="59">
		<spatialEntity spatialType="region" scaleAndSubsystem="Cellular.Embryo">
			<clusteredness>1</clusteredness>
			<density>0.5</density>
			<area>1</area>
			<perimeter>4</perimeter>
			<distanceFromOrigin>21.78302091079197</distanceFromOrigin>
			<angle>0</angle>
			<triangleMeasure>0</triangleMeasure>
			<rectangleMeasure>0</rectangleMeasure>
			<circleMeasure>0</circleMeasure>
			<centroidX>30</centroidX>
			<centroidY>48</centroidY>
		</spatialEntity>
		<spatialEntity spatialType="region" scaleAndSubsystem="Cellular.Embryo">
			<clusteredness>1</clusteredness>
			<density>0.5</density>
			<area>1</area>
			<perimeter>4</perimeter>
			<distanceFromOrigin>24.01041440708594</distanceFromOrigin>
			<angle>0</angle>
			<triangleMeasure>0</triangleMeasure>
			<rectangleMeasure>0</rectangleMeasure>
			<circleMeasure>0</circleMeasure>
			<centroidX>14</centroidX>
			<centroidY>47</centroidY>
		</spatialEntity>
		<spatialEntity spatialType="region" scaleAndSubsystem="Cellular.Embryo">
			<clusteredness>1</clusteredness>
			<density>0.5</density>
			<area>1</area>
			<perimeter>4</perimeter>
			<distanceFromOrigin>11.42365965879586</distanceFromOrigin>
			<angle>0</angle>
			<triangleMeasure>0</triangleMeasure>
			<rectangleMeasure>0</rectangleMeasure>
			<circleMeasure>0</circleMeasure>
			<centroidX>31</centroidX>
			<centroidY>37</centroidY>
		</spatialEntity>
		<spatialEntity spatialType="region" scaleAndSubsystem="Cellular.Embryo">
			<clusteredness>1</clusteredness>
			<density>0.5</density>
			<area>1</area>
			<perimeter>4</perimeter>
			<distanceFromOrigin>19.45507645834372</distanceFromOrigin>
			<angle>0</angle>
			<triangleMeasure>0</triangleMeasure>
			<rectangleMeasure>0</rectangleMeasure>
			<circleMeasure>0</circleMeasure>
			<centroidX>9</centroidX>
			<centroidY>35</centroidY>
		</spatialEntity>
		<spatialEntity spatialType="region" scaleAndSubsystem="Cellular.Embryo">
			<clusteredness>1</clusteredness>
			<density>0.5</density>
			<area>1</area>
			<perimeter>4</perimeter>
			<distanceFromOrigin>7.106335201775948</distanceFromOrigin>
			<angle>0</angle>
			<triangleMeasure>0</triangleMeasure>
			<rectangleMeasure>0</rectangleMeasure>
			<circleMeasure>0</circleMeasure>
			<centroidX>22</centroidX>
			<centroidY>32</centroidY>
		</spatialEntity>
		<spatialEntity spatialType="region" scaleAndSubsystem="Cellular.Embryo">
			<clusteredness>1</clusteredness>
			<density>0.5</density>
			<area>1</area>
			<perimeter>4</perimeter>
			<distanceFromOrigin>5.70087712549569</distanceFromOrigin>
			<angle>0</angle>
			<triangleMeasure>0</triangleMeasure>
			<rectangleMeasure>0</rectangleMeasure>
			<circleMeasure>0</circleMeasure>
			<centroidX>31</centroidX>
			<centroidY>30</centroidY>
		</spatialEntity>
		<spatialEntity spatialType="region" scaleAndSubsystem="Cellular.Embryo">
			<clusteredness>1</clusteredness>
			<density>0.5</density>
			<area>1</area>
			<perimeter>4</perimeter>
			<distanceFromOrigin>17.10263137648707</distanceFromOrigin>
			<angle>0</angle>
			<triangleMeasure>0</triangleMeasure>
			<rectangleMeasure>0</rectangleMeasure>
			<circleMeasure>0</circleMeasure>
			<centroidX>13</centroidX>
			<centroidY>16</centroidY>
		</spatialEntity>
		<spatialEntity spatialType="region" scaleAndSubsystem="Cellular.Embryo">
			<clusteredness>1</clusteredness>
			<density>0.5</density>
			<area>1</area>
			<perimeter>4</perimeter>
			<distanceFromOrigin>16.80773631397161</distanceFromOrigin>
			<angle>0</angle>
			<triangleMeasure>0</triangleMeasure>
			<rectangleMeasure>0</rectangleMeasure>
			<circleMeasure>0</circleMeasure>
			<centroidX>35</centroidX>
			<centroidY>12</centroidY>
		</spatialEntity>
		<spatialEntity spatialType="region" scaleAndSubsystem="Intracellular.CDK1">
			<clusteredness>1</clusteredness>
			<density>0.4142136218501072</density>
			<area>1</area>
			<perimeter>4</perimeter>
			<distanceFromOrigin>21.78302091079197</distanceFromOrigin>
			<angle>0</angle>
			<triangleMeasure>0</triangleMeasure>
			<rectangleMeasure>0</rectangleMeasure>
			<circleMeasure>0</circleMeasure>
			<centroidX>30</centroidX>
			<centroidY>48</centroidY>
		</spatialEntity>
		<spatialEntity spatialType="region" scaleAndSubsystem="Intracellular.CDK1">
			<clusteredness>1</clusteredness>
			<density>0.4142136218501072</density>
			<area>1</area>
			<perimeter>4</perimeter>
			<distanceFromOrigin>24.01041440708594</distanceFromOrigin>
			<angle>0</angle>
			<triangleMeasure>0</triangleMeasure>
			<rectangleMeasure>0</rectangleMeasure>
			<circleMeasure>0</circleMeasure>
			<centroidX>14</centroidX>
			<centroidY>47</centroidY>
		</spatialEntity>
		<spatialEntity spatialType="region" scaleAndSubsystem="Intracellular.CDK1">
			<clusteredness>1</clusteredness>
			<density>0.4142136218501072</density>
			<area>1</area>
			<perimeter>4</perimeter>
			<distanceFromOrigin>11.42365965879586</distanceFromOrigin>
			<angle>0</angle>
			<triangleMeasure>0</triangleMeasure>
			<rectangleMeasure>0</rectangleMeasure>
			<circleMeasure>0</circleMeasure>
			<centroidX>31</centroidX>
			<centroidY>37</centroidY>
		</spatialEntity>
		<spatialEntity spatialType="region" scaleAndSubsystem="Intracellular.CDK1">
			<clusteredness>1</clusteredness>
			<density>0.4142136218501072</density>
			<area>1</area>
			<perimeter>4</perimeter>
			<distanceFromOrigin>19.45507645834372</distanceFromOrigin>
			<angle>0</angle>
			<triangleMeasure>0</triangleMeasure>
			<rectangleMeasure>0</rectangleMeasure>
			<circleMeasure>0</circleMeasure>
			<centroidX>9</centroidX>
			<centroidY>35</centroidY>
		</spatialEntity>
		<spatialEntity spatialType="region" scaleAndSubsystem="Intracellular.CDK1">
			<clusteredness>1</clusteredness>
			<density>0.4142136218501072</density>
			<area>1</area>
			<perimeter>4</perimeter>
			<distanceFromOrigin>7.106335201775948</distanceFromOrigin>
			<angle>0</angle>
			<triangleMeasure>0</triangleMeasure>
			<rectangleMeasure>0</rectangleMeasure>
			<circleMeasure>0</circleMeasure>
			<centroidX>22</centroidX>
			<centroidY>32</centroidY>
		</spatialEntity>
		<spatialEntity spatialType="region" scaleAndSubsystem="Intracellular.CDK1">
			<clusteredness>1</clusteredness>
			<density>0.4142136218501072</density>
			<area>1</area>
			<perimeter>4</perimeter>
			<distanceFromOrigin>5.70087712549569</distanceFromOrigin>
			<angle>0</angle>
			<triangleMeasure>0</triangleMeasure>
			<rectangleMeasure>0</rectangleMeasure>
			<circleMeasure>0</circleMeasure>
			<centroidX>31</centroidX>
			<centroidY>30</centroidY>
		</spatialEntity>
		<spatialEntity spatialType="region" scaleAndSubsystem="Intracellular.CDK1">
			<clusteredness>1</clusteredness>
			<density>0.4142136218501072</density>
			<area>1</area>
			<perimeter>4</perimeter>
			<distanceFromOrigin>17.10263137648707</distanceFromOrigin>
			<angle>0</angle>
			<triangleMeasure>0</triangleMeasure>
			<rectangleMeasure>0</rectangleMeasure>
			<circleMeasure>0</circleMeasure>
			<centroidX>13</centroidX>
			<centroidY>16</centroidY>
		</spatialEntity>
		<spatialEntity spatialType="region" scaleAndSubsystem="Intracellular.CDK1">
			<clusteredness>1</clusteredness>
			<density>0.4142136218501072</density>
			<area>1</area>
			<perimeter>4</perimeter>
			<distanceFromOrigin>16.80773631397161</distanceFromOrigin>
			<angle>0</angle>
			<triangleMeasure>0</triangleMeasure>
			<rectangleMeasure>0</rectangleMeasure>
			<circleMeasure>0</circleMeasure>
			<centroidX>35</centroidX>
			<centroidY>12</centroidY>
		</spatialEntity>
		<spatialEntity spatialType="region" scaleAndSubsystem="Intracellular.Plk1">
			<clusteredness>1</clusteredness>
			<density>0.5054295558555454</density>
			<area>1</area>
			<perimeter>4</perimeter>
			<distanceFromOrigin>21.78302091079197</distanceFromOrigin>
			<angle>0</angle>
			<triangleMeasure>0</triangleMeasure>
			<rectangleMeasure>0</rectangleMeasure>
			<circleMeasure>0</circleMeasure>
			<centroidX>30</centroidX>
			<centroidY>48</centroidY>
		</spatialEntity>
		<spatialEntity spatialType="region" scaleAndSubsystem="Intracellular.Plk1">
			<clusteredness>1</clusteredness>
			<density>0.5054295558555454</density>
			<area>1</area>
			<perimeter>4</perimeter>
			<distanceFromOrigin>24.01041440708594</distanceFromOrigin>
			<angle>0</angle>
			<triangleMeasure>0</triangleMeasure>
			<rectangleMeasure>0</rectangleMeasure>
			<circleMeasure>0</circleMeasure>
			<centroidX>14</centroidX>
			<centroidY>47</centroidY>
		</spatialEntity>
		<spatialEntity spatialType="region" scaleAndSubsystem="Intracellular.Plk1">
			<clusteredness>1</clusteredness>
			<density>0.5054295558555454</density>
			<area>1</area>
			<perimeter>4</perimeter>
			<distanceFromOrigin>11.42365965879586</distanceFromOrigin>
			<angle>0</angle>
			<triangleMeasure>0</triangleMeasure>
			<rectangleMeasure>0</rectangleMeasure>
			<circleMeasure>0</circleMeasure>
			<centroidX>31</centroidX>
			<centroidY>37</centroidY>
		</spatialEntity>
		<spatialEntity spatialType="region" scaleAndSubsystem="Intracellular.Plk1">
			<clusteredness>1</clusteredness>
			<density>0.5054295558555454</density>
			<area>1</area>
			<perimeter>4</perimeter>
			<distanceFromOrigin>19.45507645834372</distanceFromOrigin>
			<angle>0</angle>
			<triangleMeasure>0</triangleMeasure>
			<rectangleMeasure>0</rectangleMeasure>
			<circleMeasure>0</circleMeasure>
			<centroidX>9</centroidX>
			<centroidY>35</centroidY>
		</spatialEntity>
		<spatialEntity spatialType="region" scaleAndSubsystem="Intracellular.Plk1">
			<clusteredness>1</clusteredness>
			<density>0.5054295558555454</density>
			<area>1</area>
			<perimeter>4</perimeter>
			<distanceFromOrigin>7.106335201775948</distanceFromOrigin>
			<angle>0</angle>
			<triangleMeasure>0</triangleMeasure>
			<rectangleMeasure>0</rectangleMeasure>
			<circleMeasure>0</circleMeasure>
			<centroidX>22</centroidX>
			<centroidY>32</centroidY>
		</spatialEntity>
		<spatialEntity spatialType="region" scaleAndSubsystem="Intracellular.Plk1">
			<clusteredness>1</clusteredness>
			<density>0.5054295558555454</density>
			<area>1</area>
			<perimeter>4</perimeter>
			<distanceFromOrigin>5.70087712549569</distanceFromOrigin>
			<angle>0</angle>
			<triangleMeasure>0</triangleMeasure>
			<rectangleMeasure>0</rectangleMeasure>
			<circleMeasure>0</circleMeasure>
			<centroidX>31</centroidX>
			<centroidY>30</centroidY>
		</spatialEntity>
		<spatialEntity spatialType="region" scaleAndSubsystem="Intracellular.Plk1">
			<clusteredness>1</clusteredness>
			<density>0.5054295558555454</density>
			<area>1</area>
			<perimeter>4</perimeter>
			<distanceFromOrigin>17.10263137648707</distanceFromOrigin>
			<angle>0</angle>
			<triangleMeasure>0</triangleMeasure>
			<rectangleMeasure>0</rectangleMeasure>
			<circleMeasure>0</circleMeasure>
			<centroidX>13</centroidX>
			<centroidY>16</centroidY>
		</spatialEntity>
		<spatialEntity spatialType="region" scaleAndSubsystem="Intracellular.Plk1">
			<clusteredness>1</clusteredness>
			<density>0.5054295558555454</density>
			<area>1</area>
			<perimeter>4</perimeter>
			<distanceFromOrigin>16.80773631397161</distanceFromOrigin>
			<angle>0</angle>
			<triangleMeasure>0</triangleMeasure>
			<rectangleMeasure>0</rectangleMeasure>
			<circleMeasure>0</circleMeasure>
			<centroidX>35</centroidX>
			<centroidY>12</centroidY>
		</spatialEntity>
		<spatialEntity spatialType="region" scaleAndSubsystem="Intracellular.APC">
			<clusteredness>1</clusteredness>
			<density>0.4925920374253217</density>
			<area>1</area>
			<perimeter>4</perimeter>
			<distanceFromOrigin>21.78302091079197</distanceFromOrigin>
			<angle>0</angle>
			<triangleMeasure>0</triangleMeasure>
			<rectangleMeasure>0</rectangleMeasure>
			<circleMeasure>0</circleMeasure>
			<centroidX>30</centroidX>
			<centroidY>48</centroidY>
		</spatialEntity>
		<spatialEntity spatialType="region" scaleAndSubsystem="Intracellular.APC">
			<clusteredness>1</clusteredness>
			<density>0.4925920374253217</density>
			<area>1</area>
			<perimeter>4</perimeter>
			<distanceFromOrigin>24.01041440708594</distanceFromOrigin>
			<angle>0</angle>
			<triangleMeasure>0</triangleMeasure>
			<rectangleMeasure>0</rectangleMeasure>
			<circleMeasure>0</circleMeasure>
			<centroidX>14</centroidX>
			<centroidY>47</centroidY>
		</spatialEntity>
		<spatialEntity spatialType="region" scaleAndSubsystem="Intracellular.APC">
			<clusteredness>1</clusteredness>
			<density>0.4925920374253217</density>
			<area>1</area>
			<perimeter>4</perimeter>
			<distanceFromOrigin>11.42365965879586</distanceFromOrigin>
			<angle>0</angle>
			<triangleMeasure>0</triangleMeasure>
			<rectangleMeasure>0</rectangleMeasure>
			<circleMeasure>0</circleMeasure>
			<centroidX>31</centroidX>
			<centroidY>37</centroidY>
		</spatialEntity>
		<spatialEntity spatialType="region" scaleAndSubsystem="Intracellular.APC">
			<clusteredness>1</clusteredness>
			<density>0.4925920374253217</density>
			<area>1</area>
			<perimeter>4</perimeter>
			<distanceFromOrigin>19.45507645834372</distanceFromOrigin>
			<angle>0</angle>
			<triangleMeasure>0</triangleMeasure>
			<rectangleMeasure>0</rectangleMeasure>
			<circleMeasure>0</circleMeasure>
			<centroidX>9</centroidX>
			<centroidY>35</centroidY>
		</spatialEntity>
		<spatialEntity spatialType="region" scaleAndSubsystem="Intracellular.APC">
			<clusteredness>1</clusteredness>
			<density>0.4925920374253217</density>
			<area>1</area>
			<perimeter>4</perimeter>
			<distanceFromOrigin>7.106335201775948</distanceFromOrigin>
			<angle>0</angle>
			<triangleMeasure>0</triangleMeasure>
			<rectangleMeasure>0</rectangleMeasure>
			<circleMeasure>0</circleMeasure>
			<centroidX>22</centroidX>
			<centroidY>32</centroidY>
		</spatialEntity>
		<spatialEntity spatialType="region" scaleAndSubsystem="Intracellular.APC">
			<clusteredness>1</clusteredness>
			<density>0.4925920374253217</density>
			<area>1</area>
			<perimeter>4</perimeter>
			<distanceFromOrigin>5.70087712549569</distanceFromOrigin>
			<angle>0</angle>
			<triangleMeasure>0</triangleMeasure>
			<rectangleMeasure>0</rectangleMeasure>
			<circleMeasure>0</circleMeasure>
			<centroidX>31</centroidX>
			<centroidY>30</centroidY>
		</spatialEntity>
		<spatialEntity spatialType="region" scaleAndSubsystem="Intracellular.APC">
			<clusteredness>1</clusteredness>
			<density>0.4925920374253217</density>
			<area>1</area>
			<perimeter>4</perimeter>
			<distanceFromOrigin>17.10263137648707</distanceFromOrigin>
			<angle>0</angle>
			<triangleMeasure>0</triangleMeasure>
			<rectangleMeasure>0</rectangleMeasure>
			<circleMeasure>0</circleMeasure>
			<centroidX>13</centroidX>
			<centroidY>16</centroidY>
		</spatialEntity>
		<spatialEntity spatialType="region" scaleAndSubsystem="Intracellular.APC">
			<clusteredness>1</clusteredness>
			<density>0.4925920374253217</density>
			<area>1</area>
			<perimeter>4</perimeter>
			<distanceFromOrigin>16.80773631397161</distanceFromOrigin>
			<angle>0</angle>
			<triangleMeasure>0</triangleMeasure>
			<rectangleMeasure>0</rectangleMeasure>
			<circleMeasure>0</circleMeasure>
			<centroidX>35</centroidX>
			<centroidY>12</centroidY>
		</spatialEntity>
		<numericStateVariable scaleAndSubsystem="Intracellular.APC">
			<name>avgClusterednessRegions</name>
			<value>0.04641149458589868</value>
		</numericStateVariable>
		<numericStateVariable scaleAndSubsystem="Intracellular.CDK1">
			<name>avgClusterednessRegions</name>
			<value>0.04641149458589868</value>
		</numericStateVariable>
		<numericStateVariable scaleAndSubsystem="Intracellular.Plk1">
			<name>avgClusterednessRegions</name>
			<value>0.04641149458589868</value>
		</numericStateVariable>
		<numericStateVariable scaleAndSubsystem="Cellular.Embryo">
			<name>avgClusterednessRegions</name>
			<value>0.04641149458589868</value>
		</numericStateVariable>
		<numericStateVariable scaleAndSubsystem="Intracellular.APC">
			<name>avgDensityRegions</name>
			<value>0.4925920374253217</value>
		</numericStateVariable>
		<numericStateVariable scaleAndSubsystem="Intracellular.CDK1">
			<name>avgDensityRegions</name>
			<value>0.4142136218501072</value>
		</numericStateVariable>
		<numericStateVariable scaleAndSubsystem="Intracellular.Plk1">
			<name>avgDensityRegions</name>
			<value>0.5054295558555454</value>
		</numericStateVariable>
		<numericStateVariable scaleAndSubsystem="Cellular.Embryo">
			<name>avgDensityRegions</name>
			<value>0.5</value>
		</numericStateVariable>
	</timepoint>
	<timepoint value="60">
		<spatialEntity spatialType="region" scaleAndSubsystem="Cellular.Embryo">
			<clusteredness>1</clusteredness>
			<density>0.5</density>
			<area>1</area>
			<perimeter>4</perimeter>
			<distanceFromOrigin>21.78302091079197</distanceFromOrigin>
			<angle>0</angle>
			<triangleMeasure>0</triangleMeasure>
			<rectangleMeasure>0</rectangleMeasure>
			<circleMeasure>0</circleMeasure>
			<centroidX>30</centroidX>
			<centroidY>48</centroidY>
		</spatialEntity>
		<spatialEntity spatialType="region" scaleAndSubsystem="Cellular.Embryo">
			<clusteredness>1</clusteredness>
			<density>0.5</density>
			<area>1</area>
			<perimeter>4</perimeter>
			<distanceFromOrigin>24.38237068047322</distanceFromOrigin>
			<angle>0</angle>
			<triangleMeasure>0</triangleMeasure>
			<rectangleMeasure>0</rectangleMeasure>
			<circleMeasure>0</circleMeasure>
			<centroidX>15</centroidX>
			<centroidY>48</centroidY>
		</spatialEntity>
		<spatialEntity spatialType="region" scaleAndSubsystem="Cellular.Embryo">
			<clusteredness>1</clusteredness>
			<density>0.5</density>
			<area>1</area>
			<perimeter>4</perimeter>
			<distanceFromOrigin>11.42365965879586</distanceFromOrigin>
			<angle>0</angle>
			<triangleMeasure>0</triangleMeasure>
			<rectangleMeasure>0</rectangleMeasure>
			<circleMeasure>0</circleMeasure>
			<centroidX>31</centroidX>
			<centroidY>37</centroidY>
		</spatialEntity>
		<spatialEntity spatialType="region" scaleAndSubsystem="Cellular.Embryo">
			<clusteredness>1</clusteredness>
			<density>0.5</density>
			<area>1</area>
			<perimeter>4</perimeter>
			<distanceFromOrigin>19.96246477767713</distanceFromOrigin>
			<angle>0</angle>
			<triangleMeasure>0</triangleMeasure>
			<rectangleMeasure>0</rectangleMeasure>
			<circleMeasure>0</circleMeasure>
			<centroidX>8</centroidX>
			<centroidY>34</centroidY>
		</spatialEntity>
		<spatialEntity spatialType="region" scaleAndSubsystem="Cellular.Embryo">
			<clusteredness>1</clusteredness>
			<density>0.5</density>
			<area>1</area>
			<perimeter>4</perimeter>
			<distanceFromOrigin>6.519202405202649</distanceFromOrigin>
			<angle>0</angle>
			<triangleMeasure>0</triangleMeasure>
			<rectangleMeasure>0</rectangleMeasure>
			<circleMeasure>0</circleMeasure>
			<centroidX>23</centroidX>
			<centroidY>32</centroidY>
		</spatialEntity>
		<spatialEntity spatialType="region" scaleAndSubsystem="Cellular.Embryo">
			<clusteredness>1</clusteredness>
			<density>0.5</density>
			<area>1</area>
			<perimeter>4</perimeter>
			<distanceFromOrigin>5.70087712549569</distanceFromOrigin>
			<angle>0</angle>
			<triangleMeasure>0</triangleMeasure>
			<rectangleMeasure>0</rectangleMeasure>
			<circleMeasure>0</circleMeasure>
			<centroidX>31</centroidX>
			<centroidY>30</centroidY>
		</spatialEntity>
		<spatialEntity spatialType="region" scaleAndSubsystem="Cellular.Embryo">
			<clusteredness>1</clusteredness>
			<density>0.5</density>
			<area>1</area>
			<perimeter>4</perimeter>
			<distanceFromOrigin>17.10263137648707</distanceFromOrigin>
			<angle>0</angle>
			<triangleMeasure>0</triangleMeasure>
			<rectangleMeasure>0</rectangleMeasure>
			<circleMeasure>0</circleMeasure>
			<centroidX>13</centroidX>
			<centroidY>16</centroidY>
		</spatialEntity>
		<spatialEntity spatialType="region" scaleAndSubsystem="Cellular.Embryo">
			<clusteredness>1</clusteredness>
			<density>0.5</density>
			<area>1</area>
			<perimeter>4</perimeter>
			<distanceFromOrigin>16.80773631397161</distanceFromOrigin>
			<angle>0</angle>
			<triangleMeasure>0</triangleMeasure>
			<rectangleMeasure>0</rectangleMeasure>
			<circleMeasure>0</circleMeasure>
			<centroidX>35</centroidX>
			<centroidY>12</centroidY>
		</spatialEntity>
		<spatialEntity spatialType="region" scaleAndSubsystem="Intracellular.CDK1">
			<clusteredness>1</clusteredness>
			<density>0.289902421539905</density>
			<area>1</area>
			<perimeter>4</perimeter>
			<distanceFromOrigin>21.78302091079197</distanceFromOrigin>
			<angle>0</angle>
			<triangleMeasure>0</triangleMeasure>
			<rectangleMeasure>0</rectangleMeasure>
			<circleMeasure>0</circleMeasure>
			<centroidX>30</centroidX>
			<centroidY>48</centroidY>
		</spatialEntity>
		<spatialEntity spatialType="region" scaleAndSubsystem="Intracellular.CDK1">
			<clusteredness>1</clusteredness>
			<density>0.289902421539905</density>
			<area>1</area>
			<perimeter>4</perimeter>
			<distanceFromOrigin>24.38237068047322</distanceFromOrigin>
			<angle>0</angle>
			<triangleMeasure>0</triangleMeasure>
			<rectangleMeasure>0</rectangleMeasure>
			<circleMeasure>0</circleMeasure>
			<centroidX>15</centroidX>
			<centroidY>48</centroidY>
		</spatialEntity>
		<spatialEntity spatialType="region" scaleAndSubsystem="Intracellular.CDK1">
			<clusteredness>1</clusteredness>
			<density>0.289902421539905</density>
			<area>1</area>
			<perimeter>4</perimeter>
			<distanceFromOrigin>11.42365965879586</distanceFromOrigin>
			<angle>0</angle>
			<triangleMeasure>0</triangleMeasure>
			<rectangleMeasure>0</rectangleMeasure>
			<circleMeasure>0</circleMeasure>
			<centroidX>31</centroidX>
			<centroidY>37</centroidY>
		</spatialEntity>
		<spatialEntity spatialType="region" scaleAndSubsystem="Intracellular.CDK1">
			<clusteredness>1</clusteredness>
			<density>0.289902421539905</density>
			<area>1</area>
			<perimeter>4</perimeter>
			<distanceFromOrigin>19.96246477767713</distanceFromOrigin>
			<angle>0</angle>
			<triangleMeasure>0</triangleMeasure>
			<rectangleMeasure>0</rectangleMeasure>
			<circleMeasure>0</circleMeasure>
			<centroidX>8</centroidX>
			<centroidY>34</centroidY>
		</spatialEntity>
		<spatialEntity spatialType="region" scaleAndSubsystem="Intracellular.CDK1">
			<clusteredness>1</clusteredness>
			<density>0.289902421539905</density>
			<area>1</area>
			<perimeter>4</perimeter>
[truncated: 1,098,161 more chars]
