# Supplementary material for: A Novel Method to Verify Multilevel Computational Models of Biological Systems Using Multiscale Spatio-Temporal Meta Model Checking
Source: PLoS One. 2016 May 17;11(5):e0154847. doi: 10.1371/journal.pone.0154847 (PMC4871515; doi:10.1371/journal.pone.0154847)
Supplement: S3 Dataset — (ZIP) [file pone.0154847.s024.zip › xenopus_laevis_cell_cycle_2015-01-12-14_50_06.xml]

<?xml version="1.0" encoding="utf-8"?>
<!--Warning! This xml file was automatically generated by a C++ program using the Boost PropertyTree library.-->
<experiment>
	<timepoint value="0">
		<spatialEntity spatialType="region" scaleAndSubsystem="Cellular.Embryo">
			<clusteredness>1</clusteredness>
			<density>0.5</density>
			<area>1</area>
			<perimeter>4</perimeter>
			<distanceFromOrigin>10.51189802081432</distanceFromOrigin>
			<angle>0</angle>
			<triangleMeasure>0</triangleMeasure>
			<rectangleMeasure>0</rectangleMeasure>
			<circleMeasure>0</circleMeasure>
			<centroidX>22</centroidX>
			<centroidY>36</centroidY>
		</spatialEntity>
		<spatialEntity spatialType="region" scaleAndSubsystem="Intracellular.CDK1">
			<clusteredness>1</clusteredness>
			<density>0.2655641742781097</density>
			<area>1</area>
			<perimeter>4</perimeter>
			<distanceFromOrigin>10.51189802081432</distanceFromOrigin>
			<angle>0</angle>
			<triangleMeasure>0</triangleMeasure>
			<rectangleMeasure>0</rectangleMeasure>
			<circleMeasure>0</circleMeasure>
			<centroidX>22</centroidX>
			<centroidY>36</centroidY>
		</spatialEntity>
		<numericStateVariable scaleAndSubsystem="Intracellular.APC">
			<name>avgClusterednessRegions</name>
			<value>1</value>
		</numericStateVariable>
		<numericStateVariable scaleAndSubsystem="Intracellular.CDK1">
			<name>avgClusterednessRegions</name>
			<value>1</value>
		</numericStateVariable>
		<numericStateVariable scaleAndSubsystem="Intracellular.Plk1">
			<name>avgClusterednessRegions</name>
			<value>1</value>
		</numericStateVariable>
		<numericStateVariable scaleAndSubsystem="Cellular.Embryo">
			<name>avgClusterednessRegions</name>
			<value>1</value>
		</numericStateVariable>
		<numericStateVariable scaleAndSubsystem="Intracellular.APC">
			<name>avgDensityRegions</name>
			<value>0</value>
		</numericStateVariable>
		<numericStateVariable scaleAndSubsystem="Intracellular.CDK1">
			<name>avgDensityRegions</name>
			<value>0.2655641742781097</value>
		</numericStateVariable>
		<numericStateVariable scaleAndSubsystem="Intracellular.Plk1">
			<name>avgDensityRegions</name>
			<value>0</value>
		</numericStateVariable>
		<numericStateVariable scaleAndSubsystem="Cellular.Embryo">
			<name>avgDensityRegions</name>
			<value>0.5</value>
		</numericStateVariable>
	</timepoint>
	<timepoint value="1">
		<spatialEntity spatialType="region" scaleAndSubsystem="Cellular.Embryo">
			<clusteredness>1</clusteredness>
			<density>0.5</density>
			<area>1</area>
			<perimeter>4</perimeter>
			<distanceFromOrigin>12.98075498574717</distanceFromOrigin>
			<angle>0</angle>
			<triangleMeasure>0</triangleMeasure>
			<rectangleMeasure>0</rectangleMeasure>
			<circleMeasure>0</circleMeasure>
			<centroidX>23</centroidX>
			<centroidY>39</centroidY>
		</spatialEntity>
		<spatialEntity spatialType="region" scaleAndSubsystem="Intracellular.CDK1">
			<clusteredness>1</clusteredness>
			<density>0.286809315400965</density>
			<area>1</area>
			<perimeter>4</perimeter>
			<distanceFromOrigin>12.98075498574717</distanceFromOrigin>
			<angle>0</angle>
			<triangleMeasure>0</triangleMeasure>
			<rectangleMeasure>0</rectangleMeasure>
			<circleMeasure>0</circleMeasure>
			<centroidX>23</centroidX>
			<centroidY>39</centroidY>
		</spatialEntity>
		<spatialEntity spatialType="region" scaleAndSubsystem="Intracellular.Plk1">
			<clusteredness>1</clusteredness>
			<density>0.004004429835899203</density>
			<area>1</area>
			<perimeter>4</perimeter>
			<distanceFromOrigin>12.98075498574717</distanceFromOrigin>
			<angle>0</angle>
			<triangleMeasure>0</triangleMeasure>
			<rectangleMeasure>0</rectangleMeasure>
			<circleMeasure>0</circleMeasure>
			<centroidX>23</centroidX>
			<centroidY>39</centroidY>
		</spatialEntity>
		<numericStateVariable scaleAndSubsystem="Intracellular.APC">
			<name>avgClusterednessRegions</name>
			<value>1</value>
		</numericStateVariable>
		<numericStateVariable scaleAndSubsystem="Intracellular.CDK1">
			<name>avgClusterednessRegions</name>
			<value>1</value>
		</numericStateVariable>
		<numericStateVariable scaleAndSubsystem="Intracellular.Plk1">
			<name>avgClusterednessRegions</name>
			<value>1</value>
		</numericStateVariable>
		<numericStateVariable scaleAndSubsystem="Cellular.Embryo">
			<name>avgClusterednessRegions</name>
			<value>1</value>
		</numericStateVariable>
		<numericStateVariable scaleAndSubsystem="Intracellular.APC">
			<name>avgDensityRegions</name>
			<value>0</value>
		</numericStateVariable>
		<numericStateVariable scaleAndSubsystem="Intracellular.CDK1">
			<name>avgDensityRegions</name>
			<value>0.286809315400965</value>
		</numericStateVariable>
		<numericStateVariable scaleAndSubsystem="Intracellular.Plk1">
			<name>avgDensityRegions</name>
			<value>0.004004429835899203</value>
		</numericStateVariable>
		<numericStateVariable scaleAndSubsystem="Cellular.Embryo">
			<name>avgDensityRegions</name>
			<value>0.5</value>
		</numericStateVariable>
	</timepoint>
	<timepoint value="2">
		<spatialEntity spatialType="region" scaleAndSubsystem="Cellular.Embryo">
			<clusteredness>1</clusteredness>
			<density>0.5</density>
			<area>1</area>
			<perimeter>4</perimeter>
			<distanceFromOrigin>12.98075498574717</distanceFromOrigin>
			<angle>0</angle>
			<triangleMeasure>0</triangleMeasure>
			<rectangleMeasure>0</rectangleMeasure>
			<circleMeasure>0</circleMeasure>
			<centroidX>23</centroidX>
			<centroidY>39</centroidY>
		</spatialEntity>
		<spatialEntity spatialType="region" scaleAndSubsystem="Intracellular.CDK1">
			<clusteredness>1</clusteredness>
			<density>0.3080544266046262</density>
			<area>1</area>
			<perimeter>4</perimeter>
			<distanceFromOrigin>12.98075498574717</distanceFromOrigin>
			<angle>0</angle>
			<triangleMeasure>0</triangleMeasure>
			<rectangleMeasure>0</rectangleMeasure>
			<circleMeasure>0</circleMeasure>
			<centroidX>23</centroidX>
			<centroidY>39</centroidY>
		</spatialEntity>
		<spatialEntity spatialType="region" scaleAndSubsystem="Intracellular.Plk1">
			<clusteredness>1</clusteredness>
			<density>0.01044429049772375</density>
			<area>1</area>
			<perimeter>4</perimeter>
			<distanceFromOrigin>12.98075498574717</distanceFromOrigin>
			<angle>0</angle>
			<triangleMeasure>0</triangleMeasure>
			<rectangleMeasure>0</rectangleMeasure>
			<circleMeasure>0</circleMeasure>
			<centroidX>23</centroidX>
			<centroidY>39</centroidY>
		</spatialEntity>
		<numericStateVariable scaleAndSubsystem="Intracellular.APC">
			<name>avgClusterednessRegions</name>
			<value>1</value>
		</numericStateVariable>
		<numericStateVariable scaleAndSubsystem="Intracellular.CDK1">
			<name>avgClusterednessRegions</name>
			<value>1</value>
		</numericStateVariable>
		<numericStateVariable scaleAndSubsystem="Intracellular.Plk1">
			<name>avgClusterednessRegions</name>
			<value>1</value>
		</numericStateVariable>
		<numericStateVariable scaleAndSubsystem="Cellular.Embryo">
			<name>avgClusterednessRegions</name>
			<value>1</value>
		</numericStateVariable>
		<numericStateVariable scaleAndSubsystem="Intracellular.APC">
			<name>avgDensityRegions</name>
			<value>0</value>
		</numericStateVariable>
		<numericStateVariable scaleAndSubsystem="Intracellular.CDK1">
			<name>avgDensityRegions</name>
			<value>0.3080544266046262</value>
		</numericStateVariable>
		<numericStateVariable scaleAndSubsystem="Intracellular.Plk1">
			<name>avgDensityRegions</name>
			<value>0.01044429049772375</value>
		</numericStateVariable>
		<numericStateVariable scaleAndSubsystem="Cellular.Embryo">
			<name>avgDensityRegions</name>
			<value>0.5</value>
		</numericStateVariable>
	</timepoint>
	<timepoint value="3">
		<spatialEntity spatialType="region" scaleAndSubsystem="Cellular.Embryo">
			<clusteredness>1</clusteredness>
			<density>0.5</density>
			<area>1</area>
			<perimeter>4</perimeter>
			<distanceFromOrigin>12.98075498574717</distanceFromOrigin>
			<angle>0</angle>
			<triangleMeasure>0</triangleMeasure>
			<rectangleMeasure>0</rectangleMeasure>
			<circleMeasure>0</circleMeasure>
			<centroidX>23</centroidX>
			<centroidY>39</centroidY>
		</spatialEntity>
		<spatialEntity spatialType="region" scaleAndSubsystem="Intracellular.CDK1">
			<clusteredness>1</clusteredness>
			<density>0.3292995677274816</density>
			<area>1</area>
			<perimeter>4</perimeter>
			<distanceFromOrigin>12.98075498574717</distanceFromOrigin>
			<angle>0</angle>
			<triangleMeasure>0</triangleMeasure>
			<rectangleMeasure>0</rectangleMeasure>
			<circleMeasure>0</circleMeasure>
			<centroidX>23</centroidX>
			<centroidY>39</centroidY>
		</spatialEntity>
		<spatialEntity spatialType="region" scaleAndSubsystem="Intracellular.Plk1">
			<clusteredness>1</clusteredness>
			<density>0.02080112532073376</density>
			<area>1</area>
			<perimeter>4</perimeter>
			<distanceFromOrigin>12.98075498574717</distanceFromOrigin>
			<angle>0</angle>
			<triangleMeasure>0</triangleMeasure>
			<rectangleMeasure>0</rectangleMeasure>
			<circleMeasure>0</circleMeasure>
			<centroidX>23</centroidX>
			<centroidY>39</centroidY>
		</spatialEntity>
		<numericStateVariable scaleAndSubsystem="Intracellular.APC">
			<name>avgClusterednessRegions</name>
			<value>1</value>
		</numericStateVariable>
		<numericStateVariable scaleAndSubsystem="Intracellular.CDK1">
			<name>avgClusterednessRegions</name>
			<value>1</value>
		</numericStateVariable>
		<numericStateVariable scaleAndSubsystem="Intracellular.Plk1">
			<name>avgClusterednessRegions</name>
			<value>1</value>
		</numericStateVariable>
		<numericStateVariable scaleAndSubsystem="Cellular.Embryo">
			<name>avgClusterednessRegions</name>
			<value>1</value>
		</numericStateVariable>
		<numericStateVariable scaleAndSubsystem="Intracellular.APC">
			<name>avgDensityRegions</name>
			<value>0</value>
		</numericStateVariable>
		<numericStateVariable scaleAndSubsystem="Intracellular.CDK1">
			<name>avgDensityRegions</name>
			<value>0.3292995677274816</value>
		</numericStateVariable>
		<numericStateVariable scaleAndSubsystem="Intracellular.Plk1">
			<name>avgDensityRegions</name>
			<value>0.02080112532073376</value>
		</numericStateVariable>
		<numericStateVariable scaleAndSubsystem="Cellular.Embryo">
			<name>avgDensityRegions</name>
			<value>0.5</value>
		</numericStateVariable>
	</timepoint>
	<timepoint value="4">
		<spatialEntity spatialType="region" scaleAndSubsystem="Cellular.Embryo">
			<clusteredness>1</clusteredness>
			<density>0.5</density>
			<area>1</area>
			<perimeter>4</perimeter>
			<distanceFromOrigin>12.98075498574717</distanceFromOrigin>
			<angle>0</angle>
			<triangleMeasure>0</triangleMeasure>
			<rectangleMeasure>0</rectangleMeasure>
			<circleMeasure>0</circleMeasure>
			<centroidX>23</centroidX>
			<centroidY>39</centroidY>
		</spatialEntity>
		<spatialEntity spatialType="region" scaleAndSubsystem="Intracellular.CDK1">
			<clusteredness>1</clusteredness>
			<density>0.3505447387695312</density>
			<area>1</area>
			<perimeter>4</perimeter>
			<distanceFromOrigin>12.98075498574717</distanceFromOrigin>
			<angle>0</angle>
			<triangleMeasure>0</triangleMeasure>
			<rectangleMeasure>0</rectangleMeasure>
			<circleMeasure>0</circleMeasure>
			<centroidX>23</centroidX>
			<centroidY>39</centroidY>
		</spatialEntity>
		<spatialEntity spatialType="region" scaleAndSubsystem="Intracellular.Plk1">
			<clusteredness>1</clusteredness>
			<density>0.03708673738965801</density>
			<area>1</area>
			<perimeter>4</perimeter>
			<distanceFromOrigin>12.98075498574717</distanceFromOrigin>
			<angle>0</angle>
			<triangleMeasure>0</triangleMeasure>
			<rectangleMeasure>0</rectangleMeasure>
			<circleMeasure>0</circleMeasure>
			<centroidX>23</centroidX>
			<centroidY>39</centroidY>
		</spatialEntity>
		<numericStateVariable scaleAndSubsystem="Intracellular.APC">
			<name>avgClusterednessRegions</name>
			<value>1</value>
		</numericStateVariable>
		<numericStateVariable scaleAndSubsystem="Intracellular.CDK1">
			<name>avgClusterednessRegions</name>
			<value>1</value>
		</numericStateVariable>
		<numericStateVariable scaleAndSubsystem="Intracellular.Plk1">
			<name>avgClusterednessRegions</name>
			<value>1</value>
		</numericStateVariable>
		<numericStateVariable scaleAndSubsystem="Cellular.Embryo">
			<name>avgClusterednessRegions</name>
			<value>1</value>
		</numericStateVariable>
		<numericStateVariable scaleAndSubsystem="Intracellular.APC">
			<name>avgDensityRegions</name>
			<value>0</value>
		</numericStateVariable>
		<numericStateVariable scaleAndSubsystem="Intracellular.CDK1">
			<name>avgDensityRegions</name>
			<value>0.3505447387695312</value>
		</numericStateVariable>
		<numericStateVariable scaleAndSubsystem="Intracellular.Plk1">
			<name>avgDensityRegions</name>
			<value>0.03708673738965801</value>
		</numericStateVariable>
		<numericStateVariable scaleAndSubsystem="Cellular.Embryo">
			<name>avgDensityRegions</name>
			<value>0.5</value>
		</numericStateVariable>
	</timepoint>
	<timepoint value="5">
		<spatialEntity spatialType="region" scaleAndSubsystem="Cellular.Embryo">
			<clusteredness>1</clusteredness>
			<density>0.5</density>
			<area>1</area>
			<perimeter>4</perimeter>
			<distanceFromOrigin>12.98075498574717</distanceFromOrigin>
			<angle>0</angle>
			<triangleMeasure>0</triangleMeasure>
			<rectangleMeasure>0</rectangleMeasure>
			<circleMeasure>0</circleMeasure>
			<centroidX>23</centroidX>
			<centroidY>39</centroidY>
		</spatialEntity>
		<spatialEntity spatialType="region" scaleAndSubsystem="Intracellular.CDK1">
			<clusteredness>1</clusteredness>
			<density>0.3717899098115809</density>
			<area>1</area>
			<perimeter>4</perimeter>
			<distanceFromOrigin>12.98075498574717</distanceFromOrigin>
			<angle>0</angle>
			<triangleMeasure>0</triangleMeasure>
			<rectangleMeasure>0</rectangleMeasure>
			<circleMeasure>0</circleMeasure>
			<centroidX>23</centroidX>
			<centroidY>39</centroidY>
		</spatialEntity>
		<spatialEntity spatialType="region" scaleAndSubsystem="Intracellular.Plk1">
			<clusteredness>1</clusteredness>
			<density>0.06182996712478937</density>
			<area>1</area>
			<perimeter>4</perimeter>
			<distanceFromOrigin>12.98075498574717</distanceFromOrigin>
			<angle>0</angle>
			<triangleMeasure>0</triangleMeasure>
			<rectangleMeasure>0</rectangleMeasure>
			<circleMeasure>0</circleMeasure>
			<centroidX>23</centroidX>
			<centroidY>39</centroidY>
		</spatialEntity>
		<spatialEntity spatialType="region" scaleAndSubsystem="Intracellular.APC">
			<clusteredness>1</clusteredness>
			<density>1.000000013079318e-09</density>
			<area>1</area>
			<perimeter>4</perimeter>
			<distanceFromOrigin>12.98075498574717</distanceFromOrigin>
			<angle>0</angle>
			<triangleMeasure>0</triangleMeasure>
			<rectangleMeasure>0</rectangleMeasure>
			<circleMeasure>0</circleMeasure>
			<centroidX>23</centroidX>
			<centroidY>39</centroidY>
		</spatialEntity>
		<numericStateVariable scaleAndSubsystem="Intracellular.APC">
			<name>avgClusterednessRegions</name>
			<value>1</value>
		</numericStateVariable>
		<numericStateVariable scaleAndSubsystem="Intracellular.CDK1">
			<name>avgClusterednessRegions</name>
			<value>1</value>
		</numericStateVariable>
		<numericStateVariable scaleAndSubsystem="Intracellular.Plk1">
			<name>avgClusterednessRegions</name>
			<value>1</value>
		</numericStateVariable>
		<numericStateVariable scaleAndSubsystem="Cellular.Embryo">
			<name>avgClusterednessRegions</name>
			<value>1</value>
		</numericStateVariable>
		<numericStateVariable scaleAndSubsystem="Intracellular.APC">
			<name>avgDensityRegions</name>
			<value>1.000000013079318e-09</value>
		</numericStateVariable>
		<numericStateVariable scaleAndSubsystem="Intracellular.CDK1">
			<name>avgDensityRegions</name>
			<value>0.3717899098115809</value>
		</numericStateVariable>
		<numericStateVariable scaleAndSubsystem="Intracellular.Plk1">
			<name>avgDensityRegions</name>
			<value>0.06182996712478937</value>
		</numericStateVariable>
		<numericStateVariable scaleAndSubsystem="Cellular.Embryo">
			<name>avgDensityRegions</name>
			<value>0.5</value>
		</numericStateVariable>
	</timepoint>
	<timepoint value="6">
		<spatialEntity spatialType="region" scaleAndSubsystem="Cellular.Embryo">
			<clusteredness>1</clusteredness>
			<density>0.5</density>
			<area>1</area>
			<perimeter>4</perimeter>
			<distanceFromOrigin>12.98075498574717</distanceFromOrigin>
			<angle>0</angle>
			<triangleMeasure>0</triangleMeasure>
			<rectangleMeasure>0</rectangleMeasure>
			<circleMeasure>0</circleMeasure>
			<centroidX>23</centroidX>
			<centroidY>39</centroidY>
		</spatialEntity>
		<spatialEntity spatialType="region" scaleAndSubsystem="Intracellular.CDK1">
			<clusteredness>1</clusteredness>
			<density>0.3930349910960478</density>
			<area>1</area>
			<perimeter>4</perimeter>
			<distanceFromOrigin>12.98075498574717</distanceFromOrigin>
			<angle>0</angle>
			<triangleMeasure>0</triangleMeasure>
			<rectangleMeasure>0</rectangleMeasure>
			<circleMeasure>0</circleMeasure>
			<centroidX>23</centroidX>
			<centroidY>39</centroidY>
		</spatialEntity>
		<spatialEntity spatialType="region" scaleAndSubsystem="Intracellular.Plk1">
			<clusteredness>1</clusteredness>
			<density>0.09787513134526271</density>
			<area>1</area>
			<perimeter>4</perimeter>
			<distanceFromOrigin>12.98075498574717</distanceFromOrigin>
			<angle>0</angle>
			<triangleMeasure>0</triangleMeasure>
			<rectangleMeasure>0</rectangleMeasure>
			<circleMeasure>0</circleMeasure>
			<centroidX>23</centroidX>
			<centroidY>39</centroidY>
		</spatialEntity>
		<spatialEntity spatialType="region" scaleAndSubsystem="Intracellular.APC">
			<clusteredness>1</clusteredness>
			<density>5.399999959170636e-08</density>
			<area>1</area>
			<perimeter>4</perimeter>
			<distanceFromOrigin>12.98075498574717</distanceFromOrigin>
			<angle>0</angle>
			<triangleMeasure>0</triangleMeasure>
			<rectangleMeasure>0</rectangleMeasure>
			<circleMeasure>0</circleMeasure>
			<centroidX>23</centroidX>
			<centroidY>39</centroidY>
		</spatialEntity>
		<numericStateVariable scaleAndSubsystem="Intracellular.APC">
			<name>avgClusterednessRegions</name>
			<value>1</value>
		</numericStateVariable>
		<numericStateVariable scaleAndSubsystem="Intracellular.CDK1">
			<name>avgClusterednessRegions</name>
			<value>1</value>
		</numericStateVariable>
		<numericStateVariable scaleAndSubsystem="Intracellular.Plk1">
			<name>avgClusterednessRegions</name>
			<value>1</value>
		</numericStateVariable>
		<numericStateVariable scaleAndSubsystem="Cellular.Embryo">
			<name>avgClusterednessRegions</name>
			<value>1</value>
		</numericStateVariable>
		<numericStateVariable scaleAndSubsystem="Intracellular.APC">
			<name>avgDensityRegions</name>
			<value>5.399999959170636e-08</value>
		</numericStateVariable>
		<numericStateVariable scaleAndSubsystem="Intracellular.CDK1">
			<name>avgDensityRegions</name>
			<value>0.3930349910960478</value>
		</numericStateVariable>
		<numericStateVariable scaleAndSubsystem="Intracellular.Plk1">
			<name>avgDensityRegions</name>
			<value>0.09787513134526271</value>
		</numericStateVariable>
		<numericStateVariable scaleAndSubsystem="Cellular.Embryo">
			<name>avgDensityRegions</name>
			<value>0.5</value>
		</numericStateVariable>
	</timepoint>
	<timepoint value="7">
		<spatialEntity spatialType="region" scaleAndSubsystem="Cellular.Embryo">
			<clusteredness>1</clusteredness>
			<density>0.5</density>
			<area>1</area>
			<perimeter>4</perimeter>
			<distanceFromOrigin>12.98075498574717</distanceFromOrigin>
			<angle>0</angle>
			<triangleMeasure>0</triangleMeasure>
			<rectangleMeasure>0</rectangleMeasure>
			<circleMeasure>0</circleMeasure>
			<centroidX>23</centroidX>
			<centroidY>39</centroidY>
		</spatialEntity>
		<spatialEntity spatialType="region" scaleAndSubsystem="Intracellular.CDK1">
			<clusteredness>1</clusteredness>
			<density>0.414280102299709</density>
			<area>1</area>
			<perimeter>4</perimeter>
			<distanceFromOrigin>12.98075498574717</distanceFromOrigin>
			<angle>0</angle>
			<triangleMeasure>0</triangleMeasure>
			<rectangleMeasure>0</rectangleMeasure>
			<circleMeasure>0</circleMeasure>
			<centroidX>23</centroidX>
			<centroidY>39</centroidY>
		</spatialEntity>
		<spatialEntity spatialType="region" scaleAndSubsystem="Intracellular.Plk1">
			<clusteredness>1</clusteredness>
			<density>0.1478834114822687</density>
			<area>1</area>
			<perimeter>4</perimeter>
			<distanceFromOrigin>12.98075498574717</distanceFromOrigin>
			<angle>0</angle>
			<triangleMeasure>0</triangleMeasure>
			<rectangleMeasure>0</rectangleMeasure>
			<circleMeasure>0</circleMeasure>
			<centroidX>23</centroidX>
			<centroidY>39</centroidY>
		</spatialEntity>
		<spatialEntity spatialType="region" scaleAndSubsystem="Intracellular.APC">
			<clusteredness>1</clusteredness>
			<density>1.608000100389415e-06</density>
			<area>1</area>
			<perimeter>4</perimeter>
			<distanceFromOrigin>12.98075498574717</distanceFromOrigin>
			<angle>0</angle>
			<triangleMeasure>0</triangleMeasure>
			<rectangleMeasure>0</rectangleMeasure>
			<circleMeasure>0</circleMeasure>
			<centroidX>23</centroidX>
			<centroidY>39</centroidY>
		</spatialEntity>
		<numericStateVariable scaleAndSubsystem="Intracellular.APC">
			<name>avgClusterednessRegions</name>
			<value>1</value>
		</numericStateVariable>
		<numericStateVariable scaleAndSubsystem="Intracellular.CDK1">
			<name>avgClusterednessRegions</name>
			<value>1</value>
		</numericStateVariable>
		<numericStateVariable scaleAndSubsystem="Intracellular.Plk1">
			<name>avgClusterednessRegions</name>
			<value>1</value>
		</numericStateVariable>
		<numericStateVariable scaleAndSubsystem="Cellular.Embryo">
			<name>avgClusterednessRegions</name>
			<value>1</value>
		</numericStateVariable>
		<numericStateVariable scaleAndSubsystem="Intracellular.APC">
			<name>avgDensityRegions</name>
			<value>1.608000100389415e-06</value>
		</numericStateVariable>
		<numericStateVariable scaleAndSubsystem="Intracellular.CDK1">
			<name>avgDensityRegions</name>
			<value>0.414280102299709</value>
		</numericStateVariable>
		<numericStateVariable scaleAndSubsystem="Intracellular.Plk1">
			<name>avgDensityRegions</name>
			<value>0.1478834114822687</value>
		</numericStateVariable>
		<numericStateVariable scaleAndSubsystem="Cellular.Embryo">
			<name>avgDensityRegions</name>
			<value>0.5</value>
		</numericStateVariable>
	</timepoint>
	<timepoint value="8">
		<spatialEntity spatialType="region" scaleAndSubsystem="Cellular.Embryo">
			<clusteredness>1</clusteredness>
			<density>0.5</density>
			<area>1</area>
			<perimeter>4</perimeter>
			<distanceFromOrigin>12.98075498574717</distanceFromOrigin>
			<angle>0</angle>
			<triangleMeasure>0</triangleMeasure>
			<rectangleMeasure>0</rectangleMeasure>
			<circleMeasure>0</circleMeasure>
			<centroidX>23</centroidX>
			<centroidY>39</centroidY>
		</spatialEntity>
		<spatialEntity spatialType="region" scaleAndSubsystem="Intracellular.CDK1">
			<clusteredness>1</clusteredness>
			<density>0.4355252733417586</density>
			<area>1</area>
			<perimeter>4</perimeter>
			<distanceFromOrigin>12.98075498574717</distanceFromOrigin>
			<angle>0</angle>
			<triangleMeasure>0</triangleMeasure>
			<rectangleMeasure>0</rectangleMeasure>
			<circleMeasure>0</circleMeasure>
			<centroidX>23</centroidX>
			<centroidY>39</centroidY>
		</spatialEntity>
		<spatialEntity spatialType="region" scaleAndSubsystem="Intracellular.Plk1">
			<clusteredness>1</clusteredness>
			<density>0.2134961595722273</density>
			<area>1</area>
			<perimeter>4</perimeter>
			<distanceFromOrigin>12.98075498574717</distanceFromOrigin>
			<angle>0</angle>
			<triangleMeasure>0</triangleMeasure>
			<rectangleMeasure>0</rectangleMeasure>
			<circleMeasure>0</circleMeasure>
			<centroidX>23</centroidX>
			<centroidY>39</centroidY>
		</spatialEntity>
		<spatialEntity spatialType="region" scaleAndSubsystem="Intracellular.APC">
			<clusteredness>1</clusteredness>
			<density>3.382600113457325e-05</density>
			<area>1</area>
			<perimeter>4</perimeter>
			<distanceFromOrigin>12.98075498574717</distanceFromOrigin>
			<angle>0</angle>
			<triangleMeasure>0</triangleMeasure>
			<rectangleMeasure>0</rectangleMeasure>
			<circleMeasure>0</circleMeasure>
			<centroidX>23</centroidX>
			<centroidY>39</centroidY>
		</spatialEntity>
		<numericStateVariable scaleAndSubsystem="Intracellular.APC">
			<name>avgClusterednessRegions</name>
			<value>1</value>
		</numericStateVariable>
		<numericStateVariable scaleAndSubsystem="Intracellular.CDK1">
			<name>avgClusterednessRegions</name>
			<value>1</value>
		</numericStateVariable>
		<numericStateVariable scaleAndSubsystem="Intracellular.Plk1">
			<name>avgClusterednessRegions</name>
			<value>1</value>
		</numericStateVariable>
		<numericStateVariable scaleAndSubsystem="Cellular.Embryo">
			<name>avgClusterednessRegions</name>
			<value>1</value>
		</numericStateVariable>
		<numericStateVariable scaleAndSubsystem="Intracellular.APC">
			<name>avgDensityRegions</name>
			<value>3.382600113457325e-05</value>
		</numericStateVariable>
		<numericStateVariable scaleAndSubsystem="Intracellular.CDK1">
			<name>avgDensityRegions</name>
			<value>0.4355252733417586</value>
		</numericStateVariable>
		<numericStateVariable scaleAndSubsystem="Intracellular.Plk1">
			<name>avgDensityRegions</name>
			<value>0.2134961595722273</value>
		</numericStateVariable>
		<numericStateVariable scaleAndSubsystem="Cellular.Embryo">
			<name>avgDensityRegions</name>
			<value>0.5</value>
		</numericStateVariable>
	</timepoint>
	<timepoint value="9">
		<spatialEntity spatialType="region" scaleAndSubsystem="Cellular.Embryo">
			<clusteredness>1</clusteredness>
			<density>0.5</density>
			<area>1</area>
			<perimeter>4</perimeter>
			<distanceFromOrigin>12.98075498574717</distanceFromOrigin>
			<angle>0</angle>
			<triangleMeasure>0</triangleMeasure>
			<rectangleMeasure>0</rectangleMeasure>
			<circleMeasure>0</circleMeasure>
			<centroidX>23</centroidX>
			<centroidY>39</centroidY>
		</spatialEntity>
		<spatialEntity spatialType="region" scaleAndSubsystem="Intracellular.CDK1">
			<clusteredness>1</clusteredness>
			<density>0.4567703845454197</density>
			<area>1</area>
			<perimeter>4</perimeter>
			<distanceFromOrigin>12.98075498574717</distanceFromOrigin>
			<angle>0</angle>
			<triangleMeasure>0</triangleMeasure>
			<rectangleMeasure>0</rectangleMeasure>
			<circleMeasure>0</circleMeasure>
			<centroidX>23</centroidX>
			<centroidY>39</centroidY>
		</spatialEntity>
		<spatialEntity spatialType="region" scaleAndSubsystem="Intracellular.Plk1">
			<clusteredness>1</clusteredness>
			<density>0.2943349501665901</density>
			<area>1</area>
			<perimeter>4</perimeter>
			<distanceFromOrigin>12.98075498574717</distanceFromOrigin>
			<angle>0</angle>
			<triangleMeasure>0</triangleMeasure>
			<rectangleMeasure>0</rectangleMeasure>
			<circleMeasure>0</circleMeasure>
			<centroidX>23</centroidX>
			<centroidY>39</centroidY>
		</spatialEntity>
		<spatialEntity spatialType="region" scaleAndSubsystem="Intracellular.APC">
			<clusteredness>1</clusteredness>
			<density>0.0004989420082054886</density>
			<area>1</area>
			<perimeter>4</perimeter>
			<distanceFromOrigin>12.98075498574717</distanceFromOrigin>
			<angle>0</angle>
			<triangleMeasure>0</triangleMeasure>
			<rectangleMeasure>0</rectangleMeasure>
			<circleMeasure>0</circleMeasure>
			<centroidX>23</centroidX>
			<centroidY>39</centroidY>
		</spatialEntity>
		<numericStateVariable scaleAndSubsystem="Intracellular.APC">
			<name>avgClusterednessRegions</name>
			<value>1</value>
		</numericStateVariable>
		<numericStateVariable scaleAndSubsystem="Intracellular.CDK1">
			<name>avgClusterednessRegions</name>
			<value>1</value>
		</numericStateVariable>
		<numericStateVariable scaleAndSubsystem="Intracellular.Plk1">
			<name>avgClusterednessRegions</name>
			<value>1</value>
		</numericStateVariable>
		<numericStateVariable scaleAndSubsystem="Cellular.Embryo">
			<name>avgClusterednessRegions</name>
			<value>1</value>
		</numericStateVariable>
		<numericStateVariable scaleAndSubsystem="Intracellular.APC">
			<name>avgDensityRegions</name>
			<value>0.0004989420082054886</value>
		</numericStateVariable>
		<numericStateVariable scaleAndSubsystem="Intracellular.CDK1">
			<name>avgDensityRegions</name>
			<value>0.4567703845454197</value>
		</numericStateVariable>
		<numericStateVariable scaleAndSubsystem="Intracellular.Plk1">
			<name>avgDensityRegions</name>
			<value>0.2943349501665901</value>
		</numericStateVariable>
		<numericStateVariable scaleAndSubsystem="Cellular.Embryo">
			<name>avgDensityRegions</name>
			<value>0.5</value>
		</numericStateVariable>
	</timepoint>
	<timepoint value="10">
		<spatialEntity spatialType="region" scaleAndSubsystem="Cellular.Embryo">
			<clusteredness>1</clusteredness>
			<density>0.5</density>
			<area>1</area>
			<perimeter>4</perimeter>
			<distanceFromOrigin>12.98075498574717</distanceFromOrigin>
			<angle>0</angle>
			<triangleMeasure>0</triangleMeasure>
			<rectangleMeasure>0</rectangleMeasure>
			<circleMeasure>0</circleMeasure>
			<centroidX>23</centroidX>
			<centroidY>39</centroidY>
		</spatialEntity>
		<spatialEntity spatialType="region" scaleAndSubsystem="Intracellular.CDK1">
			<clusteredness>1</clusteredness>
			<density>0.4780155555874694</density>
			<area>1</area>
			<perimeter>4</perimeter>
			<distanceFromOrigin>12.98075498574717</distanceFromOrigin>
			<angle>0</angle>
			<triangleMeasure>0</triangleMeasure>
			<rectangleMeasure>0</rectangleMeasure>
			<circleMeasure>0</circleMeasure>
			<centroidX>23</centroidX>
			<centroidY>39</centroidY>
		</spatialEntity>
		<spatialEntity spatialType="region" scaleAndSubsystem="Intracellular.Plk1">
			<clusteredness>1</clusteredness>
			<density>0.387259718951057</density>
			<area>1</area>
			<perimeter>4</perimeter>
			<distanceFromOrigin>12.98075498574717</distanceFromOrigin>
			<angle>0</angle>
			<triangleMeasure>0</triangleMeasure>
			<rectangleMeasure>0</rectangleMeasure>
			<circleMeasure>0</circleMeasure>
			<centroidX>23</centroidX>
			<centroidY>39</centroidY>
		</spatialEntity>
		<spatialEntity spatialType="region" scaleAndSubsystem="Intracellular.APC">
			<clusteredness>1</clusteredness>
			<density>0.005121738302941416</density>
			<area>1</area>
			<perimeter>4</perimeter>
			<distanceFromOrigin>12.98075498574717</distanceFromOrigin>
			<angle>0</angle>
			<triangleMeasure>0</triangleMeasure>
			<rectangleMeasure>0</rectangleMeasure>
			<circleMeasure>0</circleMeasure>
			<centroidX>23</centroidX>
			<centroidY>39</centroidY>
		</spatialEntity>
		<numericStateVariable scaleAndSubsystem="Intracellular.APC">
			<name>avgClusterednessRegions</name>
			<value>1</value>
		</numericStateVariable>
		<numericStateVariable scaleAndSubsystem="Intracellular.CDK1">
			<name>avgClusterednessRegions</name>
			<value>1</value>
		</numericStateVariable>
		<numericStateVariable scaleAndSubsystem="Intracellular.Plk1">
			<name>avgClusterednessRegions</name>
			<value>1</value>
		</numericStateVariable>
		<numericStateVariable scaleAndSubsystem="Cellular.Embryo">
			<name>avgClusterednessRegions</name>
			<value>1</value>
		</numericStateVariable>
		<numericStateVariable scaleAndSubsystem="Intracellular.APC">
			<name>avgDensityRegions</name>
			<value>0.005121738302941416</value>
		</numericStateVariable>
		<numericStateVariable scaleAndSubsystem="Intracellular.CDK1">
			<name>avgDensityRegions</name>
			<value>0.4780155555874694</value>
		</numericStateVariable>
		<numericStateVariable scaleAndSubsystem="Intracellular.Plk1">
			<name>avgDensityRegions</name>
			<value>0.387259718951057</value>
		</numericStateVariable>
		<numericStateVariable scaleAndSubsystem="Cellular.Embryo">
			<name>avgDensityRegions</name>
			<value>0.5</value>
		</numericStateVariable>
	</timepoint>
	<timepoint value="11">
		<spatialEntity spatialType="region" scaleAndSubsystem="Cellular.Embryo">
			<clusteredness>1</clusteredness>
			<density>0.5</density>
			<area>1</area>
			<perimeter>4</perimeter>
			<distanceFromOrigin>12.98075498574717</distanceFromOrigin>
			<angle>0</angle>
			<triangleMeasure>0</triangleMeasure>
			<rectangleMeasure>0</rectangleMeasure>
			<circleMeasure>0</circleMeasure>
			<centroidX>23</centroidX>
			<centroidY>39</centroidY>
		</spatialEntity>
		<spatialEntity spatialType="region" scaleAndSubsystem="Intracellular.CDK1">
			<clusteredness>1</clusteredness>
			<density>0.4992606667911305</density>
			<area>1</area>
			<perimeter>4</perimeter>
			<distanceFromOrigin>12.98075498574717</distanceFromOrigin>
			<angle>0</angle>
			<triangleMeasure>0</triangleMeasure>
			<rectangleMeasure>0</rectangleMeasure>
			<circleMeasure>0</circleMeasure>
			<centroidX>23</centroidX>
			<centroidY>39</centroidY>
		</spatialEntity>
		<spatialEntity spatialType="region" scaleAndSubsystem="Intracellular.Plk1">
			<clusteredness>1</clusteredness>
			<density>0.4864740409103094</density>
			<area>1</area>
			<perimeter>4</perimeter>
			<distanceFromOrigin>12.98075498574717</distanceFromOrigin>
			<angle>0</angle>
			<triangleMeasure>0</triangleMeasure>
			<rectangleMeasure>0</rectangleMeasure>
			<circleMeasure>0</circleMeasure>
			<centroidX>23</centroidX>
			<centroidY>39</centroidY>
		</spatialEntity>
		<spatialEntity spatialType="region" scaleAndSubsystem="Intracellular.APC">
			<clusteredness>1</clusteredness>
			<density>0.03574066910089231</density>
			<area>1</area>
			<perimeter>4</perimeter>
			<distanceFromOrigin>12.98075498574717</distanceFromOrigin>
			<angle>0</angle>
			<triangleMeasure>0</triangleMeasure>
			<rectangleMeasure>0</rectangleMeasure>
			<circleMeasure>0</circleMeasure>
			<centroidX>23</centroidX>
			<centroidY>39</centroidY>
		</spatialEntity>
		<numericStateVariable scaleAndSubsystem="Intracellular.APC">
			<name>avgClusterednessRegions</name>
			<value>1</value>
		</numericStateVariable>
		<numericStateVariable scaleAndSubsystem="Intracellular.CDK1">
			<name>avgClusterednessRegions</name>
			<value>1</value>
		</numericStateVariable>
		<numericStateVariable scaleAndSubsystem="Intracellular.Plk1">
			<name>avgClusterednessRegions</name>
			<value>1</value>
		</numericStateVariable>
		<numericStateVariable scaleAndSubsystem="Cellular.Embryo">
			<name>avgClusterednessRegions</name>
			<value>1</value>
		</numericStateVariable>
		<numericStateVariable scaleAndSubsystem="Intracellular.APC">
			<name>avgDensityRegions</name>
			<value>0.03574066910089231</value>
		</numericStateVariable>
		<numericStateVariable scaleAndSubsystem="Intracellular.CDK1">
			<name>avgDensityRegions</name>
			<value>0.4992606667911305</value>
		</numericStateVariable>
		<numericStateVariable scaleAndSubsystem="Intracellular.Plk1">
			<name>avgDensityRegions</name>
			<value>0.4864740409103094</value>
		</numericStateVariable>
		<numericStateVariable scaleAndSubsystem="Cellular.Embryo">
			<name>avgDensityRegions</name>
			<value>0.5</value>
		</numericStateVariable>
	</timepoint>
	<timepoint value="12">
		<spatialEntity spatialType="region" scaleAndSubsystem="Cellular.Embryo">
			<clusteredness>1</clusteredness>
			<density>0.5</density>
			<area>1</area>
			<perimeter>4</perimeter>
			<distanceFromOrigin>12.98075498574717</distanceFromOrigin>
			<angle>0</angle>
			<triangleMeasure>0</triangleMeasure>
			<rectangleMeasure>0</rectangleMeasure>
			<circleMeasure>0</circleMeasure>
			<centroidX>23</centroidX>
			<centroidY>39</centroidY>
		</spatialEntity>
		<spatialEntity spatialType="region" scaleAndSubsystem="Intracellular.CDK1">
			<clusteredness>1</clusteredness>
			<density>0.5205057779947917</density>
			<area>1</area>
			<perimeter>4</perimeter>
			<distanceFromOrigin>12.98075498574717</distanceFromOrigin>
			<angle>0</angle>
			<triangleMeasure>0</triangleMeasure>
			<rectangleMeasure>0</rectangleMeasure>
			<circleMeasure>0</circleMeasure>
			<centroidX>23</centroidX>
			<centroidY>39</centroidY>
		</spatialEntity>
		<spatialEntity spatialType="region" scaleAndSubsystem="Intracellular.Plk1">
			<clusteredness>1</clusteredness>
			<density>0.5847387575635723</density>
			<area>1</area>
			<perimeter>4</perimeter>
			<distanceFromOrigin>12.98075498574717</distanceFromOrigin>
			<angle>0</angle>
			<triangleMeasure>0</triangleMeasure>
			<rectangleMeasure>0</rectangleMeasure>
			<circleMeasure>0</circleMeasure>
			<centroidX>23</centroidX>
			<centroidY>39</centroidY>
		</spatialEntity>
		<spatialEntity spatialType="region" scaleAndSubsystem="Intracellular.APC">
			<clusteredness>1</clusteredness>
			<density>0.1589474696739047</density>
			<area>1</area>
			<perimeter>4</perimeter>
			<distanceFromOrigin>12.98075498574717</distanceFromOrigin>
			<angle>0</angle>
			<triangleMeasure>0</triangleMeasure>
			<rectangleMeasure>0</rectangleMeasure>
			<circleMeasure>0</circleMeasure>
			<centroidX>23</centroidX>
			<centroidY>39</centroidY>
		</spatialEntity>
		<numericStateVariable scaleAndSubsystem="Intracellular.APC">
			<name>avgClusterednessRegions</name>
			<value>1</value>
		</numericStateVariable>
		<numericStateVariable scaleAndSubsystem="Intracellular.CDK1">
			<name>avgClusterednessRegions</name>
			<value>1</value>
		</numericStateVariable>
		<numericStateVariable scaleAndSubsystem="Intracellular.Plk1">
			<name>avgClusterednessRegions</name>
			<value>1</value>
		</numericStateVariable>
		<numericStateVariable scaleAndSubsystem="Cellular.Embryo">
			<name>avgClusterednessRegions</name>
			<value>1</value>
		</numericStateVariable>
		<numericStateVariable scaleAndSubsystem="Intracellular.APC">
			<name>avgDensityRegions</name>
			<value>0.1589474696739047</value>
		</numericStateVariable>
		<numericStateVariable scaleAndSubsystem="Intracellular.CDK1">
			<name>avgDensityRegions</name>
			<value>0.5205057779947917</value>
		</numericStateVariable>
		<numericStateVariable scaleAndSubsystem="Intracellular.Plk1">
			<name>avgDensityRegions</name>
			<value>0.5847387575635723</value>
		</numericStateVariable>
		<numericStateVariable scaleAndSubsystem="Cellular.Embryo">
			<name>avgDensityRegions</name>
			<value>0.5</value>
		</numericStateVariable>
	</timepoint>
	<timepoint value="13">
		<spatialEntity spatialType="region" scaleAndSubsystem="Cellular.Embryo">
			<clusteredness>1</clusteredness>
			<density>0.5</density>
			<area>1</area>
			<perimeter>4</perimeter>
			<distanceFromOrigin>24.6272207120495</distanceFromOrigin>
			<angle>0</angle>
			<triangleMeasure>0</triangleMeasure>
			<rectangleMeasure>0</rectangleMeasure>
			<circleMeasure>0</circleMeasure>
			<centroidX>29</centroidX>
			<centroidY>51</centroidY>
		</spatialEntity>
		<spatialEntity spatialType="region" scaleAndSubsystem="Cellular.Embryo">
			<clusteredness>1</clusteredness>
			<density>0.5</density>
			<area>1</area>
			<perimeter>4</perimeter>
			<distanceFromOrigin>11.51086443322134</distanceFromOrigin>
			<angle>0</angle>
			<triangleMeasure>0</triangleMeasure>
			<rectangleMeasure>0</rectangleMeasure>
			<circleMeasure>0</circleMeasure>
			<centroidX>15</centroidX>
			<centroidY>26</centroidY>
		</spatialEntity>
		<spatialEntity spatialType="region" scaleAndSubsystem="Intracellular.CDK1">
			<clusteredness>1</clusteredness>
			<density>0.5416139490464155</density>
			<area>1</area>
			<perimeter>4</perimeter>
			<distanceFromOrigin>24.6272207120495</distanceFromOrigin>
			<angle>0</angle>
			<triangleMeasure>0</triangleMeasure>
			<rectangleMeasure>0</rectangleMeasure>
			<circleMeasure>0</circleMeasure>
			<centroidX>29</centroidX>
			<centroidY>51</centroidY>
		</spatialEntity>
		<spatialEntity spatialType="region" scaleAndSubsystem="Intracellular.CDK1">
			<clusteredness>1</clusteredness>
			<density>0.5416139490464155</density>
			<area>1</area>
			<perimeter>4</perimeter>
			<distanceFromOrigin>11.51086443322134</distanceFromOrigin>
			<angle>0</angle>
			<triangleMeasure>0</triangleMeasure>
			<rectangleMeasure>0</rectangleMeasure>
			<circleMeasure>0</circleMeasure>
			<centroidX>15</centroidX>
			<centroidY>26</centroidY>
		</spatialEntity>
		<spatialEntity spatialType="region" scaleAndSubsystem="Intracellular.Plk1">
			<clusteredness>1</clusteredness>
			<density>0.6752374387254902</density>
			<area>1</area>
			<perimeter>4</perimeter>
			<distanceFromOrigin>24.6272207120495</distanceFromOrigin>
			<angle>0</angle>
			<triangleMeasure>0</triangleMeasure>
			<rectangleMeasure>0</rectangleMeasure>
			<circleMeasure>0</circleMeasure>
			<centroidX>29</centroidX>
			<centroidY>51</centroidY>
		</spatialEntity>
		<spatialEntity spatialType="region" scaleAndSubsystem="Intracellular.Plk1">
			<clusteredness>1</clusteredness>
			<density>0.6752374387254902</density>
			<area>1</area>
			<perimeter>4</perimeter>
			<distanceFromOrigin>11.51086443322134</distanceFromOrigin>
			<angle>0</angle>
			<triangleMeasure>0</triangleMeasure>
			<rectangleMeasure>0</rectangleMeasure>
			<circleMeasure>0</circleMeasure>
			<centroidX>15</centroidX>
			<centroidY>26</centroidY>
		</spatialEntity>
		<spatialEntity spatialType="region" scaleAndSubsystem="Intracellular.APC">
			<clusteredness>1</clusteredness>
			<density>0.4249917423023897</density>
			<area>1</area>
			<perimeter>4</perimeter>
			<distanceFromOrigin>24.6272207120495</distanceFromOrigin>
			<angle>0</angle>
			<triangleMeasure>0</triangleMeasure>
			<rectangleMeasure>0</rectangleMeasure>
			<circleMeasure>0</circleMeasure>
			<centroidX>29</centroidX>
			<centroidY>51</centroidY>
		</spatialEntity>
		<spatialEntity spatialType="region" scaleAndSubsystem="Intracellular.APC">
			<clusteredness>1</clusteredness>
			<density>0.4249917423023897</density>
			<area>1</area>
			<perimeter>4</perimeter>
			<distanceFromOrigin>11.51086443322134</distanceFromOrigin>
			<angle>0</angle>
			<triangleMeasure>0</triangleMeasure>
			<rectangleMeasure>0</rectangleMeasure>
			<circleMeasure>0</circleMeasure>
			<centroidX>15</centroidX>
			<centroidY>26</centroidY>
		</spatialEntity>
		<numericStateVariable scaleAndSubsystem="Intracellular.APC">
			<name>avgClusterednessRegions</name>
			<value>0.0349002406379888</value>
		</numericStateVariable>
		<numericStateVariable scaleAndSubsystem="Intracellular.CDK1">
			<name>avgClusterednessRegions</name>
			<value>0.0349002406379888</value>
		</numericStateVariable>
		<numericStateVariable scaleAndSubsystem="Intracellular.Plk1">
			<name>avgClusterednessRegions</name>
			<value>0.0349002406379888</value>
		</numericStateVariable>
		<numericStateVariable scaleAndSubsystem="Cellular.Embryo">
			<name>avgClusterednessRegions</name>
			<value>0.0349002406379888</value>
		</numericStateVariable>
		<numericStateVariable scaleAndSubsystem="Intracellular.APC">
			<name>avgDensityRegions</name>
			<value>0.4249917423023897</value>
		</numericStateVariable>
		<numericStateVariable scaleAndSubsystem="Intracellular.CDK1">
			<name>avgDensityRegions</name>
			<value>0.5416139490464155</value>
		</numericStateVariable>
		<numericStateVariable scaleAndSubsystem="Intracellular.Plk1">
			<name>avgDensityRegions</name>
			<value>0.6752374387254902</value>
		</numericStateVariable>
		<numericStateVariable scaleAndSubsystem="Cellular.Embryo">
			<name>avgDensityRegions</name>
			<value>0.5</value>
		</numericStateVariable>
	</timepoint>
	<timepoint value="14">
		<spatialEntity spatialType="region" scaleAndSubsystem="Cellular.Embryo">
			<clusteredness>1</clusteredness>
			<density>0.5</density>
			<area>1</area>
			<perimeter>4</perimeter>
			<distanceFromOrigin>23.63260459619295</distanceFromOrigin>
			<angle>0</angle>
			<triangleMeasure>0</triangleMeasure>
			<rectangleMeasure>0</rectangleMeasure>
			<circleMeasure>0</circleMeasure>
			<centroidX>29</centroidX>
			<centroidY>50</centroidY>
		</spatialEntity>
		<spatialEntity spatialType="region" scaleAndSubsystem="Cellular.Embryo">
			<clusteredness>1</clusteredness>
			<density>0.5</density>
			<area>1</area>
			<perimeter>4</perimeter>
			<distanceFromOrigin>10.51189802081432</distanceFromOrigin>
			<angle>0</angle>
			<triangleMeasure>0</triangleMeasure>
			<rectangleMeasure>0</rectangleMeasure>
			<circleMeasure>0</circleMeasure>
			<centroidX>16</centroidX>
			<centroidY>27</centroidY>
		</spatialEntity>
		<spatialEntity spatialType="region" scaleAndSubsystem="Intracellular.CDK1">
			<clusteredness>1</clusteredness>
			<density>0.5450481938380821</density>
			<area>1</area>
			<perimeter>4</perimeter>
			<distanceFromOrigin>23.63260459619295</distanceFromOrigin>
			<angle>0</angle>
			<triangleMeasure>0</triangleMeasure>
			<rectangleMeasure>0</rectangleMeasure>
			<circleMeasure>0</circleMeasure>
			<centroidX>29</centroidX>
			<centroidY>50</centroidY>
		</spatialEntity>
		<spatialEntity spatialType="region" scaleAndSubsystem="Intracellular.CDK1">
			<clusteredness>1</clusteredness>
			<density>0.5450481938380821</density>
			<area>1</area>
			<perimeter>4</perimeter>
			<distanceFromOrigin>10.51189802081432</distanceFromOrigin>
			<angle>0</angle>
			<triangleMeasure>0</triangleMeasure>
			<rectangleMeasure>0</rectangleMeasure>
			<circleMeasure>0</circleMeasure>
			<centroidX>16</centroidX>
			<centroidY>27</centroidY>
		</spatialEntity>
		<spatialEntity spatialType="region" scaleAndSubsystem="Intracellular.Plk1">
			<clusteredness>1</clusteredness>
			<density>0.7481515921798407</density>
			<area>1</area>
			<perimeter>4</perimeter>
			<distanceFromOrigin>23.63260459619295</distanceFromOrigin>
			<angle>0</angle>
			<triangleMeasure>0</triangleMeasure>
			<rectangleMeasure>0</rectangleMeasure>
			<circleMeasure>0</circleMeasure>
			<centroidX>29</centroidX>
			<centroidY>50</centroidY>
		</spatialEntity>
		<spatialEntity spatialType="region" scaleAndSubsystem="Intracellular.Plk1">
			<clusteredness>1</clusteredness>
			<density>0.7481515921798407</density>
			<area>1</area>
			<perimeter>4</perimeter>
			<distanceFromOrigin>10.51189802081432</distanceFromOrigin>
			<angle>0</angle>
			<triangleMeasure>0</triangleMeasure>
			<rectangleMeasure>0</rectangleMeasure>
			<circleMeasure>0</circleMeasure>
			<centroidX>16</centroidX>
			<centroidY>27</centroidY>
		</spatialEntity>
		<spatialEntity spatialType="region" scaleAndSubsystem="Intracellular.APC">
			<clusteredness>1</clusteredness>
			<density>0.7362590714996936</density>
			<area>1</area>
			<perimeter>4</perimeter>
			<distanceFromOrigin>23.63260459619295</distanceFromOrigin>
			<angle>0</angle>
			<triangleMeasure>0</triangleMeasure>
			<rectangleMeasure>0</rectangleMeasure>
			<circleMeasure>0</circleMeasure>
			<centroidX>29</centroidX>
			<centroidY>50</centroidY>
		</spatialEntity>
		<spatialEntity spatialType="region" scaleAndSubsystem="Intracellular.APC">
			<clusteredness>1</clusteredness>
			<density>0.7362590714996936</density>
			<area>1</area>
			<perimeter>4</perimeter>
			<distanceFromOrigin>10.51189802081432</distanceFromOrigin>
			<angle>0</angle>
			<triangleMeasure>0</triangleMeasure>
			<rectangleMeasure>0</rectangleMeasure>
			<circleMeasure>0</circleMeasure>
			<centroidX>16</centroidX>
			<centroidY>27</centroidY>
		</spatialEntity>
		<numericStateVariable scaleAndSubsystem="Intracellular.APC">
			<name>avgClusterednessRegions</name>
			<value>0.03785055820522323</value>
		</numericStateVariable>
		<numericStateVariable scaleAndSubsystem="Intracellular.CDK1">
			<name>avgClusterednessRegions</name>
			<value>0.03785055820522323</value>
		</numericStateVariable>
		<numericStateVariable scaleAndSubsystem="Intracellular.Plk1">
			<name>avgClusterednessRegions</name>
			<value>0.03785055820522323</value>
		</numericStateVariable>
		<numericStateVariable scaleAndSubsystem="Cellular.Embryo">
			<name>avgClusterednessRegions</name>
			<value>0.03785055820522323</value>
		</numericStateVariable>
		<numericStateVariable scaleAndSubsystem="Intracellular.APC">
			<name>avgDensityRegions</name>
			<value>0.7362590714996936</value>
		</numericStateVariable>
		<numericStateVariable scaleAndSubsystem="Intracellular.CDK1">
			<name>avgDensityRegions</name>
			<value>0.5450481938380821</value>
		</numericStateVariable>
		<numericStateVariable scaleAndSubsystem="Intracellular.Plk1">
			<name>avgDensityRegions</name>
			<value>0.7481515921798407</value>
		</numericStateVariable>
		<numericStateVariable scaleAndSubsystem="Cellular.Embryo">
			<name>avgDensityRegions</name>
			<value>0.5</value>
		</numericStateVariable>
	</timepoint>
	<timepoint value="15">
		<spatialEntity spatialType="region" scaleAndSubsystem="Cellular.Embryo">
			<clusteredness>1</clusteredness>
			<density>0.5</density>
			<area>1</area>
			<perimeter>4</perimeter>
			<distanceFromOrigin>22.54994456755936</distanceFromOrigin>
			<angle>0</angle>
			<triangleMeasure>0</triangleMeasure>
			<rectangleMeasure>0</rectangleMeasure>
			<circleMeasure>0</circleMeasure>
			<centroidX>28</centroidX>
			<centroidY>49</centroidY>
		</spatialEntity>
		<spatialEntity spatialType="region" scaleAndSubsystem="Cellular.Embryo">
			<clusteredness>1</clusteredness>
			<density>0.5</density>
			<area>1</area>
			<perimeter>4</perimeter>
			<distanceFromOrigin>9.82344135219425</distanceFromOrigin>
			<angle>0</angle>
			<triangleMeasure>0</triangleMeasure>
			<rectangleMeasure>0</rectangleMeasure>
			<circleMeasure>0</circleMeasure>
			<centroidX>17</centroidX>
			<centroidY>29</centroidY>
		</spatialEntity>
		<spatialEntity spatialType="region" scaleAndSubsystem="Intracellular.CDK1">
			<clusteredness>1</clusteredness>
			<density>0.4391953711416207</density>
			<area>1</area>
			<perimeter>4</perimeter>
			<distanceFromOrigin>22.54994456755936</distanceFromOrigin>
			<angle>0</angle>
			<triangleMeasure>0</triangleMeasure>
			<rectangleMeasure>0</rectangleMeasure>
			<circleMeasure>0</circleMeasure>
			<centroidX>28</centroidX>
			<centroidY>49</centroidY>
		</spatialEntity>
		<spatialEntity spatialType="region" scaleAndSubsystem="Intracellular.CDK1">
			<clusteredness>1</clusteredness>
			<density>0.4391953711416207</density>
			<area>1</area>
			<perimeter>4</perimeter>
			<distanceFromOrigin>9.82344135219425</distanceFromOrigin>
			<angle>0</angle>
			<triangleMeasure>0</triangleMeasure>
			<rectangleMeasure>0</rectangleMeasure>
			<circleMeasure>0</circleMeasure>
			<centroidX>17</centroidX>
			<centroidY>29</centroidY>
		</spatialEntity>
		<spatialEntity spatialType="region" scaleAndSubsystem="Intracellular.Plk1">
			<clusteredness>1</clusteredness>
			<density>0.7378997802734375</density>
			<area>1</area>
			<perimeter>4</perimeter>
			<distanceFromOrigin>22.54994456755936</distanceFromOrigin>
			<angle>0</angle>
			<triangleMeasure>0</triangleMeasure>
			<rectangleMeasure>0</rectangleMeasure>
			<circleMeasure>0</circleMeasure>
			<centroidX>28</centroidX>
			<centroidY>49</centroidY>
		</spatialEntity>
		<spatialEntity spatialType="region" scaleAndSubsystem="Intracellular.Plk1">
			<clusteredness>1</clusteredness>
			<density>0.7378997802734375</density>
			<area>1</area>
			<perimeter>4</perimeter>
			<distanceFromOrigin>9.82344135219425</distanceFromOrigin>
			<angle>0</angle>
			<triangleMeasure>0</triangleMeasure>
			<rectangleMeasure>0</rectangleMeasure>
			<circleMeasure>0</circleMeasure>
			<centroidX>17</centroidX>
			<centroidY>29</centroidY>
		</spatialEntity>
		<spatialEntity spatialType="region" scaleAndSubsystem="Intracellular.APC">
			<clusteredness>1</clusteredness>
			<density>0.9530064003140318</density>
			<area>1</area>
			<perimeter>4</perimeter>
			<distanceFromOrigin>22.54994456755936</distanceFromOrigin>
			<angle>0</angle>
			<triangleMeasure>0</triangleMeasure>
			<rectangleMeasure>0</rectangleMeasure>
			<circleMeasure>0</circleMeasure>
			<centroidX>28</centroidX>
			<centroidY>49</centroidY>
		</spatialEntity>
		<spatialEntity spatialType="region" scaleAndSubsystem="Intracellular.APC">
			<clusteredness>1</clusteredness>
			<density>0.9530064003140318</density>
			<area>1</area>
			<perimeter>4</perimeter>
			<distanceFromOrigin>9.82344135219425</distanceFromOrigin>
			<angle>0</angle>
			<triangleMeasure>0</triangleMeasure>
			<rectangleMeasure>0</rectangleMeasure>
			<circleMeasure>0</circleMeasure>
			<centroidX>17</centroidX>
			<centroidY>29</centroidY>
		</spatialEntity>
		<numericStateVariable scaleAndSubsystem="Intracellular.APC">
			<name>avgClusterednessRegions</name>
			<value>0.04381079543383235</value>
		</numericStateVariable>
		<numericStateVariable scaleAndSubsystem="Intracellular.CDK1">
			<name>avgClusterednessRegions</name>
			<value>0.04381079543383235</value>
		</numericStateVariable>
		<numericStateVariable scaleAndSubsystem="Intracellular.Plk1">
			<name>avgClusterednessRegions</name>
			<value>0.04381079543383235</value>
		</numericStateVariable>
		<numericStateVariable scaleAndSubsystem="Cellular.Embryo">
			<name>avgClusterednessRegions</name>
			<value>0.04381079543383235</value>
		</numericStateVariable>
		<numericStateVariable scaleAndSubsystem="Intracellular.APC">
			<name>avgDensityRegions</name>
			<value>0.9530064003140318</value>
		</numericStateVariable>
		<numericStateVariable scaleAndSubsystem="Intracellular.CDK1">
			<name>avgDensityRegions</name>
			<value>0.4391953711416207</value>
		</numericStateVariable>
		<numericStateVariable scaleAndSubsystem="Intracellular.Plk1">
			<name>avgDensityRegions</name>
			<value>0.7378997802734375</value>
		</numericStateVariable>
		<numericStateVariable scaleAndSubsystem="Cellular.Embryo">
			<name>avgDensityRegions</name>
			<value>0.5</value>
		</numericStateVariable>
	</timepoint>
	<timepoint value="16">
		<spatialEntity spatialType="region" scaleAndSubsystem="Cellular.Embryo">
			<clusteredness>1</clusteredness>
			<density>0.5</density>
			<area>1</area>
			<perimeter>4</perimeter>
			<distanceFromOrigin>21.55226206225231</distanceFromOrigin>
			<angle>0</angle>
			<triangleMeasure>0</triangleMeasure>
			<rectangleMeasure>0</rectangleMeasure>
			<circleMeasure>0</circleMeasure>
			<centroidX>28</centroidX>
			<centroidY>48</centroidY>
		</spatialEntity>
		<spatialEntity spatialType="region" scaleAndSubsystem="Cellular.Embryo">
			<clusteredness>1</clusteredness>
			<density>0.5</density>
			<area>1</area>
			<perimeter>4</perimeter>
			<distanceFromOrigin>9.82344135219425</distanceFromOrigin>
			<angle>0</angle>
			<triangleMeasure>0</triangleMeasure>
			<rectangleMeasure>0</rectangleMeasure>
			<circleMeasure>0</circleMeasure>
			<centroidX>17</centroidX>
			<centroidY>29</centroidY>
		</spatialEntity>
		<spatialEntity spatialType="region" scaleAndSubsystem="Intracellular.CDK1">
			<clusteredness>1</clusteredness>
			<density>0.3047306434780944</density>
			<area>1</area>
			<perimeter>4</perimeter>
			<distanceFromOrigin>21.55226206225231</distanceFromOrigin>
			<angle>0</angle>
			<triangleMeasure>0</triangleMeasure>
			<rectangleMeasure>0</rectangleMeasure>
			<circleMeasure>0</circleMeasure>
			<centroidX>28</centroidX>
			<centroidY>48</centroidY>
		</spatialEntity>
		<spatialEntity spatialType="region" scaleAndSubsystem="Intracellular.CDK1">
			<clusteredness>1</clusteredness>
			<density>0.3047306434780944</density>
			<area>1</area>
			<perimeter>4</perimeter>
			<distanceFromOrigin>9.82344135219425</distanceFromOrigin>
			<angle>0</angle>
			<triangleMeasure>0</triangleMeasure>
			<rectangleMeasure>0</rectangleMeasure>
			<circleMeasure>0</circleMeasure>
			<centroidX>17</centroidX>
			<centroidY>29</centroidY>
		</spatialEntity>
		<spatialEntity spatialType="region" scaleAndSubsystem="Intracellular.Plk1">
			<clusteredness>1</clusteredness>
			<density>0.6260819977405024</density>
			<area>1</area>
			<perimeter>4</perimeter>
			<distanceFromOrigin>21.55226206225231</distanceFromOrigin>
			<angle>0</angle>
			<triangleMeasure>0</triangleMeasure>
			<rectangleMeasure>0</rectangleMeasure>
			<circleMeasure>0</circleMeasure>
			<centroidX>28</centroidX>
			<centroidY>48</centroidY>
		</spatialEntity>
		<spatialEntity spatialType="region" scaleAndSubsystem="Intracellular.Plk1">
			<clusteredness>1</clusteredness>
			<density>0.6260819977405024</density>
			<area>1</area>
			<perimeter>4</perimeter>
			<distanceFromOrigin>9.82344135219425</distanceFromOrigin>
			<angle>0</angle>
			<triangleMeasure>0</triangleMeasure>
			<rectangleMeasure>0</rectangleMeasure>
			<circleMeasure>0</circleMeasure>
			<centroidX>17</centroidX>
			<centroidY>29</centroidY>
		</spatialEntity>
		<spatialEntity spatialType="region" scaleAndSubsystem="Intracellular.APC">
			<clusteredness>1</clusteredness>
			<density>1</density>
			<area>1</area>
			<perimeter>4</perimeter>
			<distanceFromOrigin>21.55226206225231</distanceFromOrigin>
			<angle>0</angle>
			<triangleMeasure>0</triangleMeasure>
			<rectangleMeasure>0</rectangleMeasure>
			<circleMeasure>0</circleMeasure>
			<centroidX>28</centroidX>
			<centroidY>48</centroidY>
		</spatialEntity>
		<spatialEntity spatialType="region" scaleAndSubsystem="Intracellular.APC">
			<clusteredness>1</clusteredness>
			<density>1</density>
			<area>1</area>
			<perimeter>4</perimeter>
			<distanceFromOrigin>9.82344135219425</distanceFromOrigin>
			<angle>0</angle>
			<triangleMeasure>0</triangleMeasure>
			<rectangleMeasure>0</rectangleMeasure>
			<circleMeasure>0</circleMeasure>
			<centroidX>17</centroidX>
			<centroidY>29</centroidY>
		</spatialEntity>
		<numericStateVariable scaleAndSubsystem="Intracellular.APC">
			<name>avgClusterednessRegions</name>
			<value>0.04554875186742769</value>
		</numericStateVariable>
		<numericStateVariable scaleAndSubsystem="Intracellular.CDK1">
			<name>avgClusterednessRegions</name>
			<value>0.04554875186742769</value>
		</numericStateVariable>
		<numericStateVariable scaleAndSubsystem="Intracellular.Plk1">
			<name>avgClusterednessRegions</name>
			<value>0.04554875186742769</value>
		</numericStateVariable>
		<numericStateVariable scaleAndSubsystem="Cellular.Embryo">
			<name>avgClusterednessRegions</name>
			<value>0.04554875186742769</value>
		</numericStateVariable>
		<numericStateVariable scaleAndSubsystem="Intracellular.APC">
			<name>avgDensityRegions</name>
			<value>1</value>
		</numericStateVariable>
		<numericStateVariable scaleAndSubsystem="Intracellular.CDK1">
			<name>avgDensityRegions</name>
			<value>0.3047306434780944</value>
		</numericStateVariable>
		<numericStateVariable scaleAndSubsystem="Intracellular.Plk1">
			<name>avgDensityRegions</name>
			<value>0.6260819977405024</value>
		</numericStateVariable>
		<numericStateVariable scaleAndSubsystem="Cellular.Embryo">
			<name>avgDensityRegions</name>
			<value>0.5</value>
		</numericStateVariable>
	</timepoint>
	<timepoint value="17">
		<spatialEntity spatialType="region" scaleAndSubsystem="Cellular.Embryo">
			<clusteredness>1</clusteredness>
			<density>0.5</density>
			<area>1</area>
			<perimeter>4</perimeter>
			<distanceFromOrigin>21.55226206225231</distanceFromOrigin>
			<angle>0</angle>
			<triangleMeasure>0</triangleMeasure>
			<rectangleMeasure>0</rectangleMeasure>
			<circleMeasure>0</circleMeasure>
			<centroidX>28</centroidX>
			<centroidY>48</centroidY>
		</spatialEntity>
		<spatialEntity spatialType="region" scaleAndSubsystem="Cellular.Embryo">
			<clusteredness>1</clusteredness>
			<density>0.5</density>
			<area>1</area>
			<perimeter>4</perimeter>
			<distanceFromOrigin>9.82344135219425</distanceFromOrigin>
			<angle>0</angle>
			<triangleMeasure>0</triangleMeasure>
			<rectangleMeasure>0</rectangleMeasure>
			<circleMeasure>0</circleMeasure>
			<centroidX>17</centroidX>
			<centroidY>29</centroidY>
		</spatialEntity>
		<spatialEntity spatialType="region" scaleAndSubsystem="Intracellular.CDK1">
			<clusteredness>1</clusteredness>
			<density>0.2239704506070006</density>
			<area>1</area>
			<perimeter>4</perimeter>
			<distanceFromOrigin>21.55226206225231</distanceFromOrigin>
			<angle>0</angle>
			<triangleMeasure>0</triangleMeasure>
			<rectangleMeasure>0</rectangleMeasure>
			<circleMeasure>0</circleMeasure>
			<centroidX>28</centroidX>
			<centroidY>48</centroidY>
		</spatialEntity>
		<spatialEntity spatialType="region" scaleAndSubsystem="Intracellular.CDK1">
			<clusteredness>1</clusteredness>
			<density>0.2239704506070006</density>
			<area>1</area>
			<perimeter>4</perimeter>
			<distanceFromOrigin>9.82344135219425</distanceFromOrigin>
			<angle>0</angle>
			<triangleMeasure>0</triangleMeasure>
			<rectangleMeasure>0</rectangleMeasure>
			<circleMeasure>0</circleMeasure>
			<centroidX>17</centroidX>
			<centroidY>29</centroidY>
		</spatialEntity>
		<spatialEntity spatialType="region" scaleAndSubsystem="Intracellular.Plk1">
			<clusteredness>1</clusteredness>
			<density>0.5141991708792892</density>
			<area>1</area>
			<perimeter>4</perimeter>
			<distanceFromOrigin>21.55226206225231</distanceFromOrigin>
			<angle>0</angle>
			<triangleMeasure>0</triangleMeasure>
			<rectangleMeasure>0</rectangleMeasure>
			<circleMeasure>0</circleMeasure>
			<centroidX>28</centroidX>
			<centroidY>48</centroidY>
		</spatialEntity>
		<spatialEntity spatialType="region" scaleAndSubsystem="Intracellular.Plk1">
			<clusteredness>1</clusteredness>
			<density>0.5141991708792892</density>
			<area>1</area>
			<perimeter>4</perimeter>
			<distanceFromOrigin>9.82344135219425</distanceFromOrigin>
			<angle>0</angle>
			<triangleMeasure>0</triangleMeasure>
			<rectangleMeasure>0</rectangleMeasure>
			<circleMeasure>0</circleMeasure>
			<centroidX>17</centroidX>
			<centroidY>29</centroidY>
		</spatialEntity>
		<spatialEntity spatialType="region" scaleAndSubsystem="Intracellular.APC">
			<clusteredness>1</clusteredness>
			<density>0.9070765476600796</density>
			<area>1</area>
			<perimeter>4</perimeter>
			<distanceFromOrigin>21.55226206225231</distanceFromOrigin>
			<angle>0</angle>
			<triangleMeasure>0</triangleMeasure>
			<rectangleMeasure>0</rectangleMeasure>
			<circleMeasure>0</circleMeasure>
			<centroidX>28</centroidX>
			<centroidY>48</centroidY>
		</spatialEntity>
		<spatialEntity spatialType="region" scaleAndSubsystem="Intracellular.APC">
			<clusteredness>1</clusteredness>
			<density>0.9070765476600796</density>
			<area>1</area>
			<perimeter>4</perimeter>
			<distanceFromOrigin>9.82344135219425</distanceFromOrigin>
			<angle>0</angle>
			<triangleMeasure>0</triangleMeasure>
			<rectangleMeasure>0</rectangleMeasure>
			<circleMeasure>0</circleMeasure>
			<centroidX>17</centroidX>
			<centroidY>29</centroidY>
		</spatialEntity>
		<numericStateVariable scaleAndSubsystem="Intracellular.APC">
			<name>avgClusterednessRegions</name>
			<value>0.04554875186742769</value>
		</numericStateVariable>
		<numericStateVariable scaleAndSubsystem="Intracellular.CDK1">
			<name>avgClusterednessRegions</name>
			<value>0.04554875186742769</value>
		</numericStateVariable>
		<numericStateVariable scaleAndSubsystem="Intracellular.Plk1">
			<name>avgClusterednessRegions</name>
			<value>0.04554875186742769</value>
		</numericStateVariable>
		<numericStateVariable scaleAndSubsystem="Cellular.Embryo">
			<name>avgClusterednessRegions</name>
			<value>0.04554875186742769</value>
		</numericStateVariable>
		<numericStateVariable scaleAndSubsystem="Intracellular.APC">
			<name>avgDensityRegions</name>
			<value>0.9070765476600796</value>
		</numericStateVariable>
		<numericStateVariable scaleAndSubsystem="Intracellular.CDK1">
			<name>avgDensityRegions</name>
			<value>0.2239704506070006</value>
		</numericStateVariable>
		<numericStateVariable scaleAndSubsystem="Intracellular.Plk1">
			<name>avgDensityRegions</name>
			<value>0.5141991708792892</value>
		</numericStateVariable>
		<numericStateVariable scaleAndSubsystem="Cellular.Embryo">
			<name>avgDensityRegions</name>
			<value>0.5</value>
		</numericStateVariable>
	</timepoint>
	<timepoint value="18">
		<spatialEntity spatialType="region" scaleAndSubsystem="Cellular.Embryo">
			<clusteredness>1</clusteredness>
			<density>0.5</density>
			<area>1</area>
			<perimeter>4</perimeter>
			<distanceFromOrigin>20.55480479109447</distanceFromOrigin>
			<angle>0</angle>
			<triangleMeasure>0</triangleMeasure>
			<rectangleMeasure>0</rectangleMeasure>
			<circleMeasure>0</circleMeasure>
			<centroidX>28</centroidX>
			<centroidY>47</centroidY>
		</spatialEntity>
		<spatialEntity spatialType="region" scaleAndSubsystem="Cellular.Embryo">
			<clusteredness>1</clusteredness>
			<density>0.5</density>
			<area>1</area>
			<perimeter>4</perimeter>
			<distanceFromOrigin>9.192388155425117</distanceFromOrigin>
			<angle>0</angle>
			<triangleMeasure>0</triangleMeasure>
			<rectangleMeasure>0</rectangleMeasure>
			<circleMeasure>0</circleMeasure>
			<centroidX>18</centroidX>
			<centroidY>30</centroidY>
		</spatialEntity>
		<spatialEntity spatialType="region" scaleAndSubsystem="Intracellular.CDK1">
			<clusteredness>1</clusteredness>
			<density>0.196614164464614</density>
			<area>1</area>
			<perimeter>4</perimeter>
			<distanceFromOrigin>20.55480479109447</distanceFromOrigin>
			<angle>0</angle>
			<triangleMeasure>0</triangleMeasure>
			<rectangleMeasure>0</rectangleMeasure>
			<circleMeasure>0</circleMeasure>
			<centroidX>28</centroidX>
			<centroidY>47</centroidY>
		</spatialEntity>
		<spatialEntity spatialType="region" scaleAndSubsystem="Intracellular.CDK1">
			<clusteredness>1</clusteredness>
			<density>0.196614164464614</density>
			<area>1</area>
			<perimeter>4</perimeter>
			<distanceFromOrigin>9.192388155425117</distanceFromOrigin>
			<angle>0</angle>
			<triangleMeasure>0</triangleMeasure>
			<rectangleMeasure>0</rectangleMeasure>
			<circleMeasure>0</circleMeasure>
			<centroidX>18</centroidX>
			<centroidY>30</centroidY>
		</spatialEntity>
		<spatialEntity spatialType="region" scaleAndSubsystem="Intracellular.Plk1">
			<clusteredness>1</clusteredness>
			<density>0.42124870150697</density>
			<area>1</area>
			<perimeter>4</perimeter>
			<distanceFromOrigin>20.55480479109447</distanceFromOrigin>
			<angle>0</angle>
			<triangleMeasure>0</triangleMeasure>
			<rectangleMeasure>0</rectangleMeasure>
			<circleMeasure>0</circleMeasure>
			<centroidX>28</centroidX>
			<centroidY>47</centroidY>
		</spatialEntity>
		<spatialEntity spatialType="region" scaleAndSubsystem="Intracellular.Plk1">
			<clusteredness>1</clusteredness>
			<density>0.42124870150697</density>
			<area>1</area>
			<perimeter>4</perimeter>
			<distanceFromOrigin>9.192388155425117</distanceFromOrigin>
			<angle>0</angle>
			<triangleMeasure>0</triangleMeasure>
			<rectangleMeasure>0</rectangleMeasure>
			<circleMeasure>0</circleMeasure>
			<centroidX>18</centroidX>
			<centroidY>30</centroidY>
		</spatialEntity>
		<spatialEntity spatialType="region" scaleAndSubsystem="Intracellular.APC">
			<clusteredness>1</clusteredness>
			<density>0.7679942411534927</density>
			<area>1</area>
			<perimeter>4</perimeter>
			<distanceFromOrigin>20.55480479109447</distanceFromOrigin>
			<angle>0</angle>
			<triangleMeasure>0</triangleMeasure>
			<rectangleMeasure>0</rectangleMeasure>
			<circleMeasure>0</circleMeasure>
			<centroidX>28</centroidX>
			<centroidY>47</centroidY>
		</spatialEntity>
		<spatialEntity spatialType="region" scaleAndSubsystem="Intracellular.APC">
			<clusteredness>1</clusteredness>
			<density>0.7679942411534927</density>
			<area>1</area>
			<perimeter>4</perimeter>
			<distanceFromOrigin>9.192388155425117</distanceFromOrigin>
			<angle>0</angle>
			<triangleMeasure>0</triangleMeasure>
			<rectangleMeasure>0</rectangleMeasure>
			<circleMeasure>0</circleMeasure>
			<centroidX>18</centroidX>
			<centroidY>30</centroidY>
		</spatialEntity>
		<numericStateVariable scaleAndSubsystem="Intracellular.APC">
			<name>avgClusterednessRegions</name>
			<value>0.05070201265633938</value>
		</numericStateVariable>
		<numericStateVariable scaleAndSubsystem="Intracellular.CDK1">
			<name>avgClusterednessRegions</name>
			<value>0.05070201265633938</value>
		</numericStateVariable>
		<numericStateVariable scaleAndSubsystem="Intracellular.Plk1">
			<name>avgClusterednessRegions</name>
			<value>0.05070201265633938</value>
		</numericStateVariable>
		<numericStateVariable scaleAndSubsystem="Cellular.Embryo">
			<name>avgClusterednessRegions</name>
			<value>0.05070201265633938</value>
		</numericStateVariable>
		<numericStateVariable scaleAndSubsystem="Intracellular.APC">
			<name>avgDensityRegions</name>
			<value>0.7679942411534927</value>
		</numericStateVariable>
		<numericStateVariable scaleAndSubsystem="Intracellular.CDK1">
			<name>avgDensityRegions</name>
			<value>0.196614164464614</value>
		</numericStateVariable>
		<numericStateVariable scaleAndSubsystem="Intracellular.Plk1">
			<name>avgDensityRegions</name>
			<value>0.42124870150697</value>
		</numericStateVariable>
		<numericStateVariable scaleAndSubsystem="Cellular.Embryo">
			<name>avgDensityRegions</name>
			<value>0.5</value>
		</numericStateVariable>
	</timepoint>
	<timepoint value="19">
		<spatialEntity spatialType="region" scaleAndSubsystem="Cellular.Embryo">
			<clusteredness>1</clusteredness>
			<density>0.5</density>
			<area>1</area>
			<perimeter>4</perimeter>
			<distanceFromOrigin>20.55480479109447</distanceFromOrigin>
			<angle>0</angle>
			<triangleMeasure>0</triangleMeasure>
			<rectangleMeasure>0</rectangleMeasure>
			<circleMeasure>0</circleMeasure>
			<centroidX>28</centroidX>
			<centroidY>47</centroidY>
		</spatialEntity>
		<spatialEntity spatialType="region" scaleAndSubsystem="Cellular.Embryo">
			<clusteredness>1</clusteredness>
			<density>0.5</density>
			<area>1</area>
			<perimeter>4</perimeter>
			<distanceFromOrigin>10.12422836565829</distanceFromOrigin>
			<angle>0</angle>
			<triangleMeasure>0</triangleMeasure>
			<rectangleMeasure>0</rectangleMeasure>
			<circleMeasure>0</circleMeasure>
			<centroidX>17</centroidX>
			<centroidY>30</centroidY>
		</spatialEntity>
		<spatialEntity spatialType="region" scaleAndSubsystem="Intracellular.CDK1">
			<clusteredness>1</clusteredness>
			<density>0.2017268162147672</density>
			<area>1</area>
			<perimeter>4</perimeter>
			<distanceFromOrigin>20.55480479109447</distanceFromOrigin>
			<angle>0</angle>
			<triangleMeasure>0</triangleMeasure>
			<rectangleMeasure>0</rectangleMeasure>
			<circleMeasure>0</circleMeasure>
			<centroidX>28</centroidX>
			<centroidY>47</centroidY>
		</spatialEntity>
		<spatialEntity spatialType="region" scaleAndSubsystem="Intracellular.CDK1">
			<clusteredness>1</clusteredness>
			<density>0.2017268162147672</density>
			<area>1</area>
			<perimeter>4</perimeter>
			<distanceFromOrigin>10.12422836565829</distanceFromOrigin>
			<angle>0</angle>
			<triangleMeasure>0</triangleMeasure>
			<rectangleMeasure>0</rectangleMeasure>
			<circleMeasure>0</circleMeasure>
			<centroidX>17</centroidX>
			<centroidY>30</centroidY>
		</spatialEntity>
		<spatialEntity spatialType="region" scaleAndSubsystem="Intracellular.Plk1">
			<clusteredness>1</clusteredness>
			<density>0.3450833788105086</density>
			<area>1</area>
			<perimeter>4</perimeter>
			<distanceFromOrigin>20.55480479109447</distanceFromOrigin>
			<angle>0</angle>
			<triangleMeasure>0</triangleMeasure>
			<rectangleMeasure>0</rectangleMeasure>
			<circleMeasure>0</circleMeasure>
			<centroidX>28</centroidX>
			<centroidY>47</centroidY>
		</spatialEntity>
		<spatialEntity spatialType="region" scaleAndSubsystem="Intracellular.Plk1">
			<clusteredness>1</clusteredness>
			<density>0.3450833788105086</density>
			<area>1</area>
			<perimeter>4</perimeter>
			<distanceFromOrigin>10.12422836565829</distanceFromOrigin>
			<angle>0</angle>
			<triangleMeasure>0</triangleMeasure>
			<rectangleMeasure>0</rectangleMeasure>
			<circleMeasure>0</circleMeasure>
			<centroidX>17</centroidX>
			<centroidY>30</centroidY>
		</spatialEntity>
		<spatialEntity spatialType="region" scaleAndSubsystem="Intracellular.APC">
			<clusteredness>1</clusteredness>
			<density>0.6349871467141545</density>
			<area>1</area>
			<perimeter>4</perimeter>
			<distanceFromOrigin>20.55480479109447</distanceFromOrigin>
			<angle>0</angle>
			<triangleMeasure>0</triangleMeasure>
			<rectangleMeasure>0</rectangleMeasure>
			<circleMeasure>0</circleMeasure>
			<centroidX>28</centroidX>
			<centroidY>47</centroidY>
		</spatialEntity>
		<spatialEntity spatialType="region" scaleAndSubsystem="Intracellular.APC">
			<clusteredness>1</clusteredness>
			<density>0.6349871467141545</density>
			<area>1</area>
			<perimeter>4</perimeter>
			<distanceFromOrigin>10.12422836565829</distanceFromOrigin>
			<angle>0</angle>
			<triangleMeasure>0</triangleMeasure>
			<rectangleMeasure>0</rectangleMeasure>
			<circleMeasure>0</circleMeasure>
			<centroidX>17</centroidX>
			<centroidY>30</centroidY>
		</spatialEntity>
		<numericStateVariable scaleAndSubsystem="Intracellular.APC">
			<name>avgClusterednessRegions</name>
			<value>0.04938647983247948</value>
		</numericStateVariable>
		<numericStateVariable scaleAndSubsystem="Intracellular.CDK1">
			<name>avgClusterednessRegions</name>
			<value>0.04938647983247948</value>
		</numericStateVariable>
		<numericStateVariable scaleAndSubsystem="Intracellular.Plk1">
			<name>avgClusterednessRegions</name>
			<value>0.04938647983247948</value>
		</numericStateVariable>
		<numericStateVariable scaleAndSubsystem="Cellular.Embryo">
			<name>avgClusterednessRegions</name>
			<value>0.04938647983247948</value>
		</numericStateVariable>
		<numericStateVariable scaleAndSubsystem="Intracellular.APC">
			<name>avgDensityRegions</name>
			<value>0.6349871467141545</value>
		</numericStateVariable>
		<numericStateVariable scaleAndSubsystem="Intracellular.CDK1">
			<name>avgDensityRegions</name>
			<value>0.2017268162147672</value>
		</numericStateVariable>
		<numericStateVariable scaleAndSubsystem="Intracellular.Plk1">
			<name>avgDensityRegions</name>
			<value>0.3450833788105086</value>
		</numericStateVariable>
		<numericStateVariable scaleAndSubsystem="Cellular.Embryo">
			<name>avgDensityRegions</name>
			<value>0.5</value>
		</numericStateVariable>
	</timepoint>
	<timepoint value="20">
		<spatialEntity spatialType="region" scaleAndSubsystem="Cellular.Embryo">
			<clusteredness>1</clusteredness>
			<density>0.5</density>
			<area>1</area>
			<perimeter>4</perimeter>
			<distanceFromOrigin>21.50581316760657</distanceFromOrigin>
			<angle>0</angle>
			<triangleMeasure>0</triangleMeasure>
			<rectangleMeasure>0</rectangleMeasure>
			<circleMeasure>0</circleMeasure>
			<centroidX>27</centroidX>
			<centroidY>48</centroidY>
		</spatialEntity>
		<spatialEntity spatialType="region" scaleAndSubsystem="Cellular.Embryo">
			<clusteredness>1</clusteredness>
			<density>0.5</density>
			<area>1</area>
			<perimeter>4</perimeter>
			<distanceFromOrigin>8.860022573334675</distanceFromOrigin>
			<angle>0</angle>
			<triangleMeasure>0</triangleMeasure>
			<rectangleMeasure>0</rectangleMeasure>
			<circleMeasure>0</circleMeasure>
			<centroidX>18</centroidX>
			<centroidY>29</centroidY>
		</spatialEntity>
		<spatialEntity spatialType="region" scaleAndSubsystem="Intracellular.CDK1">
			<clusteredness>1</clusteredness>
			<density>0.2188450682396982</density>
			<area>1</area>
			<perimeter>4</perimeter>
			<distanceFromOrigin>21.50581316760657</distanceFromOrigin>
			<angle>0</angle>
			<triangleMeasure>0</triangleMeasure>
			<rectangleMeasure>0</rectangleMeasure>
			<circleMeasure>0</circleMeasure>
			<centroidX>27</centroidX>
			<centroidY>48</centroidY>
		</spatialEntity>
		<spatialEntity spatialType="region" scaleAndSubsystem="Intracellular.CDK1">
			<clusteredness>1</clusteredness>
			<density>0.2188450682396982</density>
			<area>1</area>
			<perimeter>4</perimeter>
			<distanceFromOrigin>8.860022573334675</distanceFromOrigin>
			<angle>0</angle>
			<triangleMeasure>0</triangleMeasure>
			<rectangleMeasure>0</rectangleMeasure>
			<circleMeasure>0</circleMeasure>
			<centroidX>18</centroidX>
			<centroidY>29</centroidY>
		</spatialEntity>
		<spatialEntity spatialType="region" scaleAndSubsystem="Intracellular.Plk1">
			<clusteredness>1</clusteredness>
			<density>0.2828761381261489</density>
			<area>1</area>
			<perimeter>4</perimeter>
			<distanceFromOrigin>21.50581316760657</distanceFromOrigin>
			<angle>0</angle>
			<triangleMeasure>0</triangleMeasure>
			<rectangleMeasure>0</rectangleMeasure>
			<circleMeasure>0</circleMeasure>
			<centroidX>27</centroidX>
			<centroidY>48</centroidY>
		</spatialEntity>
		<spatialEntity spatialType="region" scaleAndSubsystem="Intracellular.Plk1">
			<clusteredness>1</clusteredness>
			<density>0.2828761381261489</density>
			<area>1</area>
			<perimeter>4</perimeter>
			<distanceFromOrigin>8.860022573334675</distanceFromOrigin>
			<angle>0</angle>
			<triangleMeasure>0</triangleMeasure>
			<rectangleMeasure>0</rectangleMeasure>
			<circleMeasure>0</circleMeasure>
			<centroidX>18</centroidX>
			<centroidY>29</centroidY>
		</spatialEntity>
		<spatialEntity spatialType="region" scaleAndSubsystem="Intracellular.APC">
			<clusteredness>1</clusteredness>
			<density>0.5213089288449755</density>
			<area>1</area>
			<perimeter>4</perimeter>
			<distanceFromOrigin>21.50581316760657</distanceFromOrigin>
			<angle>0</angle>
			<triangleMeasure>0</triangleMeasure>
			<rectangleMeasure>0</rectangleMeasure>
			<circleMeasure>0</circleMeasure>
			<centroidX>27</centroidX>
			<centroidY>48</centroidY>
		</spatialEntity>
		<spatialEntity spatialType="region" scaleAndSubsystem="Intracellular.APC">
			<clusteredness>1</clusteredness>
			<density>0.5213089288449755</density>
			<area>1</area>
			<perimeter>4</perimeter>
			<distanceFromOrigin>8.860022573334675</distanceFromOrigin>
			<angle>0</angle>
			<triangleMeasure>0</triangleMeasure>
			<rectangleMeasure>0</rectangleMeasure>
			<circleMeasure>0</circleMeasure>
			<centroidX>18</centroidX>
			<centroidY>29</centroidY>
		</spatialEntity>
		<numericStateVariable scaleAndSubsystem="Intracellular.APC">
			<name>avgClusterednessRegions</name>
			<value>0.04756514941544941</value>
		</numericStateVariable>
		<numericStateVariable scaleAndSubsystem="Intracellular.CDK1">
			<name>avgClusterednessRegions</name>
			<value>0.04756514941544941</value>
		</numericStateVariable>
		<numericStateVariable scaleAndSubsystem="Intracellular.Plk1">
			<name>avgClusterednessRegions</name>
			<value>0.04756514941544941</value>
		</numericStateVariable>
		<numericStateVariable scaleAndSubsystem="Cellular.Embryo">
			<name>avgClusterednessRegions</name>
			<value>0.04756514941544941</value>
		</numericStateVariable>
		<numericStateVariable scaleAndSubsystem="Intracellular.APC">
			<name>avgDensityRegions</name>
			<value>0.5213089288449755</value>
		</numericStateVariable>
		<numericStateVariable scaleAndSubsystem="Intracellular.CDK1">
			<name>avgDensityRegions</name>
			<value>0.2188450682396982</value>
		</numericStateVariable>
		<numericStateVariable scaleAndSubsystem="Intracellular.Plk1">
			<name>avgDensityRegions</name>
			<value>0.2828761381261489</value>
		</numericStateVariable>
		<numericStateVariable scaleAndSubsystem="Cellular.Embryo">
			<name>avgDensityRegions</name>
			<value>0.5</value>
		</numericStateVariable>
	</timepoint>
	<timepoint value="21">
		<spatialEntity spatialType="region" scaleAndSubsystem="Cellular.Embryo">
			<clusteredness>1</clusteredness>
			<density>0.5</density>
			<area>1</area>
			<perimeter>4</perimeter>
			<distanceFromOrigin>20.50609665440988</distanceFromOrigin>
			<angle>0</angle>
			<triangleMeasure>0</triangleMeasure>
			<rectangleMeasure>0</rectangleMeasure>
			<circleMeasure>0</circleMeasure>
			<centroidX>27</centroidX>
			<centroidY>47</centroidY>
		</spatialEntity>
		<spatialEntity spatialType="region" scaleAndSubsystem="Cellular.Embryo">
			<clusteredness>1</clusteredness>
			<density>0.5</density>
			<area>1</area>
			<perimeter>4</perimeter>
			<distanceFromOrigin>9.192388155425117</distanceFromOrigin>
			<angle>0</angle>
			<triangleMeasure>0</triangleMeasure>
			<rectangleMeasure>0</rectangleMeasure>
			<circleMeasure>0</circleMeasure>
			<centroidX>18</centroidX>
			<centroidY>30</centroidY>
		</spatialEntity>
		<spatialEntity spatialType="region" scaleAndSubsystem="Intracellular.CDK1">
			<clusteredness>1</clusteredness>
			<density>0.23913948208678</density>
			<area>1</area>
			<perimeter>4</perimeter>
			<distanceFromOrigin>20.50609665440988</distanceFromOrigin>
			<angle>0</angle>
			<triangleMeasure>0</triangleMeasure>
			<rectangleMeasure>0</rectangleMeasure>
			<circleMeasure>0</circleMeasure>
			<centroidX>27</centroidX>
			<centroidY>47</centroidY>
		</spatialEntity>
		<spatialEntity spatialType="region" scaleAndSubsystem="Intracellular.CDK1">
			<clusteredness>1</clusteredness>
			<density>0.23913948208678</density>
			<area>1</area>
			<perimeter>4</perimeter>
			<distanceFromOrigin>9.192388155425117</distanceFromOrigin>
			<angle>0</angle>
			<triangleMeasure>0</triangleMeasure>
			<rectangleMeasure>0</rectangleMeasure>
			<circleMeasure>0</circleMeasure>
			<centroidX>18</centroidX>
			<centroidY>30</centroidY>
		</spatialEntity>
		<spatialEntity spatialType="region" scaleAndSubsystem="Intracellular.Plk1">
			<clusteredness>1</clusteredness>
			<density>0.2323336133769914</density>
			<area>1</area>
			<perimeter>4</perimeter>
			<distanceFromOrigin>20.50609665440988</distanceFromOrigin>
			<angle>0</angle>
			<triangleMeasure>0</triangleMeasure>
			<rectangleMeasure>0</rectangleMeasure>
			<circleMeasure>0</circleMeasure>
			<centroidX>27</centroidX>
			<centroidY>47</centroidY>
		</spatialEntity>
		<spatialEntity spatialType="region" scaleAndSubsystem="Intracellular.Plk1">
			<clusteredness>1</clusteredness>
			<density>0.2323336133769914</density>
			<area>1</area>
			<perimeter>4</perimeter>
			<distanceFromOrigin>9.192388155425117</distanceFromOrigin>
			<angle>0</angle>
			<triangleMeasure>0</triangleMeasure>
			<rectangleMeasure>0</rectangleMeasure>
			<circleMeasure>0</circleMeasure>
			<centroidX>18</centroidX>
			<centroidY>30</centroidY>
		</spatialEntity>
		<spatialEntity spatialType="region" scaleAndSubsystem="Intracellular.APC">
			<clusteredness>1</clusteredness>
			<density>0.4271299175187653</density>
			<area>1</area>
			<perimeter>4</perimeter>
			<distanceFromOrigin>20.50609665440988</distanceFromOrigin>
			<angle>0</angle>
			<triangleMeasure>0</triangleMeasure>
			<rectangleMeasure>0</rectangleMeasure>
			<circleMeasure>0</circleMeasure>
			<centroidX>27</centroidX>
			<centroidY>47</centroidY>
		</spatialEntity>
		<spatialEntity spatialType="region" scaleAndSubsystem="Intracellular.APC">
			<clusteredness>1</clusteredness>
			<density>0.4271299175187653</density>
			<area>1</area>
			<perimeter>4</perimeter>
			<distanceFromOrigin>9.192388155425117</distanceFromOrigin>
			<angle>0</angle>
			<triangleMeasure>0</triangleMeasure>
			<rectangleMeasure>0</rectangleMeasure>
			<circleMeasure>0</circleMeasure>
			<centroidX>18</centroidX>
			<centroidY>30</centroidY>
		</spatialEntity>
		<numericStateVariable scaleAndSubsystem="Intracellular.APC">
			<name>avgClusterednessRegions</name>
			<value>0.05198752449100364</value>
		</numericStateVariable>
		<numericStateVariable scaleAndSubsystem="Intracellular.CDK1">
			<name>avgClusterednessRegions</name>
			<value>0.05198752449100364</value>
		</numericStateVariable>
		<numericStateVariable scaleAndSubsystem="Intracellular.Plk1">
			<name>avgClusterednessRegions</name>
			<value>0.05198752449100364</value>
		</numericStateVariable>
		<numericStateVariable scaleAndSubsystem="Cellular.Embryo">
			<name>avgClusterednessRegions</name>
			<value>0.05198752449100364</value>
		</numericStateVariable>
		<numericStateVariable scaleAndSubsystem="Intracellular.APC">
			<name>avgDensityRegions</name>
			<value>0.4271299175187653</value>
		</numericStateVariable>
		<numericStateVariable scaleAndSubsystem="Intracellular.CDK1">
			<name>avgDensityRegions</name>
			<value>0.23913948208678</value>
		</numericStateVariable>
		<numericStateVariable scaleAndSubsystem="Intracellular.Plk1">
			<name>avgDensityRegions</name>
			<value>0.2323336133769914</value>
		</numericStateVariable>
		<numericStateVariable scaleAndSubsystem="Cellular.Embryo">
			<name>avgDensityRegions</name>
			<value>0.5</value>
		</numericStateVariable>
	</timepoint>
	<timepoint value="22">
		<spatialEntity spatialType="region" scaleAndSubsystem="Cellular.Embryo">
			<clusteredness>1</clusteredness>
			<density>0.5</density>
			<area>1</area>
			<perimeter>4</perimeter>
			<distanceFromOrigin>20.55480479109447</distanceFromOrigin>
			<angle>0</angle>
			<triangleMeasure>0</triangleMeasure>
			<rectangleMeasure>0</rectangleMeasure>
			<circleMeasure>0</circleMeasure>
			<centroidX>28</centroidX>
			<centroidY>47</centroidY>
		</spatialEntity>
		<spatialEntity spatialType="region" scaleAndSubsystem="Cellular.Embryo">
			<clusteredness>1</clusteredness>
			<density>0.5</density>
			<area>1</area>
			<perimeter>4</perimeter>
			<distanceFromOrigin>9.192388155425117</distanceFromOrigin>
			<angle>0</angle>
			<triangleMeasure>0</triangleMeasure>
			<rectangleMeasure>0</rectangleMeasure>
			<circleMeasure>0</circleMeasure>
			<centroidX>18</centroidX>
			<centroidY>30</centroidY>
		</spatialEntity>
		<spatialEntity spatialType="region" scaleAndSubsystem="Intracellular.CDK1">
			<clusteredness>1</clusteredness>
			<density>0.2601732441023284</density>
			<area>1</area>
			<perimeter>4</perimeter>
			<distanceFromOrigin>20.55480479109447</distanceFromOrigin>
			<angle>0</angle>
			<triangleMeasure>0</triangleMeasure>
			<rectangleMeasure>0</rectangleMeasure>
			<circleMeasure>0</circleMeasure>
			<centroidX>28</centroidX>
			<centroidY>47</centroidY>
		</spatialEntity>
		<spatialEntity spatialType="region" scaleAndSubsystem="Intracellular.CDK1">
			<clusteredness>1</clusteredness>
			<density>0.2601732441023284</density>
			<area>1</area>
			<perimeter>4</perimeter>
			<distanceFromOrigin>9.192388155425117</distanceFromOrigin>
			<angle>0</angle>
			<triangleMeasure>0</triangleMeasure>
			<rectangleMeasure>0</rectangleMeasure>
			<circleMeasure>0</circleMeasure>
			<centroidX>18</centroidX>
			<centroidY>30</centroidY>
		</spatialEntity>
		<spatialEntity spatialType="region" scaleAndSubsystem="Intracellular.Plk1">
			<clusteredness>1</clusteredness>
			<density>0.191740821389591</density>
			<area>1</area>
			<perimeter>4</perimeter>
			<distanceFromOrigin>20.55480479109447</distanceFromOrigin>
			<angle>0</angle>
			<triangleMeasure>0</triangleMeasure>
			<rectangleMeasure>0</rectangleMeasure>
			<circleMeasure>0</circleMeasure>
			<centroidX>28</centroidX>
			<centroidY>47</centroidY>
		</spatialEntity>
		<spatialEntity spatialType="region" scaleAndSubsystem="Intracellular.Plk1">
			<clusteredness>1</clusteredness>
			<density>0.191740821389591</density>
			<area>1</area>
			<perimeter>4</perimeter>
			<distanceFromOrigin>9.192388155425117</distanceFromOrigin>
			<angle>0</angle>
			<triangleMeasure>0</triangleMeasure>
			<rectangleMeasure>0</rectangleMeasure>
			<circleMeasure>0</circleMeasure>
			<centroidX>18</centroidX>
			<centroidY>30</centroidY>
		</spatialEntity>
		<spatialEntity spatialType="region" scaleAndSubsystem="Intracellular.APC">
			<clusteredness>1</clusteredness>
			<density>0.3497756958007813</density>
			<area>1</area>
			<perimeter>4</perimeter>
			<distanceFromOrigin>20.55480479109447</distanceFromOrigin>
			<angle>0</angle>
			<triangleMeasure>0</triangleMeasure>
			<rectangleMeasure>0</rectangleMeasure>
			<circleMeasure>0</circleMeasure>
			<centroidX>28</centroidX>
			<centroidY>47</centroidY>
		</spatialEntity>
		<spatialEntity spatialType="region" scaleAndSubsystem="Intracellular.APC">
			<clusteredness>1</clusteredness>
			<density>0.3497756958007813</density>
			<area>1</area>
			<perimeter>4</perimeter>
			<distanceFromOrigin>9.192388155425117</distanceFromOrigin>
			<angle>0</angle>
			<triangleMeasure>0</triangleMeasure>
			<rectangleMeasure>0</rectangleMeasure>
			<circleMeasure>0</circleMeasure>
			<centroidX>18</centroidX>
			<centroidY>30</centroidY>
		</spatialEntity>
		<numericStateVariable scaleAndSubsystem="Intracellular.APC">
			<name>avgClusterednessRegions</name>
			<value>0.05070201265633938</value>
		</numericStateVariable>
		<numericStateVariable scaleAndSubsystem="Intracellular.CDK1">
			<name>avgClusterednessRegions</name>
			<value>0.05070201265633938</value>
		</numericStateVariable>
		<numericStateVariable scaleAndSubsystem="Intracellular.Plk1">
			<name>avgClusterednessRegions</name>
			<value>0.05070201265633938</value>
		</numericStateVariable>
		<numericStateVariable scaleAndSubsystem="Cellular.Embryo">
			<name>avgClusterednessRegions</name>
			<value>0.05070201265633938</value>
		</numericStateVariable>
		<numericStateVariable scaleAndSubsystem="Intracellular.APC">
			<name>avgDensityRegions</name>
			<value>0.3497756958007813</value>
		</numericStateVariable>
		<numericStateVariable scaleAndSubsystem="Intracellular.CDK1">
			<name>avgDensityRegions</name>
			<value>0.2601732441023284</value>
		</numericStateVariable>
		<numericStateVariable scaleAndSubsystem="Intracellular.Plk1">
			<name>avgDensityRegions</name>
			<value>0.191740821389591</value>
		</numericStateVariable>
		<numericStateVariable scaleAndSubsystem="Cellular.Embryo">
			<name>avgDensityRegions</name>
			<value>0.5</value>
		</numericStateVariable>
	</timepoint>
	<timepoint value="23">
		<spatialEntity spatialType="region" scaleAndSubsystem="Cellular.Embryo">
			<clusteredness>1</clusteredness>
			<density>0.5</density>
			<area>1</area>
			<perimeter>4</perimeter>
			<distanceFromOrigin>20.50609665440988</distanceFromOrigin>
			<angle>0</angle>
			<triangleMeasure>0</triangleMeasure>
			<rectangleMeasure>0</rectangleMeasure>
			<circleMeasure>0</circleMeasure>
			<centroidX>27</centroidX>
			<centroidY>47</centroidY>
		</spatialEntity>
		<spatialEntity spatialType="region" scaleAndSubsystem="Cellular.Embryo">
			<clusteredness>1</clusteredness>
			<density>0.5</density>
			<area>1</area>
			<perimeter>4</perimeter>
			<distanceFromOrigin>9.192388155425117</distanceFromOrigin>
			<angle>0</angle>
			<triangleMeasure>0</triangleMeasure>
			<rectangleMeasure>0</rectangleMeasure>
			<circleMeasure>0</circleMeasure>
			<centroidX>18</centroidX>
			<centroidY>30</centroidY>
		</spatialEntity>
		<spatialEntity spatialType="region" scaleAndSubsystem="Intracellular.CDK1">
			<clusteredness>1</clusteredness>
			<density>0.2813716215245864</density>
			<area>1</area>
			<perimeter>4</perimeter>
			<distanceFromOrigin>20.50609665440988</distanceFromOrigin>
			<angle>0</angle>
			<triangleMeasure>0</triangleMeasure>
			<rectangleMeasure>0</rectangleMeasure>
			<circleMeasure>0</circleMeasure>
			<centroidX>27</centroidX>
			<centroidY>47</centroidY>
		</spatialEntity>
		<spatialEntity spatialType="region" scaleAndSubsystem="Intracellular.CDK1">
			<clusteredness>1</clusteredness>
			<density>0.2813716215245864</density>
			<area>1</area>
			<perimeter>4</perimeter>
			<distanceFromOrigin>9.192388155425117</distanceFromOrigin>
			<angle>0</angle>
			<triangleMeasure>0</triangleMeasure>
			<rectangleMeasure>0</rectangleMeasure>
			<circleMeasure>0</circleMeasure>
			<centroidX>18</centroidX>
			<centroidY>30</centroidY>
		</spatialEntity>
		<spatialEntity spatialType="region" scaleAndSubsystem="Intracellular.Plk1">
			<clusteredness>1</clusteredness>
			<density>0.1599734437231924</density>
			<area>1</area>
			<perimeter>4</perimeter>
			<distanceFromOrigin>20.50609665440988</distanceFromOrigin>
			<angle>0</angle>
			<triangleMeasure>0</triangleMeasure>
			<rectangleMeasure>0</rectangleMeasure>
			<circleMeasure>0</circleMeasure>
			<centroidX>27</centroidX>
			<centroidY>47</centroidY>
		</spatialEntity>
		<spatialEntity spatialType="region" scaleAndSubsystem="Intracellular.Plk1">
			<clusteredness>1</clusteredness>
			<density>0.1599734437231924</density>
			<area>1</area>
			<perimeter>4</perimeter>
			<distanceFromOrigin>9.192388155425117</distanceFromOrigin>
			<angle>0</angle>
			<triangleMeasure>0</triangleMeasure>
			<rectangleMeasure>0</rectangleMeasure>
			<circleMeasure>0</circleMeasure>
			<centroidX>18</centroidX>
			<centroidY>30</centroidY>
		</spatialEntity>
		<spatialEntity spatialType="region" scaleAndSubsystem="Intracellular.APC">
			<clusteredness>1</clusteredness>
			<density>0.2863888609643076</density>
			<area>1</area>
			<perimeter>4</perimeter>
			<distanceFromOrigin>20.50609665440988</distanceFromOrigin>
			<angle>0</angle>
			<triangleMeasure>0</triangleMeasure>
			<rectangleMeasure>0</rectangleMeasure>
			<circleMeasure>0</circleMeasure>
			<centroidX>27</centroidX>
			<centroidY>47</centroidY>
		</spatialEntity>
		<spatialEntity spatialType="region" scaleAndSubsystem="Intracellular.APC">
			<clusteredness>1</clusteredness>
			<density>0.2863888609643076</density>
			<area>1</area>
			<perimeter>4</perimeter>
			<distanceFromOrigin>9.192388155425117</distanceFromOrigin>
			<angle>0</angle>
			<triangleMeasure>0</triangleMeasure>
			<rectangleMeasure>0</rectangleMeasure>
			<circleMeasure>0</circleMeasure>
			<centroidX>18</centroidX>
			<centroidY>30</centroidY>
		</spatialEntity>
		<numericStateVariable scaleAndSubsystem="Intracellular.APC">
			<name>avgClusterednessRegions</name>
			<value>0.05198752449100364</value>
		</numericStateVariable>
		<numericStateVariable scaleAndSubsystem="Intracellular.CDK1">
			<name>avgClusterednessRegions</name>
			<value>0.05198752449100364</value>
		</numericStateVariable>
		<numericStateVariable scaleAndSubsystem="Intracellular.Plk1">
			<name>avgClusterednessRegions</name>
			<value>0.05198752449100364</value>
		</numericStateVariable>
		<numericStateVariable scaleAndSubsystem="Cellular.Embryo">
			<name>avgClusterednessRegions</name>
			<value>0.05198752449100364</value>
		</numericStateVariable>
		<numericStateVariable scaleAndSubsystem="Intracellular.APC">
			<name>avgDensityRegions</name>
			<value>0.2863888609643076</value>
		</numericStateVariable>
		<numericStateVariable scaleAndSubsystem="Intracellular.CDK1">
			<name>avgDensityRegions</name>
			<value>0.2813716215245864</value>
		</numericStateVariable>
		<numericStateVariable scaleAndSubsystem="Intracellular.Plk1">
			<name>avgDensityRegions</name>
			<value>0.1599734437231924</value>
		</numericStateVariable>
		<numericStateVariable scaleAndSubsystem="Cellular.Embryo">
			<name>avgDensityRegions</name>
			<value>0.5</value>
		</numericStateVariable>
	</timepoint>
	<timepoint value="24">
		<spatialEntity spatialType="region" scaleAndSubsystem="Cellular.Embryo">
			<clusteredness>1</clusteredness>
			<density>0.5</density>
			<area>1</area>
			<perimeter>4</perimeter>
			<distanceFromOrigin>20.50609665440988</distanceFromOrigin>
			<angle>0</angle>
			<triangleMeasure>0</triangleMeasure>
			<rectangleMeasure>0</rectangleMeasure>
			<circleMeasure>0</circleMeasure>
			<centroidX>27</centroidX>
			<centroidY>47</centroidY>
		</spatialEntity>
		<spatialEntity spatialType="region" scaleAndSubsystem="Cellular.Embryo">
			<clusteredness>1</clusteredness>
			<density>0.5</density>
			<area>1</area>
			<perimeter>4</perimeter>
			<distanceFromOrigin>8.276472678623424</distanceFromOrigin>
			<angle>0</angle>
			<triangleMeasure>0</triangleMeasure>
			<rectangleMeasure>0</rectangleMeasure>
			<circleMeasure>0</circleMeasure>
			<centroidX>19</centroidX>
			<centroidY>30</centroidY>
		</spatialEntity>
		<spatialEntity spatialType="region" scaleAndSubsystem="Intracellular.CDK1">
			<clusteredness>1</clusteredness>
			<density>0.3026061413334865</density>
			<area>1</area>
			<perimeter>4</perimeter>
			<distanceFromOrigin>20.50609665440988</distanceFromOrigin>
			<angle>0</angle>
			<triangleMeasure>0</triangleMeasure>
			<rectangleMeasure>0</rectangleMeasure>
			<circleMeasure>0</circleMeasure>
			<centroidX>27</centroidX>
			<centroidY>47</centroidY>
		</spatialEntity>
		<spatialEntity spatialType="region" scaleAndSubsystem="Intracellular.CDK1">
			<clusteredness>1</clusteredness>
			<density>0.3026061413334865</density>
			<area>1</area>
			<perimeter>4</perimeter>
			<distanceFromOrigin>8.276472678623424</distanceFromOrigin>
			<angle>0</angle>
			<triangleMeasure>0</triangleMeasure>
			<rectangleMeasure>0</rectangleMeasure>
			<circleMeasure>0</circleMeasure>
			<centroidX>19</centroidX>
			<centroidY>30</centroidY>
		</spatialEntity>
		<spatialEntity spatialType="region" scaleAndSubsystem="Intracellular.Plk1">
			<clusteredness>1</clusteredness>
			<density>0.1365316054400276</density>
			<area>1</area>
			<perimeter>4</perimeter>
			<distanceFromOrigin>20.50609665440988</distanceFromOrigin>
			<angle>0</angle>
			<triangleMeasure>0</triangleMeasure>
			<rectangleMeasure>0</rectangleMeasure>
			<circleMeasure>0</circleMeasure>
			<centroidX>27</centroidX>
			<centroidY>47</centroidY>
		</spatialEntity>
		<spatialEntity spatialType="region" scaleAndSubsystem="Intracellular.Plk1">
			<clusteredness>1</clusteredness>
			<density>0.1365316054400276</density>
			<area>1</area>
			<perimeter>4</perimeter>
			<distanceFromOrigin>8.276472678623424</distanceFromOrigin>
			<angle>0</angle>
			<triangleMeasure>0</triangleMeasure>
			<rectangleMeasure>0</rectangleMeasure>
			<circleMeasure>0</circleMeasure>
			<centroidX>19</centroidX>
			<centroidY>30</centroidY>
		</spatialEntity>
		<spatialEntity spatialType="region" scaleAndSubsystem="Intracellular.APC">
			<clusteredness>1</clusteredness>
			<density>0.2344796124626609</density>
			<area>1</area>
			<perimeter>4</perimeter>
			<distanceFromOrigin>20.50609665440988</distanceFromOrigin>
			<angle>0</angle>
			<triangleMeasure>0</triangleMeasure>
			<rectangleMeasure>0</rectangleMeasure>
			<circleMeasure>0</circleMeasure>
			<centroidX>27</centroidX>
			<centroidY>47</centroidY>
		</spatialEntity>
		<spatialEntity spatialType="region" scaleAndSubsystem="Intracellular.APC">
			<clusteredness>1</clusteredness>
			<density>0.2344796124626609</density>
			<area>1</area>
			<perimeter>4</perimeter>
			<distanceFromOrigin>8.276472678623424</distanceFromOrigin>
			<angle>0</angle>
			<triangleMeasure>0</triangleMeasure>
			<rectangleMeasure>0</rectangleMeasure>
			<circleMeasure>0</circleMeasure>
			<centroidX>19</centroidX>
			<centroidY>30</centroidY>
		</spatialEntity>
		<numericStateVariable scaleAndSubsystem="Intracellular.APC">
			<name>avgClusterednessRegions</name>
			<value>0.05322462954123495</value>
		</numericStateVariable>
		<numericStateVariable scaleAndSubsystem="Intracellular.CDK1">
			<name>avgClusterednessRegions</name>
			<value>0.05322462954123495</value>
		</numericStateVariable>
		<numericStateVariable scaleAndSubsystem="Intracellular.Plk1">
			<name>avgClusterednessRegions</name>
			<value>0.05322462954123495</value>
		</numericStateVariable>
		<numericStateVariable scaleAndSubsystem="Cellular.Embryo">
			<name>avgClusterednessRegions</name>
			<value>0.05322462954123495</value>
		</numericStateVariable>
		<numericStateVariable scaleAndSubsystem="Intracellular.APC">
			<name>avgDensityRegions</name>
			<value>0.2344796124626609</value>
		</numericStateVariable>
		<numericStateVariable scaleAndSubsystem="Intracellular.CDK1">
			<name>avgDensityRegions</name>
			<value>0.3026061413334865</value>
		</numericStateVariable>
		<numericStateVariable scaleAndSubsystem="Intracellular.Plk1">
			<name>avgDensityRegions</name>
			<value>0.1365316054400276</value>
		</numericStateVariable>
		<numericStateVariable scaleAndSubsystem="Cellular.Embryo">
			<name>avgDensityRegions</name>
			<value>0.5</value>
		</numericStateVariable>
	</timepoint>
	<timepoint value="25">
		<spatialEntity spatialType="region" scaleAndSubsystem="Cellular.Embryo">
			<clusteredness>1</clusteredness>
			<density>0.5</density>
			<area>1</area>
			<perimeter>4</perimeter>
			<distanceFromOrigin>21.55226206225231</distanceFromOrigin>
			<angle>0</angle>
			<triangleMeasure>0</triangleMeasure>
			<rectangleMeasure>0</rectangleMeasure>
			<circleMeasure>0</circleMeasure>
			<centroidX>28</centroidX>
			<centroidY>48</centroidY>
		</spatialEntity>
		<spatialEntity spatialType="region" scaleAndSubsystem="Cellular.Embryo">
			<clusteredness>1</clusteredness>
			<density>0.5</density>
			<area>1</area>
			<perimeter>4</perimeter>
			<distanceFromOrigin>8.860022573334675</distanceFromOrigin>
			<angle>0</angle>
			<triangleMeasure>0</triangleMeasure>
			<rectangleMeasure>0</rectangleMeasure>
			<circleMeasure>0</circleMeasure>
			<centroidX>18</centroidX>
			<centroidY>29</centroidY>
		</spatialEntity>
		<spatialEntity spatialType="region" scaleAndSubsystem="Intracellular.CDK1">
			<clusteredness>1</clusteredness>
			<density>0.3238491282743566</density>
			<area>1</area>
			<perimeter>4</perimeter>
			<distanceFromOrigin>21.55226206225231</distanceFromOrigin>
			<angle>0</angle>
			<triangleMeasure>0</triangleMeasure>
			<rectangleMeasure>0</rectangleMeasure>
			<circleMeasure>0</circleMeasure>
			<centroidX>28</centroidX>
			<centroidY>48</centroidY>
		</spatialEntity>
		<spatialEntity spatialType="region" scaleAndSubsystem="Intracellular.CDK1">
			<clusteredness>1</clusteredness>
			<density>0.3238491282743566</density>
			<area>1</area>
			<perimeter>4</perimeter>
			<distanceFromOrigin>8.860022573334675</distanceFromOrigin>
			<angle>0</angle>
			<triangleMeasure>0</triangleMeasure>
			<rectangleMeasure>0</rectangleMeasure>
			<circleMeasure>0</circleMeasure>
			<centroidX>18</centroidX>
			<centroidY>29</centroidY>
		</spatialEntity>
		<spatialEntity spatialType="region" scaleAndSubsystem="Intracellular.Plk1">
			<clusteredness>1</clusteredness>
			<density>0.1215906105789484</density>
			<area>1</area>
			<perimeter>4</perimeter>
			<distanceFromOrigin>21.55226206225231</distanceFromOrigin>
			<angle>0</angle>
			<triangleMeasure>0</triangleMeasure>
			<rectangleMeasure>0</rectangleMeasure>
			<circleMeasure>0</circleMeasure>
			<centroidX>28</centroidX>
			<centroidY>48</centroidY>
		</spatialEntity>
		<spatialEntity spatialType="region" scaleAndSubsystem="Intracellular.Plk1">
			<clusteredness>1</clusteredness>
			<density>0.1215906105789484</density>
			<area>1</area>
			<perimeter>4</perimeter>
			<distanceFromOrigin>8.860022573334675</distanceFromOrigin>
			<angle>0</angle>
			<triangleMeasure>0</triangleMeasure>
			<rectangleMeasure>0</rectangleMeasure>
			<circleMeasure>0</circleMeasure>
			<centroidX>18</centroidX>
			<centroidY>29</centroidY>
		</spatialEntity>
		<spatialEntity spatialType="region" scaleAndSubsystem="Intracellular.APC">
			<clusteredness>1</clusteredness>
			<density>0.1919772279028799</density>
			<area>1</area>
			<perimeter>4</perimeter>
			<distanceFromOrigin>21.55226206225231</distanceFromOrigin>
			<angle>0</angle>
			<triangleMeasure>0</triangleMeasure>
			<rectangleMeasure>0</rectangleMeasure>
			<circleMeasure>0</circleMeasure>
			<centroidX>28</centroidX>
			<centroidY>48</centroidY>
		</spatialEntity>
		<spatialEntity spatialType="region" scaleAndSubsystem="Intracellular.APC">
			<clusteredness>1</clusteredness>
			<density>0.1919772279028799</density>
			<area>1</area>
			<perimeter>4</perimeter>
			<distanceFromOrigin>8.860022573334675</distanceFromOrigin>
			<angle>0</angle>
			<triangleMeasure>0</triangleMeasure>
			<rectangleMeasure>0</rectangleMeasure>
			<circleMeasure>0</circleMeasure>
			<centroidX>18</centroidX>
			<centroidY>29</centroidY>
		</spatialEntity>
		<numericStateVariable scaleAndSubsystem="Intracellular.APC">
			<name>avgClusterednessRegions</name>
			<value>0.04657464328326223</value>
		</numericStateVariable>
		<numericStateVariable scaleAndSubsystem="Intracellular.CDK1">
			<name>avgClusterednessRegions</name>
			<value>0.04657464328326223</value>
		</numericStateVariable>
		<numericStateVariable scaleAndSubsystem="Intracellular.Plk1">
			<name>avgClusterednessRegions</name>
			<value>0.04657464328326223</value>
		</numericStateVariable>
		<numericStateVariable scaleAndSubsystem="Cellular.Embryo">
			<name>avgClusterednessRegions</name>
			<value>0.04657464328326223</value>
		</numericStateVariable>
		<numericStateVariable scaleAndSubsystem="Intracellular.APC">
			<name>avgDensityRegions</name>
			<value>0.1919772279028799</value>
		</numericStateVariable>
		<numericStateVariable scaleAndSubsystem="Intracellular.CDK1">
			<name>avgDensityRegions</name>
			<value>0.3238491282743566</value>
		</numericStateVariable>
		<numericStateVariable scaleAndSubsystem="Intracellular.Plk1">
			<name>avgDensityRegions</name>
			<value>0.1215906105789484</value>
		</numericStateVariable>
		<numericStateVariable scaleAndSubsystem="Cellular.Embryo">
			<name>avgDensityRegions</name>
			<value>0.5</value>
		</numericStateVariable>
	</timepoint>
	<timepoint value="26">
		<spatialEntity spatialType="region" scaleAndSubsystem="Cellular.Embryo">
			<clusteredness>1</clusteredness>
			<density>0.5</density>
			<area>1</area>
			<perimeter>4</perimeter>
			<distanceFromOrigin>21.55226206225231</distanceFromOrigin>
			<angle>0</angle>
			<triangleMeasure>0</triangleMeasure>
			<rectangleMeasure>0</rectangleMeasure>
			<circleMeasure>0</circleMeasure>
			<centroidX>28</centroidX>
			<centroidY>48</centroidY>
		</spatialEntity>
		<spatialEntity spatialType="region" scaleAndSubsystem="Cellular.Embryo">
			<clusteredness>1</clusteredness>
			<density>0.5</density>
			<area>1</area>
			<perimeter>4</perimeter>
			<distanceFromOrigin>9.192388155425117</distanceFromOrigin>
			<angle>0</angle>
			<triangleMeasure>0</triangleMeasure>
			<rectangleMeasure>0</rectangleMeasure>
			<circleMeasure>0</circleMeasure>
			<centroidX>18</centroidX>
			<centroidY>30</centroidY>
		</spatialEntity>
		<spatialEntity spatialType="region" scaleAndSubsystem="Intracellular.CDK1">
			<clusteredness>1</clusteredness>
			<density>0.3450942993164062</density>
			<area>1</area>
			<perimeter>4</perimeter>
			<distanceFromOrigin>21.55226206225231</distanceFromOrigin>
			<angle>0</angle>
			<triangleMeasure>0</triangleMeasure>
			<rectangleMeasure>0</rectangleMeasure>
			<circleMeasure>0</circleMeasure>
			<centroidX>28</centroidX>
			<centroidY>48</centroidY>
		</spatialEntity>
		<spatialEntity spatialType="region" scaleAndSubsystem="Intracellular.CDK1">
			<clusteredness>1</clusteredness>
			<density>0.3450942993164062</density>
			<area>1</area>
			<perimeter>4</perimeter>
			<distanceFromOrigin>9.192388155425117</distanceFromOrigin>
			<angle>0</angle>
			<triangleMeasure>0</triangleMeasure>
			<rectangleMeasure>0</rectangleMeasure>
			<circleMeasure>0</circleMeasure>
			<centroidX>18</centroidX>
			<centroidY>30</centroidY>
		</spatialEntity>
		<spatialEntity spatialType="region" scaleAndSubsystem="Intracellular.Plk1">
			<clusteredness>1</clusteredness>
			<density>0.1160614163267846</density>
			<area>1</area>
			<perimeter>4</perimeter>
			<distanceFromOrigin>21.55226206225231</distanceFromOrigin>
			<angle>0</angle>
			<triangleMeasure>0</triangleMeasure>
			<rectangleMeasure>0</rectangleMeasure>
			<circleMeasure>0</circleMeasure>
			<centroidX>28</centroidX>
			<centroidY>48</centroidY>
		</spatialEntity>
		<spatialEntity spatialType="region" scaleAndSubsystem="Intracellular.Plk1">
			<clusteredness>1</clusteredness>
			<density>0.1160614163267846</density>
			<area>1</area>
			<perimeter>4</perimeter>
			<distanceFromOrigin>9.192388155425117</distanceFromOrigin>
			<angle>0</angle>
			<triangleMeasure>0</triangleMeasure>
			<rectangleMeasure>0</rectangleMeasure>
			<circleMeasure>0</circleMeasure>
			<centroidX>18</centroidX>
			<centroidY>30</centroidY>
		</spatialEntity>
		<spatialEntity spatialType="region" scaleAndSubsystem="Intracellular.APC">
			<clusteredness>1</clusteredness>
			<density>0.1571783327588848</density>
			<area>1</area>
			<perimeter>4</perimeter>
			<distanceFromOrigin>21.55226206225231</distanceFromOrigin>
			<angle>0</angle>
			<triangleMeasure>0</triangleMeasure>
			<rectangleMeasure>0</rectangleMeasure>
			<circleMeasure>0</circleMeasure>
			<centroidX>28</centroidX>
			<centroidY>48</centroidY>
		</spatialEntity>
		<spatialEntity spatialType="region" scaleAndSubsystem="Intracellular.APC">
			<clusteredness>1</clusteredness>
			<density>0.1571783327588848</density>
			<area>1</area>
			<perimeter>4</perimeter>
			<distanceFromOrigin>9.192388155425117</distanceFromOrigin>
			<angle>0</angle>
			<triangleMeasure>0</triangleMeasure>
			<rectangleMeasure>0</rectangleMeasure>
			<circleMeasure>0</circleMeasure>
			<centroidX>18</centroidX>
			<centroidY>30</centroidY>
		</spatialEntity>
		<numericStateVariable scaleAndSubsystem="Intracellular.APC">
			<name>avgClusterednessRegions</name>
			<value>0.04856429311786321</value>
		</numericStateVariable>
		<numericStateVariable scaleAndSubsystem="Intracellular.CDK1">
			<name>avgClusterednessRegions</name>
			<value>0.04856429311786321</value>
		</numericStateVariable>
		<numericStateVariable scaleAndSubsystem="Intracellular.Plk1">
			<name>avgClusterednessRegions</name>
			<value>0.04856429311786321</value>
		</numericStateVariable>
		<numericStateVariable scaleAndSubsystem="Cellular.Embryo">
			<name>avgClusterednessRegions</name>
			<value>0.04856429311786321</value>
		</numericStateVariable>
		<numericStateVariable scaleAndSubsystem="Intracellular.APC">
			<name>avgDensityRegions</name>
			<value>0.1571783327588848</value>
		</numericStateVariable>
		<numericStateVariable scaleAndSubsystem="Intracellular.CDK1">
			<name>avgDensityRegions</name>
			<value>0.3450942993164062</value>
		</numericStateVariable>
		<numericStateVariable scaleAndSubsystem="Intracellular.Plk1">
			<name>avgDensityRegions</name>
			<value>0.1160614163267846</value>
		</numericStateVariable>
		<numericStateVariable scaleAndSubsystem="Cellular.Embryo">
			<name>avgDensityRegions</name>
			<value>0.5</value>
		</numericStateVariable>
	</timepoint>
	<timepoint value="27">
		<spatialEntity spatialType="region" scaleAndSubsystem="Cellular.Embryo">
			<clusteredness>1</clusteredness>
			<density>0.5</density>
			<area>1</area>
			<perimeter>4</perimeter>
			<distanceFromOrigin>20.55480479109447</distanceFromOrigin>
			<angle>0</angle>
			<triangleMeasure>0</triangleMeasure>
			<rectangleMeasure>0</rectangleMeasure>
			<circleMeasure>0</circleMeasure>
			<centroidX>28</centroidX>
			<centroidY>47</centroidY>
		</spatialEntity>
		<spatialEntity spatialType="region" scaleAndSubsystem="Cellular.Embryo">
			<clusteredness>1</clusteredness>
			<density>0.5</density>
			<area>1</area>
			<perimeter>4</perimeter>
			<distanceFromOrigin>9.192388155425117</distanceFromOrigin>
			<angle>0</angle>
			<triangleMeasure>0</triangleMeasure>
			<rectangleMeasure>0</rectangleMeasure>
			<circleMeasure>0</circleMeasure>
			<centroidX>18</centroidX>
			<centroidY>30</centroidY>
		</spatialEntity>
		<spatialEntity spatialType="region" scaleAndSubsystem="Intracellular.CDK1">
			<clusteredness>1</clusteredness>
			<density>0.3663394105200674</density>
			<area>1</area>
			<perimeter>4</perimeter>
			<distanceFromOrigin>20.55480479109447</distanceFromOrigin>
			<angle>0</angle>
			<triangleMeasure>0</triangleMeasure>
			<rectangleMeasure>0</rectangleMeasure>
			<circleMeasure>0</circleMeasure>
			<centroidX>28</centroidX>
			<centroidY>47</centroidY>
		</spatialEntity>
		<spatialEntity spatialType="region" scaleAndSubsystem="Intracellular.CDK1">
			<clusteredness>1</clusteredness>
			<density>0.3663394105200674</density>
			<area>1</area>
			<perimeter>4</perimeter>
			<distanceFromOrigin>9.192388155425117</distanceFromOrigin>
			<angle>0</angle>
			<triangleMeasure>0</triangleMeasure>
			<rectangleMeasure>0</rectangleMeasure>
			<circleMeasure>0</circleMeasure>
			<centroidX>18</centroidX>
			<centroidY>30</centroidY>
		</spatialEntity>
		<spatialEntity spatialType="region" scaleAndSubsystem="Intracellular.Plk1">
			<clusteredness>1</clusteredness>
			<density>0.121575299431296</density>
			<area>1</area>
			<perimeter>4</perimeter>
			<distanceFromOrigin>20.55480479109447</distanceFromOrigin>
			<angle>0</angle>
			<triangleMeasure>0</triangleMeasure>
			<rectangleMeasure>0</rectangleMeasure>
			<circleMeasure>0</circleMeasure>
			<centroidX>28</centroidX>
			<centroidY>47</centroidY>
		</spatialEntity>
		<spatialEntity spatialType="region" scaleAndSubsystem="Intracellular.Plk1">
			<clusteredness>1</clusteredness>
			<density>0.121575299431296</density>
			<area>1</area>
			<perimeter>4</perimeter>
			<distanceFromOrigin>9.192388155425117</distanceFromOrigin>
			<angle>0</angle>
			<triangleMeasure>0</triangleMeasure>
			<rectangleMeasure>0</rectangleMeasure>
			<circleMeasure>0</circleMeasure>
			<centroidX>18</centroidX>
			<centroidY>30</centroidY>
		</spatialEntity>
		<spatialEntity spatialType="region" scaleAndSubsystem="Intracellular.APC">
			<clusteredness>1</clusteredness>
			<density>0.1286873611749387</density>
			<area>1</area>
			<perimeter>4</perimeter>
			<distanceFromOrigin>20.55480479109447</distanceFromOrigin>
			<angle>0</angle>
			<triangleMeasure>0</triangleMeasure>
			<rectangleMeasure>0</rectangleMeasure>
			<circleMeasure>0</circleMeasure>
			<centroidX>28</centroidX>
			<centroidY>47</centroidY>
		</spatialEntity>
		<spatialEntity spatialType="region" scaleAndSubsystem="Intracellular.APC">
			<clusteredness>1</clusteredness>
			<density>0.1286873611749387</density>
			<area>1</area>
			<perimeter>4</perimeter>
			<distanceFromOrigin>9.192388155425117</distanceFromOrigin>
			<angle>0</angle>
			<triangleMeasure>0</triangleMeasure>
			<rectangleMeasure>0</rectangleMeasure>
			<circleMeasure>0</circleMeasure>
			<centroidX>18</centroidX>
			<centroidY>30</centroidY>
		</spatialEntity>
		<numericStateVariable scaleAndSubsystem="Intracellular.APC">
			<name>avgClusterednessRegions</name>
			<value>0.05070201265633938</value>
		</numericStateVariable>
		<numericStateVariable scaleAndSubsystem="Intracellular.CDK1">
			<name>avgClusterednessRegions</name>
			<value>0.05070201265633938</value>
		</numericStateVariable>
		<numericStateVariable scaleAndSubsystem="Intracellular.Plk1">
			<name>avgClusterednessRegions</name>
			<value>0.05070201265633938</value>
		</numericStateVariable>
		<numericStateVariable scaleAndSubsystem="Cellular.Embryo">
			<name>avgClusterednessRegions</name>
			<value>0.05070201265633938</value>
		</numericStateVariable>
		<numericStateVariable scaleAndSubsystem="Intracellular.APC">
			<name>avgDensityRegions</name>
			<value>0.1286873611749387</value>
		</numericStateVariable>
		<numericStateVariable scaleAndSubsystem="Intracellular.CDK1">
			<name>avgDensityRegions</name>
			<value>0.3663394105200674</value>
		</numericStateVariable>
		<numericStateVariable scaleAndSubsystem="Intracellular.Plk1">
			<name>avgDensityRegions</name>
			<value>0.121575299431296</value>
		</numericStateVariable>
		<numericStateVariable scaleAndSubsystem="Cellular.Embryo">
			<name>avgDensityRegions</name>
			<value>0.5</value>
		</numericStateVariable>
	</timepoint>
	<timepoint value="28">
		<spatialEntity spatialType="region" scaleAndSubsystem="Cellular.Embryo">
			<clusteredness>1</clusteredness>
			<density>0.5</density>
			<area>1</area>
			<perimeter>4</perimeter>
			<distanceFromOrigin>21.55226206225231</distanceFromOrigin>
			<angle>0</angle>
			<triangleMeasure>0</triangleMeasure>
			<rectangleMeasure>0</rectangleMeasure>
			<circleMeasure>0</circleMeasure>
			<centroidX>28</centroidX>
			<centroidY>48</centroidY>
		</spatialEntity>
		<spatialEntity spatialType="region" scaleAndSubsystem="Cellular.Embryo">
			<clusteredness>1</clusteredness>
			<density>0.5</density>
			<area>1</area>
			<perimeter>4</perimeter>
			<distanceFromOrigin>8.860022573334675</distanceFromOrigin>
			<angle>0</angle>
			<triangleMeasure>0</triangleMeasure>
			<rectangleMeasure>0</rectangleMeasure>
			<circleMeasure>0</circleMeasure>
			<centroidX>18</centroidX>
			<centroidY>29</centroidY>
		</spatialEntity>
		<spatialEntity spatialType="region" scaleAndSubsystem="Intracellular.CDK1">
			<clusteredness>1</clusteredness>
			<density>0.3875845815621171</density>
			<area>1</area>
			<perimeter>4</perimeter>
			<distanceFromOrigin>21.55226206225231</distanceFromOrigin>
			<angle>0</angle>
			<triangleMeasure>0</triangleMeasure>
			<rectangleMeasure>0</rectangleMeasure>
			<circleMeasure>0</circleMeasure>
			<centroidX>28</centroidX>
			<centroidY>48</centroidY>
		</spatialEntity>
		<spatialEntity spatialType="region" scaleAndSubsystem="Intracellular.CDK1">
			<clusteredness>1</clusteredness>
			<density>0.3875845815621171</density>
			<area>1</area>
			<perimeter>4</perimeter>
			<distanceFromOrigin>8.860022573334675</distanceFromOrigin>
			<angle>0</angle>
			<triangleMeasure>0</triangleMeasure>
			<rectangleMeasure>0</rectangleMeasure>
			<circleMeasure>0</circleMeasure>
			<centroidX>18</centroidX>
			<centroidY>29</centroidY>
		</spatialEntity>
		<spatialEntity spatialType="region" scaleAndSubsystem="Intracellular.Plk1">
			<clusteredness>1</clusteredness>
			<density>0.1403245664110371</density>
			<area>1</area>
			<perimeter>4</perimeter>
			<distanceFromOrigin>21.55226206225231</distanceFromOrigin>
			<angle>0</angle>
			<triangleMeasure>0</triangleMeasure>
			<rectangleMeasure>0</rectangleMeasure>
			<circleMeasure>0</circleMeasure>
			<centroidX>28</centroidX>
			<centroidY>48</centroidY>
		</spatialEntity>
		<spatialEntity spatialType="region" scaleAndSubsystem="Intracellular.Plk1">
			<clusteredness>1</clusteredness>
			<density>0.1403245664110371</density>
			<area>1</area>
			<perimeter>4</perimeter>
			<distanceFromOrigin>8.860022573334675</distanceFromOrigin>
			<angle>0</angle>
			<triangleMeasure>0</triangleMeasure>
			<rectangleMeasure>0</rectangleMeasure>
			<circleMeasure>0</circleMeasure>
			<centroidX>18</centroidX>
			<centroidY>29</centroidY>
		</spatialEntity>
		<spatialEntity spatialType="region" scaleAndSubsystem="Intracellular.APC">
			<clusteredness>1</clusteredness>
			<density>0.1053621254715265</density>
			<area>1</area>
			<perimeter>4</perimeter>
			<distanceFromOrigin>21.55226206225231</distanceFromOrigin>
			<angle>0</angle>
			<triangleMeasure>0</triangleMeasure>
			<rectangleMeasure>0</rectangleMeasure>
			<circleMeasure>0</circleMeasure>
			<centroidX>28</centroidX>
			<centroidY>48</centroidY>
		</spatialEntity>
		<spatialEntity spatialType="region" scaleAndSubsystem="Intracellular.APC">
			<clusteredness>1</clusteredness>
			<density>0.1053621254715265</density>
			<area>1</area>
			<perimeter>4</perimeter>
			<distanceFromOrigin>8.860022573334675</distanceFromOrigin>
			<angle>0</angle>
			<triangleMeasure>0</triangleMeasure>
			<rectangleMeasure>0</rectangleMeasure>
			<circleMeasure>0</circleMeasure>
			<centroidX>18</centroidX>
			<centroidY>29</centroidY>
		</spatialEntity>
		<numericStateVariable scaleAndSubsystem="Intracellular.APC">
			<name>avgClusterednessRegions</name>
			<value>0.04657464328326223</value>
		</numericStateVariable>
		<numericStateVariable scaleAndSubsystem="Intracellular.CDK1">
			<name>avgClusterednessRegions</name>
			<value>0.04657464328326223</value>
		</numericStateVariable>
		<numericStateVariable scaleAndSubsystem="Intracellular.Plk1">
			<name>avgClusterednessRegions</name>
			<value>0.04657464328326223</value>
		</numericStateVariable>
		<numericStateVariable scaleAndSubsystem="Cellular.Embryo">
			<name>avgClusterednessRegions</name>
			<value>0.04657464328326223</value>
		</numericStateVariable>
		<numericStateVariable scaleAndSubsystem="Intracellular.APC">
			<name>avgDensityRegions</name>
			<value>0.1053621254715265</value>
		</numericStateVariable>
		<numericStateVariable scaleAndSubsystem="Intracellular.CDK1">
			<name>avgDensityRegions</name>
			<value>0.3875845815621171</value>
		</numericStateVariable>
		<numericStateVariable scaleAndSubsystem="Intracellular.Plk1">
			<name>avgDensityRegions</name>
			<value>0.1403245664110371</value>
		</numericStateVariable>
		<numericStateVariable scaleAndSubsystem="Cellular.Embryo">
			<name>avgDensityRegions</name>
			<value>0.5</value>
		</numericStateVariable>
	</timepoint>
	<timepoint value="29">
		<spatialEntity spatialType="region" scaleAndSubsystem="Cellular.Embryo">
			<clusteredness>1</clusteredness>
			<density>0.5</density>
			<area>1</area>
			<perimeter>4</perimeter>
			<distanceFromOrigin>21.50581316760657</distanceFromOrigin>
			<angle>0</angle>
			<triangleMeasure>0</triangleMeasure>
			<rectangleMeasure>0</rectangleMeasure>
			<circleMeasure>0</circleMeasure>
			<centroidX>27</centroidX>
			<centroidY>48</centroidY>
		</spatialEntity>
		<spatialEntity spatialType="region" scaleAndSubsystem="Cellular.Embryo">
			<clusteredness>1</clusteredness>
			<density>0.5</density>
			<area>1</area>
			<perimeter>4</perimeter>
			<distanceFromOrigin>8.860022573334675</distanceFromOrigin>
			<angle>0</angle>
			<triangleMeasure>0</triangleMeasure>
			<rectangleMeasure>0</rectangleMeasure>
			<circleMeasure>0</circleMeasure>
			<centroidX>18</centroidX>
			<centroidY>29</centroidY>
		</spatialEntity>
		<spatialEntity spatialType="region" scaleAndSubsystem="Intracellular.CDK1">
			<clusteredness>1</clusteredness>
			<density>0.4088296927657782</density>
			<area>1</area>
			<perimeter>4</perimeter>
			<distanceFromOrigin>21.50581316760657</distanceFromOrigin>
			<angle>0</angle>
			<triangleMeasure>0</triangleMeasure>
			<rectangleMeasure>0</rectangleMeasure>
			<circleMeasure>0</circleMeasure>
			<centroidX>27</centroidX>
			<centroidY>48</centroidY>
		</spatialEntity>
		<spatialEntity spatialType="region" scaleAndSubsystem="Intracellular.CDK1">
			<clusteredness>1</clusteredness>
			<density>0.4088296927657782</density>
			<area>1</area>
			<perimeter>4</perimeter>
			<distanceFromOrigin>8.860022573334675</distanceFromOrigin>
			<angle>0</angle>
			<triangleMeasure>0</triangleMeasure>
			<rectangleMeasure>0</rectangleMeasure>
			<circleMeasure>0</circleMeasure>
			<centroidX>18</centroidX>
			<centroidY>29</centroidY>
		</spatialEntity>
		<spatialEntity spatialType="region" scaleAndSubsystem="Intracellular.Plk1">
			<clusteredness>1</clusteredness>
			<density>0.1746318742340686</density>
			<area>1</area>
			<perimeter>4</perimeter>
			<distanceFromOrigin>21.50581316760657</distanceFromOrigin>
			<angle>0</angle>
			<triangleMeasure>0</triangleMeasure>
			<rectangleMeasure>0</rectangleMeasure>
			<circleMeasure>0</circleMeasure>
			<centroidX>27</centroidX>
			<centroidY>48</centroidY>
		</spatialEntity>
		<spatialEntity spatialType="region" scaleAndSubsystem="Intracellular.Plk1">
			<clusteredness>1</clusteredness>
			<density>0.1746318742340686</density>
			<area>1</area>
			<perimeter>4</perimeter>
			<distanceFromOrigin>8.860022573334675</distanceFromOrigin>
			<angle>0</angle>
			<triangleMeasure>0</triangleMeasure>
			<rectangleMeasure>0</rectangleMeasure>
			<circleMeasure>0</circleMeasure>
			<centroidX>18</centroidX>
			<centroidY>29</centroidY>
		</spatialEntity>
		<spatialEntity spatialType="region" scaleAndSubsystem="Intracellular.APC">
			<clusteredness>1</clusteredness>
			<density>0.0862714879653033</density>
			<area>1</area>
			<perimeter>4</perimeter>
			<distanceFromOrigin>21.50581316760657</distanceFromOrigin>
			<angle>0</angle>
			<triangleMeasure>0</triangleMeasure>
			<rectangleMeasure>0</rectangleMeasure>
			<circleMeasure>0</circleMeasure>
			<centroidX>27</centroidX>
			<centroidY>48</centroidY>
		</spatialEntity>
		<spatialEntity spatialType="region" scaleAndSubsystem="Intracellular.APC">
			<clusteredness>1</clusteredness>
			<density>0.0862714879653033</density>
			<area>1</area>
			<perimeter>4</perimeter>
			<distanceFromOrigin>8.860022573334675</distanceFromOrigin>
			<angle>0</angle>
			<triangleMeasure>0</triangleMeasure>
			<rectangleMeasure>0</rectangleMeasure>
			<circleMeasure>0</circleMeasure>
			<centroidX>18</centroidX>
			<centroidY>29</centroidY>
		</spatialEntity>
		<numericStateVariable scaleAndSubsystem="Intracellular.APC">
			<name>avgClusterednessRegions</name>
			<value>0.04756514941544941</value>
		</numericStateVariable>
		<numericStateVariable scaleAndSubsystem="Intracellular.CDK1">
			<name>avgClusterednessRegions</name>
			<value>0.04756514941544941</value>
		</numericStateVariable>
		<numericStateVariable scaleAndSubsystem="Intracellular.Plk1">
			<name>avgClusterednessRegions</name>
			<value>0.04756514941544941</value>
		</numericStateVariable>
		<numericStateVariable scaleAndSubsystem="Cellular.Embryo">
			<name>avgClusterednessRegions</name>
			<value>0.04756514941544941</value>
		</numericStateVariable>
		<numericStateVariable scaleAndSubsystem="Intracellular.APC">
			<name>avgDensityRegions</name>
			<value>0.0862714879653033</value>
		</numericStateVariable>
		<numericStateVariable scaleAndSubsystem="Intracellular.CDK1">
			<name>avgDensityRegions</name>
			<value>0.4088296927657782</value>
		</numericStateVariable>
		<numericStateVariable scaleAndSubsystem="Intracellular.Plk1">
			<name>avgDensityRegions</name>
			<value>0.1746318742340686</value>
		</numericStateVariable>
		<numericStateVariable scaleAndSubsystem="Cellular.Embryo">
			<name>avgDensityRegions</name>
			<value>0.5</value>
		</numericStateVariable>
	</timepoint>
	<timepoint value="30">
		<spatialEntity spatialType="region" scaleAndSubsystem="Cellular.Embryo">
			<clusteredness>1</clusteredness>
			<density>0.5</density>
			<area>1</area>
			<perimeter>4</perimeter>
			<distanceFromOrigin>21.55226206225231</distanceFromOrigin>
			<angle>0</angle>
			<triangleMeasure>0</triangleMeasure>
			<rectangleMeasure>0</rectangleMeasure>
			<circleMeasure>0</circleMeasure>
			<centroidX>28</centroidX>
			<centroidY>48</centroidY>
		</spatialEntity>
		<spatialEntity spatialType="region" scaleAndSubsystem="Cellular.Embryo">
			<clusteredness>1</clusteredness>
			<density>0.5</density>
			<area>1</area>
			<perimeter>4</perimeter>
			<distanceFromOrigin>9.82344135219425</distanceFromOrigin>
			<angle>0</angle>
			<triangleMeasure>0</triangleMeasure>
			<rectangleMeasure>0</rectangleMeasure>
			<circleMeasure>0</circleMeasure>
			<centroidX>17</centroidX>
			<centroidY>29</centroidY>
		</spatialEntity>
		<spatialEntity spatialType="region" scaleAndSubsystem="Intracellular.CDK1">
			<clusteredness>1</clusteredness>
			<density>0.4300748039694393</density>
			<area>1</area>
			<perimeter>4</perimeter>
			<distanceFromOrigin>21.55226206225231</distanceFromOrigin>
			<angle>0</angle>
			<triangleMeasure>0</triangleMeasure>
			<rectangleMeasure>0</rectangleMeasure>
			<circleMeasure>0</circleMeasure>
			<centroidX>28</centroidX>
			<centroidY>48</centroidY>
		</spatialEntity>
		<spatialEntity spatialType="region" scaleAndSubsystem="Intracellular.CDK1">
			<clusteredness>1</clusteredness>
			<density>0.4300748039694393</density>
			<area>1</area>
			<perimeter>4</perimeter>
			<distanceFromOrigin>9.82344135219425</distanceFromOrigin>
			<angle>0</angle>
			<triangleMeasure>0</triangleMeasure>
			<rectangleMeasure>0</rectangleMeasure>
			<circleMeasure>0</circleMeasure>
			<centroidX>17</centroidX>
			<centroidY>29</centroidY>
		</spatialEntity>
		<spatialEntity spatialType="region" scaleAndSubsystem="Intracellular.Plk1">
			<clusteredness>1</clusteredness>
			<density>0.226186325970818</density>
			<area>1</area>
			<perimeter>4</perimeter>
			<distanceFromOrigin>21.55226206225231</distanceFromOrigin>
			<angle>0</angle>
			<triangleMeasure>0</triangleMeasure>
			<rectangleMeasure>0</rectangleMeasure>
			<circleMeasure>0</circleMeasure>
			<centroidX>28</centroidX>
			<centroidY>48</centroidY>
		</spatialEntity>
		<spatialEntity spatialType="region" scaleAndSubsystem="Intracellular.Plk1">
			<clusteredness>1</clusteredness>
			<density>0.226186325970818</density>
			<area>1</area>
			<perimeter>4</perimeter>
			<distanceFromOrigin>9.82344135219425</distanceFromOrigin>
			<angle>0</angle>
			<triangleMeasure>0</triangleMeasure>
			<rectangleMeasure>0</rectangleMeasure>
			<circleMeasure>0</circleMeasure>
			<centroidX>17</centroidX>
			<centroidY>29</centroidY>
		</spatialEntity>
		<spatialEntity spatialType="region" scaleAndSubsystem="Intracellular.APC">
			<clusteredness>1</clusteredness>
			<density>0.07069479998420267</density>
			<area>1</area>
			<perimeter>4</perimeter>
			<distanceFromOrigin>21.55226206225231</distanceFromOrigin>
			<angle>0</angle>
			<triangleMeasure>0</triangleMeasure>
			<rectangleMeasure>0</rectangleMeasure>
			<circleMeasure>0</circleMeasure>
			<centroidX>28</centroidX>
			<centroidY>48</centroidY>
		</spatialEntity>
		<spatialEntity spatialType="region" scaleAndSubsystem="Intracellular.APC">
			<clusteredness>1</clusteredness>
			<density>0.07069479998420267</density>
			<area>1</area>
			<perimeter>4</perimeter>
			<distanceFromOrigin>9.82344135219425</distanceFromOrigin>
			<angle>0</angle>
			<triangleMeasure>0</triangleMeasure>
			<rectangleMeasure>0</rectangleMeasure>
			<circleMeasure>0</circleMeasure>
			<centroidX>17</centroidX>
			<centroidY>29</centroidY>
		</spatialEntity>
		<numericStateVariable scaleAndSubsystem="Intracellular.APC">
			<name>avgClusterednessRegions</name>
			<value>0.04554875186742769</value>
		</numericStateVariable>
		<numericStateVariable scaleAndSubsystem="Intracellular.CDK1">
			<name>avgClusterednessRegions</name>
			<value>0.04554875186742769</value>
		</numericStateVariable>
		<numericStateVariable scaleAndSubsystem="Intracellular.Plk1">
			<name>avgClusterednessRegions</name>
			<value>0.04554875186742769</value>
		</numericStateVariable>
		<numericStateVariable scaleAndSubsystem="Cellular.Embryo">
			<name>avgClusterednessRegions</name>
			<value>0.04554875186742769</value>
		</numericStateVariable>
		<numericStateVariable scaleAndSubsystem="Intracellular.APC">
			<name>avgDensityRegions</name>
			<value>0.07069479998420267</value>
		</numericStateVariable>
		<numericStateVariable scaleAndSubsystem="Intracellular.CDK1">
			<name>avgDensityRegions</name>
			<value>0.4300748039694393</value>
		</numericStateVariable>
		<numericStateVariable scaleAndSubsystem="Intracellular.Plk1">
			<name>avgDensityRegions</name>
			<value>0.226186325970818</value>
		</numericStateVariable>
		<numericStateVariable scaleAndSubsystem="Cellular.Embryo">
			<name>avgDensityRegions</name>
			<value>0.5</value>
		</numericStateVariable>
	</timepoint>
	<timepoint value="31">
		<spatialEntity spatialType="region" scaleAndSubsystem="Cellular.Embryo">
			<clusteredness>1</clusteredness>
			<density>0.5</density>
			<area>1</area>
			<perimeter>4</perimeter>
			<distanceFromOrigin>21.55226206225231</distanceFromOrigin>
			<angle>0</angle>
			<triangleMeasure>0</triangleMeasure>
			<rectangleMeasure>0</rectangleMeasure>
			<circleMeasure>0</circleMeasure>
			<centroidX>28</centroidX>
			<centroidY>48</centroidY>
		</spatialEntity>
		<spatialEntity spatialType="region" scaleAndSubsystem="Cellular.Embryo">
			<clusteredness>1</clusteredness>
			<density>0.5</density>
			<area>1</area>
			<perimeter>4</perimeter>
			<distanceFromOrigin>9.82344135219425</distanceFromOrigin>
			<angle>0</angle>
			<triangleMeasure>0</triangleMeasure>
			<rectangleMeasure>0</rectangleMeasure>
			<circleMeasure>0</circleMeasure>
			<centroidX>17</centroidX>
			<centroidY>29</centroidY>
		</spatialEntity>
		<spatialEntity spatialType="region" scaleAndSubsystem="Intracellular.CDK1">
			<clusteredness>1</clusteredness>
			<density>0.451319975011489</density>
			<area>1</area>
			<perimeter>4</perimeter>
			<distanceFromOrigin>21.55226206225231</distanceFromOrigin>
			<angle>0</angle>
			<triangleMeasure>0</triangleMeasure>
			<rectangleMeasure>0</rectangleMeasure>
			<circleMeasure>0</circleMeasure>
			<centroidX>28</centroidX>
			<centroidY>48</centroidY>
		</spatialEntity>
		<spatialEntity spatialType="region" scaleAndSubsystem="Intracellular.CDK1">
			<clusteredness>1</clusteredness>
			<density>0.451319975011489</density>
			<area>1</area>
			<perimeter>4</perimeter>
			<distanceFromOrigin>9.82344135219425</distanceFromOrigin>
			<angle>0</angle>
			<triangleMeasure>0</triangleMeasure>
			<rectangleMeasure>0</rectangleMeasure>
			<circleMeasure>0</circleMeasure>
			<centroidX>17</centroidX>
			<centroidY>29</centroidY>
		</spatialEntity>
		<spatialEntity spatialType="region" scaleAndSubsystem="Intracellular.Plk1">
			<clusteredness>1</clusteredness>
			<density>0.2950217452703738</density>
			<area>1</area>
			<perimeter>4</perimeter>
			<distanceFromOrigin>21.55226206225231</distanceFromOrigin>
			<angle>0</angle>
			<triangleMeasure>0</triangleMeasure>
			<rectangleMeasure>0</rectangleMeasure>
			<circleMeasure>0</circleMeasure>
			<centroidX>28</centroidX>
			<centroidY>48</centroidY>
		</spatialEntity>
		<spatialEntity spatialType="region" scaleAndSubsystem="Intracellular.Plk1">
			<clusteredness>1</clusteredness>
			<density>0.2950217452703738</density>
			<area>1</area>
			<perimeter>4</perimeter>
			<distanceFromOrigin>9.82344135219425</distanceFromOrigin>
			<angle>0</angle>
			<triangleMeasure>0</triangleMeasure>
			<rectangleMeasure>0</rectangleMeasure>
			<circleMeasure>0</circleMeasure>
			<centroidX>17</centroidX>
			<centroidY>29</centroidY>
		</spatialEntity>
		<spatialEntity spatialType="region" scaleAndSubsystem="Intracellular.APC">
			<clusteredness>1</clusteredness>
			<density>0.05839889376771217</density>
			<area>1</area>
			<perimeter>4</perimeter>
			<distanceFromOrigin>21.55226206225231</distanceFromOrigin>
			<angle>0</angle>
			<triangleMeasure>0</triangleMeasure>
			<rectangleMeasure>0</rectangleMeasure>
			<circleMeasure>0</circleMeasure>
			<centroidX>28</centroidX>
			<centroidY>48</centroidY>
		</spatialEntity>
		<spatialEntity spatialType="region" scaleAndSubsystem="Intracellular.APC">
			<clusteredness>1</clusteredness>
			<density>0.05839889376771217</density>
			<area>1</area>
			<perimeter>4</perimeter>
			<distanceFromOrigin>9.82344135219425</distanceFromOrigin>
			<angle>0</angle>
			<triangleMeasure>0</triangleMeasure>
			<rectangleMeasure>0</rectangleMeasure>
			<circleMeasure>0</circleMeasure>
			<centroidX>17</centroidX>
			<centroidY>29</centroidY>
		</spatialEntity>
		<numericStateVariable scaleAndSubsystem="Intracellular.APC">
			<name>avgClusterednessRegions</name>
			<value>0.04554875186742769</value>
		</numericStateVariable>
		<numericStateVariable scaleAndSubsystem="Intracellular.CDK1">
			<name>avgClusterednessRegions</name>
			<value>0.04554875186742769</value>
		</numericStateVariable>
		<numericStateVariable scaleAndSubsystem="Intracellular.Plk1">
			<name>avgClusterednessRegions</name>
			<value>0.04554875186742769</value>
		</numericStateVariable>
		<numericStateVariable scaleAndSubsystem="Cellular.Embryo">
			<name>avgClusterednessRegions</name>
			<value>0.04554875186742769</value>
		</numericStateVariable>
		<numericStateVariable scaleAndSubsystem="Intracellular.APC">
			<name>avgDensityRegions</name>
			<value>0.05839889376771217</value>
		</numericStateVariable>
		<numericStateVariable scaleAndSubsystem="Intracellular.CDK1">
			<name>avgDensityRegions</name>
			<value>0.451319975011489</value>
		</numericStateVariable>
		<numericStateVariable scaleAndSubsystem="Intracellular.Plk1">
			<name>avgDensityRegions</name>
			<value>0.2950217452703738</value>
		</numericStateVariable>
		<numericStateVariable scaleAndSubsystem="Cellular.Embryo">
			<name>avgDensityRegions</name>
			<value>0.5</value>
		</numericStateVariable>
	</timepoint>
	<timepoint value="32">
		<spatialEntity spatialType="region" scaleAndSubsystem="Cellular.Embryo">
			<clusteredness>1</clusteredness>
			<density>0.5</density>
			<area>1</area>
			<perimeter>4</perimeter>
			<distanceFromOrigin>21.55226206225231</distanceFromOrigin>
			<angle>0</angle>
			<triangleMeasure>0</triangleMeasure>
			<rectangleMeasure>0</rectangleMeasure>
			<circleMeasure>0</circleMeasure>
			<centroidX>28</centroidX>
			<centroidY>48</centroidY>
		</spatialEntity>
		<spatialEntity spatialType="region" scaleAndSubsystem="Cellular.Embryo">
			<clusteredness>1</clusteredness>
			<density>0.5</density>
			<area>1</area>
			<perimeter>4</perimeter>
			<distanceFromOrigin>9.82344135219425</distanceFromOrigin>
			<angle>0</angle>
			<triangleMeasure>0</triangleMeasure>
			<rectangleMeasure>0</rectangleMeasure>
			<circleMeasure>0</circleMeasure>
			<centroidX>17</centroidX>
			<centroidY>29</centroidY>
		</spatialEntity>
		<spatialEntity spatialType="region" scaleAndSubsystem="Intracellular.CDK1">
			<clusteredness>1</clusteredness>
			<density>0.4725650862151501</density>
			<area>1</area>
			<perimeter>4</perimeter>
			<distanceFromOrigin>21.55226206225231</distanceFromOrigin>
			<angle>0</angle>
			<triangleMeasure>0</triangleMeasure>
			<rectangleMeasure>0</rectangleMeasure>
			<circleMeasure>0</circleMeasure>
			<centroidX>28</centroidX>
			<centroidY>48</centroidY>
		</spatialEntity>
		<spatialEntity spatialType="region" scaleAndSubsystem="Intracellular.CDK1">
			<clusteredness>1</clusteredness>
			<density>0.4725650862151501</density>
			<area>1</area>
			<perimeter>4</perimeter>
			<distanceFromOrigin>9.82344135219425</distanceFromOrigin>
			<angle>0</angle>
			<triangleMeasure>0</triangleMeasure>
			<rectangleMeasure>0</rectangleMeasure>
			<circleMeasure>0</circleMeasure>
			<centroidX>17</centroidX>
			<centroidY>29</centroidY>
		</spatialEntity>
		<spatialEntity spatialType="region" scaleAndSubsystem="Intracellular.Plk1">
			<clusteredness>1</clusteredness>
			<density>0.3786131316540288</density>
			<area>1</area>
			<perimeter>4</perimeter>
			<distanceFromOrigin>21.55226206225231</distanceFromOrigin>
			<angle>0</angle>
			<triangleMeasure>0</triangleMeasure>
			<rectangleMeasure>0</rectangleMeasure>
			<circleMeasure>0</circleMeasure>
			<centroidX>28</centroidX>
			<centroidY>48</centroidY>
		</spatialEntity>
		<spatialEntity spatialType="region" scaleAndSubsystem="Intracellular.Plk1">
			<clusteredness>1</clusteredness>
			<density>0.3786131316540288</density>
			<area>1</area>
			<perimeter>4</perimeter>
			<distanceFromOrigin>9.82344135219425</distanceFromOrigin>
			<angle>0</angle>
			<triangleMeasure>0</triangleMeasure>
			<rectangleMeasure>0</rectangleMeasure>
			<circleMeasure>0</circleMeasure>
			<centroidX>17</centroidX>
			<centroidY>29</centroidY>
		</spatialEntity>
		<spatialEntity spatialType="region" scaleAndSubsystem="Intracellular.APC">
			<clusteredness>1</clusteredness>
			<density>0.05184088688270719</density>
			<area>1</area>
			<perimeter>4</perimeter>
			<distanceFromOrigin>21.55226206225231</distanceFromOrigin>
			<angle>0</angle>
			<triangleMeasure>0</triangleMeasure>
			<rectangleMeasure>0</rectangleMeasure>
			<circleMeasure>0</circleMeasure>
			<centroidX>28</centroidX>
			<centroidY>48</centroidY>
		</spatialEntity>
		<spatialEntity spatialType="region" scaleAndSubsystem="Intracellular.APC">
			<clusteredness>1</clusteredness>
			<density>0.05184088688270719</density>
			<area>1</area>
			<perimeter>4</perimeter>
			<distanceFromOrigin>9.82344135219425</distanceFromOrigin>
			<angle>0</angle>
			<triangleMeasure>0</triangleMeasure>
			<rectangleMeasure>0</rectangleMeasure>
			<circleMeasure>0</circleMeasure>
			<centroidX>17</centroidX>
			<centroidY>29</centroidY>
		</spatialEntity>
		<numericStateVariable scaleAndSubsystem="Intracellular.APC">
			<name>avgClusterednessRegions</name>
			<value>0.04554875186742769</value>
		</numericStateVariable>
		<numericStateVariable scaleAndSubsystem="Intracellular.CDK1">
			<name>avgClusterednessRegions</name>
			<value>0.04554875186742769</value>
		</numericStateVariable>
		<numericStateVariable scaleAndSubsystem="Intracellular.Plk1">
			<name>avgClusterednessRegions</name>
			<value>0.04554875186742769</value>
		</numericStateVariable>
		<numericStateVariable scaleAndSubsystem="Cellular.Embryo">
			<name>avgClusterednessRegions</name>
			<value>0.04554875186742769</value>
		</numericStateVariable>
		<numericStateVariable scaleAndSubsystem="Intracellular.APC">
			<name>avgDensityRegions</name>
			<value>0.05184088688270719</value>
		</numericStateVariable>
		<numericStateVariable scaleAndSubsystem="Intracellular.CDK1">
			<name>avgDensityRegions</name>
			<value>0.4725650862151501</value>
		</numericStateVariable>
		<numericStateVariable scaleAndSubsystem="Intracellular.Plk1">
			<name>avgDensityRegions</name>
			<value>0.3786131316540288</value>
		</numericStateVariable>
		<numericStateVariable scaleAndSubsystem="Cellular.Embryo">
			<name>avgDensityRegions</name>
			<value>0.5</value>
		</numericStateVariable>
	</timepoint>
	<timepoint value="33">
		<spatialEntity spatialType="region" scaleAndSubsystem="Cellular.Embryo">
			<clusteredness>1</clusteredness>
			<density>0.5</density>
			<area>1</area>
			<perimeter>4</perimeter>
			<distanceFromOrigin>21.55226206225231</distanceFromOrigin>
			<angle>0</angle>
			<triangleMeasure>0</triangleMeasure>
			<rectangleMeasure>0</rectangleMeasure>
			<circleMeasure>0</circleMeasure>
			<centroidX>28</centroidX>
			<centroidY>48</centroidY>
		</spatialEntity>
		<spatialEntity spatialType="region" scaleAndSubsystem="Cellular.Embryo">
			<clusteredness>1</clusteredness>
			<density>0.5</density>
			<area>1</area>
			<perimeter>4</perimeter>
			<distanceFromOrigin>9.82344135219425</distanceFromOrigin>
			<angle>0</angle>
			<triangleMeasure>0</triangleMeasure>
			<rectangleMeasure>0</rectangleMeasure>
			<circleMeasure>0</circleMeasure>
			<centroidX>17</centroidX>
			<centroidY>29</centroidY>
		</spatialEntity>
		<spatialEntity spatialType="region" scaleAndSubsystem="Intracellular.CDK1">
			<clusteredness>1</clusteredness>
			<density>0.4938102273380055</density>
			<area>1</area>
			<perimeter>4</perimeter>
			<distanceFromOrigin>21.55226206225231</distanceFromOrigin>
			<angle>0</angle>
			<triangleMeasure>0</triangleMeasure>
			<rectangleMeasure>0</rectangleMeasure>
			<circleMeasure>0</circleMeasure>
			<centroidX>28</centroidX>
			<centroidY>48</centroidY>
		</spatialEntity>
		<spatialEntity spatialType="region" scaleAndSubsystem="Intracellular.CDK1">
			<clusteredness>1</clusteredness>
			<density>0.4938102273380055</density>
			<area>1</area>
			<perimeter>4</perimeter>
			<distanceFromOrigin>9.82344135219425</distanceFromOrigin>
			<angle>0</angle>
			<triangleMeasure>0</triangleMeasure>
			<rectangleMeasure>0</rectangleMeasure>
			<circleMeasure>0</circleMeasure>
			<centroidX>17</centroidX>
			<centroidY>29</centroidY>
		</spatialEntity>
		<spatialEntity spatialType="region" scaleAndSubsystem="Intracellular.Plk1">
			<clusteredness>1</clusteredness>
			<density>0.4716693055395986</density>
			<area>1</area>
			<perimeter>4</perimeter>
			<distanceFromOrigin>21.55226206225231</distanceFromOrigin>
			<angle>0</angle>
			<triangleMeasure>0</triangleMeasure>
			<rectangleMeasure>0</rectangleMeasure>
			<circleMeasure>0</circleMeasure>
			<centroidX>28</centroidX>
			<centroidY>48</centroidY>
		</spatialEntity>
		<spatialEntity spatialType="region" scaleAndSubsystem="Intracellular.Plk1">
			<clusteredness>1</clusteredness>
			<density>0.4716693055395986</density>
			<area>1</area>
			<perimeter>4</perimeter>
			<distanceFromOrigin>9.82344135219425</distanceFromOrigin>
			<angle>0</angle>
			<triangleMeasure>0</triangleMeasure>
			<rectangleMeasure>0</rectangleMeasure>
			<circleMeasure>0</circleMeasure>
			<centroidX>17</centroidX>
			<centroidY>29</centroidY>
		</spatialEntity>
		<spatialEntity spatialType="region" scaleAndSubsystem="Intracellular.APC">
			<clusteredness>1</clusteredness>
			<density>0.06715474596210555</density>
			<area>1</area>
			<perimeter>4</perimeter>
			<distanceFromOrigin>21.55226206225231</distanceFromOrigin>
			<angle>0</angle>
			<triangleMeasure>0</triangleMeasure>
			<rectangleMeasure>0</rectangleMeasure>
			<circleMeasure>0</circleMeasure>
			<centroidX>28</centroidX>
			<centroidY>48</centroidY>
		</spatialEntity>
		<spatialEntity spatialType="region" scaleAndSubsystem="Intracellular.APC">
			<clusteredness>1</clusteredness>
			<density>0.06715474596210555</density>
			<area>1</area>
			<perimeter>4</perimeter>
			<distanceFromOrigin>9.82344135219425</distanceFromOrigin>
			<angle>0</angle>
			<triangleMeasure>0</triangleMeasure>
			<rectangleMeasure>0</rectangleMeasure>
			<circleMeasure>0</circleMeasure>
			<centroidX>17</centroidX>
			<centroidY>29</centroidY>
		</spatialEntity>
		<numericStateVariable scaleAndSubsystem="Intracellular.APC">
			<name>avgClusterednessRegions</name>
			<value>0.04554875186742769</value>
		</numericStateVariable>
		<numericStateVariable scaleAndSubsystem="Intracellular.CDK1">
			<name>avgClusterednessRegions</name>
			<value>0.04554875186742769</value>
		</numericStateVariable>
		<numericStateVariable scaleAndSubsystem="Intracellular.Plk1">
			<name>avgClusterednessRegions</name>
			<value>0.04554875186742769</value>
		</numericStateVariable>
		<numericStateVariable scaleAndSubsystem="Cellular.Embryo">
			<name>avgClusterednessRegions</name>
			<value>0.04554875186742769</value>
		</numericStateVariable>
		<numericStateVariable scaleAndSubsystem="Intracellular.APC">
			<name>avgDensityRegions</name>
			<value>0.06715474596210555</value>
		</numericStateVariable>
		<numericStateVariable scaleAndSubsystem="Intracellular.CDK1">
			<name>avgDensityRegions</name>
			<value>0.4938102273380055</value>
		</numericStateVariable>
		<numericStateVariable scaleAndSubsystem="Intracellular.Plk1">
			<name>avgDensityRegions</name>
			<value>0.4716693055395986</value>
		</numericStateVariable>
		<numericStateVariable scaleAndSubsystem="Cellular.Embryo">
			<name>avgDensityRegions</name>
			<value>0.5</value>
		</numericStateVariable>
	</timepoint>
	<timepoint value="34">
		<spatialEntity spatialType="region" scaleAndSubsystem="Cellular.Embryo">
			<clusteredness>1</clusteredness>
			<density>0.5</density>
			<area>1</area>
			<perimeter>4</perimeter>
			<distanceFromOrigin>21.64486082191336</distanceFromOrigin>
			<angle>0</angle>
			<triangleMeasure>0</triangleMeasure>
			<rectangleMeasure>0</rectangleMeasure>
			<circleMeasure>0</circleMeasure>
			<centroidX>29</centroidX>
			<centroidY>48</centroidY>
		</spatialEntity>
		<spatialEntity spatialType="region" scaleAndSubsystem="Cellular.Embryo">
			<clusteredness>1</clusteredness>
			<density>0.5</density>
			<area>1</area>
			<perimeter>4</perimeter>
			<distanceFromOrigin>10.79351657246145</distanceFromOrigin>
			<angle>0</angle>
			<triangleMeasure>0</triangleMeasure>
			<rectangleMeasure>0</rectangleMeasure>
			<circleMeasure>0</circleMeasure>
			<centroidX>16</centroidX>
			<centroidY>29</centroidY>
		</spatialEntity>
		<spatialEntity spatialType="region" scaleAndSubsystem="Intracellular.CDK1">
			<clusteredness>1</clusteredness>
			<density>0.5150553385416666</density>
			<area>1</area>
			<perimeter>4</perimeter>
			<distanceFromOrigin>21.64486082191336</distanceFromOrigin>
			<angle>0</angle>
			<triangleMeasure>0</triangleMeasure>
			<rectangleMeasure>0</rectangleMeasure>
			<circleMeasure>0</circleMeasure>
			<centroidX>29</centroidX>
			<centroidY>48</centroidY>
		</spatialEntity>
		<spatialEntity spatialType="region" scaleAndSubsystem="Intracellular.CDK1">
			<clusteredness>1</clusteredness>
			<density>0.5150553385416666</density>
			<area>1</area>
			<perimeter>4</perimeter>
			<distanceFromOrigin>10.79351657246145</distanceFromOrigin>
			<angle>0</angle>
			<triangleMeasure>0</triangleMeasure>
			<rectangleMeasure>0</rectangleMeasure>
			<circleMeasure>0</circleMeasure>
			<centroidX>16</centroidX>
			<centroidY>29</centroidY>
		</spatialEntity>
		<spatialEntity spatialType="region" scaleAndSubsystem="Intracellular.Plk1">
			<clusteredness>1</clusteredness>
			<density>0.5670202517041973</density>
			<area>1</area>
			<perimeter>4</perimeter>
			<distanceFromOrigin>21.64486082191336</distanceFromOrigin>
			<angle>0</angle>
			<triangleMeasure>0</triangleMeasure>
			<rectangleMeasure>0</rectangleMeasure>
			<circleMeasure>0</circleMeasure>
			<centroidX>29</centroidX>
			<centroidY>48</centroidY>
		</spatialEntity>
		<spatialEntity spatialType="region" scaleAndSubsystem="Intracellular.Plk1">
			<clusteredness>1</clusteredness>
			<density>0.5670202517041973</density>
			<area>1</area>
			<perimeter>4</perimeter>
			<distanceFromOrigin>10.79351657246145</distanceFromOrigin>
			<angle>0</angle>
			<triangleMeasure>0</triangleMeasure>
			<rectangleMeasure>0</rectangleMeasure>
			<circleMeasure>0</circleMeasure>
			<centroidX>16</centroidX>
			<centroidY>29</centroidY>
		</spatialEntity>
		<spatialEntity spatialType="region" scaleAndSubsystem="Intracellular.APC">
			<clusteredness>1</clusteredness>
			<density>0.1588032741172641</density>
			<area>1</area>
			<perimeter>4</perimeter>
			<distanceFromOrigin>21.64486082191336</distanceFromOrigin>
			<angle>0</angle>
			<triangleMeasure>0</triangleMeasure>
			<rectangleMeasure>0</rectangleMeasure>
			<circleMeasure>0</circleMeasure>
			<centroidX>29</centroidX>
			<centroidY>48</centroidY>
		</spatialEntity>
		<spatialEntity spatialType="region" scaleAndSubsystem="Intracellular.APC">
			<clusteredness>1</clusteredness>
			<density>0.1588032741172641</density>
			<area>1</area>
			<perimeter>4</perimeter>
			<distanceFromOrigin>10.79351657246145</distanceFromOrigin>
			<angle>0</angle>
			<triangleMeasure>0</triangleMeasure>
			<rectangleMeasure>0</rectangleMeasure>
			<circleMeasure>0</circleMeasure>
			<centroidX>16</centroidX>
			<centroidY>29</centroidY>
		</spatialEntity>
		<numericStateVariable scaleAndSubsystem="Intracellular.APC">
			<name>avgClusterednessRegions</name>
			<value>0.04343722427630694</value>
		</numericStateVariable>
		<numericStateVariable scaleAndSubsystem="Intracellular.CDK1">
			<name>avgClusterednessRegions</name>
			<value>0.04343722427630694</value>
		</numericStateVariable>
		<numericStateVariable scaleAndSubsystem="Intracellular.Plk1">
			<name>avgClusterednessRegions</name>
			<value>0.04343722427630694</value>
		</numericStateVariable>
		<numericStateVariable scaleAndSubsystem="Cellular.Embryo">
			<name>avgClusterednessRegions</name>
			<value>0.04343722427630694</value>
		</numericStateVariable>
		<numericStateVariable scaleAndSubsystem="Intracellular.APC">
			<name>avgDensityRegions</name>
			<value>0.1588032741172641</value>
		</numericStateVariable>
		<numericStateVariable scaleAndSubsystem="Intracellular.CDK1">
			<name>avgDensityRegions</name>
			<value>0.5150553385416666</value>
		</numericStateVariable>
		<numericStateVariable scaleAndSubsystem="Intracellular.Plk1">
			<name>avgDensityRegions</name>
			<value>0.5670202517041973</value>
		</numericStateVariable>
		<numericStateVariable scaleAndSubsystem="Cellular.Embryo">
			<name>avgDensityRegions</name>
			<value>0.5</value>
		</numericStateVariable>
	</timepoint>
	<timepoint value="35">
		<spatialEntity spatialType="region" scaleAndSubsystem="Cellular.Embryo">
			<clusteredness>1</clusteredness>
			<density>0.5</density>
			<area>1</area>
			<perimeter>4</perimeter>
			<distanceFromOrigin>14.9833240637717</distanceFromOrigin>
			<angle>0</angle>
			<triangleMeasure>0</triangleMeasure>
			<rectangleMeasure>0</rectangleMeasure>
			<circleMeasure>0</circleMeasure>
			<centroidX>20</centroidX>
			<centroidY>40</centroidY>
		</spatialEntity>
		<spatialEntity spatialType="region" scaleAndSubsystem="Cellular.Embryo">
			<clusteredness>1</clusteredness>
			<density>0.5</density>
			<area>1</area>
			<perimeter>4</perimeter>
			<distanceFromOrigin>13.28533025558642</distanceFromOrigin>
			<angle>0</angle>
			<triangleMeasure>0</triangleMeasure>
			<rectangleMeasure>0</rectangleMeasure>
			<circleMeasure>0</circleMeasure>
			<centroidX>22</centroidX>
			<centroidY>39</centroidY>
		</spatialEntity>
		<spatialEntity spatialType="region" scaleAndSubsystem="Cellular.Embryo">
			<clusteredness>1</clusteredness>
			<density>0.5</density>
			<area>1</area>
			<perimeter>4</perimeter>
			<distanceFromOrigin>14.23024947075771</distanceFromOrigin>
			<angle>0</angle>
			<triangleMeasure>0</triangleMeasure>
			<rectangleMeasure>0</rectangleMeasure>
			<circleMeasure>0</circleMeasure>
			<centroidX>13</centroidX>
			<centroidY>22</centroidY>
		</spatialEntity>
		<spatialEntity spatialType="region" scaleAndSubsystem="Cellular.Embryo">
			<clusteredness>1</clusteredness>
			<density>0.5</density>
			<area>1</area>
			<perimeter>4</perimeter>
			<distanceFromOrigin>24.9899979991996</distanceFromOrigin>
			<angle>0</angle>
			<triangleMeasure>0</triangleMeasure>
			<rectangleMeasure>0</rectangleMeasure>
			<circleMeasure>0</circleMeasure>
			<centroidX>35</centroidX>
			<centroidY>3</centroidY>
		</spatialEntity>
		<spatialEntity spatialType="region" scaleAndSubsystem="Intracellular.CDK1">
			<clusteredness>1</clusteredness>
			<density>0.5362335803462009</density>
			<area>1</area>
			<perimeter>4</perimeter>
			<distanceFromOrigin>14.9833240637717</distanceFromOrigin>
			<angle>0</angle>
			<triangleMeasure>0</triangleMeasure>
			<rectangleMeasure>0</rectangleMeasure>
			<circleMeasure>0</circleMeasure>
			<centroidX>20</centroidX>
			<centroidY>40</centroidY>
		</spatialEntity>
		<spatialEntity spatialType="region" scaleAndSubsystem="Intracellular.CDK1">
			<clusteredness>1</clusteredness>
			<density>0.5362335803462009</density>
			<area>1</area>
			<perimeter>4</perimeter>
			<distanceFromOrigin>13.28533025558642</distanceFromOrigin>
			<angle>0</angle>
			<triangleMeasure>0</triangleMeasure>
			<rectangleMeasure>0</rectangleMeasure>
			<circleMeasure>0</circleMeasure>
			<centroidX>22</centroidX>
			<centroidY>39</centroidY>
		</spatialEntity>
		<spatialEntity spatialType="region" scaleAndSubsystem="Intracellular.CDK1">
			<clusteredness>1</clusteredness>
			<density>0.5362335803462009</density>
			<area>1</area>
			<perimeter>4</perimeter>
			<distanceFromOrigin>14.23024947075771</distanceFromOrigin>
			<angle>0</angle>
			<triangleMeasure>0</triangleMeasure>
			<rectangleMeasure>0</rectangleMeasure>
			<circleMeasure>0</circleMeasure>
			<centroidX>13</centroidX>
			<centroidY>22</centroidY>
		</spatialEntity>
		<spatialEntity spatialType="region" scaleAndSubsystem="Intracellular.CDK1">
			<clusteredness>1</clusteredness>
			<density>0.5362335803462009</density>
			<area>1</area>
			<perimeter>4</perimeter>
			<distanceFromOrigin>24.9899979991996</distanceFromOrigin>
			<angle>0</angle>
			<triangleMeasure>0</triangleMeasure>
			<rectangleMeasure>0</rectangleMeasure>
			<circleMeasure>0</circleMeasure>
			<centroidX>35</centroidX>
			<centroidY>3</centroidY>
		</spatialEntity>
		<spatialEntity spatialType="region" scaleAndSubsystem="Intracellular.Plk1">
			<clusteredness>1</clusteredness>
			<density>0.6573698754404106</density>
			<area>1</area>
			<perimeter>4</perimeter>
			<distanceFromOrigin>14.9833240637717</distanceFromOrigin>
			<angle>0</angle>
			<triangleMeasure>0</triangleMeasure>
			<rectangleMeasure>0</rectangleMeasure>
			<circleMeasure>0</circleMeasure>
			<centroidX>20</centroidX>
			<centroidY>40</centroidY>
		</spatialEntity>
		<spatialEntity spatialType="region" scaleAndSubsystem="Intracellular.Plk1">
			<clusteredness>1</clusteredness>
			<density>0.6573698754404106</density>
			<area>1</area>
			<perimeter>4</perimeter>
			<distanceFromOrigin>13.28533025558642</distanceFromOrigin>
			<angle>0</angle>
			<triangleMeasure>0</triangleMeasure>
			<rectangleMeasure>0</rectangleMeasure>
			<circleMeasure>0</circleMeasure>
			<centroidX>22</centroidX>
			<centroidY>39</centroidY>
		</spatialEntity>
		<spatialEntity spatialType="region" scaleAndSubsystem="Intracellular.Plk1">
			<clusteredness>1</clusteredness>
			<density>0.6573698754404106</density>
			<area>1</area>
			<perimeter>4</perimeter>
			<distanceFromOrigin>14.23024947075771</distanceFromOrigin>
			<angle>0</angle>
			<triangleMeasure>0</triangleMeasure>
			<rectangleMeasure>0</rectangleMeasure>
			<circleMeasure>0</circleMeasure>
			<centroidX>13</centroidX>
			<centroidY>22</centroidY>
		</spatialEntity>
		<spatialEntity spatialType="region" scaleAndSubsystem="Intracellular.Plk1">
			<clusteredness>1</clusteredness>
			<density>0.6573698754404106</density>
			<area>1</area>
			<perimeter>4</perimeter>
			<distanceFromOrigin>24.9899979991996</distanceFromOrigin>
			<angle>0</angle>
			<triangleMeasure>0</triangleMeasure>
			<rectangleMeasure>0</rectangleMeasure>
			<circleMeasure>0</circleMeasure>
			<centroidX>35</centroidX>
			<centroidY>3</centroidY>
		</spatialEntity>
		<spatialEntity spatialType="region" scaleAndSubsystem="Intracellular.APC">
			<clusteredness>1</clusteredness>
			<density>0.3879981845032935</density>
			<area>1</area>
			<perimeter>4</perimeter>
			<distanceFromOrigin>14.9833240637717</distanceFromOrigin>
			<angle>0</angle>
			<triangleMeasure>0</triangleMeasure>
			<rectangleMeasure>0</rectangleMeasure>
			<circleMeasure>0</circleMeasure>
			<centroidX>20</centroidX>
			<centroidY>40</centroidY>
		</spatialEntity>
		<spatialEntity spatialType="region" scaleAndSubsystem="Intracellular.APC">
			<clusteredness>1</clusteredness>
			<density>0.3879981845032935</density>
			<area>1</area>
			<perimeter>4</perimeter>
			<distanceFromOrigin>13.28533025558642</distanceFromOrigin>
			<angle>0</angle>
			<triangleMeasure>0</triangleMeasure>
			<rectangleMeasure>0</rectangleMeasure>
			<circleMeasure>0</circleMeasure>
			<centroidX>22</centroidX>
			<centroidY>39</centroidY>
		</spatialEntity>
		<spatialEntity spatialType="region" scaleAndSubsystem="Intracellular.APC">
			<clusteredness>1</clusteredness>
			<density>0.3879981845032935</density>
			<area>1</area>
			<perimeter>4</perimeter>
			<distanceFromOrigin>14.23024947075771</distanceFromOrigin>
			<angle>0</angle>
			<triangleMeasure>0</triangleMeasure>
			<rectangleMeasure>0</rectangleMeasure>
			<circleMeasure>0</circleMeasure>
			<centroidX>13</centroidX>
			<centroidY>22</centroidY>
		</spatialEntity>
		<spatialEntity spatialType="region" scaleAndSubsystem="Intracellular.APC">
			<clusteredness>1</clusteredness>
			<density>0.3879981845032935</density>
			<area>1</area>
			<perimeter>4</perimeter>
			<distanceFromOrigin>24.9899979991996</distanceFromOrigin>
			<angle>0</angle>
			<triangleMeasure>0</triangleMeasure>
			<rectangleMeasure>0</rectangleMeasure>
			<circleMeasure>0</circleMeasure>
			<centroidX>35</centroidX>
			<centroidY>3</centroidY>
		</spatialEntity>
		<numericStateVariable scaleAndSubsystem="Intracellular.APC">
			<name>avgClusterednessRegions</name>
			<value>0.04052581115083546</value>
		</numericStateVariable>
		<numericStateVariable scaleAndSubsystem="Intracellular.CDK1">
			<name>avgClusterednessRegions</name>
			<value>0.04052581115083546</value>
		</numericStateVariable>
		<numericStateVariable scaleAndSubsystem="Intracellular.Plk1">
			<name>avgClusterednessRegions</name>
			<value>0.04052581115083546</value>
		</numericStateVariable>
		<numericStateVariable scaleAndSubsystem="Cellular.Embryo">
			<name>avgClusterednessRegions</name>
			<value>0.04052581115083546</value>
		</numericStateVariable>
		<numericStateVariable scaleAndSubsystem="Intracellular.APC">
			<name>avgDensityRegions</name>
			<value>0.3879981845032935</value>
		</numericStateVariable>
		<numericStateVariable scaleAndSubsystem="Intracellular.CDK1">
			<name>avgDensityRegions</name>
			<value>0.5362335803462009</value>
		</numericStateVariable>
		<numericStateVariable scaleAndSubsystem="Intracellular.Plk1">
			<name>avgDensityRegions</name>
			<value>0.6573698754404106</value>
		</numericStateVariable>
		<numericStateVariable scaleAndSubsystem="Cellular.Embryo">
			<name>avgDensityRegions</name>
			<value>0.5</value>
		</numericStateVariable>
	</timepoint>
	<timepoint value="36">
		<spatialEntity spatialType="region" scaleAndSubsystem="Cellular.Embryo">
			<clusteredness>1</clusteredness>
			<density>0.5</density>
			<area>1</area>
			<perimeter>4</perimeter>
			<distanceFromOrigin>14.9833240637717</distanceFromOrigin>
			<angle>0</angle>
			<triangleMeasure>0</triangleMeasure>
			<rectangleMeasure>0</rectangleMeasure>
			<circleMeasure>0</circleMeasure>
			<centroidX>20</centroidX>
			<centroidY>40</centroidY>
		</spatialEntity>
		<spatialEntity spatialType="region" scaleAndSubsystem="Cellular.Embryo">
			<clusteredness>1</clusteredness>
			<density>0.5</density>
			<area>1</area>
			<perimeter>4</perimeter>
			<distanceFromOrigin>13.28533025558642</distanceFromOrigin>
			<angle>0</angle>
			<triangleMeasure>0</triangleMeasure>
			<rectangleMeasure>0</rectangleMeasure>
			<circleMeasure>0</circleMeasure>
			<centroidX>22</centroidX>
			<centroidY>39</centroidY>
		</spatialEntity>
		<spatialEntity spatialType="region" scaleAndSubsystem="Cellular.Embryo">
			<clusteredness>1</clusteredness>
			<density>0.5</density>
			<area>1</area>
			<perimeter>4</perimeter>
			<distanceFromOrigin>13.28533025558642</distanceFromOrigin>
			<angle>0</angle>
			<triangleMeasure>0</triangleMeasure>
			<rectangleMeasure>0</rectangleMeasure>
			<circleMeasure>0</circleMeasure>
			<centroidX>14</centroidX>
			<centroidY>22</centroidY>
		</spatialEntity>
		<spatialEntity spatialType="region" scaleAndSubsystem="Cellular.Embryo">
			<clusteredness>1</clusteredness>
			<density>0.5</density>
			<area>1</area>
			<perimeter>4</perimeter>
			<distanceFromOrigin>24.66779276708802</distanceFromOrigin>
			<angle>0</angle>
			<triangleMeasure>0</triangleMeasure>
			<rectangleMeasure>0</rectangleMeasure>
			<circleMeasure>0</circleMeasure>
			<centroidX>34</centroidX>
			<centroidY>3</centroidY>
		</spatialEntity>
		<spatialEntity spatialType="region" scaleAndSubsystem="Intracellular.CDK1">
			<clusteredness>1</clusteredness>
			<density>0.5470675000957415</density>
			<area>1</area>
			<perimeter>4</perimeter>
			<distanceFromOrigin>14.9833240637717</distanceFromOrigin>
			<angle>0</angle>
			<triangleMeasure>0</triangleMeasure>
			<rectangleMeasure>0</rectangleMeasure>
			<circleMeasure>0</circleMeasure>
			<centroidX>20</centroidX>
			<centroidY>40</centroidY>
		</spatialEntity>
		<spatialEntity spatialType="region" scaleAndSubsystem="Intracellular.CDK1">
			<clusteredness>1</clusteredness>
			<density>0.5470675000957415</density>
			<area>1</area>
			<perimeter>4</perimeter>
			<distanceFromOrigin>13.28533025558642</distanceFromOrigin>
			<angle>0</angle>
			<triangleMeasure>0</triangleMeasure>
			<rectangleMeasure>0</rectangleMeasure>
			<circleMeasure>0</circleMeasure>
			<centroidX>22</centroidX>
			<centroidY>39</centroidY>
		</spatialEntity>
		<spatialEntity spatialType="region" scaleAndSubsystem="Intracellular.CDK1">
			<clusteredness>1</clusteredness>
			<density>0.5470675000957415</density>
			<area>1</area>
			<perimeter>4</perimeter>
			<distanceFromOrigin>13.28533025558642</distanceFromOrigin>
			<angle>0</angle>
			<triangleMeasure>0</triangleMeasure>
			<rectangleMeasure>0</rectangleMeasure>
			<circleMeasure>0</circleMeasure>
			<centroidX>14</centroidX>
			<centroidY>22</centroidY>
		</spatialEntity>
		<spatialEntity spatialType="region" scaleAndSubsystem="Intracellular.CDK1">
			<clusteredness>1</clusteredness>
			<density>0.5470675000957415</density>
			<area>1</area>
			<perimeter>4</perimeter>
			<distanceFromOrigin>24.66779276708802</distanceFromOrigin>
			<angle>0</angle>
			<triangleMeasure>0</triangleMeasure>
			<rectangleMeasure>0</rectangleMeasure>
			<circleMeasure>0</circleMeasure>
			<centroidX>34</centroidX>
			<centroidY>3</centroidY>
		</spatialEntity>
		<spatialEntity spatialType="region" scaleAndSubsystem="Intracellular.Plk1">
			<clusteredness>1</clusteredness>
			<density>0.7342084099264706</density>
			<area>1</area>
			<perimeter>4</perimeter>
			<distanceFromOrigin>14.9833240637717</distanceFromOrigin>
			<angle>0</angle>
			<triangleMeasure>0</triangleMeasure>
			<rectangleMeasure>0</rectangleMeasure>
			<circleMeasure>0</circleMeasure>
			<centroidX>20</centroidX>
			<centroidY>40</centroidY>
		</spatialEntity>
		<spatialEntity spatialType="region" scaleAndSubsystem="Intracellular.Plk1">
			<clusteredness>1</clusteredness>
			<density>0.7342084099264706</density>
			<area>1</area>
			<perimeter>4</perimeter>
			<distanceFromOrigin>13.28533025558642</distanceFromOrigin>
			<angle>0</angle>
			<triangleMeasure>0</triangleMeasure>
			<rectangleMeasure>0</rectangleMeasure>
			<circleMeasure>0</circleMeasure>
			<centroidX>22</centroidX>
			<centroidY>39</centroidY>
		</spatialEntity>
		<spatialEntity spatialType="region" scaleAndSubsystem="Intracellular.Plk1">
			<clusteredness>1</clusteredness>
			<density>0.7342084099264706</density>
			<area>1</area>
			<perimeter>4</perimeter>
			<distanceFromOrigin>13.28533025558642</distanceFromOrigin>
			<angle>0</angle>
			<triangleMeasure>0</triangleMeasure>
			<rectangleMeasure>0</rectangleMeasure>
			<circleMeasure>0</circleMeasure>
			<centroidX>14</centroidX>
			<centroidY>22</centroidY>
		</spatialEntity>
		<spatialEntity spatialType="region" scaleAndSubsystem="Intracellular.Plk1">
			<clusteredness>1</clusteredness>
			<density>0.7342084099264706</density>
			<area>1</area>
			<perimeter>4</perimeter>
			<distanceFromOrigin>24.66779276708802</distanceFromOrigin>
			<angle>0</angle>
			<triangleMeasure>0</triangleMeasure>
			<rectangleMeasure>0</rectangleMeasure>
			<circleMeasure>0</circleMeasure>
			<centroidX>34</centroidX>
			<centroidY>3</centroidY>
		</spatialEntity>
		<spatialEntity spatialType="region" scaleAndSubsystem="Intracellular.APC">
			<clusteredness>1</clusteredness>
			<density>0.6902119954427083</density>
			<area>1</area>
			<perimeter>4</perimeter>
			<distanceFromOrigin>14.9833240637717</distanceFromOrigin>
			<angle>0</angle>
			<triangleMeasure>0</triangleMeasure>
			<rectangleMeasure>0</rectangleMeasure>
			<circleMeasure>0</circleMeasure>
			<centroidX>20</centroidX>
			<centroidY>40</centroidY>
		</spatialEntity>
		<spatialEntity spatialType="region" scaleAndSubsystem="Intracellular.APC">
			<clusteredness>1</clusteredness>
			<density>0.6902119954427083</density>
			<area>1</area>
			<perimeter>4</perimeter>
			<distanceFromOrigin>13.28533025558642</distanceFromOrigin>
			<angle>0</angle>
			<triangleMeasure>0</triangleMeasure>
			<rectangleMeasure>0</rectangleMeasure>
			<circleMeasure>0</circleMeasure>
			<centroidX>22</centroidX>
			<centroidY>39</centroidY>
		</spatialEntity>
		<spatialEntity spatialType="region" scaleAndSubsystem="Intracellular.APC">
			<clusteredness>1</clusteredness>
			<density>0.6902119954427083</density>
			<area>1</area>
			<perimeter>4</perimeter>
			<distanceFromOrigin>13.28533025558642</distanceFromOrigin>
			<angle>0</angle>
			<triangleMeasure>0</triangleMeasure>
			<rectangleMeasure>0</rectangleMeasure>
			<circleMeasure>0</circleMeasure>
			<centroidX>14</centroidX>
			<centroidY>22</centroidY>
		</spatialEntity>
		<spatialEntity spatialType="region" scaleAndSubsystem="Intracellular.APC">
			<clusteredness>1</clusteredness>
			<density>0.6902119954427083</density>
			<area>1</area>
			<perimeter>4</perimeter>
			<distanceFromOrigin>24.66779276708802</distanceFromOrigin>
			<angle>0</angle>
			<triangleMeasure>0</triangleMeasure>
			<rectangleMeasure>0</rectangleMeasure>
			<circleMeasure>0</circleMeasure>
			<centroidX>34</centroidX>
			<centroidY>3</centroidY>
		</spatialEntity>
		<numericStateVariable scaleAndSubsystem="Intracellular.APC">
			<name>avgClusterednessRegions</name>
			<value>0.04135316675115534</value>
		</numericStateVariable>
		<numericStateVariable scaleAndSubsystem="Intracellular.CDK1">
			<name>avgClusterednessRegions</name>
			<value>0.04135316675115534</value>
		</numericStateVariable>
		<numericStateVariable scaleAndSubsystem="Intracellular.Plk1">
			<name>avgClusterednessRegions</name>
			<value>0.04135316675115534</value>
		</numericStateVariable>
		<numericStateVariable scaleAndSubsystem="Cellular.Embryo">
			<name>avgClusterednessRegions</name>
			<value>0.04135316675115534</value>
		</numericStateVariable>
		<numericStateVariable scaleAndSubsystem="Intracellular.APC">
			<name>avgDensityRegions</name>
			<value>0.6902119954427083</value>
		</numericStateVariable>
		<numericStateVariable scaleAndSubsystem="Intracellular.CDK1">
			<name>avgDensityRegions</name>
			<value>0.5470675000957415</value>
		</numericStateVariable>
		<numericStateVariable scaleAndSubsystem="Intracellular.Plk1">
			<name>avgDensityRegions</name>
			<value>0.7342084099264706</value>
		</numericStateVariable>
		<numericStateVariable scaleAndSubsystem="Cellular.Embryo">
			<name>avgDensityRegions</name>
			<value>0.5</value>
		</numericStateVariable>
	</timepoint>
	<timepoint value="37">
		<spatialEntity spatialType="region" scaleAndSubsystem="Cellular.Embryo">
			<clusteredness>1</clusteredness>
			<density>0.5</density>
			<area>1</area>
			<perimeter>4</perimeter>
			<distanceFromOrigin>14.23024947075771</distanceFromOrigin>
			<angle>0</angle>
			<triangleMeasure>0</triangleMeasure>
			<rectangleMeasure>0</rectangleMeasure>
			<circleMeasure>0</circleMeasure>
			<centroidX>22</centroidX>
			<centroidY>40</centroidY>
		</spatialEntity>
		<spatialEntity spatialType="region" scaleAndSubsystem="Cellular.Embryo">
			<clusteredness>1</clusteredness>
			<density>0.5</density>
			<area>1</area>
			<perimeter>4</perimeter>
			<distanceFromOrigin>14.9833240637717</distanceFromOrigin>
			<angle>0</angle>
			<triangleMeasure>0</triangleMeasure>
			<rectangleMeasure>0</rectangleMeasure>
			<circleMeasure>0</circleMeasure>
			<centroidX>20</centroidX>
			<centroidY>40</centroidY>
		</spatialEntity>
		<spatialEntity spatialType="region" scaleAndSubsystem="Cellular.Embryo">
			<clusteredness>1</clusteredness>
			<density>0.5</density>
			<area>1</area>
			<perimeter>4</perimeter>
			<distanceFromOrigin>12.34908903522847</distanceFromOrigin>
			<angle>0</angle>
			<triangleMeasure>0</triangleMeasure>
			<rectangleMeasure>0</rectangleMeasure>
			<circleMeasure>0</circleMeasure>
			<centroidX>15</centroidX>
			<centroidY>22</centroidY>
		</spatialEntity>
		<spatialEntity spatialType="region" scaleAndSubsystem="Cellular.Embryo">
			<clusteredness>1</clusteredness>
			<density>0.5</density>
			<area>1</area>
			<perimeter>4</perimeter>
			<distanceFromOrigin>24.66779276708802</distanceFromOrigin>
			<angle>0</angle>
			<triangleMeasure>0</triangleMeasure>
			<rectangleMeasure>0</rectangleMeasure>
			<circleMeasure>0</circleMeasure>
			<centroidX>34</centroidX>
			<centroidY>3</centroidY>
		</spatialEntity>
		<spatialEntity spatialType="region" scaleAndSubsystem="Intracellular.CDK1">
			<clusteredness>1</clusteredness>
			<density>0.4619191487630208</density>
			<area>1</area>
			<perimeter>4</perimeter>
			<distanceFromOrigin>14.23024947075771</distanceFromOrigin>
			<angle>0</angle>
			<triangleMeasure>0</triangleMeasure>
			<rectangleMeasure>0</rectangleMeasure>
			<circleMeasure>0</circleMeasure>
			<centroidX>22</centroidX>
			<centroidY>40</centroidY>
		</spatialEntity>
		<spatialEntity spatialType="region" scaleAndSubsystem="Intracellular.CDK1">
			<clusteredness>1</clusteredness>
			<density>0.4619191487630208</density>
			<area>1</area>
			<perimeter>4</perimeter>
			<distanceFromOrigin>14.9833240637717</distanceFromOrigin>
			<angle>0</angle>
			<triangleMeasure>0</triangleMeasure>
			<rectangleMeasure>0</rectangleMeasure>
			<circleMeasure>0</circleMeasure>
			<centroidX>20</centroidX>
			<centroidY>40</centroidY>
		</spatialEntity>
		<spatialEntity spatialType="region" scaleAndSubsystem="Intracellular.CDK1">
			<clusteredness>1</clusteredness>
			<density>0.4619191487630208</density>
			<area>1</area>
			<perimeter>4</perimeter>
			<distanceFromOrigin>12.34908903522847</distanceFromOrigin>
			<angle>0</angle>
			<triangleMeasure>0</triangleMeasure>
			<rectangleMeasure>0</rectangleMeasure>
			<circleMeasure>0</circleMeasure>
			<centroidX>15</centroidX>
			<centroidY>22</centroidY>
		</spatialEntity>
		<spatialEntity spatialType="region" scaleAndSubsystem="Intracellular.CDK1">
			<clusteredness>1</clusteredness>
			<density>0.4619191487630208</density>
			<area>1</area>
			<perimeter>4</perimeter>
			<distanceFromOrigin>24.66779276708802</distanceFromOrigin>
			<angle>0</angle>
			<triangleMeasure>0</triangleMeasure>
			<rectangleMeasure>0</rectangleMeasure>
			<circleMeasure>0</circleMeasure>
			<centroidX>34</centroidX>
			<centroidY>3</centroidY>
		</spatialEntity>
		<spatialEntity spatialType="region" scaleAndSubsystem="Intracellular.Plk1">
			<clusteredness>1</clusteredness>
			<density>0.7444317985983456</density>
			<area>1</area>
			<perimeter>4</perimeter>
			<distanceFromOrigin>14.23024947075771</distanceFromOrigin>
			<angle>0</angle>
			<triangleMeasure>0</triangleMeasure>
			<rectangleMeasure>0</rectangleMeasure>
			<circleMeasure>0</circleMeasure>
			<centroidX>22</centroidX>
			<centroidY>40</centroidY>
		</spatialEntity>
		<spatialEntity spatialType="region" scaleAndSubsystem="Intracellular.Plk1">
			<clusteredness>1</clusteredness>
			<density>0.7444317985983456</density>
			<area>1</area>
			<perimeter>4</perimeter>
			<distanceFromOrigin>14.9833240637717</distanceFromOrigin>
			<angle>0</angle>
			<triangleMeasure>0</triangleMeasure>
			<rectangleMeasure>0</rectangleMeasure>
			<circleMeasure>0</circleMeasure>
			<centroidX>20</centroidX>
			<centroidY>40</centroidY>
		</spatialEntity>
		<spatialEntity spatialType="region" scaleAndSubsystem="Intracellular.Plk1">
			<clusteredness>1</clusteredness>
			<density>0.7444317985983456</density>
			<area>1</area>
			<perimeter>4</perimeter>
			<distanceFromOrigin>12.34908903522847</distanceFromOrigin>
			<angle>0</angle>
			<triangleMeasure>0</triangleMeasure>
			<rectangleMeasure>0</rectangleMeasure>
			<circleMeasure>0</circleMeasure>
			<centroidX>15</centroidX>
			<centroidY>22</centroidY>
		</spatialEntity>
		<spatialEntity spatialType="region" scaleAndSubsystem="Intracellular.Plk1">
			<clusteredness>1</clusteredness>
			<density>0.7444317985983456</density>
			<area>1</area>
			<perimeter>4</perimeter>
			<distanceFromOrigin>24.66779276708802</distanceFromOrigin>
			<angle>0</angle>
			<triangleMeasure>0</triangleMeasure>
			<rectangleMeasure>0</rectangleMeasure>
			<circleMeasure>0</circleMeasure>
			<centroidX>34</centroidX>
			<centroidY>3</centroidY>
		</spatialEntity>
		<spatialEntity spatialType="region" scaleAndSubsystem="Intracellular.APC">
			<clusteredness>1</clusteredness>
			<density>0.9242085774739583</density>
			<area>1</area>
			<perimeter>4</perimeter>
			<distanceFromOrigin>14.23024947075771</distanceFromOrigin>
			<angle>0</angle>
			<triangleMeasure>0</triangleMeasure>
			<rectangleMeasure>0</rectangleMeasure>
			<circleMeasure>0</circleMeasure>
			<centroidX>22</centroidX>
			<centroidY>40</centroidY>
		</spatialEntity>
		<spatialEntity spatialType="region" scaleAndSubsystem="Intracellular.APC">
			<clusteredness>1</clusteredness>
			<density>0.9242085774739583</density>
			<area>1</area>
			<perimeter>4</perimeter>
			<distanceFromOrigin>14.9833240637717</distanceFromOrigin>
			<angle>0</angle>
			<triangleMeasure>0</triangleMeasure>
			<rectangleMeasure>0</rectangleMeasure>
			<circleMeasure>0</circleMeasure>
			<centroidX>20</centroidX>
			<centroidY>40</centroidY>
		</spatialEntity>
		<spatialEntity spatialType="region" scaleAndSubsystem="Intracellular.APC">
			<clusteredness>1</clusteredness>
			<density>0.9242085774739583</density>
			<area>1</area>
			<perimeter>4</perimeter>
			<distanceFromOrigin>12.34908903522847</distanceFromOrigin>
			<angle>0</angle>
			<triangleMeasure>0</triangleMeasure>
			<rectangleMeasure>0</rectangleMeasure>
			<circleMeasure>0</circleMeasure>
			<centroidX>15</centroidX>
			<centroidY>22</centroidY>
		</spatialEntity>
		<spatialEntity spatialType="region" scaleAndSubsystem="Intracellular.APC">
			<clusteredness>1</clusteredness>
			<density>0.9242085774739583</density>
			<area>1</area>
			<perimeter>4</perimeter>
			<distanceFromOrigin>24.66779276708802</distanceFromOrigin>
			<angle>0</angle>
			<triangleMeasure>0</triangleMeasure>
			<rectangleMeasure>0</rectangleMeasure>
			<circleMeasure>0</circleMeasure>
			<centroidX>34</centroidX>
			<centroidY>3</centroidY>
		</spatialEntity>
		<numericStateVariable scaleAndSubsystem="Intracellular.APC">
			<name>avgClusterednessRegions</name>
			<value>0.04128756968945674</value>
		</numericStateVariable>
		<numericStateVariable scaleAndSubsystem="Intracellular.CDK1">
			<name>avgClusterednessRegions</name>
			<value>0.04128756968945674</value>
		</numericStateVariable>
		<numericStateVariable scaleAndSubsystem="Intracellular.Plk1">
			<name>avgClusterednessRegions</name>
			<value>0.04128756968945674</value>
		</numericStateVariable>
		<numericStateVariable scaleAndSubsystem="Cellular.Embryo">
			<name>avgClusterednessRegions</name>
			<value>0.04128756968945674</value>
		</numericStateVariable>
		<numericStateVariable scaleAndSubsystem="Intracellular.APC">
			<name>avgDensityRegions</name>
			<value>0.9242085774739583</value>
		</numericStateVariable>
		<numericStateVariable scaleAndSubsystem="Intracellular.CDK1">
			<name>avgDensityRegions</name>
			<value>0.4619191487630208</value>
		</numericStateVariable>
		<numericStateVariable scaleAndSubsystem="Intracellular.Plk1">
			<name>avgDensityRegions</name>
			<value>0.7444317985983456</value>
		</numericStateVariable>
		<numericStateVariable scaleAndSubsystem="Cellular.Embryo">
			<name>avgDensityRegions</name>
			<value>0.5</value>
		</numericStateVariable>
	</timepoint>
	<timepoint value="38">
		<spatialEntity spatialType="region" scaleAndSubsystem="Cellular.Embryo">
			<clusteredness>1</clusteredness>
			<density>0.5</density>
			<area>1</area>
			<perimeter>4</perimeter>
			<distanceFromOrigin>13.94632568098135</distanceFromOrigin>
			<angle>0</angle>
			<triangleMeasure>0</triangleMeasure>
			<rectangleMeasure>0</rectangleMeasure>
			<circleMeasure>0</circleMeasure>
			<centroidX>23</centroidX>
			<centroidY>40</centroidY>
		</spatialEntity>
		<spatialEntity spatialType="region" scaleAndSubsystem="Cellular.Embryo">
			<clusteredness>1</clusteredness>
			<density>0.5</density>
			<area>1</area>
			<perimeter>4</perimeter>
			<distanceFromOrigin>14.9833240637717</distanceFromOrigin>
			<angle>0</angle>
			<triangleMeasure>0</triangleMeasure>
			<rectangleMeasure>0</rectangleMeasure>
			<circleMeasure>0</circleMeasure>
			<centroidX>20</centroidX>
			<centroidY>40</centroidY>
		</spatialEntity>
		<spatialEntity spatialType="region" scaleAndSubsystem="Cellular.Embryo">
			<clusteredness>1</clusteredness>
			<density>0.5</density>
			<area>1</area>
			<perimeter>4</perimeter>
			<distanceFromOrigin>12.02081528017131</distanceFromOrigin>
			<angle>0</angle>
			<triangleMeasure>0</triangleMeasure>
			<rectangleMeasure>0</rectangleMeasure>
			<circleMeasure>0</circleMeasure>
			<centroidX>15</centroidX>
			<centroidY>23</centroidY>
		</spatialEntity>
		<spatialEntity spatialType="region" scaleAndSubsystem="Cellular.Embryo">
			<clusteredness>1</clusteredness>
			<density>0.5</density>
			<area>1</area>
			<perimeter>4</perimeter>
			<distanceFromOrigin>24.38237068047322</distanceFromOrigin>
			<angle>0</angle>
			<triangleMeasure>0</triangleMeasure>
			<rectangleMeasure>0</rectangleMeasure>
			<circleMeasure>0</circleMeasure>
			<centroidX>33</centroidX>
			<centroidY>3</centroidY>
		</spatialEntity>
		<spatialEntity spatialType="region" scaleAndSubsystem="Intracellular.CDK1">
			<clusteredness>1</clusteredness>
			<density>0.3247595095166973</density>
			<area>1</area>
			<perimeter>4</perimeter>
			<distanceFromOrigin>13.94632568098135</distanceFromOrigin>
			<angle>0</angle>
			<triangleMeasure>0</triangleMeasure>
			<rectangleMeasure>0</rectangleMeasure>
			<circleMeasure>0</circleMeasure>
			<centroidX>23</centroidX>
			<centroidY>40</centroidY>
		</spatialEntity>
		<spatialEntity spatialType="region" scaleAndSubsystem="Intracellular.CDK1">
			<clusteredness>1</clusteredness>
			<density>0.3247595095166973</density>
			<area>1</area>
			<perimeter>4</perimeter>
			<distanceFromOrigin>14.9833240637717</distanceFromOrigin>
			<angle>0</angle>
			<triangleMeasure>0</triangleMeasure>
			<rectangleMeasure>0</rectangleMeasure>
			<circleMeasure>0</circleMeasure>
			<centroidX>20</centroidX>
			<centroidY>40</centroidY>
		</spatialEntity>
		<spatialEntity spatialType="region" scaleAndSubsystem="Intracellular.CDK1">
			<clusteredness>1</clusteredness>
			<density>0.3247595095166973</density>
			<area>1</area>
			<perimeter>4</perimeter>
			<distanceFromOrigin>12.02081528017131</distanceFromOrigin>
			<angle>0</angle>
			<triangleMeasure>0</triangleMeasure>
			<rectangleMeasure>0</rectangleMeasure>
			<circleMeasure>0</circleMeasure>
			<centroidX>15</centroidX>
			<centroidY>23</centroidY>
		</spatialEntity>
		<spatialEntity spatialType="region" scaleAndSubsystem="Intracellular.CDK1">
			<clusteredness>1</clusteredness>
			<density>0.3247595095166973</density>
			<area>1</area>
			<perimeter>4</perimeter>
			<distanceFromOrigin>24.38237068047322</distanceFromOrigin>
			<angle>0</angle>
			<triangleMeasure>0</triangleMeasure>
			<rectangleMeasure>0</rectangleMeasure>
			<circleMeasure>0</circleMeasure>
			<centroidX>33</centroidX>
			<centroidY>3</centroidY>
		</spatialEntity>
		<spatialEntity spatialType="region" scaleAndSubsystem="Intracellular.Plk1">
			<clusteredness>1</clusteredness>
			<density>0.6419324687882966</density>
			<area>1</area>
			<perimeter>4</perimeter>
			<distanceFromOrigin>13.94632568098135</distanceFromOrigin>
			<angle>0</angle>
			<triangleMeasure>0</triangleMeasure>
			<rectangleMeasure>0</rectangleMeasure>
			<circleMeasure>0</circleMeasure>
			<centroidX>23</centroidX>
			<centroidY>40</centroidY>
		</spatialEntity>
		<spatialEntity spatialType="region" scaleAndSubsystem="Intracellular.Plk1">
			<clusteredness>1</clusteredness>
			<density>0.6419324687882966</density>
			<area>1</area>
			<perimeter>4</perimeter>
			<distanceFromOrigin>14.9833240637717</distanceFromOrigin>
			<angle>0</angle>
			<triangleMeasure>0</triangleMeasure>
			<rectangleMeasure>0</rectangleMeasure>
			<circleMeasure>0</circleMeasure>
			<centroidX>20</centroidX>
			<centroidY>40</centroidY>
		</spatialEntity>
		<spatialEntity spatialType="region" scaleAndSubsystem="Intracellular.Plk1">
			<clusteredness>1</clusteredness>
			<density>0.6419324687882966</density>
			<area>1</area>
			<perimeter>4</perimeter>
			<distanceFromOrigin>12.02081528017131</distanceFromOrigin>
			<angle>0</angle>
			<triangleMeasure>0</triangleMeasure>
			<rectangleMeasure>0</rectangleMeasure>
			<circleMeasure>0</circleMeasure>
			<centroidX>15</centroidX>
			<centroidY>23</centroidY>
		</spatialEntity>
		<spatialEntity spatialType="region" scaleAndSubsystem="Intracellular.Plk1">
			<clusteredness>1</clusteredness>
			<density>0.6419324687882966</density>
			<area>1</area>
			<perimeter>4</perimeter>
			<distanceFromOrigin>24.38237068047322</distanceFromOrigin>
			<angle>0</angle>
			<triangleMeasure>0</triangleMeasure>
			<rectangleMeasure>0</rectangleMeasure>
			<circleMeasure>0</circleMeasure>
			<centroidX>33</centroidX>
			<centroidY>3</centroidY>
		</spatialEntity>
		<spatialEntity spatialType="region" scaleAndSubsystem="Intracellular.APC">
			<clusteredness>1</clusteredness>
			<density>0.9973556817746629</density>
			<area>1</area>
			<perimeter>4</perimeter>
			<distanceFromOrigin>13.94632568098135</distanceFromOrigin>
			<angle>0</angle>
			<triangleMeasure>0</triangleMeasure>
			<rectangleMeasure>0</rectangleMeasure>
			<circleMeasure>0</circleMeasure>
			<centroidX>23</centroidX>
			<centroidY>40</centroidY>
		</spatialEntity>
		<spatialEntity spatialType="region" scaleAndSubsystem="Intracellular.APC">
			<clusteredness>1</clusteredness>
			<density>0.9973556817746629</density>
			<area>1</area>
			<perimeter>4</perimeter>
			<distanceFromOrigin>14.9833240637717</distanceFromOrigin>
			<angle>0</angle>
			<triangleMeasure>0</triangleMeasure>
			<rectangleMeasure>0</rectangleMeasure>
			<circleMeasure>0</circleMeasure>
			<centroidX>20</centroidX>
			<centroidY>40</centroidY>
		</spatialEntity>
		<spatialEntity spatialType="region" scaleAndSubsystem="Intracellular.APC">
			<clusteredness>1</clusteredness>
			<density>0.9973556817746629</density>
			<area>1</area>
			<perimeter>4</perimeter>
			<distanceFromOrigin>12.02081528017131</distanceFromOrigin>
			<angle>0</angle>
			<triangleMeasure>0</triangleMeasure>
			<rectangleMeasure>0</rectangleMeasure>
			<circleMeasure>0</circleMeasure>
			<centroidX>15</centroidX>
			<centroidY>23</centroidY>
		</spatialEntity>
		<spatialEntity spatialType="region" scaleAndSubsystem="Intracellular.APC">
			<clusteredness>1</clusteredness>
			<density>0.9973556817746629</density>
			<area>1</area>
			<perimeter>4</perimeter>
			<distanceFromOrigin>24.38237068047322</distanceFromOrigin>
			<angle>0</angle>
			<triangleMeasure>0</triangleMeasure>
			<rectangleMeasure>0</rectangleMeasure>
			<circleMeasure>0</circleMeasure>
			<centroidX>33</centroidX>
			<centroidY>3</centroidY>
		</spatialEntity>
		<numericStateVariable scaleAndSubsystem="Intracellular.APC">
			<name>avgClusterednessRegions</name>
			<value>0.04167810893863112</value>
		</numericStateVariable>
		<numericStateVariable scaleAndSubsystem="Intracellular.CDK1">
			<name>avgClusterednessRegions</name>
			<value>0.04167810893863112</value>
		</numericStateVariable>
		<numericStateVariable scaleAndSubsystem="Intracellular.Plk1">
			<name>avgClusterednessRegions</name>
			<value>0.04167810893863112</value>
		</numericStateVariable>
		<numericStateVariable scaleAndSubsystem="Cellular.Embryo">
			<name>avgClusterednessRegions</name>
			<value>0.04167810893863112</value>
		</numericStateVariable>
		<numericStateVariable scaleAndSubsystem="Intracellular.APC">
			<name>avgDensityRegions</name>
			<value>0.9973556817746629</value>
		</numericStateVariable>
		<numericStateVariable scaleAndSubsystem="Intracellular.CDK1">
			<name>avgDensityRegions</name>
			<value>0.3247595095166973</value>
		</numericStateVariable>
		<numericStateVariable scaleAndSubsystem="Intracellular.Plk1">
			<name>avgDensityRegions</name>
			<value>0.6419324687882966</value>
		</numericStateVariable>
		<numericStateVariable scaleAndSubsystem="Cellular.Embryo">
			<name>avgDensityRegions</name>
			<value>0.5</value>
		</numericStateVariable>
	</timepoint>
	<timepoint value="39">
		<spatialEntity spatialType="region" scaleAndSubsystem="Cellular.Embryo">
			<clusteredness>1</clusteredness>
			<density>0.5</density>
			<area>1</area>
			<perimeter>4</perimeter>
			<distanceFromOrigin>13.94632568098135</distanceFromOrigin>
			<angle>0</angle>
			<triangleMeasure>0</triangleMeasure>
			<rectangleMeasure>0</rectangleMeasure>
			<circleMeasure>0</circleMeasure>
			<centroidX>23</centroidX>
			<centroidY>40</centroidY>
		</spatialEntity>
		<spatialEntity spatialType="region" scaleAndSubsystem="Cellular.Embryo">
			<clusteredness>1</clusteredness>
			<density>0.5</density>
			<area>1</area>
			<perimeter>4</perimeter>
			<distanceFromOrigin>14.9833240637717</distanceFromOrigin>
			<angle>0</angle>
			<triangleMeasure>0</triangleMeasure>
			<rectangleMeasure>0</rectangleMeasure>
			<circleMeasure>0</circleMeasure>
			<centroidX>20</centroidX>
			<centroidY>40</centroidY>
		</spatialEntity>
		<spatialEntity spatialType="region" scaleAndSubsystem="Cellular.Embryo">
			<clusteredness>1</clusteredness>
			<density>0.5</density>
			<area>1</area>
			<perimeter>4</perimeter>
			<distanceFromOrigin>12.02081528017131</distanceFromOrigin>
			<angle>0</angle>
			<triangleMeasure>0</triangleMeasure>
			<rectangleMeasure>0</rectangleMeasure>
			<circleMeasure>0</circleMeasure>
			<centroidX>15</centroidX>
			<centroidY>23</centroidY>
		</spatialEntity>
		<spatialEntity spatialType="region" scaleAndSubsystem="Cellular.Embryo">
			<clusteredness>1</clusteredness>
			<density>0.5</density>
			<area>1</area>
			<perimeter>4</perimeter>
			<distanceFromOrigin>24.38237068047322</distanceFromOrigin>
			<angle>0</angle>
			<triangleMeasure>0</triangleMeasure>
			<rectangleMeasure>0</rectangleMeasure>
			<circleMeasure>0</circleMeasure>
			<centroidX>33</centroidX>
			<centroidY>3</centroidY>
		</spatialEntity>
		<spatialEntity spatialType="region" scaleAndSubsystem="Intracellular.CDK1">
			<clusteredness>1</clusteredness>
			<density>0.2358401130227482</density>
			<area>1</area>
			<perimeter>4</perimeter>
			<distanceFromOrigin>13.94632568098135</distanceFromOrigin>
			<angle>0</angle>
			<triangleMeasure>0</triangleMeasure>
			<rectangleMeasure>0</rectangleMeasure>
			<circleMeasure>0</circleMeasure>
			<centroidX>23</centroidX>
			<centroidY>40</centroidY>
		</spatialEntity>
		<spatialEntity spatialType="region" scaleAndSubsystem="Intracellular.CDK1">
			<clusteredness>1</clusteredness>
			<density>0.2358401130227482</density>
			<area>1</area>
			<perimeter>4</perimeter>
			<distanceFromOrigin>14.9833240637717</distanceFromOrigin>
			<angle>0</angle>
			<triangleMeasure>0</triangleMeasure>
			<rectangleMeasure>0</rectangleMeasure>
			<circleMeasure>0</circleMeasure>
			<centroidX>20</centroidX>
			<centroidY>40</centroidY>
		</spatialEntity>
		<spatialEntity spatialType="region" scaleAndSubsystem="Intracellular.CDK1">
			<clusteredness>1</clusteredness>
			<density>0.2358401130227482</density>
			<area>1</area>
			<perimeter>4</perimeter>
			<distanceFromOrigin>12.02081528017131</distanceFromOrigin>
			<angle>0</angle>
			<triangleMeasure>0</triangleMeasure>
			<rectangleMeasure>0</rectangleMeasure>
			<circleMeasure>0</circleMeasure>
			<centroidX>15</centroidX>
			<centroidY>23</centroidY>
		</spatialEntity>
		<spatialEntity spatialType="region" scaleAndSubsystem="Intracellular.CDK1">
			<clusteredness>1</clusteredness>
			<density>0.2358401130227482</density>
			<area>1</area>
			<perimeter>4</perimeter>
			<distanceFromOrigin>24.38237068047322</distanceFromOrigin>
			<angle>0</angle>
			<triangleMeasure>0</triangleMeasure>
			<rectangleMeasure>0</rectangleMeasure>
			<circleMeasure>0</circleMeasure>
			<centroidX>33</centroidX>
			<centroidY>3</centroidY>
		</spatialEntity>
		<spatialEntity spatialType="region" scaleAndSubsystem="Intracellular.Plk1">
			<clusteredness>1</clusteredness>
			<density>0.5281302059397978</density>
			<area>1</area>
			<perimeter>4</perimeter>
			<distanceFromOrigin>13.94632568098135</distanceFromOrigin>
			<angle>0</angle>
			<triangleMeasure>0</triangleMeasure>
			<rectangleMeasure>0</rectangleMeasure>
			<circleMeasure>0</circleMeasure>
			<centroidX>23</centroidX>
			<centroidY>40</centroidY>
		</spatialEntity>
		<spatialEntity spatialType="region" scaleAndSubsystem="Intracellular.Plk1">
			<clusteredness>1</clusteredness>
			<density>0.5281302059397978</density>
			<area>1</area>
			<perimeter>4</perimeter>
			<distanceFromOrigin>14.9833240637717</distanceFromOrigin>
			<angle>0</angle>
			<triangleMeasure>0</triangleMeasure>
			<rectangleMeasure>0</rectangleMeasure>
			<circleMeasure>0</circleMeasure>
			<centroidX>20</centroidX>
			<centroidY>40</centroidY>
		</spatialEntity>
		<spatialEntity spatialType="region" scaleAndSubsystem="Intracellular.Plk1">
			<clusteredness>1</clusteredness>
			<density>0.5281302059397978</density>
			<area>1</area>
			<perimeter>4</perimeter>
			<distanceFromOrigin>12.02081528017131</distanceFromOrigin>
			<angle>0</angle>
			<triangleMeasure>0</triangleMeasure>
			<rectangleMeasure>0</rectangleMeasure>
			<circleMeasure>0</circleMeasure>
			<centroidX>15</centroidX>
			<centroidY>23</centroidY>
		</spatialEntity>
		<spatialEntity spatialType="region" scaleAndSubsystem="Intracellular.Plk1">
			<clusteredness>1</clusteredness>
			<density>0.5281302059397978</density>
			<area>1</area>
			<perimeter>4</perimeter>
			<distanceFromOrigin>24.38237068047322</distanceFromOrigin>
			<angle>0</angle>
			<triangleMeasure>0</triangleMeasure>
			<rectangleMeasure>0</rectangleMeasure>
			<circleMeasure>0</circleMeasure>
			<centroidX>33</centroidX>
			<centroidY>3</centroidY>
		</spatialEntity>
		<spatialEntity spatialType="region" scaleAndSubsystem="Intracellular.APC">
			<clusteredness>1</clusteredness>
			<density>0.9194314395680147</density>
			<area>1</area>
			<perimeter>4</perimeter>
			<distanceFromOrigin>13.94632568098135</distanceFromOrigin>
			<angle>0</angle>
			<triangleMeasure>0</triangleMeasure>
			<rectangleMeasure>0</rectangleMeasure>
			<circleMeasure>0</circleMeasure>
			<centroidX>23</centroidX>
			<centroidY>40</centroidY>
		</spatialEntity>
		<spatialEntity spatialType="region" scaleAndSubsystem="Intracellular.APC">
			<clusteredness>1</clusteredness>
			<density>0.9194314395680147</density>
			<area>1</area>
			<perimeter>4</perimeter>
			<distanceFromOrigin>14.9833240637717</distanceFromOrigin>
			<angle>0</angle>
			<triangleMeasure>0</triangleMeasure>
			<rectangleMeasure>0</rectangleMeasure>
			<circleMeasure>0</circleMeasure>
			<centroidX>20</centroidX>
			<centroidY>40</centroidY>
		</spatialEntity>
		<spatialEntity spatialType="region" scaleAndSubsystem="Intracellular.APC">
			<clusteredness>1</clusteredness>
			<density>0.9194314395680147</density>
			<area>1</area>
			<perimeter>4</perimeter>
			<distanceFromOrigin>12.02081528017131</distanceFromOrigin>
			<angle>0</angle>
			<triangleMeasure>0</triangleMeasure>
			<rectangleMeasure>0</rectangleMeasure>
			<circleMeasure>0</circleMeasure>
			<centroidX>15</centroidX>
			<centroidY>23</centroidY>
		</spatialEntity>
		<spatialEntity spatialType="region" scaleAndSubsystem="Intracellular.APC">
			<clusteredness>1</clusteredness>
			<density>0.9194314395680147</density>
			<area>1</area>
			<perimeter>4</perimeter>
			<distanceFromOrigin>24.38237068047322</distanceFromOrigin>
			<angle>0</angle>
			<triangleMeasure>0</triangleMeasure>
			<rectangleMeasure>0</rectangleMeasure>
			<circleMeasure>0</circleMeasure>
			<centroidX>33</centroidX>
			<centroidY>3</centroidY>
		</spatialEntity>
		<numericStateVariable scaleAndSubsystem="Intracellular.APC">
			<name>avgClusterednessRegions</name>
			<value>0.04167810893863112</value>
		</numericStateVariable>
		<numericStateVariable scaleAndSubsystem="Intracellular.CDK1">
			<name>avgClusterednessRegions</name>
			<value>0.04167810893863112</value>
		</numericStateVariable>
		<numericStateVariable scaleAndSubsystem="Intracellular.Plk1">
			<name>avgClusterednessRegions</name>
			<value>0.04167810893863112</value>
		</numericStateVariable>
		<numericStateVariable scaleAndSubsystem="Cellular.Embryo">
			<name>avgClusterednessRegions</name>
			<value>0.04167810893863112</value>
		</numericStateVariable>
		<numericStateVariable scaleAndSubsystem="Intracellular.APC">
			<name>avgDensityRegions</name>
			<value>0.9194314395680147</value>
		</numericStateVariable>
		<numericStateVariable scaleAndSubsystem="Intracellular.CDK1">
			<name>avgDensityRegions</name>
			<value>0.2358401130227482</value>
		</numericStateVariable>
		<numericStateVariable scaleAndSubsystem="Intracellular.Plk1">
			<name>avgDensityRegions</name>
			<value>0.5281302059397978</value>
		</numericStateVariable>
		<numericStateVariable scaleAndSubsystem="Cellular.Embryo">
			<name>avgDensityRegions</name>
			<value>0.5</value>
		</numericStateVariable>
	</timepoint>
	<timepoint value="40">
		<spatialEntity spatialType="region" scaleAndSubsystem="Cellular.Embryo">
			<clusteredness>1</clusteredness>
			<density>0.5</density>
			<area>1</area>
			<perimeter>4</perimeter>
			<distanceFromOrigin>13.94632568098135</distanceFromOrigin>
			<angle>0</angle>
			<triangleMeasure>0</triangleMeasure>
			<rectangleMeasure>0</rectangleMeasure>
			<circleMeasure>0</circleMeasure>
			<centroidX>23</centroidX>
			<centroidY>40</centroidY>
		</spatialEntity>
		<spatialEntity spatialType="region" scaleAndSubsystem="Cellular.Embryo">
			<clusteredness>1</clusteredness>
			<density>0.5</density>
			<area>1</area>
			<perimeter>4</perimeter>
			<distanceFromOrigin>14.9833240637717</distanceFromOrigin>
			<angle>0</angle>
			<triangleMeasure>0</triangleMeasure>
			<rectangleMeasure>0</rectangleMeasure>
			<circleMeasure>0</circleMeasure>
			<centroidX>20</centroidX>
			<centroidY>40</centroidY>
		</spatialEntity>
		<spatialEntity spatialType="region" scaleAndSubsystem="Cellular.Embryo">
			<clusteredness>1</clusteredness>
			<density>0.5</density>
			<area>1</area>
			<perimeter>4</perimeter>
			<distanceFromOrigin>12.02081528017131</distanceFromOrigin>
			<angle>0</angle>
			<triangleMeasure>0</triangleMeasure>
			<rectangleMeasure>0</rectangleMeasure>
			<circleMeasure>0</circleMeasure>
			<centroidX>15</centroidX>
			<centroidY>23</centroidY>
		</spatialEntity>
		<spatialEntity spatialType="region" scaleAndSubsystem="Cellular.Embryo">
			<clusteredness>1</clusteredness>
			<density>0.5</density>
			<area>1</area>
			<perimeter>4</perimeter>
			<distanceFromOrigin>24.38237068047322</distanceFromOrigin>
			<angle>0</angle>
			<triangleMeasure>0</triangleMeasure>
			<rectangleMeasure>0</rectangleMeasure>
			<circleMeasure>0</circleMeasure>
			<centroidX>33</centroidX>
			<centroidY>3</centroidY>
		</spatialEntity>
		<spatialEntity spatialType="region" scaleAndSubsystem="Intracellular.CDK1">
			<clusteredness>1</clusteredness>
			<density>0.2023099861892999</density>
			<area>1</area>
			<perimeter>4</perimeter>
			<distanceFromOrigin>13.94632568098135</distanceFromOrigin>
			<angle>0</angle>
			<triangleMeasure>0</triangleMeasure>
			<rectangleMeasure>0</rectangleMeasure>
			<circleMeasure>0</circleMeasure>
			<centroidX>23</centroidX>
			<centroidY>40</centroidY>
		</spatialEntity>
		<spatialEntity spatialType="region" scaleAndSubsystem="Intracellular.CDK1">
			<clusteredness>1</clusteredness>
			<density>0.2023099861892999</density>
			<area>1</area>
			<perimeter>4</perimeter>
			<distanceFromOrigin>14.9833240637717</distanceFromOrigin>
			<angle>0</angle>
			<triangleMeasure>0</triangleMeasure>
			<rectangleMeasure>0</rectangleMeasure>
			<circleMeasure>0</circleMeasure>
			<centroidX>20</centroidX>
			<centroidY>40</centroidY>
		</spatialEntity>
		<spatialEntity spatialType="region" scaleAndSubsystem="Intracellular.CDK1">
			<clusteredness>1</clusteredness>
			<density>0.2023099861892999</density>
			<area>1</area>
			<perimeter>4</perimeter>
			<distanceFromOrigin>12.02081528017131</distanceFromOrigin>
			<angle>0</angle>
			<triangleMeasure>0</triangleMeasure>
			<rectangleMeasure>0</rectangleMeasure>
			<circleMeasure>0</circleMeasure>
			<centroidX>15</centroidX>
			<centroidY>23</centroidY>
		</spatialEntity>
		<spatialEntity spatialType="region" scaleAndSubsystem="Intracellular.CDK1">
			<clusteredness>1</clusteredness>
			<density>0.2023099861892999</density>
			<area>1</area>
			<perimeter>4</perimeter>
			<distanceFromOrigin>24.38237068047322</distanceFromOrigin>
			<angle>0</angle>
			<triangleMeasure>0</triangleMeasure>
			<rectangleMeasure>0</rectangleMeasure>
			<circleMeasure>0</circleMeasure>
			<centroidX>33</centroidX>
			<centroidY>3</centroidY>
		</spatialEntity>
		<spatialEntity spatialType="region" scaleAndSubsystem="Intracellular.Plk1">
			<clusteredness>1</clusteredness>
			<density>0.432750836540671</density>
			<area>1</area>
			<perimeter>4</perimeter>
			<distanceFromOrigin>13.94632568098135</distanceFromOrigin>
			<angle>0</angle>
			<triangleMeasure>0</triangleMeasure>
			<rectangleMeasure>0</rectangleMeasure>
			<circleMeasure>0</circleMeasure>
			<centroidX>23</centroidX>
			<centroidY>40</centroidY>
		</spatialEntity>
		<spatialEntity spatialType="region" scaleAndSubsystem="Intracellular.Plk1">
			<clusteredness>1</clusteredness>
			<density>0.432750836540671</density>
			<area>1</area>
			<perimeter>4</perimeter>
			<distanceFromOrigin>14.9833240637717</distanceFromOrigin>
			<angle>0</angle>
			<triangleMeasure>0</triangleMeasure>
			<rectangleMeasure>0</rectangleMeasure>
			<circleMeasure>0</circleMeasure>
			<centroidX>20</centroidX>
			<centroidY>40</centroidY>
		</spatialEntity>
		<spatialEntity spatialType="region" scaleAndSubsystem="Intracellular.Plk1">
			<clusteredness>1</clusteredness>
			<density>0.432750836540671</density>
			<area>1</area>
			<perimeter>4</perimeter>
			<distanceFromOrigin>12.02081528017131</distanceFromOrigin>
			<angle>0</angle>
			<triangleMeasure>0</triangleMeasure>
			<rectangleMeasure>0</rectangleMeasure>
			<circleMeasure>0</circleMeasure>
			<centroidX>15</centroidX>
			<centroidY>23</centroidY>
		</spatialEntity>
		<spatialEntity spatialType="region" scaleAndSubsystem="Intracellular.Plk1">
			<clusteredness>1</clusteredness>
			<density>0.432750836540671</density>
			<area>1</area>
			<perimeter>4</perimeter>
			<distanceFromOrigin>24.38237068047322</distanceFromOrigin>
			<angle>0</angle>
			<triangleMeasure>0</triangleMeasure>
			<rectangleMeasure>0</rectangleMeasure>
			<circleMeasure>0</circleMeasure>
			<centroidX>33</centroidX>
			<centroidY>3</centroidY>
		</spatialEntity>
		<spatialEntity spatialType="region" scaleAndSubsystem="Intracellular.APC">
			<clusteredness>1</clusteredness>
			<density>0.783268648035386</density>
			<area>1</area>
			<perimeter>4</perimeter>
			<distanceFromOrigin>13.94632568098135</distanceFromOrigin>
			<angle>0</angle>
			<triangleMeasure>0</triangleMeasure>
			<rectangleMeasure>0</rectangleMeasure>
			<circleMeasure>0</circleMeasure>
			<centroidX>23</centroidX>
			<centroidY>40</centroidY>
		</spatialEntity>
		<spatialEntity spatialType="region" scaleAndSubsystem="Intracellular.APC">
			<clusteredness>1</clusteredness>
			<density>0.783268648035386</density>
			<area>1</area>
			<perimeter>4</perimeter>
			<distanceFromOrigin>14.9833240637717</distanceFromOrigin>
			<angle>0</angle>
			<triangleMeasure>0</triangleMeasure>
			<rectangleMeasure>0</rectangleMeasure>
			<circleMeasure>0</circleMeasure>
			<centroidX>20</centroidX>
			<centroidY>40</centroidY>
		</spatialEntity>
		<spatialEntity spatialType="region" scaleAndSubsystem="Intracellular.APC">
			<clusteredness>1</clusteredness>
			<density>0.783268648035386</density>
			<area>1</area>
			<perimeter>4</perimeter>
			<distanceFromOrigin>12.02081528017131</distanceFromOrigin>
			<angle>0</angle>
			<triangleMeasure>0</triangleMeasure>
			<rectangleMeasure>0</rectangleMeasure>
			<circleMeasure>0</circleMeasure>
			<centroidX>15</centroidX>
			<centroidY>23</centroidY>
		</spatialEntity>
		<spatialEntity spatialType="region" scaleAndSubsystem="Intracellular.APC">
			<clusteredness>1</clusteredness>
			<density>0.783268648035386</density>
			<area>1</area>
			<perimeter>4</perimeter>
			<distanceFromOrigin>24.38237068047322</distanceFromOrigin>
			<angle>0</angle>
			<triangleMeasure>0</triangleMeasure>
			<rectangleMeasure>0</rectangleMeasure>
			<circleMeasure>0</circleMeasure>
			<centroidX>33</centroidX>
			<centroidY>3</centroidY>
		</spatialEntity>
		<numericStateVariable scaleAndSubsystem="Intracellular.APC">
			<name>avgClusterednessRegions</name>
			<value>0.04167810893863112</value>
		</numericStateVariable>
		<numericStateVariable scaleAndSubsystem="Intracellular.CDK1">
			<name>avgClusterednessRegions</name>
			<value>0.04167810893863112</value>
		</numericStateVariable>
		<numericStateVariable scaleAndSubsystem="Intracellular.Plk1">
			<name>avgClusterednessRegions</name>
			<value>0.04167810893863112</value>
		</numericStateVariable>
		<numericStateVariable scaleAndSubsystem="Cellular.Embryo">
			<name>avgClusterednessRegions</name>
			<value>0.04167810893863112</value>
		</numericStateVariable>
		<numericStateVariable scaleAndSubsystem="Intracellular.APC">
			<name>avgDensityRegions</name>
			<value>0.783268648035386</value>
		</numericStateVariable>
		<numericStateVariable scaleAndSubsystem="Intracellular.CDK1">
			<name>avgDensityRegions</name>
			<value>0.2023099861892999</value>
		</numericStateVariable>
		<numericStateVariable scaleAndSubsystem="Intracellular.Plk1">
			<name>avgDensityRegions</name>
			<value>0.432750836540671</value>
		</numericStateVariable>
		<numericStateVariable scaleAndSubsystem="Cellular.Embryo">
			<name>avgDensityRegions</name>
			<value>0.5</value>
		</numericStateVariable>
	</timepoint>
	<timepoint value="41">
		<spatialEntity spatialType="region" scaleAndSubsystem="Cellular.Embryo">
			<clusteredness>1</clusteredness>
			<density>0.5</density>
			<area>1</area>
			<perimeter>4</perimeter>
			<distanceFromOrigin>13.94632568098135</distanceFromOrigin>
			<angle>0</angle>
			<triangleMeasure>0</triangleMeasure>
			<rectangleMeasure>0</rectangleMeasure>
			<circleMeasure>0</circleMeasure>
			<centroidX>23</centroidX>
			<centroidY>40</centroidY>
		</spatialEntity>
		<spatialEntity spatialType="region" scaleAndSubsystem="Cellular.Embryo">
			<clusteredness>1</clusteredness>
			<density>0.5</density>
			<area>1</area>
			<perimeter>4</perimeter>
			<distanceFromOrigin>14.9833240637717</distanceFromOrigin>
			<angle>0</angle>
			<triangleMeasure>0</triangleMeasure>
			<rectangleMeasure>0</rectangleMeasure>
			<circleMeasure>0</circleMeasure>
			<centroidX>20</centroidX>
			<centroidY>40</centroidY>
		</spatialEntity>
		<spatialEntity spatialType="region" scaleAndSubsystem="Cellular.Embryo">
			<clusteredness>1</clusteredness>
			<density>0.5</density>
			<area>1</area>
			<perimeter>4</perimeter>
			<distanceFromOrigin>12.02081528017131</distanceFromOrigin>
			<angle>0</angle>
			<triangleMeasure>0</triangleMeasure>
			<rectangleMeasure>0</rectangleMeasure>
			<circleMeasure>0</circleMeasure>
			<centroidX>15</centroidX>
			<centroidY>23</centroidY>
		</spatialEntity>
		<spatialEntity spatialType="region" scaleAndSubsystem="Cellular.Embryo">
			<clusteredness>1</clusteredness>
			<density>0.5</density>
			<area>1</area>
			<perimeter>4</perimeter>
			<distanceFromOrigin>24.38237068047322</distanceFromOrigin>
			<angle>0</angle>
			<triangleMeasure>0</triangleMeasure>
			<rectangleMeasure>0</rectangleMeasure>
			<circleMeasure>0</circleMeasure>
			<centroidX>33</centroidX>
			<centroidY>3</centroidY>
		</spatialEntity>
		<spatialEntity spatialType="region" scaleAndSubsystem="Intracellular.CDK1">
			<clusteredness>1</clusteredness>
			<density>0.2046267640356924</density>
			<area>1</area>
			<perimeter>4</perimeter>
			<distanceFromOrigin>13.94632568098135</distanceFromOrigin>
			<angle>0</angle>
			<triangleMeasure>0</triangleMeasure>
			<rectangleMeasure>0</rectangleMeasure>
			<circleMeasure>0</circleMeasure>
			<centroidX>23</centroidX>
			<centroidY>40</centroidY>
		</spatialEntity>
		<spatialEntity spatialType="region" scaleAndSubsystem="Intracellular.CDK1">
			<clusteredness>1</clusteredness>
			<density>0.2046267640356924</density>
			<area>1</area>
			<perimeter>4</perimeter>
			<distanceFromOrigin>14.9833240637717</distanceFromOrigin>
			<angle>0</angle>
			<triangleMeasure>0</triangleMeasure>
			<rectangleMeasure>0</rectangleMeasure>
			<circleMeasure>0</circleMeasure>
			<centroidX>20</centroidX>
			<centroidY>40</centroidY>
		</spatialEntity>
		<spatialEntity spatialType="region" scaleAndSubsystem="Intracellular.CDK1">
			<clusteredness>1</clusteredness>
			<density>0.2046267640356924</density>
			<area>1</area>
			<perimeter>4</perimeter>
			<distanceFromOrigin>12.02081528017131</distanceFromOrigin>
			<angle>0</angle>
			<triangleMeasure>0</triangleMeasure>
			<rectangleMeasure>0</rectangleMeasure>
			<circleMeasure>0</circleMeasure>
			<centroidX>15</centroidX>
			<centroidY>23</centroidY>
		</spatialEntity>
		<spatialEntity spatialType="region" scaleAndSubsystem="Intracellular.CDK1">
			<clusteredness>1</clusteredness>
			<density>0.2046267640356924</density>
			<area>1</area>
			<perimeter>4</perimeter>
			<distanceFromOrigin>24.38237068047322</distanceFromOrigin>
			<angle>0</angle>
			<triangleMeasure>0</triangleMeasure>
			<rectangleMeasure>0</rectangleMeasure>
			<circleMeasure>0</circleMeasure>
			<centroidX>33</centroidX>
			<centroidY>3</centroidY>
		</spatialEntity>
		<spatialEntity spatialType="region" scaleAndSubsystem="Intracellular.Plk1">
			<clusteredness>1</clusteredness>
			<density>0.354531920189951</density>
			<area>1</area>
			<perimeter>4</perimeter>
			<distanceFromOrigin>13.94632568098135</distanceFromOrigin>
			<angle>0</angle>
			<triangleMeasure>0</triangleMeasure>
			<rectangleMeasure>0</rectangleMeasure>
			<circleMeasure>0</circleMeasure>
			<centroidX>23</centroidX>
			<centroidY>40</centroidY>
		</spatialEntity>
		<spatialEntity spatialType="region" scaleAndSubsystem="Intracellular.Plk1">
			<clusteredness>1</clusteredness>
			<density>0.354531920189951</density>
			<area>1</area>
			<perimeter>4</perimeter>
			<distanceFromOrigin>14.9833240637717</distanceFromOrigin>
			<angle>0</angle>
			<triangleMeasure>0</triangleMeasure>
			<rectangleMeasure>0</rectangleMeasure>
			<circleMeasure>0</circleMeasure>
			<centroidX>20</centroidX>
			<centroidY>40</centroidY>
		</spatialEntity>
		<spatialEntity spatialType="region" scaleAndSubsystem="Intracellular.Plk1">
			<clusteredness>1</clusteredness>
			<density>0.354531920189951</density>
			<area>1</area>
			<perimeter>4</perimeter>
			<distanceFromOrigin>12.02081528017131</distanceFromOrigin>
			<angle>0</angle>
			<triangleMeasure>0</triangleMeasure>
			<rectangleMeasure>0</rectangleMeasure>
			<circleMeasure>0</circleMeasure>
			<centroidX>15</centroidX>
			<centroidY>23</centroidY>
		</spatialEntity>
		<spatialEntity spatialType="region" scaleAndSubsystem="Intracellular.Plk1">
			<clusteredness>1</clusteredness>
			<density>0.354531920189951</density>
			<area>1</area>
			<perimeter>4</perimeter>
			<distanceFromOrigin>24.38237068047322</distanceFromOrigin>
			<angle>0</angle>
			<triangleMeasure>0</triangleMeasure>
			<rectangleMeasure>0</rectangleMeasure>
			<circleMeasure>0</circleMeasure>
			<centroidX>33</centroidX>
			<centroidY>3</centroidY>
		</spatialEntity>
		<spatialEntity spatialType="region" scaleAndSubsystem="Intracellular.APC">
			<clusteredness>1</clusteredness>
			<density>0.6488551121132047</density>
			<area>1</area>
			<perimeter>4</perimeter>
			<distanceFromOrigin>13.94632568098135</distanceFromOrigin>
			<angle>0</angle>
			<triangleMeasure>0</triangleMeasure>
			<rectangleMeasure>0</rectangleMeasure>
			<circleMeasure>0</circleMeasure>
			<centroidX>23</centroidX>
			<centroidY>40</centroidY>
		</spatialEntity>
		<spatialEntity spatialType="region" scaleAndSubsystem="Intracellular.APC">
			<clusteredness>1</clusteredness>
			<density>0.6488551121132047</density>
			<area>1</area>
			<perimeter>4</perimeter>
			<distanceFromOrigin>14.9833240637717</distanceFromOrigin>
			<angle>0</angle>
			<triangleMeasure>0</triangleMeasure>
			<rectangleMeasure>0</rectangleMeasure>
			<circleMeasure>0</circleMeasure>
			<centroidX>20</centroidX>
			<centroidY>40</centroidY>
		</spatialEntity>
		<spatialEntity spatialType="region" scaleAndSubsystem="Intracellular.APC">
			<clusteredness>1</clusteredness>
			<density>0.6488551121132047</density>
			<area>1</area>
			<perimeter>4</perimeter>
			<distanceFromOrigin>12.02081528017131</distanceFromOrigin>
			<angle>0</angle>
			<triangleMeasure>0</triangleMeasure>
			<rectangleMeasure>0</rectangleMeasure>
			<circleMeasure>0</circleMeasure>
			<centroidX>15</centroidX>
			<centroidY>23</centroidY>
		</spatialEntity>
		<spatialEntity spatialType="region" scaleAndSubsystem="Intracellular.APC">
			<clusteredness>1</clusteredness>
			<density>0.6488551121132047</density>
			<area>1</area>
			<perimeter>4</perimeter>
			<distanceFromOrigin>24.38237068047322</distanceFromOrigin>
			<angle>0</angle>
			<triangleMeasure>0</triangleMeasure>
			<rectangleMeasure>0</rectangleMeasure>
			<circleMeasure>0</circleMeasure>
			<centroidX>33</centroidX>
			<centroidY>3</centroidY>
		</spatialEntity>
		<numericStateVariable scaleAndSubsystem="Intracellular.APC">
			<name>avgClusterednessRegions</name>
			<value>0.04167810893863112</value>
		</numericStateVariable>
		<numericStateVariable scaleAndSubsystem="Intracellular.CDK1">
			<name>avgClusterednessRegions</name>
			<value>0.04167810893863112</value>
		</numericStateVariable>
		<numericStateVariable scaleAndSubsystem="Intracellular.Plk1">
			<name>avgClusterednessRegions</name>
			<value>0.04167810893863112</value>
		</numericStateVariable>
		<numericStateVariable scaleAndSubsystem="Cellular.Embryo">
			<name>avgClusterednessRegions</name>
			<value>0.04167810893863112</value>
		</numericStateVariable>
		<numericStateVariable scaleAndSubsystem="Intracellular.APC">
			<name>avgDensityRegions</name>
			<value>0.6488551121132047</value>
		</numericStateVariable>
		<numericStateVariable scaleAndSubsystem="Intracellular.CDK1">
			<name>avgDensityRegions</name>
			<value>0.2046267640356924</value>
		</numericStateVariable>
		<numericStateVariable scaleAndSubsystem="Intracellular.Plk1">
			<name>avgDensityRegions</name>
			<value>0.354531920189951</value>
		</numericStateVariable>
		<numericStateVariable scaleAndSubsystem="Cellular.Embryo">
			<name>avgDensityRegions</name>
			<value>0.5</value>
		</numericStateVariable>
	</timepoint>
	<timepoint value="42">
		<spatialEntity spatialType="region" scaleAndSubsystem="Cellular.Embryo">
			<clusteredness>1</clusteredness>
			<density>0.5</density>
			<area>1</area>
			<perimeter>4</perimeter>
			<distanceFromOrigin>13.94632568098135</distanceFromOrigin>
			<angle>0</angle>
			<triangleMeasure>0</triangleMeasure>
			<rectangleMeasure>0</rectangleMeasure>
			<circleMeasure>0</circleMeasure>
			<centroidX>23</centroidX>
			<centroidY>40</centroidY>
		</spatialEntity>
		<spatialEntity spatialType="region" scaleAndSubsystem="Cellular.Embryo">
			<clusteredness>1</clusteredness>
			<density>0.5</density>
			<area>1</area>
			<perimeter>4</perimeter>
			<distanceFromOrigin>14.9833240637717</distanceFromOrigin>
			<angle>0</angle>
			<triangleMeasure>0</triangleMeasure>
			<rectangleMeasure>0</rectangleMeasure>
			<circleMeasure>0</circleMeasure>
			<centroidX>20</centroidX>
			<centroidY>40</centroidY>
		</spatialEntity>
		<spatialEntity spatialType="region" scaleAndSubsystem="Cellular.Embryo">
			<clusteredness>1</clusteredness>
			<density>0.5</density>
			<area>1</area>
			<perimeter>4</perimeter>
			<distanceFromOrigin>12.02081528017131</distanceFromOrigin>
			<angle>0</angle>
			<triangleMeasure>0</triangleMeasure>
			<rectangleMeasure>0</rectangleMeasure>
			<circleMeasure>0</circleMeasure>
			<centroidX>15</centroidX>
			<centroidY>23</centroidY>
		</spatialEntity>
		<spatialEntity spatialType="region" scaleAndSubsystem="Cellular.Embryo">
			<clusteredness>1</clusteredness>
			<density>0.5</density>
			<area>1</area>
			<perimeter>4</perimeter>
			<distanceFromOrigin>25.34758371127315</distanceFromOrigin>
			<angle>0</angle>
			<triangleMeasure>0</triangleMeasure>
			<rectangleMeasure>0</rectangleMeasure>
			<circleMeasure>0</circleMeasure>
			<centroidX>33</centroidX>
			<centroidY>2</centroidY>
		</spatialEntity>
		<spatialEntity spatialType="region" scaleAndSubsystem="Intracellular.CDK1">
			<clusteredness>1</clusteredness>
			<density>0.2209324107450597</density>
			<area>1</area>
			<perimeter>4</perimeter>
			<distanceFromOrigin>13.94632568098135</distanceFromOrigin>
			<angle>0</angle>
			<triangleMeasure>0</triangleMeasure>
			<rectangleMeasure>0</rectangleMeasure>
			<circleMeasure>0</circleMeasure>
			<centroidX>23</centroidX>
			<centroidY>40</centroidY>
		</spatialEntity>
		<spatialEntity spatialType="region" scaleAndSubsystem="Intracellular.CDK1">
			<clusteredness>1</clusteredness>
			<density>0.2209324107450597</density>
			<area>1</area>
			<perimeter>4</perimeter>
			<distanceFromOrigin>14.9833240637717</distanceFromOrigin>
			<angle>0</angle>
			<triangleMeasure>0</triangleMeasure>
			<rectangleMeasure>0</rectangleMeasure>
			<circleMeasure>0</circleMeasure>
			<centroidX>20</centroidX>
			<centroidY>40</centroidY>
		</spatialEntity>
		<spatialEntity spatialType="region" scaleAndSubsystem="Intracellular.CDK1">
			<clusteredness>1</clusteredness>
			<density>0.2209324107450597</density>
			<area>1</area>
			<perimeter>4</perimeter>
			<distanceFromOrigin>12.02081528017131</distanceFromOrigin>
			<angle>0</angle>
			<triangleMeasure>0</triangleMeasure>
			<rectangleMeasure>0</rectangleMeasure>
			<circleMeasure>0</circleMeasure>
			<centroidX>15</centroidX>
			<centroidY>23</centroidY>
		</spatialEntity>
		<spatialEntity spatialType="region" scaleAndSubsystem="Intracellular.CDK1">
			<clusteredness>1</clusteredness>
			<density>0.2209324107450597</density>
			<area>1</area>
			<perimeter>4</perimeter>
			<distanceFromOrigin>25.34758371127315</distanceFromOrigin>
			<angle>0</angle>
			<triangleMeasure>0</triangleMeasure>
			<rectangleMeasure>0</rectangleMeasure>
			<circleMeasure>0</circleMeasure>
			<centroidX>33</centroidX>
			<centroidY>2</centroidY>
		</spatialEntity>
		<spatialEntity spatialType="region" scaleAndSubsystem="Intracellular.Plk1">
			<clusteredness>1</clusteredness>
			<density>0.2906408571729473</density>
			<area>1</area>
			<perimeter>4</perimeter>
			<distanceFromOrigin>13.94632568098135</distanceFromOrigin>
			<angle>0</angle>
			<triangleMeasure>0</triangleMeasure>
			<rectangleMeasure>0</rectangleMeasure>
			<circleMeasure>0</circleMeasure>
			<centroidX>23</centroidX>
			<centroidY>40</centroidY>
		</spatialEntity>
		<spatialEntity spatialType="region" scaleAndSubsystem="Intracellular.Plk1">
			<clusteredness>1</clusteredness>
			<density>0.2906408571729473</density>
			<area>1</area>
			<perimeter>4</perimeter>
			<distanceFromOrigin>14.9833240637717</distanceFromOrigin>
			<angle>0</angle>
			<triangleMeasure>0</triangleMeasure>
			<rectangleMeasure>0</rectangleMeasure>
			<circleMeasure>0</circleMeasure>
			<centroidX>20</centroidX>
			<centroidY>40</centroidY>
		</spatialEntity>
		<spatialEntity spatialType="region" scaleAndSubsystem="Intracellular.Plk1">
			<clusteredness>1</clusteredness>
			<density>0.2906408571729473</density>
			<area>1</area>
			<perimeter>4</perimeter>
			<distanceFromOrigin>12.02081528017131</distanceFromOrigin>
			<angle>0</angle>
			<triangleMeasure>0</triangleMeasure>
			<rectangleMeasure>0</rectangleMeasure>
			<circleMeasure>0</circleMeasure>
			<centroidX>15</centroidX>
			<centroidY>23</centroidY>
		</spatialEntity>
		<spatialEntity spatialType="region" scaleAndSubsystem="Intracellular.Plk1">
			<clusteredness>1</clusteredness>
			<density>0.2906408571729473</density>
			<area>1</area>
			<perimeter>4</perimeter>
			<distanceFromOrigin>25.34758371127315</distanceFromOrigin>
			<angle>0</angle>
			<triangleMeasure>0</triangleMeasure>
			<rectangleMeasure>0</rectangleMeasure>
			<circleMeasure>0</circleMeasure>
			<centroidX>33</centroidX>
			<centroidY>2</centroidY>
		</spatialEntity>
		<spatialEntity spatialType="region" scaleAndSubsystem="Intracellular.APC">
			<clusteredness>1</clusteredness>
			<density>0.5329871682559743</density>
			<area>1</area>
			<perimeter>4</perimeter>
			<distanceFromOrigin>13.94632568098135</distanceFromOrigin>
			<angle>0</angle>
			<triangleMeasure>0</triangleMeasure>
			<rectangleMeasure>0</rectangleMeasure>
			<circleMeasure>0</circleMeasure>
			<centroidX>23</centroidX>
			<centroidY>40</centroidY>
		</spatialEntity>
		<spatialEntity spatialType="region" scaleAndSubsystem="Intracellular.APC">
			<clusteredness>1</clusteredness>
			<density>0.5329871682559743</density>
			<area>1</area>
			<perimeter>4</perimeter>
			<distanceFromOrigin>14.9833240637717</distanceFromOrigin>
			<angle>0</angle>
			<triangleMeasure>0</triangleMeasure>
			<rectangleMeasure>0</rectangleMeasure>
			<circleMeasure>0</circleMeasure>
			<centroidX>20</centroidX>
			<centroidY>40</centroidY>
		</spatialEntity>
		<spatialEntity spatialType="region" scaleAndSubsystem="Intracellular.APC">
			<clusteredness>1</clusteredness>
			<density>0.5329871682559743</density>
			<area>1</area>
			<perimeter>4</perimeter>
			<distanceFromOrigin>12.02081528017131</distanceFromOrigin>
			<angle>0</angle>
			<triangleMeasure>0</triangleMeasure>
			<rectangleMeasure>0</rectangleMeasure>
			<circleMeasure>0</circleMeasure>
			<centroidX>15</centroidX>
			<centroidY>23</centroidY>
		</spatialEntity>
		<spatialEntity spatialType="region" scaleAndSubsystem="Intracellular.APC">
			<clusteredness>1</clusteredness>
			<density>0.5329871682559743</density>
			<area>1</area>
			<perimeter>4</perimeter>
			<distanceFromOrigin>25.34758371127315</distanceFromOrigin>
			<angle>0</angle>
			<triangleMeasure>0</triangleMeasure>
			<rectangleMeasure>0</rectangleMeasure>
			<circleMeasure>0</circleMeasure>
			<centroidX>33</centroidX>
			<centroidY>2</centroidY>
		</spatialEntity>
		<numericStateVariable scaleAndSubsystem="Intracellular.APC">
			<name>avgClusterednessRegions</name>
			<value>0.0409212995710231</value>
		</numericStateVariable>
		<numericStateVariable scaleAndSubsystem="Intracellular.CDK1">
			<name>avgClusterednessRegions</name>
			<value>0.0409212995710231</value>
		</numericStateVariable>
		<numericStateVariable scaleAndSubsystem="Intracellular.Plk1">
			<name>avgClusterednessRegions</name>
			<value>0.0409212995710231</value>
		</numericStateVariable>
		<numericStateVariable scaleAndSubsystem="Cellular.Embryo">
			<name>avgClusterednessRegions</name>
			<value>0.0409212995710231</value>
		</numericStateVariable>
		<numericStateVariable scaleAndSubsystem="Intracellular.APC">
			<name>avgDensityRegions</name>
			<value>0.5329871682559743</value>
		</numericStateVariable>
		<numericStateVariable scaleAndSubsystem="Intracellular.CDK1">
			<name>avgDensityRegions</name>
			<value>0.2209324107450597</value>
		</numericStateVariable>
		<numericStateVariable scaleAndSubsystem="Intracellular.Plk1">
			<name>avgDensityRegions</name>
			<value>0.2906408571729473</value>
		</numericStateVariable>
		<numericStateVariable scaleAndSubsystem="Cellular.Embryo">
			<name>avgDensityRegions</name>
			<value>0.5</value>
		</numericStateVariable>
	</timepoint>
	<timepoint value="43">
		<spatialEntity spatialType="region" scaleAndSubsystem="Cellular.Embryo">
			<clusteredness>1</clusteredness>
			<density>0.5</density>
			<area>1</area>
			<perimeter>4</perimeter>
			<distanceFromOrigin>13.94632568098135</distanceFromOrigin>
			<angle>0</angle>
			<triangleMeasure>0</triangleMeasure>
			<rectangleMeasure>0</rectangleMeasure>
			<circleMeasure>0</circleMeasure>
			<centroidX>23</centroidX>
			<centroidY>40</centroidY>
		</spatialEntity>
		<spatialEntity spatialType="region" scaleAndSubsystem="Cellular.Embryo">
			<clusteredness>1</clusteredness>
			<density>0.5</density>
			<area>1</area>
			<perimeter>4</perimeter>
			<distanceFromOrigin>14.9833240637717</distanceFromOrigin>
			<angle>0</angle>
			<triangleMeasure>0</triangleMeasure>
			<rectangleMeasure>0</rectangleMeasure>
			<circleMeasure>0</circleMeasure>
			<centroidX>20</centroidX>
			<centroidY>40</centroidY>
		</spatialEntity>
		<spatialEntity spatialType="region" scaleAndSubsystem="Cellular.Embryo">
			<clusteredness>1</clusteredness>
			<density>0.5</density>
			<area>1</area>
			<perimeter>4</perimeter>
			<distanceFromOrigin>12.98075498574717</distanceFromOrigin>
			<angle>0</angle>
			<triangleMeasure>0</triangleMeasure>
			<rectangleMeasure>0</rectangleMeasure>
			<circleMeasure>0</circleMeasure>
			<centroidX>14</centroidX>
			<centroidY>23</centroidY>
		</spatialEntity>
		<spatialEntity spatialType="region" scaleAndSubsystem="Cellular.Embryo">
			<clusteredness>1</clusteredness>
			<density>0.5</density>
			<area>1</area>
			<perimeter>4</perimeter>
			<distanceFromOrigin>24.38237068047322</distanceFromOrigin>
			<angle>0</angle>
			<triangleMeasure>0</triangleMeasure>
			<rectangleMeasure>0</rectangleMeasure>
			<circleMeasure>0</circleMeasure>
			<centroidX>33</centroidX>
			<centroidY>3</centroidY>
		</spatialEntity>
		<spatialEntity spatialType="region" scaleAndSubsystem="Intracellular.CDK1">
			<clusteredness>1</clusteredness>
			<density>0.241034563849954</density>
			<area>1</area>
			<perimeter>4</perimeter>
			<distanceFromOrigin>13.94632568098135</distanceFromOrigin>
			<angle>0</angle>
			<triangleMeasure>0</triangleMeasure>
			<rectangleMeasure>0</rectangleMeasure>
			<circleMeasure>0</circleMeasure>
			<centroidX>23</centroidX>
			<centroidY>40</centroidY>
		</spatialEntity>
		<spatialEntity spatialType="region" scaleAndSubsystem="Intracellular.CDK1">
			<clusteredness>1</clusteredness>
			<density>0.241034563849954</density>
			<area>1</area>
			<perimeter>4</perimeter>
			<distanceFromOrigin>14.9833240637717</distanceFromOrigin>
			<angle>0</angle>
			<triangleMeasure>0</triangleMeasure>
			<rectangleMeasure>0</rectangleMeasure>
			<circleMeasure>0</circleMeasure>
			<centroidX>20</centroidX>
			<centroidY>40</centroidY>
		</spatialEntity>
		<spatialEntity spatialType="region" scaleAndSubsystem="Intracellular.CDK1">
			<clusteredness>1</clusteredness>
			<density>0.241034563849954</density>
			<area>1</area>
			<perimeter>4</perimeter>
			<distanceFromOrigin>12.98075498574717</distanceFromOrigin>
			<angle>0</angle>
			<triangleMeasure>0</triangleMeasure>
			<rectangleMeasure>0</rectangleMeasure>
			<circleMeasure>0</circleMeasure>
			<centroidX>14</centroidX>
			<centroidY>23</centroidY>
		</spatialEntity>
		<spatialEntity spatialType="region" scaleAndSubsystem="Intracellular.CDK1">
			<clusteredness>1</clusteredness>
			<density>0.241034563849954</density>
			<area>1</area>
			<perimeter>4</perimeter>
			<distanceFromOrigin>24.38237068047322</distanceFromOrigin>
			<angle>0</angle>
			<triangleMeasure>0</triangleMeasure>
			<rectangleMeasure>0</rectangleMeasure>
			<circleMeasure>0</circleMeasure>
			<centroidX>33</centroidX>
			<centroidY>3</centroidY>
		</spatialEntity>
		<spatialEntity spatialType="region" scaleAndSubsystem="Intracellular.Plk1">
			<clusteredness>1</clusteredness>
			<density>0.2387369492474724</density>
			<area>1</area>
			<perimeter>4</perimeter>
			<distanceFromOrigin>13.94632568098135</distanceFromOrigin>
			<angle>0</angle>
			<triangleMeasure>0</triangleMeasure>
			<rectangleMeasure>0</rectangleMeasure>
			<circleMeasure>0</circleMeasure>
			<centroidX>23</centroidX>
			<centroidY>40</centroidY>
		</spatialEntity>
		<spatialEntity spatialType="region" scaleAndSubsystem="Intracellular.Plk1">
			<clusteredness>1</clusteredness>
			<density>0.2387369492474724</density>
			<area>1</area>
			<perimeter>4</perimeter>
			<distanceFromOrigin>14.9833240637717</distanceFromOrigin>
			<angle>0</angle>
			<triangleMeasure>0</triangleMeasure>
			<rectangleMeasure>0</rectangleMeasure>
			<circleMeasure>0</circleMeasure>
			<centroidX>20</centroidX>
			<centroidY>40</centroidY>
		</spatialEntity>
		<spatialEntity spatialType="region" scaleAndSubsystem="Intracellular.Plk1">
			<clusteredness>1</clusteredness>
			<density>0.2387369492474724</density>
			<area>1</area>
			<perimeter>4</perimeter>
			<distanceFromOrigin>12.98075498574717</distanceFromOrigin>
			<angle>0</angle>
			<triangleMeasure>0</triangleMeasure>
			<rectangleMeasure>0</rectangleMeasure>
			<circleMeasure>0</circleMeasure>
			<centroidX>14</centroidX>
			<centroidY>23</centroidY>
		</spatialEntity>
		<spatialEntity spatialType="region" scaleAndSubsystem="Intracellular.Plk1">
			<clusteredness>1</clusteredness>
			<density>0.2387369492474724</density>
			<area>1</area>
			<perimeter>4</perimeter>
			<distanceFromOrigin>24.38237068047322</distanceFromOrigin>
			<angle>0</angle>
			<triangleMeasure>0</triangleMeasure>
			<rectangleMeasure>0</rectangleMeasure>
			<circleMeasure>0</circleMeasure>
			<centroidX>33</centroidX>
			<centroidY>3</centroidY>
		</spatialEntity>
		<spatialEntity spatialType="region" scaleAndSubsystem="Intracellular.APC">
			<clusteredness>1</clusteredness>
			<density>0.4367658727309283</density>
			<area>1</area>
			<perimeter>4</perimeter>
			<distanceFromOrigin>13.94632568098135</distanceFromOrigin>
			<angle>0</angle>
			<triangleMeasure>0</triangleMeasure>
			<rectangleMeasure>0</rectangleMeasure>
			<circleMeasure>0</circleMeasure>
			<centroidX>23</centroidX>
			<centroidY>40</centroidY>
		</spatialEntity>
		<spatialEntity spatialType="region" scaleAndSubsystem="Intracellular.APC">
			<clusteredness>1</clusteredness>
			<density>0.4367658727309283</density>
			<area>1</area>
			<perimeter>4</perimeter>
			<distanceFromOrigin>14.9833240637717</distanceFromOrigin>
			<angle>0</angle>
			<triangleMeasure>0</triangleMeasure>
			<rectangleMeasure>0</rectangleMeasure>
			<circleMeasure>0</circleMeasure>
			<centroidX>20</centroidX>
			<centroidY>40</centroidY>
		</spatialEntity>
		<spatialEntity spatialType="region" scaleAndSubsystem="Intracellular.APC">
			<clusteredness>1</clusteredness>
			<density>0.4367658727309283</density>
			<area>1</area>
			<perimeter>4</perimeter>
			<distanceFromOrigin>12.98075498574717</distanceFromOrigin>
			<angle>0</angle>
			<triangleMeasure>0</triangleMeasure>
			<rectangleMeasure>0</rectangleMeasure>
			<circleMeasure>0</circleMeasure>
			<centroidX>14</centroidX>
			<centroidY>23</centroidY>
		</spatialEntity>
		<spatialEntity spatialType="region" scaleAndSubsystem="Intracellular.APC">
			<clusteredness>1</clusteredness>
			<density>0.4367658727309283</density>
			<area>1</area>
			<perimeter>4</perimeter>
			<distanceFromOrigin>24.38237068047322</distanceFromOrigin>
			<angle>0</angle>
			<triangleMeasure>0</triangleMeasure>
			<rectangleMeasure>0</rectangleMeasure>
			<circleMeasure>0</circleMeasure>
			<centroidX>33</centroidX>
			<centroidY>3</centroidY>
		</spatialEntity>
		<numericStateVariable scaleAndSubsystem="Intracellular.APC">
			<name>avgClusterednessRegions</name>
			<value>0.04126710713449598</value>
		</numericStateVariable>
		<numericStateVariable scaleAndSubsystem="Intracellular.CDK1">
			<name>avgClusterednessRegions</name>
			<value>0.04126710713449598</value>
		</numericStateVariable>
		<numericStateVariable scaleAndSubsystem="Intracellular.Plk1">
			<name>avgClusterednessRegions</name>
			<value>0.04126710713449598</value>
		</numericStateVariable>
		<numericStateVariable scaleAndSubsystem="Cellular.Embryo">
			<name>avgClusterednessRegions</name>
			<value>0.04126710713449598</value>
		</numericStateVariable>
		<numericStateVariable scaleAndSubsystem="Intracellular.APC">
			<name>avgDensityRegions</name>
			<value>0.4367658727309283</value>
		</numericStateVariable>
		<numericStateVariable scaleAndSubsystem="Intracellular.CDK1">
			<name>avgDensityRegions</name>
			<value>0.241034563849954</value>
		</numericStateVariable>
		<numericStateVariable scaleAndSubsystem="Intracellular.Plk1">
			<name>avgDensityRegions</name>
			<value>0.2387369492474724</value>
		</numericStateVariable>
		<numericStateVariable scaleAndSubsystem="Cellular.Embryo">
			<name>avgDensityRegions</name>
			<value>0.5</value>
		</numericStateVariable>
	</timepoint>
	<timepoint value="44">
		<spatialEntity spatialType="region" scaleAndSubsystem="Cellular.Embryo">
			<clusteredness>1</clusteredness>
			<density>0.5</density>
			<area>1</area>
			<perimeter>4</perimeter>
			<distanceFromOrigin>13.94632568098135</distanceFromOrigin>
			<angle>0</angle>
			<triangleMeasure>0</triangleMeasure>
			<rectangleMeasure>0</rectangleMeasure>
			<circleMeasure>0</circleMeasure>
			<centroidX>23</centroidX>
			<centroidY>40</centroidY>
		</spatialEntity>
		<spatialEntity spatialType="region" scaleAndSubsystem="Cellular.Embryo">
			<clusteredness>1</clusteredness>
			<density>0.5</density>
			<area>1</area>
			<perimeter>4</perimeter>
			<distanceFromOrigin>14.9833240637717</distanceFromOrigin>
			<angle>0</angle>
			<triangleMeasure>0</triangleMeasure>
			<rectangleMeasure>0</rectangleMeasure>
			<circleMeasure>0</circleMeasure>
			<centroidX>20</centroidX>
			<centroidY>40</centroidY>
		</spatialEntity>
		<spatialEntity spatialType="region" scaleAndSubsystem="Cellular.Embryo">
			<clusteredness>1</clusteredness>
			<density>0.5</density>
			<area>1</area>
			<perimeter>4</perimeter>
			<distanceFromOrigin>12.98075498574717</distanceFromOrigin>
			<angle>0</angle>
			<triangleMeasure>0</triangleMeasure>
			<rectangleMeasure>0</rectangleMeasure>
			<circleMeasure>0</circleMeasure>
			<centroidX>14</centroidX>
			<centroidY>23</centroidY>
		</spatialEntity>
		<spatialEntity spatialType="region" scaleAndSubsystem="Cellular.Embryo">
			<clusteredness>1</clusteredness>
			<density>0.5</density>
			<area>1</area>
			<perimeter>4</perimeter>
			<distanceFromOrigin>24.38237068047322</distanceFromOrigin>
			<angle>0</angle>
			<triangleMeasure>0</triangleMeasure>
			<rectangleMeasure>0</rectangleMeasure>
			<circleMeasure>0</circleMeasure>
			<centroidX>33</centroidX>
			<centroidY>3</centroidY>
		</spatialEntity>
		<spatialEntity spatialType="region" scaleAndSubsystem="Intracellular.CDK1">
			<clusteredness>1</clusteredness>
			<density>0.2620247635186888</density>
			<area>1</area>
			<perimeter>4</perimeter>
			<distanceFromOrigin>13.94632568098135</distanceFromOrigin>
			<angle>0</angle>
			<triangleMeasure>0</triangleMeasure>
			<rectangleMeasure>0</rectangleMeasure>
			<circleMeasure>0</circleMeasure>
			<centroidX>23</centroidX>
			<centroidY>40</centroidY>
		</spatialEntity>
		<spatialEntity spatialType="region" scaleAndSubsystem="Intracellular.CDK1">
			<clusteredness>1</clusteredness>
			<density>0.2620247635186888</density>
			<area>1</area>
			<perimeter>4</perimeter>
			<distanceFromOrigin>14.9833240637717</distanceFromOrigin>
			<angle>0</angle>
			<triangleMeasure>0</triangleMeasure>
			<rectangleMeasure>0</rectangleMeasure>
			<circleMeasure>0</circleMeasure>
			<centroidX>20</centroidX>
			<centroidY>40</centroidY>
		</spatialEntity>
		<spatialEntity spatialType="region" scaleAndSubsystem="Intracellular.CDK1">
			<clusteredness>1</clusteredness>
			<density>0.2620247635186888</density>
			<area>1</area>
			<perimeter>4</perimeter>
			<distanceFromOrigin>12.98075498574717</distanceFromOrigin>
			<angle>0</angle>
			<triangleMeasure>0</triangleMeasure>
			<rectangleMeasure>0</rectangleMeasure>
			<circleMeasure>0</circleMeasure>
			<centroidX>14</centroidX>
			<centroidY>23</centroidY>
		</spatialEntity>
		<spatialEntity spatialType="region" scaleAndSubsystem="Intracellular.CDK1">
			<clusteredness>1</clusteredness>
			<density>0.2620247635186888</density>
			<area>1</area>
			<perimeter>4</perimeter>
			<distanceFromOrigin>24.38237068047322</distanceFromOrigin>
			<angle>0</angle>
			<triangleMeasure>0</triangleMeasure>
			<rectangleMeasure>0</rectangleMeasure>
			<circleMeasure>0</circleMeasure>
			<centroidX>33</centroidX>
			<centroidY>3</centroidY>
		</spatialEntity>
		<spatialEntity spatialType="region" scaleAndSubsystem="Intracellular.Plk1">
			<clusteredness>1</clusteredness>
			<density>0.1970672308229933</density>
			<area>1</area>
			<perimeter>4</perimeter>
			<distanceFromOrigin>13.94632568098135</distanceFromOrigin>
			<angle>0</angle>
			<triangleMeasure>0</triangleMeasure>
			<rectangleMeasure>0</rectangleMeasure>
			<circleMeasure>0</circleMeasure>
			<centroidX>23</centroidX>
			<centroidY>40</centroidY>
		</spatialEntity>
		<spatialEntity spatialType="region" scaleAndSubsystem="Intracellular.Plk1">
			<clusteredness>1</clusteredness>
			<density>0.1970672308229933</density>
			<area>1</area>
			<perimeter>4</perimeter>
			<distanceFromOrigin>14.9833240637717</distanceFromOrigin>
			<angle>0</angle>
			<triangleMeasure>0</triangleMeasure>
			<rectangleMeasure>0</rectangleMeasure>
			<circleMeasure>0</circleMeasure>
			<centroidX>20</centroidX>
			<centroidY>40</centroidY>
		</spatialEntity>
		<spatialEntity spatialType="region" scaleAndSubsystem="Intracellular.Plk1">
			<clusteredness>1</clusteredness>
			<density>0.1970672308229933</density>
			<area>1</area>
			<perimeter>4</perimeter>
			<distanceFromOrigin>12.98075498574717</distanceFromOrigin>
			<angle>0</angle>
			<triangleMeasure>0</triangleMeasure>
			<rectangleMeasure>0</rectangleMeasure>
			<circleMeasure>0</circleMeasure>
			<centroidX>14</centroidX>
			<centroidY>23</centroidY>
		</spatialEntity>
		<spatialEntity spatialType="region" scaleAndSubsystem="Intracellular.Plk1">
			<clusteredness>1</clusteredness>
			<density>0.1970672308229933</density>
			<area>1</area>
			<perimeter>4</perimeter>
			<distanceFromOrigin>24.38237068047322</distanceFromOrigin>
			<angle>0</angle>
			<triangleMeasure>0</triangleMeasure>
			<rectangleMeasure>0</rectangleMeasure>
			<circleMeasure>0</circleMeasure>
			<centroidX>33</centroidX>
			<centroidY>3</centroidY>
		</spatialEntity>
		<spatialEntity spatialType="region" scaleAndSubsystem="Intracellular.APC">
			<clusteredness>1</clusteredness>
			<density>0.35768196255553</density>
			<area>1</area>
			<perimeter>4</perimeter>
			<distanceFromOrigin>13.94632568098135</distanceFromOrigin>
			<angle>0</angle>
			<triangleMeasure>0</triangleMeasure>
			<rectangleMeasure>0</rectangleMeasure>
			<circleMeasure>0</circleMeasure>
			<centroidX>23</centroidX>
			<centroidY>40</centroidY>
		</spatialEntity>
		<spatialEntity spatialType="region" scaleAndSubsystem="Intracellular.APC">
			<clusteredness>1</clusteredness>
			<density>0.35768196255553</density>
			<area>1</area>
			<perimeter>4</perimeter>
			<distanceFromOrigin>14.9833240637717</distanceFromOrigin>
			<angle>0</angle>
			<triangleMeasure>0</triangleMeasure>
			<rectangleMeasure>0</rectangleMeasure>
			<circleMeasure>0</circleMeasure>
			<centroidX>20</centroidX>
			<centroidY>40</centroidY>
		</spatialEntity>
		<spatialEntity spatialType="region" scaleAndSubsystem="Intracellular.APC">
			<clusteredness>1</clusteredness>
			<density>0.35768196255553</density>
			<area>1</area>
			<perimeter>4</perimeter>
			<distanceFromOrigin>12.98075498574717</distanceFromOrigin>
			<angle>0</angle>
			<triangleMeasure>0</triangleMeasure>
			<rectangleMeasure>0</rectangleMeasure>
			<circleMeasure>0</circleMeasure>
			<centroidX>14</centroidX>
			<centroidY>23</centroidY>
		</spatialEntity>
		<spatialEntity spatialType="region" scaleAndSubsystem="Intracellular.APC">
			<clusteredness>1</clusteredness>
			<density>0.35768196255553</density>
			<area>1</area>
			<perimeter>4</perimeter>
			<distanceFromOrigin>24.38237068047322</distanceFromOrigin>
			<angle>0</angle>
			<triangleMeasure>0</triangleMeasure>
			<rectangleMeasure>0</rectangleMeasure>
			<circleMeasure>0</circleMeasure>
			<centroidX>33</centroidX>
			<centroidY>3</centroidY>
		</spatialEntity>
		<numericStateVariable scaleAndSubsystem="Intracellular.APC">
			<name>avgClusterednessRegions</name>
			<value>0.04126710713449598</value>
		</numericStateVariable>
		<numericStateVariable scaleAndSubsystem="Intracellular.CDK1">
			<name>avgClusterednessRegions</name>
			<value>0.04126710713449598</value>
		</numericStateVariable>
		<numericStateVariable scaleAndSubsystem="Intracellular.Plk1">
			<name>avgClusterednessRegions</name>
			<value>0.04126710713449598</value>
		</numericStateVariable>
		<numericStateVariable scaleAndSubsystem="Cellular.Embryo">
			<name>avgClusterednessRegions</name>
			<value>0.04126710713449598</value>
		</numericStateVariable>
		<numericStateVariable scaleAndSubsystem="Intracellular.APC">
			<name>avgDensityRegions</name>
			<value>0.35768196255553</value>
		</numericStateVariable>
		<numericStateVariable scaleAndSubsystem="Intracellular.CDK1">
			<name>avgDensityRegions</name>
			<value>0.2620247635186888</value>
		</numericStateVariable>
		<numericStateVariable scaleAndSubsystem="Intracellular.Plk1">
			<name>avgDensityRegions</name>
			<value>0.1970672308229933</value>
		</numericStateVariable>
		<numericStateVariable scaleAndSubsystem="Cellular.Embryo">
			<name>avgDensityRegions</name>
			<value>0.5</value>
		</numericStateVariable>
	</timepoint>
	<timepoint value="45">
		<spatialEntity spatialType="region" scaleAndSubsystem="Cellular.Embryo">
			<clusteredness>1</clusteredness>
			<density>0.5</density>
			<area>1</area>
			<perimeter>4</perimeter>
			<distanceFromOrigin>14.9833240637717</distanceFromOrigin>
			<angle>0</angle>
			<triangleMeasure>0</triangleMeasure>
			<rectangleMeasure>0</rectangleMeasure>
			<circleMeasure>0</circleMeasure>
			<centroidX>20</centroidX>
			<centroidY>40</centroidY>
		</spatialEntity>
		<spatialEntity spatialType="region" scaleAndSubsystem="Cellular.Embryo">
			<clusteredness>1</clusteredness>
			<density>0.5</density>
			<area>1</area>
			<perimeter>4</perimeter>
			<distanceFromOrigin>12.98075498574717</distanceFromOrigin>
			<angle>0</angle>
			<triangleMeasure>0</triangleMeasure>
			<rectangleMeasure>0</rectangleMeasure>
			<circleMeasure>0</circleMeasure>
			<centroidX>23</centroidX>
			<centroidY>39</centroidY>
		</spatialEntity>
		<spatialEntity spatialType="region" scaleAndSubsystem="Cellular.Embryo">
			<clusteredness>1</clusteredness>
			<density>0.5</density>
			<area>1</area>
			<perimeter>4</perimeter>
			<distanceFromOrigin>12.02081528017131</distanceFromOrigin>
			<angle>0</angle>
			<triangleMeasure>0</triangleMeasure>
			<rectangleMeasure>0</rectangleMeasure>
			<circleMeasure>0</circleMeasure>
			<centroidX>15</centroidX>
			<centroidY>23</centroidY>
		</spatialEntity>
		<spatialEntity spatialType="region" scaleAndSubsystem="Cellular.Embryo">
			<clusteredness>1</clusteredness>
			<density>0.5</density>
			<area>1</area>
			<perimeter>4</perimeter>
			<distanceFromOrigin>25.34758371127315</distanceFromOrigin>
			<angle>0</angle>
			<triangleMeasure>0</triangleMeasure>
			<rectangleMeasure>0</rectangleMeasure>
			<circleMeasure>0</circleMeasure>
			<centroidX>33</centroidX>
			<centroidY>2</centroidY>
		</spatialEntity>
		<spatialEntity spatialType="region" scaleAndSubsystem="Intracellular.CDK1">
			<clusteredness>1</clusteredness>
			<density>0.2832135967179841</density>
			<area>1</area>
			<perimeter>4</perimeter>
			<distanceFromOrigin>14.9833240637717</distanceFromOrigin>
			<angle>0</angle>
			<triangleMeasure>0</triangleMeasure>
			<rectangleMeasure>0</rectangleMeasure>
			<circleMeasure>0</circleMeasure>
			<centroidX>20</centroidX>
			<centroidY>40</centroidY>
		</spatialEntity>
		<spatialEntity spatialType="region" scaleAndSubsystem="Intracellular.CDK1">
			<clusteredness>1</clusteredness>
			<density>0.2832135967179841</density>
			<area>1</area>
			<perimeter>4</perimeter>
			<distanceFromOrigin>12.98075498574717</distanceFromOrigin>
			<angle>0</angle>
			<triangleMeasure>0</triangleMeasure>
			<rectangleMeasure>0</rectangleMeasure>
			<circleMeasure>0</circleMeasure>
			<centroidX>23</centroidX>
			<centroidY>39</centroidY>
		</spatialEntity>
		<spatialEntity spatialType="region" scaleAndSubsystem="Intracellular.CDK1">
			<clusteredness>1</clusteredness>
			<density>0.2832135967179841</density>
			<area>1</area>
			<perimeter>4</perimeter>
			<distanceFromOrigin>12.02081528017131</distanceFromOrigin>
			<angle>0</angle>
			<triangleMeasure>0</triangleMeasure>
			<rectangleMeasure>0</rectangleMeasure>
			<circleMeasure>0</circleMeasure>
			<centroidX>15</centroidX>
			<centroidY>23</centroidY>
		</spatialEntity>
		<spatialEntity spatialType="region" scaleAndSubsystem="Intracellular.CDK1">
			<clusteredness>1</clusteredness>
			<density>0.2832135967179841</density>
			<area>1</area>
			<perimeter>4</perimeter>
			<distanceFromOrigin>25.34758371127315</distanceFromOrigin>
			<angle>0</angle>
			<triangleMeasure>0</triangleMeasure>
			<rectangleMeasure>0</rectangleMeasure>
			<circleMeasure>0</circleMeasure>
			<centroidX>33</centroidX>
			<centroidY>2</centroidY>
		</spatialEntity>
		<spatialEntity spatialType="region" scaleAndSubsystem="Intracellular.Plk1">
			<clusteredness>1</clusteredness>
			<density>0.1644870533662684</density>
			<area>1</area>
			<perimeter>4</perimeter>
			<distanceFromOrigin>14.9833240637717</distanceFromOrigin>
			<angle>0</angle>
			<triangleMeasure>0</triangleMeasure>
			<rectangleMeasure>0</rectangleMeasure>
			<circleMeasure>0</circleMeasure>
			<centroidX>20</centroidX>
			<centroidY>40</centroidY>
		</spatialEntity>
		<spatialEntity spatialType="region" scaleAndSubsystem="Intracellular.Plk1">
			<clusteredness>1</clusteredness>
			<density>0.1644870533662684</density>
			<area>1</area>
			<perimeter>4</perimeter>
			<distanceFromOrigin>12.98075498574717</distanceFromOrigin>
			<angle>0</angle>
			<triangleMeasure>0</triangleMeasure>
			<rectangleMeasure>0</rectangleMeasure>
			<circleMeasure>0</circleMeasure>
			<centroidX>23</centroidX>
			<centroidY>39</centroidY>
		</spatialEntity>
		<spatialEntity spatialType="region" scaleAndSubsystem="Intracellular.Plk1">
			<clusteredness>1</clusteredness>
			<density>0.1644870533662684</density>
			<area>1</area>
			<perimeter>4</perimeter>
			<distanceFromOrigin>12.02081528017131</distanceFromOrigin>
			<angle>0</angle>
			<triangleMeasure>0</triangleMeasure>
			<rectangleMeasure>0</rectangleMeasure>
			<circleMeasure>0</circleMeasure>
			<centroidX>15</centroidX>
			<centroidY>23</centroidY>
		</spatialEntity>
		<spatialEntity spatialType="region" scaleAndSubsystem="Intracellular.Plk1">
			<clusteredness>1</clusteredness>
			<density>0.1644870533662684</density>
			<area>1</area>
			<perimeter>4</perimeter>
			<distanceFromOrigin>25.34758371127315</distanceFromOrigin>
			<angle>0</angle>
			<triangleMeasure>0</triangleMeasure>
			<rectangleMeasure>0</rectangleMeasure>
			<circleMeasure>0</circleMeasure>
			<centroidX>33</centroidX>
			<centroidY>2</centroidY>
		</spatialEntity>
		<spatialEntity spatialType="region" scaleAndSubsystem="Intracellular.APC">
			<clusteredness>1</clusteredness>
			<density>0.2928655586990656</density>
			<area>1</area>
			<perimeter>4</perimeter>
			<distanceFromOrigin>14.9833240637717</distanceFromOrigin>
			<angle>0</angle>
			<triangleMeasure>0</triangleMeasure>
			<rectangleMeasure>0</rectangleMeasure>
			<circleMeasure>0</circleMeasure>
			<centroidX>20</centroidX>
			<centroidY>40</centroidY>
		</spatialEntity>
		<spatialEntity spatialType="region" scaleAndSubsystem="Intracellular.APC">
			<clusteredness>1</clusteredness>
			<density>0.2928655586990656</density>
			<area>1</area>
			<perimeter>4</perimeter>
			<distanceFromOrigin>12.98075498574717</distanceFromOrigin>
			<angle>0</angle>
			<triangleMeasure>0</triangleMeasure>
			<rectangleMeasure>0</rectangleMeasure>
			<circleMeasure>0</circleMeasure>
			<centroidX>23</centroidX>
			<centroidY>39</centroidY>
		</spatialEntity>
		<spatialEntity spatialType="region" scaleAndSubsystem="Intracellular.APC">
			<clusteredness>1</clusteredness>
			<density>0.2928655586990656</density>
			<area>1</area>
			<perimeter>4</perimeter>
			<distanceFromOrigin>12.02081528017131</distanceFromOrigin>
			<angle>0</angle>
			<triangleMeasure>0</triangleMeasure>
			<rectangleMeasure>0</rectangleMeasure>
			<circleMeasure>0</circleMeasure>
			<centroidX>15</centroidX>
			<centroidY>23</centroidY>
		</spatialEntity>
		<spatialEntity spatialType="region" scaleAndSubsystem="Intracellular.APC">
			<clusteredness>1</clusteredness>
			<density>0.2928655586990656</density>
			<area>1</area>
			<perimeter>4</perimeter>
			<distanceFromOrigin>25.34758371127315</distanceFromOrigin>
			<angle>0</angle>
			<triangleMeasure>0</triangleMeasure>
			<rectangleMeasure>0</rectangleMeasure>
			<circleMeasure>0</circleMeasure>
			<centroidX>33</centroidX>
			<centroidY>2</centroidY>
		</spatialEntity>
		<numericStateVariable scaleAndSubsystem="Intracellular.APC">
			<name>avgClusterednessRegions</name>
			<value>0.0414023794513516</value>
		</numericStateVariable>
		<numericStateVariable scaleAndSubsystem="Intracellular.CDK1">
			<name>avgClusterednessRegions</name>
			<value>0.0414023794513516</value>
		</numericStateVariable>
		<numericStateVariable scaleAndSubsystem="Intracellular.Plk1">
			<name>avgClusterednessRegions</name>
			<value>0.0414023794513516</value>
		</numericStateVariable>
		<numericStateVariable scaleAndSubsystem="Cellular.Embryo">
			<name>avgClusterednessRegions</name>
			<value>0.0414023794513516</value>
		</numericStateVariable>
		<numericStateVariable scaleAndSubsystem="Intracellular.APC">
			<name>avgDensityRegions</name>
			<value>0.2928655586990656</value>
		</numericStateVariable>
		<numericStateVariable scaleAndSubsystem="Intracellular.CDK1">
			<name>avgDensityRegions</name>
			<value>0.2832135967179841</value>
		</numericStateVariable>
		<numericStateVariable scaleAndSubsystem="Intracellular.Plk1">
			<name>avgDensityRegions</name>
			<value>0.1644870533662684</value>
		</numericStateVariable>
		<numericStateVariable scaleAndSubsystem="Cellular.Embryo">
			<name>avgDensityRegions</name>
			<value>0.5</value>
		</numericStateVariable>
	</timepoint>
	<timepoint value="46">
		<spatialEntity spatialType="region" scaleAndSubsystem="Cellular.Embryo">
			<clusteredness>1</clusteredness>
			<density>0.5</density>
			<area>1</area>
			<perimeter>4</perimeter>
			<distanceFromOrigin>13.94632568098135</distanceFromOrigin>
			<angle>0</angle>
			<triangleMeasure>0</triangleMeasure>
			<rectangleMeasure>0</rectangleMeasure>
			<circleMeasure>0</circleMeasure>
			<centroidX>23</centroidX>
			<centroidY>40</centroidY>
		</spatialEntity>
		<spatialEntity spatialType="region" scaleAndSubsystem="Cellular.Embryo">
			<clusteredness>1</clusteredness>
			<density>0.5</density>
			<area>1</area>
			<perimeter>4</perimeter>
			<distanceFromOrigin>14.9833240637717</distanceFromOrigin>
			<angle>0</angle>
			<triangleMeasure>0</triangleMeasure>
			<rectangleMeasure>0</rectangleMeasure>
			<circleMeasure>0</circleMeasure>
			<centroidX>20</centroidX>
			<centroidY>40</centroidY>
		</spatialEntity>
		<spatialEntity spatialType="region" scaleAndSubsystem="Cellular.Embryo">
			<clusteredness>1</clusteredness>
			<density>0.5</density>
			<area>1</area>
			<perimeter>4</perimeter>
			<distanceFromOrigin>12.02081528017131</distanceFromOrigin>
			<angle>0</angle>
			<triangleMeasure>0</triangleMeasure>
			<rectangleMeasure>0</rectangleMeasure>
			<circleMeasure>0</circleMeasure>
			<centroidX>15</centroidX>
			<centroidY>23</centroidY>
		</spatialEntity>
		<spatialEntity spatialType="region" scaleAndSubsystem="Cellular.Embryo">
			<clusteredness>1</clusteredness>
			<density>0.5</density>
			<area>1</area>
			<perimeter>4</perimeter>
			<distanceFromOrigin>24.38237068047322</distanceFromOrigin>
			<angle>0</angle>
			<triangleMeasure>0</triangleMeasure>
			<rectangleMeasure>0</rectangleMeasure>
			<circleMeasure>0</circleMeasure>
			<centroidX>33</centroidX>
			<centroidY>3</centroidY>
		</spatialEntity>
		<spatialEntity spatialType="region" scaleAndSubsystem="Intracellular.CDK1">
			<clusteredness>1</clusteredness>
			<density>0.3044459922640931</density>
			<area>1</area>
			<perimeter>4</perimeter>
			<distanceFromOrigin>13.94632568098135</distanceFromOrigin>
			<angle>0</angle>
			<triangleMeasure>0</triangleMeasure>
			<rectangleMeasure>0</rectangleMeasure>
			<circleMeasure>0</circleMeasure>
			<centroidX>23</centroidX>
			<centroidY>40</centroidY>
		</spatialEntity>
		<spatialEntity spatialType="region" scaleAndSubsystem="Intracellular.CDK1">
			<clusteredness>1</clusteredness>
			<density>0.3044459922640931</density>
			<area>1</area>
			<perimeter>4</perimeter>
			<distanceFromOrigin>14.9833240637717</distanceFromOrigin>
			<angle>0</angle>
			<triangleMeasure>0</triangleMeasure>
			<rectangleMeasure>0</rectangleMeasure>
			<circleMeasure>0</circleMeasure>
			<centroidX>20</centroidX>
			<centroidY>40</centroidY>
		</spatialEntity>
		<spatialEntity spatialType="region" scaleAndSubsystem="Intracellular.CDK1">
			<clusteredness>1</clusteredness>
			<density>0.3044459922640931</density>
			<area>1</area>
			<perimeter>4</perimeter>
			<distanceFromOrigin>12.02081528017131</distanceFromOrigin>
			<angle>0</angle>
			<triangleMeasure>0</triangleMeasure>
			<rectangleMeasure>0</rectangleMeasure>
			<circleMeasure>0</circleMeasure>
			<centroidX>15</centroidX>
			<centroidY>23</centroidY>
		</spatialEntity>
		<spatialEntity spatialType="region" scaleAndSubsystem="Intracellular.CDK1">
			<clusteredness>1</clusteredness>
			<density>0.3044459922640931</density>
			<area>1</area>
			<perimeter>4</perimeter>
			<distanceFromOrigin>24.38237068047322</distanceFromOrigin>
			<angle>0</angle>
			<triangleMeasure>0</triangleMeasure>
			<rectangleMeasure>0</rectangleMeasure>
			<circleMeasure>0</circleMeasure>
			<centroidX>33</centroidX>
			<centroidY>3</centroidY>
		</spatialEntity>
		<spatialEntity spatialType="region" scaleAndSubsystem="Intracellular.Plk1">
			<clusteredness>1</clusteredness>
			<density>0.140488478716682</density>
			<area>1</area>
			<perimeter>4</perimeter>
			<distanceFromOrigin>13.94632568098135</distanceFromOrigin>
			<angle>0</angle>
			<triangleMeasure>0</triangleMeasure>
			<rectangleMeasure>0</rectangleMeasure>
			<circleMeasure>0</circleMeasure>
			<centroidX>23</centroidX>
			<centroidY>40</centroidY>
		</spatialEntity>
		<spatialEntity spatialType="region" scaleAndSubsystem="Intracellular.Plk1">
			<clusteredness>1</clusteredness>
			<density>0.140488478716682</density>
			<area>1</area>
			<perimeter>4</perimeter>
			<distanceFromOrigin>14.9833240637717</distanceFromOrigin>
			<angle>0</angle>
			<triangleMeasure>0</triangleMeasure>
			<rectangleMeasure>0</rectangleMeasure>
			<circleMeasure>0</circleMeasure>
			<centroidX>20</centroidX>
			<centroidY>40</centroidY>
		</spatialEntity>
		<spatialEntity spatialType="region" scaleAndSubsystem="Intracellular.Plk1">
			<clusteredness>1</clusteredness>
			<density>0.140488478716682</density>
			<area>1</area>
			<perimeter>4</perimeter>
			<distanceFromOrigin>12.02081528017131</distanceFromOrigin>
			<angle>0</angle>
			<triangleMeasure>0</triangleMeasure>
			<rectangleMeasure>0</rectangleMeasure>
			<circleMeasure>0</circleMeasure>
			<centroidX>15</centroidX>
			<centroidY>23</centroidY>
		</spatialEntity>
		<spatialEntity spatialType="region" scaleAndSubsystem="Intracellular.Plk1">
			<clusteredness>1</clusteredness>
			<density>0.140488478716682</density>
			<area>1</area>
			<perimeter>4</perimeter>
			<distanceFromOrigin>24.38237068047322</distanceFromOrigin>
			<angle>0</angle>
			<triangleMeasure>0</triangleMeasure>
			<rectangleMeasure>0</rectangleMeasure>
			<circleMeasure>0</circleMeasure>
			<centroidX>33</centroidX>
			<centroidY>3</centroidY>
		</spatialEntity>
		<spatialEntity spatialType="region" scaleAndSubsystem="Intracellular.APC">
			<clusteredness>1</clusteredness>
			<density>0.2397824156518076</density>
			<area>1</area>
			<perimeter>4</perimeter>
			<distanceFromOrigin>13.94632568098135</distanceFromOrigin>
			<angle>0</angle>
			<triangleMeasure>0</triangleMeasure>
			<rectangleMeasure>0</rectangleMeasure>
			<circleMeasure>0</circleMeasure>
			<centroidX>23</centroidX>
			<centroidY>40</centroidY>
		</spatialEntity>
		<spatialEntity spatialType="region" scaleAndSubsystem="Intracellular.APC">
			<clusteredness>1</clusteredness>
			<density>0.2397824156518076</density>
			<area>1</area>
			<perimeter>4</perimeter>
			<distanceFromOrigin>14.9833240637717</distanceFromOrigin>
			<angle>0</angle>
			<triangleMeasure>0</triangleMeasure>
			<rectangleMeasure>0</rectangleMeasure>
			<circleMeasure>0</circleMeasure>
			<centroidX>20</centroidX>
			<centroidY>40</centroidY>
		</spatialEntity>
		<spatialEntity spatialType="region" scaleAndSubsystem="Intracellular.APC">
			<clusteredness>1</clusteredness>
			<density>0.2397824156518076</density>
			<area>1</area>
			<perimeter>4</perimeter>
			<distanceFromOrigin>12.02081528017131</distanceFromOrigin>
			<angle>0</angle>
			<triangleMeasure>0</triangleMeasure>
			<rectangleMeasure>0</rectangleMeasure>
			<circleMeasure>0</circleMeasure>
			<centroidX>15</centroidX>
			<centroidY>23</centroidY>
		</spatialEntity>
		<spatialEntity spatialType="region" scaleAndSubsystem="Intracellular.APC">
			<clusteredness>1</clusteredness>
			<density>0.2397824156518076</density>
			<area>1</area>
			<perimeter>4</perimeter>
			<distanceFromOrigin>24.38237068047322</distanceFromOrigin>
			<angle>0</angle>
			<triangleMeasure>0</triangleMeasure>
			<rectangleMeasure>0</rectangleMeasure>
			<circleMeasure>0</circleMeasure>
			<centroidX>33</centroidX>
			<centroidY>3</centroidY>
		</spatialEntity>
		<numericStateVariable scaleAndSubsystem="Intracellular.APC">
			<name>avgClusterednessRegions</name>
			<value>0.04167810893863112</value>
		</numericStateVariable>
		<numericStateVariable scaleAndSubsystem="Intracellular.CDK1">
			<name>avgClusterednessRegions</name>
			<value>0.04167810893863112</value>
		</numericStateVariable>
		<numericStateVariable scaleAndSubsystem="Intracellular.Plk1">
			<name>avgClusterednessRegions</name>
			<value>0.04167810893863112</value>
		</numericStateVariable>
		<numericStateVariable scaleAndSubsystem="Cellular.Embryo">
			<name>avgClusterednessRegions</name>
			<value>0.04167810893863112</value>
		</numericStateVariable>
		<numericStateVariable scaleAndSubsystem="Intracellular.APC">
			<name>avgDensityRegions</name>
			<value>0.2397824156518076</value>
		</numericStateVariable>
		<numericStateVariable scaleAndSubsystem="Intracellular.CDK1">
			<name>avgDensityRegions</name>
			<value>0.3044459922640931</value>
		</numericStateVariable>
		<numericStateVariable scaleAndSubsystem="Intracellular.Plk1">
			<name>avgDensityRegions</name>
			<value>0.140488478716682</value>
		</numericStateVariable>
		<numericStateVariable scaleAndSubsystem="Cellular.Embryo">
			<name>avgDensityRegions</name>
			<value>0.5</value>
		</numericStateVariable>
	</timepoint>
	<timepoint value="47">
		<spatialEntity spatialType="region" scaleAndSubsystem="Cellular.Embryo">
			<clusteredness>1</clusteredness>
			<density>0.5</density>
			<area>1</area>
			<perimeter>4</perimeter>
			<distanceFromOrigin>13.94632568098135</distanceFromOrigin>
			<angle>0</angle>
			<triangleMeasure>0</triangleMeasure>
			<rectangleMeasure>0</rectangleMeasure>
			<circleMeasure>0</circleMeasure>
			<centroidX>23</centroidX>
			<centroidY>40</centroidY>
		</spatialEntity>
		<spatialEntity spatialType="region" scaleAndSubsystem="Cellular.Embryo">
			<clusteredness>1</clusteredness>
			<density>0.5</density>
			<area>1</area>
			<perimeter>4</perimeter>
			<distanceFromOrigin>14.9833240637717</distanceFromOrigin>
			<angle>0</angle>
			<triangleMeasure>0</triangleMeasure>
			<rectangleMeasure>0</rectangleMeasure>
			<circleMeasure>0</circleMeasure>
			<centroidX>20</centroidX>
			<centroidY>40</centroidY>
		</spatialEntity>
		<spatialEntity spatialType="region" scaleAndSubsystem="Cellular.Embryo">
			<clusteredness>1</clusteredness>
			<density>0.5</density>
			<area>1</area>
			<perimeter>4</perimeter>
			<distanceFromOrigin>12.02081528017131</distanceFromOrigin>
			<angle>0</angle>
			<triangleMeasure>0</triangleMeasure>
			<rectangleMeasure>0</rectangleMeasure>
			<circleMeasure>0</circleMeasure>
			<centroidX>15</centroidX>
			<centroidY>23</centroidY>
		</spatialEntity>
		<spatialEntity spatialType="region" scaleAndSubsystem="Cellular.Embryo">
			<clusteredness>1</clusteredness>
			<density>0.5</density>
			<area>1</area>
			<perimeter>4</perimeter>
			<distanceFromOrigin>24.38237068047322</distanceFromOrigin>
			<angle>0</angle>
			<triangleMeasure>0</triangleMeasure>
			<rectangleMeasure>0</rectangleMeasure>
			<circleMeasure>0</circleMeasure>
			<centroidX>33</centroidX>
			<centroidY>3</centroidY>
		</spatialEntity>
		<spatialEntity spatialType="region" scaleAndSubsystem="Intracellular.CDK1">
			<clusteredness>1</clusteredness>
			<density>0.3256889792049633</density>
			<area>1</area>
			<perimeter>4</perimeter>
			<distanceFromOrigin>13.94632568098135</distanceFromOrigin>
			<angle>0</angle>
			<triangleMeasure>0</triangleMeasure>
			<rectangleMeasure>0</rectangleMeasure>
			<circleMeasure>0</circleMeasure>
			<centroidX>23</centroidX>
			<centroidY>40</centroidY>
		</spatialEntity>
		<spatialEntity spatialType="region" scaleAndSubsystem="Intracellular.CDK1">
			<clusteredness>1</clusteredness>
			<density>0.3256889792049633</density>
			<area>1</area>
			<perimeter>4</perimeter>
			<distanceFromOrigin>14.9833240637717</distanceFromOrigin>
			<angle>0</angle>
			<triangleMeasure>0</triangleMeasure>
			<rectangleMeasure>0</rectangleMeasure>
			<circleMeasure>0</circleMeasure>
			<centroidX>20</centroidX>
			<centroidY>40</centroidY>
		</spatialEntity>
		<spatialEntity spatialType="region" scaleAndSubsystem="Intracellular.CDK1">
			<clusteredness>1</clusteredness>
			<density>0.3256889792049633</density>
			<area>1</area>
			<perimeter>4</perimeter>
			<distanceFromOrigin>12.02081528017131</distanceFromOrigin>
			<angle>0</angle>
			<triangleMeasure>0</triangleMeasure>
			<rectangleMeasure>0</rectangleMeasure>
			<circleMeasure>0</circleMeasure>
			<centroidX>15</centroidX>
			<centroidY>23</centroidY>
		</spatialEntity>
		<spatialEntity spatialType="region" scaleAndSubsystem="Intracellular.CDK1">
			<clusteredness>1</clusteredness>
			<density>0.3256889792049633</density>
			<area>1</area>
			<perimeter>4</perimeter>
			<distanceFromOrigin>24.38237068047322</distanceFromOrigin>
			<angle>0</angle>
			<triangleMeasure>0</triangleMeasure>
			<rectangleMeasure>0</rectangleMeasure>
			<circleMeasure>0</circleMeasure>
			<centroidX>33</centroidX>
			<centroidY>3</centroidY>
		</spatialEntity>
		<spatialEntity spatialType="region" scaleAndSubsystem="Intracellular.Plk1">
			<clusteredness>1</clusteredness>
			<density>0.1252606934192134</density>
			<area>1</area>
			<perimeter>4</perimeter>
			<distanceFromOrigin>13.94632568098135</distanceFromOrigin>
			<angle>0</angle>
			<triangleMeasure>0</triangleMeasure>
			<rectangleMeasure>0</rectangleMeasure>
			<circleMeasure>0</circleMeasure>
			<centroidX>23</centroidX>
			<centroidY>40</centroidY>
		</spatialEntity>
		<spatialEntity spatialType="region" scaleAndSubsystem="Intracellular.Plk1">
			<clusteredness>1</clusteredness>
			<density>0.1252606934192134</density>
			<area>1</area>
			<perimeter>4</perimeter>
			<distanceFromOrigin>14.9833240637717</distanceFromOrigin>
			<angle>0</angle>
			<triangleMeasure>0</triangleMeasure>
			<rectangleMeasure>0</rectangleMeasure>
			<circleMeasure>0</circleMeasure>
			<centroidX>20</centroidX>
			<centroidY>40</centroidY>
		</spatialEntity>
		<spatialEntity spatialType="region" scaleAndSubsystem="Intracellular.Plk1">
			<clusteredness>1</clusteredness>
			<density>0.1252606934192134</density>
			<area>1</area>
			<perimeter>4</perimeter>
			<distanceFromOrigin>12.02081528017131</distanceFromOrigin>
			<angle>0</angle>
			<triangleMeasure>0</triangleMeasure>
			<rectangleMeasure>0</rectangleMeasure>
			<circleMeasure>0</circleMeasure>
			<centroidX>15</centroidX>
			<centroidY>23</centroidY>
		</spatialEntity>
		<spatialEntity spatialType="region" scaleAndSubsystem="Intracellular.Plk1">
			<clusteredness>1</clusteredness>
			<density>0.1252606934192134</density>
			<area>1</area>
			<perimeter>4</perimeter>
			<distanceFromOrigin>24.38237068047322</distanceFromOrigin>
			<angle>0</angle>
			<triangleMeasure>0</triangleMeasure>
			<rectangleMeasure>0</rectangleMeasure>
			<circleMeasure>0</circleMeasure>
			<centroidX>33</centroidX>
			<centroidY>3</centroidY>
		</spatialEntity>
		<spatialEntity spatialType="region" scaleAndSubsystem="Intracellular.APC">
			<clusteredness>1</clusteredness>
			<density>0.1963192958457797</density>
			<area>1</area>
			<perimeter>4</perimeter>
			<distanceFromOrigin>13.94632568098135</distanceFromOrigin>
			<angle>0</angle>
			<triangleMeasure>0</triangleMeasure>
			<rectangleMeasure>0</rectangleMeasure>
			<circleMeasure>0</circleMeasure>
			<centroidX>23</centroidX>
			<centroidY>40</centroidY>
		</spatialEntity>
		<spatialEntity spatialType="region" scaleAndSubsystem="Intracellular.APC">
			<clusteredness>1</clusteredness>
			<density>0.1963192958457797</density>
			<area>1</area>
			<perimeter>4</perimeter>
			<distanceFromOrigin>14.9833240637717</distanceFromOrigin>
			<angle>0</angle>
			<triangleMeasure>0</triangleMeasure>
			<rectangleMeasure>0</rectangleMeasure>
			<circleMeasure>0</circleMeasure>
			<centroidX>20</centroidX>
			<centroidY>40</centroidY>
		</spatialEntity>
		<spatialEntity spatialType="region" scaleAndSubsystem="Intracellular.APC">
			<clusteredness>1</clusteredness>
			<density>0.1963192958457797</density>
			<area>1</area>
			<perimeter>4</perimeter>
			<distanceFromOrigin>12.02081528017131</distanceFromOrigin>
			<angle>0</angle>
			<triangleMeasure>0</triangleMeasure>
			<rectangleMeasure>0</rectangleMeasure>
			<circleMeasure>0</circleMeasure>
			<centroidX>15</centroidX>
			<centroidY>23</centroidY>
		</spatialEntity>
		<spatialEntity spatialType="region" scaleAndSubsystem="Intracellular.APC">
			<clusteredness>1</clusteredness>
			<density>0.1963192958457797</density>
			<area>1</area>
			<perimeter>4</perimeter>
			<distanceFromOrigin>24.38237068047322</distanceFromOrigin>
			<angle>0</angle>
			<triangleMeasure>0</triangleMeasure>
			<rectangleMeasure>0</rectangleMeasure>
			<circleMeasure>0</circleMeasure>
			<centroidX>33</centroidX>
			<centroidY>3</centroidY>
		</spatialEntity>
		<numericStateVariable scaleAndSubsystem="Intracellular.APC">
			<name>avgClusterednessRegions</name>
			<value>0.04167810893863112</value>
		</numericStateVariable>
		<numericStateVariable scaleAndSubsystem="Intracellular.CDK1">
			<name>avgClusterednessRegions</name>
			<value>0.04167810893863112</value>
		</numericStateVariable>
		<numericStateVariable scaleAndSubsystem="Intracellular.Plk1">
			<name>avgClusterednessRegions</name>
			<value>0.04167810893863112</value>
		</numericStateVariable>
		<numericStateVariable scaleAndSubsystem="Cellular.Embryo">
			<name>avgClusterednessRegions</name>
			<value>0.04167810893863112</value>
		</numericStateVariable>
		<numericStateVariable scaleAndSubsystem="Intracellular.APC">
			<name>avgDensityRegions</name>
			<value>0.1963192958457797</value>
		</numericStateVariable>
		<numericStateVariable scaleAndSubsystem="Intracellular.CDK1">
			<name>avgDensityRegions</name>
			<value>0.3256889792049633</value>
		</numericStateVariable>
		<numericStateVariable scaleAndSubsystem="Intracellular.Plk1">
			<name>avgDensityRegions</name>
			<value>0.1252606934192134</value>
		</numericStateVariable>
		<numericStateVariable scaleAndSubsystem="Cellular.Embryo">
			<name>avgDensityRegions</name>
			<value>0.5</value>
		</numericStateVariable>
	</timepoint>
	<timepoint value="48">
		<spatialEntity spatialType="region" scaleAndSubsystem="Cellular.Embryo">
			<clusteredness>1</clusteredness>
			<density>0.5</density>
			<area>1</area>
			<perimeter>4</perimeter>
			<distanceFromOrigin>13.94632568098135</distanceFromOrigin>
			<angle>0</angle>
			<triangleMeasure>0</triangleMeasure>
			<rectangleMeasure>0</rectangleMeasure>
			<circleMeasure>0</circleMeasure>
			<centroidX>23</centroidX>
			<centroidY>40</centroidY>
		</spatialEntity>
		<spatialEntity spatialType="region" scaleAndSubsystem="Cellular.Embryo">
			<clusteredness>1</clusteredness>
			<density>0.5</density>
			<area>1</area>
			<perimeter>4</perimeter>
			<distanceFromOrigin>14.9833240637717</distanceFromOrigin>
			<angle>0</angle>
			<triangleMeasure>0</triangleMeasure>
			<rectangleMeasure>0</rectangleMeasure>
			<circleMeasure>0</circleMeasure>
			<centroidX>20</centroidX>
			<centroidY>40</centroidY>
		</spatialEntity>
		<spatialEntity spatialType="region" scaleAndSubsystem="Cellular.Embryo">
			<clusteredness>1</clusteredness>
			<density>0.5</density>
			<area>1</area>
			<perimeter>4</perimeter>
			<distanceFromOrigin>12.02081528017131</distanceFromOrigin>
			<angle>0</angle>
			<triangleMeasure>0</triangleMeasure>
			<rectangleMeasure>0</rectangleMeasure>
			<circleMeasure>0</circleMeasure>
			<centroidX>15</centroidX>
			<centroidY>23</centroidY>
		</spatialEntity>
		<spatialEntity spatialType="region" scaleAndSubsystem="Cellular.Embryo">
			<clusteredness>1</clusteredness>
			<density>0.5</density>
			<area>1</area>
			<perimeter>4</perimeter>
			<distanceFromOrigin>25.34758371127315</distanceFromOrigin>
			<angle>0</angle>
			<triangleMeasure>0</triangleMeasure>
			<rectangleMeasure>0</rectangleMeasure>
			<circleMeasure>0</circleMeasure>
			<centroidX>33</centroidX>
			<centroidY>2</centroidY>
		</spatialEntity>
		<spatialEntity spatialType="region" scaleAndSubsystem="Intracellular.CDK1">
			<clusteredness>1</clusteredness>
			<density>0.3469330731560202</density>
			<area>1</area>
			<perimeter>4</perimeter>
			<distanceFromOrigin>13.94632568098135</distanceFromOrigin>
			<angle>0</angle>
			<triangleMeasure>0</triangleMeasure>
			<rectangleMeasure>0</rectangleMeasure>
			<circleMeasure>0</circleMeasure>
			<centroidX>23</centroidX>
			<centroidY>40</centroidY>
		</spatialEntity>
		<spatialEntity spatialType="region" scaleAndSubsystem="Intracellular.CDK1">
			<clusteredness>1</clusteredness>
			<density>0.3469330731560202</density>
			<area>1</area>
			<perimeter>4</perimeter>
			<distanceFromOrigin>14.9833240637717</distanceFromOrigin>
			<angle>0</angle>
			<triangleMeasure>0</triangleMeasure>
			<rectangleMeasure>0</rectangleMeasure>
			<circleMeasure>0</circleMeasure>
			<centroidX>20</centroidX>
			<centroidY>40</centroidY>
		</spatialEntity>
		<spatialEntity spatialType="region" scaleAndSubsystem="Intracellular.CDK1">
			<clusteredness>1</clusteredness>
			<density>0.3469330731560202</density>
			<area>1</area>
			<perimeter>4</perimeter>
			<distanceFromOrigin>12.02081528017131</distanceFromOrigin>
			<angle>0</angle>
			<triangleMeasure>0</triangleMeasure>
			<rectangleMeasure>0</rectangleMeasure>
			<circleMeasure>0</circleMeasure>
			<centroidX>15</centroidX>
			<centroidY>23</centroidY>
		</spatialEntity>
		<spatialEntity spatialType="region" scaleAndSubsystem="Intracellular.CDK1">
			<clusteredness>1</clusteredness>
			<density>0.3469330731560202</density>
			<area>1</area>
			<perimeter>4</perimeter>
			<distanceFromOrigin>25.34758371127315</distanceFromOrigin>
			<angle>0</angle>
			<triangleMeasure>0</triangleMeasure>
			<rectangleMeasure>0</rectangleMeasure>
			<circleMeasure>0</circleMeasure>
			<centroidX>33</centroidX>
			<centroidY>2</centroidY>
		</spatialEntity>
		<spatialEntity spatialType="region" scaleAndSubsystem="Intracellular.Plk1">
			<clusteredness>1</clusteredness>
			<density>0.119734229293524</density>
			<area>1</area>
			<perimeter>4</perimeter>
			<distanceFromOrigin>13.94632568098135</distanceFromOrigin>
			<angle>0</angle>
			<triangleMeasure>0</triangleMeasure>
			<rectangleMeasure>0</rectangleMeasure>
			<circleMeasure>0</circleMeasure>
			<centroidX>23</centroidX>
			<centroidY>40</centroidY>
		</spatialEntity>
		<spatialEntity spatialType="region" scaleAndSubsystem="Intracellular.Plk1">
			<clusteredness>1</clusteredness>
			<density>0.119734229293524</density>
			<area>1</area>
			<perimeter>4</perimeter>
			<distanceFromOrigin>14.9833240637717</distanceFromOrigin>
			<angle>0</angle>
			<triangleMeasure>0</triangleMeasure>
			<rectangleMeasure>0</rectangleMeasure>
			<circleMeasure>0</circleMeasure>
			<centroidX>20</centroidX>
			<centroidY>40</centroidY>
		</spatialEntity>
		<spatialEntity spatialType="region" scaleAndSubsystem="Intracellular.Plk1">
			<clusteredness>1</clusteredness>
			<density>0.119734229293524</density>
			<area>1</area>
			<perimeter>4</perimeter>
			<distanceFromOrigin>12.02081528017131</distanceFromOrigin>
			<angle>0</angle>
			<triangleMeasure>0</triangleMeasure>
			<rectangleMeasure>0</rectangleMeasure>
			<circleMeasure>0</circleMeasure>
			<centroidX>15</centroidX>
			<centroidY>23</centroidY>
		</spatialEntity>
		<spatialEntity spatialType="region" scaleAndSubsystem="Intracellular.Plk1">
			<clusteredness>1</clusteredness>
			<density>0.119734229293524</density>
			<area>1</area>
			<perimeter>4</perimeter>
			<distanceFromOrigin>25.34758371127315</distanceFromOrigin>
			<angle>0</angle>
			<triangleMeasure>0</triangleMeasure>
			<rectangleMeasure>0</rectangleMeasure>
			<circleMeasure>0</circleMeasure>
			<centroidX>33</centroidX>
			<centroidY>2</centroidY>
		</spatialEntity>
		<spatialEntity spatialType="region" scaleAndSubsystem="Intracellular.APC">
			<clusteredness>1</clusteredness>
			<density>0.160733840044807</density>
			<area>1</area>
			<perimeter>4</perimeter>
			<distanceFromOrigin>13.94632568098135</distanceFromOrigin>
			<angle>0</angle>
			<triangleMeasure>0</triangleMeasure>
			<rectangleMeasure>0</rectangleMeasure>
			<circleMeasure>0</circleMeasure>
			<centroidX>23</centroidX>
			<centroidY>40</centroidY>
		</spatialEntity>
		<spatialEntity spatialType="region" scaleAndSubsystem="Intracellular.APC">
			<clusteredness>1</clusteredness>
			<density>0.160733840044807</density>
			<area>1</area>
			<perimeter>4</perimeter>
			<distanceFromOrigin>14.9833240637717</distanceFromOrigin>
			<angle>0</angle>
			<triangleMeasure>0</triangleMeasure>
			<rectangleMeasure>0</rectangleMeasure>
			<circleMeasure>0</circleMeasure>
			<centroidX>20</centroidX>
			<centroidY>40</centroidY>
		</spatialEntity>
		<spatialEntity spatialType="region" scaleAndSubsystem="Intracellular.APC">
			<clusteredness>1</clusteredness>
			<density>0.160733840044807</density>
			<area>1</area>
			<perimeter>4</perimeter>
			<distanceFromOrigin>12.02081528017131</distanceFromOrigin>
			<angle>0</angle>
			<triangleMeasure>0</triangleMeasure>
			<rectangleMeasure>0</rectangleMeasure>
			<circleMeasure>0</circleMeasure>
			<centroidX>15</centroidX>
			<centroidY>23</centroidY>
		</spatialEntity>
		<spatialEntity spatialType="region" scaleAndSubsystem="Intracellular.APC">
			<clusteredness>1</clusteredness>
			<density>0.160733840044807</density>
			<area>1</area>
			<perimeter>4</perimeter>
			<distanceFromOrigin>25.34758371127315</distanceFromOrigin>
			<angle>0</angle>
			<triangleMeasure>0</triangleMeasure>
			<rectangleMeasure>0</rectangleMeasure>
			<circleMeasure>0</circleMeasure>
			<centroidX>33</centroidX>
			<centroidY>2</centroidY>
		</spatialEntity>
		<numericStateVariable scaleAndSubsystem="Intracellular.APC">
			<name>avgClusterednessRegions</name>
			<value>0.0409212995710231</value>
		</numericStateVariable>
		<numericStateVariable scaleAndSubsystem="Intracellular.CDK1">
			<name>avgClusterednessRegions</name>
			<value>0.0409212995710231</value>
		</numericStateVariable>
		<numericStateVariable scaleAndSubsystem="Intracellular.Plk1">
			<name>avgClusterednessRegions</name>
			<value>0.0409212995710231</value>
		</numericStateVariable>
		<numericStateVariable scaleAndSubsystem="Cellular.Embryo">
			<name>avgClusterednessRegions</name>
			<value>0.0409212995710231</value>
		</numericStateVariable>
		<numericStateVariable scaleAndSubsystem="Intracellular.APC">
			<name>avgDensityRegions</name>
			<value>0.160733840044807</value>
		</numericStateVariable>
		<numericStateVariable scaleAndSubsystem="Intracellular.CDK1">
			<name>avgDensityRegions</name>
			<value>0.3469330731560202</value>
		</numericStateVariable>
		<numericStateVariable scaleAndSubsystem="Intracellular.Plk1">
			<name>avgDensityRegions</name>
			<value>0.119734229293524</value>
		</numericStateVariable>
		<numericStateVariable scaleAndSubsystem="Cellular.Embryo">
			<name>avgDensityRegions</name>
			<value>0.5</value>
		</numericStateVariable>
	</timepoint>
	<timepoint value="49">
		<spatialEntity spatialType="region" scaleAndSubsystem="Cellular.Embryo">
			<clusteredness>1</clusteredness>
			<density>0.5</density>
			<area>1</area>
			<perimeter>4</perimeter>
			<distanceFromOrigin>13.94632568098135</distanceFromOrigin>
			<angle>0</angle>
			<triangleMeasure>0</triangleMeasure>
			<rectangleMeasure>0</rectangleMeasure>
			<circleMeasure>0</circleMeasure>
			<centroidX>23</centroidX>
			<centroidY>40</centroidY>
		</spatialEntity>
		<spatialEntity spatialType="region" scaleAndSubsystem="Cellular.Embryo">
			<clusteredness>1</clusteredness>
			<density>0.5</density>
			<area>1</area>
			<perimeter>4</perimeter>
			<distanceFromOrigin>14.9833240637717</distanceFromOrigin>
			<angle>0</angle>
			<triangleMeasure>0</triangleMeasure>
			<rectangleMeasure>0</rectangleMeasure>
			<circleMeasure>0</circleMeasure>
			<centroidX>20</centroidX>
			<centroidY>40</centroidY>
		</spatialEntity>
		<spatialEntity spatialType="region" scaleAndSubsystem="Cellular.Embryo">
			<clusteredness>1</clusteredness>
			<density>0.5</density>
			<area>1</area>
			<perimeter>4</perimeter>
			<distanceFromOrigin>12.02081528017131</distanceFromOrigin>
			<angle>0</angle>
			<triangleMeasure>0</triangleMeasure>
			<rectangleMeasure>0</rectangleMeasure>
			<circleMeasure>0</circleMeasure>
			<centroidX>15</centroidX>
			<centroidY>23</centroidY>
		</spatialEntity>
		<spatialEntity spatialType="region" scaleAndSubsystem="Cellular.Embryo">
			<clusteredness>1</clusteredness>
			<density>0.5</density>
			<area>1</area>
			<perimeter>4</perimeter>
			<distanceFromOrigin>25.34758371127315</distanceFromOrigin>
			<angle>0</angle>
			<triangleMeasure>0</triangleMeasure>
			<rectangleMeasure>0</rectangleMeasure>
			<circleMeasure>0</circleMeasure>
			<centroidX>33</centroidX>
			<centroidY>2</centroidY>
		</spatialEntity>
		<spatialEntity spatialType="region" scaleAndSubsystem="Intracellular.CDK1">
			<clusteredness>1</clusteredness>
			<density>0.3681781843596814</density>
			<area>1</area>
			<perimeter>4</perimeter>
			<distanceFromOrigin>13.94632568098135</distanceFromOrigin>
			<angle>0</angle>
			<triangleMeasure>0</triangleMeasure>
			<rectangleMeasure>0</rectangleMeasure>
			<circleMeasure>0</circleMeasure>
			<centroidX>23</centroidX>
			<centroidY>40</centroidY>
		</spatialEntity>
		<spatialEntity spatialType="region" scaleAndSubsystem="Intracellular.CDK1">
			<clusteredness>1</clusteredness>
			<density>0.3681781843596814</density>
			<area>1</area>
			<perimeter>4</perimeter>
			<distanceFromOrigin>14.9833240637717</distanceFromOrigin>
			<angle>0</angle>
			<triangleMeasure>0</triangleMeasure>
			<rectangleMeasure>0</rectangleMeasure>
			<circleMeasure>0</circleMeasure>
			<centroidX>20</centroidX>
			<centroidY>40</centroidY>
		</spatialEntity>
		<spatialEntity spatialType="region" scaleAndSubsystem="Intracellular.CDK1">
			<clusteredness>1</clusteredness>
			<density>0.3681781843596814</density>
			<area>1</area>
			<perimeter>4</perimeter>
			<distanceFromOrigin>12.02081528017131</distanceFromOrigin>
			<angle>0</angle>
			<triangleMeasure>0</triangleMeasure>
			<rectangleMeasure>0</rectangleMeasure>
			<circleMeasure>0</circleMeasure>
			<centroidX>15</centroidX>
			<centroidY>23</centroidY>
		</spatialEntity>
		<spatialEntity spatialType="region" scaleAndSubsystem="Intracellular.CDK1">
			<clusteredness>1</clusteredness>
			<density>0.3681781843596814</density>
			<area>1</area>
			<perimeter>4</perimeter>
			<distanceFromOrigin>25.34758371127315</distanceFromOrigin>
			<angle>0</angle>
			<triangleMeasure>0</triangleMeasure>
			<rectangleMeasure>0</rectangleMeasure>
			<circleMeasure>0</circleMeasure>
			<centroidX>33</centroidX>
			<centroidY>2</centroidY>
		</spatialEntity>
		<spatialEntity spatialType="region" scaleAndSubsystem="Intracellular.Plk1">
			<clusteredness>1</clusteredness>
			<density>0.1255653530943628</density>
			<area>1</area>
			<perimeter>4</perimeter>
			<distanceFromOrigin>13.94632568098135</distanceFromOrigin>
			<angle>0</angle>
			<triangleMeasure>0</triangleMeasure>
			<rectangleMeasure>0</rectangleMeasure>
			<circleMeasure>0</circleMeasure>
			<centroidX>23</centroidX>
			<centroidY>40</centroidY>
		</spatialEntity>
		<spatialEntity spatialType="region" scaleAndSubsystem="Intracellular.Plk1">
			<clusteredness>1</clusteredness>
			<density>0.1255653530943628</density>
			<area>1</area>
			<perimeter>4</perimeter>
			<distanceFromOrigin>14.9833240637717</distanceFromOrigin>
			<angle>0</angle>
			<triangleMeasure>0</triangleMeasure>
			<rectangleMeasure>0</rectangleMeasure>
			<circleMeasure>0</circleMeasure>
			<centroidX>20</centroidX>
			<centroidY>40</centroidY>
		</spatialEntity>
		<spatialEntity spatialType="region" scaleAndSubsystem="Intracellular.Plk1">
			<clusteredness>1</clusteredness>
			<density>0.1255653530943628</density>
			<area>1</area>
			<perimeter>4</perimeter>
			<distanceFromOrigin>12.02081528017131</distanceFromOrigin>
			<angle>0</angle>
			<triangleMeasure>0</triangleMeasure>
			<rectangleMeasure>0</rectangleMeasure>
			<circleMeasure>0</circleMeasure>
			<centroidX>15</centroidX>
			<centroidY>23</centroidY>
		</spatialEntity>
		<spatialEntity spatialType="region" scaleAndSubsystem="Intracellular.Plk1">
			<clusteredness>1</clusteredness>
			<density>0.1255653530943628</density>
			<area>1</area>
			<perimeter>4</perimeter>
			<distanceFromOrigin>25.34758371127315</distanceFromOrigin>
			<angle>0</angle>
			<triangleMeasure>0</triangleMeasure>
			<rectangleMeasure>0</rectangleMeasure>
			<circleMeasure>0</circleMeasure>
			<centroidX>33</centroidX>
			<centroidY>2</centroidY>
		</spatialEntity>
		<spatialEntity spatialType="region" scaleAndSubsystem="Intracellular.APC">
			<clusteredness>1</clusteredness>
			<density>0.1315987530876608</density>
			<area>1</area>
			<perimeter>4</perimeter>
			<distanceFromOrigin>13.94632568098135</distanceFromOrigin>
			<angle>0</angle>
			<triangleMeasure>0</triangleMeasure>
			<rectangleMeasure>0</rectangleMeasure>
			<circleMeasure>0</circleMeasure>
			<centroidX>23</centroidX>
			<centroidY>40</centroidY>
		</spatialEntity>
		<spatialEntity spatialType="region" scaleAndSubsystem="Intracellular.APC">
			<clusteredness>1</clusteredness>
			<density>0.1315987530876608</density>
			<area>1</area>
			<perimeter>4</perimeter>
			<distanceFromOrigin>14.9833240637717</distanceFromOrigin>
			<angle>0</angle>
			<triangleMeasure>0</triangleMeasure>
			<rectangleMeasure>0</rectangleMeasure>
			<circleMeasure>0</circleMeasure>
			<centroidX>20</centroidX>
			<centroidY>40</centroidY>
		</spatialEntity>
		<spatialEntity spatialType="region" scaleAndSubsystem="Intracellular.APC">
			<clusteredness>1</clusteredness>
			<density>0.1315987530876608</density>
			<area>1</area>
			<perimeter>4</perimeter>
			<distanceFromOrigin>12.02081528017131</distanceFromOrigin>
			<angle>0</angle>
			<triangleMeasure>0</triangleMeasure>
			<rectangleMeasure>0</rectangleMeasure>
			<circleMeasure>0</circleMeasure>
			<centroidX>15</centroidX>
			<centroidY>23</centroidY>
		</spatialEntity>
		<spatialEntity spatialType="region" scaleAndSubsystem="Intracellular.APC">
			<clusteredness>1</clusteredness>
			<density>0.1315987530876608</density>
			<area>1</area>
			<perimeter>4</perimeter>
			<distanceFromOrigin>25.34758371127315</distanceFromOrigin>
			<angle>0</angle>
			<triangleMeasure>0</triangleMeasure>
			<rectangleMeasure>0</rectangleMeasure>
			<circleMeasure>0</circleMeasure>
			<centroidX>33</centroidX>
			<centroidY>2</centroidY>
		</spatialEntity>
		<numericStateVariable scaleAndSubsystem="Intracellular.APC">
			<name>avgClusterednessRegions</name>
			<value>0.0409212995710231</value>
		</numericStateVariable>
		<numericStateVariable scaleAndSubsystem="Intracellular.CDK1">
			<name>avgClusterednessRegions</name>
			<value>0.0409212995710231</value>
		</numericStateVariable>
		<numericStateVariable scaleAndSubsystem="Intracellular.Plk1">
			<name>avgClusterednessRegions</name>
			<value>0.0409212995710231</value>
		</numericStateVariable>
		<numericStateVariable scaleAndSubsystem="Cellular.Embryo">
			<name>avgClusterednessRegions</name>
			<value>0.0409212995710231</value>
		</numericStateVariable>
		<numericStateVariable scaleAndSubsystem="Intracellular.APC">
			<name>avgDensityRegions</name>
			<value>0.1315987530876608</value>
		</numericStateVariable>
		<numericStateVariable scaleAndSubsystem="Intracellular.CDK1">
			<name>avgDensityRegions</name>
			<value>0.3681781843596814</value>
		</numericStateVariable>
		<numericStateVariable scaleAndSubsystem="Intracellular.Plk1">
			<name>avgDensityRegions</name>
			<value>0.1255653530943628</value>
		</numericStateVariable>
		<numericStateVariable scaleAndSubsystem="Cellular.Embryo">
			<name>avgDensityRegions</name>
			<value>0.5</value>
		</numericStateVariable>
	</timepoint>
	<timepoint value="50">
		<spatialEntity spatialType="region" scaleAndSubsystem="Cellular.Embryo">
			<clusteredness>1</clusteredness>
			<density>0.5</density>
			<area>1</area>
			<perimeter>4</perimeter>
			<distanceFromOrigin>13.94632568098135</distanceFromOrigin>
			<angle>0</angle>
			<triangleMeasure>0</triangleMeasure>
			<rectangleMeasure>0</rectangleMeasure>
			<circleMeasure>0</circleMeasure>
			<centroidX>23</centroidX>
			<centroidY>40</centroidY>
		</spatialEntity>
		<spatialEntity spatialType="region" scaleAndSubsystem="Cellular.Embryo">
			<clusteredness>1</clusteredness>
			<density>0.5</density>
			<area>1</area>
			<perimeter>4</perimeter>
			<distanceFromOrigin>14.9833240637717</distanceFromOrigin>
			<angle>0</angle>
			<triangleMeasure>0</triangleMeasure>
			<rectangleMeasure>0</rectangleMeasure>
			<circleMeasure>0</circleMeasure>
			<centroidX>20</centroidX>
			<centroidY>40</centroidY>
		</spatialEntity>
		<spatialEntity spatialType="region" scaleAndSubsystem="Cellular.Embryo">
			<clusteredness>1</clusteredness>
			<density>0.5</density>
			<area>1</area>
			<perimeter>4</perimeter>
			<distanceFromOrigin>12.02081528017131</distanceFromOrigin>
			<angle>0</angle>
			<triangleMeasure>0</triangleMeasure>
			<rectangleMeasure>0</rectangleMeasure>
			<circleMeasure>0</circleMeasure>
			<centroidX>15</centroidX>
			<centroidY>23</centroidY>
		</spatialEntity>
		<spatialEntity spatialType="region" scaleAndSubsystem="Cellular.Embryo">
			<clusteredness>1</clusteredness>
			<density>0.5</density>
			<area>1</area>
			<perimeter>4</perimeter>
			<distanceFromOrigin>24.38237068047322</distanceFromOrigin>
			<angle>0</angle>
			<triangleMeasure>0</triangleMeasure>
			<rectangleMeasure>0</rectangleMeasure>
			<circleMeasure>0</circleMeasure>
			<centroidX>33</centroidX>
			<centroidY>3</centroidY>
		</spatialEntity>
		<spatialEntity spatialType="region" scaleAndSubsystem="Intracellular.CDK1">
			<clusteredness>1</clusteredness>
			<density>0.3894233254825368</density>
			<area>1</area>
			<perimeter>4</perimeter>
			<distanceFromOrigin>13.94632568098135</distanceFromOrigin>
			<angle>0</angle>
			<triangleMeasure>0</triangleMeasure>
			<rectangleMeasure>0</rectangleMeasure>
			<circleMeasure>0</circleMeasure>
			<centroidX>23</centroidX>
			<centroidY>40</centroidY>
		</spatialEntity>
		<spatialEntity spatialType="region" scaleAndSubsystem="Intracellular.CDK1">
			<clusteredness>1</clusteredness>
			<density>0.3894233254825368</density>
			<area>1</area>
			<perimeter>4</perimeter>
			<distanceFromOrigin>14.9833240637717</distanceFromOrigin>
			<angle>0</angle>
			<triangleMeasure>0</triangleMeasure>
			<rectangleMeasure>0</rectangleMeasure>
			<circleMeasure>0</circleMeasure>
			<centroidX>20</centroidX>
			<centroidY>40</centroidY>
		</spatialEntity>
		<spatialEntity spatialType="region" scaleAndSubsystem="Intracellular.CDK1">
			<clusteredness>1</clusteredness>
			<density>0.3894233254825368</density>
			<area>1</area>
			<perimeter>4</perimeter>
			<distanceFromOrigin>12.02081528017131</distanceFromOrigin>
			<angle>0</angle>
			<triangleMeasure>0</triangleMeasure>
			<rectangleMeasure>0</rectangleMeasure>
			<circleMeasure>0</circleMeasure>
			<centroidX>15</centroidX>
			<centroidY>23</centroidY>
		</spatialEntity>
		<spatialEntity spatialType="region" scaleAndSubsystem="Intracellular.CDK1">
			<clusteredness>1</clusteredness>
			<density>0.3894233254825368</density>
			<area>1</area>
			<perimeter>4</perimeter>
			<distanceFromOrigin>24.38237068047322</distanceFromOrigin>
			<angle>0</angle>
			<triangleMeasure>0</triangleMeasure>
			<rectangleMeasure>0</rectangleMeasure>
			<circleMeasure>0</circleMeasure>
			<centroidX>33</centroidX>
			<centroidY>3</centroidY>
		</spatialEntity>
		<spatialEntity spatialType="region" scaleAndSubsystem="Intracellular.Plk1">
			<clusteredness>1</clusteredness>
			<density>0.1449533350327436</density>
			<area>1</area>
			<perimeter>4</perimeter>
			<distanceFromOrigin>13.94632568098135</distanceFromOrigin>
			<angle>0</angle>
			<triangleMeasure>0</triangleMeasure>
			<rectangleMeasure>0</rectangleMeasure>
			<circleMeasure>0</circleMeasure>
			<centroidX>23</centroidX>
			<centroidY>40</centroidY>
		</spatialEntity>
		<spatialEntity spatialType="region" scaleAndSubsystem="Intracellular.Plk1">
			<clusteredness>1</clusteredness>
			<density>0.1449533350327436</density>
			<area>1</area>
			<perimeter>4</perimeter>
			<distanceFromOrigin>14.9833240637717</distanceFromOrigin>
			<angle>0</angle>
			<triangleMeasure>0</triangleMeasure>
			<rectangleMeasure>0</rectangleMeasure>
			<circleMeasure>0</circleMeasure>
			<centroidX>20</centroidX>
			<centroidY>40</centroidY>
		</spatialEntity>
		<spatialEntity spatialType="region" scaleAndSubsystem="Intracellular.Plk1">
			<clusteredness>1</clusteredness>
			<density>0.1449533350327436</density>
			<area>1</area>
			<perimeter>4</perimeter>
			<distanceFromOrigin>12.02081528017131</distanceFromOrigin>
			<angle>0</angle>
			<triangleMeasure>0</triangleMeasure>
			<rectangleMeasure>0</rectangleMeasure>
			<circleMeasure>0</circleMeasure>
			<centroidX>15</centroidX>
			<centroidY>23</centroidY>
		</spatialEntity>
		<spatialEntity spatialType="region" scaleAndSubsystem="Intracellular.Plk1">
			<clusteredness>1</clusteredness>
			<density>0.1449533350327436</density>
			<area>1</area>
			<perimeter>4</perimeter>
			<distanceFromOrigin>24.38237068047322</distanceFromOrigin>
			<angle>0</angle>
			<triangleMeasure>0</triangleMeasure>
			<rectangleMeasure>0</rectangleMeasure>
			<circleMeasure>0</circleMeasure>
			<centroidX>33</centroidX>
			<centroidY>3</centroidY>
		</spatialEntity>
		<spatialEntity spatialType="region" scaleAndSubsystem="Intracellular.APC">
			<clusteredness>1</clusteredness>
			<density>0.1077462514241536</density>
			<area>1</area>
			<perimeter>4</perimeter>
			<distanceFromOrigin>13.94632568098135</distanceFromOrigin>
			<angle>0</angle>
			<triangleMeasure>0</triangleMeasure>
			<rectangleMeasure>0</rectangleMeasure>
			<circleMeasure>0</circleMeasure>
			<centroidX>23</centroidX>
			<centroidY>40</centroidY>
		</spatialEntity>
		<spatialEntity spatialType="region" scaleAndSubsystem="Intracellular.APC">
			<clusteredness>1</clusteredness>
			<density>0.1077462514241536</density>
			<area>1</area>
			<perimeter>4</perimeter>
			<distanceFromOrigin>14.9833240637717</distanceFromOrigin>
			<angle>0</angle>
			<triangleMeasure>0</triangleMeasure>
			<rectangleMeasure>0</rectangleMeasure>
			<circleMeasure>0</circleMeasure>
			<centroidX>20</centroidX>
			<centroidY>40</centroidY>
		</spatialEntity>
		<spatialEntity spatialType="region" scaleAndSubsystem="Intracellular.APC">
			<clusteredness>1</clusteredness>
			<density>0.1077462514241536</density>
			<area>1</area>
			<perimeter>4</perimeter>
			<distanceFromOrigin>12.02081528017131</distanceFromOrigin>
			<angle>0</angle>
			<triangleMeasure>0</triangleMeasure>
			<rectangleMeasure>0</rectangleMeasure>
			<circleMeasure>0</circleMeasure>
			<centroidX>15</centroidX>
			<centroidY>23</centroidY>
		</spatialEntity>
		<spatialEntity spatialType="region" scaleAndSubsystem="Intracellular.APC">
			<clusteredness>1</clusteredness>
			<density>0.1077462514241536</density>
			<area>1</area>
			<perimeter>4</perimeter>
			<distanceFromOrigin>24.38237068047322</distanceFromOrigin>
			<angle>0</angle>
			<triangleMeasure>0</triangleMeasure>
			<rectangleMeasure>0</rectangleMeasure>
			<circleMeasure>0</circleMeasure>
			<centroidX>33</centroidX>
			<centroidY>3</centroidY>
		</spatialEntity>
		<numericStateVariable scaleAndSubsystem="Intracellular.APC">
			<name>avgClusterednessRegions</name>
			<value>0.04167810893863112</value>
		</numericStateVariable>
		<numericStateVariable scaleAndSubsystem="Intracellular.CDK1">
			<name>avgClusterednessRegions</name>
			<value>0.04167810893863112</value>
		</numericStateVariable>
		<numericStateVariable scaleAndSubsystem="Intracellular.Plk1">
			<name>avgClusterednessRegions</name>
			<value>0.04167810893863112</value>
		</numericStateVariable>
		<numericStateVariable scaleAndSubsystem="Cellular.Embryo">
			<name>avgClusterednessRegions</name>
			<value>0.04167810893863112</value>
		</numericStateVariable>
		<numericStateVariable scaleAndSubsystem="Intracellular.APC">
			<name>avgDensityRegions</name>
			<value>0.1077462514241536</value>
		</numericStateVariable>
		<numericStateVariable scaleAndSubsystem="Intracellular.CDK1">
			<name>avgDensityRegions</name>
			<value>0.3894233254825368</value>
		</numericStateVariable>
		<numericStateVariable scaleAndSubsystem="Intracellular.Plk1">
			<name>avgDensityRegions</name>
			<value>0.1449533350327436</value>
		</numericStateVariable>
		<numericStateVariable scaleAndSubsystem="Cellular.Embryo">
			<name>avgDensityRegions</name>
			<value>0.5</value>
		</numericStateVariable>
	</timepoint>
	<timepoint value="51">
		<spatialEntity spatialType="region" scaleAndSubsystem="Cellular.Embryo">
			<clusteredness>1</clusteredness>
			<density>0.5</density>
			<area>1</area>
			<perimeter>4</perimeter>
			<distanceFromOrigin>13.94632568098135</distanceFromOrigin>
			<angle>0</angle>
			<triangleMeasure>0</triangleMeasure>
			<rectangleMeasure>0</rectangleMeasure>
			<circleMeasure>0</circleMeasure>
			<centroidX>23</centroidX>
			<centroidY>40</centroidY>
		</spatialEntity>
		<spatialEntity spatialType="region" scaleAndSubsystem="Cellular.Embryo">
			<clusteredness>1</clusteredness>
			<density>0.5</density>
			<area>1</area>
			<perimeter>4</perimeter>
			<distanceFromOrigin>14.9833240637717</distanceFromOrigin>
			<angle>0</angle>
			<triangleMeasure>0</triangleMeasure>
			<rectangleMeasure>0</rectangleMeasure>
			<circleMeasure>0</circleMeasure>
			<centroidX>20</centroidX>
			<centroidY>40</centroidY>
		</spatialEntity>
		<spatialEntity spatialType="region" scaleAndSubsystem="Cellular.Embryo">
			<clusteredness>1</clusteredness>
			<density>0.5</density>
			<area>1</area>
			<perimeter>4</perimeter>
			<distanceFromOrigin>11.76860229593982</distanceFromOrigin>
			<angle>0</angle>
			<triangleMeasure>0</triangleMeasure>
			<rectangleMeasure>0</rectangleMeasure>
			<circleMeasure>0</circleMeasure>
			<centroidX>15</centroidX>
			<centroidY>24</centroidY>
		</spatialEntity>
		<spatialEntity spatialType="region" scaleAndSubsystem="Cellular.Embryo">
			<clusteredness>1</clusteredness>
			<density>0.5</density>
			<area>1</area>
			<perimeter>4</perimeter>
			<distanceFromOrigin>24.38237068047322</distanceFromOrigin>
			<angle>0</angle>
			<triangleMeasure>0</triangleMeasure>
			<rectangleMeasure>0</rectangleMeasure>
			<circleMeasure>0</circleMeasure>
			<centroidX>33</centroidX>
			<centroidY>3</centroidY>
		</spatialEntity>
		<spatialEntity spatialType="region" scaleAndSubsystem="Intracellular.CDK1">
			<clusteredness>1</clusteredness>
			<density>0.4106684666053921</density>
			<area>1</area>
			<perimeter>4</perimeter>
			<distanceFromOrigin>13.94632568098135</distanceFromOrigin>
			<angle>0</angle>
			<triangleMeasure>0</triangleMeasure>
			<rectangleMeasure>0</rectangleMeasure>
			<circleMeasure>0</circleMeasure>
			<centroidX>23</centroidX>
			<centroidY>40</centroidY>
		</spatialEntity>
		<spatialEntity spatialType="region" scaleAndSubsystem="Intracellular.CDK1">
			<clusteredness>1</clusteredness>
			<density>0.4106684666053921</density>
			<area>1</area>
			<perimeter>4</perimeter>
			<distanceFromOrigin>14.9833240637717</distanceFromOrigin>
			<angle>0</angle>
			<triangleMeasure>0</triangleMeasure>
			<rectangleMeasure>0</rectangleMeasure>
			<circleMeasure>0</circleMeasure>
			<centroidX>20</centroidX>
			<centroidY>40</centroidY>
		</spatialEntity>
		<spatialEntity spatialType="region" scaleAndSubsystem="Intracellular.CDK1">
			<clusteredness>1</clusteredness>
			<density>0.4106684666053921</density>
			<area>1</area>
			<perimeter>4</perimeter>
			<distanceFromOrigin>11.76860229593982</distanceFromOrigin>
			<angle>0</angle>
			<triangleMeasure>0</triangleMeasure>
			<rectangleMeasure>0</rectangleMeasure>
			<circleMeasure>0</circleMeasure>
			<centroidX>15</centroidX>
			<centroidY>24</centroidY>
		</spatialEntity>
		<spatialEntity spatialType="region" scaleAndSubsystem="Intracellular.CDK1">
			<clusteredness>1</clusteredness>
			<density>0.4106684666053921</density>
			<area>1</area>
			<perimeter>4</perimeter>
			<distanceFromOrigin>24.38237068047322</distanceFromOrigin>
			<angle>0</angle>
			<triangleMeasure>0</triangleMeasure>
			<rectangleMeasure>0</rectangleMeasure>
			<circleMeasure>0</circleMeasure>
			<centroidX>33</centroidX>
			<centroidY>3</centroidY>
		</spatialEntity>
		<spatialEntity spatialType="region" scaleAndSubsystem="Intracellular.Plk1">
			<clusteredness>1</clusteredness>
			<density>0.1801817800484452</density>
			<area>1</area>
			<perimeter>4</perimeter>
			<distanceFromOrigin>13.94632568098135</distanceFromOrigin>
			<angle>0</angle>
			<triangleMeasure>0</triangleMeasure>
			<rectangleMeasure>0</rectangleMeasure>
			<circleMeasure>0</circleMeasure>
			<centroidX>23</centroidX>
			<centroidY>40</centroidY>
		</spatialEntity>
		<spatialEntity spatialType="region" scaleAndSubsystem="Intracellular.Plk1">
			<clusteredness>1</clusteredness>
			<density>0.1801817800484452</density>
			<area>1</area>
			<perimeter>4</perimeter>
			<distanceFromOrigin>14.9833240637717</distanceFromOrigin>
			<angle>0</angle>
			<triangleMeasure>0</triangleMeasure>
			<rectangleMeasure>0</rectangleMeasure>
			<circleMeasure>0</circleMeasure>
			<centroidX>20</centroidX>
			<centroidY>40</centroidY>
		</spatialEntity>
		<spatialEntity spatialType="region" scaleAndSubsystem="Intracellular.Plk1">
			<clusteredness>1</clusteredness>
			<density>0.1801817800484452</density>
			<area>1</area>
			<perimeter>4</perimeter>
			<distanceFromOrigin>11.76860229593982</distanceFromOrigin>
			<angle>0</angle>
			<triangleMeasure>0</triangleMeasure>
			<rectangleMeasure>0</rectangleMeasure>
			<circleMeasure>0</circleMeasure>
			<centroidX>15</centroidX>
			<centroidY>24</centroidY>
		</spatialEntity>
		<spatialEntity spatialType="region" scaleAndSubsystem="Intracellular.Plk1">
			<clusteredness>1</clusteredness>
			<density>0.1801817800484452</density>
			<area>1</area>
			<perimeter>4</perimeter>
			<distanceFromOrigin>24.38237068047322</distanceFromOrigin>
			<angle>0</angle>
			<triangleMeasure>0</triangleMeasure>
			<rectangleMeasure>0</rectangleMeasure>
			<circleMeasure>0</circleMeasure>
			<centroidX>33</centroidX>
			<centroidY>3</centroidY>
		</spatialEntity>
		<spatialEntity spatialType="region" scaleAndSubsystem="Intracellular.APC">
			<clusteredness>1</clusteredness>
			<density>0.08822584713206572</density>
			<area>1</area>
			<perimeter>4</perimeter>
			<distanceFromOrigin>13.94632568098135</distanceFromOrigin>
			<angle>0</angle>
			<triangleMeasure>0</triangleMeasure>
			<rectangleMeasure>0</rectangleMeasure>
			<circleMeasure>0</circleMeasure>
			<centroidX>23</centroidX>
			<centroidY>40</centroidY>
		</spatialEntity>
		<spatialEntity spatialType="region" scaleAndSubsystem="Intracellular.APC">
			<clusteredness>1</clusteredness>
			<density>0.08822584713206572</density>
			<area>1</area>
			<perimeter>4</perimeter>
			<distanceFromOrigin>14.9833240637717</distanceFromOrigin>
			<angle>0</angle>
			<triangleMeasure>0</triangleMeasure>
			<rectangleMeasure>0</rectangleMeasure>
			<circleMeasure>0</circleMeasure>
			<centroidX>20</centroidX>
			<centroidY>40</centroidY>
		</spatialEntity>
		<spatialEntity spatialType="region" scaleAndSubsystem="Intracellular.APC">
			<clusteredness>1</clusteredness>
			<density>0.08822584713206572</density>
			<area>1</area>
			<perimeter>4</perimeter>
			<distanceFromOrigin>11.76860229593982</distanceFromOrigin>
			<angle>0</angle>
			<triangleMeasure>0</triangleMeasure>
			<rectangleMeasure>0</rectangleMeasure>
			<circleMeasure>0</circleMeasure>
			<centroidX>15</centroidX>
			<centroidY>24</centroidY>
		</spatialEntity>
		<spatialEntity spatialType="region" scaleAndSubsystem="Intracellular.APC">
			<clusteredness>1</clusteredness>
			<density>0.08822584713206572</density>
			<area>1</area>
			<perimeter>4</perimeter>
			<distanceFromOrigin>24.38237068047322</distanceFromOrigin>
			<angle>0</angle>
			<triangleMeasure>0</triangleMeasure>
			<rectangleMeasure>0</rectangleMeasure>
			<circleMeasure>0</circleMeasure>
			<centroidX>33</centroidX>
			<centroidY>3</centroidY>
		</spatialEntity>
		<numericStateVariable scaleAndSubsystem="Intracellular.APC">
			<name>avgClusterednessRegions</name>
			<value>0.04200059746215624</value>
		</numericStateVariable>
		<numericStateVariable scaleAndSubsystem="Intracellular.CDK1">
			<name>avgClusterednessRegions</name>
			<value>0.04200059746215624</value>
		</numericStateVariable>
		<numericStateVariable scaleAndSubsystem="Intracellular.Plk1">
			<name>avgClusterednessRegions</name>
			<value>0.04200059746215624</value>
		</numericStateVariable>
		<numericStateVariable scaleAndSubsystem="Cellular.Embryo">
			<name>avgClusterednessRegions</name>
			<value>0.04200059746215624</value>
		</numericStateVariable>
		<numericStateVariable scaleAndSubsystem="Intracellular.APC">
			<name>avgDensityRegions</name>
			<value>0.08822584713206572</value>
		</numericStateVariable>
		<numericStateVariable scaleAndSubsystem="Intracellular.CDK1">
			<name>avgDensityRegions</name>
			<value>0.4106684666053921</value>
		</numericStateVariable>
		<numericStateVariable scaleAndSubsystem="Intracellular.Plk1">
			<name>avgDensityRegions</name>
			<value>0.1801817800484452</value>
		</numericStateVariable>
		<numericStateVariable scaleAndSubsystem="Cellular.Embryo">
			<name>avgDensityRegions</name>
			<value>0.5</value>
		</numericStateVariable>
	</timepoint>
	<timepoint value="52">
		<spatialEntity spatialType="region" scaleAndSubsystem="Cellular.Embryo">
			<clusteredness>1</clusteredness>
			<density>0.5</density>
			<area>1</area>
			<perimeter>4</perimeter>
			<distanceFromOrigin>13.94632568098135</distanceFromOrigin>
			<angle>0</angle>
			<triangleMeasure>0</triangleMeasure>
			<rectangleMeasure>0</rectangleMeasure>
			<circleMeasure>0</circleMeasure>
			<centroidX>23</centroidX>
			<centroidY>40</centroidY>
		</spatialEntity>
		<spatialEntity spatialType="region" scaleAndSubsystem="Cellular.Embryo">
			<clusteredness>1</clusteredness>
			<density>0.5</density>
			<area>1</area>
			<perimeter>4</perimeter>
			<distanceFromOrigin>14.9833240637717</distanceFromOrigin>
			<angle>0</angle>
			<triangleMeasure>0</triangleMeasure>
			<rectangleMeasure>0</rectangleMeasure>
			<circleMeasure>0</circleMeasure>
			<centroidX>20</centroidX>
			<centroidY>40</centroidY>
		</spatialEntity>
		<spatialEntity spatialType="region" scaleAndSubsystem="Cellular.Embryo">
			<clusteredness>1</clusteredness>
			<density>0.5</density>
			<area>1</area>
			<perimeter>4</perimeter>
			<distanceFromOrigin>12.02081528017131</distanceFromOrigin>
			<angle>0</angle>
			<triangleMeasure>0</triangleMeasure>
			<rectangleMeasure>0</rectangleMeasure>
			<circleMeasure>0</circleMeasure>
			<centroidX>15</centroidX>
			<centroidY>23</centroidY>
		</spatialEntity>
		<spatialEntity spatialType="region" scaleAndSubsystem="Cellular.Embryo">
			<clusteredness>1</clusteredness>
			<density>0.5</density>
			<area>1</area>
			<perimeter>4</perimeter>
			<distanceFromOrigin>25.34758371127315</distanceFromOrigin>
			<angle>0</angle>
			<triangleMeasure>0</triangleMeasure>
			<rectangleMeasure>0</rectangleMeasure>
			<circleMeasure>0</circleMeasure>
			<centroidX>33</centroidX>
			<centroidY>2</centroidY>
		</spatialEntity>
		<spatialEntity spatialType="region" scaleAndSubsystem="Intracellular.CDK1">
			<clusteredness>1</clusteredness>
			<density>0.4319136077282476</density>
			<area>1</area>
			<perimeter>4</perimeter>
			<distanceFromOrigin>13.94632568098135</distanceFromOrigin>
			<angle>0</angle>
			<triangleMeasure>0</triangleMeasure>
			<rectangleMeasure>0</rectangleMeasure>
			<circleMeasure>0</circleMeasure>
			<centroidX>23</centroidX>
			<centroidY>40</centroidY>
		</spatialEntity>
		<spatialEntity spatialType="region" scaleAndSubsystem="Intracellular.CDK1">
			<clusteredness>1</clusteredness>
			<density>0.4319136077282476</density>
			<area>1</area>
			<perimeter>4</perimeter>
			<distanceFromOrigin>14.9833240637717</distanceFromOrigin>
			<angle>0</angle>
			<triangleMeasure>0</triangleMeasure>
			<rectangleMeasure>0</rectangleMeasure>
			<circleMeasure>0</circleMeasure>
			<centroidX>20</centroidX>
			<centroidY>40</centroidY>
		</spatialEntity>
		<spatialEntity spatialType="region" scaleAndSubsystem="Intracellular.CDK1">
			<clusteredness>1</clusteredness>
			<density>0.4319136077282476</density>
			<area>1</area>
			<perimeter>4</perimeter>
			<distanceFromOrigin>12.02081528017131</distanceFromOrigin>
			<angle>0</angle>
			<triangleMeasure>0</triangleMeasure>
			<rectangleMeasure>0</rectangleMeasure>
			<circleMeasure>0</circleMeasure>
			<centroidX>15</centroidX>
			<centroidY>23</centroidY>
		</spatialEntity>
		<spatialEntity spatialType="region" scaleAndSubsystem="Intracellular.CDK1">
			<clusteredness>1</clusteredness>
			<density>0.4319136077282476</density>
			<area>1</area>
			<perimeter>4</perimeter>
			<distanceFromOrigin>25.34758371127315</distanceFromOrigin>
			<angle>0</angle>
			<triangleMeasure>0</triangleMeasure>
			<rectangleMeasure>0</rectangleMeasure>
			<circleMeasure>0</circleMeasure>
			<centroidX>33</centroidX>
			<centroidY>2</centroidY>
		</spatialEntity>
		<spatialEntity spatialType="region" scaleAndSubsystem="Intracellular.Plk1">
			<clusteredness>1</clusteredness>
			<density>0.2328253502939262</density>
			<area>1</area>
			<perimeter>4</perimeter>
			<distanceFromOrigin>13.94632568098135</distanceFromOrigin>
			<angle>0</angle>
			<triangleMeasure>0</triangleMeasure>
			<rectangleMeasure>0</rectangleMeasure>
			<circleMeasure>0</circleMeasure>
			<centroidX>23</centroidX>
			<centroidY>40</centroidY>
		</spatialEntity>
		<spatialEntity spatialType="region" scaleAndSubsystem="Intracellular.Plk1">
			<clusteredness>1</clusteredness>
			<density>0.2328253502939262</density>
			<area>1</area>
			<perimeter>4</perimeter>
			<distanceFromOrigin>14.9833240637717</distanceFromOrigin>
			<angle>0</angle>
			<triangleMeasure>0</triangleMeasure>
			<rectangleMeasure>0</rectangleMeasure>
			<circleMeasure>0</circleMeasure>
			<centroidX>20</centroidX>
			<centroidY>40</centroidY>
		</spatialEntity>
		<spatialEntity spatialType="region" scaleAndSubsystem="Intracellular.Plk1">
			<clusteredness>1</clusteredness>
			<density>0.2328253502939262</density>
			<area>1</area>
			<perimeter>4</perimeter>
			<distanceFromOrigin>12.02081528017131</distanceFromOrigin>
			<angle>0</angle>
			<triangleMeasure>0</triangleMeasure>
			<rectangleMeasure>0</rectangleMeasure>
			<circleMeasure>0</circleMeasure>
			<centroidX>15</centroidX>
			<centroidY>23</centroidY>
		</spatialEntity>
		<spatialEntity spatialType="region" scaleAndSubsystem="Intracellular.Plk1">
			<clusteredness>1</clusteredness>
			<density>0.2328253502939262</density>
			<area>1</area>
			<perimeter>4</perimeter>
			<distanceFromOrigin>25.34758371127315</distanceFromOrigin>
			<angle>0</angle>
			<triangleMeasure>0</triangleMeasure>
			<rectangleMeasure>0</rectangleMeasure>
			<circleMeasure>0</circleMeasure>
			<centroidX>33</centroidX>
			<centroidY>2</centroidY>
		</spatialEntity>
		<spatialEntity spatialType="region" scaleAndSubsystem="Intracellular.APC">
			<clusteredness>1</clusteredness>
			<density>0.0723112143722235</density>
			<area>1</area>
			<perimeter>4</perimeter>
			<distanceFromOrigin>13.94632568098135</distanceFromOrigin>
			<angle>0</angle>
			<triangleMeasure>0</triangleMeasure>
			<rectangleMeasure>0</rectangleMeasure>
			<circleMeasure>0</circleMeasure>
			<centroidX>23</centroidX>
			<centroidY>40</centroidY>
		</spatialEntity>
		<spatialEntity spatialType="region" scaleAndSubsystem="Intracellular.APC">
			<clusteredness>1</clusteredness>
			<density>0.0723112143722235</density>
			<area>1</area>
			<perimeter>4</perimeter>
			<distanceFromOrigin>14.9833240637717</distanceFromOrigin>
			<angle>0</angle>
			<triangleMeasure>0</triangleMeasure>
			<rectangleMeasure>0</rectangleMeasure>
			<circleMeasure>0</circleMeasure>
			<centroidX>20</centroidX>
			<centroidY>40</centroidY>
		</spatialEntity>
		<spatialEntity spatialType="region" scaleAndSubsystem="Intracellular.APC">
			<clusteredness>1</clusteredness>
			<density>0.0723112143722235</density>
			<area>1</area>
			<perimeter>4</perimeter>
			<distanceFromOrigin>12.02081528017131</distanceFromOrigin>
			<angle>0</angle>
			<triangleMeasure>0</triangleMeasure>
			<rectangleMeasure>0</rectangleMeasure>
			<circleMeasure>0</circleMeasure>
			<centroidX>15</centroidX>
			<centroidY>23</centroidY>
		</spatialEntity>
		<spatialEntity spatialType="region" scaleAndSubsystem="Intracellular.APC">
			<clusteredness>1</clusteredness>
			<density>0.0723112143722235</density>
			<area>1</area>
			<perimeter>4</perimeter>
			<distanceFromOrigin>25.34758371127315</distanceFromOrigin>
			<angle>0</angle>
			<triangleMeasure>0</triangleMeasure>
			<rectangleMeasure>0</rectangleMeasure>
			<circleMeasure>0</circleMeasure>
			<centroidX>33</centroidX>
			<centroidY>2</centroidY>
		</spatialEntity>
		<numericStateVariable scaleAndSubsystem="Intracellular.APC">
			<name>avgClusterednessRegions</name>
			<value>0.0409212995710231</value>
		</numericStateVariable>
		<numericStateVariable scaleAndSubsystem="Intracellular.CDK1">
			<name>avgClusterednessRegions</name>
			<value>0.0409212995710231</value>
		</numericStateVariable>
		<numericStateVariable scaleAndSubsystem="Intracellular.Plk1">
			<name>avgClusterednessRegions</name>
			<value>0.0409212995710231</value>
		</numericStateVariable>
		<numericStateVariable scaleAndSubsystem="Cellular.Embryo">
			<name>avgClusterednessRegions</name>
			<value>0.0409212995710231</value>
		</numericStateVariable>
		<numericStateVariable scaleAndSubsystem="Intracellular.APC">
			<name>avgDensityRegions</name>
			<value>0.0723112143722235</value>
		</numericStateVariable>
		<numericStateVariable scaleAndSubsystem="Intracellular.CDK1">
			<name>avgDensityRegions</name>
			<value>0.4319136077282476</value>
		</numericStateVariable>
		<numericStateVariable scaleAndSubsystem="Intracellular.Plk1">
			<name>avgDensityRegions</name>
			<value>0.2328253502939262</value>
		</numericStateVariable>
		<numericStateVariable scaleAndSubsystem="Cellular.Embryo">
			<name>avgDensityRegions</name>
			<value>0.5</value>
		</numericStateVariable>
	</timepoint>
	<timepoint value="53">
		<spatialEntity spatialType="region" scaleAndSubsystem="Cellular.Embryo">
			<clusteredness>1</clusteredness>
			<density>0.5</density>
			<area>1</area>
			<perimeter>4</perimeter>
			<distanceFromOrigin>13.94632568098135</distanceFromOrigin>
			<angle>0</angle>
			<triangleMeasure>0</triangleMeasure>
			<rectangleMeasure>0</rectangleMeasure>
			<circleMeasure>0</circleMeasure>
			<centroidX>23</centroidX>
			<centroidY>40</centroidY>
		</spatialEntity>
		<spatialEntity spatialType="region" scaleAndSubsystem="Cellular.Embryo">
			<clusteredness>1</clusteredness>
			<density>0.5</density>
			<area>1</area>
			<perimeter>4</perimeter>
			<distanceFromOrigin>14.08900280360537</distanceFromOrigin>
			<angle>0</angle>
			<triangleMeasure>0</triangleMeasure>
			<rectangleMeasure>0</rectangleMeasure>
			<circleMeasure>0</circleMeasure>
			<centroidX>20</centroidX>
			<centroidY>39</centroidY>
		</spatialEntity>
		<spatialEntity spatialType="region" scaleAndSubsystem="Cellular.Embryo">
			<clusteredness>1</clusteredness>
			<density>0.5</density>
			<area>1</area>
			<perimeter>4</perimeter>
			<distanceFromOrigin>12.02081528017131</distanceFromOrigin>
			<angle>0</angle>
			<triangleMeasure>0</triangleMeasure>
			<rectangleMeasure>0</rectangleMeasure>
			<circleMeasure>0</circleMeasure>
			<centroidX>15</centroidX>
			<centroidY>23</centroidY>
		</spatialEntity>
		<spatialEntity spatialType="region" scaleAndSubsystem="Cellular.Embryo">
			<clusteredness>1</clusteredness>
			<density>0.5</density>
			<area>1</area>
			<perimeter>4</perimeter>
			<distanceFromOrigin>24.38237068047322</distanceFromOrigin>
			<angle>0</angle>
			<triangleMeasure>0</triangleMeasure>
			<rectangleMeasure>0</rectangleMeasure>
			<circleMeasure>0</circleMeasure>
			<centroidX>33</centroidX>
			<centroidY>3</centroidY>
		</spatialEntity>
		<spatialEntity spatialType="region" scaleAndSubsystem="Intracellular.CDK1">
			<clusteredness>1</clusteredness>
			<density>0.4531587787702972</density>
			<area>1</area>
			<perimeter>4</perimeter>
			<distanceFromOrigin>13.94632568098135</distanceFromOrigin>
			<angle>0</angle>
			<triangleMeasure>0</triangleMeasure>
			<rectangleMeasure>0</rectangleMeasure>
			<circleMeasure>0</circleMeasure>
			<centroidX>23</centroidX>
			<centroidY>40</centroidY>
		</spatialEntity>
		<spatialEntity spatialType="region" scaleAndSubsystem="Intracellular.CDK1">
			<clusteredness>1</clusteredness>
			<density>0.4531587787702972</density>
			<area>1</area>
			<perimeter>4</perimeter>
			<distanceFromOrigin>14.08900280360537</distanceFromOrigin>
			<angle>0</angle>
			<triangleMeasure>0</triangleMeasure>
			<rectangleMeasure>0</rectangleMeasure>
			<circleMeasure>0</circleMeasure>
			<centroidX>20</centroidX>
			<centroidY>39</centroidY>
		</spatialEntity>
		<spatialEntity spatialType="region" scaleAndSubsystem="Intracellular.CDK1">
			<clusteredness>1</clusteredness>
			<density>0.4531587787702972</density>
			<area>1</area>
			<perimeter>4</perimeter>
			<distanceFromOrigin>12.02081528017131</distanceFromOrigin>
			<angle>0</angle>
			<triangleMeasure>0</triangleMeasure>
			<rectangleMeasure>0</rectangleMeasure>
			<circleMeasure>0</circleMeasure>
			<centroidX>15</centroidX>
			<centroidY>23</centroidY>
		</spatialEntity>
		<spatialEntity spatialType="region" scaleAndSubsystem="Intracellular.CDK1">
			<clusteredness>1</clusteredness>
			<density>0.4531587787702972</density>
			<area>1</area>
			<perimeter>4</perimeter>
			<distanceFromOrigin>24.38237068047322</distanceFromOrigin>
			<angle>0</angle>
			<triangleMeasure>0</triangleMeasure>
			<rectangleMeasure>0</rectangleMeasure>
			<circleMeasure>0</circleMeasure>
			<centroidX>33</centroidX>
			<centroidY>3</centroidY>
		</spatialEntity>
		<spatialEntity spatialType="region" scaleAndSubsystem="Intracellular.Plk1">
			<clusteredness>1</clusteredness>
			<density>0.3027160345339308</density>
			<area>1</area>
			<perimeter>4</perimeter>
			<distanceFromOrigin>13.94632568098135</distanceFromOrigin>
			<angle>0</angle>
			<triangleMeasure>0</triangleMeasure>
			<rectangleMeasure>0</rectangleMeasure>
			<circleMeasure>0</circleMeasure>
			<centroidX>23</centroidX>
			<centroidY>40</centroidY>
		</spatialEntity>
		<spatialEntity spatialType="region" scaleAndSubsystem="Intracellular.Plk1">
			<clusteredness>1</clusteredness>
			<density>0.3027160345339308</density>
			<area>1</area>
			<perimeter>4</perimeter>
			<distanceFromOrigin>14.08900280360537</distanceFromOrigin>
			<angle>0</angle>
			<triangleMeasure>0</triangleMeasure>
			<rectangleMeasure>0</rectangleMeasure>
			<circleMeasure>0</circleMeasure>
			<centroidX>20</centroidX>
			<centroidY>39</centroidY>
		</spatialEntity>
		<spatialEntity spatialType="region" scaleAndSubsystem="Intracellular.Plk1">
			<clusteredness>1</clusteredness>
			<density>0.3027160345339308</density>
			<area>1</area>
			<perimeter>4</perimeter>
			<distanceFromOrigin>12.02081528017131</distanceFromOrigin>
			<angle>0</angle>
			<triangleMeasure>0</triangleMeasure>
			<rectangleMeasure>0</rectangleMeasure>
			<circleMeasure>0</circleMeasure>
			<centroidX>15</centroidX>
			<centroidY>23</centroidY>
		</spatialEntity>
		<spatialEntity spatialType="region" scaleAndSubsystem="Intracellular.Plk1">
			<clusteredness>1</clusteredness>
			<density>0.3027160345339308</density>
			<area>1</area>
			<perimeter>4</perimeter>
			<distanceFromOrigin>24.38237068047322</distanceFromOrigin>
			<angle>0</angle>
			<triangleMeasure>0</triangleMeasure>
			<rectangleMeasure>0</rectangleMeasure>
			<circleMeasure>0</circleMeasure>
			<centroidX>33</centroidX>
			<centroidY>3</centroidY>
		</spatialEntity>
		<spatialEntity spatialType="region" scaleAndSubsystem="Intracellular.APC">
			<clusteredness>1</clusteredness>
			<density>0.05984588697844861</density>
			<area>1</area>
			<perimeter>4</perimeter>
			<distanceFromOrigin>13.94632568098135</distanceFromOrigin>
			<angle>0</angle>
			<triangleMeasure>0</triangleMeasure>
			<rectangleMeasure>0</rectangleMeasure>
			<circleMeasure>0</circleMeasure>
			<centroidX>23</centroidX>
			<centroidY>40</centroidY>
		</spatialEntity>
		<spatialEntity spatialType="region" scaleAndSubsystem="Intracellular.APC">
			<clusteredness>1</clusteredness>
			<density>0.05984588697844861</density>
			<area>1</area>
			<perimeter>4</perimeter>
			<distanceFromOrigin>14.08900280360537</distanceFromOrigin>
			<angle>0</angle>
			<triangleMeasure>0</triangleMeasure>
			<rectangleMeasure>0</rectangleMeasure>
			<circleMeasure>0</circleMeasure>
			<centroidX>20</centroidX>
			<centroidY>39</centroidY>
		</spatialEntity>
		<spatialEntity spatialType="region" scaleAndSubsystem="Intracellular.APC">
			<clusteredness>1</clusteredness>
			<density>0.05984588697844861</density>
			<area>1</area>
			<perimeter>4</perimeter>
			<distanceFromOrigin>12.02081528017131</distanceFromOrigin>
			<angle>0</angle>
			<triangleMeasure>0</triangleMeasure>
			<rectangleMeasure>0</rectangleMeasure>
			<circleMeasure>0</circleMeasure>
			<centroidX>15</centroidX>
			<centroidY>23</centroidY>
		</spatialEntity>
		<spatialEntity spatialType="region" scaleAndSubsystem="Intracellular.APC">
			<clusteredness>1</clusteredness>
			<density>0.05984588697844861</density>
			<area>1</area>
			<perimeter>4</perimeter>
			<distanceFromOrigin>24.38237068047322</distanceFromOrigin>
			<angle>0</angle>
			<triangleMeasure>0</triangleMeasure>
			<rectangleMeasure>0</rectangleMeasure>
			<circleMeasure>0</circleMeasure>
			<centroidX>33</centroidX>
			<centroidY>3</centroidY>
		</spatialEntity>
		<numericStateVariable scaleAndSubsystem="Intracellular.APC">
			<name>avgClusterednessRegions</name>
			<value>0.04218705310487193</value>
		</numericStateVariable>
		<numericStateVariable scaleAndSubsystem="Intracellular.CDK1">
			<name>avgClusterednessRegions</name>
			<value>0.04218705310487193</value>
		</numericStateVariable>
		<numericStateVariable scaleAndSubsystem="Intracellular.Plk1">
			<name>avgClusterednessRegions</name>
			<value>0.04218705310487193</value>
		</numericStateVariable>
		<numericStateVariable scaleAndSubsystem="Cellular.Embryo">
			<name>avgClusterednessRegions</name>
			<value>0.04218705310487193</value>
		</numericStateVariable>
		<numericStateVariable scaleAndSubsystem="Intracellular.APC">
			<name>avgDensityRegions</name>
			<value>0.05984588697844861</value>
		</numericStateVariable>
		<numericStateVariable scaleAndSubsystem="Intracellular.CDK1">
			<name>avgDensityRegions</name>
			<value>0.4531587787702972</value>
		</numericStateVariable>
		<numericStateVariable scaleAndSubsystem="Intracellular.Plk1">
			<name>avgDensityRegions</name>
			<value>0.3027160345339308</value>
		</numericStateVariable>
		<numericStateVariable scaleAndSubsystem="Cellular.Embryo">
			<name>avgDensityRegions</name>
			<value>0.5</value>
		</numericStateVariable>
	</timepoint>
	<timepoint value="54">
		<spatialEntity spatialType="region" scaleAndSubsystem="Cellular.Embryo">
			<clusteredness>1</clusteredness>
			<density>0.5</density>
			<area>1</area>
			<perimeter>4</perimeter>
			<distanceFromOrigin>13.94632568098135</distanceFromOrigin>
			<angle>0</angle>
			<triangleMeasure>0</triangleMeasure>
			<rectangleMeasure>0</rectangleMeasure>
			<circleMeasure>0</circleMeasure>
			<centroidX>23</centroidX>
			<centroidY>40</centroidY>
		</spatialEntity>
		<spatialEntity spatialType="region" scaleAndSubsystem="Cellular.Embryo">
			<clusteredness>1</clusteredness>
			<density>0.5</density>
			<area>1</area>
			<perimeter>4</perimeter>
			<distanceFromOrigin>14.08900280360537</distanceFromOrigin>
			<angle>0</angle>
			<triangleMeasure>0</triangleMeasure>
			<rectangleMeasure>0</rectangleMeasure>
			<circleMeasure>0</circleMeasure>
			<centroidX>20</centroidX>
			<centroidY>39</centroidY>
		</spatialEntity>
		<spatialEntity spatialType="region" scaleAndSubsystem="Cellular.Embryo">
			<clusteredness>1</clusteredness>
			<density>0.5</density>
			<area>1</area>
			<perimeter>4</perimeter>
			<distanceFromOrigin>11.76860229593982</distanceFromOrigin>
			<angle>0</angle>
			<triangleMeasure>0</triangleMeasure>
			<rectangleMeasure>0</rectangleMeasure>
			<circleMeasure>0</circleMeasure>
			<centroidX>15</centroidX>
			<centroidY>24</centroidY>
		</spatialEntity>
		<spatialEntity spatialType="region" scaleAndSubsystem="Cellular.Embryo">
			<clusteredness>1</clusteredness>
			<density>0.5</density>
			<area>1</area>
			<perimeter>4</perimeter>
			<distanceFromOrigin>25.34758371127315</distanceFromOrigin>
			<angle>0</angle>
			<triangleMeasure>0</triangleMeasure>
			<rectangleMeasure>0</rectangleMeasure>
			<circleMeasure>0</circleMeasure>
			<centroidX>33</centroidX>
			<centroidY>2</centroidY>
		</spatialEntity>
		<spatialEntity spatialType="region" scaleAndSubsystem="Intracellular.CDK1">
			<clusteredness>1</clusteredness>
			<density>0.4744038600547641</density>
			<area>1</area>
			<perimeter>4</perimeter>
			<distanceFromOrigin>13.94632568098135</distanceFromOrigin>
			<angle>0</angle>
			<triangleMeasure>0</triangleMeasure>
			<rectangleMeasure>0</rectangleMeasure>
			<circleMeasure>0</circleMeasure>
			<centroidX>23</centroidX>
			<centroidY>40</centroidY>
		</spatialEntity>
		<spatialEntity spatialType="region" scaleAndSubsystem="Intracellular.CDK1">
			<clusteredness>1</clusteredness>
			<density>0.4744038600547641</density>
			<area>1</area>
			<perimeter>4</perimeter>
			<distanceFromOrigin>14.08900280360537</distanceFromOrigin>
			<angle>0</angle>
			<triangleMeasure>0</triangleMeasure>
			<rectangleMeasure>0</rectangleMeasure>
			<circleMeasure>0</circleMeasure>
			<centroidX>20</centroidX>
			<centroidY>39</centroidY>
		</spatialEntity>
		<spatialEntity spatialType="region" scaleAndSubsystem="Intracellular.CDK1">
			<clusteredness>1</clusteredness>
			<density>0.4744038600547641</density>
			<area>1</area>
			<perimeter>4</perimeter>
			<distanceFromOrigin>11.76860229593982</distanceFromOrigin>
			<angle>0</angle>
			<triangleMeasure>0</triangleMeasure>
			<rectangleMeasure>0</rectangleMeasure>
			<circleMeasure>0</circleMeasure>
			<centroidX>15</centroidX>
			<centroidY>24</centroidY>
		</spatialEntity>
		<spatialEntity spatialType="region" scaleAndSubsystem="Intracellular.CDK1">
			<clusteredness>1</clusteredness>
			<density>0.4744038600547641</density>
			<area>1</area>
			<perimeter>4</perimeter>
			<distanceFromOrigin>25.34758371127315</distanceFromOrigin>
			<angle>0</angle>
			<triangleMeasure>0</triangleMeasure>
			<rectangleMeasure>0</rectangleMeasure>
			<circleMeasure>0</circleMeasure>
			<centroidX>33</centroidX>
			<centroidY>2</centroidY>
		</spatialEntity>
		<spatialEntity spatialType="region" scaleAndSubsystem="Intracellular.Plk1">
			<clusteredness>1</clusteredness>
			<density>0.3870795754825367</density>
			<area>1</area>
			<perimeter>4</perimeter>
			<distanceFromOrigin>13.94632568098135</distanceFromOrigin>
			<angle>0</angle>
			<triangleMeasure>0</triangleMeasure>
			<rectangleMeasure>0</rectangleMeasure>
			<circleMeasure>0</circleMeasure>
			<centroidX>23</centroidX>
			<centroidY>40</centroidY>
		</spatialEntity>
		<spatialEntity spatialType="region" scaleAndSubsystem="Intracellular.Plk1">
			<clusteredness>1</clusteredness>
			<density>0.3870795754825367</density>
			<area>1</area>
			<perimeter>4</perimeter>
			<distanceFromOrigin>14.08900280360537</distanceFromOrigin>
			<angle>0</angle>
			<triangleMeasure>0</triangleMeasure>
			<rectangleMeasure>0</rectangleMeasure>
			<circleMeasure>0</circleMeasure>
			<centroidX>20</centroidX>
			<centroidY>39</centroidY>
		</spatialEntity>
		<spatialEntity spatialType="region" scaleAndSubsystem="Intracellular.Plk1">
			<clusteredness>1</clusteredness>
			<density>0.3870795754825367</density>
			<area>1</area>
			<perimeter>4</perimeter>
			<distanceFromOrigin>11.76860229593982</distanceFromOrigin>
			<angle>0</angle>
			<triangleMeasure>0</triangleMeasure>
			<rectangleMeasure>0</rectangleMeasure>
			<circleMeasure>0</circleMeasure>
			<centroidX>15</centroidX>
			<centroidY>24</centroidY>
		</spatialEntity>
		<spatialEntity spatialType="region" scaleAndSubsystem="Intracellular.Plk1">
			<clusteredness>1</clusteredness>
			<density>0.3870795754825367</density>
			<area>1</area>
			<perimeter>4</perimeter>
			<distanceFromOrigin>25.34758371127315</distanceFromOrigin>
			<angle>0</angle>
			<triangleMeasure>0</triangleMeasure>
			<rectangleMeasure>0</rectangleMeasure>
			<circleMeasure>0</circleMeasure>
			<centroidX>33</centroidX>
			<centroidY>2</centroidY>
		</spatialEntity>
		<spatialEntity spatialType="region" scaleAndSubsystem="Intracellular.APC">
			<clusteredness>1</clusteredness>
			<density>0.05384249219707414</density>
			<area>1</area>
			<perimeter>4</perimeter>
			<distanceFromOrigin>13.94632568098135</distanceFromOrigin>
			<angle>0</angle>
			<triangleMeasure>0</triangleMeasure>
			<rectangleMeasure>0</rectangleMeasure>
			<circleMeasure>0</circleMeasure>
			<centroidX>23</centroidX>
			<centroidY>40</centroidY>
		</spatialEntity>
		<spatialEntity spatialType="region" scaleAndSubsystem="Intracellular.APC">
			<clusteredness>1</clusteredness>
			<density>0.05384249219707414</density>
			<area>1</area>
			<perimeter>4</perimeter>
			<distanceFromOrigin>14.08900280360537</distanceFromOrigin>
			<angle>0</angle>
			<triangleMeasure>0</triangleMeasure>
			<rectangleMeasure>0</rectangleMeasure>
			<circleMeasure>0</circleMeasure>
			<centroidX>20</centroidX>
			<centroidY>39</centroidY>
		</spatialEntity>
		<spatialEntity spatialType="region" scaleAndSubsystem="Intracellular.APC">
			<clusteredness>1</clusteredness>
			<density>0.05384249219707414</density>
			<area>1</area>
			<perimeter>4</perimeter>
			<distanceFromOrigin>11.76860229593982</distanceFromOrigin>
			<angle>0</angle>
			<triangleMeasure>0</triangleMeasure>
			<rectangleMeasure>0</rectangleMeasure>
			<circleMeasure>0</circleMeasure>
			<centroidX>15</centroidX>
			<centroidY>24</centroidY>
		</spatialEntity>
		<spatialEntity spatialType="region" scaleAndSubsystem="Intracellular.APC">
			<clusteredness>1</clusteredness>
			<density>0.05384249219707414</density>
			<area>1</area>
			<perimeter>4</perimeter>
			<distanceFromOrigin>25.34758371127315</distanceFromOrigin>
			<angle>0</angle>
			<triangleMeasure>0</triangleMeasure>
			<rectangleMeasure>0</rectangleMeasure>
			<circleMeasure>0</circleMeasure>
			<centroidX>33</centroidX>
			<centroidY>2</centroidY>
		</spatialEntity>
		<numericStateVariable scaleAndSubsystem="Intracellular.APC">
			<name>avgClusterednessRegions</name>
			<value>0.04172500660011853</value>
		</numericStateVariable>
		<numericStateVariable scaleAndSubsystem="Intracellular.CDK1">
			<name>avgClusterednessRegions</name>
			<value>0.04172500660011853</value>
		</numericStateVariable>
		<numericStateVariable scaleAndSubsystem="Intracellular.Plk1">
			<name>avgClusterednessRegions</name>
			<value>0.04172500660011853</value>
		</numericStateVariable>
		<numericStateVariable scaleAndSubsystem="Cellular.Embryo">
			<name>avgClusterednessRegions</name>
			<value>0.04172500660011853</value>
		</numericStateVariable>
		<numericStateVariable scaleAndSubsystem="Intracellular.APC">
			<name>avgDensityRegions</name>
			<value>0.05384249219707414</value>
		</numericStateVariable>
		<numericStateVariable scaleAndSubsystem="Intracellular.CDK1">
			<name>avgDensityRegions</name>
			<value>0.4744038600547641</value>
		</numericStateVariable>
		<numericStateVariable scaleAndSubsystem="Intracellular.Plk1">
			<name>avgDensityRegions</name>
			<value>0.3870795754825367</value>
		</numericStateVariable>
		<numericStateVariable scaleAndSubsystem="Cellular.Embryo">
			<name>avgDensityRegions</name>
			<value>0.5</value>
		</numericStateVariable>
	</timepoint>
	<timepoint value="55">
		<spatialEntity spatialType="region" scaleAndSubsystem="Cellular.Embryo">
			<clusteredness>1</clusteredness>
			<density>0.5</density>
			<area>1</area>
			<perimeter>4</perimeter>
			<distanceFromOrigin>13.94632568098135</distanceFromOrigin>
			<angle>0</angle>
			<triangleMeasure>0</triangleMeasure>
			<rectangleMeasure>0</rectangleMeasure>
			<circleMeasure>0</circleMeasure>
			<centroidX>23</centroidX>
			<centroidY>40</centroidY>
		</spatialEntity>
		<spatialEntity spatialType="region" scaleAndSubsystem="Cellular.Embryo">
			<clusteredness>1</clusteredness>
			<density>0.5</density>
			<area>1</area>
			<perimeter>4</perimeter>
			<distanceFromOrigin>14.9833240637717</distanceFromOrigin>
			<angle>0</angle>
			<triangleMeasure>0</triangleMeasure>
			<rectangleMeasure>0</rectangleMeasure>
			<circleMeasure>0</circleMeasure>
			<centroidX>20</centroidX>
			<centroidY>40</centroidY>
		</spatialEntity>
		<spatialEntity spatialType="region" scaleAndSubsystem="Cellular.Embryo">
			<clusteredness>1</clusteredness>
			<density>0.5</density>
			<area>1</area>
			<perimeter>4</perimeter>
			<distanceFromOrigin>12.02081528017131</distanceFromOrigin>
			<angle>0</angle>
			<triangleMeasure>0</triangleMeasure>
			<rectangleMeasure>0</rectangleMeasure>
			<circleMeasure>0</circleMeasure>
			<centroidX>15</centroidX>
			<centroidY>23</centroidY>
		</spatialEntity>
		<spatialEntity spatialType="region" scaleAndSubsystem="Cellular.Embryo">
			<clusteredness>1</clusteredness>
			<density>0.5</density>
			<area>1</area>
			<perimeter>4</perimeter>
			<distanceFromOrigin>25.34758371127315</distanceFromOrigin>
			<angle>0</angle>
			<triangleMeasure>0</triangleMeasure>
			<rectangleMeasure>0</rectangleMeasure>
			<circleMeasure>0</circleMeasure>
			<centroidX>33</centroidX>
			<centroidY>2</centroidY>
		</spatialEntity>
		<spatialEntity spatialType="region" scaleAndSubsystem="Intracellular.CDK1">
			<clusteredness>1</clusteredness>
			<density>0.4956490011776195</density>
			<area>1</area>
			<perimeter>4</perimeter>
			<distanceFromOrigin>13.94632568098135</distanceFromOrigin>
			<angle>0</angle>
			<triangleMeasure>0</triangleMeasure>
			<rectangleMeasure>0</rectangleMeasure>
			<circleMeasure>0</circleMeasure>
			<centroidX>23</centroidX>
			<centroidY>40</centroidY>
		</spatialEntity>
		<spatialEntity spatialType="region" scaleAndSubsystem="Intracellular.CDK1">
			<clusteredness>1</clusteredness>
			<density>0.4956490011776195</density>
			<area>1</area>
			<perimeter>4</perimeter>
			<distanceFromOrigin>14.9833240637717</distanceFromOrigin>
			<angle>0</angle>
			<triangleMeasure>0</triangleMeasure>
			<rectangleMeasure>0</rectangleMeasure>
			<circleMeasure>0</circleMeasure>
			<centroidX>20</centroidX>
			<centroidY>40</centroidY>
		</spatialEntity>
		<spatialEntity spatialType="region" scaleAndSubsystem="Intracellular.CDK1">
			<clusteredness>1</clusteredness>
			<density>0.4956490011776195</density>
			<area>1</area>
			<perimeter>4</perimeter>
			<distanceFromOrigin>12.02081528017131</distanceFromOrigin>
			<angle>0</angle>
			<triangleMeasure>0</triangleMeasure>
			<rectangleMeasure>0</rectangleMeasure>
			<circleMeasure>0</circleMeasure>
			<centroidX>15</centroidX>
			<centroidY>23</centroidY>
		</spatialEntity>
		<spatialEntity spatialType="region" scaleAndSubsystem="Intracellular.CDK1">
			<clusteredness>1</clusteredness>
			<density>0.4956490011776195</density>
			<area>1</area>
			<perimeter>4</perimeter>
			<distanceFromOrigin>25.34758371127315</distanceFromOrigin>
			<angle>0</angle>
			<triangleMeasure>0</triangleMeasure>
			<rectangleMeasure>0</rectangleMeasure>
			<circleMeasure>0</circleMeasure>
			<centroidX>33</centroidX>
			<centroidY>2</centroidY>
		</spatialEntity>
		<spatialEntity spatialType="region" scaleAndSubsystem="Intracellular.Plk1">
			<clusteredness>1</clusteredness>
			<density>0.4804080140356924</density>
			<area>1</area>
			<perimeter>4</perimeter>
			<distanceFromOrigin>13.94632568098135</distanceFromOrigin>
			<angle>0</angle>
			<triangleMeasure>0</triangleMeasure>
			<rectangleMeasure>0</rectangleMeasure>
			<circleMeasure>0</circleMeasure>
			<centroidX>23</centroidX>
			<centroidY>40</centroidY>
		</spatialEntity>
		<spatialEntity spatialType="region" scaleAndSubsystem="Intracellular.Plk1">
			<clusteredness>1</clusteredness>
			<density>0.4804080140356924</density>
			<area>1</area>
			<perimeter>4</perimeter>
			<distanceFromOrigin>14.9833240637717</distanceFromOrigin>
			<angle>0</angle>
			<triangleMeasure>0</triangleMeasure>
			<rectangleMeasure>0</rectangleMeasure>
			<circleMeasure>0</circleMeasure>
			<centroidX>20</centroidX>
			<centroidY>40</centroidY>
		</spatialEntity>
		<spatialEntity spatialType="region" scaleAndSubsystem="Intracellular.Plk1">
			<clusteredness>1</clusteredness>
			<density>0.4804080140356924</density>
			<area>1</area>
			<perimeter>4</perimeter>
			<distanceFromOrigin>12.02081528017131</distanceFromOrigin>
			<angle>0</angle>
			<triangleMeasure>0</triangleMeasure>
			<rectangleMeasure>0</rectangleMeasure>
			<circleMeasure>0</circleMeasure>
			<centroidX>15</centroidX>
			<centroidY>23</centroidY>
		</spatialEntity>
		<spatialEntity spatialType="region" scaleAndSubsystem="Intracellular.Plk1">
			<clusteredness>1</clusteredness>
			<density>0.4804080140356924</density>
			<area>1</area>
			<perimeter>4</perimeter>
			<distanceFromOrigin>25.34758371127315</distanceFromOrigin>
			<angle>0</angle>
			<triangleMeasure>0</triangleMeasure>
			<rectangleMeasure>0</rectangleMeasure>
			<circleMeasure>0</circleMeasure>
			<centroidX>33</centroidX>
			<centroidY>2</centroidY>
		</spatialEntity>
		<spatialEntity spatialType="region" scaleAndSubsystem="Intracellular.APC">
			<clusteredness>1</clusteredness>
			<density>0.07278750550513174</density>
			<area>1</area>
			<perimeter>4</perimeter>
			<distanceFromOrigin>13.94632568098135</distanceFromOrigin>
			<angle>0</angle>
			<triangleMeasure>0</triangleMeasure>
			<rectangleMeasure>0</rectangleMeasure>
			<circleMeasure>0</circleMeasure>
			<centroidX>23</centroidX>
			<centroidY>40</centroidY>
		</spatialEntity>
		<spatialEntity spatialType="region" scaleAndSubsystem="Intracellular.APC">
			<clusteredness>1</clusteredness>
			<density>0.07278750550513174</density>
			<area>1</area>
			<perimeter>4</perimeter>
			<distanceFromOrigin>14.9833240637717</distanceFromOrigin>
			<angle>0</angle>
			<triangleMeasure>0</triangleMeasure>
			<rectangleMeasure>0</rectangleMeasure>
			<circleMeasure>0</circleMeasure>
			<centroidX>20</centroidX>
			<centroidY>40</centroidY>
		</spatialEntity>
		<spatialEntity spatialType="region" scaleAndSubsystem="Intracellular.APC">
			<clusteredness>1</clusteredness>
			<density>0.07278750550513174</density>
			<area>1</area>
			<perimeter>4</perimeter>
			<distanceFromOrigin>12.02081528017131</distanceFromOrigin>
			<angle>0</angle>
			<triangleMeasure>0</triangleMeasure>
			<rectangleMeasure>0</rectangleMeasure>
			<circleMeasure>0</circleMeasure>
			<centroidX>15</centroidX>
			<centroidY>23</centroidY>
		</spatialEntity>
		<spatialEntity spatialType="region" scaleAndSubsystem="Intracellular.APC">
			<clusteredness>1</clusteredness>
			<density>0.07278750550513174</density>
			<area>1</area>
			<perimeter>4</perimeter>
			<distanceFromOrigin>25.34758371127315</distanceFromOrigin>
			<angle>0</angle>
			<triangleMeasure>0</triangleMeasure>
			<rectangleMeasure>0</rectangleMeasure>
			<circleMeasure>0</circleMeasure>
			<centroidX>33</centroidX>
			<centroidY>2</centroidY>
		</spatialEntity>
		<numericStateVariable scaleAndSubsystem="Intracellular.APC">
			<name>avgClusterednessRegions</name>
			<value>0.0409212995710231</value>
		</numericStateVariable>
		<numericStateVariable scaleAndSubsystem="Intracellular.CDK1">
			<name>avgClusterednessRegions</name>
			<value>0.0409212995710231</value>
		</numericStateVariable>
		<numericStateVariable scaleAndSubsystem="Intracellular.Plk1">
			<name>avgClusterednessRegions</name>
			<value>0.0409212995710231</value>
		</numericStateVariable>
		<numericStateVariable scaleAndSubsystem="Cellular.Embryo">
			<name>avgClusterednessRegions</name>
			<value>0.0409212995710231</value>
		</numericStateVariable>
		<numericStateVariable scaleAndSubsystem="Intracellular.APC">
			<name>avgDensityRegions</name>
			<value>0.07278750550513174</value>
		</numericStateVariable>
		<numericStateVariable scaleAndSubsystem="Intracellular.CDK1">
			<name>avgDensityRegions</name>
			<value>0.4956490011776195</value>
		</numericStateVariable>
		<numericStateVariable scaleAndSubsystem="Intracellular.Plk1">
			<name>avgDensityRegions</name>
			<value>0.4804080140356924</value>
		</numericStateVariable>
		<numericStateVariable scaleAndSubsystem="Cellular.Embryo">
			<name>avgDensityRegions</name>
			<value>0.5</value>
		</numericStateVariable>
	</timepoint>
	<timepoint value="56">
		<spatialEntity spatialType="region" scaleAndSubsystem="Cellular.Embryo">
			<clusteredness>1</clusteredness>
			<density>0.5</density>
			<area>1</area>
			<perimeter>4</perimeter>
			<distanceFromOrigin>13.94632568098135</distanceFromOrigin>
			<angle>0</angle>
			<triangleMeasure>0</triangleMeasure>
			<rectangleMeasure>0</rectangleMeasure>
			<circleMeasure>0</circleMeasure>
			<centroidX>23</centroidX>
			<centroidY>40</centroidY>
		</spatialEntity>
		<spatialEntity spatialType="region" scaleAndSubsystem="Cellular.Embryo">
			<clusteredness>1</clusteredness>
			<density>0.5</density>
			<area>1</area>
			<perimeter>4</perimeter>
			<distanceFromOrigin>14.08900280360537</distanceFromOrigin>
			<angle>0</angle>
			<triangleMeasure>0</triangleMeasure>
			<rectangleMeasure>0</rectangleMeasure>
			<circleMeasure>0</circleMeasure>
			<centroidX>20</centroidX>
			<centroidY>39</centroidY>
		</spatialEntity>
		<spatialEntity spatialType="region" scaleAndSubsystem="Cellular.Embryo">
			<clusteredness>1</clusteredness>
			<density>0.5</density>
			<area>1</area>
			<perimeter>4</perimeter>
			<distanceFromOrigin>11.76860229593982</distanceFromOrigin>
			<angle>0</angle>
			<triangleMeasure>0</triangleMeasure>
			<rectangleMeasure>0</rectangleMeasure>
			<circleMeasure>0</circleMeasure>
			<centroidX>15</centroidX>
			<centroidY>24</centroidY>
		</spatialEntity>
		<spatialEntity spatialType="region" scaleAndSubsystem="Cellular.Embryo">
			<clusteredness>1</clusteredness>
			<density>0.5</density>
			<area>1</area>
			<perimeter>4</perimeter>
			<distanceFromOrigin>25.34758371127315</distanceFromOrigin>
			<angle>0</angle>
			<triangleMeasure>0</triangleMeasure>
			<rectangleMeasure>0</rectangleMeasure>
			<circleMeasure>0</circleMeasure>
			<centroidX>33</centroidX>
			<centroidY>2</centroidY>
		</spatialEntity>
		<spatialEntity spatialType="region" scaleAndSubsystem="Intracellular.CDK1">
			<clusteredness>1</clusteredness>
			<density>0.5168941123812807</density>
			<area>1</area>
			<perimeter>4</perimeter>
			<distanceFromOrigin>13.94632568098135</distanceFromOrigin>
			<angle>0</angle>
			<triangleMeasure>0</triangleMeasure>
			<rectangleMeasure>0</rectangleMeasure>
			<circleMeasure>0</circleMeasure>
			<centroidX>23</centroidX>
			<centroidY>40</centroidY>
		</spatialEntity>
		<spatialEntity spatialType="region" scaleAndSubsystem="Intracellular.CDK1">
			<clusteredness>1</clusteredness>
			<density>0.5168941123812807</density>
			<area>1</area>
			<perimeter>4</perimeter>
			<distanceFromOrigin>14.08900280360537</distanceFromOrigin>
			<angle>0</angle>
			<triangleMeasure>0</triangleMeasure>
			<rectangleMeasure>0</rectangleMeasure>
			<circleMeasure>0</circleMeasure>
			<centroidX>20</centroidX>
			<centroidY>39</centroidY>
		</spatialEntity>
		<spatialEntity spatialType="region" scaleAndSubsystem="Intracellular.CDK1">
			<clusteredness>1</clusteredness>
			<density>0.5168941123812807</density>
			<area>1</area>
			<perimeter>4</perimeter>
			<distanceFromOrigin>11.76860229593982</distanceFromOrigin>
			<angle>0</angle>
			<triangleMeasure>0</triangleMeasure>
			<rectangleMeasure>0</rectangleMeasure>
			<circleMeasure>0</circleMeasure>
			<centroidX>15</centroidX>
			<centroidY>24</centroidY>
		</spatialEntity>
		<spatialEntity spatialType="region" scaleAndSubsystem="Intracellular.CDK1">
			<clusteredness>1</clusteredness>
			<density>0.5168941123812807</density>
			<area>1</area>
			<perimeter>4</perimeter>
			<distanceFromOrigin>25.34758371127315</distanceFromOrigin>
			<angle>0</angle>
			<triangleMeasure>0</triangleMeasure>
			<rectangleMeasure>0</rectangleMeasure>
			<circleMeasure>0</circleMeasure>
			<centroidX>33</centroidX>
			<centroidY>2</centroidY>
		</spatialEntity>
		<spatialEntity spatialType="region" scaleAndSubsystem="Intracellular.Plk1">
			<clusteredness>1</clusteredness>
			<density>0.5754351447610294</density>
			<area>1</area>
			<perimeter>4</perimeter>
			<distanceFromOrigin>13.94632568098135</distanceFromOrigin>
			<angle>0</angle>
			<triangleMeasure>0</triangleMeasure>
			<rectangleMeasure>0</rectangleMeasure>
			<circleMeasure>0</circleMeasure>
			<centroidX>23</centroidX>
			<centroidY>40</centroidY>
		</spatialEntity>
		<spatialEntity spatialType="region" scaleAndSubsystem="Intracellular.Plk1">
			<clusteredness>1</clusteredness>
			<density>0.5754351447610294</density>
			<area>1</area>
			<perimeter>4</perimeter>
			<distanceFromOrigin>14.08900280360537</distanceFromOrigin>
			<angle>0</angle>
			<triangleMeasure>0</triangleMeasure>
			<rectangleMeasure>0</rectangleMeasure>
			<circleMeasure>0</circleMeasure>
			<centroidX>20</centroidX>
			<centroidY>39</centroidY>
		</spatialEntity>
		<spatialEntity spatialType="region" scaleAndSubsystem="Intracellular.Plk1">
			<clusteredness>1</clusteredness>
			<density>0.5754351447610294</density>
			<area>1</area>
			<perimeter>4</perimeter>
			<distanceFromOrigin>11.76860229593982</distanceFromOrigin>
			<angle>0</angle>
			<triangleMeasure>0</triangleMeasure>
			<rectangleMeasure>0</rectangleMeasure>
			<circleMeasure>0</circleMeasure>
			<centroidX>15</centroidX>
			<centroidY>24</centroidY>
		</spatialEntity>
		<spatialEntity spatialType="region" scaleAndSubsystem="Intracellular.Plk1">
			<clusteredness>1</clusteredness>
			<density>0.5754351447610294</density>
			<area>1</area>
			<perimeter>4</perimeter>
			<distanceFromOrigin>25.34758371127315</distanceFromOrigin>
			<angle>0</angle>
			<triangleMeasure>0</triangleMeasure>
			<rectangleMeasure>0</rectangleMeasure>
			<circleMeasure>0</circleMeasure>
			<centroidX>33</centroidX>
			<centroidY>2</centroidY>
		</spatialEntity>
		<spatialEntity spatialType="region" scaleAndSubsystem="Intracellular.APC">
			<clusteredness>1</clusteredness>
			<density>0.174877555697572</density>
			<area>1</area>
			<perimeter>4</perimeter>
			<distanceFromOrigin>13.94632568098135</distanceFromOrigin>
			<angle>0</angle>
			<triangleMeasure>0</triangleMeasure>
			<rectangleMeasure>0</rectangleMeasure>
			<circleMeasure>0</circleMeasure>
			<centroidX>23</centroidX>
			<centroidY>40</centroidY>
		</spatialEntity>
		<spatialEntity spatialType="region" scaleAndSubsystem="Intracellular.APC">
			<clusteredness>1</clusteredness>
			<density>0.174877555697572</density>
			<area>1</area>
			<perimeter>4</perimeter>
			<distanceFromOrigin>14.08900280360537</distanceFromOrigin>
			<angle>0</angle>
			<triangleMeasure>0</triangleMeasure>
			<rectangleMeasure>0</rectangleMeasure>
			<circleMeasure>0</circleMeasure>
			<centroidX>20</centroidX>
			<centroidY>39</centroidY>
		</spatialEntity>
		<spatialEntity spatialType="region" scaleAndSubsystem="Intracellular.APC">
			<clusteredness>1</clusteredness>
			<density>0.174877555697572</density>
			<area>1</area>
			<perimeter>4</perimeter>
			<distanceFromOrigin>11.76860229593982</distanceFromOrigin>
			<angle>0</angle>
			<triangleMeasure>0</triangleMeasure>
			<rectangleMeasure>0</rectangleMeasure>
			<circleMeasure>0</circleMeasure>
			<centroidX>15</centroidX>
			<centroidY>24</centroidY>
		</spatialEntity>
		<spatialEntity spatialType="region" scaleAndSubsystem="Intracellular.APC">
			<clusteredness>1</clusteredness>
			<density>0.174877555697572</density>
			<area>1</area>
			<perimeter>4</perimeter>
			<distanceFromOrigin>25.34758371127315</distanceFromOrigin>
			<angle>0</angle>
			<triangleMeasure>0</triangleMeasure>
			<rectangleMeasure>0</rectangleMeasure>
			<circleMeasure>0</circleMeasure>
			<centroidX>33</centroidX>
			<centroidY>2</centroidY>
		</spatialEntity>
		<numericStateVariable scaleAndSubsystem="Intracellular.APC">
			<name>avgClusterednessRegions</name>
			<value>0.04172500660011853</value>
		</numericStateVariable>
		<numericStateVariable scaleAndSubsystem="Intracellular.CDK1">
			<name>avgClusterednessRegions</name>
			<value>0.04172500660011853</value>
		</numericStateVariable>
		<numericStateVariable scaleAndSubsystem="Intracellular.Plk1">
			<name>avgClusterednessRegions</name>
			<value>0.04172500660011853</value>
		</numericStateVariable>
		<numericStateVariable scaleAndSubsystem="Cellular.Embryo">
			<name>avgClusterednessRegions</name>
			<value>0.04172500660011853</value>
		</numericStateVariable>
		<numericStateVariable scaleAndSubsystem="Intracellular.APC">
			<name>avgDensityRegions</name>
			<value>0.174877555697572</value>
		</numericStateVariable>
		<numericStateVariable scaleAndSubsystem="Intracellular.CDK1">
			<name>avgDensityRegions</name>
			<value>0.5168941123812807</value>
		</numericStateVariable>
		<numericStateVariable scaleAndSubsystem="Intracellular.Plk1">
			<name>avgDensityRegions</name>
			<value>0.5754351447610294</value>
		</numericStateVariable>
		<numericStateVariable scaleAndSubsystem="Cellular.Embryo">
			<name>avgDensityRegions</name>
			<value>0.5</value>
		</numericStateVariable>
	</timepoint>
	<timepoint value="57">
		<spatialEntity spatialType="region" scaleAndSubsystem="Cellular.Embryo">
			<clusteredness>1</clusteredness>
			<density>0.5</density>
			<area>1</area>
			<perimeter>4</perimeter>
			<distanceFromOrigin>23.11925604339378</distanceFromOrigin>
			<angle>0</angle>
			<triangleMeasure>0</triangleMeasure>
			<rectangleMeasure>0</rectangleMeasure>
			<circleMeasure>0</circleMeasure>
			<centroidX>18</centroidX>
			<centroidY>48</centroidY>
		</spatialEntity>
		<spatialEntity spatialType="region" scaleAndSubsystem="Cellular.Embryo">
			<clusteredness>1</clusteredness>
			<density>0.5</density>
			<area>1</area>
			<perimeter>4</perimeter>
			<distanceFromOrigin>24.86966023089177</distanceFromOrigin>
			<angle>0</angle>
			<triangleMeasure>0</triangleMeasure>
			<rectangleMeasure>0</rectangleMeasure>
			<circleMeasure>0</circleMeasure>
			<centroidX>14</centroidX>
			<centroidY>48</centroidY>
		</spatialEntity>
		<spatialEntity spatialType="region" scaleAndSubsystem="Cellular.Embryo">
			<clusteredness>1</clusteredness>
			<density>0.5</density>
			<area>1</area>
			<perimeter>4</perimeter>
			<distanceFromOrigin>12.5099960031968</distanceFromOrigin>
			<angle>0</angle>
			<triangleMeasure>0</triangleMeasure>
			<rectangleMeasure>0</rectangleMeasure>
			<circleMeasure>0</circleMeasure>
			<centroidX>26</centroidX>
			<centroidY>39</centroidY>
		</spatialEntity>
		<spatialEntity spatialType="region" scaleAndSubsystem="Cellular.Embryo">
			<clusteredness>1</clusteredness>
			<density>0.5</density>
			<area>1</area>
			<perimeter>4</perimeter>
			<distanceFromOrigin>8.514693182963201</distanceFromOrigin>
			<angle>0</angle>
			<triangleMeasure>0</triangleMeasure>
			<rectangleMeasure>0</rectangleMeasure>
			<circleMeasure>0</circleMeasure>
			<centroidX>21</centroidX>
			<centroidY>33</centroidY>
		</spatialEntity>
		<spatialEntity spatialType="region" scaleAndSubsystem="Cellular.Embryo">
			<clusteredness>1</clusteredness>
			<density>0.5</density>
			<area>1</area>
			<perimeter>4</perimeter>
			<distanceFromOrigin>7.778174593052023</distanceFromOrigin>
			<angle>0</angle>
			<triangleMeasure>0</triangleMeasure>
			<rectangleMeasure>0</rectangleMeasure>
			<circleMeasure>0</circleMeasure>
			<centroidX>32</centroidX>
			<centroidY>32</centroidY>
		</spatialEntity>
		<spatialEntity spatialType="region" scaleAndSubsystem="Cellular.Embryo">
			<clusteredness>1</clusteredness>
			<density>0.5</density>
			<area>1</area>
			<perimeter>4</perimeter>
			<distanceFromOrigin>5.70087712549569</distanceFromOrigin>
			<angle>0</angle>
			<triangleMeasure>0</triangleMeasure>
			<rectangleMeasure>0</rectangleMeasure>
			<circleMeasure>0</circleMeasure>
			<centroidX>28</centroidX>
			<centroidY>32</centroidY>
		</spatialEntity>
		<spatialEntity spatialType="region" scaleAndSubsystem="Cellular.Embryo">
			<clusteredness>1</clusteredness>
			<density>0.5</density>
			<area>1</area>
			<perimeter>4</perimeter>
			<distanceFromOrigin>19.60867155112758</distanceFromOrigin>
			<angle>0</angle>
			<triangleMeasure>0</triangleMeasure>
			<rectangleMeasure>0</rectangleMeasure>
			<circleMeasure>0</circleMeasure>
			<centroidX>8</centroidX>
			<centroidY>20</centroidY>
		</spatialEntity>
		<spatialEntity spatialType="region" scaleAndSubsystem="Cellular.Embryo">
			<clusteredness>1</clusteredness>
			<density>0.5</density>
			<area>1</area>
			<perimeter>4</perimeter>
			<distanceFromOrigin>18.72164522684906</distanceFromOrigin>
			<angle>0</angle>
			<triangleMeasure>0</triangleMeasure>
			<rectangleMeasure>0</rectangleMeasure>
			<circleMeasure>0</circleMeasure>
			<centroidX>37</centroidX>
			<centroidY>11</centroidY>
		</spatialEntity>
		<spatialEntity spatialType="region" scaleAndSubsystem="Intracellular.CDK1">
			<clusteredness>1</clusteredness>
			<density>0.5380192176968444</density>
			<area>1</area>
			<perimeter>4</perimeter>
			<distanceFromOrigin>23.11925604339378</distanceFromOrigin>
			<angle>0</angle>
			<triangleMeasure>0</triangleMeasure>
			<rectangleMeasure>0</rectangleMeasure>
			<circleMeasure>0</circleMeasure>
			<centroidX>18</centroidX>
			<centroidY>48</centroidY>
		</spatialEntity>
		<spatialEntity spatialType="region" scaleAndSubsystem="Intracellular.CDK1">
			<clusteredness>1</clusteredness>
			<density>0.5380192176968444</density>
			<area>1</area>
			<perimeter>4</perimeter>
			<distanceFromOrigin>24.86966023089177</distanceFromOrigin>
			<angle>0</angle>
			<triangleMeasure>0</triangleMeasure>
			<rectangleMeasure>0</rectangleMeasure>
			<circleMeasure>0</circleMeasure>
			<centroidX>14</centroidX>
			<centroidY>48</centroidY>
		</spatialEntity>
		<spatialEntity spatialType="region" scaleAndSubsystem="Intracellular.CDK1">
			<clusteredness>1</clusteredness>
			<density>0.5380192176968444</density>
			<area>1</area>
			<perimeter>4</perimeter>
			<distanceFromOrigin>12.5099960031968</distanceFromOrigin>
			<angle>0</angle>
			<triangleMeasure>0</triangleMeasure>
			<rectangleMeasure>0</rectangleMeasure>
			<circleMeasure>0</circleMeasure>
			<centroidX>26</centroidX>
			<centroidY>39</centroidY>
		</spatialEntity>
		<spatialEntity spatialType="region" scaleAndSubsystem="Intracellular.CDK1">
			<clusteredness>1</clusteredness>
			<density>0.5380192176968444</density>
			<area>1</area>
			<perimeter>4</perimeter>
			<distanceFromOrigin>8.514693182963201</distanceFromOrigin>
			<angle>0</angle>
			<triangleMeasure>0</triangleMeasure>
			<rectangleMeasure>0</rectangleMeasure>
			<circleMeasure>0</circleMeasure>
			<centroidX>21</centroidX>
			<centroidY>33</centroidY>
		</spatialEntity>
		<spatialEntity spatialType="region" scaleAndSubsystem="Intracellular.CDK1">
			<clusteredness>1</clusteredness>
			<density>0.5380192176968444</density>
			<area>1</area>
			<perimeter>4</perimeter>
			<distanceFromOrigin>7.778174593052023</distanceFromOrigin>
			<angle>0</angle>
			<triangleMeasure>0</triangleMeasure>
			<rectangleMeasure>0</rectangleMeasure>
			<circleMeasure>0</circleMeasure>
			<centroidX>32</centroidX>
			<centroidY>32</centroidY>
		</spatialEntity>
		<spatialEntity spatialType="region" scaleAndSubsystem="Intracellular.CDK1">
			<clusteredness>1</clusteredness>
			<density>0.5380192176968444</density>
			<area>1</area>
			<perimeter>4</perimeter>
			<distanceFromOrigin>5.70087712549569</distanceFromOrigin>
			<angle>0</angle>
			<triangleMeasure>0</triangleMeasure>
			<rectangleMeasure>0</rectangleMeasure>
			<circleMeasure>0</circleMeasure>
			<centroidX>28</centroidX>
			<centroidY>32</centroidY>
		</spatialEntity>
		<spatialEntity spatialType="region" scaleAndSubsystem="Intracellular.CDK1">
			<clusteredness>1</clusteredness>
			<density>0.5380192176968444</density>
			<area>1</area>
			<perimeter>4</perimeter>
			<distanceFromOrigin>19.60867155112758</distanceFromOrigin>
			<angle>0</angle>
			<triangleMeasure>0</triangleMeasure>
			<rectangleMeasure>0</rectangleMeasure>
			<circleMeasure>0</circleMeasure>
			<centroidX>8</centroidX>
			<centroidY>20</centroidY>
		</spatialEntity>
		<spatialEntity spatialType="region" scaleAndSubsystem="Intracellular.CDK1">
			<clusteredness>1</clusteredness>
			<density>0.5380192176968444</density>
			<area>1</area>
			<perimeter>4</perimeter>
			<distanceFromOrigin>18.72164522684906</distanceFromOrigin>
			<angle>0</angle>
			<triangleMeasure>0</triangleMeasure>
			<rectangleMeasure>0</rectangleMeasure>
			<circleMeasure>0</circleMeasure>
			<centroidX>37</centroidX>
			<centroidY>11</centroidY>
		</spatialEntity>
		<spatialEntity spatialType="region" scaleAndSubsystem="Intracellular.Plk1">
			<clusteredness>1</clusteredness>
			<density>0.6649272843903187</density>
			<area>1</area>
			<perimeter>4</perimeter>
			<distanceFromOrigin>23.11925604339378</distanceFromOrigin>
			<angle>0</angle>
			<triangleMeasure>0</triangleMeasure>
			<rectangleMeasure>0</rectangleMeasure>
			<circleMeasure>0</circleMeasure>
			<centroidX>18</centroidX>
			<centroidY>48</centroidY>
		</spatialEntity>
		<spatialEntity spatialType="region" scaleAndSubsystem="Intracellular.Plk1">
			<clusteredness>1</clusteredness>
			<density>0.6649272843903187</density>
			<area>1</area>
			<perimeter>4</perimeter>
			<distanceFromOrigin>24.86966023089177</distanceFromOrigin>
			<angle>0</angle>
			<triangleMeasure>0</triangleMeasure>
			<rectangleMeasure>0</rectangleMeasure>
			<circleMeasure>0</circleMeasure>
			<centroidX>14</centroidX>
			<centroidY>48</centroidY>
		</spatialEntity>
		<spatialEntity spatialType="region" scaleAndSubsystem="Intracellular.Plk1">
			<clusteredness>1</clusteredness>
			<density>0.6649272843903187</density>
			<area>1</area>
			<perimeter>4</perimeter>
			<distanceFromOrigin>12.5099960031968</distanceFromOrigin>
			<angle>0</angle>
			<triangleMeasure>0</triangleMeasure>
			<rectangleMeasure>0</rectangleMeasure>
			<circleMeasure>0</circleMeasure>
			<centroidX>26</centroidX>
			<centroidY>39</centroidY>
		</spatialEntity>
		<spatialEntity spatialType="region" scaleAndSubsystem="Intracellular.Plk1">
			<clusteredness>1</clusteredness>
			<density>0.6649272843903187</density>
			<area>1</area>
			<perimeter>4</perimeter>
			<distanceFromOrigin>8.514693182963201</distanceFromOrigin>
			<angle>0</angle>
			<triangleMeasure>0</triangleMeasure>
			<rectangleMeasure>0</rectangleMeasure>
			<circleMeasure>0</circleMeasure>
			<centroidX>21</centroidX>
			<centroidY>33</centroidY>
		</spatialEntity>
		<spatialEntity spatialType="region" scaleAndSubsystem="Intracellular.Plk1">
			<clusteredness>1</clusteredness>
			<density>0.6649272843903187</density>
			<area>1</area>
			<perimeter>4</perimeter>
			<distanceFromOrigin>7.778174593052023</distanceFromOrigin>
			<angle>0</angle>
			<triangleMeasure>0</triangleMeasure>
			<rectangleMeasure>0</rectangleMeasure>
			<circleMeasure>0</circleMeasure>
			<centroidX>32</centroidX>
			<centroidY>32</centroidY>
		</spatialEntity>
		<spatialEntity spatialType="region" scaleAndSubsystem="Intracellular.Plk1">
			<clusteredness>1</clusteredness>
			<density>0.6649272843903187</density>
			<area>1</area>
			<perimeter>4</perimeter>
			<distanceFromOrigin>5.70087712549569</distanceFromOrigin>
			<angle>0</angle>
			<triangleMeasure>0</triangleMeasure>
			<rectangleMeasure>0</rectangleMeasure>
			<circleMeasure>0</circleMeasure>
			<centroidX>28</centroidX>
			<centroidY>32</centroidY>
		</spatialEntity>
		<spatialEntity spatialType="region" scaleAndSubsystem="Intracellular.Plk1">
			<clusteredness>1</clusteredness>
			<density>0.6649272843903187</density>
			<area>1</area>
			<perimeter>4</perimeter>
			<distanceFromOrigin>19.60867155112758</distanceFromOrigin>
			<angle>0</angle>
			<triangleMeasure>0</triangleMeasure>
			<rectangleMeasure>0</rectangleMeasure>
			<circleMeasure>0</circleMeasure>
			<centroidX>8</centroidX>
			<centroidY>20</centroidY>
		</spatialEntity>
		<spatialEntity spatialType="region" scaleAndSubsystem="Intracellular.Plk1">
			<clusteredness>1</clusteredness>
			<density>0.6649272843903187</density>
			<area>1</area>
			<perimeter>4</perimeter>
			<distanceFromOrigin>18.72164522684906</distanceFromOrigin>
			<angle>0</angle>
			<triangleMeasure>0</triangleMeasure>
			<rectangleMeasure>0</rectangleMeasure>
			<circleMeasure>0</circleMeasure>
			<centroidX>37</centroidX>
			<centroidY>11</centroidY>
		</spatialEntity>
		<spatialEntity spatialType="region" scaleAndSubsystem="Intracellular.APC">
			<clusteredness>1</clusteredness>
			<density>0.4150805005840227</density>
			<area>1</area>
			<perimeter>4</perimeter>
			<distanceFromOrigin>23.11925604339378</distanceFromOrigin>
			<angle>0</angle>
			<triangleMeasure>0</triangleMeasure>
			<rectangleMeasure>0</rectangleMeasure>
			<circleMeasure>0</circleMeasure>
			<centroidX>18</centroidX>
			<centroidY>48</centroidY>
		</spatialEntity>
		<spatialEntity spatialType="region" scaleAndSubsystem="Intracellular.APC">
			<clusteredness>1</clusteredness>
			<density>0.4150805005840227</density>
			<area>1</area>
			<perimeter>4</perimeter>
			<distanceFromOrigin>24.86966023089177</distanceFromOrigin>
			<angle>0</angle>
			<triangleMeasure>0</triangleMeasure>
			<rectangleMeasure>0</rectangleMeasure>
			<circleMeasure>0</circleMeasure>
			<centroidX>14</centroidX>
			<centroidY>48</centroidY>
		</spatialEntity>
		<spatialEntity spatialType="region" scaleAndSubsystem="Intracellular.APC">
			<clusteredness>1</clusteredness>
			<density>0.4150805005840227</density>
			<area>1</area>
			<perimeter>4</perimeter>
			<distanceFromOrigin>12.5099960031968</distanceFromOrigin>
			<angle>0</angle>
			<triangleMeasure>0</triangleMeasure>
			<rectangleMeasure>0</rectangleMeasure>
			<circleMeasure>0</circleMeasure>
			<centroidX>26</centroidX>
			<centroidY>39</centroidY>
		</spatialEntity>
		<spatialEntity spatialType="region" scaleAndSubsystem="Intracellular.APC">
			<clusteredness>1</clusteredness>
			<density>0.4150805005840227</density>
			<area>1</area>
			<perimeter>4</perimeter>
			<distanceFromOrigin>8.514693182963201</distanceFromOrigin>
			<angle>0</angle>
			<triangleMeasure>0</triangleMeasure>
			<rectangleMeasure>0</rectangleMeasure>
			<circleMeasure>0</circleMeasure>
			<centroidX>21</centroidX>
			<centroidY>33</centroidY>
		</spatialEntity>
		<spatialEntity spatialType="region" scaleAndSubsystem="Intracellular.APC">
			<clusteredness>1</clusteredness>
			<density>0.4150805005840227</density>
			<area>1</area>
			<perimeter>4</perimeter>
			<distanceFromOrigin>7.778174593052023</distanceFromOrigin>
			<angle>0</angle>
			<triangleMeasure>0</triangleMeasure>
			<rectangleMeasure>0</rectangleMeasure>
			<circleMeasure>0</circleMeasure>
			<centroidX>32</centroidX>
			<centroidY>32</centroidY>
		</spatialEntity>
		<spatialEntity spatialType="region" scaleAndSubsystem="Intracellular.APC">
			<clusteredness>1</clusteredness>
			<density>0.4150805005840227</density>
			<area>1</area>
			<perimeter>4</perimeter>
			<distanceFromOrigin>5.70087712549569</distanceFromOrigin>
			<angle>0</angle>
			<triangleMeasure>0</triangleMeasure>
			<rectangleMeasure>0</rectangleMeasure>
			<circleMeasure>0</circleMeasure>
			<centroidX>28</centroidX>
			<centroidY>32</centroidY>
		</spatialEntity>
		<spatialEntity spatialType="region" scaleAndSubsystem="Intracellular.APC">
			<clusteredness>1</clusteredness>
			<density>0.4150805005840227</density>
			<area>1</area>
			<perimeter>4</perimeter>
			<distanceFromOrigin>19.60867155112758</distanceFromOrigin>
			<angle>0</angle>
			<triangleMeasure>0</triangleMeasure>
			<rectangleMeasure>0</rectangleMeasure>
			<circleMeasure>0</circleMeasure>
			<centroidX>8</centroidX>
			<centroidY>20</centroidY>
		</spatialEntity>
		<spatialEntity spatialType="region" scaleAndSubsystem="Intracellular.APC">
			<clusteredness>1</clusteredness>
			<density>0.4150805005840227</density>
			<area>1</area>
			<perimeter>4</perimeter>
			<distanceFromOrigin>18.72164522684906</distanceFromOrigin>
			<angle>0</angle>
			<triangleMeasure>0</triangleMeasure>
			<rectangleMeasure>0</rectangleMeasure>
			<circleMeasure>0</circleMeasure>
			<centroidX>37</centroidX>
			<centroidY>11</centroidY>
		</spatialEntity>
		<numericStateVariable scaleAndSubsystem="Intracellular.APC">
			<name>avgClusterednessRegions</name>
			<value>0.04954738247559367</value>
		</numericStateVariable>
		<numericStateVariable scaleAndSubsystem="Intracellular.CDK1">
			<name>avgClusterednessRegions</name>
			<value>0.04954738247559367</value>
		</numericStateVariable>
		<numericStateVariable scaleAndSubsystem="Intracellular.Plk1">
			<name>avgClusterednessRegions</name>
			<value>0.04954738247559367</value>
		</numericStateVariable>
		<numericStateVariable scaleAndSubsystem="Cellular.Embryo">
			<name>avgClusterednessRegions</name>
			<value>0.04954738247559367</value>
		</numericStateVariable>
		<numericStateVariable scaleAndSubsystem="Intracellular.APC">
			<name>avgDensityRegions</name>
			<value>0.4150805005840227</value>
		</numericStateVariable>
		<numericStateVariable scaleAndSubsystem="Intracellular.CDK1">
			<name>avgDensityRegions</name>
			<value>0.5380192176968444</value>
		</numericStateVariable>
		<numericStateVariable scaleAndSubsystem="Intracellular.Plk1">
			<name>avgDensityRegions</name>
			<value>0.6649272843903188</value>
		</numericStateVariable>
		<numericStateVariable scaleAndSubsystem="Cellular.Embryo">
			<name>avgDensityRegions</name>
			<value>0.5</value>
		</numericStateVariable>
	</timepoint>
	<timepoint value="58">
		<spatialEntity spatialType="region" scaleAndSubsystem="Cellular.Embryo">
			<clusteredness>1</clusteredness>
			<density>0.5</density>
			<area>1</area>
			<perimeter>4</perimeter>
			<distanceFromOrigin>22.19234102117215</distanceFromOrigin>
			<angle>0</angle>
			<triangleMeasure>0</triangleMeasure>
			<rectangleMeasure>0</rectangleMeasure>
			<circleMeasure>0</circleMeasure>
			<centroidX>18</centroidX>
			<centroidY>47</centroidY>
		</spatialEntity>
		<spatialEntity spatialType="region" scaleAndSubsystem="Cellular.Embryo">
			<clusteredness>1</clusteredness>
			<density>0.5</density>
			<area>1</area>
			<perimeter>4</perimeter>
			<distanceFromOrigin>24.54587541726715</distanceFromOrigin>
			<angle>0</angle>
			<triangleMeasure>0</triangleMeasure>
			<rectangleMeasure>0</rectangleMeasure>
			<circleMeasure>0</circleMeasure>
			<centroidX>13</centroidX>
			<centroidY>47</centroidY>
		</spatialEntity>
		<spatialEntity spatialType="region" scaleAndSubsystem="Cellular.Embryo">
			<clusteredness>1</clusteredness>
			<density>0.5</density>
			<area>1</area>
			<perimeter>4</perimeter>
			<distanceFromOrigin>12.58967831201417</distanceFromOrigin>
			<angle>0</angle>
			<triangleMeasure>0</triangleMeasure>
			<rectangleMeasure>0</rectangleMeasure>
			<circleMeasure>0</circleMeasure>
			<centroidX>25</centroidX>
			<centroidY>39</centroidY>
		</spatialEntity>
		<spatialEntity spatialType="region" scaleAndSubsystem="Cellular.Embryo">
			<clusteredness>1</clusteredness>
			<density>0.5</density>
			<area>1</area>
			<perimeter>4</perimeter>
			<distanceFromOrigin>8.514693182963201</distanceFromOrigin>
			<angle>0</angle>
			<triangleMeasure>0</triangleMeasure>
			<rectangleMeasure>0</rectangleMeasure>
			<circleMeasure>0</circleMeasure>
			<centroidX>21</centroidX>
			<centroidY>33</centroidY>
		</spatialEntity>
		<spatialEntity spatialType="region" scaleAndSubsystem="Cellular.Embryo">
			<clusteredness>1</clusteredness>
			<density>0.5</density>
			<area>1</area>
			<perimeter>4</perimeter>
			<distanceFromOrigin>7.778174593052023</distanceFromOrigin>
			<angle>0</angle>
			<triangleMeasure>0</triangleMeasure>
			<rectangleMeasure>0</rectangleMeasure>
			<circleMeasure>0</circleMeasure>
			<centroidX>32</centroidX>
			<centroidY>32</centroidY>
		</spatialEntity>
		<spatialEntity spatialType="region" scaleAndSubsystem="Cellular.Embryo">
			<clusteredness>1</clusteredness>
			<density>0.5</density>
			<area>1</area>
			<perimeter>4</perimeter>
			<distanceFromOrigin>5.522680508593631</distanceFromOrigin>
			<angle>0</angle>
			<triangleMeasure>0</triangleMeasure>
			<rectangleMeasure>0</rectangleMeasure>
			<circleMeasure>0</circleMeasure>
			<centroidX>27</centroidX>
			<centroidY>32</centroidY>
		</spatialEntity>
		<spatialEntity spatialType="region" scaleAndSubsystem="Cellular.Embryo">
			<clusteredness>1</clusteredness>
			<density>0.5</density>
			<area>1</area>
			<perimeter>4</perimeter>
			<distanceFromOrigin>19.60867155112758</distanceFromOrigin>
			<angle>0</angle>
			<triangleMeasure>0</triangleMeasure>
			<rectangleMeasure>0</rectangleMeasure>
			<circleMeasure>0</circleMeasure>
			<centroidX>8</centroidX>
			<centroidY>20</centroidY>
		</spatialEntity>
		<spatialEntity spatialType="region" scaleAndSubsystem="Cellular.Embryo">
			<clusteredness>1</clusteredness>
			<density>0.5</density>
			<area>1</area>
			<perimeter>4</perimeter>
			<distanceFromOrigin>18.72164522684906</distanceFromOrigin>
			<angle>0</angle>
			<triangleMeasure>0</triangleMeasure>
			<rectangleMeasure>0</rectangleMeasure>
			<circleMeasure>0</circleMeasure>
			<centroidX>37</centroidX>
			<centroidY>11</centroidY>
		</spatialEntity>
		<spatialEntity spatialType="region" scaleAndSubsystem="Intracellular.CDK1">
			<clusteredness>1</clusteredness>
			<density>0.5448941698261336</density>
			<area>1</area>
			<perimeter>4</perimeter>
			<distanceFromOrigin>22.19234102117215</distanceFromOrigin>
			<angle>0</angle>
			<triangleMeasure>0</triangleMeasure>
			<rectangleMeasure>0</rectangleMeasure>
			<circleMeasure>0</circleMeasure>
			<centroidX>18</centroidX>
			<centroidY>47</centroidY>
		</spatialEntity>
		<spatialEntity spatialType="region" scaleAndSubsystem="Intracellular.CDK1">
			<clusteredness>1</clusteredness>
			<density>0.5448941698261336</density>
			<area>1</area>
			<perimeter>4</perimeter>
			<distanceFromOrigin>24.54587541726715</distanceFromOrigin>
			<angle>0</angle>
			<triangleMeasure>0</triangleMeasure>
			<rectangleMeasure>0</rectangleMeasure>
			<circleMeasure>0</circleMeasure>
			<centroidX>13</centroidX>
			<centroidY>47</centroidY>
		</spatialEntity>
		<spatialEntity spatialType="region" scaleAndSubsystem="Intracellular.CDK1">
			<clusteredness>1</clusteredness>
			<density>0.5448941698261336</density>
			<area>1</area>
			<perimeter>4</perimeter>
			<distanceFromOrigin>12.58967831201417</distanceFromOrigin>
			<angle>0</angle>
			<triangleMeasure>0</triangleMeasure>
			<rectangleMeasure>0</rectangleMeasure>
			<circleMeasure>0</circleMeasure>
			<centroidX>25</centroidX>
			<centroidY>39</centroidY>
		</spatialEntity>
		<spatialEntity spatialType="region" scaleAndSubsystem="Intracellular.CDK1">
			<clusteredness>1</clusteredness>
			<density>0.5448941698261336</density>
			<area>1</area>
			<perimeter>4</perimeter>
			<distanceFromOrigin>8.514693182963201</distanceFromOrigin>
			<angle>0</angle>
			<triangleMeasure>0</triangleMeasure>
			<rectangleMeasure>0</rectangleMeasure>
			<circleMeasure>0</circleMeasure>
			<centroidX>21</centroidX>
			<centroidY>33</centroidY>
		</spatialEntity>
		<spatialEntity spatialType="region" scaleAndSubsystem="Intracellular.CDK1">
			<clusteredness>1</clusteredness>
			<density>0.5448941698261336</density>
			<area>1</area>
			<perimeter>4</perimeter>
			<distanceFromOrigin>7.778174593052023</distanceFromOrigin>
			<angle>0</angle>
			<triangleMeasure>0</triangleMeasure>
			<rectangleMeasure>0</rectangleMeasure>
			<circleMeasure>0</circleMeasure>
			<centroidX>32</centroidX>
			<centroidY>32</centroidY>
		</spatialEntity>
		<spatialEntity spatialType="region" scaleAndSubsystem="Intracellular.CDK1">
			<clusteredness>1</clusteredness>
			<density>0.5448941698261336</density>
			<area>1</area>
			<perimeter>4</perimeter>
			<distanceFromOrigin>5.522680508593631</distanceFromOrigin>
			<angle>0</angle>
			<triangleMeasure>0</triangleMeasure>
			<rectangleMeasure>0</rectangleMeasure>
			<circleMeasure>0</circleMeasure>
			<centroidX>27</centroidX>
			<centroidY>32</centroidY>
		</spatialEntity>
		<spatialEntity spatialType="region" scaleAndSubsystem="Intracellular.CDK1">
			<clusteredness>1</clusteredness>
			<density>0.5448941698261336</density>
			<area>1</area>
			<perimeter>4</perimeter>
			<distanceFromOrigin>19.60867155112758</distanceFromOrigin>
			<angle>0</angle>
			<triangleMeasure>0</triangleMeasure>
			<rectangleMeasure>0</rectangleMeasure>
			<circleMeasure>0</circleMeasure>
			<centroidX>8</centroidX>
			<centroidY>20</centroidY>
		</spatialEntity>
		<spatialEntity spatialType="region" scaleAndSubsystem="Intracellular.CDK1">
			<clusteredness>1</clusteredness>
			<density>0.5448941698261336</density>
			<area>1</area>
			<perimeter>4</perimeter>
			<distanceFromOrigin>18.72164522684906</distanceFromOrigin>
			<angle>0</angle>
			<triangleMeasure>0</triangleMeasure>
			<rectangleMeasure>0</rectangleMeasure>
			<circleMeasure>0</circleMeasure>
			<centroidX>37</centroidX>
			<centroidY>11</centroidY>
		</spatialEntity>
		<spatialEntity spatialType="region" scaleAndSubsystem="Intracellular.Plk1">
			<clusteredness>1</clusteredness>
			<density>0.7393059225643382</density>
			<area>1</area>
			<perimeter>4</perimeter>
			<distanceFromOrigin>22.19234102117215</distanceFromOrigin>
			<angle>0</angle>
			<triangleMeasure>0</triangleMeasure>
			<rectangleMeasure>0</rectangleMeasure>
			<circleMeasure>0</circleMeasure>
			<centroidX>18</centroidX>
			<centroidY>47</centroidY>
		</spatialEntity>
		<spatialEntity spatialType="region" scaleAndSubsystem="Intracellular.Plk1">
			<clusteredness>1</clusteredness>
			<density>0.7393059225643382</density>
			<area>1</area>
			<perimeter>4</perimeter>
			<distanceFromOrigin>24.54587541726715</distanceFromOrigin>
			<angle>0</angle>
			<triangleMeasure>0</triangleMeasure>
			<rectangleMeasure>0</rectangleMeasure>
			<circleMeasure>0</circleMeasure>
			<centroidX>13</centroidX>
			<centroidY>47</centroidY>
		</spatialEntity>
		<spatialEntity spatialType="region" scaleAndSubsystem="Intracellular.Plk1">
			<clusteredness>1</clusteredness>
			<density>0.7393059225643382</density>
			<area>1</area>
			<perimeter>4</perimeter>
			<distanceFromOrigin>12.58967831201417</distanceFromOrigin>
			<angle>0</angle>
			<triangleMeasure>0</triangleMeasure>
			<rectangleMeasure>0</rectangleMeasure>
			<circleMeasure>0</circleMeasure>
			<centroidX>25</centroidX>
			<centroidY>39</centroidY>
		</spatialEntity>
		<spatialEntity spatialType="region" scaleAndSubsystem="Intracellular.Plk1">
			<clusteredness>1</clusteredness>
			<density>0.7393059225643382</density>
			<area>1</area>
			<perimeter>4</perimeter>
			<distanceFromOrigin>8.514693182963201</distanceFromOrigin>
			<angle>0</angle>
			<triangleMeasure>0</triangleMeasure>
			<rectangleMeasure>0</rectangleMeasure>
			<circleMeasure>0</circleMeasure>
			<centroidX>21</centroidX>
			<centroidY>33</centroidY>
		</spatialEntity>
		<spatialEntity spatialType="region" scaleAndSubsystem="Intracellular.Plk1">
			<clusteredness>1</clusteredness>
			<density>0.7393059225643382</density>
			<area>1</area>
			<perimeter>4</perimeter>
			<distanceFromOrigin>7.778174593052023</distanceFromOrigin>
			<angle>0</angle>
			<triangleMeasure>0</triangleMeasure>
			<rectangleMeasure>0</rectangleMeasure>
			<circleMeasure>0</circleMeasure>
			<centroidX>32</centroidX>
			<centroidY>32</centroidY>
		</spatialEntity>
		<spatialEntity spatialType="region" scaleAndSubsystem="Intracellular.Plk1">
			<clusteredness>1</clusteredness>
			<density>0.7393059225643382</density>
			<area>1</area>
			<perimeter>4</perimeter>
			<distanceFromOrigin>5.522680508593631</distanceFromOrigin>
			<angle>0</angle>
			<triangleMeasure>0</triangleMeasure>
			<rectangleMeasure>0</rectangleMeasure>
			<circleMeasure>0</circleMeasure>
			<centroidX>27</centroidX>
			<centroidY>32</centroidY>
		</spatialEntity>
		<spatialEntity spatialType="region" scaleAndSubsystem="Intracellular.Plk1">
			<clusteredness>1</clusteredness>
			<density>0.7393059225643382</density>
			<area>1</area>
			<perimeter>4</perimeter>
			<distanceFromOrigin>19.60867155112758</distanceFromOrigin>
			<angle>0</angle>
			<triangleMeasure>0</triangleMeasure>
			<rectangleMeasure>0</rectangleMeasure>
			<circleMeasure>0</circleMeasure>
			<centroidX>8</centroidX>
			<centroidY>20</centroidY>
		</spatialEntity>
		<spatialEntity spatialType="region" scaleAndSubsystem="Intracellular.Plk1">
			<clusteredness>1</clusteredness>
			<density>0.7393059225643382</density>
			<area>1</area>
			<perimeter>4</perimeter>
			<distanceFromOrigin>18.72164522684906</distanceFromOrigin>
			<angle>0</angle>
			<triangleMeasure>0</triangleMeasure>
			<rectangleMeasure>0</rectangleMeasure>
			<circleMeasure>0</circleMeasure>
			<centroidX>37</centroidX>
			<centroidY>11</centroidY>
		</spatialEntity>
		<spatialEntity spatialType="region" scaleAndSubsystem="Intracellular.APC">
			<clusteredness>1</clusteredness>
			<density>0.7161595363242953</density>
			<area>1</area>
			<perimeter>4</perimeter>
			<distanceFromOrigin>22.19234102117215</distanceFromOrigin>
			<angle>0</angle>
			<triangleMeasure>0</triangleMeasure>
			<rectangleMeasure>0</rectangleMeasure>
			<circleMeasure>0</circleMeasure>
			<centroidX>18</centroidX>
			<centroidY>47</centroidY>
		</spatialEntity>
		<spatialEntity spatialType="region" scaleAndSubsystem="Intracellular.APC">
			<clusteredness>1</clusteredness>
			<density>0.7161595363242953</density>
			<area>1</area>
			<perimeter>4</perimeter>
			<distanceFromOrigin>24.54587541726715</distanceFromOrigin>
			<angle>0</angle>
			<triangleMeasure>0</triangleMeasure>
			<rectangleMeasure>0</rectangleMeasure>
			<circleMeasure>0</circleMeasure>
			<centroidX>13</centroidX>
			<centroidY>47</centroidY>
		</spatialEntity>
		<spatialEntity spatialType="region" scaleAndSubsystem="Intracellular.APC">
			<clusteredness>1</clusteredness>
			<density>0.7161595363242953</density>
			<area>1</area>
			<perimeter>4</perimeter>
			<distanceFromOrigin>12.58967831201417</distanceFromOrigin>
			<angle>0</angle>
			<triangleMeasure>0</triangleMeasure>
			<rectangleMeasure>0</rectangleMeasure>
			<circleMeasure>0</circleMeasure>
			<centroidX>25</centroidX>
			<centroidY>39</centroidY>
		</spatialEntity>
		<spatialEntity spatialType="region" scaleAndSubsystem="Intracellular.APC">
			<clusteredness>1</clusteredness>
			<density>0.7161595363242953</density>
			<area>1</area>
			<perimeter>4</perimeter>
			<distanceFromOrigin>8.514693182963201</distanceFromOrigin>
			<angle>0</angle>
			<triangleMeasure>0</triangleMeasure>
			<rectangleMeasure>0</rectangleMeasure>
			<circleMeasure>0</circleMeasure>
			<centroidX>21</centroidX>
			<centroidY>33</centroidY>
		</spatialEntity>
		<spatialEntity spatialType="region" scaleAndSubsystem="Intracellular.APC">
			<clusteredness>1</clusteredness>
			<density>0.7161595363242953</density>
			<area>1</area>
			<perimeter>4</perimeter>
			<distanceFromOrigin>7.778174593052023</distanceFromOrigin>
			<angle>0</angle>
			<triangleMeasure>0</triangleMeasure>
			<rectangleMeasure>0</rectangleMeasure>
			<circleMeasure>0</circleMeasure>
			<centroidX>32</centroidX>
			<centroidY>32</centroidY>
		</spatialEntity>
		<spatialEntity spatialType="region" scaleAndSubsystem="Intracellular.APC">
			<clusteredness>1</clusteredness>
			<density>0.7161595363242953</density>
			<area>1</area>
			<perimeter>4</perimeter>
			<distanceFromOrigin>5.522680508593631</distanceFromOrigin>
			<angle>0</angle>
			<triangleMeasure>0</triangleMeasure>
			<rectangleMeasure>0</rectangleMeasure>
			<circleMeasure>0</circleMeasure>
			<centroidX>27</centroidX>
			<centroidY>32</centroidY>
		</spatialEntity>
		<spatialEntity spatialType="region" scaleAndSubsystem="Intracellular.APC">
			<clusteredness>1</clusteredness>
			<density>0.7161595363242953</density>
			<area>1</area>
			<perimeter>4</perimeter>
			<distanceFromOrigin>19.60867155112758</distanceFromOrigin>
			<angle>0</angle>
			<triangleMeasure>0</triangleMeasure>
			<rectangleMeasure>0</rectangleMeasure>
			<circleMeasure>0</circleMeasure>
			<centroidX>8</centroidX>
			<centroidY>20</centroidY>
		</spatialEntity>
		<spatialEntity spatialType="region" scaleAndSubsystem="Intracellular.APC">
			<clusteredness>1</clusteredness>
			<density>0.7161595363242953</density>
			<area>1</area>
			<perimeter>4</perimeter>
			<distanceFromOrigin>18.72164522684906</distanceFromOrigin>
			<angle>0</angle>
			<triangleMeasure>0</triangleMeasure>
			<rectangleMeasure>0</rectangleMeasure>
			<circleMeasure>0</circleMeasure>
			<centroidX>37</centroidX>
			<centroidY>11</centroidY>
		</spatialEntity>
		<numericStateVariable scaleAndSubsystem="Intracellular.APC">
			<name>avgClusterednessRegions</name>
			<value>0.05035640631611655</value>
		</numericStateVariable>
		<numericStateVariable scaleAndSubsystem="Intracellular.CDK1">
			<name>avgClusterednessRegions</name>
			<value>0.05035640631611655</value>
		</numericStateVariable>
		<numericStateVariable scaleAndSubsystem="Intracellular.Plk1">
			<name>avgClusterednessRegions</name>
			<value>0.05035640631611655</value>
		</numericStateVariable>
		<numericStateVariable scaleAndSubsystem="Cellular.Embryo">
			<name>avgClusterednessRegions</name>
			<value>0.05035640631611655</value>
		</numericStateVariable>
		<numericStateVariable scaleAndSubsystem="Intracellular.APC">
			<name>avgDensityRegions</name>
			<value>0.7161595363242953</value>
		</numericStateVariable>
		<numericStateVariable scaleAndSubsystem="Intracellular.CDK1">
			<name>avgDensityRegions</name>
			<value>0.5448941698261337</value>
		</numericStateVariable>
		<numericStateVariable scaleAndSubsystem="Intracellular.Plk1">
			<name>avgDensityRegions</name>
			<value>0.7393059225643384</value>
		</numericStateVariable>
		<numericStateVariable scaleAndSubsystem="Cellular.Embryo">
			<name>avgDensityRegions</name>
			<value>0.5</value>
		</numericStateVariable>
	</timepoint>
	<timepoint value="59">
		<spatialEntity spatialType="region" scaleAndSubsystem="Cellular.Embryo">
			<clusteredness>1</clusteredness>
			<density>0.5</density>
			<area>1</area>
			<perimeter>4</perimeter>
			<distanceFromOrigin>20.89258241577618</distanceFromOrigin>
			<angle>0</angle>
			<triangleMeasure>0</triangleMeasure>
			<rectangleMeasure>0</rectangleMeasure>
			<circleMeasure>0</circleMeasure>
			<centroidX>19</centroidX>
			<centroidY>46</centroidY>
		</spatialEntity>
		<spatialEntity spatialType="region" scaleAndSubsystem="Cellular.Embryo">
			<clusteredness>1</clusteredness>
			<density>0.5</density>
			<area>1</area>
			<perimeter>4</perimeter>
			<distanceFromOrigin>23.71708245126284</distanceFromOrigin>
			<angle>0</angle>
			<triangleMeasure>0</triangleMeasure>
			<rectangleMeasure>0</rectangleMeasure>
			<circleMeasure>0</circleMeasure>
			<centroidX>13</centroidX>
			<centroidY>46</centroidY>
		</spatialEntity>
		<spatialEntity spatialType="region" scaleAndSubsystem="Cellular.Embryo">
			<clusteredness>1</clusteredness>
			<density>0.5</density>
			<area>1</area>
			<perimeter>4</perimeter>
			<distanceFromOrigin>12.58967831201417</distanceFromOrigin>
			<angle>0</angle>
			<triangleMeasure>0</triangleMeasure>
			<rectangleMeasure>0</rectangleMeasure>
			<circleMeasure>0</circleMeasure>
			<centroidX>25</centroidX>
			<centroidY>39</centroidY>
		</spatialEntity>
		<spatialEntity spatialType="region" scaleAndSubsystem="Cellular.Embryo">
			<clusteredness>1</clusteredness>
			<density>0.5</density>
			<area>1</area>
			<perimeter>4</perimeter>
			<distanceFromOrigin>9.192388155425117</distanceFromOrigin>
			<angle>0</angle>
			<triangleMeasure>0</triangleMeasure>
			<rectangleMeasure>0</rectangleMeasure>
			<circleMeasure>0</circleMeasure>
			<centroidX>33</centroidX>
			<centroidY>33</centroidY>
		</spatialEntity>
		<spatialEntity spatialType="region" scaleAndSubsystem="Cellular.Embryo">
			<clusteredness>1</clusteredness>
			<density>0.5</density>
			<area>1</area>
			<perimeter>4</perimeter>
			<distanceFromOrigin>8.514693182963201</distanceFromOrigin>
			<angle>0</angle>
			<triangleMeasure>0</triangleMeasure>
			<rectangleMeasure>0</rectangleMeasure>
			<circleMeasure>0</circleMeasure>
			<centroidX>21</centroidX>
			<centroidY>33</centroidY>
		</spatialEntity>
		<spatialEntity spatialType="region" scaleAndSubsystem="Cellular.Embryo">
			<clusteredness>1</clusteredness>
			<density>0.5</density>
			<area>1</area>
			<perimeter>4</perimeter>
			<distanceFromOrigin>5.522680508593631</distanceFromOrigin>
			<angle>0</angle>
			<triangleMeasure>0</triangleMeasure>
			<rectangleMeasure>0</rectangleMeasure>
			<circleMeasure>0</circleMeasure>
			<centroidX>27</centroidX>
			<centroidY>32</centroidY>
		</spatialEntity>
		<spatialEntity spatialType="region" scaleAndSubsystem="Cellular.Embryo">
			<clusteredness>1</clusteredness>
			<density>0.5</density>
			<area>1</area>
			<perimeter>4</perimeter>
			<distanceFromOrigin>19.30025906561878</distanceFromOrigin>
			<angle>0</angle>
			<triangleMeasure>0</triangleMeasure>
			<rectangleMeasure>0</rectangleMeasure>
			<circleMeasure>0</circleMeasure>
			<centroidX>8</centroidX>
			<centroidY>21</centroidY>
		</spatialEntity>
		<spatialEntity spatialType="region" scaleAndSubsystem="Cellular.Embryo">
			<clusteredness>1</clusteredness>
			<density>0.5</density>
			<area>1</area>
			<perimeter>4</perimeter>
			<distanceFromOrigin>19.30025906561878</distanceFromOrigin>
			<angle>0</angle>
			<triangleMeasure>0</triangleMeasure>
			<rectangleMeasure>0</rectangleMeasure>
			<circleMeasure>0</circleMeasure>
			<centroidX>38</centroidX>
			<centroidY>11</centroidY>
		</spatialEntity>
		<spatialEntity spatialType="region" scaleAndSubsystem="Intracellular.CDK1">
			<clusteredness>1</clusteredness>
			<density>0.449082857019761</density>
			<area>1</area>
			<perimeter>4</perimeter>
			<distanceFromOrigin>20.89258241577618</distanceFromOrigin>
			<angle>0</angle>
			<triangleMeasure>0</triangleMeasure>
			<rectangleMeasure>0</rectangleMeasure>
			<circleMeasure>0</circleMeasure>
			<centroidX>19</centroidX>
			<centroidY>46</centroidY>
		</spatialEntity>
		<spatialEntity spatialType="region" scaleAndSubsystem="Intracellular.CDK1">
			<clusteredness>1</clusteredness>
			<density>0.449082857019761</density>
			<area>1</area>
			<perimeter>4</perimeter>
			<distanceFromOrigin>23.71708245126284</distanceFromOrigin>
			<angle>0</angle>
			<triangleMeasure>0</triangleMeasure>
			<rectangleMeasure>0</rectangleMeasure>
			<circleMeasure>0</circleMeasure>
			<centroidX>13</centroidX>
			<centroidY>46</centroidY>
		</spatialEntity>
		<spatialEntity spatialType="region" scaleAndSubsystem="Intracellular.CDK1">
			<clusteredness>1</clusteredness>
			<density>0.449082857019761</density>
			<area>1</area>
			<perimeter>4</perimeter>
			<distanceFromOrigin>12.58967831201417</distanceFromOrigin>
			<angle>0</angle>
			<triangleMeasure>0</triangleMeasure>
			<rectangleMeasure>0</rectangleMeasure>
			<circleMeasure>0</circleMeasure>
			<centroidX>25</centroidX>
			<centroidY>39</centroidY>
		</spatialEntity>
		<spatialEntity spatialType="region" scaleAndSubsystem="Intracellular.CDK1">
			<clusteredness>1</clusteredness>
			<density>0.449082857019761</density>
			<area>1</area>
			<perimeter>4</perimeter>
			<distanceFromOrigin>9.192388155425117</distanceFromOrigin>
			<angle>0</angle>
			<triangleMeasure>0</triangleMeasure>
			<rectangleMeasure>0</rectangleMeasure>
			<circleMeasure>0</circleMeasure>
			<centroidX>33</centroidX>
			<centroidY>33</centroidY>
		</spatialEntity>
		<spatialEntity spatialType="region" scaleAndSubsystem="Intracellular.CDK1">
			<clusteredness>1</clusteredness>
			<density>0.449082857019761</density>
			<area>1</area>
			<perimeter>4</perimeter>
			<distanceFromOrigin>8.514693182963201</distanceFromOrigin>
			<angle>0</angle>
			<triangleMeasure>0</triangleMeasure>
			<rectangleMeasure>0</rectangleMeasure>
			<circleMeasure>0</circleMeasure>
			<centroidX>21</centroidX>
			<centroidY>33</centroidY>
		</spatialEntity>
		<spatialEntity spatialType="region" scaleAndSubsystem="Intracellular.CDK1">
			<clusteredness>1</clusteredness>
			<density>0.449082857019761</density>
			<area>1</area>
			<perimeter>4</perimeter>
			<distanceFromOrigin>5.522680508593631</distanceFromOrigin>
			<angle>0</angle>
			<triangleMeasure>0</triangleMeasure>
			<rectangleMeasure>0</rectangleMeasure>
			<circleMeasure>0</circleMeasure>
			<centroidX>27</centroidX>
			<centroidY>32</centroidY>
		</spatialEntity>
		<spatialEntity spatialType="region" scaleAndSubsystem="Intracellular.CDK1">
			<clusteredness>1</clusteredness>
			<density>0.449082857019761</density>
			<area>1</area>
			<perimeter>4</perimeter>
			<distanceFromOrigin>19.30025906561878</distanceFromOrigin>
			<angle>0</angle>
			<triangleMeasure>0</triangleMeasure>
			<rectangleMeasure>0</rectangleMeasure>
			<circleMeasure>0</circleMeasure>
			<centroidX>8</centroidX>
			<centroidY>21</centroidY>
		</spatialEntity>
		<spatialEntity spatialType="region" scaleAndSubsystem="Intracellular.CDK1">
			<clusteredness>1</clusteredness>
			<density>0.449082857019761</density>
			<area>1</area>
			<perimeter>4</perimeter>
			<distanceFromOrigin>19.30025906561878</distanceFromOrigin>
			<angle>0</angle>
			<triangleMeasure>0</triangleMeasure>
			<rectangleMeasure>0</rectangleMeasure>
			<circleMeasure>0</circleMeasure>
			<centroidX>38</centroidX>
			<centroidY>11</centroidY>
		</spatialEntity>
		<spatialEntity spatialType="region" scaleAndSubsystem="Intracellular.Plk1">
			<clusteredness>1</clusteredness>
			<density>0.7383196662454045</density>
			<area>1</area>
			<perimeter>4</perimeter>
			<distanceFromOrigin>20.89258241577618</distanceFromOrigin>
			<angle>0</angle>
			<triangleMeasure>0</triangleMeasure>
			<rectangleMeasure>0</rectangleMeasure>
			<circleMeasure>0</circleMeasure>
			<centroidX>19</centroidX>
			<centroidY>46</centroidY>
		</spatialEntity>
		<spatialEntity spatialType="region" scaleAndSubsystem="Intracellular.Plk1">
			<clusteredness>1</clusteredness>
			<density>0.7383196662454045</density>
			<area>1</area>
			<perimeter>4</perimeter>
			<distanceFromOrigin>23.71708245126284</distanceFromOrigin>
			<angle>0</angle>
			<triangleMeasure>0</triangleMeasure>
			<rectangleMeasure>0</rectangleMeasure>
			<circleMeasure>0</circleMeasure>
			<centroidX>13</centroidX>
			<centroidY>46</centroidY>
		</spatialEntity>
		<spatialEntity spatialType="region" scaleAndSubsystem="Intracellular.Plk1">
			<clusteredness>1</clusteredness>
			<density>0.7383196662454045</density>
			<area>1</area>
			<perimeter>4</perimeter>
			<distanceFromOrigin>12.58967831201417</distanceFromOrigin>
			<angle>0</angle>
			<triangleMeasure>0</triangleMeasure>
			<rectangleMeasure>0</rectangleMeasure>
			<circleMeasure>0</circleMeasure>
			<centroidX>25</centroidX>
			<centroidY>39</centroidY>
		</spatialEntity>
		<spatialEntity spatialType="region" scaleAndSubsystem="Intracellular.Plk1">
			<clusteredness>1</clusteredness>
			<density>0.7383196662454045</density>
			<area>1</area>
			<perimeter>4</perimeter>
			<distanceFromOrigin>9.192388155425117</distanceFromOrigin>
			<angle>0</angle>
			<triangleMeasure>0</triangleMeasure>
			<rectangleMeasure>0</rectangleMeasure>
			<circleMeasure>0</circleMeasure>
			<centroidX>33</centroidX>
			<centroidY>33</centroidY>
		</spatialEntity>
		<spatialEntity spatialType="region" scaleAndSubsystem="Intracellular.Plk1">
			<clusteredness>1</clusteredness>
			<density>0.7383196662454045</density>
			<area>1</area>
			<perimeter>4</perimeter>
			<distanceFromOrigin>8.514693182963201</distanceFromOrigin>
			<angle>0</angle>
			<triangleMeasure>0</triangleMeasure>
			<rectangleMeasure>0</rectangleMeasure>
			<circleMeasure>0</circleMeasure>
			<centroidX>21</centroidX>
			<centroidY>33</centroidY>
		</spatialEntity>
		<spatialEntity spatialType="region" scaleAndSubsystem="Intracellular.Plk1">
			<clusteredness>1</clusteredness>
			<density>0.7383196662454045</density>
			<area>1</area>
			<perimeter>4</perimeter>
			<distanceFromOrigin>5.522680508593631</distanceFromOrigin>
			<angle>0</angle>
			<triangleMeasure>0</triangleMeasure>
			<rectangleMeasure>0</rectangleMeasure>
			<circleMeasure>0</circleMeasure>
			<centroidX>27</centroidX>
			<centroidY>32</centroidY>
		</spatialEntity>
		<spatialEntity spatialType="region" scaleAndSubsystem="Intracellular.Plk1">
			<clusteredness>1</clusteredness>
			<density>0.7383196662454045</density>
			<area>1</area>
			<perimeter>4</perimeter>
			<distanceFromOrigin>19.30025906561878</distanceFromOrigin>
			<angle>0</angle>
			<triangleMeasure>0</triangleMeasure>
			<rectangleMeasure>0</rectangleMeasure>
			<circleMeasure>0</circleMeasure>
			<centroidX>8</centroidX>
			<centroidY>21</centroidY>
		</spatialEntity>
		<spatialEntity spatialType="region" scaleAndSubsystem="Intracellular.Plk1">
			<clusteredness>1</clusteredness>
			<density>0.7383196662454045</density>
			<area>1</area>
			<perimeter>4</perimeter>
			<distanceFromOrigin>19.30025906561878</distanceFromOrigin>
			<angle>0</angle>
			<triangleMeasure>0</triangleMeasure>
			<rectangleMeasure>0</rectangleMeasure>
			<circleMeasure>0</circleMeasure>
			<centroidX>38</centroidX>
			<centroidY>11</centroidY>
		</spatialEntity>
		<spatialEntity spatialType="region" scaleAndSubsystem="Intracellular.APC">
			<clusteredness>1</clusteredness>
			<density>0.938088929419424</density>
			<area>1</area>
			<perimeter>4</perimeter>
			<distanceFromOrigin>20.89258241577618</distanceFromOrigin>
			<angle>0</angle>
			<triangleMeasure>0</triangleMeasure>
			<rectangleMeasure>0</rectangleMeasure>
			<circleMeasure>0</circleMeasure>
			<centroidX>19</centroidX>
			<centroidY>46</centroidY>
		</spatialEntity>
		<spatialEntity spatialType="region" scaleAndSubsystem="Intracellular.APC">
			<clusteredness>1</clusteredness>
			<density>0.938088929419424</density>
			<area>1</area>
			<perimeter>4</perimeter>
			<distanceFromOrigin>23.71708245126284</distanceFromOrigin>
			<angle>0</angle>
			<triangleMeasure>0</triangleMeasure>
			<rectangleMeasure>0</rectangleMeasure>
			<circleMeasure>0</circleMeasure>
			<centroidX>13</centroidX>
			<centroidY>46</centroidY>
		</spatialEntity>
		<spatialEntity spatialType="region" scaleAndSubsystem="Intracellular.APC">
			<clusteredness>1</clusteredness>
			<density>0.938088929419424</density>
			<area>1</area>
			<perimeter>4</perimeter>
			<distanceFromOrigin>12.58967831201417</distanceFromOrigin>
			<angle>0</angle>
			<triangleMeasure>0</triangleMeasure>
			<rectangleMeasure>0</rectangleMeasure>
			<circleMeasure>0</circleMeasure>
			<centroidX>25</centroidX>
			<centroidY>39</centroidY>
		</spatialEntity>
		<spatialEntity spatialType="region" scaleAndSubsystem="Intracellular.APC">
			<clusteredness>1</clusteredness>
			<density>0.938088929419424</density>
			<area>1</area>
			<perimeter>4</perimeter>
			<distanceFromOrigin>9.192388155425117</distanceFromOrigin>
			<angle>0</angle>
			<triangleMeasure>0</triangleMeasure>
			<rectangleMeasure>0</rectangleMeasure>
			<circleMeasure>0</circleMeasure>
			<centroidX>33</centroidX>
			<centroidY>33</centroidY>
		</spatialEntity>
		<spatialEntity spatialType="region" scaleAndSubsystem="Intracellular.APC">
			<clusteredness>1</clusteredness>
			<density>0.938088929419424</density>
			<area>1</area>
			<perimeter>4</perimeter>
			<distanceFromOrigin>8.514693182963201</distanceFromOrigin>
			<angle>0</angle>
			<triangleMeasure>0</triangleMeasure>
			<rectangleMeasure>0</rectangleMeasure>
			<circleMeasure>0</circleMeasure>
			<centroidX>21</centroidX>
			<centroidY>33</centroidY>
		</spatialEntity>
		<spatialEntity spatialType="region" scaleAndSubsystem="Intracellular.APC">
			<clusteredness>1</clusteredness>
			<density>0.938088929419424</density>
			<area>1</area>
			<perimeter>4</perimeter>
			<distanceFromOrigin>5.522680508593631</distanceFromOrigin>
			<angle>0</angle>
			<triangleMeasure>0</triangleMeasure>
			<rectangleMeasure>0</rectangleMeasure>
			<circleMeasure>0</circleMeasure>
			<centroidX>27</centroidX>
			<centroidY>32</centroidY>
		</spatialEntity>
		<spatialEntity spatialType="region" scaleAndSubsystem="Intracellular.APC">
			<clusteredness>1</clusteredness>
			<density>0.938088929419424</density>
			<area>1</area>
			<perimeter>4</perimeter>
			<distanceFromOrigin>19.30025906561878</distanceFromOrigin>
			<angle>0</angle>
			<triangleMeasure>0</triangleMeasure>
			<rectangleMeasure>0</rectangleMeasure>
			<circleMeasure>0</circleMeasure>
			<centroidX>8</centroidX>
			<centroidY>21</centroidY>
		</spatialEntity>
		<spatialEntity spatialType="region" scaleAndSubsystem="Intracellular.APC">
			<clusteredness>1</clusteredness>
			<density>0.938088929419424</density>
			<area>1</area>
			<perimeter>4</perimeter>
			<distanceFromOrigin>19.30025906561878</distanceFromOrigin>
			<angle>0</angle>
			<triangleMeasure>0</triangleMeasure>
			<rectangleMeasure>0</rectangleMeasure>
			<circleMeasure>0</circleMeasure>
			<centroidX>38</centroidX>
			<centroidY>11</centroidY>
		</spatialEntity>
		<numericStateVariable scaleAndSubsystem="Intracellular.APC">
			<name>avgClusterednessRegions</name>
			<value>0.05096353297780486</value>
		</numericStateVariable>
		<numericStateVariable scaleAndSubsystem="Intracellular.CDK1">
			<name>avgClusterednessRegions</name>
			<value>0.05096353297780486</value>
		</numericStateVariable>
		<numericStateVariable scaleAndSubsystem="Intracellular.Plk1">
			<name>avgClusterednessRegions</name>
			<value>0.05096353297780486</value>
		</numericStateVariable>
		<numericStateVariable scaleAndSubsystem="Cellular.Embryo">
			<name>avgClusterednessRegions</name>
			<value>0.05096353297780486</value>
		</numericStateVariable>
		<numericStateVariable scaleAndSubsystem="Intracellular.APC">
			<name>avgDensityRegions</name>
			<value>0.9380889294194239</value>
		</numericStateVariable>
		<numericStateVariable scaleAndSubsystem="Intracellular.CDK1">
			<name>avgDensityRegions</name>
			<value>0.4490828570197611</value>
		</numericStateVariable>
		<numericStateVariable scaleAndSubsystem="Intracellular.Plk1">
			<name>avgDensityRegions</name>
			<value>0.7383196662454045</value>
		</numericStateVariable>
		<numericStateVariable scaleAndSubsystem="Cellular.Embryo">
			<name>avgDensityRegions</name>
			<value>0.5</value>
		</numericStateVariable>
	</timepoint>
	<timepoint value="60">
		<spatialEntity spatialType="region" scaleAndSubsystem="Cellular.Embryo">
			<clusteredness>1</clusteredness>
			<density>0.5</density>
			<area>1</area>
			<perimeter>4</perimeter>
			<distanceFromOrigin>20.89258241577618</distanceFromOrigin>
			<angle>0</angle>
			<triangleMeasure>0</triangleMeasure>
			<rectangleMeasure>0</rectangleMeasure>
			<circleMeasure>0</circleMeasure>
			<centroidX>19</centroidX>
			<centroidY>46</centroidY>
		</spatialEntity>
		<spatialEntity spatialType="region" scaleAndSubsystem="Cellular.Embryo">
			<clusteredness>1</clusteredness>
			<density>0.5</density>
			<area>1</area>
			<perimeter>4</perimeter>
			<distanceFromOrigin>23.71708245126284</distanceFromOrigin>
			<angle>0</angle>
			<triangleMeasure>0</triangleMeasure>
			<rectangleMeasure>0</rectangleMeasure>
			<circleMeasure>0</circleMeasure>
			<centroidX>13</centroidX>
			<centroidY>46</centroidY>
		</spatialEntity>
		<spatialEntity spatialType="region" scaleAndSubsystem="Cellular.Embryo">
			<clusteredness>1</clusteredness>
			<density>0.5</density>
			<area>1</area>
			<perimeter>4</perimeter>
			<distanceFromOrigin>12.58967831201417</distanceFromOrigin>
			<angle>0</angle>
			<triangleMeasure>0</triangleMeasure>
			<rectangleMeasure>0</rectangleMeasure>
			<circleMeasure>0</circleMeasure>
			<centroidX>25</centroidX>
			<centroidY>39</centroidY>
		</spatialEntity>
		<spatialEntity spatialType="region" scaleAndSubsystem="Cellular.Embryo">
			<clusteredness>1</clusteredness>
			<density>0.5</density>
			<area>1</area>
			<perimeter>4</perimeter>
			<distanceFromOrigin>8.514693182963201</distanceFromOrigin>
			<angle>0</angle>
			<triangleMeasure>0</triangleMeasure>
			<rectangleMeasure>0</rectangleMeasure>
			<circleMeasure>0</circleMeasure>
			<centroidX>21</centroidX>
			<centroidY>33</centroidY>
		</spatialEntity>
		<spatialEntity spatialType="region" scaleAndSubsystem="Cellular.Embryo">
			<clusteredness>1</clusteredness>
			<density>0.5</density>
			<area>1</area>
			<perimeter>4</perimeter>
			<distanceFromOrigin>8.514693182963201</distanceFromOrigin>
			<angle>0</angle>
			<triangleMeasure>0</triangleMeasure>
			<rectangleMeasure>0</rectangleMeasure>
			<circleMeasure>0</circleMeasure>
			<centroidX>33</centroidX>
			<centroidY>32</centroidY>
		</spatialEntity>
		<spatialEntity spatialType="region" scaleAndSubsystem="Cellular.Embryo">
			<clusteredness>1</clusteredness>
			<density>0.5</density>
			<area>1</area>
			<perimeter>4</perimeter>
			<distanceFromOrigin>5.70087712549569</distanceFromOrigin>
			<angle>0</angle>
			<triangleMeasure>0</triangleMeasure>
			<rectangleMeasure>0</rectangleMeasure>
			<circleMeasure>0</circleMeasure>
			<centroidX>28</centroidX>
			<centroidY>32</centroidY>
		</spatialEntity>
		<spatialEntity spatialType="region" scaleAndSubsystem="Cellular.Embryo">
			<clusteredness>1</clusteredness>
			<density>0.5</density>
			<area>1</area>
			<perimeter>4</perimeter>
			<distanceFromOrigin>19.30025906561878</distanceFromOrigin>
			<angle>0</angle>
			<triangleMeasure>0</triangleMeasure>
			<rectangleMeasure>0</rectangleMeasure>
			<circleMeasure>0</circleMeasure>
			<centroidX>8</centroidX>
			<centroidY>21</centroidY>
		</spatialEntity>
		<spatialEntity spatialType="region" scaleAndSubsystem="Cellular.Embryo">
			<clusteredness>1</clusteredness>
			<density>0.5</density>
			<area>1</area>
			<perimeter>4</perimeter>
			<distanceFromOrigin>18.72164522684906</distanceFromOrigin>
			<angle>0</angle>
			<triangleMeasure>0</triangleMeasure>
			<rectangleMeasure>0</rectangleMeasure>
			<circleMeasure>0</circleMeasure>
			<centroidX>37</centroidX>
			<centroidY>11</centroidY>
		</spatialEntity>
		<spatialEntity spatialType="region" scaleAndSubsystem="Intracellular.CDK1">
			<clusteredness>1</clusteredness>
			<density>0.3143068799785539</density>
			<area>1</area>
			<perimeter>4</perimeter>
			<distanceFromOrigin>20.89258241577618</distanceFromOrigin>
			<angle>0</angle>
			<triangleMeasure>0</triangleMeasure>
			<rectangleMeasure>0</rectangleMeasure>
			<circleMeasure>0</circleMeasure>
			<centroidX>19</centroidX>
			<centroidY>46</centroidY>
		</spatialEntity>
		<spatialEntity spatialType="region" scaleAndSubsystem="Intracellular.CDK1">
[truncated: 1,099,459 more chars]
