# Supplementary material for: A Novel Method to Verify Multilevel Computational Models of Biological Systems Using Multiscale Spatio-Temporal Meta Model Checking
Source: PLoS One. 2016 May 17;11(5):e0154847. doi: 10.1371/journal.pone.0154847 (PMC4871515; doi:10.1371/journal.pone.0154847)
Supplement: S4 Dataset — (ZIP) [file pone.0154847.s025.zip]

Archive with 40 entries (40 files):
- acute_inflammation_of_gut_and_lung_2015-01-28-01_10_20.xml
- acute_inflammation_of_gut_and_lung_2015-01-28-01_16_41.xml
- acute_inflammation_of_gut_and_lung_2015-01-28-01_22_55.xml
- acute_inflammation_of_gut_and_lung_2015-01-28-01_29_14.xml
- acute_inflammation_of_gut_and_lung_2015-01-28-01_35_32.xml
- acute_inflammation_of_gut_and_lung_2015-01-28-01_42_05.xml
- acute_inflammation_of_gut_and_lung_2015-01-28-01_48_28.xml
- acute_inflammation_of_gut_and_lung_2015-01-28-01_55_04.xml
- acute_inflammation_of_gut_and_lung_2015-01-28-02_01_28.xml
- acute_inflammation_of_gut_and_lung_2015-01-28-02_07_49.xml
- acute_inflammation_of_gut_and_lung_2015-01-28-02_14_08.xml
- acute_inflammation_of_gut_and_lung_2015-01-28-02_20_27.xml
- acute_inflammation_of_gut_and_lung_2015-01-28-02_26_46.xml
- acute_inflammation_of_gut_and_lung_2015-01-28-02_33_08.xml
- acute_inflammation_of_gut_and_lung_2015-01-28-02_39_20.xml
- acute_inflammation_of_gut_and_lung_2015-01-28-02_45_40.xml
- acute_inflammation_of_gut_and_lung_2015-01-28-02_51_52.xml
- acute_inflammation_of_gut_and_lung_2015-01-28-02_58_35.xml
- acute_inflammation_of_gut_and_lung_2015-01-28-03_04_55.xml
- acute_inflammation_of_gut_and_lung_2015-01-28-03_11_15.xml
- acute_inflammation_of_gut_and_lung_2015-01-28-03_17_35.xml
- acute_inflammation_of_gut_and_lung_2015-01-28-03_23_54.xml
- acute_inflammation_of_gut_and_lung_2015-01-28-03_30_18.xml
- acute_inflammation_of_gut_and_lung_2015-01-28-03_36_38.xml
- acute_inflammation_of_gut_and_lung_2015-01-28-03_43_07.xml
- acute_inflammation_of_gut_and_lung_2015-01-28-03_49_22.xml
- acute_inflammation_of_gut_and_lung_2015-01-28-03_55_45.xml
- acute_inflammation_of_gut_and_lung_2015-01-28-04_02_08.xml
- acute_inflammation_of_gut_and_lung_2015-01-28-04_08_39.xml
- acute_inflammation_of_gut_and_lung_2015-01-28-04_14_59.xml
- acute_inflammation_of_gut_and_lung_2015-01-28-04_21_17.xml
- acute_inflammation_of_gut_and_lung_2015-01-28-04_27_37.xml
- acute_inflammation_of_gut_and_lung_2015-01-28-04_34_05.xml
- acute_inflammation_of_gut_and_lung_2015-01-28-04_40_31.xml
- acute_inflammation_of_gut_and_lung_2015-01-28-04_46_42.xml
- acute_inflammation_of_gut_and_lung_2015-01-28-04_53_06.xml
- acute_inflammation_of_gut_and_lung_2015-01-28-04_59_18.xml
- acute_inflammation_of_gut_and_lung_2015-01-28-05_05_52.xml
- acute_inflammation_of_gut_and_lung_2015-01-28-05_12_12.xml
- acute_inflammation_of_gut_and_lung_2015-01-28-05_18_31.xml
