# Supplementary material for: A Novel Method to Verify Multilevel Computational Models of Biological Systems Using Multiscale Spatio-Temporal Meta Model Checking
Source: PLoS One. 2016 May 17;11(5):e0154847. doi: 10.1371/journal.pone.0154847 (PMC4871515; doi:10.1371/journal.pone.0154847)
Supplement: S4 Dataset — (ZIP) [file pone.0154847.s025.zip › acute_inflammation_of_gut_and_lung_2015-01-28-02_14_08.xml]

<?xml version="1.0" encoding="utf-8"?>
<!--Warning! This xml file was automatically generated by a C++ program using the Boost PropertyTree library.-->
<experiment>
	<timepoint value="1">
		<spatialEntity spatialType="region" scaleAndSubsystem="Cellular.GutEndotheliumIschemia">
			<clusteredness>1</clusteredness>
			<density>0.1291964255043772</density>
			<area>28</area>
			<perimeter>32</perimeter>
			<distanceFromOrigin>15.55634918610405</distanceFromOrigin>
			<angle>25.34617594194669</angle>
			<triangleMeasure>0.515625</triangleMeasure>
			<rectangleMeasure>0.55</rectangleMeasure>
			<circleMeasure>0.324630809467666</circleMeasure>
			<centroidX>4</centroidX>
			<centroidY>29.0625</centroidY>
		</spatialEntity>
		<spatialEntity spatialType="region" scaleAndSubsystem="Cellular.GutEndotheliumIschemia">
			<clusteredness>1</clusteredness>
			<density>0.002499999953251259</density>
			<area>2</area>
			<perimeter>6</perimeter>
			<distanceFromOrigin>15.03329637837291</distanceFromOrigin>
			<angle>3.78056853430109</angle>
			<triangleMeasure>0</triangleMeasure>
			<rectangleMeasure>0</rectangleMeasure>
			<circleMeasure>0</circleMeasure>
			<centroidX>31</centroidX>
			<centroidY>17.5</centroidY>
		</spatialEntity>
		<spatialEntity spatialType="region" scaleAndSubsystem="Cellular.GutEndotheliumIschemia">
			<clusteredness>1</clusteredness>
			<density>0.002499999953251259</density>
			<area>1</area>
			<perimeter>4</perimeter>
			<distanceFromOrigin>15.13274595042156</distanceFromOrigin>
			<angle>0</angle>
			<triangleMeasure>0</triangleMeasure>
			<rectangleMeasure>0</rectangleMeasure>
			<circleMeasure>0</circleMeasure>
			<centroidX>31</centroidX>
			<centroidY>14</centroidY>
		</spatialEntity>
		<spatialEntity spatialType="region" scaleAndSubsystem="Cellular.GutEndotheliumIschemia">
			<clusteredness>1</clusteredness>
			<density>0.1278124954770593</density>
			<area>24</area>
			<perimeter>48</perimeter>
			<distanceFromOrigin>13.60147050873544</distanceFromOrigin>
			<angle>25.34617594194669</angle>
			<triangleMeasure>0.2213542018499695</triangleMeasure>
			<rectangleMeasure>0.2361111611495889</rectangleMeasure>
			<circleMeasure>0.1691193840698774</circleMeasure>
			<centroidX>27.95455</centroidX>
			<centroidY>4.136364</centroidY>
		</spatialEntity>
		<spatialEntity spatialType="region" scaleAndSubsystem="Cellular.GutEndotheliumIschemia">
			<clusteredness>0.6183074265975821</clusteredness>
			<density>0.1561528438700901</density>
			<area>358</area>
			<perimeter>346</perimeter>
			<distanceFromOrigin>1</distanceFromOrigin>
			<angle>360</angle>
			<triangleMeasure>0.2458022939016333</triangleMeasure>
			<rectangleMeasure>0.3605555555555556</rectangleMeasure>
			<circleMeasure>0.2390723268146196</circleMeasure>
			<centroidX>17.38323</centroidX>
			<centroidY>17.17964</centroidY>
		</spatialEntity>
		<numericStateVariable scaleAndSubsystem="Tissue.GutEndothelium">
			<name>GutCellDamageByproduct</name>
			<value>155.9109368423071</value>
		</numericStateVariable>
		<numericStateVariable scaleAndSubsystem="Organ.Gut">
			<name>GutLeak</name>
			<value>0</value>
		</numericStateVariable>
		<numericStateVariable scaleAndSubsystem="Tissue.GutEpithelium">
			<name>GutOccludinCellwall</name>
			<value>1162.81</value>
		</numericStateVariable>
		<numericStateVariable scaleAndSubsystem="Tissue.GutEpithelium">
			<name>GutOccludinCytoplasm</name>
			<value>384.4</value>
		</numericStateVariable>
		<numericStateVariable scaleAndSubsystem="Tissue.LungEndothelium">
			<name>LungCellDamageByproduct</name>
			<value>0</value>
		</numericStateVariable>
		<numericStateVariable scaleAndSubsystem="Organ.Lung">
			<name>LungEdema</name>
			<value>0</value>
		</numericStateVariable>
		<numericStateVariable scaleAndSubsystem="Tissue.LungEpithelium">
			<name>LungOccludinCellwall</name>
			<value>1162.81</value>
		</numericStateVariable>
		<numericStateVariable scaleAndSubsystem="Tissue.LungEpithelium">
			<name>LungOccludinCytoplasm</name>
			<value>384.4</value>
		</numericStateVariable>
		<numericStateVariable scaleAndSubsystem="Cellular.GutEndotheliumIschemia">
			<name>avgClusterednessRegions</name>
			<value>0.05414797352197042</value>
		</numericStateVariable>
		<numericStateVariable scaleAndSubsystem="Cellular.LungEndotheliumIschemia">
			<name>avgClusterednessRegions</name>
			<value>1</value>
		</numericStateVariable>
		<numericStateVariable scaleAndSubsystem="Cellular.GutEndotheliumIschemia">
			<name>avgDensityRegions</name>
			<value>0.08363235295160583</value>
		</numericStateVariable>
		<numericStateVariable scaleAndSubsystem="Cellular.LungEndotheliumIschemia">
			<name>avgDensityRegions</name>
			<value>0</value>
		</numericStateVariable>
	</timepoint>
	<timepoint value="2">
		<spatialEntity spatialType="region" scaleAndSubsystem="Cellular.GutEndotheliumIschemia">
			<clusteredness>1</clusteredness>
			<density>0.1585869517777582</density>
			<area>23</area>
			<perimeter>28</perimeter>
			<distanceFromOrigin>15.8113883008419</distanceFromOrigin>
			<angle>20.05609473657542</angle>
			<triangleMeasure>0.54</triangleMeasure>
			<rectangleMeasure>0.5625</rectangleMeasure>
			<circleMeasure>0.3872681035974923</circleMeasure>
			<centroidX>4.142857</centroidX>
			<centroidY>29.35714</centroidY>
		</spatialEntity>
		<spatialEntity spatialType="region" scaleAndSubsystem="Cellular.GutEndotheliumIschemia">
			<clusteredness>1</clusteredness>
			<density>0.1040000023561365</density>
			<area>5</area>
			<perimeter>12</perimeter>
			<distanceFromOrigin>15.65247584249853</distanceFromOrigin>
			<angle>9.637538112930946</angle>
			<triangleMeasure>0.6666666666666666</triangleMeasure>
			<rectangleMeasure>0.3333333333333333</rectangleMeasure>
			<circleMeasure>0.1333500503208509</circleMeasure>
			<centroidX>30.75</centroidX>
			<centroidY>22.5</centroidY>
		</spatialEntity>
		<spatialEntity spatialType="region" scaleAndSubsystem="Cellular.GutEndotheliumIschemia">
			<clusteredness>1</clusteredness>
			<density>0.002499999953251259</density>
			<area>3</area>
			<perimeter>8</perimeter>
			<distanceFromOrigin>15</distanceFromOrigin>
			<angle>7.594643368591445</angle>
			<triangleMeasure>0</triangleMeasure>
			<rectangleMeasure>0</rectangleMeasure>
			<circleMeasure>0</circleMeasure>
			<centroidX>31</centroidX>
			<centroidY>17</centroidY>
		</spatialEntity>
		<spatialEntity spatialType="region" scaleAndSubsystem="Cellular.GutEndotheliumIschemia">
			<clusteredness>1</clusteredness>
			<density>0.1516176484310366</density>
			<area>17</area>
			<perimeter>28</perimeter>
			<distanceFromOrigin>7.615773105863909</distanceFromOrigin>
			<angle>30.34324888423958</angle>
			<triangleMeasure>0.4214878159138405</triangleMeasure>
			<rectangleMeasure>0.4829545873255806</rectangleMeasure>
			<circleMeasure>0.3138854877385752</circleMeasure>
			<centroidX>25.45455</centroidX>
			<centroidY>13.18182</centroidY>
		</spatialEntity>
		<spatialEntity spatialType="region" scaleAndSubsystem="Cellular.GutEndotheliumIschemia">
			<clusteredness>1</clusteredness>
			<density>0.172083337283602</density>
			<area>6</area>
			<perimeter>14</perimeter>
			<distanceFromOrigin>14.56021977856104</distanceFromOrigin>
			<angle>11.88865803962797</angle>
			<triangleMeasure>0.375</triangleMeasure>
			<rectangleMeasure>0.5</rectangleMeasure>
			<circleMeasure>0.1800225435511654</circleMeasure>
			<centroidX>30.5</centroidX>
			<centroidY>11.33333</centroidY>
		</spatialEntity>
		<spatialEntity spatialType="region" scaleAndSubsystem="Cellular.GutEndotheliumIschemia">
			<clusteredness>1</clusteredness>
			<density>0.1716666706247267</density>
			<area>3</area>
			<perimeter>8</perimeter>
			<distanceFromOrigin>17.20465053408525</distanceFromOrigin>
			<angle>4.573921259900861</angle>
			<triangleMeasure>1</triangleMeasure>
			<rectangleMeasure>0.5000000894069832</rectangleMeasure>
			<circleMeasure>0.1591549430918953</circleMeasure>
			<centroidX>30.66667</centroidX>
			<centroidY>6.333333</centroidY>
		</spatialEntity>
		<spatialEntity spatialType="region" scaleAndSubsystem="Cellular.GutEndotheliumIschemia">
			<clusteredness>1</clusteredness>
			<density>0.1041999980141135</density>
			<area>25</area>
			<perimeter>38</perimeter>
			<distanceFromOrigin>13.45362404707371</distanceFromOrigin>
			<angle>16.87626461671119</angle>
			<triangleMeasure>0.32</triangleMeasure>
			<rectangleMeasure>0.34285718022561</rectangleMeasure>
			<circleMeasure>0.2769577985386844</circleMeasure>
			<centroidX>27.66667</centroidX>
			<centroidY>3.722222</centroidY>
		</spatialEntity>
		<spatialEntity spatialType="region" scaleAndSubsystem="Cellular.GutEndotheliumIschemia">
			<clusteredness>0.4701754385964912</clusteredness>
			<density>0.1729029575107144</density>
			<area>268</area>
			<perimeter>274</perimeter>
			<distanceFromOrigin>0</distanceFromOrigin>
			<angle>360</angle>
			<triangleMeasure>0.2185450827481811</triangleMeasure>
			<rectangleMeasure>0.3072222222222222</rectangleMeasure>
			<circleMeasure>0.1970555736139306</circleMeasure>
			<centroidX>13.34615</centroidX>
			<centroidY>16.46154</centroidY>
		</spatialEntity>
		<numericStateVariable scaleAndSubsystem="Tissue.GutEndothelium">
			<name>GutCellDamageByproduct</name>
			<value>312.1095553853957</value>
		</numericStateVariable>
		<numericStateVariable scaleAndSubsystem="Organ.Gut">
			<name>GutLeak</name>
			<value>0</value>
		</numericStateVariable>
		<numericStateVariable scaleAndSubsystem="Tissue.GutEpithelium">
			<name>GutOccludinCellwall</name>
			<value>1162.81</value>
		</numericStateVariable>
		<numericStateVariable scaleAndSubsystem="Tissue.GutEpithelium">
			<name>GutOccludinCytoplasm</name>
			<value>384.4</value>
		</numericStateVariable>
		<numericStateVariable scaleAndSubsystem="Tissue.LungEndothelium">
			<name>LungCellDamageByproduct</name>
			<value>0</value>
		</numericStateVariable>
		<numericStateVariable scaleAndSubsystem="Organ.Lung">
			<name>LungEdema</name>
			<value>0</value>
		</numericStateVariable>
		<numericStateVariable scaleAndSubsystem="Tissue.LungEpithelium">
			<name>LungOccludinCellwall</name>
			<value>1162.81</value>
		</numericStateVariable>
		<numericStateVariable scaleAndSubsystem="Tissue.LungEpithelium">
			<name>LungOccludinCytoplasm</name>
			<value>384.4</value>
		</numericStateVariable>
		<numericStateVariable scaleAndSubsystem="Cellular.GutEndotheliumIschemia">
			<name>avgClusterednessRegions</name>
			<value>0.06258166487263354</value>
		</numericStateVariable>
		<numericStateVariable scaleAndSubsystem="Cellular.LungEndotheliumIschemia">
			<name>avgClusterednessRegions</name>
			<value>1</value>
		</numericStateVariable>
		<numericStateVariable scaleAndSubsystem="Cellular.GutEndotheliumIschemia">
			<name>avgDensityRegions</name>
			<value>0.1296946957439174</value>
		</numericStateVariable>
		<numericStateVariable scaleAndSubsystem="Cellular.LungEndotheliumIschemia">
			<name>avgDensityRegions</name>
			<value>0</value>
		</numericStateVariable>
	</timepoint>
	<timepoint value="3">
		<spatialEntity spatialType="region" scaleAndSubsystem="Cellular.GutEndotheliumIschemia">
			<clusteredness>1</clusteredness>
			<density>0.507499964096967</density>
			<area>1</area>
			<perimeter>4</perimeter>
			<distanceFromOrigin>19.20937271229855</distanceFromOrigin>
			<angle>0</angle>
			<triangleMeasure>0</triangleMeasure>
			<rectangleMeasure>0</rectangleMeasure>
			<circleMeasure>0</circleMeasure>
			<centroidX>28</centroidX>
			<centroidY>31</centroidY>
		</spatialEntity>
		<spatialEntity spatialType="region" scaleAndSubsystem="Cellular.GutEndotheliumIschemia">
			<clusteredness>1</clusteredness>
			<density>0.1787499938914978</density>
			<area>6</area>
			<perimeter>10</perimeter>
			<distanceFromOrigin>18.43908891458577</distanceFromOrigin>
			<angle>6.34019174590991</angle>
			<triangleMeasure>0.5</triangleMeasure>
			<rectangleMeasure>1</rectangleMeasure>
			<circleMeasure>0.4800601871025826</circleMeasure>
			<centroidX>30.5</centroidX>
			<centroidY>29</centroidY>
		</spatialEntity>
		<spatialEntity spatialType="region" scaleAndSubsystem="Cellular.GutEndotheliumIschemia">
			<clusteredness>0.9047619047619048</clusteredness>
			<density>0.1936842003596949</density>
			<area>19</area>
			<perimeter>28</perimeter>
			<distanceFromOrigin>16.27882059609971</distanceFromOrigin>
			<angle>20.87901688055742</angle>
			<triangleMeasure>0.4166666666666667</triangleMeasure>
			<rectangleMeasure>0.4166666666666667</rectangleMeasure>
			<circleMeasure>0.2667000855402873</circleMeasure>
			<centroidX>4</centroidX>
			<centroidY>29.41667</centroidY>
		</spatialEntity>
		<spatialEntity spatialType="region" scaleAndSubsystem="Cellular.GutEndotheliumIschemia">
			<clusteredness>1</clusteredness>
			<density>0.5149999880323223</density>
			<area>1</area>
			<perimeter>4</perimeter>
			<distanceFromOrigin>16.55294535724685</distanceFromOrigin>
			<angle>0</angle>
			<triangleMeasure>0</triangleMeasure>
			<rectangleMeasure>0</rectangleMeasure>
			<circleMeasure>0</circleMeasure>
			<centroidX>31</centroidX>
			<centroidY>23</centroidY>
		</spatialEntity>
		<spatialEntity spatialType="region" scaleAndSubsystem="Cellular.GutEndotheliumIschemia">
			<clusteredness>1</clusteredness>
			<density>0.389999981954986</density>
			<area>4</area>
			<perimeter>10</perimeter>
			<distanceFromOrigin>12.2065556157337</distanceFromOrigin>
			<angle>6.381560532593446</angle>
			<triangleMeasure>1</triangleMeasure>
			<rectangleMeasure>0.5000000894069832</rectangleMeasure>
			<circleMeasure>0.3000376132219145</circleMeasure>
			<centroidX>5</centroidX>
			<centroidY>22.66667</centroidY>
		</spatialEntity>
		<spatialEntity spatialType="region" scaleAndSubsystem="Cellular.GutEndotheliumIschemia">
			<clusteredness>1</clusteredness>
			<density>0.002499999953251259</density>
			<area>1</area>
			<perimeter>4</perimeter>
			<distanceFromOrigin>15.8113883008419</distanceFromOrigin>
			<angle>0</angle>
			<triangleMeasure>0</triangleMeasure>
			<rectangleMeasure>0</rectangleMeasure>
			<circleMeasure>0</circleMeasure>
			<centroidX>31</centroidX>
			<centroidY>21</centroidY>
		</spatialEntity>
		<spatialEntity spatialType="region" scaleAndSubsystem="Cellular.GutEndotheliumIschemia">
			<clusteredness>1</clusteredness>
			<density>0.002499999953251259</density>
			<area>1</area>
			<perimeter>4</perimeter>
			<distanceFromOrigin>15</distanceFromOrigin>
			<angle>0</angle>
			<triangleMeasure>0</triangleMeasure>
			<rectangleMeasure>0</rectangleMeasure>
			<circleMeasure>0</circleMeasure>
			<centroidX>31</centroidX>
			<centroidY>16</centroidY>
		</spatialEntity>
		<spatialEntity spatialType="region" scaleAndSubsystem="Cellular.GutEndotheliumIschemia">
			<clusteredness>1</clusteredness>
			<density>0.2549999820251091</density>
			<area>2</area>
			<perimeter>8</perimeter>
			<distanceFromOrigin>5.385164807134504</distanceFromOrigin>
			<angle>12.3390872783262</angle>
			<triangleMeasure>0</triangleMeasure>
			<rectangleMeasure>0</rectangleMeasure>
			<circleMeasure>0</circleMeasure>
			<centroidX>21.5</centroidX>
			<centroidY>14.5</centroidY>
		</spatialEntity>
		<spatialEntity spatialType="region" scaleAndSubsystem="Cellular.GutEndotheliumIschemia">
			<clusteredness>1</clusteredness>
			<density>0.1733333293129416</density>
			<area>3</area>
			<perimeter>8</perimeter>
			<distanceFromOrigin>16.64331697709324</distanceFromOrigin>
			<angle>2.802451519866785</angle>
			<triangleMeasure>1</triangleMeasure>
			<rectangleMeasure>0.5000000894069832</rectangleMeasure>
			<circleMeasure>0.1591549430918953</circleMeasure>
			<centroidX>30.33333</centroidX>
			<centroidY>6.333333</centroidY>
		</spatialEntity>
		<spatialEntity spatialType="region" scaleAndSubsystem="Cellular.GutEndotheliumIschemia">
			<clusteredness>1</clusteredness>
			<density>0.2587499939927868</density>
			<area>4</area>
			<perimeter>12</perimeter>
			<distanceFromOrigin>15.62049935181331</distanceFromOrigin>
			<angle>7.815293546766876</angle>
			<triangleMeasure>0.25</triangleMeasure>
			<rectangleMeasure>0.25</rectangleMeasure>
			<circleMeasure>0.1200150467756456</circleMeasure>
			<centroidX>5.8</centroidX>
			<centroidY>3.6</centroidY>
		</spatialEntity>
		<spatialEntity spatialType="region" scaleAndSubsystem="Cellular.GutEndotheliumIschemia">
			<clusteredness>1</clusteredness>
			<density>0.002499999953251259</density>
			<area>1</area>
			<perimeter>4</perimeter>
			<distanceFromOrigin>18.60107523773828</distanceFromOrigin>
			<angle>0</angle>
			<triangleMeasure>0</triangleMeasure>
			<rectangleMeasure>0</rectangleMeasure>
			<circleMeasure>0</circleMeasure>
			<centroidX>27</centroidX>
			<centroidY>1</centroidY>
		</spatialEntity>
		<spatialEntity spatialType="region" scaleAndSubsystem="Cellular.GutEndotheliumIschemia">
			<clusteredness>0.5939278937381404</clusteredness>
			<density>0.1632821547890759</density>
			<area>313</area>
			<perimeter>372</perimeter>
			<distanceFromOrigin>0</distanceFromOrigin>
			<angle>360</angle>
			<triangleMeasure>0.2066129000900936</triangleMeasure>
			<rectangleMeasure>0.28</rectangleMeasure>
			<circleMeasure>0.2091005487671003</circleMeasure>
			<centroidX>17.26705</centroidX>
			<centroidY>15.06818</centroidY>
		</spatialEntity>
		<numericStateVariable scaleAndSubsystem="Tissue.GutEndothelium">
			<name>GutCellDamageByproduct</name>
			<value>468.9233514572465</value>
		</numericStateVariable>
		<numericStateVariable scaleAndSubsystem="Organ.Gut">
			<name>GutLeak</name>
			<value>0</value>
		</numericStateVariable>
		<numericStateVariable scaleAndSubsystem="Tissue.GutEpithelium">
			<name>GutOccludinCellwall</name>
			<value>1162.81</value>
		</numericStateVariable>
		<numericStateVariable scaleAndSubsystem="Tissue.GutEpithelium">
			<name>GutOccludinCytoplasm</name>
			<value>384.4</value>
		</numericStateVariable>
		<numericStateVariable scaleAndSubsystem="Tissue.LungEndothelium">
			<name>LungCellDamageByproduct</name>
			<value>0</value>
		</numericStateVariable>
		<numericStateVariable scaleAndSubsystem="Organ.Lung">
			<name>LungEdema</name>
			<value>0</value>
		</numericStateVariable>
		<numericStateVariable scaleAndSubsystem="Tissue.LungEpithelium">
			<name>LungOccludinCellwall</name>
			<value>1162.81</value>
		</numericStateVariable>
		<numericStateVariable scaleAndSubsystem="Tissue.LungEpithelium">
			<name>LungOccludinCytoplasm</name>
			<value>384.4</value>
		</numericStateVariable>
		<numericStateVariable scaleAndSubsystem="Cellular.GutEndotheliumIschemia">
			<name>avgClusterednessRegions</name>
			<value>0.05180823183729565</value>
		</numericStateVariable>
		<numericStateVariable scaleAndSubsystem="Cellular.LungEndotheliumIschemia">
			<name>avgClusterednessRegions</name>
			<value>1</value>
		</numericStateVariable>
		<numericStateVariable scaleAndSubsystem="Cellular.GutEndotheliumIschemia">
			<name>avgDensityRegions</name>
			<value>0.2202332990262613</value>
		</numericStateVariable>
		<numericStateVariable scaleAndSubsystem="Cellular.LungEndotheliumIschemia">
			<name>avgDensityRegions</name>
			<value>0</value>
		</numericStateVariable>
	</timepoint>
	<timepoint value="4">
		<spatialEntity spatialType="region" scaleAndSubsystem="Cellular.GutEndotheliumIschemia">
			<clusteredness>1</clusteredness>
			<density>0.002499999953251259</density>
			<area>3</area>
			<perimeter>8</perimeter>
			<distanceFromOrigin>15</distanceFromOrigin>
			<angle>7.594643368591445</angle>
			<triangleMeasure>0</triangleMeasure>
			<rectangleMeasure>0</rectangleMeasure>
			<circleMeasure>0</circleMeasure>
			<centroidX>31</centroidX>
			<centroidY>17</centroidY>
		</spatialEntity>
		<spatialEntity spatialType="region" scaleAndSubsystem="Cellular.GutEndotheliumIschemia">
			<clusteredness>1</clusteredness>
			<density>0.1541176420869574</density>
			<area>17</area>
			<perimeter>38</perimeter>
			<distanceFromOrigin>13.45362404707371</distanceFromOrigin>
			<angle>20.37643521383639</angle>
			<triangleMeasure>0.1870748202226693</triangleMeasure>
			<rectangleMeasure>0.1833333333333333</rectangleMeasure>
			<circleMeasure>0.1235082056978312</circleMeasure>
			<centroidX>29.5</centroidX>
			<centroidY>3.714286</centroidY>
		</spatialEntity>
		<spatialEntity spatialType="region" scaleAndSubsystem="Cellular.GutEndotheliumIschemia">
			<clusteredness>0.6079077429983526</clusteredness>
			<density>0.1635142082971612</density>
			<area>369</area>
			<perimeter>392</perimeter>
			<distanceFromOrigin>0</distanceFromOrigin>
			<angle>360</angle>
			<triangleMeasure>0.2268518547008104</triangleMeasure>
			<rectangleMeasure>0.35</rectangleMeasure>
			<circleMeasure>0.2398777400963372</circleMeasure>
			<centroidX>16.39785</centroidX>
			<centroidY>18.47312</centroidY>
		</spatialEntity>
		<numericStateVariable scaleAndSubsystem="Tissue.GutEndothelium">
			<name>GutCellDamageByproduct</name>
			<value>626.4975787260164</value>
		</numericStateVariable>
		<numericStateVariable scaleAndSubsystem="Organ.Gut">
			<name>GutLeak</name>
			<value>0</value>
		</numericStateVariable>
		<numericStateVariable scaleAndSubsystem="Tissue.GutEpithelium">
			<name>GutOccludinCellwall</name>
			<value>1162.81</value>
		</numericStateVariable>
		<numericStateVariable scaleAndSubsystem="Tissue.GutEpithelium">
			<name>GutOccludinCytoplasm</name>
			<value>384.4</value>
		</numericStateVariable>
		<numericStateVariable scaleAndSubsystem="Tissue.LungEndothelium">
			<name>LungCellDamageByproduct</name>
			<value>0</value>
		</numericStateVariable>
		<numericStateVariable scaleAndSubsystem="Organ.Lung">
			<name>LungEdema</name>
			<value>0</value>
		</numericStateVariable>
		<numericStateVariable scaleAndSubsystem="Tissue.LungEpithelium">
			<name>LungOccludinCellwall</name>
			<value>1162.81</value>
		</numericStateVariable>
		<numericStateVariable scaleAndSubsystem="Tissue.LungEpithelium">
			<name>LungOccludinCytoplasm</name>
			<value>384.4</value>
		</numericStateVariable>
		<numericStateVariable scaleAndSubsystem="Cellular.GutEndotheliumIschemia">
			<name>avgClusterednessRegions</name>
			<value>0.06278530530480853</value>
		</numericStateVariable>
		<numericStateVariable scaleAndSubsystem="Cellular.LungEndotheliumIschemia">
			<name>avgClusterednessRegions</name>
			<value>1</value>
		</numericStateVariable>
		<numericStateVariable scaleAndSubsystem="Cellular.GutEndotheliumIschemia">
			<name>avgDensityRegions</name>
			<value>0.1067106167791233</value>
		</numericStateVariable>
		<numericStateVariable scaleAndSubsystem="Cellular.LungEndotheliumIschemia">
			<name>avgDensityRegions</name>
			<value>0</value>
		</numericStateVariable>
	</timepoint>
	<timepoint value="5">
		<spatialEntity spatialType="region" scaleAndSubsystem="Cellular.GutEndotheliumIschemia">
			<clusteredness>1</clusteredness>
			<density>0.104499999962601</density>
			<area>5</area>
			<perimeter>10</perimeter>
			<distanceFromOrigin>17.80449381476486</distanceFromOrigin>
			<angle>4.660545482580332</angle>
			<triangleMeasure>0.75</triangleMeasure>
			<rectangleMeasure>0.75</rectangleMeasure>
			<circleMeasure>0.3600451403269369</circleMeasure>
			<centroidX>27.75</centroidX>
			<centroidY>30.5</centroidY>
		</spatialEntity>
		<spatialEntity spatialType="region" scaleAndSubsystem="Cellular.GutEndotheliumIschemia">
			<clusteredness>1</clusteredness>
			<density>0.2184999999345518</density>
			<area>5</area>
			<perimeter>12</perimeter>
			<distanceFromOrigin>19.1049731745428</distanceFromOrigin>
			<angle>6.34019174590991</angle>
			<triangleMeasure>0.6666666666666666</triangleMeasure>
			<rectangleMeasure>0.3333333333333333</rectangleMeasure>
			<circleMeasure>0.1333500503208509</circleMeasure>
			<centroidX>30.75</centroidX>
			<centroidY>29.5</centroidY>
		</spatialEntity>
		<spatialEntity spatialType="region" scaleAndSubsystem="Cellular.GutEndotheliumIschemia">
			<clusteredness>1</clusteredness>
			<density>0.1766666666355008</density>
			<area>6</area>
			<perimeter>14</perimeter>
			<distanceFromOrigin>14.86606874731851</distanceFromOrigin>
			<angle>7.431407971172507</angle>
			<triangleMeasure>0.5</triangleMeasure>
			<rectangleMeasure>0.5</rectangleMeasure>
			<circleMeasure>0.1591549430918953</circleMeasure>
			<centroidX>28</centroidX>
			<centroidY>26.83333</centroidY>
		</spatialEntity>
		<spatialEntity spatialType="region" scaleAndSubsystem="Cellular.GutEndotheliumIschemia">
			<clusteredness>1</clusteredness>
			<density>0.002499999953251259</density>
			<area>1</area>
			<perimeter>4</perimeter>
			<distanceFromOrigin>15.03329637837291</distanceFromOrigin>
			<angle>0</angle>
			<triangleMeasure>0</triangleMeasure>
			<rectangleMeasure>0</rectangleMeasure>
			<circleMeasure>0</circleMeasure>
			<centroidX>31</centroidX>
			<centroidY>17</centroidY>
		</spatialEntity>
		<spatialEntity spatialType="region" scaleAndSubsystem="Cellular.GutEndotheliumIschemia">
			<clusteredness>1</clusteredness>
			<density>0.002499999953251259</density>
			<area>2</area>
			<perimeter>6</perimeter>
			<distanceFromOrigin>15.03329637837291</distanceFromOrigin>
			<angle>3.78056853430109</angle>
			<triangleMeasure>0</triangleMeasure>
			<rectangleMeasure>0</rectangleMeasure>
			<circleMeasure>0</circleMeasure>
			<centroidX>31</centroidX>
			<centroidY>14.5</centroidY>
		</spatialEntity>
		<spatialEntity spatialType="region" scaleAndSubsystem="Cellular.GutEndotheliumIschemia">
			<clusteredness>1</clusteredness>
			<density>0.3508333333177504</density>
			<area>3</area>
			<perimeter>8</perimeter>
			<distanceFromOrigin>14.86606874731851</distanceFromOrigin>
			<angle>3.366460663429801</angle>
			<triangleMeasure>1</triangleMeasure>
			<rectangleMeasure>0.5000000894069832</rectangleMeasure>
			<circleMeasure>0.1591549430918953</circleMeasure>
			<centroidX>30.66667</centroidX>
			<centroidY>10.66667</centroidY>
		</spatialEntity>
		<spatialEntity spatialType="region" scaleAndSubsystem="Cellular.GutEndotheliumIschemia">
			<clusteredness>1</clusteredness>
			<density>0.1758333173452639</density>
			<area>3</area>
			<perimeter>8</perimeter>
			<distanceFromOrigin>16.64331697709324</distanceFromOrigin>
			<angle>2.802451519866785</angle>
			<triangleMeasure>1</triangleMeasure>
			<rectangleMeasure>0.5000000894069832</rectangleMeasure>
			<circleMeasure>0.1591549430918953</circleMeasure>
			<centroidX>30.33333</centroidX>
			<centroidY>6.333333</centroidY>
		</spatialEntity>
		<spatialEntity spatialType="region" scaleAndSubsystem="Cellular.GutEndotheliumIschemia">
			<clusteredness>1</clusteredness>
			<density>0.2574999999766256</density>
			<area>2</area>
			<perimeter>8</perimeter>
			<distanceFromOrigin>13.45362404707371</distanceFromOrigin>
			<angle>0.2864765102770745</angle>
			<triangleMeasure>0</triangleMeasure>
			<rectangleMeasure>0</rectangleMeasure>
			<circleMeasure>0</circleMeasure>
			<centroidX>26.5</centroidX>
			<centroidY>6.5</centroidY>
		</spatialEntity>
		<spatialEntity spatialType="region" scaleAndSubsystem="Cellular.GutEndotheliumIschemia">
			<clusteredness>1</clusteredness>
			<density>0.2574999999766256</density>
			<area>2</area>
			<perimeter>6</perimeter>
			<distanceFromOrigin>15</distanceFromOrigin>
			<angle>2.935673446421173</angle>
			<triangleMeasure>0</triangleMeasure>
			<rectangleMeasure>0</rectangleMeasure>
			<circleMeasure>0</circleMeasure>
			<centroidX>25.5</centroidX>
			<centroidY>4</centroidY>
		</spatialEntity>
		<spatialEntity spatialType="region" scaleAndSubsystem="Cellular.GutEndotheliumIschemia">
			<clusteredness>1</clusteredness>
			<density>0.2418750029276399</density>
			<area>8</area>
			<perimeter>16</perimeter>
			<distanceFromOrigin>15.26433752247375</distanceFromOrigin>
			<angle>7.052306007841189</angle>
			<triangleMeasure>0.6666666666666666</triangleMeasure>
			<rectangleMeasure>0.5000000794728723</rectangleMeasure>
			<circleMeasure>0.1800225701634685</circleMeasure>
			<centroidX>2</centroidX>
			<centroidY>6</centroidY>
		</spatialEntity>
		<spatialEntity spatialType="region" scaleAndSubsystem="Cellular.GutEndotheliumIschemia">
			<clusteredness>1</clusteredness>
			<density>0.1247916665926478</density>
			<area>12</area>
			<perimeter>20</perimeter>
			<distanceFromOrigin>17.69180601295413</distanceFromOrigin>
			<angle>13.14486761755074</angle>
			<triangleMeasure>0.4583333333333333</triangleMeasure>
			<rectangleMeasure>0.5092592952346304</rectangleMeasure>
			<circleMeasure>0.3300413786330255</circleMeasure>
			<centroidX>29.11111</centroidX>
			<centroidY>2.333333</centroidY>
		</spatialEntity>
		<spatialEntity spatialType="region" scaleAndSubsystem="Cellular.GutEndotheliumIschemia">
			<clusteredness>0.7523452157598499</clusteredness>
			<density>0.1572639220438808</density>
			<area>401</area>
			<perimeter>378</perimeter>
			<distanceFromOrigin>1</distanceFromOrigin>
			<angle>360</angle>
			<triangleMeasure>0.2813620148624438</triangleMeasure>
			<rectangleMeasure>0.3488888888888889</rectangleMeasure>
			<circleMeasure>0.2849820826629073</circleMeasure>
			<centroidX>14.72881</centroidX>
			<centroidY>16.70057</centroidY>
		</spatialEntity>
		<numericStateVariable scaleAndSubsystem="Tissue.GutEndothelium">
			<name>GutCellDamageByproduct</name>
			<value>782.4857357169839</value>
		</numericStateVariable>
		<numericStateVariable scaleAndSubsystem="Organ.Gut">
			<name>GutLeak</name>
			<value>0</value>
		</numericStateVariable>
		<numericStateVariable scaleAndSubsystem="Tissue.GutEpithelium">
			<name>GutOccludinCellwall</name>
			<value>1162.81</value>
		</numericStateVariable>
		<numericStateVariable scaleAndSubsystem="Tissue.GutEpithelium">
			<name>GutOccludinCytoplasm</name>
			<value>384.4</value>
		</numericStateVariable>
		<numericStateVariable scaleAndSubsystem="Tissue.LungEndothelium">
			<name>LungCellDamageByproduct</name>
			<value>0</value>
		</numericStateVariable>
		<numericStateVariable scaleAndSubsystem="Organ.Lung">
			<name>LungEdema</name>
			<value>0</value>
		</numericStateVariable>
		<numericStateVariable scaleAndSubsystem="Tissue.LungEpithelium">
			<name>LungOccludinCellwall</name>
			<value>1162.81</value>
		</numericStateVariable>
		<numericStateVariable scaleAndSubsystem="Tissue.LungEpithelium">
			<name>LungOccludinCytoplasm</name>
			<value>384.4</value>
		</numericStateVariable>
		<numericStateVariable scaleAndSubsystem="Cellular.GutEndotheliumIschemia">
			<name>avgClusterednessRegions</name>
			<value>0.06058724578986353</value>
		</numericStateVariable>
		<numericStateVariable scaleAndSubsystem="Cellular.LungEndotheliumIschemia">
			<name>avgClusterednessRegions</name>
			<value>1</value>
		</numericStateVariable>
		<numericStateVariable scaleAndSubsystem="Cellular.GutEndotheliumIschemia">
			<name>avgDensityRegions</name>
			<value>0.1725219923849659</value>
		</numericStateVariable>
		<numericStateVariable scaleAndSubsystem="Cellular.LungEndotheliumIschemia">
			<name>avgDensityRegions</name>
			<value>0</value>
		</numericStateVariable>
	</timepoint>
	<timepoint value="6">
		<spatialEntity spatialType="region" scaleAndSubsystem="Cellular.GutEndotheliumIschemia">
			<clusteredness>1</clusteredness>
			<density>0.1635869554343228</density>
			<area>23</area>
			<perimeter>36</perimeter>
			<distanceFromOrigin>15.55634918610405</distanceFromOrigin>
			<angle>25.34617594194669</angle>
			<triangleMeasure>0.34375</triangleMeasure>
			<rectangleMeasure>0.3666666666666666</rectangleMeasure>
			<circleMeasure>0.2164205396451107</circleMeasure>
			<centroidX>3.866667</centroidX>
			<centroidY>28.93333</centroidY>
		</spatialEntity>
		<spatialEntity spatialType="region" scaleAndSubsystem="Cellular.GutEndotheliumIschemia">
			<clusteredness>1</clusteredness>
			<density>0.2587499939927868</density>
			<area>2</area>
			<perimeter>8</perimeter>
			<distanceFromOrigin>11.31370849898476</distanceFromOrigin>
			<angle>0</angle>
			<triangleMeasure>0</triangleMeasure>
			<rectangleMeasure>0</rectangleMeasure>
			<circleMeasure>0</circleMeasure>
			<centroidX>24.5</centroidX>
			<centroidY>24.5</centroidY>
		</spatialEntity>
		<spatialEntity spatialType="region" scaleAndSubsystem="Cellular.GutEndotheliumIschemia">
			<clusteredness>1</clusteredness>
			<density>0.002499999953251259</density>
			<area>2</area>
			<perimeter>6</perimeter>
			<distanceFromOrigin>15.03329637837291</distanceFromOrigin>
			<angle>3.78056853430109</angle>
			<triangleMeasure>0</triangleMeasure>
			<rectangleMeasure>0</rectangleMeasure>
			<circleMeasure>0</circleMeasure>
			<centroidX>31</centroidX>
			<centroidY>17.5</centroidY>
		</spatialEntity>
		<spatialEntity spatialType="region" scaleAndSubsystem="Cellular.GutEndotheliumIschemia">
			<clusteredness>1</clusteredness>
			<density>0.2662499880089479</density>
			<area>4</area>
			<perimeter>10</perimeter>
			<distanceFromOrigin>15.23154621172782</distanceFromOrigin>
			<angle>8.13010235415598</angle>
			<triangleMeasure>0.5</triangleMeasure>
			<rectangleMeasure>0.6666667726304965</rectangleMeasure>
			<circleMeasure>0.2400300935512913</circleMeasure>
			<centroidX>30.5</centroidX>
			<centroidY>10</centroidY>
		</spatialEntity>
		<spatialEntity spatialType="region" scaleAndSubsystem="Cellular.GutEndotheliumIschemia">
			<clusteredness>0.8244274809160306</clusteredness>
			<density>0.1631761349995293</density>
			<area>432</area>
			<perimeter>494</perimeter>
			<distanceFromOrigin>1.414213562373095</distanceFromOrigin>
			<angle>360</angle>
			<triangleMeasure>0.2174242424242424</triangleMeasure>
			<rectangleMeasure>0.3188888888888889</rectangleMeasure>
			<circleMeasure>0.2180644715146339</circleMeasure>
			<centroidX>17.44017</centroidX>
			<centroidY>15.09402</centroidY>
		</spatialEntity>
		<numericStateVariable scaleAndSubsystem="Tissue.GutEndothelium">
			<name>GutCellDamageByproduct</name>
			<value>930.4946758904171</value>
		</numericStateVariable>
		<numericStateVariable scaleAndSubsystem="Organ.Gut">
			<name>GutLeak</name>
			<value>0</value>
		</numericStateVariable>
		<numericStateVariable scaleAndSubsystem="Tissue.GutEpithelium">
			<name>GutOccludinCellwall</name>
			<value>1162.81</value>
		</numericStateVariable>
		<numericStateVariable scaleAndSubsystem="Tissue.GutEpithelium">
			<name>GutOccludinCytoplasm</name>
			<value>384.4</value>
		</numericStateVariable>
		<numericStateVariable scaleAndSubsystem="Tissue.LungEndothelium">
			<name>LungCellDamageByproduct</name>
			<value>0</value>
		</numericStateVariable>
		<numericStateVariable scaleAndSubsystem="Organ.Lung">
			<name>LungEdema</name>
			<value>0</value>
		</numericStateVariable>
		<numericStateVariable scaleAndSubsystem="Tissue.LungEpithelium">
			<name>LungOccludinCellwall</name>
			<value>1162.81</value>
		</numericStateVariable>
		<numericStateVariable scaleAndSubsystem="Tissue.LungEpithelium">
			<name>LungOccludinCytoplasm</name>
			<value>384.4</value>
		</numericStateVariable>
		<numericStateVariable scaleAndSubsystem="Cellular.GutEndotheliumIschemia">
			<name>avgClusterednessRegions</name>
			<value>0.05716833820181911</value>
		</numericStateVariable>
		<numericStateVariable scaleAndSubsystem="Cellular.LungEndotheliumIschemia">
			<name>avgClusterednessRegions</name>
			<value>1</value>
		</numericStateVariable>
		<numericStateVariable scaleAndSubsystem="Cellular.GutEndotheliumIschemia">
			<name>avgDensityRegions</name>
			<value>0.1708526144777676</value>
		</numericStateVariable>
		<numericStateVariable scaleAndSubsystem="Cellular.LungEndotheliumIschemia">
			<name>avgDensityRegions</name>
			<value>0</value>
		</numericStateVariable>
	</timepoint>
	<timepoint value="7">
		<spatialEntity spatialType="region" scaleAndSubsystem="Cellular.GutEndotheliumIschemia">
			<clusteredness>1</clusteredness>
			<density>0.5174999760646446</density>
			<area>1</area>
			<perimeter>4</perimeter>
			<distanceFromOrigin>19.20937271229855</distanceFromOrigin>
			<angle>0</angle>
			<triangleMeasure>0</triangleMeasure>
			<rectangleMeasure>0</rectangleMeasure>
			<circleMeasure>0</circleMeasure>
			<centroidX>28</centroidX>
			<centroidY>31</centroidY>
		</spatialEntity>
		<spatialEntity spatialType="region" scaleAndSubsystem="Cellular.GutEndotheliumIschemia">
			<clusteredness>1</clusteredness>
			<density>0.5174999760646446</density>
			<area>1</area>
			<perimeter>4</perimeter>
			<distanceFromOrigin>7.810249675906654</distanceFromOrigin>
			<angle>0</angle>
			<triangleMeasure>0</triangleMeasure>
			<rectangleMeasure>0</rectangleMeasure>
			<circleMeasure>0</circleMeasure>
			<centroidX>22</centroidX>
			<centroidY>21</centroidY>
		</spatialEntity>
		<spatialEntity spatialType="region" scaleAndSubsystem="Cellular.GutEndotheliumIschemia">
			<clusteredness>1</clusteredness>
			<density>0.3425000059838388</density>
			<area>1</area>
			<perimeter>4</perimeter>
			<distanceFromOrigin>6.082762530298219</distanceFromOrigin>
			<angle>0</angle>
			<triangleMeasure>0</triangleMeasure>
			<rectangleMeasure>0</rectangleMeasure>
			<circleMeasure>0</circleMeasure>
			<centroidX>22</centroidX>
			<centroidY>15</centroidY>
		</spatialEntity>
		<spatialEntity spatialType="region" scaleAndSubsystem="Cellular.GutEndotheliumIschemia">
			<clusteredness>1</clusteredness>
			<density>0.002499999953251259</density>
			<area>1</area>
			<perimeter>4</perimeter>
			<distanceFromOrigin>15.13274595042156</distanceFromOrigin>
			<angle>0</angle>
			<triangleMeasure>0</triangleMeasure>
			<rectangleMeasure>0</rectangleMeasure>
			<circleMeasure>0</circleMeasure>
			<centroidX>31</centroidX>
			<centroidY>14</centroidY>
		</spatialEntity>
		<spatialEntity spatialType="region" scaleAndSubsystem="Cellular.GutEndotheliumIschemia">
			<clusteredness>0.8863636363636364</clusteredness>
			<density>0.1403343928013608</density>
			<area>156</area>
			<perimeter>226</perimeter>
			<distanceFromOrigin>7.615773105863909</distanceFromOrigin>
			<angle>360</angle>
			<triangleMeasure>0.1784838488608916</triangleMeasure>
			<rectangleMeasure>0.1366666666666667</rectangleMeasure>
			<circleMeasure>0.08543660555605276</circleMeasure>
			<centroidX>19.18584</centroidX>
			<centroidY>24.81416</centroidY>
		</spatialEntity>
		<spatialEntity spatialType="region" scaleAndSubsystem="Cellular.GutEndotheliumIschemia">
			<clusteredness>1</clusteredness>
			<density>0.2160000047496721</density>
			<area>5</area>
			<perimeter>12</perimeter>
			<distanceFromOrigin>15.23154621172782</distanceFromOrigin>
			<angle>11.63363399894044</angle>
			<triangleMeasure>0.5</triangleMeasure>
			<rectangleMeasure>0.3571428936355005</rectangleMeasure>
			<circleMeasure>0.1200150290341103</circleMeasure>
			<centroidX>30.6</centroidX>
			<centroidY>10.4</centroidY>
		</spatialEntity>
		<spatialEntity spatialType="region" scaleAndSubsystem="Cellular.GutEndotheliumIschemia">
			<clusteredness>1</clusteredness>
			<density>0.2271875007187619</density>
			<area>8</area>
			<perimeter>16</perimeter>
			<distanceFromOrigin>15.26433752247375</distanceFromOrigin>
			<angle>8.628856063024921</angle>
			<triangleMeasure>0.6666666666666666</triangleMeasure>
			<rectangleMeasure>0.5</rectangleMeasure>
			<circleMeasure>0.2769577985386844</circleMeasure>
			<centroidX>2.166667</centroidX>
			<centroidY>6.166667</centroidY>
		</spatialEntity>
		<spatialEntity spatialType="region" scaleAndSubsystem="Cellular.GutEndotheliumIschemia">
			<clusteredness>1</clusteredness>
			<density>0.1741666586570491</density>
			<area>3</area>
			<perimeter>8</perimeter>
			<distanceFromOrigin>13.60147050873544</distanceFromOrigin>
			<angle>3.179830119864234</angle>
			<triangleMeasure>1</triangleMeasure>
			<rectangleMeasure>0.5000000894069832</rectangleMeasure>
			<circleMeasure>0.1591549430918953</circleMeasure>
			<centroidX>24.33333</centroidX>
			<centroidY>4.333333</centroidY>
		</spatialEntity>
		<spatialEntity spatialType="region" scaleAndSubsystem="Cellular.GutEndotheliumIschemia">
			<clusteredness>1</clusteredness>
			<density>0.1534999971763761</density>
			<area>15</area>
			<perimeter>34</perimeter>
			<distanceFromOrigin>13.45362404707371</distanceFromOrigin>
			<angle>14.55538377053093</angle>
			<triangleMeasure>0.2083333333333333</triangleMeasure>
			<rectangleMeasure>0.2136751997417743</rectangleMeasure>
			<circleMeasure>0.1463597935632606</circleMeasure>
			<centroidX>28.82353</centroidX>
			<centroidY>4.705882</centroidY>
		</spatialEntity>
		<spatialEntity spatialType="region" scaleAndSubsystem="Cellular.GutEndotheliumIschemia">
			<clusteredness>0.5479041916167665</clusteredness>
			<density>0.1975990073527208</density>
			<area>183</area>
			<perimeter>202</perimeter>
			<distanceFromOrigin>1</distanceFromOrigin>
			<angle>360</angle>
			<triangleMeasure>0.2396121934296287</triangleMeasure>
			<rectangleMeasure>0.3432539682539683</rectangleMeasure>
			<circleMeasure>0.2354036465984539</circleMeasure>
			<centroidX>12.53333</centroidX>
			<centroidY>12.60952</centroidY>
		</spatialEntity>
		<numericStateVariable scaleAndSubsystem="Tissue.GutEndothelium">
			<name>GutCellDamageByproduct</name>
			<value>1074.702695293256</value>
		</numericStateVariable>
		<numericStateVariable scaleAndSubsystem="Organ.Gut">
			<name>GutLeak</name>
			<value>0</value>
		</numericStateVariable>
		<numericStateVariable scaleAndSubsystem="Tissue.GutEpithelium">
			<name>GutOccludinCellwall</name>
			<value>1162.81</value>
		</numericStateVariable>
		<numericStateVariable scaleAndSubsystem="Tissue.GutEpithelium">
			<name>GutOccludinCytoplasm</name>
			<value>384.4</value>
		</numericStateVariable>
		<numericStateVariable scaleAndSubsystem="Tissue.LungEndothelium">
			<name>LungCellDamageByproduct</name>
			<value>0</value>
		</numericStateVariable>
		<numericStateVariable scaleAndSubsystem="Organ.Lung">
			<name>LungEdema</name>
			<value>0</value>
		</numericStateVariable>
		<numericStateVariable scaleAndSubsystem="Tissue.LungEpithelium">
			<name>LungOccludinCellwall</name>
			<value>1162.81</value>
		</numericStateVariable>
		<numericStateVariable scaleAndSubsystem="Tissue.LungEpithelium">
			<name>LungOccludinCytoplasm</name>
			<value>384.4</value>
		</numericStateVariable>
		<numericStateVariable scaleAndSubsystem="Cellular.GutEndotheliumIschemia">
			<name>avgClusterednessRegions</name>
			<value>0.0614607222752068</value>
		</numericStateVariable>
		<numericStateVariable scaleAndSubsystem="Cellular.LungEndotheliumIschemia">
			<name>avgClusterednessRegions</name>
			<value>1</value>
		</numericStateVariable>
		<numericStateVariable scaleAndSubsystem="Cellular.GutEndotheliumIschemia">
			<name>avgDensityRegions</name>
			<value>0.248878751952232</value>
		</numericStateVariable>
		<numericStateVariable scaleAndSubsystem="Cellular.LungEndotheliumIschemia">
			<name>avgDensityRegions</name>
			<value>0</value>
		</numericStateVariable>
	</timepoint>
	<timepoint value="8">
		<spatialEntity spatialType="region" scaleAndSubsystem="Cellular.GutEndotheliumIschemia">
			<clusteredness>1</clusteredness>
			<density>0.002499999953251259</density>
			<area>1</area>
			<perimeter>4</perimeter>
			<distanceFromOrigin>16.55294535724685</distanceFromOrigin>
			<angle>0</angle>
			<triangleMeasure>0</triangleMeasure>
			<rectangleMeasure>0</rectangleMeasure>
			<circleMeasure>0</circleMeasure>
			<centroidX>9</centroidX>
			<centroidY>31</centroidY>
		</spatialEntity>
		<spatialEntity spatialType="region" scaleAndSubsystem="Cellular.GutEndotheliumIschemia">
			<clusteredness>1</clusteredness>
			<density>0.3424999910242417</density>
			<area>2</area>
			<perimeter>8</perimeter>
			<distanceFromOrigin>15.65247584249853</distanceFromOrigin>
			<angle>4.763641690726178</angle>
			<triangleMeasure>0</triangleMeasure>
			<rectangleMeasure>0</rectangleMeasure>
			<circleMeasure>0</circleMeasure>
			<centroidX>22.5</centroidX>
			<centroidY>30.5</centroidY>
		</spatialEntity>
		<spatialEntity spatialType="region" scaleAndSubsystem="Cellular.GutEndotheliumIschemia">
			<clusteredness>1</clusteredness>
			<density>0.2612499820251091</density>
			<area>2</area>
			<perimeter>8</perimeter>
			<distanceFromOrigin>17.20465053408525</distanceFromOrigin>
			<angle>0.7161599454704085</angle>
			<triangleMeasure>0</triangleMeasure>
			<rectangleMeasure>0</rectangleMeasure>
			<circleMeasure>0</circleMeasure>
			<centroidX>5.5</centroidX>
			<centroidY>30.5</centroidY>
		</spatialEntity>
		<spatialEntity spatialType="region" scaleAndSubsystem="Cellular.GutEndotheliumIschemia">
			<clusteredness>1</clusteredness>
			<density>0.5199999640969669</density>
			<area>1</area>
			<perimeter>4</perimeter>
			<distanceFromOrigin>13.8924439894498</distanceFromOrigin>
			<angle>0</angle>
			<triangleMeasure>0</triangleMeasure>
			<rectangleMeasure>0</rectangleMeasure>
			<circleMeasure>0</circleMeasure>
			<centroidX>9</centroidX>
			<centroidY>28</centroidY>
		</spatialEntity>
		<spatialEntity spatialType="region" scaleAndSubsystem="Cellular.GutEndotheliumIschemia">
			<clusteredness>1</clusteredness>
			<density>0.2824999961411039</density>
			<area>11</area>
			<perimeter>20</perimeter>
			<distanceFromOrigin>16.97056274847714</distanceFromOrigin>
			<angle>11.03677230519374</angle>
			<triangleMeasure>0.35</triangleMeasure>
			<rectangleMeasure>0.3888888888888889</rectangleMeasure>
			<circleMeasure>0.2785211504108169</circleMeasure>
			<centroidX>2.666667</centroidX>
			<centroidY>28.22222</centroidY>
		</spatialEntity>
		<spatialEntity spatialType="region" scaleAndSubsystem="Cellular.GutEndotheliumIschemia">
			<clusteredness>1</clusteredness>
			<density>0.5400000478707108</density>
			<area>1</area>
			<perimeter>4</perimeter>
			<distanceFromOrigin>16.55294535724685</distanceFromOrigin>
			<angle>0</angle>
			<triangleMeasure>0</triangleMeasure>
			<rectangleMeasure>0</rectangleMeasure>
			<circleMeasure>0</circleMeasure>
			<centroidX>31</centroidX>
			<centroidY>23</centroidY>
		</spatialEntity>
		<spatialEntity spatialType="region" scaleAndSubsystem="Cellular.GutEndotheliumIschemia">
			<clusteredness>1</clusteredness>
			<density>0.002499999953251259</density>
			<area>1</area>
			<perimeter>4</perimeter>
			<distanceFromOrigin>15.8113883008419</distanceFromOrigin>
			<angle>0</angle>
			<triangleMeasure>0</triangleMeasure>
			<rectangleMeasure>0</rectangleMeasure>
			<circleMeasure>0</circleMeasure>
			<centroidX>31</centroidX>
			<centroidY>21</centroidY>
		</spatialEntity>
		<spatialEntity spatialType="region" scaleAndSubsystem="Cellular.GutEndotheliumIschemia">
			<clusteredness>1</clusteredness>
			<density>0.002499999953251259</density>
			<area>1</area>
			<perimeter>4</perimeter>
			<distanceFromOrigin>15.13274595042156</distanceFromOrigin>
			<angle>0</angle>
			<triangleMeasure>0</triangleMeasure>
			<rectangleMeasure>0</rectangleMeasure>
			<circleMeasure>0</circleMeasure>
			<centroidX>31</centroidX>
			<centroidY>18</centroidY>
		</spatialEntity>
		<spatialEntity spatialType="region" scaleAndSubsystem="Cellular.GutEndotheliumIschemia">
			<clusteredness>1</clusteredness>
			<density>0.3325000239353554</density>
			<area>1</area>
			<perimeter>4</perimeter>
			<distanceFromOrigin>6.082762530298219</distanceFromOrigin>
			<angle>0</angle>
			<triangleMeasure>0</triangleMeasure>
			<rectangleMeasure>0</rectangleMeasure>
			<circleMeasure>0</circleMeasure>
			<centroidX>22</centroidX>
			<centroidY>15</centroidY>
		</spatialEntity>
		<spatialEntity spatialType="region" scaleAndSubsystem="Cellular.GutEndotheliumIschemia">
			<clusteredness>1</clusteredness>
			<density>0.002499999953251259</density>
			<area>3</area>
			<perimeter>8</perimeter>
			<distanceFromOrigin>15</distanceFromOrigin>
			<angle>7.594643368591445</angle>
			<triangleMeasure>0</triangleMeasure>
			<rectangleMeasure>0</rectangleMeasure>
			<circleMeasure>0</circleMeasure>
			<centroidX>31</centroidX>
			<centroidY>15</centroidY>
		</spatialEntity>
		<spatialEntity spatialType="region" scaleAndSubsystem="Cellular.GutEndotheliumIschemia">
			<clusteredness>1</clusteredness>
			<density>0.3616666985493081</density>
			<area>3</area>
			<perimeter>8</perimeter>
			<distanceFromOrigin>15.23154621172782</distanceFromOrigin>
			<angle>4.763641690726178</angle>
			<triangleMeasure>1</triangleMeasure>
			<rectangleMeasure>0.5000000894069832</rectangleMeasure>
			<circleMeasure>0.1591549430918953</circleMeasure>
			<centroidX>30.66667</centroidX>
			<centroidY>10.33333</centroidY>
		</spatialEntity>
		<spatialEntity spatialType="region" scaleAndSubsystem="Cellular.GutEndotheliumIschemia">
			<clusteredness>1</clusteredness>
			<density>0.1079999951755299</density>
			<area>5</area>
			<perimeter>10</perimeter>
			<distanceFromOrigin>17.20465053408525</distanceFromOrigin>
			<angle>7.193470055295538</angle>
			<triangleMeasure>0.75</triangleMeasure>
			<rectangleMeasure>0.75</rectangleMeasure>
			<circleMeasure>0.3600451403269369</circleMeasure>
			<centroidX>30.5</centroidX>
			<centroidY>5.75</centroidY>
		</spatialEntity>
		<spatialEntity spatialType="region" scaleAndSubsystem="Cellular.GutEndotheliumIschemia">
			<clusteredness>1</clusteredness>
			<density>0.3325000239353554</density>
			<area>1</area>
			<perimeter>4</perimeter>
			<distanceFromOrigin>19.84943324127921</distanceFromOrigin>
			<angle>0</angle>
			<triangleMeasure>0</triangleMeasure>
			<rectangleMeasure>0</rectangleMeasure>
			<circleMeasure>0</circleMeasure>
			<centroidX>31</centroidX>
			<centroidY>3</centroidY>
		</spatialEntity>
		<spatialEntity spatialType="region" scaleAndSubsystem="Cellular.GutEndotheliumIschemia">
			<clusteredness>1</clusteredness>
			<density>0.1684999963816474</density>
			<area>5</area>
			<perimeter>12</perimeter>
			<distanceFromOrigin>18.38477631085023</distanceFromOrigin>
			<angle>8.74616226255521</angle>
			<triangleMeasure>0.25</triangleMeasure>
			<rectangleMeasure>0.1250000223517458</rectangleMeasure>
			<circleMeasure>0.0750094077217677</circleMeasure>
			<centroidX>28.4</centroidX>
			<centroidY>1.6</centroidY>
		</spatialEntity>
		<spatialEntity spatialType="region" scaleAndSubsystem="Cellular.GutEndotheliumIschemia">
			<clusteredness>0.5775401069518716</clusteredness>
			<density>0.1612570244773786</density>
			<area>324</area>
			<perimeter>348</perimeter>
			<distanceFromOrigin>0</distanceFromOrigin>
			<angle>360</angle>
			<triangleMeasure>0.2374266841185875</triangleMeasure>
			<rectangleMeasure>0.3016666666666667</rectangleMeasure>
			<circleMeasure>0.2067517664639859</circleMeasure>
			<centroidX>17.2907</centroidX>
			<centroidY>16.27907</centroidY>
		</spatialEntity>
		<numericStateVariable scaleAndSubsystem="Tissue.GutEndothelium">
			<name>GutCellDamageByproduct</name>
			<value>1211.276095490079</value>
		</numericStateVariable>
		<numericStateVariable scaleAndSubsystem="Organ.Gut">
			<name>GutLeak</name>
			<value>0</value>
		</numericStateVariable>
		<numericStateVariable scaleAndSubsystem="Tissue.GutEpithelium">
			<name>GutOccludinCellwall</name>
			<value>1162.81</value>
		</numericStateVariable>
		<numericStateVariable scaleAndSubsystem="Tissue.GutEpithelium">
			<name>GutOccludinCytoplasm</name>
			<value>384.4</value>
		</numericStateVariable>
		<numericStateVariable scaleAndSubsystem="Tissue.LungEndothelium">
			<name>LungCellDamageByproduct</name>
			<value>0</value>
		</numericStateVariable>
		<numericStateVariable scaleAndSubsystem="Organ.Lung">
			<name>LungEdema</name>
			<value>0</value>
		</numericStateVariable>
		<numericStateVariable scaleAndSubsystem="Tissue.LungEpithelium">
			<name>LungOccludinCellwall</name>
			<value>1162.81</value>
		</numericStateVariable>
		<numericStateVariable scaleAndSubsystem="Tissue.LungEpithelium">
			<name>LungOccludinCytoplasm</name>
			<value>384.4</value>
		</numericStateVariable>
		<numericStateVariable scaleAndSubsystem="Cellular.GutEndotheliumIschemia">
			<name>avgClusterednessRegions</name>
			<value>0.05467797719184727</value>
		</numericStateVariable>
		<numericStateVariable scaleAndSubsystem="Cellular.LungEndotheliumIschemia">
			<name>avgClusterednessRegions</name>
			<value>1</value>
		</numericStateVariable>
		<numericStateVariable scaleAndSubsystem="Cellular.GutEndotheliumIschemia">
			<name>avgDensityRegions</name>
			<value>0.2280449162283809</value>
		</numericStateVariable>
		<numericStateVariable scaleAndSubsystem="Cellular.LungEndotheliumIschemia">
			<name>avgDensityRegions</name>
			<value>0</value>
		</numericStateVariable>
	</timepoint>
	<timepoint value="9">
		<spatialEntity spatialType="region" scaleAndSubsystem="Cellular.GutEndotheliumIschemia">
			<clusteredness>1</clusteredness>
			<density>0.3600000119676777</density>
			<area>1</area>
			<perimeter>4</perimeter>
			<distanceFromOrigin>19.20937271229855</distanceFromOrigin>
			<angle>0</angle>
			<triangleMeasure>0</triangleMeasure>
			<rectangleMeasure>0</rectangleMeasure>
			<circleMeasure>0</circleMeasure>
			<centroidX>28</centroidX>
			<centroidY>31</centroidY>
		</spatialEntity>
		<spatialEntity spatialType="region" scaleAndSubsystem="Cellular.GutEndotheliumIschemia">
			<clusteredness>1</clusteredness>
			<density>0.1533928515530434</density>
			<area>14</area>
			<perimeter>20</perimeter>
			<distanceFromOrigin>10.77032961426901</distanceFromOrigin>
			<angle>23.19859051364819</angle>
			<triangleMeasure>0.625</triangleMeasure>
			<rectangleMeasure>0.5208333816241379</rectangleMeasure>
			<circleMeasure>0.346197197881648</circleMeasure>
			<centroidX>22.44444</centroidX>
			<centroidY>26.33333</centroidY>
		</spatialEntity>
		<spatialEntity spatialType="region" scaleAndSubsystem="Cellular.GutEndotheliumIschemia">
			<clusteredness>1</clusteredness>
			<density>0.5224999521292892</density>
			<area>1</area>
			<perimeter>4</perimeter>
			<distanceFromOrigin>8.944271909999159</distanceFromOrigin>
			<angle>0</angle>
			<triangleMeasure>0</triangleMeasure>
			<rectangleMeasure>0</rectangleMeasure>
			<circleMeasure>0</circleMeasure>
			<centroidX>20</centroidX>
			<centroidY>24</centroidY>
		</spatialEntity>
		<spatialEntity spatialType="region" scaleAndSubsystem="Cellular.GutEndotheliumIschemia">
			<clusteredness>1</clusteredness>
			<density>0.1692500022813385</density>
			<area>10</area>
			<perimeter>14</perimeter>
			<distanceFromOrigin>11.40175425099138</distanceFromOrigin>
			<angle>15.06848815949221</angle>
			<triangleMeasure>0.72</triangleMeasure>
			<rectangleMeasure>0.75</rectangleMeasure>
			<circleMeasure>0.4154366978080265</circleMeasure>
			<centroidX>5.5</centroidX>
			<centroidY>23</centroidY>
		</spatialEntity>
		<spatialEntity spatialType="region" scaleAndSubsystem="Cellular.GutEndotheliumIschemia">
			<clusteredness>1</clusteredness>
			<density>0.002499999953251259</density>
			<area>1</area>
			<perimeter>4</perimeter>
			<distanceFromOrigin>15.8113883008419</distanceFromOrigin>
			<angle>0</angle>
			<triangleMeasure>0</triangleMeasure>
			<rectangleMeasure>0</rectangleMeasure>
			<circleMeasure>0</circleMeasure>
			<centroidX>31</centroidX>
			<centroidY>21</centroidY>
		</spatialEntity>
		<spatialEntity spatialType="region" scaleAndSubsystem="Cellular.GutEndotheliumIschemia">
			<clusteredness>1</clusteredness>
			<density>0.1975000119676777</density>
			<area>1</area>
			<perimeter>4</perimeter>
			<distanceFromOrigin>5.830951894845301</distanceFromOrigin>
			<angle>0</angle>
			<triangleMeasure>0</triangleMeasure>
			<rectangleMeasure>0</rectangleMeasure>
			<circleMeasure>0</circleMeasure>
			<centroidX>13</centroidX>
			<centroidY>21</centroidY>
		</spatialEntity>
		<spatialEntity spatialType="region" scaleAndSubsystem="Cellular.GutEndotheliumIschemia">
			<clusteredness>1</clusteredness>
			<density>0.002499999953251259</density>
			<area>3</area>
			<perimeter>8</perimeter>
			<distanceFromOrigin>15</distanceFromOrigin>
			<angle>7.594643368591445</angle>
			<triangleMeasure>0</triangleMeasure>
			<rectangleMeasure>0</rectangleMeasure>
			<circleMeasure>0</circleMeasure>
			<centroidX>31</centroidX>
			<centroidY>17</centroidY>
		</spatialEntity>
		<spatialEntity spatialType="region" scaleAndSubsystem="Cellular.GutEndotheliumIschemia">
			<clusteredness>1</clusteredness>
			<density>0.3224999820484835</density>
			<area>1</area>
			<perimeter>4</perimeter>
			<distanceFromOrigin>6.082762530298219</distanceFromOrigin>
			<angle>0</angle>
			<triangleMeasure>0</triangleMeasure>
			<rectangleMeasure>0</rectangleMeasure>
			<circleMeasure>0</circleMeasure>
			<centroidX>22</centroidX>
			<centroidY>15</centroidY>
		</spatialEntity>
		<spatialEntity spatialType="region" scaleAndSubsystem="Cellular.GutEndotheliumIschemia">
			<clusteredness>1</clusteredness>
			<density>0.002499999953251259</density>
			<area>1</area>
			<perimeter>4</perimeter>
			<distanceFromOrigin>15.13274595042156</distanceFromOrigin>
			<angle>0</angle>
			<triangleMeasure>0</triangleMeasure>
			<rectangleMeasure>0</rectangleMeasure>
			<circleMeasure>0</circleMeasure>
			<centroidX>31</centroidX>
			<centroidY>14</centroidY>
		</spatialEntity>
		<spatialEntity spatialType="region" scaleAndSubsystem="Cellular.GutEndotheliumIschemia">
			<clusteredness>0.9545454545454546</clusteredness>
			<density>0.1778571428092811</density>
			<area>42</area>
			<perimeter>82</perimeter>
			<distanceFromOrigin>8.062257748298549</distanceFromOrigin>
			<angle>65.92450174492117</angle>
			<triangleMeasure>0.1313559322033898</triangleMeasure>
			<rectangleMeasure>0.1400472873014108</rectangleMeasure>
			<circleMeasure>0.05027657478395024</circleMeasure>
			<centroidX>27.6</centroidX>
			<centroidY>22</centroidY>
		</spatialEntity>
		<spatialEntity spatialType="region" scaleAndSubsystem="Cellular.GutEndotheliumIschemia">
			<clusteredness>1</clusteredness>
			<density>0.09916667327901636</density>
			<area>9</area>
			<perimeter>12</perimeter>
			<distanceFromOrigin>7.615773105863909</distanceFromOrigin>
			<angle>17.10272896905237</angle>
			<triangleMeasure>0.5</triangleMeasure>
			<rectangleMeasure>1</rectangleMeasure>
			<circleMeasure>0.6000752617741416</circleMeasure>
			<centroidX>24</centroidX>
			<centroidY>12</centroidY>
		</spatialEntity>
		<spatialEntity spatialType="region" scaleAndSubsystem="Cellular.GutEndotheliumIschemia">
			<clusteredness>1</clusteredness>
			<density>0.2195000095460929</density>
			<area>5</area>
			<perimeter>10</perimeter>
			<distanceFromOrigin>14.86606874731851</distanceFromOrigin>
			<angle>8.13010235415598</angle>
			<triangleMeasure>0.75</triangleMeasure>
			<rectangleMeasure>0.75</rectangleMeasure>
			<circleMeasure>0.3600451403269369</circleMeasure>
			<centroidX>30.5</centroidX>
			<centroidY>10.25</centroidY>
		</spatialEntity>
		<spatialEntity spatialType="region" scaleAndSubsystem="Cellular.GutEndotheliumIschemia">
			<clusteredness>1</clusteredness>
			<density>0.5325000239353553</density>
			<area>1</area>
			<perimeter>4</perimeter>
			<distanceFromOrigin>18.02775637731995</distanceFromOrigin>
			<angle>0</angle>
			<triangleMeasure>0</triangleMeasure>
			<rectangleMeasure>0</rectangleMeasure>
			<circleMeasure>0</circleMeasure>
			<centroidX>31</centroidX>
			<centroidY>6</centroidY>
		</spatialEntity>
		<spatialEntity spatialType="region" scaleAndSubsystem="Cellular.GutEndotheliumIschemia">
			<clusteredness>1</clusteredness>
			<density>0.3224999820484835</density>
			<area>1</area>
			<perimeter>4</perimeter>
			<distanceFromOrigin>19.84943324127921</distanceFromOrigin>
			<angle>0</angle>
			<triangleMeasure>0</triangleMeasure>
			<rectangleMeasure>0</rectangleMeasure>
			<circleMeasure>0</circleMeasure>
			<centroidX>31</centroidX>
			<centroidY>3</centroidY>
		</spatialEntity>
		<spatialEntity spatialType="region" scaleAndSubsystem="Cellular.GutEndotheliumIschemia">
			<clusteredness>1</clusteredness>
			<density>0.3575000089757583</density>
			<area>2</area>
			<perimeter>6</perimeter>
			<distanceFromOrigin>18.38477631085023</distanceFromOrigin>
			<angle>2.121096396661454</angle>
			<triangleMeasure>0</triangleMeasure>
			<rectangleMeasure>0</rectangleMeasure>
			<circleMeasure>0</circleMeasure>
			<centroidX>29</centroidX>
			<centroidY>2.5</centroidY>
		</spatialEntity>
		<spatialEntity spatialType="region" scaleAndSubsystem="Cellular.GutEndotheliumIschemia">
			<clusteredness>0.6282352941176471</clusteredness>
			<density>0.169093942384778</density>
			<area>267</area>
			<perimeter>350</perimeter>
			<distanceFromOrigin>1</distanceFromOrigin>
			<angle>360</angle>
			<triangleMeasure>0.1691599557522505</triangleMeasure>
			<rectangleMeasure>0.2592592592592592</rectangleMeasure>
			<circleMeasure>0.1861385637771509</circleMeasure>
			<centroidX>13.18343</centroidX>
			<centroidY>16.50888</centroidY>
		</spatialEntity>
		<numericStateVariable scaleAndSubsystem="Tissue.GutEndothelium">
			<name>GutCellDamageByproduct</name>
			<value>1339.989932587846</value>
		</numericStateVariable>
		<numericStateVariable scaleAndSubsystem="Organ.Gut">
			<name>GutLeak</name>
			<value>0</value>
		</numericStateVariable>
		<numericStateVariable scaleAndSubsystem="Tissue.GutEpithelium">
			<name>GutOccludinCellwall</name>
			<value>1162.81</value>
		</numericStateVariable>
		<numericStateVariable scaleAndSubsystem="Tissue.GutEpithelium">
			<name>GutOccludinCytoplasm</name>
			<value>384.4</value>
		</numericStateVariable>
		<numericStateVariable scaleAndSubsystem="Tissue.LungEndothelium">
			<name>LungCellDamageByproduct</name>
			<value>0</value>
		</numericStateVariable>
		<numericStateVariable scaleAndSubsystem="Organ.Lung">
			<name>LungEdema</name>
			<value>0</value>
		</numericStateVariable>
		<numericStateVariable scaleAndSubsystem="Tissue.LungEpithelium">
			<name>LungOccludinCellwall</name>
			<value>1162.81</value>
		</numericStateVariable>
		<numericStateVariable scaleAndSubsystem="Tissue.LungEpithelium">
			<name>LungOccludinCytoplasm</name>
			<value>384.4</value>
		</numericStateVariable>
		<numericStateVariable scaleAndSubsystem="Cellular.GutEndotheliumIschemia">
			<name>avgClusterednessRegions</name>
			<value>0.0685404981783187</value>
		</numericStateVariable>
		<numericStateVariable scaleAndSubsystem="Cellular.LungEndotheliumIschemia">
			<name>avgClusterednessRegions</name>
			<value>1</value>
		</numericStateVariable>
		<numericStateVariable scaleAndSubsystem="Cellular.GutEndotheliumIschemia">
			<name>avgDensityRegions</name>
			<value>0.2256725371741268</value>
		</numericStateVariable>
		<numericStateVariable scaleAndSubsystem="Cellular.LungEndotheliumIschemia">
			<name>avgDensityRegions</name>
			<value>0</value>
		</numericStateVariable>
	</timepoint>
	<timepoint value="10">
		<spatialEntity spatialType="region" scaleAndSubsystem="Cellular.GutEndotheliumIschemia">
			<clusteredness>1</clusteredness>
			<density>0.247499989528282</density>
			<area>2</area>
			<perimeter>8</perimeter>
			<distanceFromOrigin>15.65247584249853</distanceFromOrigin>
			<angle>4.763641690726178</angle>
			<triangleMeasure>0</triangleMeasure>
			<rectangleMeasure>0</rectangleMeasure>
			<circleMeasure>0</circleMeasure>
			<centroidX>22.5</centroidX>
			<centroidY>30.5</centroidY>
		</spatialEntity>
		<spatialEntity spatialType="region" scaleAndSubsystem="Cellular.GutEndotheliumIschemia">
			<clusteredness>1</clusteredness>
			<density>0.1875</density>
			<area>1</area>
			<perimeter>4</perimeter>
			<distanceFromOrigin>13.8924439894498</distanceFromOrigin>
			<angle>0</angle>
			<triangleMeasure>0</triangleMeasure>
			<rectangleMeasure>0</rectangleMeasure>
			<circleMeasure>0</circleMeasure>
			<centroidX>23</centroidX>
			<centroidY>28</centroidY>
		</spatialEntity>
		<spatialEntity spatialType="region" scaleAndSubsystem="Cellular.GutEndotheliumIschemia">
			<clusteredness>1</clusteredness>
			<density>0.1395192325654613</density>
			<area>26</area>
			<perimeter>32</perimeter>
			<distanceFromOrigin>15.55634918610405</distanceFromOrigin>
			<angle>25.34617594194669</angle>
			<triangleMeasure>0.453125</triangleMeasure>
			<rectangleMeasure>0.4833333333333333</rectangleMeasure>
			<circleMeasure>0.2852816204412822</circleMeasure>
			<centroidX>3.928571</centroidX>
			<centroidY>28.78572</centroidY>
		</spatialEntity>
		<spatialEntity spatialType="region" scaleAndSubsystem="Cellular.GutEndotheliumIschemia">
			<clusteredness>1</clusteredness>
			<density>0.55</density>
			<area>1</area>
			<perimeter>4</perimeter>
			<distanceFromOrigin>16.55294535724685</distanceFromOrigin>
			<angle>0</angle>
			<triangleMeasure>0</triangleMeasure>
			<rectangleMeasure>0</rectangleMeasure>
			<circleMeasure>0</circleMeasure>
			<centroidX>31</centroidX>
			<centroidY>23</centroidY>
		</spatialEntity>
		<spatialEntity spatialType="region" scaleAndSubsystem="Cellular.GutEndotheliumIschemia">
			<clusteredness>0.8723404255319149</clusteredness>
			<density>0.1301606639100854</density>
			<area>82</area>
			<perimeter>94</perimeter>
			<distanceFromOrigin>5.656854249492381</distanceFromOrigin>
			<angle>100.060689795323</angle>
			<triangleMeasure>0.3019750968571225</triangleMeasure>
			<rectangleMeasure>0.3272727272727273</rectangleMeasure>
			<circleMeasure>0.2117912513866284</circleMeasure>
			<centroidX>15.43182</centroidX>
			<centroidY>26.47727</centroidY>
		</spatialEntity>
		<spatialEntity spatialType="region" scaleAndSubsystem="Cellular.GutEndotheliumIschemia">
			<clusteredness>1</clusteredness>
			<density>0.3125</density>
			<area>1</area>
			<perimeter>4</perimeter>
			<distanceFromOrigin>6.082762530298219</distanceFromOrigin>
			<angle>0</angle>
			<triangleMeasure>0</triangleMeasure>
			<rectangleMeasure>0</rectangleMeasure>
			<circleMeasure>0</circleMeasure>
			<centroidX>22</centroidX>
			<centroidY>15</centroidY>
		</spatialEntity>
		<spatialEntity spatialType="region" scaleAndSubsystem="Cellular.GutEndotheliumIschemia">
			<clusteredness>1</clusteredness>
			<density>0.002499999953251259</density>
			<area>5</area>
			<perimeter>12</perimeter>
			<distanceFromOrigin>15.13274595042156</distanceFromOrigin>
			<angle>15.18928673718289</angle>
			<triangleMeasure>0</triangleMeasure>
			<rectangleMeasure>0</rectangleMeasure>
			<circleMeasure>0</circleMeasure>
			<centroidX>31</centroidX>
			<centroidY>16</centroidY>
		</spatialEntity>
		<spatialEntity spatialType="region" scaleAndSubsystem="Cellular.GutEndotheliumIschemia">
			<clusteredness>1</clusteredness>
			<density>0.1478906240168155</density>
			<area>64</area>
			<perimeter>110</perimeter>
			<distanceFromOrigin>7.615773105863909</distanceFromOrigin>
			<angle>87.01336300952485</angle>
			<triangleMeasure>0.1683035851862977</triangleMeasure>
			<rectangleMeasure>0.1847266973225212</rectangleMeasure>
			<circleMeasure>0.07751527361121924</circleMeasure>
			<centroidX>26.47059</centroidX>
			<centroidY>21.82353</centroidY>
		</spatialEntity>
		<spatialEntity spatialType="region" scaleAndSubsystem="Cellular.GutEndotheliumIschemia">
			<clusteredness>1</clusteredness>
			<density>0.2762499999766256</density>
			<area>4</area>
			<perimeter>10</perimeter>
			<distanceFromOrigin>15.23154621172782</distanceFromOrigin>
			<angle>8.267173335510636</angle>
			<triangleMeasure>0.5</triangleMeasure>
			<rectangleMeasure>0.25</rectangleMeasure>
			<circleMeasure>0.1200150467756456</circleMeasure>
			<centroidX>30.75</centroidX>
			<centroidY>10.75</centroidY>
		</spatialEntity>
		<spatialEntity spatialType="region" scaleAndSubsystem="Cellular.GutEndotheliumIschemia">
			<clusteredness>1</clusteredness>
			<density>0.002499999953251259</density>
			<area>1</area>
			<perimeter>4</perimeter>
			<distanceFromOrigin>17.4928556845359</distanceFromOrigin>
			<angle>0</angle>
			<triangleMeasure>0</triangleMeasure>
			<rectangleMeasure>0</rectangleMeasure>
			<circleMeasure>0</circleMeasure>
			<centroidX>1</centroidX>
			<centroidY>7</centroidY>
		</spatialEntity>
		<spatialEntity spatialType="region" scaleAndSubsystem="Cellular.GutEndotheliumIschemia">
			<clusteredness>1</clusteredness>
			<density>0.2687500059604645</density>
			<area>2</area>
			<perimeter>8</perimeter>
			<distanceFromOrigin>17.80449381476486</distanceFromOrigin>
			<angle>4.467159061389273</angle>
			<triangleMeasure>0</triangleMeasure>
			<rectangleMeasure>0</rectangleMeasure>
			<circleMeasure>0</circleMeasure>
			<centroidX>30.5</centroidX>
			<centroidY>5.5</centroidY>
		</spatialEntity>
		<spatialEntity spatialType="region" scaleAndSubsystem="Cellular.GutEndotheliumIschemia">
			<clusteredness>1</clusteredness>
			<density>0.2774999955121208</density>
			<area>2</area>
			<perimeter>6</perimeter>
			<distanceFromOrigin>17.80449381476486</distanceFromOrigin>
			<angle>1.903388849924269</angle>
			<triangleMeasure>0</triangleMeasure>
			<rectangleMeasure>0</rectangleMeasure>
			<circleMeasure>0</circleMeasure>
			<centroidX>1.5</centroidX>
			<centroidY>5</centroidY>
		</spatialEntity>
		<spatialEntity spatialType="region" scaleAndSubsystem="Cellular.GutEndotheliumIschemia">
			<clusteredness>1</clusteredness>
			<density>0.3125</density>
			<area>1</area>
			<perimeter>4</perimeter>
			<distanceFromOrigin>19.84943324127921</distanceFromOrigin>
			<angle>0</angle>
			<triangleMeasure>0</triangleMeasure>
			<rectangleMeasure>0</rectangleMeasure>
			<circleMeasure>0</circleMeasure>
			<centroidX>31</centroidX>
			<centroidY>3</centroidY>
		</spatialEntity>
		<spatialEntity spatialType="region" scaleAndSubsystem="Cellular.GutEndotheliumIschemia">
			<clusteredness>1</clusteredness>
			<density>0.3475000119676777</density>
			<area>2</area>
			<perimeter>6</perimeter>
			<distanceFromOrigin>18.38477631085023</distanceFromOrigin>
			<angle>2.121096396661454</angle>
			<triangleMeasure>0</triangleMeasure>
			<rectangleMeasure>0</rectangleMeasure>
			<circleMeasure>0</circleMeasure>
			<centroidX>29</centroidX>
			<centroidY>2.5</centroidY>
		</spatialEntity>
		<spatialEntity spatialType="region" scaleAndSubsystem="Cellular.GutEndotheliumIschemia">
			<clusteredness>0.6993670886075949</clusteredness>
			<density>0.1798476249847253</density>
			<area>221</area>
			<perimeter>236</perimeter>
			<distanceFromOrigin>0</distanceFromOrigin>
			<angle>360</angle>
			<triangleMeasure>0.2963265306122449</triangleMeasure>
			<rectangleMeasure>0.2922705314009662</rectangleMeasure>
			<circleMeasure>0.2068635084203365</circleMeasure>
			<centroidX>12.38776</centroidX>
			<centroidY>12.03061</centroidY>
		</spatialEntity>
		<numericStateVariable scaleAndSubsystem="Tissue.GutEndothelium">
			<name>GutCellDamageByproduct</name>
			<value>1464.236814293854</value>
		</numericStateVariable>
		<numericStateVariable scaleAndSubsystem="Organ.Gut">
			<name>GutLeak</name>
			<value>0</value>
		</numericStateVariable>
		<numericStateVariable scaleAndSubsystem="Tissue.GutEpithelium">
			<name>GutOccludinCellwall</name>
			<value>1162.81</value>
		</numericStateVariable>
		<numericStateVariable scaleAndSubsystem="Tissue.GutEpithelium">
			<name>GutOccludinCytoplasm</name>
			<value>384.4</value>
		</numericStateVariable>
		<numericStateVariable scaleAndSubsystem="Tissue.LungEndothelium">
			<name>LungCellDamageByproduct</name>
			<value>0</value>
		</numericStateVariable>
		<numericStateVariable scaleAndSubsystem="Organ.Lung">
			<name>LungEdema</name>
			<value>0</value>
		</numericStateVariable>
		<numericStateVariable scaleAndSubsystem="Tissue.LungEpithelium">
			<name>LungOccludinCellwall</name>
			<value>1162.81</value>
		</numericStateVariable>
		<numericStateVariable scaleAndSubsystem="Tissue.LungEpithelium">
			<name>LungOccludinCytoplasm</name>
			<value>384.4</value>
		</numericStateVariable>
		<numericStateVariable scaleAndSubsystem="Cellular.GutEndotheliumIschemia">
			<name>avgClusterednessRegions</name>
			<value>0.05189475628658331</value>
		</numericStateVariable>
		<numericStateVariable scaleAndSubsystem="Cellular.LungEndotheliumIschemia">
			<name>avgClusterednessRegions</name>
			<value>1</value>
		</numericStateVariable>
		<numericStateVariable scaleAndSubsystem="Cellular.GutEndotheliumIschemia">
			<name>avgDensityRegions</name>
			<value>0.2254945432219174</value>
		</numericStateVariable>
		<numericStateVariable scaleAndSubsystem="Cellular.LungEndotheliumIschemia">
			<name>avgDensityRegions</name>
			<value>0</value>
		</numericStateVariable>
	</timepoint>
	<timepoint value="11">
		<spatialEntity spatialType="region" scaleAndSubsystem="Cellular.GutEndotheliumIschemia">
			<clusteredness>1</clusteredness>
			<density>0.002499999953251259</density>
			<area>1</area>
			<perimeter>4</perimeter>
			<distanceFromOrigin>16.55294535724685</distanceFromOrigin>
			<angle>0</angle>
			<triangleMeasure>0</triangleMeasure>
			<rectangleMeasure>0</rectangleMeasure>
			<circleMeasure>0</circleMeasure>
			<centroidX>9</centroidX>
			<centroidY>31</centroidY>
		</spatialEntity>
		<spatialEntity spatialType="region" scaleAndSubsystem="Cellular.GutEndotheliumIschemia">
			<clusteredness>1</clusteredness>
			<density>0.1625</density>
			<area>2</area>
			<perimeter>8</perimeter>
			<distanceFromOrigin>15.65247584249853</distanceFromOrigin>
			<angle>4.763641690726178</angle>
			<triangleMeasure>0</triangleMeasure>
			<rectangleMeasure>0</rectangleMeasure>
			<circleMeasure>0</circleMeasure>
			<centroidX>22.5</centroidX>
			<centroidY>30.5</centroidY>
		</spatialEntity>
		<spatialEntity spatialType="region" scaleAndSubsystem="Cellular.GutEndotheliumIschemia">
			<clusteredness>0.8571428571428571</clusteredness>
			<density>0.2013888908497389</density>
			<area>18</area>
			<perimeter>30</perimeter>
			<distanceFromOrigin>16.40121946685673</distanceFromOrigin>
			<angle>22.78240573048169</angle>
			<triangleMeasure>0.3877551020408163</triangleMeasure>
			<rectangleMeasure>0.3166666867997924</rectangleMeasure>
			<circleMeasure>0.2192582571764584</circleMeasure>
			<centroidX>3.916667</centroidX>
			<centroidY>29</centroidY>
		</spatialEntity>
		<spatialEntity spatialType="region" scaleAndSubsystem="Cellular.GutEndotheliumIschemia">
			<clusteredness>1</clusteredness>
			<density>0.1412500089290095</density>
			<area>4</area>
			<perimeter>10</perimeter>
			<distanceFromOrigin>15.23154621172782</distanceFromOrigin>
			<angle>6.271077449501147</angle>
			<triangleMeasure>0.5</triangleMeasure>
			<rectangleMeasure>0.25</rectangleMeasure>
			<circleMeasure>0.1200150467756456</circleMeasure>
			<centroidX>30.75</centroidX>
			<centroidY>22.75</centroidY>
		</spatialEntity>
		<spatialEntity spatialType="region" scaleAndSubsystem="Cellular.GutEndotheliumIschemia">
			<clusteredness>1</clusteredness>
			<density>0.141538465859124</density>
			<area>26</area>
			<perimeter>36</perimeter>
			<distanceFromOrigin>13</distanceFromOrigin>
			<angle>28.72032679786949</angle>
			<triangleMeasure>0.4295452162058238</triangleMeasure>
			<rectangleMeasure>0.3558139808452621</rectangleMeasure>
			<circleMeasure>0.1486424653966829</circleMeasure>
			<centroidX>28.92857</centroidX>
			<centroidY>27.5</centroidY>
		</spatialEntity>
		<spatialEntity spatialType="region" scaleAndSubsystem="Cellular.GutEndotheliumIschemia">
			<clusteredness>1</clusteredness>
			<density>0.3385153377757353</density>
			<area>1</area>
			<perimeter>4</perimeter>
			<distanceFromOrigin>5.656854249492381</distanceFromOrigin>
			<angle>0</angle>
			<triangleMeasure>0</triangleMeasure>
			<rectangleMeasure>0</rectangleMeasure>
			<circleMeasure>0</circleMeasure>
			<centroidX>20</centroidX>
			<centroidY>20</centroidY>
		</spatialEntity>
		<spatialEntity spatialType="region" scaleAndSubsystem="Cellular.GutEndotheliumIschemia">
			<clusteredness>1</clusteredness>
			<density>0.002499999953251259</density>
			<area>1</area>
			<perimeter>4</perimeter>
			<distanceFromOrigin>15.13274595042156</distanceFromOrigin>
			<angle>0</angle>
			<triangleMeasure>0</triangleMeasure>
			<rectangleMeasure>0</rectangleMeasure>
			<circleMeasure>0</circleMeasure>
			<centroidX>31</centroidX>
			<centroidY>18</centroidY>
		</spatialEntity>
		<spatialEntity spatialType="region" scaleAndSubsystem="Cellular.GutEndotheliumIschemia">
			<clusteredness>1</clusteredness>
			<density>0.3025000179515165</density>
			<area>1</area>
			<perimeter>4</perimeter>
			<distanceFromOrigin>6.082762530298219</distanceFromOrigin>
			<angle>0</angle>
			<triangleMeasure>0</triangleMeasure>
			<rectangleMeasure>0</rectangleMeasure>
			<circleMeasure>0</circleMeasure>
			<centroidX>22</centroidX>
			<centroidY>15</centroidY>
		</spatialEntity>
		<spatialEntity spatialType="region" scaleAndSubsystem="Cellular.GutEndotheliumIschemia">
			<clusteredness>1</clusteredness>
			<density>0.1465909871896391</density>
			<area>33</area>
			<perimeter>52</perimeter>
			<distanceFromOrigin>7.615773105863909</distanceFromOrigin>
			<angle>76.13897243697885</angle>
			<triangleMeasure>0.2157894130294843</triangleMeasure>
			<rectangleMeasure>0.2864966836689737</rectangleMeasure>
			<circleMeasure>0.1477108177593295</circleMeasure>
			<centroidX>24.54167</centroidX>
			<centroidY>16.25</centroidY>
		</spatialEntity>
		<spatialEntity spatialType="region" scaleAndSubsystem="Cellular.GutEndotheliumIschemia">
			<clusteredness>1</clusteredness>
			<density>0.1866666786031785</density>
			<area>6</area>
			<perimeter>14</perimeter>
			<distanceFromOrigin>14.56021977856104</distanceFromOrigin>
			<angle>11.88865803962797</angle>
			<triangleMeasure>0.375</triangleMeasure>
			<rectangleMeasure>0.5</rectangleMeasure>
			<circleMeasure>0.1800225435511654</circleMeasure>
			<centroidX>30.6</centroidX>
			<centroidY>11.2</centroidY>
		</spatialEntity>
		<spatialEntity spatialType="region" scaleAndSubsystem="Cellular.GutEndotheliumIschemia">
			<clusteredness>1</clusteredness>
			<density>0.2899999880323223</density>
			<area>1</area>
			<perimeter>4</perimeter>
			<distanceFromOrigin>15.26433752247375</distanceFromOrigin>
			<angle>0</angle>
			<triangleMeasure>0</triangleMeasure>
			<rectangleMeasure>0</rectangleMeasure>
			<circleMeasure>0</circleMeasure>
			<centroidX>3</centroidX>
			<centroidY>8</centroidY>
		</spatialEntity>
		<spatialEntity spatialType="region" scaleAndSubsystem="Cellular.GutEndotheliumIschemia">
			<clusteredness>1</clusteredness>
			<density>0.2399999939927868</density>
			<area>2</area>
			<perimeter>6</perimeter>
			<distanceFromOrigin>14.86606874731851</distanceFromOrigin>
			<angle>2.468117913828541</angle>
			<triangleMeasure>0</triangleMeasure>
			<rectangleMeasure>0</rectangleMeasure>
			<circleMeasure>0</circleMeasure>
			<centroidX>27.5</centroidX>
			<centroidY>6</centroidY>
		</spatialEntity>
		<spatialEntity spatialType="region" scaleAndSubsystem="Cellular.GutEndotheliumIschemia">
			<clusteredness>1</clusteredness>
			<density>0.09166666662770938</density>
			<area>6</area>
			<perimeter>10</perimeter>
			<distanceFromOrigin>16.64331697709324</distanceFromOrigin>
			<angle>7.193470055295538</angle>
			<triangleMeasure>0.5</triangleMeasure>
			<rectangleMeasure>1</rectangleMeasure>
			<circleMeasure>0.4800601871025826</circleMeasure>
			<centroidX>30.5</centroidX>
			<centroidY>6</centroidY>
		</spatialEntity>
		<spatialEntity spatialType="region" scaleAndSubsystem="Cellular.GutEndotheliumIschemia">
			<clusteredness>1</clusteredness>
			<density>0.136163463195165</density>
			<area>4</area>
			<perimeter>10</perimeter>
			<distanceFromOrigin>17.4928556845359</distanceFromOrigin>
			<angle>7.193470055295538</angle>
			<triangleMeasure>0.5</triangleMeasure>
			<rectangleMeasure>0.25</rectangleMeasure>
			<circleMeasure>0.1200150467756456</circleMeasure>
			<centroidX>1.25</centroidX>
			<centroidY>5.75</centroidY>
		</spatialEntity>
		<spatialEntity spatialType="region" scaleAndSubsystem="Cellular.GutEndotheliumIschemia">
			<clusteredness>1</clusteredness>
			<density>0.3025000179515165</density>
			<area>1</area>
			<perimeter>4</perimeter>
			<distanceFromOrigin>19.84943324127921</distanceFromOrigin>
			<angle>0</angle>
			<triangleMeasure>0</triangleMeasure>
			<rectangleMeasure>0</rectangleMeasure>
			<circleMeasure>0</circleMeasure>
			<centroidX>31</centroidX>
			<centroidY>3</centroidY>
		</spatialEntity>
		<spatialEntity spatialType="region" scaleAndSubsystem="Cellular.GutEndotheliumIschemia">
			<clusteredness>1</clusteredness>
			<density>0.3374999850404029</density>
			<area>2</area>
			<perimeter>6</perimeter>
			<distanceFromOrigin>18.38477631085023</distanceFromOrigin>
			<angle>2.121096396661454</angle>
			<triangleMeasure>0</triangleMeasure>
			<rectangleMeasure>0</rectangleMeasure>
			<circleMeasure>0</circleMeasure>
			<centroidX>29</centroidX>
			<centroidY>2.5</centroidY>
		</spatialEntity>
		<spatialEntity spatialType="region" scaleAndSubsystem="Cellular.GutEndotheliumIschemia">
			<clusteredness>0.7598944591029023</clusteredness>
			<density>0.1729514588324034</density>
			<area>288</area>
			<perimeter>340</perimeter>
			<distanceFromOrigin>0</distanceFromOrigin>
			<angle>360</angle>
			<triangleMeasure>0.2195824904348626</triangleMeasure>
			<rectangleMeasure>0.2793333333333333</rectangleMeasure>
			<circleMeasure>0.2477257633752075</circleMeasure>
			<centroidX>13.52907</centroidX>
			<centroidY>15.87791</centroidY>
		</spatialEntity>
		<numericStateVariable scaleAndSubsystem="Tissue.GutEndothelium">
			<name>GutCellDamageByproduct</name>
			<value>1584.58693330534</value>
		</numericStateVariable>
		<numericStateVariable scaleAndSubsystem="Organ.Gut">
			<name>GutLeak</name>
			<value>0</value>
		</numericStateVariable>
		<numericStateVariable scaleAndSubsystem="Tissue.GutEpithelium">
			<name>GutOccludinCellwall</name>
			<value>1162.81</value>
		</numericStateVariable>
		<numericStateVariable scaleAndSubsystem="Tissue.GutEpithelium">
			<name>GutOccludinCytoplasm</name>
			<value>384.4</value>
		</numericStateVariable>
		<numericStateVariable scaleAndSubsystem="Tissue.LungEndothelium">
			<name>LungCellDamageByproduct</name>
			<value>0</value>
		</numericStateVariable>
		<numericStateVariable scaleAndSubsystem="Organ.Lung">
			<name>LungEdema</name>
			<value>0</value>
		</numericStateVariable>
		<numericStateVariable scaleAndSubsystem="Tissue.LungEpithelium">
			<name>LungOccludinCellwall</name>
			<value>1162.81</value>
		</numericStateVariable>
		<numericStateVariable scaleAndSubsystem="Tissue.LungEpithelium">
			<name>LungOccludinCytoplasm</name>
			<value>384.4</value>
		</numericStateVariable>
		<numericStateVariable scaleAndSubsystem="Cellular.GutEndotheliumIschemia">
			<name>avgClusterednessRegions</name>
			<value>0.05388540390078064</value>
		</numericStateVariable>
		<numericStateVariable scaleAndSubsystem="Cellular.LungEndotheliumIschemia">
			<name>avgClusterednessRegions</name>
			<value>1</value>
		</numericStateVariable>
		<numericStateVariable scaleAndSubsystem="Cellular.GutEndotheliumIschemia">
			<name>avgDensityRegions</name>
			<value>0.1880430565139265</value>
		</numericStateVariable>
		<numericStateVariable scaleAndSubsystem="Cellular.LungEndotheliumIschemia">
			<name>avgDensityRegions</name>
			<value>0</value>
		</numericStateVariable>
	</timepoint>
	<timepoint value="12">
		<spatialEntity spatialType="region" scaleAndSubsystem="Cellular.GutEndotheliumIschemia">
			<clusteredness>1</clusteredness>
			<density>0.3300000059838388</density>
			<area>1</area>
			<perimeter>4</perimeter>
			<distanceFromOrigin>19.20937271229855</distanceFromOrigin>
			<angle>0</angle>
			<triangleMeasure>0</triangleMeasure>
			<rectangleMeasure>0</rectangleMeasure>
			<circleMeasure>0</circleMeasure>
			<centroidX>28</centroidX>
			<centroidY>31</centroidY>
		</spatialEntity>
		<spatialEntity spatialType="region" scaleAndSubsystem="Cellular.GutEndotheliumIschemia">
			<clusteredness>1</clusteredness>
			<density>0.5299999760646447</density>
			<area>1</area>
			<perimeter>4</perimeter>
			<distanceFromOrigin>17.20465053408525</distanceFromOrigin>
			<angle>0</angle>
			<triangleMeasure>0</triangleMeasure>
			<rectangleMeasure>0</rectangleMeasure>
			<circleMeasure>0</circleMeasure>
			<centroidX>6</centroidX>
			<centroidY>30</centroidY>
		</spatialEntity>
		<spatialEntity spatialType="region" scaleAndSubsystem="Cellular.GutEndotheliumIschemia">
			<clusteredness>1</clusteredness>
			<density>0.1675000059838389</density>
			<area>1</area>
			<perimeter>4</perimeter>
			<distanceFromOrigin>13.8924439894498</distanceFromOrigin>
			<angle>0</angle>
			<triangleMeasure>0</triangleMeasure>
			<rectangleMeasure>0</rectangleMeasure>
			<circleMeasure>0</circleMeasure>
			<centroidX>23</centroidX>
			<centroidY>28</centroidY>
		</spatialEntity>
		<spatialEntity spatialType="region" scaleAndSubsystem="Cellular.GutEndotheliumIschemia">
			<clusteredness>1</clusteredness>
			<density>0.2270454566533978</density>
			<area>11</area>
			<perimeter>24</perimeter>
			<distanceFromOrigin>16.97056274847714</distanceFromOrigin>
			<angle>10.92839019260582</angle>
			<triangleMeasure>0.25</triangleMeasure>
			<rectangleMeasure>0.3240740969674921</rectangleMeasure>
			<circleMeasure>0.2223809367730964</circleMeasure>
			<centroidX>2.416667</centroidX>
			<centroidY>29</centroidY>
		</spatialEntity>
		<spatialEntity spatialType="region" scaleAndSubsystem="Cellular.GutEndotheliumIschemia">
			<clusteredness>1</clusteredness>
			<density>0.5299999760646447</density>
			<area>1</area>
			<perimeter>4</perimeter>
			<distanceFromOrigin>12.2065556157337</distanceFromOrigin>
			<angle>0</angle>
			<triangleMeasure>0</triangleMeasure>
			<rectangleMeasure>0</rectangleMeasure>
			<circleMeasure>0</circleMeasure>
			<centroidX>23</centroidX>
			<centroidY>26</centroidY>
		</spatialEntity>
		<spatialEntity spatialType="region" scaleAndSubsystem="Cellular.GutEndotheliumIschemia">
			<clusteredness>1</clusteredness>
			<density>0.3675000059838389</density>
			<area>1</area>
			<perimeter>4</perimeter>
			<distanceFromOrigin>12.72792206135786</distanceFromOrigin>
			<angle>0</angle>
			<triangleMeasure>0</triangleMeasure>
			<rectangleMeasure>0</rectangleMeasure>
			<circleMeasure>0</circleMeasure>
			<centroidX>25</centroidX>
			<centroidY>25</centroidY>
		</spatialEntity>
		<spatialEntity spatialType="region" scaleAndSubsystem="Cellular.GutEndotheliumIschemia">
			<clusteredness>1</clusteredness>
			<density>0.1718750025419628</density>
			<area>16</area>
			<perimeter>32</perimeter>
			<distanceFromOrigin>15</distanceFromOrigin>
			<angle>19.98310652189998</angle>
			<triangleMeasure>0.375</triangleMeasure>
			<rectangleMeasure>0.25</rectangleMeasure>
			<circleMeasure>0.1125141049582179</circleMeasure>
			<centroidX>30</centroidX>
			<centroidY>26.33333</centroidY>
		</spatialEntity>
		<spatialEntity spatialType="region" scaleAndSubsystem="Cellular.GutEndotheliumIschemia">
			<clusteredness>1</clusteredness>
			<density>0.5299999760646447</density>
			<area>1</area>
			<perimeter>4</perimeter>
			<distanceFromOrigin>13.8924439894498</distanceFromOrigin>
			<angle>0</angle>
			<triangleMeasure>0</triangleMeasure>
			<rectangleMeasure>0</rectangleMeasure>
			<circleMeasure>0</circleMeasure>
			<centroidX>28</centroidX>
			<centroidY>23</centroidY>
		</spatialEntity>
		<spatialEntity spatialType="region" scaleAndSubsystem="Cellular.GutEndotheliumIschemia">
			<clusteredness>1</clusteredness>
			<density>0.3425000059838388</density>
			<area>1</area>
			<perimeter>4</perimeter>
			<distanceFromOrigin>12.2065556157337</distanceFromOrigin>
			<angle>0</angle>
			<triangleMeasure>0</triangleMeasure>
			<rectangleMeasure>0</rectangleMeasure>
			<circleMeasure>0</circleMeasure>
			<centroidX>26</centroidX>
			<centroidY>23</centroidY>
		</spatialEntity>
		<spatialEntity spatialType="region" scaleAndSubsystem="Cellular.GutEndotheliumIschemia">
			<clusteredness>1</clusteredness>
			<density>0.002499999953251259</density>
			<area>1</area>
			<perimeter>4</perimeter>
			<distanceFromOrigin>15.8113883008419</distanceFromOrigin>
			<angle>0</angle>
			<triangleMeasure>0</triangleMeasure>
			<rectangleMeasure>0</rectangleMeasure>
			<circleMeasure>0</circleMeasure>
			<centroidX>31</centroidX>
			<centroidY>21</centroidY>
		</spatialEntity>
		<spatialEntity spatialType="region" scaleAndSubsystem="Cellular.GutEndotheliumIschemia">
			<clusteredness>1</clusteredness>
			<density>0.5299999760646447</density>
			<area>1</area>
			<perimeter>4</perimeter>
			<distanceFromOrigin>13</distanceFromOrigin>
			<angle>0</angle>
			<triangleMeasure>0</triangleMeasure>
			<rectangleMeasure>0</rectangleMeasure>
			<circleMeasure>0</circleMeasure>
			<centroidX>28</centroidX>
			<centroidY>21</centroidY>
		</spatialEntity>
		<spatialEntity spatialType="region" scaleAndSubsystem="Cellular.GutEndotheliumIschemia">
			<clusteredness>1</clusteredness>
			<density>0.5299999760646447</density>
			<area>1</area>
			<perimeter>4</perimeter>
			<distanceFromOrigin>8.54400374531753</distanceFromOrigin>
			<angle>0</angle>
			<triangleMeasure>0</triangleMeasure>
			<rectangleMeasure>0</rectangleMeasure>
			<circleMeasure>0</circleMeasure>
			<centroidX>8</centroidX>
			<centroidY>19</centroidY>
		</spatialEntity>
		<spatialEntity spatialType="region" scaleAndSubsystem="Cellular.GutEndotheliumIschemia">
			<clusteredness>1</clusteredness>
			<density>0.002499999953251259</density>
			<area>3</area>
			<perimeter>8</perimeter>
			<distanceFromOrigin>15</distanceFromOrigin>
			<angle>7.594643368591445</angle>
			<triangleMeasure>0</triangleMeasure>
			<rectangleMeasure>0</rectangleMeasure>
			<circleMeasure>0</circleMeasure>
			<centroidX>31</centroidX>
			<centroidY>17</centroidY>
		</spatialEntity>
		<spatialEntity spatialType="region" scaleAndSubsystem="Cellular.GutEndotheliumIschemia">
			<clusteredness>1</clusteredness>
			<density>0.2925000957414216</density>
			<area>1</area>
			<perimeter>4</perimeter>
			<distanceFromOrigin>6.082762530298219</distanceFromOrigin>
			<angle>0</angle>
			<triangleMeasure>0</triangleMeasure>
			<rectangleMeasure>0</rectangleMeasure>
			<circleMeasure>0</circleMeasure>
			<centroidX>22</centroidX>
			<centroidY>15</centroidY>
		</spatialEntity>
		<spatialEntity spatialType="region" scaleAndSubsystem="Cellular.GutEndotheliumIschemia">
			<clusteredness>1</clusteredness>
			<density>0.1211111137290406</density>
			<area>9</area>
			<perimeter>14</perimeter>
			<distanceFromOrigin>14.56021977856104</distanceFromOrigin>
			<angle>15.25511870305778</angle>
			<triangleMeasure>0.5833333333333334</triangleMeasure>
			<rectangleMeasure>0.875</rectangleMeasure>
			<circleMeasure>0.2470898178707571</circleMeasure>
			<centroidX>30.5</centroidX>
			<centroidY>10.75</centroidY>
		</spatialEntity>
		<spatialEntity spatialType="region" scaleAndSubsystem="Cellular.GutEndotheliumIschemia">
			<clusteredness>1</clusteredness>
			<density>0.1300695830700444</density>
			<area>1</area>
			<perimeter>4</perimeter>
			<distanceFromOrigin>15.26433752247375</distanceFromOrigin>
			<angle>0</angle>
			<triangleMeasure>0</triangleMeasure>
			<rectangleMeasure>0</rectangleMeasure>
			<circleMeasure>0</circleMeasure>
			<centroidX>3</centroidX>
			<centroidY>8</centroidY>
		</spatialEntity>
		<spatialEntity spatialType="region" scaleAndSubsystem="Cellular.GutEndotheliumIschemia">
			<clusteredness>1</clusteredness>
			<density>0.181701468642241</density>
			<area>3</area>
			<perimeter>8</perimeter>
			<distanceFromOrigin>16.64331697709324</distanceFromOrigin>
			<angle>2.726310993906266</angle>
			<triangleMeasure>1</triangleMeasure>
			<rectangleMeasure>0.5000000894069832</rectangleMeasure>
			<circleMeasure>0.1591549430918953</circleMeasure>
			<centroidX>30.66667</centroidX>
			<centroidY>6.666667</centroidY>
		</spatialEntity>
		<spatialEntity spatialType="region" scaleAndSubsystem="Cellular.GutEndotheliumIschemia">
			<clusteredness>1</clusteredness>
			<density>0.2632092270196653</density>
			<area>2</area>
			<perimeter>6</perimeter>
			<distanceFromOrigin>17.80449381476486</distanceFromOrigin>
			<angle>1.903388849924269</angle>
			<triangleMeasure>0</triangleMeasure>
			<rectangleMeasure>0</rectangleMeasure>
			<circleMeasure>0</circleMeasure>
			<centroidX>1.5</centroidX>
			<centroidY>5</centroidY>
		</spatialEntity>
		<spatialEntity spatialType="region" scaleAndSubsystem="Cellular.GutEndotheliumIschemia">
			<clusteredness>1</clusteredness>
			<density>0.2924999760646446</density>
			<area>1</area>
			<perimeter>4</perimeter>
			<distanceFromOrigin>19.84943324127921</distanceFromOrigin>
			<angle>0</angle>
			<triangleMeasure>0</triangleMeasure>
			<rectangleMeasure>0</rectangleMeasure>
			<circleMeasure>0</circleMeasure>
			<centroidX>31</centroidX>
			<centroidY>3</centroidY>
		</spatialEntity>
		<spatialEntity spatialType="region" scaleAndSubsystem="Cellular.GutEndotheliumIschemia">
			<clusteredness>1</clusteredness>
			<density>0.3275000029919194</density>
			<area>2</area>
			<perimeter>6</perimeter>
			<distanceFromOrigin>18.38477631085023</distanceFromOrigin>
			<angle>2.121096396661454</angle>
			<triangleMeasure>0</triangleMeasure>
			<rectangleMeasure>0</rectangleMeasure>
			<circleMeasure>0</circleMeasure>
			<centroidX>29</centroidX>
			<centroidY>2.5</centroidY>
		</spatialEntity>
		<spatialEntity spatialType="region" scaleAndSubsystem="Cellular.GutEndotheliumIschemia">
			<clusteredness>0.6394557823129252</clusteredness>
			<density>0.1756278791520516</density>
			<area>282</area>
			<perimeter>364</perimeter>
			<distanceFromOrigin>1</distanceFromOrigin>
			<angle>360</angle>
			<triangleMeasure>0.1916990632215</triangleMeasure>
			<rectangleMeasure>0.2549382716049383</rectangleMeasure>
			<circleMeasure>0.2263508608597908</circleMeasure>
			<centroidX>14.7</centroidX>
			<centroidY>17.20588</centroidY>
		</spatialEntity>
		<numericStateVariable scaleAndSubsystem="Tissue.GutEndothelium">
			<name>GutCellDamageByproduct</name>
			<value>1700.335471085247</value>
		</numericStateVariable>
		<numericStateVariable scaleAndSubsystem="Organ.Gut">
			<name>GutLeak</name>
			<value>0</value>
		</numericStateVariable>
		<numericStateVariable scaleAndSubsystem="Tissue.GutEpithelium">
			<name>GutOccludinCellwall</name>
			<value>1162.81</value>
		</numericStateVariable>
		<numericStateVariable scaleAndSubsystem="Tissue.GutEpithelium">
			<name>GutOccludinCytoplasm</name>
			<value>384.4</value>
		</numericStateVariable>
		<numericStateVariable scaleAndSubsystem="Tissue.LungEndothelium">
			<name>LungCellDamageByproduct</name>
			<value>0</value>
		</numericStateVariable>
		<numericStateVariable scaleAndSubsystem="Organ.Lung">
			<name>LungEdema</name>
			<value>0</value>
		</numericStateVariable>
		<numericStateVariable scaleAndSubsystem="Tissue.LungEpithelium">
			<name>LungOccludinCellwall</name>
			<value>1162.81</value>
		</numericStateVariable>
		<numericStateVariable scaleAndSubsystem="Tissue.LungEpithelium">
			<name>LungOccludinCytoplasm</name>
			<value>384.4</value>
		</numericStateVariable>
		<numericStateVariable scaleAndSubsystem="Cellular.GutEndotheliumIschemia">
			<name>avgClusterednessRegions</name>
			<value>0.05656352273139391</value>
		</numericStateVariable>
		<numericStateVariable scaleAndSubsystem="Cellular.LungEndotheliumIschemia">
			<name>avgClusterednessRegions</name>
			<value>1</value>
		</numericStateVariable>
		<numericStateVariable scaleAndSubsystem="Cellular.GutEndotheliumIschemia">
			<name>avgDensityRegions</name>
			<value>0.2878876052272128</value>
		</numericStateVariable>
		<numericStateVariable scaleAndSubsystem="Cellular.LungEndotheliumIschemia">
			<name>avgDensityRegions</name>
			<value>0</value>
		</numericStateVariable>
	</timepoint>
	<timepoint value="13">
		<spatialEntity spatialType="region" scaleAndSubsystem="Cellular.GutEndotheliumIschemia">
			<clusteredness>1</clusteredness>
			<density>0.002499999953251259</density>
			<area>1</area>
			<perimeter>4</perimeter>
			<distanceFromOrigin>16.55294535724685</distanceFromOrigin>
			<angle>0</angle>
			<triangleMeasure>0</triangleMeasure>
			<rectangleMeasure>0</rectangleMeasure>
			<circleMeasure>0</circleMeasure>
			<centroidX>9</centroidX>
			<centroidY>31</centroidY>
		</spatialEntity>
		<spatialEntity spatialType="region" scaleAndSubsystem="Cellular.GutEndotheliumIschemia">
			<clusteredness>1</clusteredness>
			<density>0.09250000037398992</density>
			<area>2</area>
			<perimeter>8</perimeter>
			<distanceFromOrigin>15.65247584249853</distanceFromOrigin>
			<angle>4.763641690726178</angle>
			<triangleMeasure>0</triangleMeasure>
			<rectangleMeasure>0</rectangleMeasure>
			<circleMeasure>0</circleMeasure>
			<centroidX>22.5</centroidX>
			<centroidY>30.5</centroidY>
		</spatialEntity>
		<spatialEntity spatialType="region" scaleAndSubsystem="Cellular.GutEndotheliumIschemia">
			<clusteredness>1</clusteredness>
			<density>0.5649999880323223</density>
			<area>1</area>
			<perimeter>4</perimeter>
			<distanceFromOrigin>16.55294535724685</distanceFromOrigin>
			<angle>0</angle>
			<triangleMeasure>0</triangleMeasure>
			<rectangleMeasure>0</rectangleMeasure>
			<circleMeasure>0</circleMeasure>
			<centroidX>31</centroidX>
			<centroidY>23</centroidY>
		</spatialEntity>
		<spatialEntity spatialType="region" scaleAndSubsystem="Cellular.GutEndotheliumIschemia">
			<clusteredness>1</clusteredness>
			<density>0.002499999953251259</density>
			<area>1</area>
			<perimeter>4</perimeter>
			<distanceFromOrigin>15.8113883008419</distanceFromOrigin>
			<angle>0</angle>
			<triangleMeasure>0</triangleMeasure>
			<rectangleMeasure>0</rectangleMeasure>
			<circleMeasure>0</circleMeasure>
			<centroidX>31</centroidX>
			<centroidY>21</centroidY>
		</spatialEntity>
		<spatialEntity spatialType="region" scaleAndSubsystem="Cellular.GutEndotheliumIschemia">
			<clusteredness>1</clusteredness>
			<density>0.5325000239353553</density>
			<area>1</area>
			<perimeter>4</perimeter>
			<distanceFromOrigin>8.54400374531753</distanceFromOrigin>
			<angle>0</angle>
			<triangleMeasure>0</triangleMeasure>
			<rectangleMeasure>0</rectangleMeasure>
			<circleMeasure>0</circleMeasure>
			<centroidX>8</centroidX>
			<centroidY>19</centroidY>
		</spatialEntity>
		<spatialEntity spatialType="region" scaleAndSubsystem="Cellular.GutEndotheliumIschemia">
			<clusteredness>0.8333333333333334</clusteredness>
			<density>0.1510338744905946</density>
			<area>130</area>
			<perimeter>208</perimeter>
			<distanceFromOrigin>5.830951894845301</distanceFromOrigin>
			<angle>138.751729070526</angle>
			<triangleMeasure>0.2040026400461408</triangleMeasure>
			<rectangleMeasure>0.1630952380952381</rectangleMeasure>
			<circleMeasure>0.09133137502775562</circleMeasure>
			<centroidX>16.99</centroidX>
			<centroidY>25.77</centroidY>
		</spatialEntity>
		<spatialEntity spatialType="region" scaleAndSubsystem="Cellular.GutEndotheliumIschemia">
			<clusteredness>1</clusteredness>
			<density>0.002499999953251259</density>
			<area>1</area>
			<perimeter>4</perimeter>
			<distanceFromOrigin>15</distanceFromOrigin>
			<angle>0</angle>
			<triangleMeasure>0</triangleMeasure>
			<rectangleMeasure>0</rectangleMeasure>
			<circleMeasure>0</circleMeasure>
			<centroidX>31</centroidX>
			<centroidY>16</centroidY>
		</spatialEntity>
		<spatialEntity spatialType="region" scaleAndSubsystem="Cellular.GutEndotheliumIschemia">
			<clusteredness>1</clusteredness>
			<density>0.1791666746139526</density>
			<area>3</area>
			<perimeter>8</perimeter>
			<distanceFromOrigin>9.055385138137417</distanceFromOrigin>
			<angle>1.145762838175103</angle>
			<triangleMeasure>0</triangleMeasure>
			<rectangleMeasure>0</rectangleMeasure>
			<circleMeasure>0</circleMeasure>
			<centroidX>26</centroidX>
			<centroidY>15</centroidY>
		</spatialEntity>
		<spatialEntity spatialType="region" scaleAndSubsystem="Cellular.GutEndotheliumIschemia">
			<clusteredness>1</clusteredness>
			<density>0.282500472723269</density>
			<area>1</area>
			<perimeter>4</perimeter>
			<distanceFromOrigin>6.082762530298219</distanceFromOrigin>
			<angle>0</angle>
			<triangleMeasure>0</triangleMeasure>
			<rectangleMeasure>0</rectangleMeasure>
			<circleMeasure>0</circleMeasure>
			<centroidX>22</centroidX>
			<centroidY>15</centroidY>
		</spatialEntity>
		<spatialEntity spatialType="region" scaleAndSubsystem="Cellular.GutEndotheliumIschemia">
			<clusteredness>1</clusteredness>
			<density>0.2574999940161611</density>
			<area>2</area>
			<perimeter>8</perimeter>
			<distanceFromOrigin>11.40175425099138</distanceFromOrigin>
			<angle>3.179830119864234</angle>
			<triangleMeasure>0</triangleMeasure>
			<rectangleMeasure>0</rectangleMeasure>
			<circleMeasure>0</circleMeasure>
			<centroidX>27.5</centroidX>
			<centroidY>12.5</centroidY>
		</spatialEntity>
		<spatialEntity spatialType="region" scaleAndSubsystem="Cellular.GutEndotheliumIschemia">
			<clusteredness>1</clusteredness>
			<density>0.2524999969924976</density>
			<area>3</area>
			<perimeter>8</perimeter>
			<distanceFromOrigin>8.54400374531753</distanceFromOrigin>
			<angle>8.13010235415598</angle>
			<triangleMeasure>1</triangleMeasure>
			<rectangleMeasure>0.5000000894069832</rectangleMeasure>
			<circleMeasure>0.1591549430918953</circleMeasure>
			<centroidX>24.33333</centroidX>
			<centroidY>12.66667</centroidY>
		</spatialEntity>
		<spatialEntity spatialType="region" scaleAndSubsystem="Cellular.GutEndotheliumIschemia">
			<clusteredness>1</clusteredness>
			<density>0.1570833342916825</density>
			<area>6</area>
			<perimeter>10</perimeter>
			<distanceFromOrigin>14.56021977856104</distanceFromOrigin>
			<angle>8.267173335510636</angle>
			<triangleMeasure>0.5</triangleMeasure>
			<rectangleMeasure>1</rectangleMeasure>
			<circleMeasure>0.4800601871025826</circleMeasure>
			<centroidX>30.5</centroidX>
			<centroidY>11</centroidY>
		</spatialEntity>
		<spatialEntity spatialType="region" scaleAndSubsystem="Cellular.GutEndotheliumIschemia">
			<clusteredness>1</clusteredness>
			<density>0.02024033864339193</density>
			<area>1</area>
			<perimeter>4</perimeter>
			<distanceFromOrigin>15.26433752247375</distanceFromOrigin>
			<angle>0</angle>
			<triangleMeasure>0</triangleMeasure>
			<rectangleMeasure>0</rectangleMeasure>
			<circleMeasure>0</circleMeasure>
			<centroidX>3</centroidX>
			<centroidY>8</centroidY>
		</spatialEntity>
		<spatialEntity spatialType="region" scaleAndSubsystem="Cellular.GutEndotheliumIschemia">
			<clusteredness>1</clusteredness>
			<density>0.09255919608415342</density>
			<area>6</area>
			<perimeter>10</perimeter>
			<distanceFromOrigin>16.64331697709324</distanceFromOrigin>
			<angle>7.193470055295538</angle>
			<triangleMeasure>0.5</triangleMeasure>
			<rectangleMeasure>1</rectangleMeasure>
			<circleMeasure>0.4800601871025826</circleMeasure>
			<centroidX>30.5</centroidX>
			<centroidY>6</centroidY>
		</spatialEntity>
		<spatialEntity spatialType="region" scaleAndSubsystem="Cellular.GutEndotheliumIschemia">
			<clusteredness>1</clusteredness>
			<density>0.1299401361568301</density>
			<area>4</area>
			<perimeter>10</perimeter>
			<distanceFromOrigin>17.4928556845359</distanceFromOrigin>
			<angle>7.193470055295538</angle>
			<triangleMeasure>0.5</triangleMeasure>
			<rectangleMeasure>0.25</rectangleMeasure>
			<circleMeasure>0.1200150467756456</circleMeasure>
			<centroidX>1.25</centroidX>
			<centroidY>5.75</centroidY>
		</spatialEntity>
		<spatialEntity spatialType="region" scaleAndSubsystem="Cellular.GutEndotheliumIschemia">
			<clusteredness>1</clusteredness>
			<density>0.2825026269052543</density>
			<area>1</area>
			<perimeter>4</perimeter>
			<distanceFromOrigin>19.84943324127921</distanceFromOrigin>
			<angle>0</angle>
			<triangleMeasure>0</triangleMeasure>
			<rectangleMeasure>0</rectangleMeasure>
			<circleMeasure>0</circleMeasure>
			<centroidX>31</centroidX>
			<centroidY>3</centroidY>
		</spatialEntity>
		<spatialEntity spatialType="region" scaleAndSubsystem="Cellular.GutEndotheliumIschemia">
			<clusteredness>1</clusteredness>
			<density>0.2925000059838389</density>
			<area>2</area>
			<perimeter>6</perimeter>
			<distanceFromOrigin>18.38477631085023</distanceFromOrigin>
			<angle>2.121096396661454</angle>
			<triangleMeasure>0</triangleMeasure>
			<rectangleMeasure>0</rectangleMeasure>
			<circleMeasure>0</circleMeasure>
			<centroidX>29</centroidX>
			<centroidY>2.5</centroidY>
		</spatialEntity>
		<spatialEntity spatialType="region" scaleAndSubsystem="Cellular.GutEndotheliumIschemia">
			<clusteredness>0.598705501618123</clusteredness>
			<density>0.1774789440968229</density>
			<area>185</area>
			<perimeter>218</perimeter>
			<distanceFromOrigin>0</distanceFromOrigin>
			<angle>360</angle>
			<triangleMeasure>0.2195290858725762</triangleMeasure>
			<rectangleMeasure>0.2650501672240803</rectangleMeasure>
			<circleMeasure>0.1855842343395997</circleMeasure>
			<centroidX>10.82524</centroidX>
			<centroidY>11.79612</centroidY>
		</spatialEntity>
		<numericStateVariable scaleAndSubsystem="Tissue.GutEndothelium">
			<name>GutCellDamageByproduct</name>
			<value>1814.062341832776</value>
		</numericStateVariable>
		<numericStateVariable scaleAndSubsystem="Organ.Gut">
			<name>GutLeak</name>
			<value>0</value>
		</numericStateVariable>
		<numericStateVariable scaleAndSubsystem="Tissue.GutEpithelium">
			<name>GutOccludinCellwall</name>
			<value>1162.804196377942</value>
		</numericStateVariable>
		<numericStateVariable scaleAndSubsystem="Tissue.GutEpithelium">
			<name>GutOccludinCytoplasm</name>
			<value>384.4</value>
		</numericStateVariable>
		<numericStateVariable scaleAndSubsystem="Tissue.LungEndothelium">
			<name>LungCellDamageByproduct</name>
			<value>0</value>
		</numericStateVariable>
		<numericStateVariable scaleAndSubsystem="Organ.Lung">
			<name>LungEdema</name>
			<value>0</value>
		</numericStateVariable>
		<numericStateVariable scaleAndSubsystem="Tissue.LungEpithelium">
			<name>LungOccludinCellwall</name>
			<value>1162.81</value>
		</numericStateVariable>
		<numericStateVariable scaleAndSubsystem="Tissue.LungEpithelium">
			<name>LungOccludinCytoplasm</name>
			<value>384.4</value>
		</numericStateVariable>
		<numericStateVariable scaleAndSubsystem="Cellular.GutEndotheliumIschemia">
			<name>avgClusterednessRegions</name>
			<value>0.05807352167157685</value>
		</numericStateVariable>
		<numericStateVariable scaleAndSubsystem="Cellular.LungEndotheliumIschemia">
			<name>avgClusterednessRegions</name>
			<value>1</value>
		</numericStateVariable>
		<numericStateVariable scaleAndSubsystem="Cellular.GutEndotheliumIschemia">
			<name>avgDensityRegions</name>
			<value>0.1929169781777706</value>
		</numericStateVariable>
		<numericStateVariable scaleAndSubsystem="Cellular.LungEndotheliumIschemia">
			<name>avgDensityRegions</name>
			<value>0</value>
		</numericStateVariable>
	</timepoint>
	<timepoint value="14">
		<spatialEntity spatialType="region" scaleAndSubsystem="Cellular.GutEndotheliumIschemia">
			<clusteredness>1</clusteredness>
			<density>0.1588996023708576</density>
			<area>19</area>
			<perimeter>38</perimeter>
			<distanceFromOrigin>16.40121946685673</distanceFromOrigin>
			<angle>21.46765143909899</angle>
			<triangleMeasure>0.3125</triangleMeasure>
			<rectangleMeasure>0.25</rectangleMeasure>
			<circleMeasure>0.1892584647920812</circleMeasure>
			<centroidX>3.5</centroidX>
			<centroidY>29.22222</centroidY>
		</spatialEntity>
		<spatialEntity spatialType="region" scaleAndSubsystem="Cellular.GutEndotheliumIschemia">
			<clusteredness>1</clusteredness>
			<density>0.002499999953251259</density>
			<area>1</area>
			<perimeter>4</perimeter>
			<distanceFromOrigin>15.13274595042156</distanceFromOrigin>
			<angle>0</angle>
			<triangleMeasure>0</triangleMeasure>
			<rectangleMeasure>0</rectangleMeasure>
			<circleMeasure>0</circleMeasure>
			<centroidX>31</centroidX>
			<centroidY>18</centroidY>
		</spatialEntity>
		<spatialEntity spatialType="region" scaleAndSubsystem="Cellular.GutEndotheliumIschemia">
			<clusteredness>1</clusteredness>
			<density>0.1290262110093061</density>
			<area>1</area>
			<perimeter>4</perimeter>
			<distanceFromOrigin>3.605551275463989</distanceFromOrigin>
			<angle>0</angle>
			<triangleMeasure>0</triangleMeasure>
			<rectangleMeasure>0</rectangleMeasure>
			<circleMeasure>0</circleMeasure>
			<centroidX>13</centroidX>
			<centroidY>18</centroidY>
		</spatialEntity>
		<spatialEntity spatialType="region" scaleAndSubsystem="Cellular.GutEndotheliumIschemia">
			<clusteredness>1</clusteredness>
			<density>0.002499999953251259</density>
			<area>1</area>
			<perimeter>4</perimeter>
			<distanceFromOrigin>15</distanceFromOrigin>
			<angle>0</angle>
			<triangleMeasure>0</triangleMeasure>
			<rectangleMeasure>0</rectangleMeasure>
			<circleMeasure>0</circleMeasure>
			<centroidX>31</centroidX>
			<centroidY>16</centroidY>
		</spatialEntity>
		<spatialEntity spatialType="region" scaleAndSubsystem="Cellular.GutEndotheliumIschemia">
			<clusteredness>1</clusteredness>
			<density>0.2725012685738358</density>
			<area>1</area>
			<perimeter>4</perimeter>
			<distanceFromOrigin>6.082762530298219</distanceFromOrigin>
			<angle>0</angle>
			<triangleMeasure>0</triangleMeasure>
			<rectangleMeasure>0</rectangleMeasure>
			<circleMeasure>0</circleMeasure>
			<centroidX>22</centroidX>
			<centroidY>15</centroidY>
		</spatialEntity>
		<spatialEntity spatialType="region" scaleAndSubsystem="Cellular.GutEndotheliumIschemia">
			<clusteredness>1</clusteredness>
			<density>0.2474999970080806</density>
			<area>2</area>
			<perimeter>8</perimeter>
			<distanceFromOrigin>11.40175425099138</distanceFromOrigin>
			<angle>3.179830119864234</angle>
			<triangleMeasure>0</triangleMeasure>
			<rectangleMeasure>0</rectangleMeasure>
			<circleMeasure>0</circleMeasure>
			<centroidX>27.5</centroidX>
			<centroidY>12.5</centroidY>
		</spatialEntity>
		<spatialEntity spatialType="region" scaleAndSubsystem="Cellular.GutEndotheliumIschemia">
			<clusteredness>0.9053254437869822</clusteredness>
			<density>0.1473383628187735</density>
			<area>153</area>
			<perimeter>220</perimeter>
			<distanceFromOrigin>2.23606797749979</distanceFromOrigin>
			<angle>165.3432488842396</angle>
			<triangleMeasure>0.2272727272727273</triangleMeasure>
			<rectangleMeasure>0.1875</rectangleMeasure>
			<circleMeasure>0.140924081896497</circleMeasure>
			<centroidX>21.57798</centroidX>
			<centroidY>23.31193</centroidY>
		</spatialEntity>
		<spatialEntity spatialType="region" scaleAndSubsystem="Cellular.GutEndotheliumIschemia">
			<clusteredness>1</clusteredness>
			<density>0.1950000672948127</density>
			<area>4</area>
			<perimeter>12</perimeter>
			<distanceFromOrigin>14.86606874731851</distanceFromOrigin>
			<angle>8.13010235415598</angle>
			<triangleMeasure>0.25</triangleMeasure>
			<rectangleMeasure>0.25</rectangleMeasure>
			<circleMeasure>0.1200150467756456</circleMeasure>
			<centroidX>30.6</centroidX>
			<centroidY>10.2</centroidY>
		</spatialEntity>
		<spatialEntity spatialType="region" scaleAndSubsystem="Cellular.GutEndotheliumIschemia">
			<clusteredness>1</clusteredness>
			<density>0.010510861639883</density>
			<area>1</area>
			<perimeter>4</perimeter>
			<distanceFromOrigin>15.26433752247375</distanceFromOrigin>
			<angle>0</angle>
			<triangleMeasure>0</triangleMeasure>
			<rectangleMeasure>0</rectangleMeasure>
			<circleMeasure>0</circleMeasure>
			<centroidX>3</centroidX>
			<centroidY>8</centroidY>
		</spatialEntity>
		<spatialEntity spatialType="region" scaleAndSubsystem="Cellular.GutEndotheliumIschemia">
			<clusteredness>1</clusteredness>
			<density>0.5457459094477635</density>
			<area>1</area>
			<perimeter>4</perimeter>
			<distanceFromOrigin>18.02775637731995</distanceFromOrigin>
			<angle>0</angle>
			<triangleMeasure>0</triangleMeasure>
			<rectangleMeasure>0</rectangleMeasure>
			<circleMeasure>0</circleMeasure>
			<centroidX>31</centroidX>
			<centroidY>6</centroidY>
		</spatialEntity>
		<spatialEntity spatialType="region" scaleAndSubsystem="Cellular.GutEndotheliumIschemia">
			<clusteredness>1</clusteredness>
			<density>0.3474999820484835</density>
			<area>1</area>
			<perimeter>4</perimeter>
			<distanceFromOrigin>14.86606874731851</distanceFromOrigin>
			<angle>0</angle>
			<triangleMeasure>0</triangleMeasure>
			<rectangleMeasure>0</rectangleMeasure>
			<circleMeasure>0</circleMeasure>
			<centroidX>27</centroidX>
			<centroidY>6</centroidY>
		</spatialEntity>
		<spatialEntity spatialType="region" scaleAndSubsystem="Cellular.GutEndotheliumIschemia">
			<clusteredness>1</clusteredness>
			<density>0.2520843131869447</density>
			<area>2</area>
			<perimeter>6</perimeter>
			<distanceFromOrigin>17.80449381476486</distanceFromOrigin>
			<angle>1.903388849924269</angle>
			<triangleMeasure>0</triangleMeasure>
			<rectangleMeasure>0</rectangleMeasure>
			<circleMeasure>0</circleMeasure>
			<centroidX>1.5</centroidX>
			<centroidY>5</centroidY>
		</spatialEntity>
		<spatialEntity spatialType="region" scaleAndSubsystem="Cellular.GutEndotheliumIschemia">
			<clusteredness>1</clusteredness>
			<density>0.2725105435240502</density>
			<area>1</area>
			<perimeter>4</perimeter>
			<distanceFromOrigin>19.84943324127921</distanceFromOrigin>
			<angle>0</angle>
			<triangleMeasure>0</triangleMeasure>
			<rectangleMeasure>0</rectangleMeasure>
			<circleMeasure>0</circleMeasure>
			<centroidX>31</centroidX>
			<centroidY>3</centroidY>
		</spatialEntity>
		<spatialEntity spatialType="region" scaleAndSubsystem="Cellular.GutEndotheliumIschemia">
			<clusteredness>1</clusteredness>
			<density>0.2325000463747511</density>
			<area>2</area>
			<perimeter>6</perimeter>
			<distanceFromOrigin>18.38477631085023</distanceFromOrigin>
			<angle>2.121096396661454</angle>
			<triangleMeasure>0</triangleMeasure>
			<rectangleMeasure>0</rectangleMeasure>
			<circleMeasure>0</circleMeasure>
			<centroidX>29</centroidX>
			<centroidY>2.5</centroidY>
		</spatialEntity>
		<spatialEntity spatialType="region" scaleAndSubsystem="Cellular.GutEndotheliumIschemia">
			<clusteredness>0.524822695035461</clusteredness>
			<density>0.2023668312498421</density>
			<area>148</area>
			<perimeter>170</perimeter>
			<distanceFromOrigin>2</distanceFromOrigin>
			<angle>360</angle>
			<triangleMeasure>0.2958348230887592</triangleMeasure>
			<rectangleMeasure>0.2793663956987219</rectangleMeasure>
			<circleMeasure>0.1703082087548172</circleMeasure>
			<centroidX>10.57143</centroidX>
			<centroidY>12.1039</centroidY>
		</spatialEntity>
		<numericStateVariable scaleAndSubsystem="Tissue.GutEndothelium">
			<name>GutCellDamageByproduct</name>
			<value>1923.26085300799</value>
		</numericStateVariable>
		<numericStateVariable scaleAndSubsystem="Organ.Gut">
			<name>GutLeak</name>
			<value>0</value>
		</numericStateVariable>
		<numericStateVariable scaleAndSubsystem="Tissue.GutEpithelium">
			<name>GutOccludinCellwall</name>
			<value>1162.783462400601</value>
		</numericStateVariable>
		<numericStateVariable scaleAndSubsystem="Tissue.GutEpithelium">
			<name>GutOccludinCytoplasm</name>
			<value>384.3960133580786</value>
		</numericStateVariable>
		<numericStateVariable scaleAndSubsystem="Tissue.LungEndothelium">
			<name>LungCellDamageByproduct</name>
			<value>0</value>
		</numericStateVariable>
		<numericStateVariable scaleAndSubsystem="Organ.Lung">
			<name>LungEdema</name>
			<value>0</value>
		</numericStateVariable>
		<numericStateVariable scaleAndSubsystem="Tissue.LungEpithelium">
			<name>LungOccludinCellwall</name>
			<value>1162.81</value>
		</numericStateVariable>
		<numericStateVariable scaleAndSubsystem="Tissue.LungEpithelium">
			<name>LungOccludinCytoplasm</name>
			<value>384.4</value>
		</numericStateVariable>
		<numericStateVariable scaleAndSubsystem="Cellular.GutEndotheliumIschemia">
			<name>avgClusterednessRegions</name>
			<value>0.0582523609529686</value>
		</numericStateVariable>
		<numericStateVariable scaleAndSubsystem="Cellular.LungEndotheliumIschemia">
			<name>avgClusterednessRegions</name>
			<value>1</value>
		</numericStateVariable>
		<numericStateVariable scaleAndSubsystem="Cellular.GutEndotheliumIschemia">
			<name>avgDensityRegions</name>
			<value>0.2012322664302591</value>
		</numericStateVariable>
		<numericStateVariable scaleAndSubsystem="Cellular.LungEndotheliumIschemia">
			<name>avgDensityRegions</name>
			<value>0</value>
		</numericStateVariable>
	</timepoint>
	<timepoint value="15">
		<spatialEntity spatialType="region" scaleAndSubsystem="Cellular.GutEndotheliumIschemia">
			<clusteredness>1</clusteredness>
			<density>0.3</density>
			<area>1</area>
			<perimeter>4</perimeter>
			<distanceFromOrigin>19.20937271229855</distanceFromOrigin>
			<angle>0</angle>
			<triangleMeasure>0</triangleMeasure>
			<rectangleMeasure>0</rectangleMeasure>
			<circleMeasure>0</circleMeasure>
			<centroidX>28</centroidX>
			<centroidY>31</centroidY>
		</spatialEntity>
		<spatialEntity spatialType="region" scaleAndSubsystem="Cellular.GutEndotheliumIschemia">
			<clusteredness>1</clusteredness>
			<density>0.0724999954887465</density>
			<area>2</area>
			<perimeter>8</perimeter>
			<distanceFromOrigin>15.65247584249853</distanceFromOrigin>
			<angle>4.763641690726178</angle>
			<triangleMeasure>0</triangleMeasure>
			<rectangleMeasure>0</rectangleMeasure>
			<circleMeasure>0</circleMeasure>
			<centroidX>22.5</centroidX>
			<centroidY>30.5</centroidY>
		</spatialEntity>
		<spatialEntity spatialType="region" scaleAndSubsystem="Cellular.GutEndotheliumIschemia">
			<clusteredness>1</clusteredness>
			<density>0.1375</density>
			<area>1</area>
			<perimeter>4</perimeter>
			<distanceFromOrigin>13.8924439894498</distanceFromOrigin>
			<angle>0</angle>
			<triangleMeasure>0</triangleMeasure>
			<rectangleMeasure>0</rectangleMeasure>
			<circleMeasure>0</circleMeasure>
			<centroidX>23</centroidX>
			<centroidY>28</centroidY>
		</spatialEntity>
		<spatialEntity spatialType="region" scaleAndSubsystem="Cellular.GutEndotheliumIschemia">
			<clusteredness>0.9090909090909091</clusteredness>
			<density>0.146250173496265</density>
			<area>20</area>
			<perimeter>34</perimeter>
			<distanceFromOrigin>15.55634918610405</distanceFromOrigin>
			<angle>20.87901688055742</angle>
			<triangleMeasure>0.3214285714285715</triangleMeasure>
			<rectangleMeasure>0.375</rectangleMeasure>
			<circleMeasure>0.2400300769862586</circleMeasure>
			<centroidX>3.882353</centroidX>
			<centroidY>29.23529</centroidY>
		</spatialEntity>
		<spatialEntity spatialType="region" scaleAndSubsystem="Cellular.GutEndotheliumIschemia">
			<clusteredness>1</clusteredness>
			<density>0.1734800915912265</density>
			<area>13</area>
			<perimeter>22</perimeter>
			<distanceFromOrigin>15.55634918610405</distanceFromOrigin>
			<angle>9.920960893171664</angle>
			<triangleMeasure>0.412498741153744</triangleMeasure>
			<rectangleMeasure>0.4166666726873379</rectangleMeasure>
			<circleMeasure>0.2587526917416023</circleMeasure>
			<centroidX>28.81818</centroidX>
			<centroidY>27.81818</centroidY>
		</spatialEntity>
		<spatialEntity spatialType="region" scaleAndSubsystem="Cellular.GutEndotheliumIschemia">
			<clusteredness>1</clusteredness>
			<density>0.375</density>
			<area>1</area>
			<perimeter>4</perimeter>
			<distanceFromOrigin>12.2065556157337</distanceFromOrigin>
			<angle>0</angle>
			<triangleMeasure>0</triangleMeasure>
			<rectangleMeasure>0</rectangleMeasure>
			<circleMeasure>0</circleMeasure>
			<centroidX>23</centroidX>
			<centroidY>26</centroidY>
		</spatialEntity>
		<spatialEntity spatialType="region" scaleAndSubsystem="Cellular.GutEndotheliumIschemia">
			<clusteredness>1</clusteredness>
			<density>0.3375</density>
			<area>1</area>
			<perimeter>4</perimeter>
			<distanceFromOrigin>12.72792206135786</distanceFromOrigin>
			<angle>0</angle>
			<triangleMeasure>0</triangleMeasure>
			<rectangleMeasure>0</rectangleMeasure>
			<circleMeasure>0</circleMeasure>
			<centroidX>25</centroidX>
			<centroidY>25</centroidY>
		</spatialEntity>
		<spatialEntity spatialType="region" scaleAndSubsystem="Cellular.GutEndotheliumIschemia">
			<clusteredness>1</clusteredness>
			<density>0.3125</density>
			<area>1</area>
			<perimeter>4</perimeter>
			<distanceFromOrigin>12.2065556157337</distanceFromOrigin>
			<angle>0</angle>
			<triangleMeasure>0</triangleMeasure>
			<rectangleMeasure>0</rectangleMeasure>
			<circleMeasure>0</circleMeasure>
			<centroidX>26</centroidX>
			<centroidY>23</centroidY>
		</spatialEntity>
		<spatialEntity spatialType="region" scaleAndSubsystem="Cellular.GutEndotheliumIschemia">
			<clusteredness>1</clusteredness>
			<density>0.2325000697880789</density>
			<area>6</area>
			<perimeter>14</perimeter>
			<distanceFromOrigin>7.615773105863909</distanceFromOrigin>
			<angle>7.943471810590412</angle>
			<triangleMeasure>0.1666666666666667</triangleMeasure>
			<rectangleMeasure>0.3030303511956802</rectangleMeasure>
			<circleMeasure>0.09231926617956145</circleMeasure>
			<centroidX>20</centroidX>
			<centroidY>24.5</centroidY>
		</spatialEntity>
		<spatialEntity spatialType="region" scaleAndSubsystem="Cellular.GutEndotheliumIschemia">
			<clusteredness>1</clusteredness>
			<density>0.1933333333021675</density>
			<area>3</area>
			<perimeter>8</perimeter>
			<distanceFromOrigin>15.8113883008419</distanceFromOrigin>
			<angle>6.581944655178011</angle>
			<triangleMeasure>0</triangleMeasure>
			<rectangleMeasure>0</rectangleMeasure>
			<circleMeasure>0</circleMeasure>
			<centroidX>31</centroidX>
			<centroidY>22</centroidY>
		</spatialEntity>
		<spatialEntity spatialType="region" scaleAndSubsystem="Cellular.GutEndotheliumIschemia">
			<clusteredness>1</clusteredness>
			<density>0.5375754562078737</density>
			<area>1</area>
			<perimeter>4</perimeter>
			<distanceFromOrigin>7.810249675906654</distanceFromOrigin>
			<angle>0</angle>
			<triangleMeasure>0</triangleMeasure>
			<rectangleMeasure>0</rectangleMeasure>
			<circleMeasure>0</circleMeasure>
			<centroidX>22</centroidX>
			<centroidY>21</centroidY>
		</spatialEntity>
		<spatialEntity spatialType="region" scaleAndSubsystem="Cellular.GutEndotheliumIschemia">
			<clusteredness>0.8787878787878788</clusteredness>
			<density>0.1289316359016691</density>
			<area>58</area>
			<perimeter>58</perimeter>
			<distanceFromOrigin>5.099019513592784</distanceFromOrigin>
			<angle>46.90915243299638</angle>
			<triangleMeasure>0.5231770708598199</triangleMeasure>
			<rectangleMeasure>0.3888888888888889</rectangleMeasure>
			<circleMeasure>0.3171188568390521</circleMeasure>
			<centroidX>14.82759</centroidX>
			<centroidY>26.96552</centroidY>
		</spatialEntity>
		<spatialEntity spatialType="region" scaleAndSubsystem="Cellular.GutEndotheliumIschemia">
			<clusteredness>1</clusteredness>
			<density>0.2706249999649384</density>
			<area>4</area>
			<perimeter>14</perimeter>
			<distanceFromOrigin>12.64911064067352</distanceFromOrigin>
			<angle>11.82148834060726</angle>
			<triangleMeasure>0</triangleMeasure>
			<rectangleMeasure>0</rectangleMeasure>
			<circleMeasure>0</circleMeasure>
			<centroidX>28.33333</centroidX>
			<centroidY>21.5</centroidY>
		</spatialEntity>
		<spatialEntity spatialType="region" scaleAndSubsystem="Cellular.GutEndotheliumIschemia">
			<clusteredness>1</clusteredness>
			<density>0.002499999953251259</density>
			<area>3</area>
			<perimeter>8</perimeter>
			<distanceFromOrigin>15</distanceFromOrigin>
			<angle>7.594643368591445</angle>
			<triangleMeasure>0</triangleMeasure>
			<rectangleMeasure>0</rectangleMeasure>
			<circleMeasure>0</circleMeasure>
			<centroidX>31</centroidX>
			<centroidY>17</centroidY>
		</spatialEntity>
		<spatialEntity spatialType="region" scaleAndSubsystem="Cellular.GutEndotheliumIschemia">
			<clusteredness>1</clusteredness>
			<density>0.2625025431315104</density>
			<area>1</area>
			<perimeter>4</perimeter>
			<distanceFromOrigin>6.082762530298219</distanceFromOrigin>
			<angle>0</angle>
			<triangleMeasure>0</triangleMeasure>
			<rectangleMeasure>0</rectangleMeasure>
			<circleMeasure>0</circleMeasure>
			<centroidX>22</centroidX>
			<centroidY>15</centroidY>
		</spatialEntity>
		<spatialEntity spatialType="region" scaleAndSubsystem="Cellular.GutEndotheliumIschemia">
			<clusteredness>1</clusteredness>
			<density>0.1454310385498991</density>
			<area>29</area>
			<perimeter>48</perimeter>
			<distanceFromOrigin>7.615773105863909</distanceFromOrigin>
			<angle>62.10272896905237</angle>
			<triangleMeasure>0.3458685885758159</triangleMeasure>
			<rectangleMeasure>0.277441943237569</rectangleMeasure>
			<circleMeasure>0.1486424653966829</circleMeasure>
			<centroidX>25.11111</centroidX>
			<centroidY>14.5</centroidY>
		</spatialEntity>
		<spatialEntity spatialType="region" scaleAndSubsystem="Cellular.GutEndotheliumIschemia">
			<clusteredness>1</clusteredness>
			<density>0.3100005804323683</density>
			<area>2</area>
			<perimeter>6</perimeter>
			<distanceFromOrigin>15.8113883008419</distanceFromOrigin>
			<angle>3.366460663429801</angle>
			<triangleMeasure>0</triangleMeasure>
			<rectangleMeasure>0</rectangleMeasure>
			<circleMeasure>0</circleMeasure>
			<centroidX>31</centroidX>
			<centroidY>10.5</centroidY>
		</spatialEntity>
		<spatialEntity spatialType="region" scaleAndSubsystem="Cellular.GutEndotheliumIschemia">
			<clusteredness>1</clusteredness>
			<density>0.0008647940322464588</density>
			<area>1</area>
			<perimeter>4</perimeter>
			<distanceFromOrigin>15.26433752247375</distanceFromOrigin>
			<angle>0</angle>
			<triangleMeasure>0</triangleMeasure>
			<rectangleMeasure>0</rectangleMeasure>
			<circleMeasure>0</circleMeasure>
			<centroidX>3</centroidX>
			<centroidY>8</centroidY>
		</spatialEntity>
		<spatialEntity spatialType="region" scaleAndSubsystem="Cellular.GutEndotheliumIschemia">
			<clusteredness>1</clusteredness>
			<density>0.1117499832078522</density>
			<area>5</area>
			<perimeter>10</perimeter>
			<distanceFromOrigin>16.64331697709324</distanceFromOrigin>
			<angle>5.29008120537127</angle>
			<triangleMeasure>0.75</triangleMeasure>
			<rectangleMeasure>0.75</rectangleMeasure>
			<circleMeasure>0.3600451403269369</circleMeasure>
			<centroidX>30.5</centroidX>
			<centroidY>6.25</centroidY>
		</spatialEntity>
		<spatialEntity spatialType="region" scaleAndSubsystem="Cellular.GutEndotheliumIschemia">
			<clusteredness>1</clusteredness>
			<density>0.1248159542971966</density>
			<area>4</area>
			<perimeter>10</perimeter>
			<distanceFromOrigin>17.4928556845359</distanceFromOrigin>
			<angle>7.193470055295538</angle>
			<triangleMeasure>0.5</triangleMeasure>
			<rectangleMeasure>0.25</rectangleMeasure>
			<circleMeasure>0.1200150467756456</circleMeasure>
			<centroidX>1.25</centroidX>
			<centroidY>5.75</centroidY>
		</spatialEntity>
		<spatialEntity spatialType="region" scaleAndSubsystem="Cellular.GutEndotheliumIschemia">
			<clusteredness>1</clusteredness>
			<density>0.2625253116383272</density>
			<area>1</area>
			<perimeter>4</perimeter>
			<distanceFromOrigin>19.84943324127921</distanceFromOrigin>
			<angle>0</angle>
			<triangleMeasure>0</triangleMeasure>
			<rectangleMeasure>0</rectangleMeasure>
			<circleMeasure>0</circleMeasure>
			<centroidX>31</centroidX>
			<centroidY>3</centroidY>
		</spatialEntity>
		<spatialEntity spatialType="region" scaleAndSubsystem="Cellular.GutEndotheliumIschemia">
			<clusteredness>1</clusteredness>
			<density>0.2225007225485409</density>
			<area>2</area>
			<perimeter>6</perimeter>
			<distanceFromOrigin>18.38477631085023</distanceFromOrigin>
			<angle>2.121096396661454</angle>
			<triangleMeasure>0</triangleMeasure>
			<rectangleMeasure>0</rectangleMeasure>
			<circleMeasure>0</circleMeasure>
			<centroidX>29</centroidX>
			<centroidY>2.5</centroidY>
		</spatialEntity>
		<spatialEntity spatialType="region" scaleAndSubsystem="Cellular.GutEndotheliumIschemia">
			<clusteredness>0.7379310344827587</clusteredness>
			<density>0.1718608294227255</density>
			<area>214</area>
			<perimeter>256</perimeter>
			<distanceFromOrigin>1.414213562373095</distanceFromOrigin>
			<angle>360</angle>
			<triangleMeasure>0.2257617847813416</triangleMeasure>
			<rectangleMeasure>0.2725752508361204</rectangleMeasure>
			<circleMeasure>0.1908531873650142</circleMeasure>
			<centroidX>12.55645</centroidX>
			<centroidY>11.87097</centroidY>
		</spatialEntity>
		<numericStateVariable scaleAndSubsystem="Tissue.GutEndothelium">
			<name>GutCellDamageByproduct</name>
			<value>2028.775460509119</value>
		</numericStateVariable>
		<numericStateVariable scaleAndSubsystem="Organ.Gut">
			<name>GutLeak</name>
			<value>0</value>
		</numericStateVariable>
		<numericStateVariable scaleAndSubsystem="Tissue.GutEpithelium">
			<name>GutOccludinCellwall</name>
			<value>1162.732052396119</value>
		</numericStateVariable>
		<numericStateVariable scaleAndSubsystem="Tissue.GutEpithelium">
			<name>GutOccludinCytoplasm</name>
			<value>384.3815698777707</value>
		</numericStateVariable>
		<numericStateVariable scaleAndSubsystem="Tissue.LungEndothelium">
			<name>LungCellDamageByproduct</name>
			<value>0</value>
		</numericStateVariable>
		<numericStateVariable scaleAndSubsystem="Organ.Lung">
			<name>LungEdema</name>
			<value>0</value>
		</numericStateVariable>
		<numericStateVariable scaleAndSubsystem="Tissue.LungEpithelium">
			<name>LungOccludinCellwall</name>
			<value>1162.81</value>
		</numericStateVariable>
		<numericStateVariable scaleAndSubsystem="Tissue.LungEpithelium">
			<name>LungOccludinCytoplasm</name>
			<value>384.4</value>
		</numericStateVariable>
		<numericStateVariable scaleAndSubsystem="Cellular.GutEndotheliumIschemia">
			<name>avgClusterednessRegions</name>
			<value>0.06166694765143196</value>
		</numericStateVariable>
		<numericStateVariable scaleAndSubsystem="Cellular.LungEndotheliumIschemia">
			<name>avgClusterednessRegions</name>
			<value>1</value>
		</numericStateVariable>
		<numericStateVariable scaleAndSubsystem="Cellular.GutEndotheliumIschemia">
			<name>avgDensityRegions</name>
			<value>0.2101064136067341</value>
		</numericStateVariable>
		<numericStateVariable scaleAndSubsystem="Cellular.LungEndotheliumIschemia">
			<name>avgDensityRegions</name>
			<value>0</value>
		</numericStateVariable>
	</timepoint>
	<timepoint value="16">
		<spatialEntity spatialType="region" scaleAndSubsystem="Cellular.GutEndotheliumIschemia">
			<clusteredness>1</clusteredness>
			<density>0.2900004069010417</density>
			<area>1</area>
			<perimeter>4</perimeter>
			<distanceFromOrigin>19.20937271229855</distanceFromOrigin>
			<angle>0</angle>
			<triangleMeasure>0</triangleMeasure>
			<rectangleMeasure>0</rectangleMeasure>
			<circleMeasure>0</circleMeasure>
			<centroidX>28</centroidX>
			<centroidY>31</centroidY>
		</spatialEntity>
		<spatialEntity spatialType="region" scaleAndSubsystem="Cellular.GutEndotheliumIschemia">
			<clusteredness>1</clusteredness>
			<density>0.002499999953251259</density>
			<area>1</area>
			<perimeter>4</perimeter>
			<distanceFromOrigin>16.55294535724685</distanceFromOrigin>
			<angle>0</angle>
			<triangleMeasure>0</triangleMeasure>
			<rectangleMeasure>0</rectangleMeasure>
			<circleMeasure>0</circleMeasure>
			<centroidX>9</centroidX>
			<centroidY>31</centroidY>
		</spatialEntity>
		<spatialEntity spatialType="region" scaleAndSubsystem="Cellular.GutEndotheliumIschemia">
			<clusteredness>1</clusteredness>
			<density>0.1324999940161612</density>
			<area>1</area>
			<perimeter>4</perimeter>
			<distanceFromOrigin>15.65247584249853</distanceFromOrigin>
			<angle>0</angle>
			<triangleMeasure>0</triangleMeasure>
			<rectangleMeasure>0</rectangleMeasure>
			<circleMeasure>0</circleMeasure>
			<centroidX>23</centroidX>
			<centroidY>30</centroidY>
		</spatialEntity>
		<spatialEntity spatialType="region" scaleAndSubsystem="Cellular.GutEndotheliumIschemia">
			<clusteredness>1</clusteredness>
			<density>0.1275000029919194</density>
			<area>1</area>
			<perimeter>4</perimeter>
			<distanceFromOrigin>13.8924439894498</distanceFromOrigin>
			<angle>0</angle>
			<triangleMeasure>0</triangleMeasure>
			<rectangleMeasure>0</rectangleMeasure>
			<circleMeasure>0</circleMeasure>
			<centroidX>23</centroidX>
			<centroidY>28</centroidY>
		</spatialEntity>
		<spatialEntity spatialType="region" scaleAndSubsystem="Cellular.GutEndotheliumIschemia">
			<clusteredness>1</clusteredness>
			<density>0.1597703009713969</density>
			<area>18</area>
			<perimeter>30</perimeter>
			<distanceFromOrigin>15.55634918610405</distanceFromOrigin>
			<angle>20.87901688055742</angle>
			<triangleMeasure>0.3265306122448979</triangleMeasure>
			<rectangleMeasure>0.3333333333333333</rectangleMeasure>
			<circleMeasure>0.2204006569851293</circleMeasure>
			<centroidX>3.083333</centroidX>
			<centroidY>29.25</centroidY>
		</spatialEntity>
		<spatialEntity spatialType="region" scaleAndSubsystem="Cellular.GutEndotheliumIschemia">
			<clusteredness>1</clusteredness>
			<density>0.3650000179515165</density>
			<area>1</area>
			<perimeter>4</perimeter>
			<distanceFromOrigin>12.2065556157337</distanceFromOrigin>
			<angle>0</angle>
			<triangleMeasure>0</triangleMeasure>
			<rectangleMeasure>0</rectangleMeasure>
			<circleMeasure>0</circleMeasure>
			<centroidX>23</centroidX>
			<centroidY>26</centroidY>
		</spatialEntity>
		<spatialEntity spatialType="region" scaleAndSubsystem="Cellular.GutEndotheliumIschemia">
			<clusteredness>1</clusteredness>
			<density>0.3274999880323223</density>
			<area>1</area>
			<perimeter>4</perimeter>
			<distanceFromOrigin>12.72792206135786</distanceFromOrigin>
			<angle>0</angle>
			<triangleMeasure>0</triangleMeasure>
			<rectangleMeasure>0</rectangleMeasure>
			<circleMeasure>0</circleMeasure>
			<centroidX>25</centroidX>
			<centroidY>25</centroidY>
		</spatialEntity>
		<spatialEntity spatialType="region" scaleAndSubsystem="Cellular.GutEndotheliumIschemia">
			<clusteredness>0.8055555555555556</clusteredness>
			<density>0.1287658855389549</density>
			<area>58</area>
			<perimeter>68</perimeter>
			<distanceFromOrigin>5</distanceFromOrigin>
			<angle>58.24051991518721</angle>
			<triangleMeasure>0.3451675697540175</triangleMeasure>
			<rectangleMeasure>0.2976190707889794</rectangleMeasure>
			<circleMeasure>0.2307081908362063</circleMeasure>
			<centroidX>14.5625</centroidX>
			<centroidY>26.46875</centroidY>
		</spatialEntity>
		<spatialEntity spatialType="region" scaleAndSubsystem="Cellular.GutEndotheliumIschemia">
			<clusteredness>1</clusteredness>
			<density>0.3073497697418811</density>
			<area>1</area>
			<perimeter>4</perimeter>
			<distanceFromOrigin>5.656854249492381</distanceFromOrigin>
			<angle>0</angle>
			<triangleMeasure>0</triangleMeasure>
			<rectangleMeasure>0</rectangleMeasure>
			<circleMeasure>0</circleMeasure>
			<centroidX>20</centroidX>
			<centroidY>20</centroidY>
		</spatialEntity>
		<spatialEntity spatialType="region" scaleAndSubsystem="Cellular.GutEndotheliumIschemia">
			<clusteredness>1</clusteredness>
			<density>0.002499999953251259</density>
			<area>1</area>
			<perimeter>4</perimeter>
			<distanceFromOrigin>15.13274595042156</distanceFromOrigin>
			<angle>0</angle>
			<triangleMeasure>0</triangleMeasure>
			<rectangleMeasure>0</rectangleMeasure>
			<circleMeasure>0</circleMeasure>
			<centroidX>31</centroidX>
			<centroidY>18</centroidY>
		</spatialEntity>
		<spatialEntity spatialType="region" scaleAndSubsystem="Cellular.GutEndotheliumIschemia">
			<clusteredness>0.8333333333333334</clusteredness>
			<density>0.3350379136029412</density>
			<area>5</area>
			<perimeter>16</perimeter>
			<distanceFromOrigin>2.23606797749979</distanceFromOrigin>
			<angle>49.39870535499554</angle>
			<triangleMeasure>0</triangleMeasure>
			<rectangleMeasure>0</rectangleMeasure>
			<circleMeasure>0</circleMeasure>
			<centroidX>18.4</centroidX>
			<centroidY>17.8</centroidY>
		</spatialEntity>
		<spatialEntity spatialType="region" scaleAndSubsystem="Cellular.GutEndotheliumIschemia">
			<clusteredness>1</clusteredness>
			<density>0.002499999953251259</density>
			<area>1</area>
			<perimeter>4</perimeter>
			<distanceFromOrigin>15</distanceFromOrigin>
			<angle>0</angle>
			<triangleMeasure>0</triangleMeasure>
			<rectangleMeasure>0</rectangleMeasure>
			<circleMeasure>0</circleMeasure>
			<centroidX>31</centroidX>
			<centroidY>16</centroidY>
		</spatialEntity>
		<spatialEntity spatialType="region" scaleAndSubsystem="Cellular.GutEndotheliumIschemia">
			<clusteredness>1</clusteredness>
			<density>0.2525044160730698</density>
			<area>1</area>
			<perimeter>4</perimeter>
			<distanceFromOrigin>6.082762530298219</distanceFromOrigin>
			<angle>0</angle>
			<triangleMeasure>0</triangleMeasure>
			<rectangleMeasure>0</rectangleMeasure>
			<circleMeasure>0</circleMeasure>
			<centroidX>22</centroidX>
			<centroidY>15</centroidY>
		</spatialEntity>
		<spatialEntity spatialType="region" scaleAndSubsystem="Cellular.GutEndotheliumIschemia">
			<clusteredness>1</clusteredness>
			<density>0.002499999953251259</density>
			<area>1</area>
			<perimeter>4</perimeter>
			<distanceFromOrigin>15.13274595042156</distanceFromOrigin>
			<angle>0</angle>
			<triangleMeasure>0</triangleMeasure>
			<rectangleMeasure>0</rectangleMeasure>
			<circleMeasure>0</circleMeasure>
			<centroidX>31</centroidX>
			<centroidY>14</centroidY>
		</spatialEntity>
		<spatialEntity spatialType="region" scaleAndSubsystem="Cellular.GutEndotheliumIschemia">
			<clusteredness>0.8395061728395061</clusteredness>
			<density>0.1255812619712482</density>
			<area>68</area>
			<perimeter>110</perimeter>
			<distanceFromOrigin>7.615773105863909</distanceFromOrigin>
			<angle>103.7362683056226</angle>
			<triangleMeasure>0.1805240309394213</triangleMeasure>
			<rectangleMeasure>0.1595987431988619</rectangleMeasure>
			<circleMeasure>0.09883591827034184</circleMeasure>
			<centroidX>25.56863</centroidX>
			<centroidY>20.96078</centroidY>
		</spatialEntity>
		<spatialEntity spatialType="region" scaleAndSubsystem="Cellular.GutEndotheliumIschemia">
			<clusteredness>1</clusteredness>
			<density>0.2000015557981005</density>
			<area>2</area>
			<perimeter>6</perimeter>
			<distanceFromOrigin>15.8113883008419</distanceFromOrigin>
			<angle>3.366460663429801</angle>
			<triangleMeasure>0</triangleMeasure>
			<rectangleMeasure>0</rectangleMeasure>
			<circleMeasure>0</circleMeasure>
			<centroidX>31</centroidX>
			<centroidY>10.5</centroidY>
		</spatialEntity>
		<spatialEntity spatialType="region" scaleAndSubsystem="Cellular.GutEndotheliumIschemia">
			<clusteredness>1</clusteredness>
			<density>0.3274999880323223</density>
			<area>1</area>
			<perimeter>4</perimeter>
			<distanceFromOrigin>14.86606874731851</distanceFromOrigin>
			<angle>0</angle>
			<triangleMeasure>0</triangleMeasure>
			<rectangleMeasure>0</rectangleMeasure>
			<circleMeasure>0</circleMeasure>
			<centroidX>27</centroidX>
			<centroidY>6</centroidY>
		</spatialEntity>
		<spatialEntity spatialType="region" scaleAndSubsystem="Cellular.GutEndotheliumIschemia">
			<clusteredness>1</clusteredness>
			<density>0.1398345887076621</density>
			<area>4</area>
			<perimeter>12</perimeter>
			<distanceFromOrigin>16.64331697709324</distanceFromOrigin>
			<angle>7.193470055295538</angle>
			<triangleMeasure>0.25</triangleMeasure>
			<rectangleMeasure>0.25</rectangleMeasure>
			<circleMeasure>0.1200150467756456</circleMeasure>
			<centroidX>30.6</centroidX>
			<centroidY>6.2</centroidY>
		</spatialEntity>
		<spatialEntity spatialType="region" scaleAndSubsystem="Cellular.GutEndotheliumIschemia">
			<clusteredness>1</clusteredness>
			<density>0.1224479398306678</density>
			<area>4</area>
			<perimeter>10</perimeter>
			<distanceFromOrigin>17.4928556845359</distanceFromOrigin>
			<angle>7.193470055295538</angle>
			<triangleMeasure>0.5</triangleMeasure>
			<rectangleMeasure>0.25</rectangleMeasure>
			<circleMeasure>0.1200150467756456</circleMeasure>
			<centroidX>1.25</centroidX>
			<centroidY>5.75</centroidY>
		</spatialEntity>
		<spatialEntity spatialType="region" scaleAndSubsystem="Cellular.GutEndotheliumIschemia">
			<clusteredness>1</clusteredness>
			<density>0.2525475595511642</density>
			<area>1</area>
			<perimeter>4</perimeter>
			<distanceFromOrigin>19.84943324127921</distanceFromOrigin>
			<angle>0</angle>
			<triangleMeasure>0</triangleMeasure>
			<rectangleMeasure>0</rectangleMeasure>
			<circleMeasure>0</circleMeasure>
			<centroidX>31</centroidX>
			<centroidY>3</centroidY>
		</spatialEntity>
		<spatialEntity spatialType="region" scaleAndSubsystem="Cellular.GutEndotheliumIschemia">
			<clusteredness>1</clusteredness>
			<density>0.2125026328890931</density>
			<area>2</area>
			<perimeter>6</perimeter>
			<distanceFromOrigin>18.38477631085023</distanceFromOrigin>
			<angle>2.121096396661454</angle>
			<triangleMeasure>0</triangleMeasure>
			<rectangleMeasure>0</rectangleMeasure>
			<circleMeasure>0</circleMeasure>
			<centroidX>29</centroidX>
			<centroidY>2.5</centroidY>
		</spatialEntity>
		<spatialEntity spatialType="region" scaleAndSubsystem="Cellular.GutEndotheliumIschemia">
			<clusteredness>0.5329153605015674</clusteredness>
			<density>0.1680342651636031</density>
			<area>170</area>
			<perimeter>160</perimeter>
			<distanceFromOrigin>1</distanceFromOrigin>
			<angle>360</angle>
			<triangleMeasure>0.3412698412698413</triangleMeasure>
			<rectangleMeasure>0.3079126858412074</rectangleMeasure>
			<circleMeasure>0.2013910934158432</circleMeasure>
			<centroidX>10.55714</centroidX>
			<centroidY>12.11429</centroidY>
		</spatialEntity>
		<numericStateVariable scaleAndSubsystem="Tissue.GutEndothelium">
			<name>GutCellDamageByproduct</name>
			<value>2130.052207462464</value>
		</numericStateVariable>
		<numericStateVariable scaleAndSubsystem="Organ.Gut">
			<name>GutLeak</name>
			<value>0</value>
		</numericStateVariable>
		<numericStateVariable scaleAndSubsystem="Tissue.GutEpithelium">
			<name>GutOccludinCellwall</name>
			<value>1162.635945505632</value>
		</numericStateVariable>
		<numericStateVariable scaleAndSubsystem="Tissue.GutEpithelium">
			<name>GutOccludinCytoplasm</name>
			<value>384.345418429189</value>
		</numericStateVariable>
		<numericStateVariable scaleAndSubsystem="Tissue.LungEndothelium">
			<name>LungCellDamageByproduct</name>
			<value>0</value>
		</numericStateVariable>
		<numericStateVariable scaleAndSubsystem="Organ.Lung">
			<name>LungEdema</name>
			<value>0</value>
		</numericStateVariable>
		<numericStateVariable scaleAndSubsystem="Tissue.LungEpithelium">
			<name>LungOccludinCellwall</name>
			<value>1162.81</value>
		</numericStateVariable>
		<numericStateVariable scaleAndSubsystem="Tissue.LungEpithelium">
			<name>LungOccludinCytoplasm</name>
			<value>384.4</value>
		</numericStateVariable>
		<numericStateVariable scaleAndSubsystem="Cellular.GutEndotheliumIschemia">
			<name>avgClusterednessRegions</name>
			<value>0.06002799816128466</value>
		</numericStateVariable>
		<numericStateVariable scaleAndSubsystem="Cellular.LungEndotheliumIschemia">
			<name>avgClusterednessRegions</name>
			<value>1</value>
		</numericStateVariable>
		<numericStateVariable scaleAndSubsystem="Cellular.GutEndotheliumIschemia">
			<name>avgDensityRegions</name>
			<value>0.1811081130717305</value>
		</numericStateVariable>
		<numericStateVariable scaleAndSubsystem="Cellular.LungEndotheliumIschemia">
			<name>avgDensityRegions</name>
			<value>0</value>
		</numericStateVariable>
	</timepoint>
	<timepoint value="17">
		<spatialEntity spatialType="region" scaleAndSubsystem="Cellular.GutEndotheliumIschemia">
			<clusteredness>1</clusteredness>
			<density>0.1225000044878791</density>
			<area>1</area>
			<perimeter>4</perimeter>
			<distanceFromOrigin>15.65247584249853</distanceFromOrigin>
			<angle>0</angle>
			<triangleMeasure>0</triangleMeasure>
			<rectangleMeasure>0</rectangleMeasure>
			<circleMeasure>0</circleMeasure>
			<centroidX>23</centroidX>
			<centroidY>30</centroidY>
		</spatialEntity>
		<spatialEntity spatialType="region" scaleAndSubsystem="Cellular.GutEndotheliumIschemia">
			<clusteredness>1</clusteredness>
			<density>0.1174999985040403</density>
			<area>1</area>
			<perimeter>4</perimeter>
			<distanceFromOrigin>13.8924439894498</distanceFromOrigin>
			<angle>0</angle>
			<triangleMeasure>0</triangleMeasure>
			<rectangleMeasure>0</rectangleMeasure>
			<circleMeasure>0</circleMeasure>
			<centroidX>23</centroidX>
			<centroidY>28</centroidY>
		</spatialEntity>
		<spatialEntity spatialType="region" scaleAndSubsystem="Cellular.GutEndotheliumIschemia">
			<clusteredness>1</clusteredness>
			<density>0.1149023271269268</density>
			<area>24</area>
			<perimeter>30</perimeter>
			<distanceFromOrigin>15.55634918610405</distanceFromOrigin>
			<angle>20.87901688055742</angle>
			<triangleMeasure>0.45</triangleMeasure>
			<rectangleMeasure>0.5625</rectangleMeasure>
			<circleMeasure>0.3600451154793879</circleMeasure>
			<centroidX>3.857143</centroidX>
			<centroidY>29.42857</centroidY>
		</spatialEntity>
		<spatialEntity spatialType="region" scaleAndSubsystem="Cellular.GutEndotheliumIschemia">
			<clusteredness>1</clusteredness>
			<density>0.1852261445936368</density>
			<area>14</area>
			<perimeter>28</perimeter>
			<distanceFromOrigin>15.62049935181331</distanceFromOrigin>
			<angle>13.77159971708242</angle>
			<triangleMeasure>0.225</triangleMeasure>
			<rectangleMeasure>0.2500000529819177</rectangleMeasure>
			<circleMeasure>0.1944244779659765</circleMeasure>
			<centroidX>28.76923</centroidX>
			<centroidY>28.15385</centroidY>
		</spatialEntity>
		<spatialEntity spatialType="region" scaleAndSubsystem="Cellular.GutEndotheliumIschemia">
			<clusteredness>1</clusteredness>
			<density>0.3549999760646446</density>
			<area>1</area>
			<perimeter>4</perimeter>
			<distanceFromOrigin>12.2065556157337</distanceFromOrigin>
			<angle>0</angle>
			<triangleMeasure>0</triangleMeasure>
			<rectangleMeasure>0</rectangleMeasure>
			<circleMeasure>0</circleMeasure>
			<centroidX>23</centroidX>
			<centroidY>26</centroidY>
		</spatialEntity>
		<spatialEntity spatialType="region" scaleAndSubsystem="Cellular.GutEndotheliumIschemia">
			<clusteredness>1</clusteredness>
			<density>0.3175000059838389</density>
			<area>1</area>
			<perimeter>4</perimeter>
			<distanceFromOrigin>12.72792206135786</distanceFromOrigin>
			<angle>0</angle>
			<triangleMeasure>0</triangleMeasure>
			<rectangleMeasure>0</rectangleMeasure>
			<circleMeasure>0</circleMeasure>
			<centroidX>25</centroidX>
			<centroidY>25</centroidY>
		</spatialEntity>
		<spatialEntity spatialType="region" scaleAndSubsystem="Cellular.GutEndotheliumIschemia">
			<clusteredness>1</clusteredness>
			<density>0.2937499760412702</density>
			<area>2</area>
			<perimeter>6</perimeter>
			<distanceFromOrigin>16.15549442140351</distanceFromOrigin>
			<angle>3.21548399174821</angle>
			<triangleMeasure>0</triangleMeasure>
			<rectangleMeasure>0</rectangleMeasure>
			<circleMeasure>0</circleMeasure>
			<centroidX>31</centroidX>
			<centroidY>22.5</centroidY>
		</spatialEntity>
		<spatialEntity spatialType="region" scaleAndSubsystem="Cellular.GutEndotheliumIschemia">
			<clusteredness>1</clusteredness>
			<density>0.3014386345358456</density>
			<area>1</area>
			<perimeter>4</perimeter>
			<distanceFromOrigin>5.656854249492381</distanceFromOrigin>
			<angle>0</angle>
			<triangleMeasure>0</triangleMeasure>
			<rectangleMeasure>0</rectangleMeasure>
			<circleMeasure>0</circleMeasure>
			<centroidX>20</centroidX>
			<centroidY>20</centroidY>
		</spatialEntity>
		<spatialEntity spatialType="region" scaleAndSubsystem="Cellular.GutEndotheliumIschemia">
			<clusteredness>1</clusteredness>
			<density>0.0869411169313917</density>
			<area>1</area>
			<perimeter>4</perimeter>
			<distanceFromOrigin>2.23606797749979</distanceFromOrigin>
			<angle>0</angle>
			<triangleMeasure>0</triangleMeasure>
			<rectangleMeasure>0</rectangleMeasure>
			<circleMeasure>0</circleMeasure>
			<centroidX>15</centroidX>
			<centroidY>18</centroidY>
		</spatialEntity>
		<spatialEntity spatialType="region" scaleAndSubsystem="Cellular.GutEndotheliumIschemia">
			<clusteredness>1</clusteredness>
			<density>0.002499999953251259</density>
			<area>2</area>
			<perimeter>6</perimeter>
			<distanceFromOrigin>15.03329637837291</distanceFromOrigin>
			<angle>3.78056853430109</angle>
			<triangleMeasure>0</triangleMeasure>
			<rectangleMeasure>0</rectangleMeasure>
			<circleMeasure>0</circleMeasure>
			<centroidX>31</centroidX>
			<centroidY>17.5</centroidY>
		</spatialEntity>
		<spatialEntity spatialType="region" scaleAndSubsystem="Cellular.GutEndotheliumIschemia">
			<clusteredness>0.8333333333333334</clusteredness>
			<density>0.3071502685546875</density>
			<area>5</area>
			<perimeter>16</perimeter>
			<distanceFromOrigin>2.23606797749979</distanceFromOrigin>
			<angle>49.39870535499554</angle>
			<triangleMeasure>0</triangleMeasure>
			<rectangleMeasure>0</rectangleMeasure>
			<circleMeasure>0</circleMeasure>
			<centroidX>18.4</centroidX>
			<centroidY>17.8</centroidY>
		</spatialEntity>
		<spatialEntity spatialType="region" scaleAndSubsystem="Cellular.GutEndotheliumIschemia">
			<clusteredness>1</clusteredness>
			<density>0.2425067826813342</density>
			<area>1</area>
			<perimeter>4</perimeter>
			<distanceFromOrigin>6.082762530298219</distanceFromOrigin>
			<angle>0</angle>
			<triangleMeasure>0</triangleMeasure>
			<rectangleMeasure>0</rectangleMeasure>
			<circleMeasure>0</circleMeasure>
			<centroidX>22</centroidX>
			<centroidY>15</centroidY>
		</spatialEntity>
		<spatialEntity spatialType="region" scaleAndSubsystem="Cellular.GutEndotheliumIschemia">
			<clusteredness>1</clusteredness>
			<density>0.002499999953251259</density>
			<area>1</area>
			<perimeter>4</perimeter>
			<distanceFromOrigin>15.29705854077836</distanceFromOrigin>
			<angle>0</angle>
			<triangleMeasure>0</triangleMeasure>
			<rectangleMeasure>0</rectangleMeasure>
			<circleMeasure>0</circleMeasure>
			<centroidX>31</centroidX>
			<centroidY>13</centroidY>
		</spatialEntity>
		<spatialEntity spatialType="region" scaleAndSubsystem="Cellular.GutEndotheliumIschemia">
			<clusteredness>1</clusteredness>
			<density>0.2174999985040403</density>
			<area>2</area>
			<perimeter>8</perimeter>
			<distanceFromOrigin>11.40175425099138</distanceFromOrigin>
			<angle>3.179830119864234</angle>
			<triangleMeasure>0</triangleMeasure>
			<rectangleMeasure>0</rectangleMeasure>
			<circleMeasure>0</circleMeasure>
			<centroidX>27.5</centroidX>
			<centroidY>12.5</centroidY>
		</spatialEntity>
		<spatialEntity spatialType="region" scaleAndSubsystem="Cellular.GutEndotheliumIschemia">
			<clusteredness>1</clusteredness>
			<density>0.2924999704547957</density>
			<area>2</area>
			<perimeter>8</perimeter>
			<distanceFromOrigin>8.944271909999159</distanceFromOrigin>
			<angle>8.13010235415598</angle>
			<triangleMeasure>0</triangleMeasure>
			<rectangleMeasure>0</rectangleMeasure>
			<circleMeasure>0</circleMeasure>
			<centroidX>24.5</centroidX>
			<centroidY>12.5</centroidY>
		</spatialEntity>
		<spatialEntity spatialType="region" scaleAndSubsystem="Cellular.GutEndotheliumIschemia">
			<clusteredness>1</clusteredness>
			<density>0.09000314450731464</density>
			<area>2</area>
			<perimeter>6</perimeter>
			<distanceFromOrigin>15.8113883008419</distanceFromOrigin>
			<angle>3.366460663429801</angle>
			<triangleMeasure>0</triangleMeasure>
			<rectangleMeasure>0</rectangleMeasure>
			<circleMeasure>0</circleMeasure>
			<centroidX>31</centroidX>
			<centroidY>10.5</centroidY>
		</spatialEntity>
		<spatialEntity spatialType="region" scaleAndSubsystem="Cellular.GutEndotheliumIschemia">
			<clusteredness>1</clusteredness>
			<density>0.3175000359030331</density>
			<area>1</area>
			<perimeter>4</perimeter>
			<distanceFromOrigin>14.86606874731851</distanceFromOrigin>
			<angle>0</angle>
			<triangleMeasure>0</triangleMeasure>
			<rectangleMeasure>0</rectangleMeasure>
			<circleMeasure>0</circleMeasure>
			<centroidX>27</centroidX>
			<centroidY>6</centroidY>
		</spatialEntity>
		<spatialEntity spatialType="region" scaleAndSubsystem="Cellular.GutEndotheliumIschemia">
			<clusteredness>1</clusteredness>
			<density>0.1281215831929562</density>
			<area>4</area>
			<perimeter>10</perimeter>
			<distanceFromOrigin>16.64331697709324</distanceFromOrigin>
			<angle>5.422000315261462</angle>
			<triangleMeasure>1</triangleMeasure>
			<rectangleMeasure>0.5000000894069832</rectangleMeasure>
			<circleMeasure>0.3000376132219145</circleMeasure>
			<centroidX>30.33333</centroidX>
			<centroidY>6</centroidY>
		</spatialEntity>
		<spatialEntity spatialType="region" scaleAndSubsystem="Cellular.GutEndotheliumIschemia">
			<clusteredness>1</clusteredness>
			<density>0.1201472846900715</density>
			<area>4</area>
			<perimeter>10</perimeter>
			<distanceFromOrigin>17.4928556845359</distanceFromOrigin>
			<angle>7.193470055295538</angle>
			<triangleMeasure>0.5</triangleMeasure>
			<rectangleMeasure>0.25</rectangleMeasure>
			<circleMeasure>0.1200150467756456</circleMeasure>
			<centroidX>1.25</centroidX>
			<centroidY>5.75</centroidY>
		</spatialEntity>
		<spatialEntity spatialType="region" scaleAndSubsystem="Cellular.GutEndotheliumIschemia">
			<clusteredness>1</clusteredness>
			<density>0.5425000359030331</density>
			<area>1</area>
			<perimeter>4</perimeter>
			<distanceFromOrigin>15</distanceFromOrigin>
			<angle>0</angle>
			<triangleMeasure>0</triangleMeasure>
			<rectangleMeasure>0</rectangleMeasure>
			<circleMeasure>0</circleMeasure>
			<centroidX>25</centroidX>
			<centroidY>4</centroidY>
		</spatialEntity>
		<spatialEntity spatialType="region" scaleAndSubsystem="Cellular.GutEndotheliumIschemia">
			<clusteredness>1</clusteredness>
			<density>0.2425773171817555</density>
			<area>1</area>
			<perimeter>4</perimeter>
			<distanceFromOrigin>19.84943324127921</distanceFromOrigin>
			<angle>0</angle>
			<triangleMeasure>0</triangleMeasure>
			<rectangleMeasure>0</rectangleMeasure>
			<circleMeasure>0</circleMeasure>
			<centroidX>31</centroidX>
			<centroidY>3</centroidY>
		</spatialEntity>
		<spatialEntity spatialType="region" scaleAndSubsystem="Cellular.GutEndotheliumIschemia">
			<clusteredness>1</clusteredness>
			<density>0.2025062561035156</density>
			<area>2</area>
			<perimeter>6</perimeter>
			<distanceFromOrigin>18.38477631085023</distanceFromOrigin>
			<angle>2.121096396661454</angle>
			<triangleMeasure>0</triangleMeasure>
			<rectangleMeasure>0</rectangleMeasure>
			<circleMeasure>0</circleMeasure>
			<centroidX>29</centroidX>
			<centroidY>2.5</centroidY>
		</spatialEntity>
		<spatialEntity spatialType="region" scaleAndSubsystem="Cellular.GutEndotheliumIschemia">
			<clusteredness>0.5679012345679012</clusteredness>
			<density>0.176393808594218</density>
			<area>230</area>
			<perimeter>284</perimeter>
			<distanceFromOrigin>1</distanceFromOrigin>
			<angle>360</angle>
			<triangleMeasure>0.2015868283296309</triangleMeasure>
			<rectangleMeasure>0.2279761904761905</rectangleMeasure>
			<circleMeasure>0.2194245207588985</circleMeasure>
			<centroidX>13.78832</centroidX>
			<centroidY>17.63504</centroidY>
		</spatialEntity>
		<numericStateVariable scaleAndSubsystem="Tissue.GutEndothelium">
			<name>GutCellDamageByproduct</name>
			<value>2231.188213194971</value>
		</numericStateVariable>
		<numericStateVariable scaleAndSubsystem="Organ.Gut">
			<name>GutLeak</name>
			<value>0</value>
		</numericStateVariable>
		<numericStateVariable scaleAndSubsystem="Tissue.GutEpithelium">
			<name>GutOccludinCellwall</name>
			<value>1162.493618253697</value>
		</numericStateVariable>
		<numericStateVariable scaleAndSubsystem="Tissue.GutEpithelium">
			<name>GutOccludinCytoplasm</name>
			<value>384.2771178802184</value>
		</numericStateVariable>
		<numericStateVariable scaleAndSubsystem="Tissue.LungEndothelium">
			<name>LungCellDamageByproduct</name>
			<value>0</value>
		</numericStateVariable>
		<numericStateVariable scaleAndSubsystem="Organ.Lung">
			<name>LungEdema</name>
			<value>0</value>
		</numericStateVariable>
		<numericStateVariable scaleAndSubsystem="Tissue.LungEpithelium">
			<name>LungOccludinCellwall</name>
			<value>1162.81</value>
		</numericStateVariable>
		<numericStateVariable scaleAndSubsystem="Tissue.LungEpithelium">
			<name>LungOccludinCytoplasm</name>
			<value>384.4</value>
		</numericStateVariable>
		<numericStateVariable scaleAndSubsystem="Cellular.GutEndotheliumIschemia">
			<name>avgClusterednessRegions</name>
			<value>0.06557586585404111</value>
		</numericStateVariable>
		<numericStateVariable scaleAndSubsystem="Cellular.LungEndotheliumIschemia">
			<name>avgClusterednessRegions</name>
			<value>1</value>
		</numericStateVariable>
		<numericStateVariable scaleAndSubsystem="Cellular.GutEndotheliumIschemia">
			<name>avgDensityRegions</name>
			<value>0.2077897682802927</value>
		</numericStateVariable>
		<numericStateVariable scaleAndSubsystem="Cellular.LungEndotheliumIschemia">
			<name>avgDensityRegions</name>
			<value>0</value>
		</numericStateVariable>
	</timepoint>
	<timepoint value="18">
		<spatialEntity spatialType="region" scaleAndSubsystem="Cellular.GutEndotheliumIschemia">
			<clusteredness>1</clusteredness>
			<density>0.1125</density>
			<area>1</area>
			<perimeter>4</perimeter>
			<distanceFromOrigin>15.65247584249853</distanceFromOrigin>
			<angle>0</angle>
			<triangleMeasure>0</triangleMeasure>
			<rectangleMeasure>0</rectangleMeasure>
			<circleMeasure>0</circleMeasure>
			<centroidX>23</centroidX>
			<centroidY>30</centroidY>
		</spatialEntity>
		<spatialEntity spatialType="region" scaleAndSubsystem="Cellular.GutEndotheliumIschemia">
			<clusteredness>1</clusteredness>
			<density>0.1075000014959597</density>
			<area>1</area>
			<perimeter>4</perimeter>
			<distanceFromOrigin>13.8924439894498</distanceFromOrigin>
			<angle>0</angle>
			<triangleMeasure>0</triangleMeasure>
			<rectangleMeasure>0</rectangleMeasure>
			<circleMeasure>0</circleMeasure>
			<centroidX>23</centroidX>
			<centroidY>28</centroidY>
		</spatialEntity>
		<spatialEntity spatialType="region" scaleAndSubsystem="Cellular.GutEndotheliumIschemia">
			<clusteredness>1</clusteredness>
			<density>0.1393007815714591</density>
			<area>19</area>
			<perimeter>38</perimeter>
			<distanceFromOrigin>15.8113883008419</distanceFromOrigin>
			<angle>20.87901688055742</angle>
			<triangleMeasure>0.2892562348239659</triangleMeasure>
			<rectangleMeasure>0.2916666666666667</rectangleMeasure>
			<circleMeasure>0.1866900598782011</circleMeasure>
			<centroidX>3.6</centroidX>
			<centroidY>29.4</centroidY>
		</spatialEntity>
		<spatialEntity spatialType="region" scaleAndSubsystem="Cellular.GutEndotheliumIschemia">
			<clusteredness>1</clusteredness>
			<density>0.2166278477410291</density>
			<area>12</area>
			<perimeter>26</perimeter>
			<distanceFromOrigin>15.62049935181331</distanceFromOrigin>
			<angle>13.77159971708242</angle>
			<triangleMeasure>0.2592592592592592</triangleMeasure>
			<rectangleMeasure>0.2333333333333333</rectangleMeasure>
			<circleMeasure>0.1512189321553725</circleMeasure>
			<centroidX>29.30769</centroidX>
			<centroidY>28.15385</centroidY>
		</spatialEntity>
		<spatialEntity spatialType="region" scaleAndSubsystem="Cellular.GutEndotheliumIschemia">
			<clusteredness>1</clusteredness>
			<density>0.3449999940161612</density>
			<area>1</area>
			<perimeter>4</perimeter>
			<distanceFromOrigin>12.2065556157337</distanceFromOrigin>
			<angle>0</angle>
			<triangleMeasure>0</triangleMeasure>
			<rectangleMeasure>0</rectangleMeasure>
			<circleMeasure>0</circleMeasure>
			<centroidX>23</centroidX>
			<centroidY>26</centroidY>
		</spatialEntity>
		<spatialEntity spatialType="region" scaleAndSubsystem="Cellular.GutEndotheliumIschemia">
			<clusteredness>1</clusteredness>
			<density>0.3074999940161611</density>
			<area>1</area>
			<perimeter>4</perimeter>
			<distanceFromOrigin>12.72792206135786</distanceFromOrigin>
			<angle>0</angle>
			<triangleMeasure>0</triangleMeasure>
			<rectangleMeasure>0</rectangleMeasure>
			<circleMeasure>0</circleMeasure>
			<centroidX>25</centroidX>
			<centroidY>25</centroidY>
		</spatialEntity>
		<spatialEntity spatialType="region" scaleAndSubsystem="Cellular.GutEndotheliumIschemia">
			<clusteredness>1</clusteredness>
			<density>0.2738447361132678</density>
			<area>2</area>
			<perimeter>6</perimeter>
			<distanceFromOrigin>7.810249675906654</distanceFromOrigin>
			<angle>5.194428907734806</angle>
			<triangleMeasure>0</triangleMeasure>
			<rectangleMeasure>0</rectangleMeasure>
			<circleMeasure>0</circleMeasure>
			<centroidX>22</centroidX>
			<centroidY>21.5</centroidY>
		</spatialEntity>
		<spatialEntity spatialType="region" scaleAndSubsystem="Cellular.GutEndotheliumIschemia">
			<clusteredness>1</clusteredness>
			<density>0.2955568500593597</density>
			<area>1</area>
			<perimeter>4</perimeter>
			<distanceFromOrigin>5.656854249492381</distanceFromOrigin>
			<angle>0</angle>
			<triangleMeasure>0</triangleMeasure>
			<rectangleMeasure>0</rectangleMeasure>
			<circleMeasure>0</circleMeasure>
			<centroidX>20</centroidX>
			<centroidY>20</centroidY>
		</spatialEntity>
		<spatialEntity spatialType="region" scaleAndSubsystem="Cellular.GutEndotheliumIschemia">
			<clusteredness>1</clusteredness>
			<density>0.002499999953251259</density>
			<area>2</area>
			<perimeter>6</perimeter>
			<distanceFromOrigin>15.03329637837291</distanceFromOrigin>
			<angle>3.78056853430109</angle>
			<triangleMeasure>0</triangleMeasure>
			<rectangleMeasure>0</rectangleMeasure>
			<circleMeasure>0</circleMeasure>
			<centroidX>31</centroidX>
			<centroidY>17.5</centroidY>
		</spatialEntity>
		<spatialEntity spatialType="region" scaleAndSubsystem="Cellular.GutEndotheliumIschemia">
			<clusteredness>0.8333333333333334</clusteredness>
			<density>0.2392887429630055</density>
			<area>5</area>
			<perimeter>16</perimeter>
			<distanceFromOrigin>2.23606797749979</distanceFromOrigin>
			<angle>49.39870535499554</angle>
			<triangleMeasure>0</triangleMeasure>
			<rectangleMeasure>0</rectangleMeasure>
			<circleMeasure>0</circleMeasure>
			<centroidX>18.4</centroidX>
			<centroidY>17.8</centroidY>
		</spatialEntity>
		<spatialEntity spatialType="region" scaleAndSubsystem="Cellular.GutEndotheliumIschemia">
			<clusteredness>1</clusteredness>
			<density>0.002499999953251259</density>
			<area>1</area>
			<perimeter>4</perimeter>
			<distanceFromOrigin>15.03329637837291</distanceFromOrigin>
			<angle>0</angle>
			<triangleMeasure>0</triangleMeasure>
			<rectangleMeasure>0</rectangleMeasure>
			<circleMeasure>0</circleMeasure>
			<centroidX>31</centroidX>
			<centroidY>15</centroidY>
		</spatialEntity>
		<spatialEntity spatialType="region" scaleAndSubsystem="Cellular.GutEndotheliumIschemia">
			<clusteredness>1</clusteredness>
			<density>0.2325096579159007</density>
			<area>1</area>
			<perimeter>4</perimeter>
			<distanceFromOrigin>6.082762530298219</distanceFromOrigin>
			<angle>0</angle>
			<triangleMeasure>0</triangleMeasure>
			<rectangleMeasure>0</rectangleMeasure>
			<circleMeasure>0</circleMeasure>
			<centroidX>22</centroidX>
			<centroidY>15</centroidY>
		</spatialEntity>
		<spatialEntity spatialType="region" scaleAndSubsystem="Cellular.GutEndotheliumIschemia">
			<clusteredness>0.9534883720930233</clusteredness>
			<density>0.1394512670590338</density>
			<area>41</area>
			<perimeter>64</perimeter>
			<distanceFromOrigin>8.062257748298549</distanceFromOrigin>
			<angle>65.77225468204583</angle>
			<triangleMeasure>0.18140589569161</triangleMeasure>
			<rectangleMeasure>0.2447980050396953</rectangleMeasure>
			<circleMeasure>0.1243679297466787</circleMeasure>
			<centroidX>26.71428</centroidX>
			<centroidY>18.42857</centroidY>
		</spatialEntity>
		<spatialEntity spatialType="region" scaleAndSubsystem="Cellular.GutEndotheliumIschemia">
			<clusteredness>1</clusteredness>
			<density>0.08000539891860065</density>
			<area>2</area>
			<perimeter>6</perimeter>
			<distanceFromOrigin>15.8113883008419</distanceFromOrigin>
			<angle>3.366460663429801</angle>
			<triangleMeasure>0</triangleMeasure>
			<rectangleMeasure>0</rectangleMeasure>
			<circleMeasure>0</circleMeasure>
			<centroidX>31</centroidX>
			<centroidY>10.5</centroidY>
		</spatialEntity>
		<spatialEntity spatialType="region" scaleAndSubsystem="Cellular.GutEndotheliumIschemia">
			<clusteredness>1</clusteredness>
			<density>0.1803376500513039</density>
			<area>2</area>
			<perimeter>6</perimeter>
			<distanceFromOrigin>17.20465053408525</distanceFromOrigin>
			<angle>1.847610265994596</angle>
			<triangleMeasure>0</triangleMeasure>
			<rectangleMeasure>0</rectangleMeasure>
			<circleMeasure>0</circleMeasure>
			<centroidX>30.5</centroidX>
			<centroidY>6</centroidY>
		</spatialEntity>
		<spatialEntity spatialType="region" scaleAndSubsystem="Cellular.GutEndotheliumIschemia">
			<clusteredness>1</clusteredness>
			<density>0.3075000538545496</density>
			<area>1</area>
			<perimeter>4</perimeter>
			<distanceFromOrigin>14.86606874731851</distanceFromOrigin>
			<angle>0</angle>
			<triangleMeasure>0</triangleMeasure>
			<rectangleMeasure>0</rectangleMeasure>
			<circleMeasure>0</circleMeasure>
			<centroidX>27</centroidX>
			<centroidY>6</centroidY>
		</spatialEntity>
		<spatialEntity spatialType="region" scaleAndSubsystem="Cellular.GutEndotheliumIschemia">
			<clusteredness>1</clusteredness>
			<density>0.1563512206077576</density>
			<area>3</area>
			<perimeter>8</perimeter>
			<distanceFromOrigin>17.80449381476486</distanceFromOrigin>
			<angle>4.467159061389273</angle>
			<triangleMeasure>1</triangleMeasure>
			<rectangleMeasure>0.5000000894069832</rectangleMeasure>
			<circleMeasure>0.1591549430918953</circleMeasure>
			<centroidX>1.333333</centroidX>
			<centroidY>5.333333</centroidY>
		</spatialEntity>
		<spatialEntity spatialType="region" scaleAndSubsystem="Cellular.GutEndotheliumIschemia">
			<clusteredness>1</clusteredness>
			<density>0.2326140908633961</density>
			<area>1</area>
			<perimeter>4</perimeter>
			<distanceFromOrigin>19.84943324127921</distanceFromOrigin>
			<angle>0</angle>
			<triangleMeasure>0</triangleMeasure>
			<rectangleMeasure>0</rectangleMeasure>
			<circleMeasure>0</circleMeasure>
			<centroidX>31</centroidX>
			<centroidY>3</centroidY>
		</spatialEntity>
		<spatialEntity spatialType="region" scaleAndSubsystem="Cellular.GutEndotheliumIschemia">
			<clusteredness>1</clusteredness>
			<density>0.1925117791867724</density>
			<area>2</area>
			<perimeter>6</perimeter>
			<distanceFromOrigin>18.38477631085023</distanceFromOrigin>
			<angle>2.121096396661454</angle>
			<triangleMeasure>0</triangleMeasure>
			<rectangleMeasure>0</rectangleMeasure>
			<circleMeasure>0</circleMeasure>
			<centroidX>29</centroidX>
			<centroidY>2.5</centroidY>
		</spatialEntity>
		<spatialEntity spatialType="region" scaleAndSubsystem="Cellular.GutEndotheliumIschemia">
			<clusteredness>0.6960227272727273</clusteredness>
			<density>0.1603613568531261</density>
			<area>245</area>
			<perimeter>296</perimeter>
			<distanceFromOrigin>1</distanceFromOrigin>
			<angle>360</angle>
			<triangleMeasure>0.2080066057001098</triangleMeasure>
			<rectangleMeasure>0.2510935743331656</rectangleMeasure>
			<circleMeasure>0.1977437778978905</circleMeasure>
			<centroidX>13.24638</centroidX>
			<centroidY>15.52899</centroidY>
		</spatialEntity>
		<numericStateVariable scaleAndSubsystem="Tissue.GutEndothelium">
			<name>GutCellDamageByproduct</name>
			<value>2328.332120423574</value>
		</numericStateVariable>
		<numericStateVariable scaleAndSubsystem="Organ.Gut">
			<name>GutLeak</name>
			<value>0</value>
		</numericStateVariable>
		<numericStateVariable scaleAndSubsystem="Tissue.GutEpithelium">
			<name>GutOccludinCellwall</name>
			<value>1162.303474055724</value>
		</numericStateVariable>
		<numericStateVariable scaleAndSubsystem="Tissue.GutEpithelium">
			<name>GutOccludinCytoplasm</name>
			<value>384.1771057125433</value>
		</numericStateVariable>
		<numericStateVariable scaleAndSubsystem="Tissue.LungEndothelium">
			<name>LungCellDamageByproduct</name>
			<value>0</value>
		</numericStateVariable>
		<numericStateVariable scaleAndSubsystem="Organ.Lung">
			<name>LungEdema</name>
			<value>0</value>
		</numericStateVariable>
		<numericStateVariable scaleAndSubsystem="Tissue.LungEpithelium">
			<name>LungOccludinCellwall</name>
			<value>1162.81</value>
		</numericStateVariable>
		<numericStateVariable scaleAndSubsystem="Tissue.LungEpithelium">
			<name>LungOccludinCytoplasm</name>
			<value>384.4</value>
		</numericStateVariable>
		<numericStateVariable scaleAndSubsystem="Cellular.GutEndotheliumIschemia">
			<name>avgClusterednessRegions</name>
			<value>0.06442201542239494</value>
		</numericStateVariable>
		<numericStateVariable scaleAndSubsystem="Cellular.LungEndotheliumIschemia">
			<name>avgClusterednessRegions</name>
			<value>1</value>
		</numericStateVariable>
		<numericStateVariable scaleAndSubsystem="Cellular.GutEndotheliumIschemia">
			<name>avgDensityRegions</name>
			<value>0.1861880711596674</value>
		</numericStateVariable>
		<numericStateVariable scaleAndSubsystem="Cellular.LungEndotheliumIschemia">
			<name>avgDensityRegions</name>
			<value>0</value>
		</numericStateVariable>
	</timepoint>
	<timepoint value="19">
		<spatialEntity spatialType="region" scaleAndSubsystem="Cellular.GutEndotheliumIschemia">
			<clusteredness>1</clusteredness>
			<density>0.1024999955121209</density>
			<area>1</area>
			<perimeter>4</perimeter>
			<distanceFromOrigin>15.65247584249853</distanceFromOrigin>
			<angle>0</angle>
			<triangleMeasure>0</triangleMeasure>
			<rectangleMeasure>0</rectangleMeasure>
			<circleMeasure>0</circleMeasure>
			<centroidX>23</centroidX>
			<centroidY>30</centroidY>
		</spatialEntity>
		<spatialEntity spatialType="region" scaleAndSubsystem="Cellular.GutEndotheliumIschemia">
			<clusteredness>1</clusteredness>
			<density>0.09749999700808058</density>
			<area>1</area>
			<perimeter>4</perimeter>
			<distanceFromOrigin>13.8924439894498</distanceFromOrigin>
			<angle>0</angle>
			<triangleMeasure>0</triangleMeasure>
			<rectangleMeasure>0</rectangleMeasure>
			<circleMeasure>0</circleMeasure>
			<centroidX>23</centroidX>
			<centroidY>28</centroidY>
		</spatialEntity>
		<spatialEntity spatialType="region" scaleAndSubsystem="Cellular.GutEndotheliumIschemia">
			<clusteredness>1</clusteredness>
			<density>0.1420215452029035</density>
			<area>18</area>
			<perimeter>36</perimeter>
			<distanceFromOrigin>15.55634918610405</distanceFromOrigin>
			<angle>19.10754714052334</angle>
			<triangleMeasure>0.2321428571428572</triangleMeasure>
			<rectangleMeasure>0.2708333333333333</rectangleMeasure>
			<circleMeasure>0.1929635839577252</circleMeasure>
			<centroidX>3.45</centroidX>
			<centroidY>28.9</centroidY>
		</spatialEntity>
		<spatialEntity spatialType="region" scaleAndSubsystem="Cellular.GutEndotheliumIschemia">
			<clusteredness>1</clusteredness>
			<density>0.3350000119676777</density>
			<area>1</area>
			<perimeter>4</perimeter>
			<distanceFromOrigin>12.2065556157337</distanceFromOrigin>
			<angle>0</angle>
			<triangleMeasure>0</triangleMeasure>
			<rectangleMeasure>0</rectangleMeasure>
			<circleMeasure>0</circleMeasure>
			<centroidX>23</centroidX>
			<centroidY>26</centroidY>
		</spatialEntity>
		<spatialEntity spatialType="region" scaleAndSubsystem="Cellular.GutEndotheliumIschemia">
			<clusteredness>1</clusteredness>
			<density>0.2975000119676777</density>
			<area>1</area>
			<perimeter>4</perimeter>
			<distanceFromOrigin>12.72792206135786</distanceFromOrigin>
			<angle>0</angle>
			<triangleMeasure>0</triangleMeasure>
			<rectangleMeasure>0</rectangleMeasure>
			<circleMeasure>0</circleMeasure>
			<centroidX>25</centroidX>
			<centroidY>25</centroidY>
		</spatialEntity>
		<spatialEntity spatialType="region" scaleAndSubsystem="Cellular.GutEndotheliumIschemia">
			<clusteredness>1</clusteredness>
			<density>0.200000007947286</density>
			<area>3</area>
			<perimeter>8</perimeter>
			<distanceFromOrigin>15.8113883008419</distanceFromOrigin>
			<angle>6.581944655178011</angle>
			<triangleMeasure>0</triangleMeasure>
			<rectangleMeasure>0</rectangleMeasure>
			<circleMeasure>0</circleMeasure>
			<centroidX>31</centroidX>
			<centroidY>22</centroidY>
		</spatialEntity>
		<spatialEntity spatialType="region" scaleAndSubsystem="Cellular.GutEndotheliumIschemia">
			<clusteredness>0.8928571428571429</clusteredness>
			<density>0.134033044101366</density>
			<area>75</area>
			<perimeter>74</perimeter>
			<distanceFromOrigin>5</distanceFromOrigin>
			<angle>75.34324888423959</angle>
			<triangleMeasure>0.3145161677349666</triangleMeasure>
			<rectangleMeasure>0.4333333333333333</rectangleMeasure>
			<circleMeasure>0.3373395591242588</circleMeasure>
			<centroidX>15.26471</centroidX>
			<centroidY>25.82353</centroidY>
		</spatialEntity>
		<spatialEntity spatialType="region" scaleAndSubsystem="Cellular.GutEndotheliumIschemia">
			<clusteredness>1</clusteredness>
			<density>0.07504153532140395</density>
			<area>1</area>
			<perimeter>4</perimeter>
			<distanceFromOrigin>2.23606797749979</distanceFromOrigin>
			<angle>0</angle>
			<triangleMeasure>0</triangleMeasure>
			<rectangleMeasure>0</rectangleMeasure>
			<circleMeasure>0</circleMeasure>
			<centroidX>15</centroidX>
			<centroidY>18</centroidY>
		</spatialEntity>
		<spatialEntity spatialType="region" scaleAndSubsystem="Cellular.GutEndotheliumIschemia">
			<clusteredness>0.875</clusteredness>
			<density>0.1801856453679189</density>
			<area>7</area>
			<perimeter>20</perimeter>
			<distanceFromOrigin>2.23606797749979</distanceFromOrigin>
			<angle>49.39870535499554</angle>
			<triangleMeasure>0.0625</triangleMeasure>
			<rectangleMeasure>0.05555555555555555</rectangleMeasure>
			<circleMeasure>0.03978873577297384</circleMeasure>
			<centroidX>18.77778</centroidX>
			<centroidY>18.33333</centroidY>
		</spatialEntity>
		<spatialEntity spatialType="region" scaleAndSubsystem="Cellular.GutEndotheliumIschemia">
			<clusteredness>1</clusteredness>
			<density>0.002499999953251259</density>
			<area>2</area>
			<perimeter>6</perimeter>
			<distanceFromOrigin>15</distanceFromOrigin>
			<angle>3.814074834290355</angle>
			<triangleMeasure>0</triangleMeasure>
			<rectangleMeasure>0</rectangleMeasure>
			<circleMeasure>0</circleMeasure>
			<centroidX>31</centroidX>
			<centroidY>16.5</centroidY>
		</spatialEntity>
		<spatialEntity spatialType="region" scaleAndSubsystem="Cellular.GutEndotheliumIschemia">
			<clusteredness>0.9347826086956522</clusteredness>
			<density>0.1514015986903698</density>
			<area>43</area>
			<perimeter>80</perimeter>
			<distanceFromOrigin>7.810249675906654</distanceFromOrigin>
			<angle>57.05078488340956</angle>
			<triangleMeasure>0.1575000120162973</triangleMeasure>
			<rectangleMeasure>0.176980932565747</rectangleMeasure>
			<circleMeasure>0.08308732832525959</circleMeasure>
			<centroidX>27.36364</centroidX>
			<centroidY>22.90909</centroidY>
		</spatialEntity>
		<spatialEntity spatialType="region" scaleAndSubsystem="Cellular.GutEndotheliumIschemia">
			<clusteredness>1</clusteredness>
			<density>0.2225129520191866</density>
			<area>1</area>
			<perimeter>4</perimeter>
			<distanceFromOrigin>6.082762530298219</distanceFromOrigin>
			<angle>0</angle>
			<triangleMeasure>0</triangleMeasure>
			<rectangleMeasure>0</rectangleMeasure>
			<circleMeasure>0</circleMeasure>
			<centroidX>22</centroidX>
			<centroidY>15</centroidY>
		</spatialEntity>
		<spatialEntity spatialType="region" scaleAndSubsystem="Cellular.GutEndotheliumIschemia">
			<clusteredness>1</clusteredness>
			<density>0.002499999953251259</density>
			<area>2</area>
			<perimeter>6</perimeter>
			<distanceFromOrigin>15.13274595042156</distanceFromOrigin>
			<angle>3.715289105428768</angle>
			<triangleMeasure>0</triangleMeasure>
			<rectangleMeasure>0</rectangleMeasure>
			<circleMeasure>0</circleMeasure>
			<centroidX>31</centroidX>
			<centroidY>13.5</centroidY>
		</spatialEntity>
		<spatialEntity spatialType="region" scaleAndSubsystem="Cellular.GutEndotheliumIschemia">
			<clusteredness>1</clusteredness>
			<density>0.1975000119676777</density>
			<area>2</area>
			<perimeter>8</perimeter>
			<distanceFromOrigin>11.40175425099138</distanceFromOrigin>
			<angle>3.179830119864234</angle>
			<triangleMeasure>0</triangleMeasure>
			<rectangleMeasure>0</rectangleMeasure>
			<circleMeasure>0</circleMeasure>
			<centroidX>27.5</centroidX>
			<centroidY>12.5</centroidY>
		</spatialEntity>
		<spatialEntity spatialType="region" scaleAndSubsystem="Cellular.GutEndotheliumIschemia">
			<clusteredness>1</clusteredness>
			<density>0.1924999935954225</density>
			<area>3</area>
			<perimeter>10</perimeter>
			<distanceFromOrigin>8.062257748298549</distanceFromOrigin>
			<angle>11.30993247402021</angle>
			<triangleMeasure>0</triangleMeasure>
			<rectangleMeasure>0</rectangleMeasure>
			<circleMeasure>0</circleMeasure>
			<centroidX>24</centroidX>
			<centroidY>12.25</centroidY>
		</spatialEntity>
		<spatialEntity spatialType="region" scaleAndSubsystem="Cellular.GutEndotheliumIschemia">
			<clusteredness>1</clusteredness>
			<density>0.07000829846251244</density>
			<area>2</area>
			<perimeter>6</perimeter>
			<distanceFromOrigin>15.8113883008419</distanceFromOrigin>
			<angle>3.366460663429801</angle>
			<triangleMeasure>0</triangleMeasure>
			<rectangleMeasure>0</rectangleMeasure>
			<circleMeasure>0</circleMeasure>
			<centroidX>31</centroidX>
			<centroidY>10.5</centroidY>
		</spatialEntity>
		<spatialEntity spatialType="region" scaleAndSubsystem="Cellular.GutEndotheliumIschemia">
			<clusteredness>1</clusteredness>
			<density>0.2488918379241345</density>
			<area>1</area>
			<perimeter>4</perimeter>
			<distanceFromOrigin>18.02775637731995</distanceFromOrigin>
			<angle>0</angle>
			<triangleMeasure>0</triangleMeasure>
			<rectangleMeasure>0</rectangleMeasure>
			<circleMeasure>0</circleMeasure>
			<centroidX>31</centroidX>
			<centroidY>6</centroidY>
		</spatialEntity>
		<spatialEntity spatialType="region" scaleAndSubsystem="Cellular.GutEndotheliumIschemia">
			<clusteredness>1</clusteredness>
			<density>0.2975001316444547</density>
			<area>1</area>
			<perimeter>4</perimeter>
			<distanceFromOrigin>14.86606874731851</distanceFromOrigin>
			<angle>0</angle>
			<triangleMeasure>0</triangleMeasure>
			<rectangleMeasure>0</rectangleMeasure>
			<circleMeasure>0</circleMeasure>
			<centroidX>27</centroidX>
			<centroidY>6</centroidY>
		</spatialEntity>
		<spatialEntity spatialType="region" scaleAndSubsystem="Cellular.GutEndotheliumIschemia">
			<clusteredness>1</clusteredness>
			<density>0.2275609483905867</density>
			<area>2</area>
			<perimeter>6</perimeter>
			<distanceFromOrigin>17.80449381476486</distanceFromOrigin>
			<angle>1.903388849924269</angle>
			<triangleMeasure>0</triangleMeasure>
			<rectangleMeasure>0</rectangleMeasure>
			<circleMeasure>0</circleMeasure>
			<centroidX>1.5</centroidX>
			<centroidY>5</centroidY>
		</spatialEntity>
		<spatialEntity spatialType="region" scaleAndSubsystem="Cellular.GutEndotheliumIschemia">
			<clusteredness>1</clusteredness>
			<density>0.2226570877374387</density>
			<area>1</area>
			<perimeter>4</perimeter>
			<distanceFromOrigin>19.84943324127921</distanceFromOrigin>
			<angle>0</angle>
			<triangleMeasure>0</triangleMeasure>
			<rectangleMeasure>0</rectangleMeasure>
			<circleMeasure>0</circleMeasure>
			<centroidX>31</centroidX>
			<centroidY>3</centroidY>
		</spatialEntity>
		<spatialEntity spatialType="region" scaleAndSubsystem="Cellular.GutEndotheliumIschemia">
			<clusteredness>1</clusteredness>
			<density>0.1825192170984605</density>
			<area>2</area>
			<perimeter>6</perimeter>
			<distanceFromOrigin>18.38477631085023</distanceFromOrigin>
			<angle>2.121096396661454</angle>
			<triangleMeasure>0</triangleMeasure>
			<rectangleMeasure>0</rectangleMeasure>
			<circleMeasure>0</circleMeasure>
			<centroidX>29</centroidX>
			<centroidY>2.5</centroidY>
		</spatialEntity>
		<spatialEntity spatialType="region" scaleAndSubsystem="Cellular.GutEndotheliumIschemia">
			<clusteredness>0.5081967213114754</clusteredness>
			<density>0.1613365441599849</density>
			<area>155</area>
			<perimeter>166</perimeter>
			<distanceFromOrigin>1.414213562373095</distanceFromOrigin>
			<angle>360</angle>
			<triangleMeasure>0.314484126984127</triangleMeasure>
			<rectangleMeasure>0.2910393079424382</rectangleMeasure>
			<circleMeasure>0.1929247934682199</circleMeasure>
			<centroidX>10.91358</centroidX>
			<centroidY>11.69136</centroidY>
		</spatialEntity>
		<numericStateVariable scaleAndSubsystem="Tissue.GutEndothelium">
			<name>GutCellDamageByproduct</name>
			<value>2417.999720699311</value>
		</numericStateVariable>
		<numericStateVariable scaleAndSubsystem="Organ.Gut">
			<name>GutLeak</name>
			<value>0</value>
		</numericStateVariable>
		<numericStateVariable scaleAndSubsystem="Tissue.GutEpithelium">
			<name>GutOccludinCellwall</name>
			<value>1162.04904359844</value>
		</numericStateVariable>
		<numericStateVariable scaleAndSubsystem="Tissue.GutEpithelium">
			<name>GutOccludinCytoplasm</name>
			<value>384.0486560667881</value>
		</numericStateVariable>
		<numericStateVariable scaleAndSubsystem="Tissue.LungEndothelium">
			<name>LungCellDamageByproduct</name>
			<value>0</value>
		</numericStateVariable>
		<numericStateVariable scaleAndSubsystem="Organ.Lung">
			<name>LungEdema</name>
			<value>0</value>
		</numericStateVariable>
		<numericStateVariable scaleAndSubsystem="Tissue.LungEpithelium">
			<name>LungOccludinCellwall</name>
			<value>1162.81</value>
		</numericStateVariable>
		<numericStateVariable scaleAndSubsystem="Tissue.LungEpithelium">
			<name>LungOccludinCytoplasm</name>
			<value>384.4</value>
		</numericStateVariable>
		<numericStateVariable scaleAndSubsystem="Cellular.GutEndotheliumIschemia">
			<name>avgClusterednessRegions</name>
			<value>0.06424590363487472</value>
		</numericStateVariable>
		<numericStateVariable scaleAndSubsystem="Cellular.LungEndotheliumIschemia">
			<name>avgClusterednessRegions</name>
			<value>1</value>
		</numericStateVariable>
		<numericStateVariable scaleAndSubsystem="Cellular.GutEndotheliumIschemia">
			<name>avgDensityRegions</name>
			<value>0.1701441098178713</value>
		</numericStateVariable>
		<numericStateVariable scaleAndSubsystem="Cellular.LungEndotheliumIschemia">
			<name>avgDensityRegions</name>
			<value>0</value>
		</numericStateVariable>
	</timepoint>
	<timepoint value="20">
		<spatialEntity spatialType="region" scaleAndSubsystem="Cellular.GutEndotheliumIschemia">
			<clusteredness>1</clusteredness>
			<density>0.09249999850404028</density>
			<area>1</area>
			<perimeter>4</perimeter>
			<distanceFromOrigin>15.65247584249853</distanceFromOrigin>
			<angle>0</angle>
			<triangleMeasure>0</triangleMeasure>
			<rectangleMeasure>0</rectangleMeasure>
			<circleMeasure>0</circleMeasure>
			<centroidX>23</centroidX>
			<centroidY>30</centroidY>
		</spatialEntity>
		<spatialEntity spatialType="region" scaleAndSubsystem="Cellular.GutEndotheliumIschemia">
			<clusteredness>1</clusteredness>
			<density>0.3875011070101869</density>
			<area>1</area>
			<perimeter>4</perimeter>
			<distanceFromOrigin>17.20465053408525</distanceFromOrigin>
			<angle>0</angle>
			<triangleMeasure>0</triangleMeasure>
			<rectangleMeasure>0</rectangleMeasure>
			<circleMeasure>0</circleMeasure>
			<centroidX>6</centroidX>
			<centroidY>30</centroidY>
		</spatialEntity>
		<spatialEntity spatialType="region" scaleAndSubsystem="Cellular.GutEndotheliumIschemia">
			<clusteredness>1</clusteredness>
			<density>0.08749999999999999</density>
			<area>1</area>
			<perimeter>4</perimeter>
			<distanceFromOrigin>13.8924439894498</distanceFromOrigin>
			<angle>0</angle>
			<triangleMeasure>0</triangleMeasure>
			<rectangleMeasure>0</rectangleMeasure>
			<circleMeasure>0</circleMeasure>
			<centroidX>23</centroidX>
			<centroidY>28</centroidY>
		</spatialEntity>
		<spatialEntity spatialType="region" scaleAndSubsystem="Cellular.GutEndotheliumIschemia">
			<clusteredness>1</clusteredness>
			<density>0.1625</density>
			<area>1</area>
			<perimeter>4</perimeter>
			<distanceFromOrigin>13.8924439894498</distanceFromOrigin>
			<angle>0</angle>
			<triangleMeasure>0</triangleMeasure>
			<rectangleMeasure>0</rectangleMeasure>
			<circleMeasure>0</circleMeasure>
			<centroidX>9</centroidX>
			<centroidY>28</centroidY>
		</spatialEntity>
		<spatialEntity spatialType="region" scaleAndSubsystem="Cellular.GutEndotheliumIschemia">
			<clusteredness>0.9166666666666666</clusteredness>
			<density>0.1792480094972566</density>
			<area>11</area>
			<perimeter>22</perimeter>
			<distanceFromOrigin>16.97056274847714</distanceFromOrigin>
			<angle>10.92839019260582</angle>
			<triangleMeasure>0.2142857142857143</triangleMeasure>
			<rectangleMeasure>0.2564102605902885</rectangleMeasure>
			<circleMeasure>0.1906122315197969</circleMeasure>
			<centroidX>2.272727</centroidX>
			<centroidY>29</centroidY>
		</spatialEntity>
		<spatialEntity spatialType="region" scaleAndSubsystem="Cellular.GutEndotheliumIschemia">
			<clusteredness>1</clusteredness>
			<density>0.3250000299191942</density>
			<area>1</area>
			<perimeter>4</perimeter>
			<distanceFromOrigin>12.2065556157337</distanceFromOrigin>
			<angle>0</angle>
			<triangleMeasure>0</triangleMeasure>
			<rectangleMeasure>0</rectangleMeasure>
			<circleMeasure>0</circleMeasure>
			<centroidX>23</centroidX>
			<centroidY>26</centroidY>
		</spatialEntity>
		<spatialEntity spatialType="region" scaleAndSubsystem="Cellular.GutEndotheliumIschemia">
			<clusteredness>1</clusteredness>
			<density>0.2875</density>
			<area>1</area>
			<perimeter>4</perimeter>
			<distanceFromOrigin>12.72792206135786</distanceFromOrigin>
			<angle>0</angle>
			<triangleMeasure>0</triangleMeasure>
			<rectangleMeasure>0</rectangleMeasure>
			<circleMeasure>0</circleMeasure>
			<centroidX>25</centroidX>
			<centroidY>25</centroidY>
		</spatialEntity>
		<spatialEntity spatialType="region" scaleAndSubsystem="Cellular.GutEndotheliumIschemia">
			<clusteredness>1</clusteredness>
			<density>0.002499999953251259</density>
			<area>3</area>
			<perimeter>8</perimeter>
			<distanceFromOrigin>15</distanceFromOrigin>
			<angle>7.594643368591445</angle>
			<triangleMeasure>0</triangleMeasure>
			<rectangleMeasure>0</rectangleMeasure>
			<circleMeasure>0</circleMeasure>
			<centroidX>31</centroidX>
			<centroidY>17</centroidY>
		</spatialEntity>
		<spatialEntity spatialType="region" scaleAndSubsystem="Cellular.GutEndotheliumIschemia">
			<clusteredness>0.9076923076923077</clusteredness>
			<density>0.138222579262615</density>
			<area>59</area>
			<perimeter>104</perimeter>
			<distanceFromOrigin>2.23606797749979</distanceFromOrigin>
			<angle>69.14554196042165</angle>
			<triangleMeasure>0.1721687980428603</triangleMeasure>
			<rectangleMeasure>0.1611110879983238</rectangleMeasure>
			<circleMeasure>0.09177620306107646</circleMeasure>
			<centroidX>25.54167</centroidX>
			<centroidY>21.8125</centroidY>
		</spatialEntity>
		<spatialEntity spatialType="region" scaleAndSubsystem="Cellular.GutEndotheliumIschemia">
			<clusteredness>1</clusteredness>
			<density>0.2125166051528033</density>
			<area>1</area>
			<perimeter>4</perimeter>
			<distanceFromOrigin>6.082762530298219</distanceFromOrigin>
			<angle>0</angle>
			<triangleMeasure>0</triangleMeasure>
			<rectangleMeasure>0</rectangleMeasure>
			<circleMeasure>0</circleMeasure>
			<centroidX>22</centroidX>
			<centroidY>15</centroidY>
		</spatialEntity>
		<spatialEntity spatialType="region" scaleAndSubsystem="Cellular.GutEndotheliumIschemia">
			<clusteredness>1</clusteredness>
			<density>0.002499999953251259</density>
			<area>1</area>
			<perimeter>4</perimeter>
			<distanceFromOrigin>15.13274595042156</distanceFromOrigin>
			<angle>0</angle>
			<triangleMeasure>0</triangleMeasure>
			<rectangleMeasure>0</rectangleMeasure>
			<circleMeasure>0</circleMeasure>
			<centroidX>31</centroidX>
			<centroidY>14</centroidY>
		</spatialEntity>
		<spatialEntity spatialType="region" scaleAndSubsystem="Cellular.GutEndotheliumIschemia">
			<clusteredness>1</clusteredness>
			<density>0.1875000037398993</density>
			<area>2</area>
			<perimeter>8</perimeter>
			<distanceFromOrigin>11.40175425099138</distanceFromOrigin>
			<angle>3.179830119864234</angle>
			<triangleMeasure>0</triangleMeasure>
			<rectangleMeasure>0</rectangleMeasure>
			<circleMeasure>0</circleMeasure>
			<centroidX>27.5</centroidX>
			<centroidY>12.5</centroidY>
		</spatialEntity>
		<spatialEntity spatialType="region" scaleAndSubsystem="Cellular.GutEndotheliumIschemia">
			<clusteredness>1</clusteredness>
			<density>0.06527777464108066</density>
			<area>9</area>
			<perimeter>12</perimeter>
			<distanceFromOrigin>7.615773105863909</distanceFromOrigin>
			<angle>17.10272896905237</angle>
			<triangleMeasure>0.5</triangleMeasure>
			<rectangleMeasure>1</rectangleMeasure>
			<circleMeasure>0.6000752617741416</circleMeasure>
			<centroidX>24</centroidX>
			<centroidY>12</centroidY>
		</spatialEntity>
		<spatialEntity spatialType="region" scaleAndSubsystem="Cellular.GutEndotheliumIschemia">
			<clusteredness>1</clusteredness>
			<density>0.06001177582086301</density>
			<area>2</area>
			<perimeter>6</perimeter>
			<distanceFromOrigin>15.8113883008419</distanceFromOrigin>
			<angle>3.366460663429801</angle>
			<triangleMeasure>0</triangleMeasure>
			<rectangleMeasure>0</rectangleMeasure>
			<circleMeasure>0</circleMeasure>
			<centroidX>31</centroidX>
			<centroidY>10.5</centroidY>
		</spatialEntity>
		<spatialEntity spatialType="region" scaleAndSubsystem="Cellular.GutEndotheliumIschemia">
			<clusteredness>1</clusteredness>
			<density>0.2396267460841759</density>
			<area>1</area>
			<perimeter>4</perimeter>
			<distanceFromOrigin>18.02775637731995</distanceFromOrigin>
			<angle>0</angle>
			<triangleMeasure>0</triangleMeasure>
			<rectangleMeasure>0</rectangleMeasure>
			<circleMeasure>0</circleMeasure>
			<centroidX>31</centroidX>
			<centroidY>6</centroidY>
		</spatialEntity>
		<spatialEntity spatialType="region" scaleAndSubsystem="Cellular.GutEndotheliumIschemia">
			<clusteredness>1</clusteredness>
			<density>0.1968773411769493</density>
			<area>2</area>
			<perimeter>6</perimeter>
			<distanceFromOrigin>17.80449381476486</distanceFromOrigin>
			<angle>1.903388849924269</angle>
			<triangleMeasure>0</triangleMeasure>
			<rectangleMeasure>0</rectangleMeasure>
			<circleMeasure>0</circleMeasure>
			<centroidX>1.5</centroidX>
			<centroidY>5</centroidY>
		</spatialEntity>
		<spatialEntity spatialType="region" scaleAndSubsystem="Cellular.GutEndotheliumIschemia">
			<clusteredness>1</clusteredness>
			<density>0.2127053055108762</density>
			<area>1</area>
			<perimeter>4</perimeter>
			<distanceFromOrigin>19.84943324127921</distanceFromOrigin>
			<angle>0</angle>
			<triangleMeasure>0</triangleMeasure>
			<rectangleMeasure>0</rectangleMeasure>
			<circleMeasure>0</circleMeasure>
			<centroidX>31</centroidX>
			<centroidY>3</centroidY>
		</spatialEntity>
		<spatialEntity spatialType="region" scaleAndSubsystem="Cellular.GutEndotheliumIschemia">
			<clusteredness>1</clusteredness>
			<density>0.1725284352022059</density>
			<area>2</area>
			<perimeter>6</perimeter>
			<distanceFromOrigin>18.38477631085023</distanceFromOrigin>
			<angle>2.121096396661454</angle>
			<triangleMeasure>0</triangleMeasure>
			<rectangleMeasure>0</rectangleMeasure>
			<circleMeasure>0</circleMeasure>
			<centroidX>29</centroidX>
			<centroidY>2.5</centroidY>
		</spatialEntity>
		<spatialEntity spatialType="region" scaleAndSubsystem="Cellular.GutEndotheliumIschemia">
			<clusteredness>0.8371335504885994</clusteredness>
			<density>0.1731493083632256</density>
			<area>257</area>
			<perimeter>350</perimeter>
			<distanceFromOrigin>1</distanceFromOrigin>
			<angle>360</angle>
			<triangleMeasure>0.1644761263463457</triangleMeasure>
			<rectangleMeasure>0.2018460693753161</rectangleMeasure>
			<circleMeasure>0.1690068593482618</circleMeasure>
			<centroidX>12.71429</centroidX>
			<centroidY>14.2</centroidY>
		</spatialEntity>
		<numericStateVariable scaleAndSubsystem="Tissue.GutEndothelium">
			<name>GutCellDamageByproduct</name>
			<value>2503.69834384044</value>
		</numericStateVariable>
		<numericStateVariable scaleAndSubsystem="Organ.Gut">
			<name>GutLeak</name>
			<value>0</value>
		</numericStateVariable>
		<numericStateVariable scaleAndSubsystem="Tissue.GutEpithelium">
			<name>GutOccludinCellwall</name>
			<value>1161.720849998871</value>
		</numericStateVariable>
		<numericStateVariable scaleAndSubsystem="Tissue.GutEpithelium">
			<name>GutOccludinCytoplasm</name>
			<value>383.891513821811</value>
		</numericStateVariable>
		<numericStateVariable scaleAndSubsystem="Tissue.LungEndothelium">
			<name>LungCellDamageByproduct</name>
			<value>0</value>
		</numericStateVariable>
		<numericStateVariable scaleAndSubsystem="Organ.Lung">
			<name>LungEdema</name>
			<value>0</value>
		</numericStateVariable>
		<numericStateVariable scaleAndSubsystem="Tissue.LungEpithelium">
			<name>LungOccludinCellwall</name>
			<value>1162.81</value>
		</numericStateVariable>
		<numericStateVariable scaleAndSubsystem="Tissue.LungEpithelium">
			<name>LungOccludinCytoplasm</name>
			<value>384.4</value>
		</numericStateVariable>
		<numericStateVariable scaleAndSubsystem="Cellular.GutEndotheliumIschemia">
			<name>avgClusterednessRegions</name>
			<value>0.05746457802731494</value>
		</numericStateVariable>
		<numericStateVariable scaleAndSubsystem="Cellular.LungEndotheliumIschemia">
			<name>avgClusterednessRegions</name>
			<value>1</value>
		</numericStateVariable>
		<numericStateVariable scaleAndSubsystem="Cellular.GutEndotheliumIschemia">
			<name>avgDensityRegions</name>
			<value>0.1676402641995723</value>
		</numericStateVariable>
		<numericStateVariable scaleAndSubsystem="Cellular.LungEndotheliumIschemia">
			<name>avgDensityRegions</name>
			<value>0</value>
		</numericStateVariable>
	</timepoint>
	<timepoint value="21">
		<spatialEntity spatialType="region" scaleAndSubsystem="Cellular.GutEndotheliumIschemia">
			<clusteredness>1</clusteredness>
			<density>0.2400239084281173</density>
			<area>1</area>
			<perimeter>4</perimeter>
			<distanceFromOrigin>19.20937271229855</distanceFromOrigin>
			<angle>0</angle>
			<triangleMeasure>0</triangleMeasure>
			<rectangleMeasure>0</rectangleMeasure>
			<circleMeasure>0</circleMeasure>
			<centroidX>28</centroidX>
			<centroidY>31</centroidY>
		</spatialEntity>
		<spatialEntity spatialType="region" scaleAndSubsystem="Cellular.GutEndotheliumIschemia">
			<clusteredness>1</clusteredness>
			<density>0.002499999953251259</density>
			<area>1</area>
			<perimeter>4</perimeter>
			<distanceFromOrigin>16.55294535724685</distanceFromOrigin>
			<angle>0</angle>
			<triangleMeasure>0</triangleMeasure>
			<rectangleMeasure>0</rectangleMeasure>
			<circleMeasure>0</circleMeasure>
			<centroidX>9</centroidX>
			<centroidY>31</centroidY>
		</spatialEntity>
		<spatialEntity spatialType="region" scaleAndSubsystem="Cellular.GutEndotheliumIschemia">
			<clusteredness>1</clusteredness>
			<density>0.08250000149595971</density>
			<area>1</area>
			<perimeter>4</perimeter>
			<distanceFromOrigin>15.65247584249853</distanceFromOrigin>
			<angle>0</angle>
			<triangleMeasure>0</triangleMeasure>
			<rectangleMeasure>0</rectangleMeasure>
			<circleMeasure>0</circleMeasure>
			<centroidX>23</centroidX>
			<centroidY>30</centroidY>
		</spatialEntity>
		<spatialEntity spatialType="region" scaleAndSubsystem="Cellular.GutEndotheliumIschemia">
			<clusteredness>1</clusteredness>
			<density>0.3775020225375306</density>
			<area>1</area>
			<perimeter>4</perimeter>
			<distanceFromOrigin>17.20465053408525</distanceFromOrigin>
			<angle>0</angle>
			<triangleMeasure>0</triangleMeasure>
			<rectangleMeasure>0</rectangleMeasure>
			<circleMeasure>0</circleMeasure>
			<centroidX>6</centroidX>
			<centroidY>30</centroidY>
		</spatialEntity>
		<spatialEntity spatialType="region" scaleAndSubsystem="Cellular.GutEndotheliumIschemia">
			<clusteredness>1</clusteredness>
			<density>0.07750000299191942</density>
			<area>1</area>
			<perimeter>4</perimeter>
			<distanceFromOrigin>13.8924439894498</distanceFromOrigin>
			<angle>0</angle>
			<triangleMeasure>0</triangleMeasure>
			<rectangleMeasure>0</rectangleMeasure>
			<circleMeasure>0</circleMeasure>
			<centroidX>23</centroidX>
			<centroidY>28</centroidY>
		</spatialEntity>
		<spatialEntity spatialType="region" scaleAndSubsystem="Cellular.GutEndotheliumIschemia">
			<clusteredness>0.8461538461538461</clusteredness>
			<density>0.1811623372708625</density>
			<area>11</area>
			<perimeter>20</perimeter>
			<distanceFromOrigin>16.27882059609971</distanceFromOrigin>
			<angle>9.13338345526947</angle>
			<triangleMeasure>0.375</triangleMeasure>
			<rectangleMeasure>0.375</rectangleMeasure>
			<circleMeasure>0.2160270615178881</circleMeasure>
			<centroidX>2.25</centroidX>
			<centroidY>28.75</centroidY>
		</spatialEntity>
		<spatialEntity spatialType="region" scaleAndSubsystem="Cellular.GutEndotheliumIschemia">
			<clusteredness>1</clusteredness>
			<density>0.3150000179515166</density>
			<area>1</area>
			<perimeter>4</perimeter>
			<distanceFromOrigin>12.2065556157337</distanceFromOrigin>
			<angle>0</angle>
			<triangleMeasure>0</triangleMeasure>
			<rectangleMeasure>0</rectangleMeasure>
			<circleMeasure>0</circleMeasure>
			<centroidX>23</centroidX>
			<centroidY>26</centroidY>
		</spatialEntity>
		<spatialEntity spatialType="region" scaleAndSubsystem="Cellular.GutEndotheliumIschemia">
			<clusteredness>1</clusteredness>
			<density>0.2775000179515165</density>
			<area>1</area>
			<perimeter>4</perimeter>
			<distanceFromOrigin>12.72792206135786</distanceFromOrigin>
			<angle>0</angle>
			<triangleMeasure>0</triangleMeasure>
			<rectangleMeasure>0</rectangleMeasure>
			<circleMeasure>0</circleMeasure>
			<centroidX>25</centroidX>
			<centroidY>25</centroidY>
		</spatialEntity>
		<spatialEntity spatialType="region" scaleAndSubsystem="Cellular.GutEndotheliumIschemia">
			<clusteredness>1</clusteredness>
			<density>0.002499999953251259</density>
			<area>1</area>
			<perimeter>4</perimeter>
			<distanceFromOrigin>15.8113883008419</distanceFromOrigin>
			<angle>0</angle>
			<triangleMeasure>0</triangleMeasure>
			<rectangleMeasure>0</rectangleMeasure>
			<circleMeasure>0</circleMeasure>
			<centroidX>31</centroidX>
			<centroidY>21</centroidY>
		</spatialEntity>
		<spatialEntity spatialType="region" scaleAndSubsystem="Cellular.GutEndotheliumIschemia">
			<clusteredness>0.7466666666666667</clusteredness>
			<density>0.1382668648798642</density>
			<area>56</area>
			<perimeter>76</perimeter>
			<distanceFromOrigin>5.830951894845301</distanceFromOrigin>
			<angle>64.59228189105153</angle>
			<triangleMeasure>0.2582466030309633</triangleMeasure>
			<rectangleMeasure>0.3038520765512984</rectangleMeasure>
			<circleMeasure>0.2667000809490367</circleMeasure>
			<centroidX>15.08108</centroidX>
			<centroidY>26.43243</centroidY>
		</spatialEntity>
		<spatialEntity spatialType="region" scaleAndSubsystem="Cellular.GutEndotheliumIschemia">
			<clusteredness>1</clusteredness>
			<density>0.08939788668763404</density>
			<area>1</area>
			<perimeter>4</perimeter>
			<distanceFromOrigin>3.605551275463989</distanceFromOrigin>
			<angle>0</angle>
			<triangleMeasure>0</triangleMeasure>
			<rectangleMeasure>0</rectangleMeasure>
			<circleMeasure>0</circleMeasure>
			<centroidX>13</centroidX>
			<centroidY>18</centroidY>
		</spatialEntity>
		<spatialEntity spatialType="region" scaleAndSubsystem="Cellular.GutEndotheliumIschemia">
			<clusteredness>0.875</clusteredness>
			<density>0.1677053653225511</density>
			<area>7</area>
			<perimeter>20</perimeter>
			<distanceFromOrigin>2.23606797749979</distanceFromOrigin>
			<angle>49.39870535499554</angle>
			<triangleMeasure>0.0625</triangleMeasure>
			<rectangleMeasure>0.05555555555555555</rectangleMeasure>
			<circleMeasure>0.03978873577297384</circleMeasure>
			<centroidX>18.77778</centroidX>
			<centroidY>18.33333</centroidY>
		</spatialEntity>
		<spatialEntity spatialType="region" scaleAndSubsystem="Cellular.GutEndotheliumIschemia">
			<clusteredness>1</clusteredness>
			<density>0.002499999953251259</density>
			<area>4</area>
			<perimeter>10</perimeter>
			<distanceFromOrigin>15.03329637837291</distanceFromOrigin>
			<angle>11.4087182028818</angle>
			<triangleMeasure>0</triangleMeasure>
			<rectangleMeasure>0</rectangleMeasure>
			<circleMeasure>0</circleMeasure>
			<centroidX>31</centroidX>
			<centroidY>16.5</centroidY>
		</spatialEntity>
		<spatialEntity spatialType="region" scaleAndSubsystem="Cellular.GutEndotheliumIschemia">
			<clusteredness>0.9607843137254902</clusteredness>
			<density>0.1483495053254208</density>
			<area>49</area>
			<perimeter>76</perimeter>
			<distanceFromOrigin>7.211102550927978</distanceFromOrigin>
			<angle>53.2001460594988</angle>
			<triangleMeasure>0.2091149155768753</triangleMeasure>
			<rectangleMeasure>0.2392472563516191</rectangleMeasure>
			<circleMeasure>0.1176147318971222</circleMeasure>
			<centroidX>26.88889</centroidX>
			<centroidY>22.75</centroidY>
		</spatialEntity>
		<spatialEntity spatialType="region" scaleAndSubsystem="Cellular.GutEndotheliumIschemia">
			<clusteredness>1</clusteredness>
			<density>0.2025205275591682</density>
			<area>1</area>
			<perimeter>4</perimeter>
			<distanceFromOrigin>6.082762530298219</distanceFromOrigin>
			<angle>0</angle>
			<triangleMeasure>0</triangleMeasure>
			<rectangleMeasure>0</rectangleMeasure>
			<circleMeasure>0</circleMeasure>
			<centroidX>22</centroidX>
			<centroidY>15</centroidY>
		</spatialEntity>
		<spatialEntity spatialType="region" scaleAndSubsystem="Cellular.GutEndotheliumIschemia">
			<clusteredness>1</clusteredness>
			<density>0.152500010471718</density>
			<area>2</area>
			<perimeter>8</perimeter>
			<distanceFromOrigin>11.40175425099138</distanceFromOrigin>
			<angle>3.179830119864234</angle>
			<triangleMeasure>0</triangleMeasure>
			<rectangleMeasure>0</rectangleMeasure>
			<circleMeasure>0</circleMeasure>
			<centroidX>27.5</centroidX>
			<centroidY>12.5</centroidY>
		</spatialEntity>
		<spatialEntity spatialType="region" scaleAndSubsystem="Cellular.GutEndotheliumIschemia">
			<clusteredness>1</clusteredness>
			<density>0.09750000195565567</density>
			<area>6</area>
			<perimeter>10</perimeter>
			<distanceFromOrigin>8.062257748298549</distanceFromOrigin>
			<angle>11.5751888173962</angle>
			<triangleMeasure>0.5</triangleMeasure>
			<rectangleMeasure>1</rectangleMeasure>
			<circleMeasure>0.4800601871025826</circleMeasure>
			<centroidX>24</centroidX>
			<centroidY>11.5</centroidY>
		</spatialEntity>
		<spatialEntity spatialType="region" scaleAndSubsystem="Cellular.GutEndotheliumIschemia">
			<clusteredness>1</clusteredness>
			<density>0.05001574684591854</density>
			<area>2</area>
			<perimeter>6</perimeter>
			<distanceFromOrigin>15.8113883008419</distanceFromOrigin>
			<angle>3.366460663429801</angle>
			<triangleMeasure>0</triangleMeasure>
			<rectangleMeasure>0</rectangleMeasure>
			<circleMeasure>0</circleMeasure>
			<centroidX>31</centroidX>
			<centroidY>10.5</centroidY>
		</spatialEntity>
		<spatialEntity spatialType="region" scaleAndSubsystem="Cellular.GutEndotheliumIschemia">
			<clusteredness>1</clusteredness>
			<density>0.2303737715178845</density>
			<area>1</area>
			<perimeter>4</perimeter>
			<distanceFromOrigin>18.02775637731995</distanceFromOrigin>
			<angle>0</angle>
			<triangleMeasure>0</triangleMeasure>
			<rectangleMeasure>0</rectangleMeasure>
			<circleMeasure>0</circleMeasure>
			<centroidX>31</centroidX>
			<centroidY>6</centroidY>
		</spatialEntity>
		<spatialEntity spatialType="region" scaleAndSubsystem="Cellular.GutEndotheliumIschemia">
			<clusteredness>1</clusteredness>
			<density>0.1156033249462352</density>
			<area>3</area>
			<perimeter>8</perimeter>
			<distanceFromOrigin>17.20465053408525</distanceFromOrigin>
			<angle>2.619548795394677</angle>
			<triangleMeasure>1</triangleMeasure>
			<rectangleMeasure>0.5000000894069832</rectangleMeasure>
			<circleMeasure>0.1591549430918953</circleMeasure>
			<centroidX>1.666667</centroidX>
			<centroidY>5.333333</centroidY>
		</spatialEntity>
		<spatialEntity spatialType="region" scaleAndSubsystem="Cellular.GutEndotheliumIschemia">
			<clusteredness>1</clusteredness>
			<density>0.277500121655807</density>
			<area>3</area>
			<perimeter>12</perimeter>
			<distanceFromOrigin>14.86606874731851</distanceFromOrigin>
			<angle>10.85641334806225</angle>
			<triangleMeasure>0</triangleMeasure>
			<rectangleMeasure>0</rectangleMeasure>
			<circleMeasure>0</circleMeasure>
			<centroidX>26</centroidX>
			<centroidY>5</centroidY>
		</spatialEntity>
		<spatialEntity spatialType="region" scaleAndSubsystem="Cellular.GutEndotheliumIschemia">
			<clusteredness>1</clusteredness>
			<density>0.202757786769493</density>
			<area>1</area>
			<perimeter>4</perimeter>
			<distanceFromOrigin>19.84943324127921</distanceFromOrigin>
			<angle>0</angle>
			<triangleMeasure>0</triangleMeasure>
			<rectangleMeasure>0</rectangleMeasure>
			<circleMeasure>0</circleMeasure>
			<centroidX>31</centroidX>
			<centroidY>3</centroidY>
		</spatialEntity>
		<spatialEntity spatialType="region" scaleAndSubsystem="Cellular.GutEndotheliumIschemia">
			<clusteredness>1</clusteredness>
			<density>0.1625392016242532</density>
			<area>2</area>
			<perimeter>6</perimeter>
			<distanceFromOrigin>18.38477631085023</distanceFromOrigin>
			<angle>2.121096396661454</angle>
			<triangleMeasure>0</triangleMeasure>
			<rectangleMeasure>0</rectangleMeasure>
			<circleMeasure>0</circleMeasure>
			<centroidX>29</centroidX>
			<centroidY>2.5</centroidY>
		</spatialEntity>
		<spatialEntity spatialType="region" scaleAndSubsystem="Cellular.GutEndotheliumIschemia">
			<clusteredness>0.7160493827160493</clusteredness>
			<density>0.1813551310544999</density>
			<area>174</area>
			<perimeter>222</perimeter>
			<distanceFromOrigin>1.414213562373095</distanceFromOrigin>
			<angle>360</angle>
			<triangleMeasure>0.2653485952133194</triangleMeasure>
			<rectangleMeasure>0.2526754445143915</rectangleMeasure>
			<circleMeasure>0.1654261326571345</circleMeasure>
			<centroidX>11.73148</centroidX>
			<centroidY>10.71296</centroidY>
		</spatialEntity>
		<numericStateVariable scaleAndSubsystem="Tissue.GutEndothelium">
			<name>GutCellDamageByproduct</name>
			<value>2587.855069164179</value>
		</numericStateVariable>
		<numericStateVariable scaleAndSubsystem="Organ.Gut">
			<name>GutLeak</name>
			<value>0</value>
		</numericStateVariable>
		<numericStateVariable scaleAndSubsystem="Tissue.GutEpithelium">
			<name>GutOccludinCellwall</name>
			<value>1161.304515118836</value>
		</numericStateVariable>
		<numericStateVariable scaleAndSubsystem="Tissue.GutEpithelium">
			<name>GutOccludinCytoplasm</name>
			<value>383.7089843387384</value>
		</numericStateVariable>
		<numericStateVariable scaleAndSubsystem="Tissue.LungEndothelium">
			<name>LungCellDamageByproduct</name>
			<value>0.001054885748308205</value>
		</numericStateVariable>
		<numericStateVariable scaleAndSubsystem="Organ.Lung">
			<name>LungEdema</name>
			<value>0</value>
		</numericStateVariable>
		<numericStateVariable scaleAndSubsystem="Tissue.LungEpithelium">
			<name>LungOccludinCellwall</name>
			<value>1162.81</value>
		</numericStateVariable>
		<numericStateVariable scaleAndSubsystem="Tissue.LungEpithelium">
			<name>LungOccludinCytoplasm</name>
			<value>384.4</value>
		</numericStateVariable>
		<numericStateVariable scaleAndSubsystem="Cellular.GutEndotheliumIschemia">
			<name>avgClusterednessRegions</name>
			<value>0.05834294000328576</value>
		</numericStateVariable>
		<numericStateVariable scaleAndSubsystem="Cellular.LungEndotheliumIschemia">
			<name>avgClusterednessRegions</name>
			<value>1</value>
		</numericStateVariable>
		<numericStateVariable scaleAndSubsystem="Cellular.GutEndotheliumIschemia">
			<name>avgDensityRegions</name>
			<value>0.1572947314626367</value>
		</numericStateVariable>
		<numericStateVariable scaleAndSubsystem="Cellular.LungEndotheliumIschemia">
			<name>avgDensityRegions</name>
			<value>0</value>
		</numericStateVariable>
	</timepoint>
	<timepoint value="22">
		<spatialEntity spatialType="region" scaleAndSubsystem="Cellular.GutEndotheliumIschemia">
			<clusteredness>1</clusteredness>
			<density>0.2300334257238051</density>
			<area>1</area>
			<perimeter>4</perimeter>
			<distanceFromOrigin>19.20937271229855</distanceFromOrigin>
			<angle>0</angle>
			<triangleMeasure>0</triangleMeasure>
			<rectangleMeasure>0</rectangleMeasure>
			<circleMeasure>0</circleMeasure>
			<centroidX>28</centroidX>
			<centroidY>31</centroidY>
		</spatialEntity>
		<spatialEntity spatialType="region" scaleAndSubsystem="Cellular.GutEndotheliumIschemia">
			<clusteredness>1</clusteredness>
			<density>0.234999999813005</density>
			<area>2</area>
			<perimeter>6</perimeter>
			<distanceFromOrigin>15.03329637837291</distanceFromOrigin>
			<angle>3.78056853430109</angle>
			<triangleMeasure>0</triangleMeasure>
			<rectangleMeasure>0</rectangleMeasure>
			<circleMeasure>0</circleMeasure>
			<centroidX>17.5</centroidX>
			<centroidY>31</centroidY>
		</spatialEntity>
		<spatialEntity spatialType="region" scaleAndSubsystem="Cellular.GutEndotheliumIschemia">
			<clusteredness>1</clusteredness>
			<density>0.07249999700808057</density>
			<area>1</area>
			<perimeter>4</perimeter>
			<distanceFromOrigin>15.65247584249853</distanceFromOrigin>
			<angle>0</angle>
			<triangleMeasure>0</triangleMeasure>
			<rectangleMeasure>0</rectangleMeasure>
			<circleMeasure>0</circleMeasure>
			<centroidX>23</centroidX>
			<centroidY>30</centroidY>
		</spatialEntity>
		<spatialEntity spatialType="region" scaleAndSubsystem="Cellular.GutEndotheliumIschemia">
			<clusteredness>1</clusteredness>
			<density>0.153750002968545</density>
			<area>2</area>
			<perimeter>8</perimeter>
			<distanceFromOrigin>14.56021977856104</distanceFromOrigin>
			<angle>2.489552921999156</angle>
			<triangleMeasure>0</triangleMeasure>
			<rectangleMeasure>0</rectangleMeasure>
			<circleMeasure>0</circleMeasure>
			<centroidX>20.5</centroidX>
			<centroidY>30.5</centroidY>
		</spatialEntity>
		<spatialEntity spatialType="region" scaleAndSubsystem="Cellular.GutEndotheliumIschemia">
			<clusteredness>1</clusteredness>
			<density>0.3675032372568168</density>
			<area>1</area>
			<perimeter>4</perimeter>
			<distanceFromOrigin>17.20465053408525</distanceFromOrigin>
			<angle>0</angle>
			<triangleMeasure>0</triangleMeasure>
			<rectangleMeasure>0</rectangleMeasure>
			<circleMeasure>0</circleMeasure>
			<centroidX>6</centroidX>
			<centroidY>30</centroidY>
		</spatialEntity>
		<spatialEntity spatialType="region" scaleAndSubsystem="Cellular.GutEndotheliumIschemia">
			<clusteredness>1</clusteredness>
			<density>0.06750000598383885</density>
			<area>1</area>
			<perimeter>4</perimeter>
			<distanceFromOrigin>13.8924439894498</distanceFromOrigin>
			<angle>0</angle>
			<triangleMeasure>0</triangleMeasure>
			<rectangleMeasure>0</rectangleMeasure>
			<circleMeasure>0</circleMeasure>
			<centroidX>23</centroidX>
			<centroidY>28</centroidY>
		</spatialEntity>
		<spatialEntity spatialType="region" scaleAndSubsystem="Cellular.GutEndotheliumIschemia">
			<clusteredness>1</clusteredness>
			<density>0.1424999910242417</density>
			<area>1</area>
			<perimeter>4</perimeter>
			<distanceFromOrigin>13.8924439894498</distanceFromOrigin>
			<angle>0</angle>
			<triangleMeasure>0</triangleMeasure>
			<rectangleMeasure>0</rectangleMeasure>
			<circleMeasure>0</circleMeasure>
			<centroidX>9</centroidX>
			<centroidY>28</centroidY>
		</spatialEntity>
		<spatialEntity spatialType="region" scaleAndSubsystem="Cellular.GutEndotheliumIschemia">
			<clusteredness>1</clusteredness>
			<density>0.1412093380419146</density>
			<area>14</area>
			<perimeter>22</perimeter>
			<distanceFromOrigin>15.55634918610405</distanceFromOrigin>
			<angle>10.92839019260582</angle>
			<triangleMeasure>0.625</triangleMeasure>
			<rectangleMeasure>0.5357142857142857</rectangleMeasure>
			<circleMeasure>0.3991452442442722</circleMeasure>
			<centroidX>3</centroidX>
			<centroidY>28.4</centroidY>
		</spatialEntity>
		<spatialEntity spatialType="region" scaleAndSubsystem="Cellular.GutEndotheliumIschemia">
			<clusteredness>1</clusteredness>
			<density>0.205441770013087</density>
			<area>12</area>
			<perimeter>22</perimeter>
			<distanceFromOrigin>14.86606874731851</distanceFromOrigin>
			<angle>7.431407971172507</angle>
			<triangleMeasure>0.32</triangleMeasure>
			<rectangleMeasure>0.3333333863152482</rectangleMeasure>
			<circleMeasure>0.1500188154435354</circleMeasure>
			<centroidX>29.27273</centroidX>
			<centroidY>27.72727</centroidY>
		</spatialEntity>
		<spatialEntity spatialType="region" scaleAndSubsystem="Cellular.GutEndotheliumIschemia">
			<clusteredness>1</clusteredness>
			<density>0.3050000359030331</density>
			<area>1</area>
			<perimeter>4</perimeter>
			<distanceFromOrigin>12.2065556157337</distanceFromOrigin>
			<angle>0</angle>
			<triangleMeasure>0</triangleMeasure>
			<rectangleMeasure>0</rectangleMeasure>
			<circleMeasure>0</circleMeasure>
			<centroidX>23</centroidX>
			<centroidY>26</centroidY>
		</spatialEntity>
		<spatialEntity spatialType="region" scaleAndSubsystem="Cellular.GutEndotheliumIschemia">
			<clusteredness>1</clusteredness>
			<density>0.2675000059838388</density>
			<area>1</area>
			<perimeter>4</perimeter>
			<distanceFromOrigin>12.72792206135786</distanceFromOrigin>
			<angle>0</angle>
			<triangleMeasure>0</triangleMeasure>
			<rectangleMeasure>0</rectangleMeasure>
			<circleMeasure>0</circleMeasure>
			<centroidX>25</centroidX>
			<centroidY>25</centroidY>
		</spatialEntity>
		<spatialEntity spatialType="region" scaleAndSubsystem="Cellular.GutEndotheliumIschemia">
			<clusteredness>0.7777777777777778</clusteredness>
			<density>0.08941333283897208</density>
			<area>7</area>
			<perimeter>14</perimeter>
			<distanceFromOrigin>10.81665382639197</distanceFromOrigin>
			<angle>10.04934858812487</angle>
			<triangleMeasure>0.4</triangleMeasure>
			<rectangleMeasure>0.4166667328940603</rectangleMeasure>
			<circleMeasure>0.3000375725852757</circleMeasure>
			<centroidX>5.666667</centroidX>
			<centroidY>23</centroidY>
		</spatialEntity>
		<spatialEntity spatialType="region" scaleAndSubsystem="Cellular.GutEndotheliumIschemia">
			<clusteredness>1</clusteredness>
			<density>0.2058333372758105</density>
			<area>3</area>
			<perimeter>8</perimeter>
			<distanceFromOrigin>15.8113883008419</distanceFromOrigin>
			<angle>6.581944655178011</angle>
			<triangleMeasure>0</triangleMeasure>
			<rectangleMeasure>0</rectangleMeasure>
			<circleMeasure>0</circleMeasure>
			<centroidX>31</centroidX>
			<centroidY>22</centroidY>
		</spatialEntity>
		<spatialEntity spatialType="region" scaleAndSubsystem="Cellular.GutEndotheliumIschemia">
			<clusteredness>1</clusteredness>
			<density>0.4053740557502298</density>
			<area>1</area>
			<perimeter>4</perimeter>
			<distanceFromOrigin>7.810249675906654</distanceFromOrigin>
			<angle>0</angle>
			<triangleMeasure>0</triangleMeasure>
			<rectangleMeasure>0</rectangleMeasure>
			<circleMeasure>0</circleMeasure>
			<centroidX>22</centroidX>
			<centroidY>21</centroidY>
		</spatialEntity>
		<spatialEntity spatialType="region" scaleAndSubsystem="Cellular.GutEndotheliumIschemia">
			<clusteredness>0.9803921568627451</clusteredness>
			<density>0.1702868688031316</density>
			<area>50</area>
			<perimeter>90</perimeter>
			<distanceFromOrigin>5.830951894845301</distanceFromOrigin>
			<angle>71.8109543003487</angle>
			<triangleMeasure>0.205233941515091</triangleMeasure>
			<rectangleMeasure>0.1734693715493925</rectangleMeasure>
			<circleMeasure>0.1243679297466787</circleMeasure>
			<centroidX>14.63636</centroidX>
			<centroidY>26.45455</centroidY>
		</spatialEntity>
		<spatialEntity spatialType="region" scaleAndSubsystem="Cellular.GutEndotheliumIschemia">
			<clusteredness>1</clusteredness>
			<density>0.06869030622095844</density>
			<area>3</area>
			<perimeter>12</perimeter>
			<distanceFromOrigin>2.23606797749979</distanceFromOrigin>
			<angle>29.74488129694222</angle>
			<triangleMeasure>0</triangleMeasure>
			<rectangleMeasure>0</rectangleMeasure>
			<circleMeasure>0</circleMeasure>
			<centroidX>14</centroidX>
			<centroidY>18.5</centroidY>
		</spatialEntity>
		<spatialEntity spatialType="region" scaleAndSubsystem="Cellular.GutEndotheliumIschemia">
			<clusteredness>0.875</clusteredness>
			<density>0.1594718294985154</density>
			<area>7</area>
			<perimeter>20</perimeter>
			<distanceFromOrigin>2.23606797749979</distanceFromOrigin>
			<angle>49.39870535499554</angle>
			<triangleMeasure>0.0625</triangleMeasure>
			<rectangleMeasure>0.05555555555555555</rectangleMeasure>
			<circleMeasure>0.03978873577297384</circleMeasure>
			<centroidX>18.77778</centroidX>
			<centroidY>18.33333</centroidY>
		</spatialEntity>
		<spatialEntity spatialType="region" scaleAndSubsystem="Cellular.GutEndotheliumIschemia">
			<clusteredness>0.9285714285714286</clusteredness>
			<density>0.2607695368440263</density>
			<area>13</area>
			<perimeter>34</perimeter>
			<distanceFromOrigin>8</distanceFromOrigin>
			<angle>34.99202019855866</angle>
			<triangleMeasure>0.09695324735781098</triangleMeasure>
			<rectangleMeasure>0.0588516713112246</rectangleMeasure>
			<circleMeasure>0.02432737046153748</circleMeasure>
			<centroidX>26.35714</centroidX>
			<centroidY>20.42857</centroidY>
		</spatialEntity>
		<spatialEntity spatialType="region" scaleAndSubsystem="Cellular.GutEndotheliumIschemia">
			<clusteredness>1</clusteredness>
			<density>0.002499999953251259</density>
			<area>3</area>
			<perimeter>8</perimeter>
			<distanceFromOrigin>15.03329637837291</distanceFromOrigin>
			<angle>7.62814966858071</angle>
			<triangleMeasure>0</triangleMeasure>
			<rectangleMeasure>0</rectangleMeasure>
			<circleMeasure>0</circleMeasure>
			<centroidX>31</centroidX>
			<centroidY>16</centroidY>
		</spatialEntity>
		<spatialEntity spatialType="region" scaleAndSubsystem="Cellular.GutEndotheliumIschemia">
			<clusteredness>1</clusteredness>
			<density>0.3550000059838389</density>
			<area>1</area>
			<perimeter>4</perimeter>
			<distanceFromOrigin>10.04987562112089</distanceFromOrigin>
			<angle>0</angle>
			<triangleMeasure>0</triangleMeasure>
			<rectangleMeasure>0</rectangleMeasure>
			<circleMeasure>0</circleMeasure>
			<centroidX>26</centroidX>
			<centroidY>15</centroidY>
		</spatialEntity>
		<spatialEntity spatialType="region" scaleAndSubsystem="Cellular.GutEndotheliumIschemia">
			<clusteredness>1</clusteredness>
			<density>0.192524689319087</density>
			<area>1</area>
			<perimeter>4</perimeter>
			<distanceFromOrigin>6.082762530298219</distanceFromOrigin>
			<angle>0</angle>
			<triangleMeasure>0</triangleMeasure>
			<rectangleMeasure>0</rectangleMeasure>
			<circleMeasure>0</circleMeasure>
			<centroidX>22</centroidX>
			<centroidY>15</centroidY>
		</spatialEntity>
		<spatialEntity spatialType="region" scaleAndSubsystem="Cellular.GutEndotheliumIschemia">
			<clusteredness>1</clusteredness>
			<density>0.2375</density>
			<area>1</area>
			<perimeter>4</perimeter>
			<distanceFromOrigin>11.40175425099138</distanceFromOrigin>
			<angle>0</angle>
			<triangleMeasure>0</triangleMeasure>
			<rectangleMeasure>0</rectangleMeasure>
			<circleMeasure>0</circleMeasure>
			<centroidX>27</centroidX>
			<centroidY>13</centroidY>
		</spatialEntity>
		<spatialEntity spatialType="region" scaleAndSubsystem="Cellular.GutEndotheliumIschemia">
			<clusteredness>1</clusteredness>
			<density>0.1456249999649384</density>
			<area>4</area>
			<perimeter>10</perimeter>
			<distanceFromOrigin>8.062257748298549</distanceFromOrigin>
			<angle>11.44933798850003</angle>
			<triangleMeasure>1</triangleMeasure>
			<rectangleMeasure>0.5000000894069832</rectangleMeasure>
			<circleMeasure>0.3000376132219145</circleMeasure>
			<centroidX>23.66667</centroidX>
			<centroidY>12</centroidY>
		</spatialEntity>
		<spatialEntity spatialType="region" scaleAndSubsystem="Cellular.GutEndotheliumIschemia">
			<clusteredness>1</clusteredness>
			<density>0.0150201271379403</density>
			<area>2</area>
			<perimeter>6</perimeter>
			<distanceFromOrigin>15.8113883008419</distanceFromOrigin>
			<angle>3.366460663429801</angle>
			<triangleMeasure>0</triangleMeasure>
			<rectangleMeasure>0</rectangleMeasure>
			<circleMeasure>0</circleMeasure>
			<centroidX>31</centroidX>
			<centroidY>10.5</centroidY>
		</spatialEntity>
		<spatialEntity spatialType="region" scaleAndSubsystem="Cellular.GutEndotheliumIschemia">
			<clusteredness>1</clusteredness>
			<density>0.2211287704168582</density>
			<area>1</area>
			<perimeter>4</perimeter>
			<distanceFromOrigin>18.02775637731995</distanceFromOrigin>
			<angle>0</angle>
			<triangleMeasure>0</triangleMeasure>
			<rectangleMeasure>0</rectangleMeasure>
			<circleMeasure>0</circleMeasure>
			<centroidX>31</centroidX>
			<centroidY>6</centroidY>
		</spatialEntity>
		<spatialEntity spatialType="region" scaleAndSubsystem="Cellular.GutEndotheliumIschemia">
			<clusteredness>1</clusteredness>
			<density>0.1185850844663732</density>
			<area>3</area>
			<perimeter>8</perimeter>
			<distanceFromOrigin>17.20465053408525</distanceFromOrigin>
			<angle>2.619548795394677</angle>
			<triangleMeasure>1</triangleMeasure>
			<rectangleMeasure>0.5000000894069832</rectangleMeasure>
			<circleMeasure>0.1591549430918953</circleMeasure>
			<centroidX>1.666667</centroidX>
			<centroidY>5.333333</centroidY>
		</spatialEntity>
		<spatialEntity spatialType="region" scaleAndSubsystem="Cellular.GutEndotheliumIschemia">
			<clusteredness>1</clusteredness>
			<density>0.1428136189778646</density>
			<area>1</area>
			<perimeter>4</perimeter>
			<distanceFromOrigin>19.84943324127921</distanceFromOrigin>
			<angle>0</angle>
			<triangleMeasure>0</triangleMeasure>
			<rectangleMeasure>0</rectangleMeasure>
			<circleMeasure>0</circleMeasure>
			<centroidX>31</centroidX>
			<centroidY>3</centroidY>
		</spatialEntity>
		<spatialEntity spatialType="region" scaleAndSubsystem="Cellular.GutEndotheliumIschemia">
			<clusteredness>1</clusteredness>
			<density>0.1525512545716529</density>
			<area>2</area>
			<perimeter>6</perimeter>
			<distanceFromOrigin>18.38477631085023</distanceFromOrigin>
			<angle>2.121096396661454</angle>
			<triangleMeasure>0</triangleMeasure>
			<rectangleMeasure>0</rectangleMeasure>
			<circleMeasure>0</circleMeasure>
			<centroidX>29</centroidX>
			<centroidY>2.5</centroidY>
		</spatialEntity>
		<spatialEntity spatialType="region" scaleAndSubsystem="Cellular.GutEndotheliumIschemia">
			<clusteredness>0.6640316205533597</clusteredness>
			<density>0.183786853907713</density>
			<area>168</area>
			<perimeter>208</perimeter>
			<distanceFromOrigin>2</distanceFromOrigin>
			<angle>177.2736890060937</angle>
			<triangleMeasure>0.2777777777777778</triangleMeasure>
			<rectangleMeasure>0.2409192103072955</rectangleMeasure>
			<circleMeasure>0.1463598235340675</circleMeasure>
			<centroidX>11.10417</centroidX>
			<centroidY>11.05208</centroidY>
		</spatialEntity>
		<numericStateVariable scaleAndSubsystem="Tissue.GutEndothelium">
			<name>GutCellDamageByproduct</name>
			<value>2671.493149766212</value>
		</numericStateVariable>
		<numericStateVariable scaleAndSubsystem="Organ.Gut">
			<name>GutLeak</name>
			<value>0</value>
		</numericStateVariable>
		<numericStateVariable scaleAndSubsystem="Tissue.GutEpithelium">
			<name>GutOccludinCellwall</name>
			<value>1160.84362571176</value>
		</numericStateVariable>
		<numericStateVariable scaleAndSubsystem="Tissue.GutEpithelium">
			<name>GutOccludinCytoplasm</name>
			<value>383.507823483613</value>
		</numericStateVariable>
		<numericStateVariable scaleAndSubsystem="Tissue.LungEndothelium">
			<name>LungCellDamageByproduct</name>
			<value>0.004233627304926043</value>
		</numericStateVariable>
		<numericStateVariable scaleAndSubsystem="Organ.Lung">
			<name>LungEdema</name>
			<value>0</value>
		</numericStateVariable>
		<numericStateVariable scaleAndSubsystem="Tissue.LungEpithelium">
			<name>LungOccludinCellwall</name>
			<value>1162.81</value>
		</numericStateVariable>
		<numericStateVariable scaleAndSubsystem="Tissue.LungEpithelium">
			<name>LungOccludinCytoplasm</name>
			<value>384.4</value>
		</numericStateVariable>
		<numericStateVariable scaleAndSubsystem="Cellular.GutEndotheliumIschemia">
			<name>avgClusterednessRegions</name>
			<value>0.06185708615669328</value>
		</numericStateVariable>
		<numericStateVariable scaleAndSubsystem="Cellular.LungEndotheliumIschemia">
			<name>avgClusterednessRegions</name>
			<value>1</value>
		</numericStateVariable>
		<numericStateVariable scaleAndSubsystem="Cellular.GutEndotheliumIschemia">
			<name>avgDensityRegions</name>
			<value>0.1832693959190127</value>
		</numericStateVariable>
		<numericStateVariable scaleAndSubsystem="Cellular.LungEndotheliumIschemia">
			<name>avgDensityRegions</name>
			<value>0</value>
		</numericStateVariable>
	</timepoint>
	<timepoint value="23">
		<spatialEntity spatialType="region" scaleAndSubsystem="Cellular.GutEndotheliumIschemia">
			<clusteredness>1</clusteredness>
			<density>0.2200441248276654</density>
			<area>1</area>
			<perimeter>4</perimeter>
			<distanceFromOrigin>19.20937271229855</distanceFromOrigin>
			<angle>0</angle>
			<triangleMeasure>0</triangleMeasure>
			<rectangleMeasure>0</rectangleMeasure>
			<circleMeasure>0</circleMeasure>
			<centroidX>28</centroidX>
			<centroidY>31</centroidY>
		</spatialEntity>
		<spatialEntity spatialType="region" scaleAndSubsystem="Cellular.GutEndotheliumIschemia">
			<clusteredness>1</clusteredness>
			<density>0.002499999953251259</density>
			<area>1</area>
			<perimeter>4</perimeter>
			<distanceFromOrigin>16.55294535724685</distanceFromOrigin>
			<angle>0</angle>
			<triangleMeasure>0</triangleMeasure>
			<rectangleMeasure>0</rectangleMeasure>
			<circleMeasure>0</circleMeasure>
			<centroidX>9</centroidX>
			<centroidY>31</centroidY>
		</spatialEntity>
		<spatialEntity spatialType="region" scaleAndSubsystem="Cellular.GutEndotheliumIschemia">
			<clusteredness>1</clusteredness>
			<density>0.0625</density>
			<area>1</area>
			<perimeter>4</perimeter>
			<distanceFromOrigin>15.65247584249853</distanceFromOrigin>
			<angle>0</angle>
			<triangleMeasure>0</triangleMeasure>
			<rectangleMeasure>0</rectangleMeasure>
			<circleMeasure>0</circleMeasure>
			<centroidX>23</centroidX>
			<centroidY>30</centroidY>
		</spatialEntity>
		<spatialEntity spatialType="region" scaleAndSubsystem="Cellular.GutEndotheliumIschemia">
			<clusteredness>1</clusteredness>
			<density>0.05750000149595971</density>
			<area>1</area>
			<perimeter>4</perimeter>
			<distanceFromOrigin>13.8924439894498</distanceFromOrigin>
			<angle>0</angle>
			<triangleMeasure>0</triangleMeasure>
			<rectangleMeasure>0</rectangleMeasure>
			<circleMeasure>0</circleMeasure>
			<centroidX>23</centroidX>
			<centroidY>28</centroidY>
		</spatialEntity>
		<spatialEntity spatialType="region" scaleAndSubsystem="Cellular.GutEndotheliumIschemia">
			<clusteredness>1</clusteredness>
			<density>0.1325000089757583</density>
			<area>1</area>
			<perimeter>4</perimeter>
			<distanceFromOrigin>13.8924439894498</distanceFromOrigin>
			<angle>0</angle>
			<triangleMeasure>0</triangleMeasure>
			<rectangleMeasure>0</rectangleMeasure>
			<circleMeasure>0</circleMeasure>
			<centroidX>9</centroidX>
			<centroidY>28</centroidY>
		</spatialEntity>
		<spatialEntity spatialType="region" scaleAndSubsystem="Cellular.GutEndotheliumIschemia">
			<clusteredness>0.7222222222222222</clusteredness>
			<density>0.1448866457780922</density>
			<area>13</area>
			<perimeter>24</perimeter>
			<distanceFromOrigin>16.27882059609971</distanceFromOrigin>
			<angle>16.30509562065656</angle>
			<triangleMeasure>0</triangleMeasure>
			<rectangleMeasure>0.3157894419831284</rectangleMeasure>
			<circleMeasure>0.2387566937682641</circleMeasure>
			<centroidX>3.454545</centroidX>
			<centroidY>28.90909</centroidY>
		</spatialEntity>
		<spatialEntity spatialType="region" scaleAndSubsystem="Cellular.GutEndotheliumIschemia">
			<clusteredness>1</clusteredness>
			<density>0.2950000538545496</density>
			<area>1</area>
			<perimeter>4</perimeter>
			<distanceFromOrigin>12.2065556157337</distanceFromOrigin>
			<angle>0</angle>
			<triangleMeasure>0</triangleMeasure>
			<rectangleMeasure>0</rectangleMeasure>
			<circleMeasure>0</circleMeasure>
			<centroidX>23</centroidX>
			<centroidY>26</centroidY>
		</spatialEntity>
		<spatialEntity spatialType="region" scaleAndSubsystem="Cellular.GutEndotheliumIschemia">
			<clusteredness>1</clusteredness>
			<density>0.1753609258754581</density>
			<area>14</area>
			<perimeter>20</perimeter>
			<distanceFromOrigin>15</distanceFromOrigin>
			<angle>10.30484646876603</angle>
			<triangleMeasure>0.4615371280477763</triangleMeasure>
			<rectangleMeasure>0.5029761647792914</rectangleMeasure>
			<circleMeasure>0.2294405223355141</circleMeasure>
			<centroidX>29.6</centroidX>
			<centroidY>27.3</centroidY>
		</spatialEntity>
		<spatialEntity spatialType="region" scaleAndSubsystem="Cellular.GutEndotheliumIschemia">
			<clusteredness>1</clusteredness>
			<density>0.2575000239353554</density>
			<area>1</area>
			<perimeter>4</perimeter>
			<distanceFromOrigin>12.72792206135786</distanceFromOrigin>
			<angle>0</angle>
			<triangleMeasure>0</triangleMeasure>
			<rectangleMeasure>0</rectangleMeasure>
			<circleMeasure>0</circleMeasure>
			<centroidX>25</centroidX>
			<centroidY>25</centroidY>
		</spatialEntity>
		<spatialEntity spatialType="region" scaleAndSubsystem="Cellular.GutEndotheliumIschemia">
			<clusteredness>1</clusteredness>
			<density>0.1556250119326161</density>
			<area>4</area>
			<perimeter>10</perimeter>
			<distanceFromOrigin>15.8113883008419</distanceFromOrigin>
			<angle>9.637538112930946</angle>
			<triangleMeasure>0</triangleMeasure>
			<rectangleMeasure>0</rectangleMeasure>
			<circleMeasure>0</circleMeasure>
			<centroidX>31</centroidX>
			<centroidY>22.5</centroidY>
		</spatialEntity>
		<spatialEntity spatialType="region" scaleAndSubsystem="Cellular.GutEndotheliumIschemia">
			<clusteredness>1</clusteredness>
			<density>0.1802077857887044</density>
			<area>2</area>
			<perimeter>8</perimeter>
			<distanceFromOrigin>7.810249675906654</distanceFromOrigin>
			<angle>0.795723552739274</angle>
			<triangleMeasure>0</triangleMeasure>
			<rectangleMeasure>0</rectangleMeasure>
			<circleMeasure>0</circleMeasure>
			<centroidX>22.5</centroidX>
			<centroidY>21.5</centroidY>
		</spatialEntity>
		<spatialEntity spatialType="region" scaleAndSubsystem="Cellular.GutEndotheliumIschemia">
			<clusteredness>0.7083333333333334</clusteredness>
			<density>0.1490737378696806</density>
			<area>51</area>
			<perimeter>74</perimeter>
			<distanceFromOrigin>5</distanceFromOrigin>
			<angle>62.74467162505693</angle>
			<triangleMeasure>0.2420634920634921</triangleMeasure>
			<rectangleMeasure>0.305</rectangleMeasure>
			<circleMeasure>0.2362195413826024</circleMeasure>
			<centroidX>15.81081</centroidX>
			<centroidY>26.86486</centroidY>
		</spatialEntity>
		<spatialEntity spatialType="region" scaleAndSubsystem="Cellular.GutEndotheliumIschemia">
			<clusteredness>1</clusteredness>
			<density>0.07173698275696998</density>
			<area>3</area>
			<perimeter>12</perimeter>
			<distanceFromOrigin>2.23606797749979</distanceFromOrigin>
			<angle>29.74488129694222</angle>
			<triangleMeasure>0</triangleMeasure>
			<rectangleMeasure>0</rectangleMeasure>
			<circleMeasure>0</circleMeasure>
			<centroidX>14</centroidX>
			<centroidY>18.5</centroidY>
		</spatialEntity>
		<spatialEntity spatialType="region" scaleAndSubsystem="Cellular.GutEndotheliumIschemia">
			<clusteredness>1</clusteredness>
			<density>0.1765901970707513</density>
			<area>6</area>
			<perimeter>22</perimeter>
			<distanceFromOrigin>2.23606797749979</distanceFromOrigin>
			<angle>49.39870535499554</angle>
			<triangleMeasure>0</triangleMeasure>
			<rectangleMeasure>0</rectangleMeasure>
			<circleMeasure>0</circleMeasure>
			<centroidX>18.8</centroidX>
			<centroidY>18.1</centroidY>
		</spatialEntity>
		<spatialEntity spatialType="region" scaleAndSubsystem="Cellular.GutEndotheliumIschemia">
			<clusteredness>1</clusteredness>
			<density>0.1813752563794454</density>
			<area>20</area>
			<perimeter>38</perimeter>
			<distanceFromOrigin>8.246211251235321</distanceFromOrigin>
			<angle>40.70261333605831</angle>
			<triangleMeasure>0.2571428571428571</triangleMeasure>
			<rectangleMeasure>0.3125000289744828</rectangleMeasure>
			<circleMeasure>0.1588434543454867</circleMeasure>
			<centroidX>26.22222</centroidX>
			<centroidY>19.38889</centroidY>
		</spatialEntity>
		<spatialEntity spatialType="region" scaleAndSubsystem="Cellular.GutEndotheliumIschemia">
			<clusteredness>1</clusteredness>
			<density>0.1825289109173943</density>
			<area>1</area>
			<perimeter>4</perimeter>
			<distanceFromOrigin>6.082762530298219</distanceFromOrigin>
			<angle>0</angle>
			<triangleMeasure>0</triangleMeasure>
			<rectangleMeasure>0</rectangleMeasure>
			<circleMeasure>0</circleMeasure>
			<centroidX>22</centroidX>
			<centroidY>15</centroidY>
		</spatialEntity>
		<spatialEntity spatialType="region" scaleAndSubsystem="Cellular.GutEndotheliumIschemia">
			<clusteredness>1</clusteredness>
			<density>0.002499999953251259</density>
			<area>3</area>
			<perimeter>8</perimeter>
			<distanceFromOrigin>15.03329637837291</distanceFromOrigin>
			<angle>7.49585763972986</angle>
			<triangleMeasure>0</triangleMeasure>
			<rectangleMeasure>0</rectangleMeasure>
			<circleMeasure>0</circleMeasure>
			<centroidX>31</centroidX>
			<centroidY>14</centroidY>
		</spatialEntity>
		<spatialEntity spatialType="region" scaleAndSubsystem="Cellular.GutEndotheliumIschemia">
			<clusteredness>1</clusteredness>
			<density>0.2275000029919194</density>
			<area>1</area>
			<perimeter>4</perimeter>
			<distanceFromOrigin>11.40175425099138</distanceFromOrigin>
			<angle>0</angle>
			<triangleMeasure>0</triangleMeasure>
			<rectangleMeasure>0</rectangleMeasure>
			<circleMeasure>0</circleMeasure>
			<centroidX>27</centroidX>
			<centroidY>13</centroidY>
		</spatialEntity>
		<spatialEntity spatialType="region" scaleAndSubsystem="Cellular.GutEndotheliumIschemia">
			<clusteredness>1</clusteredness>
			<density>0.02000519995595895</density>
			<area>1</area>
			<perimeter>4</perimeter>
			<distanceFromOrigin>15.8113883008419</distanceFromOrigin>
			<angle>0</angle>
			<triangleMeasure>0</triangleMeasure>
			<rectangleMeasure>0</rectangleMeasure>
			<circleMeasure>0</circleMeasure>
			<centroidX>31</centroidX>
			<centroidY>11</centroidY>
		</spatialEntity>
		<spatialEntity spatialType="region" scaleAndSubsystem="Cellular.GutEndotheliumIschemia">
			<clusteredness>1</clusteredness>
			<density>0.06638888751759249</density>
			<area>9</area>
			<perimeter>12</perimeter>
			<distanceFromOrigin>7.615773105863909</distanceFromOrigin>
			<angle>17.10272896905237</angle>
			<triangleMeasure>0.5</triangleMeasure>
			<rectangleMeasure>1</rectangleMeasure>
			<circleMeasure>0.6000752617741416</circleMeasure>
			<centroidX>24</centroidX>
			<centroidY>12</centroidY>
		</spatialEntity>
		<spatialEntity spatialType="region" scaleAndSubsystem="Cellular.GutEndotheliumIschemia">
			<clusteredness>1</clusteredness>
			<density>0.5075253355736826</density>
			<area>1</area>
			<perimeter>4</perimeter>
			<distanceFromOrigin>6.403124237432849</distanceFromOrigin>
			<angle>0</angle>
			<triangleMeasure>0</triangleMeasure>
			<rectangleMeasure>0</rectangleMeasure>
			<circleMeasure>0</circleMeasure>
			<centroidX>20</centroidX>
			<centroidY>11</centroidY>
		</spatialEntity>
		<spatialEntity spatialType="region" scaleAndSubsystem="Cellular.GutEndotheliumIschemia">
			<clusteredness>1</clusteredness>
			<density>0.161784647025314</density>
			<area>1</area>
			<perimeter>4</perimeter>
			<distanceFromOrigin>18.02775637731995</distanceFromOrigin>
			<angle>0</angle>
			<triangleMeasure>0</triangleMeasure>
			<rectangleMeasure>0</rectangleMeasure>
			<circleMeasure>0</circleMeasure>
			<centroidX>31</centroidX>
			<centroidY>6</centroidY>
		</spatialEntity>
		<spatialEntity spatialType="region" scaleAndSubsystem="Cellular.GutEndotheliumIschemia">
			<clusteredness>1</clusteredness>
			<density>0.2575008317535999</density>
			<area>1</area>
			<perimeter>4</perimeter>
			<distanceFromOrigin>14.86606874731851</distanceFromOrigin>
			<angle>0</angle>
			<triangleMeasure>0</triangleMeasure>
			<rectangleMeasure>0</rectangleMeasure>
			<circleMeasure>0</circleMeasure>
			<centroidX>27</centroidX>
			<centroidY>6</centroidY>
		</spatialEntity>
		<spatialEntity spatialType="region" scaleAndSubsystem="Cellular.GutEndotheliumIschemia">
			<clusteredness>1</clusteredness>
			<density>0.1761760038488051</density>
			<area>2</area>
			<perimeter>6</perimeter>
			<distanceFromOrigin>17.20465053408525</distanceFromOrigin>
			<angle>2.619548795394677</angle>
			<triangleMeasure>0</triangleMeasure>
			<rectangleMeasure>0</rectangleMeasure>
			<circleMeasure>0</circleMeasure>
			<centroidX>2</centroidX>
			<centroidY>5.5</centroidY>
		</spatialEntity>
		<spatialEntity spatialType="region" scaleAndSubsystem="Cellular.GutEndotheliumIschemia">
			<clusteredness>1</clusteredness>
			<density>0.03287202423694087</density>
			<area>1</area>
			<perimeter>4</perimeter>
			<distanceFromOrigin>19.84943324127921</distanceFromOrigin>
			<angle>0</angle>
			<triangleMeasure>0</triangleMeasure>
			<rectangleMeasure>0</rectangleMeasure>
			<circleMeasure>0</circleMeasure>
			<centroidX>31</centroidX>
			<centroidY>3</centroidY>
		</spatialEntity>
		<spatialEntity spatialType="region" scaleAndSubsystem="Cellular.GutEndotheliumIschemia">
			<clusteredness>1</clusteredness>
			<density>0.2800000119443034</density>
			<area>2</area>
			<perimeter>8</perimeter>
			<distanceFromOrigin>15</distanceFromOrigin>
			<angle>0.6986943829834713</angle>
			<triangleMeasure>0</triangleMeasure>
			<rectangleMeasure>0</rectangleMeasure>
			<circleMeasure>0</circleMeasure>
			<centroidX>25.5</centroidX>
			<centroidY>3.5</centroidY>
		</spatialEntity>
		<spatialEntity spatialType="region" scaleAndSubsystem="Cellular.GutEndotheliumIschemia">
			<clusteredness>1</clusteredness>
			<density>0.1425643434711531</density>
			<area>2</area>
			<perimeter>6</perimeter>
			<distanceFromOrigin>18.38477631085023</distanceFromOrigin>
			<angle>2.121096396661454</angle>
			<triangleMeasure>0</triangleMeasure>
			<rectangleMeasure>0</rectangleMeasure>
			<circleMeasure>0</circleMeasure>
			<centroidX>29</centroidX>
			<centroidY>2.5</centroidY>
		</spatialEntity>
		<spatialEntity spatialType="region" scaleAndSubsystem="Cellular.GutEndotheliumIschemia">
			<clusteredness>0.5587188612099644</clusteredness>
			<density>0.1653620770558932</density>
			<area>157</area>
			<perimeter>180</perimeter>
			<distanceFromOrigin>2</distanceFromOrigin>
			<angle>173.6598082540901</angle>
			<triangleMeasure>0.3172870755335414</triangleMeasure>
			<rectangleMeasure>0.2875440490568871</rectangleMeasure>
			<circleMeasure>0.1822931108888423</circleMeasure>
			<centroidX>11.4881</centroidX>
			<centroidY>10.36905</centroidY>
		</spatialEntity>
		<numericStateVariable scaleAndSubsystem="Tissue.GutEndothelium">
			<name>GutCellDamageByproduct</name>
			<value>2754.320914790823</value>
		</numericStateVariable>
		<numericStateVariable scaleAndSubsystem="Organ.Gut">
			<name>GutLeak</name>
			<value>0</value>
		</numericStateVariable>
		<numericStateVariable scaleAndSubsystem="Tissue.GutEpithelium">
			<name>GutOccludinCellwall</name>
			<value>1160.316047719003</value>
		</numericStateVariable>
		<numericStateVariable scaleAndSubsystem="Tissue.GutEpithelium">
			<name>GutOccludinCytoplasm</name>
			<value>383.2975086242074</value>
		</numericStateVariable>
		<numericStateVariable scaleAndSubsystem="Tissue.LungEndothelium">
			<name>LungCellDamageByproduct</name>
			<value>0.01180810650039358</value>
		</numericStateVariable>
		<numericStateVariable scaleAndSubsystem="Organ.Lung">
			<name>LungEdema</name>
			<value>0</value>
		</numericStateVariable>
		<numericStateVariable scaleAndSubsystem="Tissue.LungEpithelium">
			<name>LungOccludinCellwall</name>
			<value>1162.81</value>
		</numericStateVariable>
		<numericStateVariable scaleAndSubsystem="Tissue.LungEpithelium">
			<name>LungOccludinCytoplasm</name>
			<value>384.4</value>
		</numericStateVariable>
		<numericStateVariable scaleAndSubsystem="Cellular.GutEndotheliumIschemia">
			<name>avgClusterednessRegions</name>
			<value>0.06185889619846437</value>
		</numericStateVariable>
		<numericStateVariable scaleAndSubsystem="Cellular.LungEndotheliumIschemia">
			<name>avgClusterednessRegions</name>
			<value>1</value>
		</numericStateVariable>
		<numericStateVariable scaleAndSubsystem="Cellular.GutEndotheliumIschemia">
			<name>avgDensityRegions</name>
			<value>0.1601824654550024</value>
		</numericStateVariable>
		<numericStateVariable scaleAndSubsystem="Cellular.LungEndotheliumIschemia">
			<name>avgDensityRegions</name>
			<value>0</value>
		</numericStateVariable>
	</timepoint>
	<timepoint value="24">
		<spatialEntity spatialType="region" scaleAndSubsystem="Cellular.GutEndotheliumIschemia">
			<clusteredness>1</clusteredness>
			<density>0.002499999953251259</density>
			<area>1</area>
			<perimeter>4</perimeter>
			<distanceFromOrigin>16.55294535724685</distanceFromOrigin>
			<angle>0</angle>
			<triangleMeasure>0</triangleMeasure>
			<rectangleMeasure>0</rectangleMeasure>
			<circleMeasure>0</circleMeasure>
			<centroidX>9</centroidX>
			<centroidY>31</centroidY>
		</spatialEntity>
		<spatialEntity spatialType="region" scaleAndSubsystem="Cellular.GutEndotheliumIschemia">
			<clusteredness>1</clusteredness>
			<density>0.05249999925202015</density>
			<area>1</area>
			<perimeter>4</perimeter>
			<distanceFromOrigin>15.65247584249853</distanceFromOrigin>
			<angle>0</angle>
			<triangleMeasure>0</triangleMeasure>
			<rectangleMeasure>0</rectangleMeasure>
			<circleMeasure>0</circleMeasure>
			<centroidX>23</centroidX>
			<centroidY>30</centroidY>
		</spatialEntity>
		<spatialEntity spatialType="region" scaleAndSubsystem="Cellular.GutEndotheliumIschemia">
			<clusteredness>1</clusteredness>
			<density>0.3475064745136336</density>
			<area>1</area>
			<perimeter>4</perimeter>
			<distanceFromOrigin>17.20465053408525</distanceFromOrigin>
			<angle>0</angle>
			<triangleMeasure>0</triangleMeasure>
			<rectangleMeasure>0</rectangleMeasure>
			<circleMeasure>0</circleMeasure>
			<centroidX>6</centroidX>
			<centroidY>30</centroidY>
		</spatialEntity>
		<spatialEntity spatialType="region" scaleAndSubsystem="Cellular.GutEndotheliumIschemia">
			<clusteredness>1</clusteredness>
			<density>0.04750000074797986</density>
			<area>1</area>
			<perimeter>4</perimeter>
			<distanceFromOrigin>13.8924439894498</distanceFromOrigin>
			<angle>0</angle>
			<triangleMeasure>0</triangleMeasure>
			<rectangleMeasure>0</rectangleMeasure>
			<circleMeasure>0</circleMeasure>
			<centroidX>23</centroidX>
			<centroidY>28</centroidY>
		</spatialEntity>
		<spatialEntity spatialType="region" scaleAndSubsystem="Cellular.GutEndotheliumIschemia">
			<clusteredness>1</clusteredness>
			<density>0.1333703439843421</density>
			<area>15</area>
			<perimeter>22</perimeter>
			<distanceFromOrigin>15.55634918610405</distanceFromOrigin>
			<angle>9.332326334630096</angle>
			<triangleMeasure>0.6666666666666666</triangleMeasure>
			<rectangleMeasure>0.5200000148773197</rectangleMeasure>
			<circleMeasure>0.3000376308870708</circleMeasure>
			<centroidX>3.111111</centroidX>
			<centroidY>28.22222</centroidY>
		</spatialEntity>
		<spatialEntity spatialType="region" scaleAndSubsystem="Cellular.GutEndotheliumIschemia">
			<clusteredness>1</clusteredness>
			<density>0.2850000418868719</density>
			<area>1</area>
			<perimeter>4</perimeter>
			<distanceFromOrigin>12.2065556157337</distanceFromOrigin>
			<angle>0</angle>
			<triangleMeasure>0</triangleMeasure>
			<rectangleMeasure>0</rectangleMeasure>
			<circleMeasure>0</circleMeasure>
			<centroidX>23</centroidX>
			<centroidY>26</centroidY>
		</spatialEntity>
		<spatialEntity spatialType="region" scaleAndSubsystem="Cellular.GutEndotheliumIschemia">
			<clusteredness>1</clusteredness>
			<density>0.2475000269272748</density>
			<area>1</area>
			<perimeter>4</perimeter>
			<distanceFromOrigin>12.72792206135786</distanceFromOrigin>
			<angle>0</angle>
			<triangleMeasure>0</triangleMeasure>
			<rectangleMeasure>0</rectangleMeasure>
			<circleMeasure>0</circleMeasure>
			<centroidX>25</centroidX>
			<centroidY>25</centroidY>
		</spatialEntity>
		<spatialEntity spatialType="region" scaleAndSubsystem="Cellular.GutEndotheliumIschemia">
			<clusteredness>1</clusteredness>
			<density>0.2083334210651373</density>
			<area>3</area>
			<perimeter>8</perimeter>
			<distanceFromOrigin>15.8113883008419</distanceFromOrigin>
			<angle>6.581944655178011</angle>
			<triangleMeasure>0</triangleMeasure>
			<rectangleMeasure>0</rectangleMeasure>
			<circleMeasure>0</circleMeasure>
			<centroidX>31</centroidX>
			<centroidY>22</centroidY>
		</spatialEntity>
		<spatialEntity spatialType="region" scaleAndSubsystem="Cellular.GutEndotheliumIschemia">
			<clusteredness>1</clusteredness>
			<density>0.1979507595885034</density>
			<area>1</area>
			<perimeter>4</perimeter>
			<distanceFromOrigin>7.810249675906654</distanceFromOrigin>
			<angle>0</angle>
			<triangleMeasure>0</triangleMeasure>
			<rectangleMeasure>0</rectangleMeasure>
			<circleMeasure>0</circleMeasure>
			<centroidX>22</centroidX>
			<centroidY>21</centroidY>
		</spatialEntity>
		<spatialEntity spatialType="region" scaleAndSubsystem="Cellular.GutEndotheliumIschemia">
			<clusteredness>0.6582278481012658</clusteredness>
			<density>0.1393104757444158</density>
			<area>52</area>
			<perimeter>72</perimeter>
			<distanceFromOrigin>5.099019513592784</distanceFromOrigin>
			<angle>69.55045238920742</angle>
			<triangleMeasure>0.2410714614148087</triangleMeasure>
			<rectangleMeasure>0.3</rectangleMeasure>
			<circleMeasure>0.2372998534315265</circleMeasure>
			<centroidX>15.25</centroidX>
			<centroidY>26.25</centroidY>
		</spatialEntity>
		<spatialEntity spatialType="region" scaleAndSubsystem="Cellular.GutEndotheliumIschemia">
			<clusteredness>1</clusteredness>
			<density>0.1671605625962899</density>
			<area>6</area>
			<perimeter>22</perimeter>
			<distanceFromOrigin>2.23606797749979</distanceFromOrigin>
			<angle>49.39870535499554</angle>
			<triangleMeasure>0</triangleMeasure>
			<rectangleMeasure>0</rectangleMeasure>
			<circleMeasure>0</circleMeasure>
			<centroidX>18.8</centroidX>
			<centroidY>18.1</centroidY>
		</spatialEntity>
		<spatialEntity spatialType="region" scaleAndSubsystem="Cellular.GutEndotheliumIschemia">
			<clusteredness>1</clusteredness>
			<density>0.002499999953251259</density>
			<area>4</area>
			<perimeter>10</perimeter>
			<distanceFromOrigin>15.03329637837291</distanceFromOrigin>
			<angle>11.4087182028818</angle>
			<triangleMeasure>0</triangleMeasure>
			<rectangleMeasure>0</rectangleMeasure>
			<circleMeasure>0</circleMeasure>
			<centroidX>31</centroidX>
			<centroidY>16.5</centroidY>
		</spatialEntity>
		<spatialEntity spatialType="region" scaleAndSubsystem="Cellular.GutEndotheliumIschemia">
			<clusteredness>1</clusteredness>
			<density>0.1605483116364876</density>
			<area>37</area>
			<perimeter>76</perimeter>
			<distanceFromOrigin>8.062257748298549</distanceFromOrigin>
			<angle>57.05078488340956</angle>
			<triangleMeasure>0.1380952380952381</triangleMeasure>
			<rectangleMeasure>0.2334312768069748</rectangleMeasure>
			<circleMeasure>0.06693145892868133</circleMeasure>
			<centroidX>27.37143</centroidX>
			<centroidY>23.17143</centroidY>
		</spatialEntity>
		<spatialEntity spatialType="region" scaleAndSubsystem="Cellular.GutEndotheliumIschemia">
			<clusteredness>1</clusteredness>
			<density>0.1725330128389246</density>
			<area>1</area>
			<perimeter>4</perimeter>
			<distanceFromOrigin>6.082762530298219</distanceFromOrigin>
			<angle>0</angle>
			<triangleMeasure>0</triangleMeasure>
			<rectangleMeasure>0</rectangleMeasure>
			<circleMeasure>0</circleMeasure>
			<centroidX>22</centroidX>
			<centroidY>15</centroidY>
		</spatialEntity>
		<spatialEntity spatialType="region" scaleAndSubsystem="Cellular.GutEndotheliumIschemia">
			<clusteredness>1</clusteredness>
			<density>0.002499999953251259</density>
			<area>1</area>
			<perimeter>4</perimeter>
			<distanceFromOrigin>15.29705854077836</distanceFromOrigin>
			<angle>0</angle>
			<triangleMeasure>0</triangleMeasure>
			<rectangleMeasure>0</rectangleMeasure>
			<circleMeasure>0</circleMeasure>
			<centroidX>31</centroidX>
			<centroidY>13</centroidY>
		</spatialEntity>
		<spatialEntity spatialType="region" scaleAndSubsystem="Cellular.GutEndotheliumIschemia">
			<clusteredness>1</clusteredness>
			<density>0.2175000059838388</density>
			<area>1</area>
			<perimeter>4</perimeter>
			<distanceFromOrigin>11.40175425099138</distanceFromOrigin>
			<angle>0</angle>
			<triangleMeasure>0</triangleMeasure>
			<rectangleMeasure>0</rectangleMeasure>
			<circleMeasure>0</circleMeasure>
			<centroidX>27</centroidX>
			<centroidY>13</centroidY>
		</spatialEntity>
		<spatialEntity spatialType="region" scaleAndSubsystem="Cellular.GutEndotheliumIschemia">
			<clusteredness>1</clusteredness>
			<density>0.01000654931161918</density>
			<area>1</area>
			<perimeter>4</perimeter>
			<distanceFromOrigin>15.8113883008419</distanceFromOrigin>
			<angle>0</angle>
			<triangleMeasure>0</triangleMeasure>
			<rectangleMeasure>0</rectangleMeasure>
			<circleMeasure>0</circleMeasure>
			<centroidX>31</centroidX>
			<centroidY>11</centroidY>
		</spatialEntity>
		<spatialEntity spatialType="region" scaleAndSubsystem="Cellular.GutEndotheliumIschemia">
			<clusteredness>1</clusteredness>
			<density>0.1180000071432076</density>
			<area>5</area>
			<perimeter>12</perimeter>
			<distanceFromOrigin>8.54400374531753</distanceFromOrigin>
			<angle>14.98163257239092</angle>
			<triangleMeasure>0.5</triangleMeasure>
			<rectangleMeasure>0.25</rectangleMeasure>
			<circleMeasure>0.07957747154594767</circleMeasure>
			<centroidX>24</centroidX>
			<centroidY>11.8</centroidY>
		</spatialEntity>
		<spatialEntity spatialType="region" scaleAndSubsystem="Cellular.GutEndotheliumIschemia">
			<clusteredness>1</clusteredness>
			<density>0.05229747248630898</density>
			<area>1</area>
			<perimeter>4</perimeter>
			<distanceFromOrigin>18.02775637731995</distanceFromOrigin>
			<angle>0</angle>
			<triangleMeasure>0</triangleMeasure>
			<rectangleMeasure>0</rectangleMeasure>
			<circleMeasure>0</circleMeasure>
			<centroidX>31</centroidX>
			<centroidY>6</centroidY>
		</spatialEntity>
		<spatialEntity spatialType="region" scaleAndSubsystem="Cellular.GutEndotheliumIschemia">
			<clusteredness>1</clusteredness>
			<density>0.1702850603589825</density>
			<area>2</area>
			<perimeter>6</perimeter>
			<distanceFromOrigin>17.20465053408525</distanceFromOrigin>
			<angle>2.619548795394677</angle>
			<triangleMeasure>0</triangleMeasure>
			<rectangleMeasure>0</rectangleMeasure>
			<circleMeasure>0</circleMeasure>
			<centroidX>2</centroidX>
			<centroidY>5.5</centroidY>
		</spatialEntity>
		<spatialEntity spatialType="region" scaleAndSubsystem="Cellular.GutEndotheliumIschemia">
			<clusteredness>1</clusteredness>
			<density>0.02292974509444891</density>
			<area>1</area>
			<perimeter>4</perimeter>
			<distanceFromOrigin>19.84943324127921</distanceFromOrigin>
			<angle>0</angle>
			<triangleMeasure>0</triangleMeasure>
			<rectangleMeasure>0</rectangleMeasure>
			<circleMeasure>0</circleMeasure>
			<centroidX>31</centroidX>
			<centroidY>3</centroidY>
		</spatialEntity>
		<spatialEntity spatialType="region" scaleAndSubsystem="Cellular.GutEndotheliumIschemia">
			<clusteredness>1</clusteredness>
			<density>0.1325782626282935</density>
			<area>2</area>
			<perimeter>6</perimeter>
			<distanceFromOrigin>18.38477631085023</distanceFromOrigin>
			<angle>2.121096396661454</angle>
			<triangleMeasure>0</triangleMeasure>
			<rectangleMeasure>0</rectangleMeasure>
			<circleMeasure>0</circleMeasure>
			<centroidX>29</centroidX>
			<centroidY>2.5</centroidY>
		</spatialEntity>
		<spatialEntity spatialType="region" scaleAndSubsystem="Cellular.GutEndotheliumIschemia">
			<clusteredness>0.6267605633802817</clusteredness>
			<density>0.1790595399938548</density>
			<area>178</area>
			<perimeter>208</perimeter>
			<distanceFromOrigin>2</distanceFromOrigin>
			<angle>360</angle>
			<triangleMeasure>0.3036862091377766</triangleMeasure>
			<rectangleMeasure>0.2788296627139829</rectangleMeasure>
			<circleMeasure>0.1902828983797508</circleMeasure>
			<centroidX>11.54737</centroidX>
			<centroidY>11.72632</centroidY>
		</spatialEntity>
		<numericStateVariable scaleAndSubsystem="Tissue.GutEndothelium">
			<name>GutCellDamageByproduct</name>
			<value>2833.075140516351</value>
		</numericStateVariable>
		<numericStateVariable scaleAndSubsystem="Organ.Gut">
			<name>GutLeak</name>
			<value>0</value>
		</numericStateVariable>
		<numericStateVariable scaleAndSubsystem="Tissue.GutEpithelium">
			<name>GutOccludinCellwall</name>
			<value>1159.776909708379</value>
		</numericStateVariable>
		<numericStateVariable scaleAndSubsystem="Tissue.GutEpithelium">
			<name>GutOccludinCytoplasm</name>
			<value>383.0857477421471</value>
		</numericStateVariable>
		<numericStateVariable scaleAndSubsystem="Tissue.LungEndothelium">
			<name>LungCellDamageByproduct</name>
			<value>0.02619101405872206</value>
		</numericStateVariable>
		<numericStateVariable scaleAndSubsystem="Organ.Lung">
			<name>LungEdema</name>
			<value>0</value>
		</numericStateVariable>
		<numericStateVariable scaleAndSubsystem="Tissue.LungEpithelium">
			<name>LungOccludinCellwall</name>
			<value>1162.81</value>
		</numericStateVariable>
		<numericStateVariable scaleAndSubsystem="Tissue.LungEpithelium">
			<name>LungOccludinCytoplasm</name>
			<value>384.4</value>
		</numericStateVariable>
		<numericStateVariable scaleAndSubsystem="Cellular.GutEndotheliumIschemia">
			<name>avgClusterednessRegions</name>
			<value>0.06080963549833945</value>
		</numericStateVariable>
		<numericStateVariable scaleAndSubsystem="Cellular.LungEndotheliumIschemia">
			<name>avgClusterednessRegions</name>
			<value>1</value>
		</numericStateVariable>
		<numericStateVariable scaleAndSubsystem="Cellular.GutEndotheliumIschemia">
			<name>avgDensityRegions</name>
			<value>0.1334508727670517</value>
		</numericStateVariable>
		<numericStateVariable scaleAndSubsystem="Cellular.LungEndotheliumIschemia">
			<name>avgDensityRegions</name>
			<value>0</value>
		</numericStateVariable>
	</timepoint>
	<timepoint value="25">
		<spatialEntity spatialType="region" scaleAndSubsystem="Cellular.GutEndotheliumIschemia">
			<clusteredness>1</clusteredness>
			<density>0.04250000224393956</density>
			<area>1</area>
			<perimeter>4</perimeter>
			<distanceFromOrigin>15.65247584249853</distanceFromOrigin>
			<angle>0</angle>
			<triangleMeasure>0</triangleMeasure>
			<rectangleMeasure>0</rectangleMeasure>
			<circleMeasure>0</circleMeasure>
			<centroidX>23</centroidX>
			<centroidY>30</centroidY>
		</spatialEntity>
		<spatialEntity spatialType="region" scaleAndSubsystem="Cellular.GutEndotheliumIschemia">
			<clusteredness>1</clusteredness>
			<density>0.0375</density>
			<area>1</area>
			<perimeter>4</perimeter>
			<distanceFromOrigin>13.8924439894498</distanceFromOrigin>
			<angle>0</angle>
			<triangleMeasure>0</triangleMeasure>
			<rectangleMeasure>0</rectangleMeasure>
			<circleMeasure>0</circleMeasure>
			<centroidX>23</centroidX>
			<centroidY>28</centroidY>
		</spatialEntity>
		<spatialEntity spatialType="region" scaleAndSubsystem="Cellular.GutEndotheliumIschemia">
			<clusteredness>0.8947368421052632</clusteredness>
			<density>0.138492806037542</density>
			<area>17</area>
			<perimeter>26</perimeter>
			<distanceFromOrigin>15.55634918610405</distanceFromOrigin>
			<angle>16.30509562065656</angle>
			<triangleMeasure>0.3269230769230769</triangleMeasure>
			<rectangleMeasure>0.4300596116959823</rectangleMeasure>
			<circleMeasure>0.3138854877385752</circleMeasure>
			<centroidX>3.454545</centroidX>
			<centroidY>28.72727</centroidY>
		</spatialEntity>
		<spatialEntity spatialType="region" scaleAndSubsystem="Cellular.GutEndotheliumIschemia">
			<clusteredness>1</clusteredness>
			<density>0.2750000598383885</density>
			<area>1</area>
			<perimeter>4</perimeter>
			<distanceFromOrigin>12.2065556157337</distanceFromOrigin>
			<angle>0</angle>
			<triangleMeasure>0</triangleMeasure>
			<rectangleMeasure>0</rectangleMeasure>
			<circleMeasure>0</circleMeasure>
			<centroidX>23</centroidX>
			<centroidY>26</centroidY>
		</spatialEntity>
		<spatialEntity spatialType="region" scaleAndSubsystem="Cellular.GutEndotheliumIschemia">
			<clusteredness>0.9545454545454546</clusteredness>
			<density>0.1140811498759507</density>
			<area>21</area>
			<perimeter>28</perimeter>
			<distanceFromOrigin>14.86606874731851</distanceFromOrigin>
			<angle>18.60496547380231</angle>
			<triangleMeasure>0.3125</triangleMeasure>
			<rectangleMeasure>0.4629630365489559</rectangleMeasure>
			<circleMeasure>0.3000375725852757</circleMeasure>
			<centroidX>29.09091</centroidX>
			<centroidY>27.90909</centroidY>
		</spatialEntity>
		<spatialEntity spatialType="region" scaleAndSubsystem="Cellular.GutEndotheliumIschemia">
			<clusteredness>1</clusteredness>
			<density>0.2375000598383885</density>
			<area>1</area>
			<perimeter>4</perimeter>
			<distanceFromOrigin>12.72792206135786</distanceFromOrigin>
			<angle>0</angle>
			<triangleMeasure>0</triangleMeasure>
			<rectangleMeasure>0</rectangleMeasure>
			<circleMeasure>0</circleMeasure>
			<centroidX>25</centroidX>
			<centroidY>25</centroidY>
		</spatialEntity>
		<spatialEntity spatialType="region" scaleAndSubsystem="Cellular.GutEndotheliumIschemia">
			<clusteredness>1</clusteredness>
			<density>0.6250005983838848</density>
			<area>1</area>
			<perimeter>4</perimeter>
			<distanceFromOrigin>16.55294535724685</distanceFromOrigin>
			<angle>0</angle>
			<triangleMeasure>0</triangleMeasure>
			<rectangleMeasure>0</rectangleMeasure>
			<circleMeasure>0</circleMeasure>
			<centroidX>31</centroidX>
			<centroidY>23</centroidY>
		</spatialEntity>
		<spatialEntity spatialType="region" scaleAndSubsystem="Cellular.GutEndotheliumIschemia">
			<clusteredness>1</clusteredness>
			<density>0.5125</density>
			<area>1</area>
			<perimeter>4</perimeter>
			<distanceFromOrigin>13.8924439894498</distanceFromOrigin>
			<angle>0</angle>
			<triangleMeasure>0</triangleMeasure>
			<rectangleMeasure>0</rectangleMeasure>
			<circleMeasure>0</circleMeasure>
			<centroidX>28</centroidX>
			<centroidY>23</centroidY>
		</spatialEntity>
		<spatialEntity spatialType="region" scaleAndSubsystem="Cellular.GutEndotheliumIschemia">
			<clusteredness>1</clusteredness>
			<density>0.2125000598383885</density>
			<area>1</area>
			<perimeter>4</perimeter>
			<distanceFromOrigin>12.2065556157337</distanceFromOrigin>
			<angle>0</angle>
			<triangleMeasure>0</triangleMeasure>
			<rectangleMeasure>0</rectangleMeasure>
			<circleMeasure>0</circleMeasure>
			<centroidX>26</centroidX>
			<centroidY>23</centroidY>
		</spatialEntity>
		<spatialEntity spatialType="region" scaleAndSubsystem="Cellular.GutEndotheliumIschemia">
			<clusteredness>1</clusteredness>
			<density>0.002499999953251259</density>
			<area>1</area>
			<perimeter>4</perimeter>
			<distanceFromOrigin>15.8113883008419</distanceFromOrigin>
			<angle>0</angle>
			<triangleMeasure>0</triangleMeasure>
			<rectangleMeasure>0</rectangleMeasure>
			<circleMeasure>0</circleMeasure>
			<centroidX>31</centroidX>
			<centroidY>21</centroidY>
		</spatialEntity>
		<spatialEntity spatialType="region" scaleAndSubsystem="Cellular.GutEndotheliumIschemia">
			<clusteredness>1</clusteredness>
			<density>0.4125</density>
			<area>1</area>
			<perimeter>4</perimeter>
			<distanceFromOrigin>13</distanceFromOrigin>
			<angle>0</angle>
			<triangleMeasure>0</triangleMeasure>
			<rectangleMeasure>0</rectangleMeasure>
			<circleMeasure>0</circleMeasure>
			<centroidX>28</centroidX>
			<centroidY>21</centroidY>
		</spatialEntity>
		<spatialEntity spatialType="region" scaleAndSubsystem="Cellular.GutEndotheliumIschemia">
			<clusteredness>1</clusteredness>
			<density>0.08797924565333946</density>
			<area>1</area>
			<perimeter>4</perimeter>
			<distanceFromOrigin>7.810249675906654</distanceFromOrigin>
			<angle>0</angle>
			<triangleMeasure>0</triangleMeasure>
			<rectangleMeasure>0</rectangleMeasure>
			<circleMeasure>0</circleMeasure>
			<centroidX>22</centroidX>
			<centroidY>21</centroidY>
		</spatialEntity>
		<spatialEntity spatialType="region" scaleAndSubsystem="Cellular.GutEndotheliumIschemia">
			<clusteredness>1</clusteredness>
			<density>0.2378119973575368</density>
			<area>1</area>
			<perimeter>4</perimeter>
			<distanceFromOrigin>5.656854249492381</distanceFromOrigin>
			<angle>0</angle>
			<triangleMeasure>0</triangleMeasure>
			<rectangleMeasure>0</rectangleMeasure>
			<circleMeasure>0</circleMeasure>
			<centroidX>20</centroidX>
			<centroidY>20</centroidY>
		</spatialEntity>
		<spatialEntity spatialType="region" scaleAndSubsystem="Cellular.GutEndotheliumIschemia">
			<clusteredness>1</clusteredness>
			<density>0.002499999953251259</density>
			<area>1</area>
			<perimeter>4</perimeter>
			<distanceFromOrigin>15.13274595042156</distanceFromOrigin>
			<angle>0</angle>
			<triangleMeasure>0</triangleMeasure>
			<rectangleMeasure>0</rectangleMeasure>
			<circleMeasure>0</circleMeasure>
			<centroidX>31</centroidX>
			<centroidY>18</centroidY>
		</spatialEntity>
		<spatialEntity spatialType="region" scaleAndSubsystem="Cellular.GutEndotheliumIschemia">
			<clusteredness>1</clusteredness>
			<density>0.1770319003684848</density>
			<area>4</area>
			<perimeter>16</perimeter>
			<distanceFromOrigin>2.23606797749979</distanceFromOrigin>
			<angle>49.39870535499554</angle>
			<triangleMeasure>0</triangleMeasure>
			<rectangleMeasure>0</rectangleMeasure>
			<circleMeasure>0</circleMeasure>
			<centroidX>18.5</centroidX>
			<centroidY>17.5</centroidY>
		</spatialEntity>
		<spatialEntity spatialType="region" scaleAndSubsystem="Cellular.GutEndotheliumIschemia">
			<clusteredness>1</clusteredness>
			<density>0.1510719848280193</density>
			<area>14</area>
			<perimeter>22</perimeter>
			<distanceFromOrigin>8</distanceFromOrigin>
			<angle>32.27564431457763</angle>
			<triangleMeasure>0.6632620014449067</triangleMeasure>
			<rectangleMeasure>0.5416666666666666</rectangleMeasure>
			<circleMeasure>0.2166938317713827</circleMeasure>
			<centroidX>25.2</centroidX>
			<centroidY>17.6</centroidY>
		</spatialEntity>
		<spatialEntity spatialType="region" scaleAndSubsystem="Cellular.GutEndotheliumIschemia">
			<clusteredness>1</clusteredness>
			<density>0.1625367856493183</density>
			<area>1</area>
			<perimeter>4</perimeter>
			<distanceFromOrigin>6.082762530298219</distanceFromOrigin>
			<angle>0</angle>
			<triangleMeasure>0</triangleMeasure>
			<rectangleMeasure>0</rectangleMeasure>
			<circleMeasure>0</circleMeasure>
			<centroidX>22</centroidX>
			<centroidY>15</centroidY>
		</spatialEntity>
		<spatialEntity spatialType="region" scaleAndSubsystem="Cellular.GutEndotheliumIschemia">
			<clusteredness>1</clusteredness>
			<density>0.002499999953251259</density>
			<area>4</area>
			<perimeter>10</perimeter>
			<distanceFromOrigin>15</distanceFromOrigin>
			<angle>11.30993247402021</angle>
			<triangleMeasure>0</triangleMeasure>
			<rectangleMeasure>0</rectangleMeasure>
			<circleMeasure>0</circleMeasure>
			<centroidX>31</centroidX>
			<centroidY>14.5</centroidY>
		</spatialEntity>
		<spatialEntity spatialType="region" scaleAndSubsystem="Cellular.GutEndotheliumIschemia">
			<clusteredness>1</clusteredness>
			<density>0.2075000089757583</density>
			<area>1</area>
			<perimeter>4</perimeter>
			<distanceFromOrigin>11.40175425099138</distanceFromOrigin>
			<angle>0</angle>
			<triangleMeasure>0</triangleMeasure>
			<rectangleMeasure>0</rectangleMeasure>
			<circleMeasure>0</circleMeasure>
			<centroidX>27</centroidX>
			<centroidY>13</centroidY>
		</spatialEntity>
		<spatialEntity spatialType="region" scaleAndSubsystem="Cellular.GutEndotheliumIschemia">
			<clusteredness>1</clusteredness>
			<density>7.995999619072559e-06</density>
			<area>1</area>
			<perimeter>4</perimeter>
			<distanceFromOrigin>15.8113883008419</distanceFromOrigin>
			<angle>0</angle>
			<triangleMeasure>0</triangleMeasure>
			<rectangleMeasure>0</rectangleMeasure>
			<circleMeasure>0</circleMeasure>
			<centroidX>31</centroidX>
			<centroidY>11</centroidY>
		</spatialEntity>
		<spatialEntity spatialType="region" scaleAndSubsystem="Cellular.GutEndotheliumIschemia">
			<clusteredness>1</clusteredness>
			<density>0.06694444706237393</density>
			<area>9</area>
			<perimeter>12</perimeter>
			<distanceFromOrigin>7.615773105863909</distanceFromOrigin>
			<angle>17.10272896905237</angle>
			<triangleMeasure>0.5</triangleMeasure>
			<rectangleMeasure>1</rectangleMeasure>
			<circleMeasure>0.6000752617741416</circleMeasure>
			<centroidX>24</centroidX>
			<centroidY>12</centroidY>
		</spatialEntity>
		<spatialEntity spatialType="region" scaleAndSubsystem="Cellular.GutEndotheliumIschemia">
			<clusteredness>1</clusteredness>
			<density>0.04267276315128102</density>
			<area>1</area>
			<perimeter>4</perimeter>
			<distanceFromOrigin>18.02775637731995</distanceFromOrigin>
			<angle>0</angle>
			<triangleMeasure>0</triangleMeasure>
			<rectangleMeasure>0</rectangleMeasure>
			<circleMeasure>0</circleMeasure>
			<centroidX>31</centroidX>
			<centroidY>6</centroidY>
		</spatialEntity>
		<spatialEntity spatialType="region" scaleAndSubsystem="Cellular.GutEndotheliumIschemia">
			<clusteredness>1</clusteredness>
			<density>0.2375014361213235</density>
			<area>1</area>
			<perimeter>4</perimeter>
			<distanceFromOrigin>14.86606874731851</distanceFromOrigin>
			<angle>0</angle>
			<triangleMeasure>0</triangleMeasure>
			<rectangleMeasure>0</rectangleMeasure>
			<circleMeasure>0</circleMeasure>
			<centroidX>27</centroidX>
			<centroidY>6</centroidY>
		</spatialEntity>
		<spatialEntity spatialType="region" scaleAndSubsystem="Cellular.GutEndotheliumIschemia">
			<clusteredness>1</clusteredness>
			<density>0.1623645857268689</density>
			<area>2</area>
			<perimeter>6</perimeter>
			<distanceFromOrigin>17.20465053408525</distanceFromOrigin>
			<angle>2.619548795394677</angle>
			<triangleMeasure>0</triangleMeasure>
			<rectangleMeasure>0</rectangleMeasure>
			<circleMeasure>0</circleMeasure>
			<centroidX>2</centroidX>
			<centroidY>5.5</centroidY>
		</spatialEntity>
		<spatialEntity spatialType="region" scaleAndSubsystem="Cellular.GutEndotheliumIschemia">
			<clusteredness>1</clusteredness>
			<density>0.01298358767640357</density>
			<area>1</area>
			<perimeter>4</perimeter>
			<distanceFromOrigin>19.84943324127921</distanceFromOrigin>
			<angle>0</angle>
			<triangleMeasure>0</triangleMeasure>
			<rectangleMeasure>0</rectangleMeasure>
			<circleMeasure>0</circleMeasure>
			<centroidX>31</centroidX>
			<centroidY>3</centroidY>
		</spatialEntity>
		<spatialEntity spatialType="region" scaleAndSubsystem="Cellular.GutEndotheliumIschemia">
			<clusteredness>1</clusteredness>
			<density>0.1225927465102252</density>
			<area>2</area>
			<perimeter>6</perimeter>
			<distanceFromOrigin>18.38477631085023</distanceFromOrigin>
			<angle>2.121096396661454</angle>
			<triangleMeasure>0</triangleMeasure>
			<rectangleMeasure>0</rectangleMeasure>
			<circleMeasure>0</circleMeasure>
			<centroidX>29</centroidX>
			<centroidY>2.5</centroidY>
		</spatialEntity>
		<spatialEntity spatialType="region" scaleAndSubsystem="Cellular.GutEndotheliumIschemia">
			<clusteredness>0.6575342465753424</clusteredness>
			<density>0.1584827504793703</density>
			<area>240</area>
			<perimeter>282</perimeter>
			<distanceFromOrigin>1</distanceFromOrigin>
			<angle>360</angle>
			<triangleMeasure>0.2152870971688833</triangleMeasure>
			<rectangleMeasure>0.2659427662940515</rectangleMeasure>
			<circleMeasure>0.2108498137807921</circleMeasure>
			<centroidX>12.66917</centroidX>
			<centroidY>15.73684</centroidY>
		</spatialEntity>
		<numericStateVariable scaleAndSubsystem="Tissue.GutEndothelium">
			<name>GutCellDamageByproduct</name>
			<value>2908.111300504675</value>
		</numericStateVariable>
		<numericStateVariable scaleAndSubsystem="Organ.Gut">
			<name>GutLeak</name>
			<value>0</value>
		</numericStateVariable>
		<numericStateVariable scaleAndSubsystem="Tissue.GutEpithelium">
			<name>GutOccludinCellwall</name>
			<value>1159.173419800348</value>
		</numericStateVariable>
		<numericStateVariable scaleAndSubsystem="Tissue.GutEpithelium">
			<name>GutOccludinCytoplasm</name>
			<value>382.8803036297006</value>
		</numericStateVariable>
		<numericStateVariable scaleAndSubsystem="Tissue.LungEndothelium">
			<name>LungCellDamageByproduct</name>
			<value>0.05106696681203116</value>
		</numericStateVariable>
		<numericStateVariable scaleAndSubsystem="Organ.Lung">
			<name>LungEdema</name>
			<value>0</value>
		</numericStateVariable>
		<numericStateVariable scaleAndSubsystem="Tissue.LungEpithelium">
			<name>LungOccludinCellwall</name>
			<value>1162.81</value>
		</numericStateVariable>
		<numericStateVariable scaleAndSubsystem="Tissue.LungEpithelium">
			<name>LungOccludinCytoplasm</name>
			<value>384.4</value>
		</numericStateVariable>
		<numericStateVariable scaleAndSubsystem="Cellular.GutEndotheliumIschemia">
			<name>avgClusterednessRegions</name>
			<value>0.07311776530650721</value>
		</numericStateVariable>
		<numericStateVariable scaleAndSubsystem="Cellular.LungEndotheliumIschemia">
			<name>avgClusterednessRegions</name>
			<value>1</value>
		</numericStateVariable>
		<numericStateVariable scaleAndSubsystem="Cellular.GutEndotheliumIschemia">
			<name>avgDensityRegions</name>
			<value>0.1645391470917096</value>
		</numericStateVariable>
		<numericStateVariable scaleAndSubsystem="Cellular.LungEndotheliumIschemia">
			<name>avgDensityRegions</name>
			<value>0</value>
		</numericStateVariable>
	</timepoint>
	<timepoint value="26">
		<spatialEntity spatialType="region" scaleAndSubsystem="Cellular.GutEndotheliumIschemia">
			<clusteredness>1</clusteredness>
			<density>0.03249999775606043</density>
			<area>1</area>
			<perimeter>4</perimeter>
			<distanceFromOrigin>15.65247584249853</distanceFromOrigin>
			<angle>0</angle>
			<triangleMeasure>0</triangleMeasure>
			<rectangleMeasure>0</rectangleMeasure>
			<circleMeasure>0</circleMeasure>
			<centroidX>23</centroidX>
			<centroidY>30</centroidY>
		</spatialEntity>
		<spatialEntity spatialType="region" scaleAndSubsystem="Cellular.GutEndotheliumIschemia">
			<clusteredness>1</clusteredness>
			<density>0.3275105794270833</density>
			<area>1</area>
			<perimeter>4</perimeter>
			<distanceFromOrigin>17.20465053408525</distanceFromOrigin>
			<angle>0</angle>
			<triangleMeasure>0</triangleMeasure>
			<rectangleMeasure>0</rectangleMeasure>
			<circleMeasure>0</circleMeasure>
			<centroidX>6</centroidX>
			<centroidY>30</centroidY>
		</spatialEntity>
		<spatialEntity spatialType="region" scaleAndSubsystem="Cellular.GutEndotheliumIschemia">
			<clusteredness>1</clusteredness>
			<density>0.02750000112196978</density>
			<area>1</area>
			<perimeter>4</perimeter>
			<distanceFromOrigin>13.8924439894498</distanceFromOrigin>
			<angle>0</angle>
			<triangleMeasure>0</triangleMeasure>
			<rectangleMeasure>0</rectangleMeasure>
			<circleMeasure>0</circleMeasure>
			<centroidX>23</centroidX>
			<centroidY>28</centroidY>
		</spatialEntity>
		<spatialEntity spatialType="region" scaleAndSubsystem="Cellular.GutEndotheliumIschemia">
			<clusteredness>1</clusteredness>
			<density>0.1674721520418435</density>
			<area>12</area>
			<perimeter>16</perimeter>
			<distanceFromOrigin>16.97056274847714</distanceFromOrigin>
			<angle>8.963869809292396</angle>
			<triangleMeasure>0.5416666666666666</triangleMeasure>
			<rectangleMeasure>0.7222222222222222</rectangleMeasure>
			<circleMeasure>0.5172535650486598</circleMeasure>
			<centroidX>2.428571</centroidX>
			<centroidY>28.42857</centroidY>
		</spatialEntity>
		<spatialEntity spatialType="region" scaleAndSubsystem="Cellular.GutEndotheliumIschemia">
			<clusteredness>1</clusteredness>
			<density>0.1620999421890439</density>
			<area>14</area>
			<perimeter>30</perimeter>
			<distanceFromOrigin>14.86606874731851</distanceFromOrigin>
			<angle>13.77159971708242</angle>
			<triangleMeasure>0.1983475076420205</triangleMeasure>
			<rectangleMeasure>0.2083333457509684</rectangleMeasure>
			<circleMeasure>0.1477108177593295</circleMeasure>
			<centroidX>29</centroidX>
			<centroidY>28</centroidY>
		</spatialEntity>
		<spatialEntity spatialType="region" scaleAndSubsystem="Cellular.GutEndotheliumIschemia">
			<clusteredness>1</clusteredness>
			<density>0.265000077789905</density>
			<area>1</area>
			<perimeter>4</perimeter>
			<distanceFromOrigin>12.2065556157337</distanceFromOrigin>
			<angle>0</angle>
			<triangleMeasure>0</triangleMeasure>
			<rectangleMeasure>0</rectangleMeasure>
			<circleMeasure>0</circleMeasure>
			<centroidX>23</centroidX>
			<centroidY>26</centroidY>
		</spatialEntity>
		<spatialEntity spatialType="region" scaleAndSubsystem="Cellular.GutEndotheliumIschemia">
			<clusteredness>1</clusteredness>
			<density>0.2275000628303079</density>
			<area>1</area>
			<perimeter>4</perimeter>
			<distanceFromOrigin>12.72792206135786</distanceFromOrigin>
			<angle>0</angle>
			<triangleMeasure>0</triangleMeasure>
			<rectangleMeasure>0</rectangleMeasure>
			<circleMeasure>0</circleMeasure>
			<centroidX>25</centroidX>
			<centroidY>25</centroidY>
		</spatialEntity>
		<spatialEntity spatialType="region" scaleAndSubsystem="Cellular.GutEndotheliumIschemia">
			<clusteredness>1</clusteredness>
			<density>0.6300011728324142</density>
			<area>1</area>
			<perimeter>4</perimeter>
			<distanceFromOrigin>16.55294535724685</distanceFromOrigin>
			<angle>0</angle>
			<triangleMeasure>0</triangleMeasure>
			<rectangleMeasure>0</rectangleMeasure>
			<circleMeasure>0</circleMeasure>
			<centroidX>31</centroidX>
			<centroidY>23</centroidY>
		</spatialEntity>
		<spatialEntity spatialType="region" scaleAndSubsystem="Cellular.GutEndotheliumIschemia">
			<clusteredness>1</clusteredness>
			<density>0.02800145429723403</density>
			<area>1</area>
			<perimeter>4</perimeter>
			<distanceFromOrigin>7.810249675906654</distanceFromOrigin>
			<angle>0</angle>
			<triangleMeasure>0</triangleMeasure>
			<rectangleMeasure>0</rectangleMeasure>
			<circleMeasure>0</circleMeasure>
			<centroidX>22</centroidX>
			<centroidY>21</centroidY>
		</spatialEntity>
		<spatialEntity spatialType="region" scaleAndSubsystem="Cellular.GutEndotheliumIschemia">
			<clusteredness>0.6746987951807228</clusteredness>
			<density>0.1166199068228703</density>
			<area>56</area>
			<perimeter>70</perimeter>
			<distanceFromOrigin>5.099019513592784</distanceFromOrigin>
			<angle>64.59228189105153</angle>
			<triangleMeasure>0.2772353238420636</triangleMeasure>
			<rectangleMeasure>0.3041666666666666</rectangleMeasure>
			<circleMeasure>0.2475268884793446</circleMeasure>
			<centroidX>15.06452</centroidX>
			<centroidY>26.48387</centroidY>
		</spatialEntity>
		<spatialEntity spatialType="region" scaleAndSubsystem="Cellular.GutEndotheliumIschemia">
			<clusteredness>1</clusteredness>
			<density>0.228013386445887</density>
			<area>1</area>
			<perimeter>4</perimeter>
			<distanceFromOrigin>5.656854249492381</distanceFromOrigin>
			<angle>0</angle>
			<triangleMeasure>0</triangleMeasure>
			<rectangleMeasure>0</rectangleMeasure>
			<circleMeasure>0</circleMeasure>
			<centroidX>20</centroidX>
			<centroidY>20</centroidY>
		</spatialEntity>
		<spatialEntity spatialType="region" scaleAndSubsystem="Cellular.GutEndotheliumIschemia">
			<clusteredness>1</clusteredness>
			<density>0.002499999953251259</density>
			<area>1</area>
			<perimeter>4</perimeter>
			<distanceFromOrigin>15.13274595042156</distanceFromOrigin>
			<angle>0</angle>
			<triangleMeasure>0</triangleMeasure>
			<rectangleMeasure>0</rectangleMeasure>
			<circleMeasure>0</circleMeasure>
			<centroidX>31</centroidX>
			<centroidY>18</centroidY>
		</spatialEntity>
		<spatialEntity spatialType="region" scaleAndSubsystem="Cellular.GutEndotheliumIschemia">
			<clusteredness>1</clusteredness>
			<density>0.1671871718238382</density>
			<area>4</area>
			<perimeter>16</perimeter>
			<distanceFromOrigin>2.23606797749979</distanceFromOrigin>
			<angle>49.39870535499554</angle>
			<triangleMeasure>0</triangleMeasure>
			<rectangleMeasure>0</rectangleMeasure>
			<circleMeasure>0</circleMeasure>
			<centroidX>18.5</centroidX>
			<centroidY>17.5</centroidY>
		</spatialEntity>
		<spatialEntity spatialType="region" scaleAndSubsystem="Cellular.GutEndotheliumIschemia">
			<clusteredness>1</clusteredness>
			<density>0.1129633075531272</density>
			<area>27</area>
			<perimeter>36</perimeter>
			<distanceFromOrigin>8</distanceFromOrigin>
			<angle>40.70261333605831</angle>
			<triangleMeasure>0.3892734386137203</triangleMeasure>
			<rectangleMeasure>0.438596530365216</rectangleMeasure>
			<circleMeasure>0.2406077308874927</circleMeasure>
			<centroidX>26.35714</centroidX>
			<centroidY>19.35714</centroidY>
		</spatialEntity>
		<spatialEntity spatialType="region" scaleAndSubsystem="Cellular.GutEndotheliumIschemia">
			<clusteredness>1</clusteredness>
			<density>0.1525401395909926</density>
			<area>1</area>
			<perimeter>4</perimeter>
			<distanceFromOrigin>6.082762530298219</distanceFromOrigin>
			<angle>0</angle>
			<triangleMeasure>0</triangleMeasure>
			<rectangleMeasure>0</rectangleMeasure>
			<circleMeasure>0</circleMeasure>
			<centroidX>22</centroidX>
			<centroidY>15</centroidY>
		</spatialEntity>
		<spatialEntity spatialType="region" scaleAndSubsystem="Cellular.GutEndotheliumIschemia">
			<clusteredness>1</clusteredness>
			<density>0.002499999953251259</density>
			<area>3</area>
			<perimeter>8</perimeter>
			<distanceFromOrigin>15</distanceFromOrigin>
			<angle>7.594643368591445</angle>
			<triangleMeasure>0</triangleMeasure>
			<rectangleMeasure>0</rectangleMeasure>
			<circleMeasure>0</circleMeasure>
			<centroidX>31</centroidX>
			<centroidY>15</centroidY>
		</spatialEntity>
		<spatialEntity spatialType="region" scaleAndSubsystem="Cellular.GutEndotheliumIschemia">
			<clusteredness>1</clusteredness>
			<density>0.1975000119676777</density>
			<area>1</area>
			<perimeter>4</perimeter>
			<distanceFromOrigin>11.40175425099138</distanceFromOrigin>
			<angle>0</angle>
			<triangleMeasure>0</triangleMeasure>
			<rectangleMeasure>0</rectangleMeasure>
			<circleMeasure>0</circleMeasure>
			<centroidX>27</centroidX>
			<centroidY>13</centroidY>
		</spatialEntity>
		<spatialEntity spatialType="region" scaleAndSubsystem="Cellular.GutEndotheliumIschemia">
			<clusteredness>1</clusteredness>
			<density>0.2937500059604645</density>
			<area>2</area>
			<perimeter>6</perimeter>
			<distanceFromOrigin>8.944271909999159</distanceFromOrigin>
			<angle>5.440332031005506</angle>
			<triangleMeasure>0</triangleMeasure>
			<rectangleMeasure>0</rectangleMeasure>
			<circleMeasure>0</circleMeasure>
			<centroidX>24</centroidX>
			<centroidY>11.5</centroidY>
		</spatialEntity>
		<spatialEntity spatialType="region" scaleAndSubsystem="Cellular.GutEndotheliumIschemia">
			<clusteredness>1</clusteredness>
			<density>0.2275017981435738</density>
			<area>1</area>
			<perimeter>4</perimeter>
			<distanceFromOrigin>14.86606874731851</distanceFromOrigin>
			<angle>0</angle>
			<triangleMeasure>0</triangleMeasure>
			<rectangleMeasure>0</rectangleMeasure>
			<circleMeasure>0</circleMeasure>
			<centroidX>27</centroidX>
			<centroidY>6</centroidY>
		</spatialEntity>
		<spatialEntity spatialType="region" scaleAndSubsystem="Cellular.GutEndotheliumIschemia">
			<clusteredness>1</clusteredness>
			<density>0.1534569571999942</density>
			<area>2</area>
			<perimeter>6</perimeter>
			<distanceFromOrigin>17.20465053408525</distanceFromOrigin>
			<angle>2.619548795394677</angle>
			<triangleMeasure>0</triangleMeasure>
			<rectangleMeasure>0</rectangleMeasure>
			<circleMeasure>0</circleMeasure>
			<centroidX>2</centroidX>
			<centroidY>5.5</centroidY>
		</spatialEntity>
		<spatialEntity spatialType="region" scaleAndSubsystem="Cellular.GutEndotheliumIschemia">
			<clusteredness>1</clusteredness>
			<density>0.003031664034899543</density>
			<area>1</area>
			<perimeter>4</perimeter>
			<distanceFromOrigin>19.84943324127921</distanceFromOrigin>
			<angle>0</angle>
			<triangleMeasure>0</triangleMeasure>
			<rectangleMeasure>0</rectangleMeasure>
			<circleMeasure>0</circleMeasure>
			<centroidX>31</centroidX>
			<centroidY>3</centroidY>
		</spatialEntity>
		<spatialEntity spatialType="region" scaleAndSubsystem="Cellular.GutEndotheliumIschemia">
			<clusteredness>1</clusteredness>
			<density>0.1126071069754806</density>
			<area>2</area>
			<perimeter>6</perimeter>
			<distanceFromOrigin>18.38477631085023</distanceFromOrigin>
			<angle>2.121096396661454</angle>
			<triangleMeasure>0</triangleMeasure>
			<rectangleMeasure>0</rectangleMeasure>
			<circleMeasure>0</circleMeasure>
			<centroidX>29</centroidX>
			<centroidY>2.5</centroidY>
		</spatialEntity>
		<spatialEntity spatialType="region" scaleAndSubsystem="Cellular.GutEndotheliumIschemia">
			<clusteredness>0.5631768953068592</clusteredness>
			<density>0.1616142310990888</density>
			<area>156</area>
			<perimeter>198</perimeter>
			<distanceFromOrigin>1.414213562373095</distanceFromOrigin>
			<angle>360</angle>
			<triangleMeasure>0.273109243697479</triangleMeasure>
			<rectangleMeasure>0.2503578311991192</rectangleMeasure>
			<circleMeasure>0.1522141985119745</circleMeasure>
			<centroidX>10.96512</centroidX>
			<centroidY>12.33721</centroidY>
		</spatialEntity>
		<numericStateVariable scaleAndSubsystem="Tissue.GutEndothelium">
			<name>GutCellDamageByproduct</name>
			<value>2979.580018125599</value>
		</numericStateVariable>
		<numericStateVariable scaleAndSubsystem="Organ.Gut">
			<name>GutLeak</name>
			<value>0</value>
		</numericStateVariable>
		<numericStateVariable scaleAndSubsystem="Tissue.GutEpithelium">
			<name>GutOccludinCellwall</name>
			<value>1158.504382382477</value>
		</numericStateVariable>
		<numericStateVariable scaleAndSubsystem="Tissue.GutEpithelium">
			<name>GutOccludinCytoplasm</name>
			<value>382.6811039249683</value>
		</numericStateVariable>
		<numericStateVariable scaleAndSubsystem="Tissue.LungEndothelium">
			<name>LungCellDamageByproduct</name>
			<value>0.09197496122588446</value>
		</numericStateVariable>
		<numericStateVariable scaleAndSubsystem="Organ.Lung">
			<name>LungEdema</name>
			<value>0</value>
		</numericStateVariable>
		<numericStateVariable scaleAndSubsystem="Tissue.LungEpithelium">
			<name>LungOccludinCellwall</name>
			<value>1162.81</value>
		</numericStateVariable>
		<numericStateVariable scaleAndSubsystem="Tissue.LungEpithelium">
			<name>LungOccludinCytoplasm</name>
			<value>384.4</value>
		</numericStateVariable>
		<numericStateVariable scaleAndSubsystem="Cellular.GutEndotheliumIschemia">
			<name>avgClusterednessRegions</name>
			<value>0.06412955581126606</value>
		</numericStateVariable>
		<numericStateVariable scaleAndSubsystem="Cellular.LungEndotheliumIschemia">
			<name>avgClusterednessRegions</name>
			<value>1</value>
		</numericStateVariable>
		<numericStateVariable scaleAndSubsystem="Cellular.GutEndotheliumIschemia">
			<name>avgDensityRegions</name>
			<value>0.1651900490352286</value>
		</numericStateVariable>
		<numericStateVariable scaleAndSubsystem="Cellular.LungEndotheliumIschemia">
			<name>avgDensityRegions</name>
			<value>0</value>
		</numericStateVariable>
	</timepoint>
	<timepoint value="27">
		<spatialEntity spatialType="region" scaleAndSubsystem="Cellular.GutEndotheliumIschemia">
			<clusteredness>1</clusteredness>
			<density>0.1800939223345588</density>
			<area>1</area>
			<perimeter>4</perimeter>
			<distanceFromOrigin>19.20937271229855</distanceFromOrigin>
			<angle>0</angle>
			<triangleMeasure>0</triangleMeasure>
			<rectangleMeasure>0</rectangleMeasure>
			<circleMeasure>0</circleMeasure>
			<centroidX>28</centroidX>
			<centroidY>31</centroidY>
		</spatialEntity>
		<spatialEntity spatialType="region" scaleAndSubsystem="Cellular.GutEndotheliumIschemia">
			<clusteredness>1</clusteredness>
			<density>0.02250000074797985</density>
			<area>1</area>
			<perimeter>4</perimeter>
			<distanceFromOrigin>15.65247584249853</distanceFromOrigin>
			<angle>0</angle>
			<triangleMeasure>0</triangleMeasure>
			<rectangleMeasure>0</rectangleMeasure>
			<circleMeasure>0</circleMeasure>
			<centroidX>23</centroidX>
			<centroidY>30</centroidY>
		</spatialEntity>
		<spatialEntity spatialType="region" scaleAndSubsystem="Cellular.GutEndotheliumIschemia">
			<clusteredness>1</clusteredness>
			<density>0.3175128413181679</density>
			<area>1</area>
			<perimeter>4</perimeter>
			<distanceFromOrigin>17.20465053408525</distanceFromOrigin>
			<angle>0</angle>
			<triangleMeasure>0</triangleMeasure>
			<rectangleMeasure>0</rectangleMeasure>
			<circleMeasure>0</circleMeasure>
			<centroidX>6</centroidX>
			<centroidY>30</centroidY>
		</spatialEntity>
		<spatialEntity spatialType="region" scaleAndSubsystem="Cellular.GutEndotheliumIschemia">
			<clusteredness>1</clusteredness>
			<density>0.01750000224393957</density>
			<area>1</area>
			<perimeter>4</perimeter>
			<distanceFromOrigin>13.8924439894498</distanceFromOrigin>
			<angle>0</angle>
			<triangleMeasure>0</triangleMeasure>
			<rectangleMeasure>0</rectangleMeasure>
			<circleMeasure>0</circleMeasure>
			<centroidX>23</centroidX>
			<centroidY>28</centroidY>
		</spatialEntity>
		<spatialEntity spatialType="region" scaleAndSubsystem="Cellular.GutEndotheliumIschemia">
			<clusteredness>1</clusteredness>
			<density>0.4329173667758119</density>
			<area>1</area>
			<perimeter>4</perimeter>
			<distanceFromOrigin>16.97056274847714</distanceFromOrigin>
			<angle>0</angle>
			<triangleMeasure>0</triangleMeasure>
			<rectangleMeasure>0</rectangleMeasure>
			<circleMeasure>0</circleMeasure>
			<centroidX>4</centroidX>
			<centroidY>28</centroidY>
		</spatialEntity>
		<spatialEntity spatialType="region" scaleAndSubsystem="Cellular.GutEndotheliumIschemia">
			<clusteredness>1</clusteredness>
			<density>0.17545864841777</density>
			<area>9</area>
			<perimeter>18</perimeter>
			<distanceFromOrigin>17.80449381476486</distanceFromOrigin>
			<angle>10.92839019260582</angle>
			<triangleMeasure>0.4</triangleMeasure>
			<rectangleMeasure>0.3750000447034889</rectangleMeasure>
			<circleMeasure>0.1993329309075446</circleMeasure>
			<centroidX>1.714286</centroidX>
			<centroidY>29.14286</centroidY>
		</spatialEntity>
		<spatialEntity spatialType="region" scaleAndSubsystem="Cellular.GutEndotheliumIschemia">
			<clusteredness>1</clusteredness>
			<density>0.2550000957414216</density>
			<area>1</area>
			<perimeter>4</perimeter>
			<distanceFromOrigin>12.2065556157337</distanceFromOrigin>
			<angle>0</angle>
			<triangleMeasure>0</triangleMeasure>
			<rectangleMeasure>0</rectangleMeasure>
			<circleMeasure>0</circleMeasure>
			<centroidX>23</centroidX>
			<centroidY>26</centroidY>
		</spatialEntity>
		<spatialEntity spatialType="region" scaleAndSubsystem="Cellular.GutEndotheliumIschemia">
			<clusteredness>1</clusteredness>
			<density>0.237500306671741</density>
			<area>2</area>
			<perimeter>6</perimeter>
			<distanceFromOrigin>10.77032961426901</distanceFromOrigin>
			<angle>4.763641690726178</angle>
			<triangleMeasure>0</triangleMeasure>
			<rectangleMeasure>0</rectangleMeasure>
			<circleMeasure>0</circleMeasure>
			<centroidX>20.5</centroidX>
			<centroidY>26</centroidY>
		</spatialEntity>
		<spatialEntity spatialType="region" scaleAndSubsystem="Cellular.GutEndotheliumIschemia">
			<clusteredness>1</clusteredness>
			<density>0.2175000807818245</density>
			<area>1</area>
			<perimeter>4</perimeter>
			<distanceFromOrigin>12.72792206135786</distanceFromOrigin>
			<angle>0</angle>
			<triangleMeasure>0</triangleMeasure>
			<rectangleMeasure>0</rectangleMeasure>
			<circleMeasure>0</circleMeasure>
			<centroidX>25</centroidX>
			<centroidY>25</centroidY>
		</spatialEntity>
		<spatialEntity spatialType="region" scaleAndSubsystem="Cellular.GutEndotheliumIschemia">
			<clusteredness>1</clusteredness>
			<density>0.2300194684196921</density>
			<area>1</area>
			<perimeter>4</perimeter>
			<distanceFromOrigin>8.944271909999159</distanceFromOrigin>
			<angle>0</angle>
			<triangleMeasure>0</triangleMeasure>
			<rectangleMeasure>0</rectangleMeasure>
			<circleMeasure>0</circleMeasure>
			<centroidX>20</centroidX>
			<centroidY>24</centroidY>
		</spatialEntity>
		<spatialEntity spatialType="region" scaleAndSubsystem="Cellular.GutEndotheliumIschemia">
			<clusteredness>0.6212121212121212</clusteredness>
			<density>0.1358739708887277</density>
			<area>41</area>
			<perimeter>60</perimeter>
			<distanceFromOrigin>5.099019513592784</distanceFromOrigin>
			<angle>46.20183306445212</angle>
			<triangleMeasure>0.3298612509245347</triangleMeasure>
			<rectangleMeasure>0.2724264843426781</rectangleMeasure>
			<circleMeasure>0.2234885919914637</circleMeasure>
			<centroidX>14.51724</centroidX>
			<centroidY>26.86207</centroidY>
		</spatialEntity>
		<spatialEntity spatialType="region" scaleAndSubsystem="Cellular.GutEndotheliumIschemia">
			<clusteredness>1</clusteredness>
			<density>0.02328027089436849</density>
			<area>1</area>
			<perimeter>4</perimeter>
			<distanceFromOrigin>5.830951894845301</distanceFromOrigin>
			<angle>0</angle>
			<triangleMeasure>0</triangleMeasure>
			<rectangleMeasure>0</rectangleMeasure>
			<circleMeasure>0</circleMeasure>
			<centroidX>13</centroidX>
			<centroidY>21</centroidY>
		</spatialEntity>
		<spatialEntity spatialType="region" scaleAndSubsystem="Cellular.GutEndotheliumIschemia">
			<clusteredness>1</clusteredness>
			<density>0.2181397232354856</density>
			<area>1</area>
			<perimeter>4</perimeter>
			<distanceFromOrigin>5.656854249492381</distanceFromOrigin>
			<angle>0</angle>
			<triangleMeasure>0</triangleMeasure>
			<rectangleMeasure>0</rectangleMeasure>
			<circleMeasure>0</circleMeasure>
			<centroidX>20</centroidX>
			<centroidY>20</centroidY>
		</spatialEntity>
		<spatialEntity spatialType="region" scaleAndSubsystem="Cellular.GutEndotheliumIschemia">
			<clusteredness>1</clusteredness>
			<density>0.1572925698523428</density>
			<area>4</area>
			<perimeter>16</perimeter>
			<distanceFromOrigin>2.23606797749979</distanceFromOrigin>
			<angle>49.39870535499554</angle>
			<triangleMeasure>0</triangleMeasure>
			<rectangleMeasure>0</rectangleMeasure>
			<circleMeasure>0</circleMeasure>
			<centroidX>18.5</centroidX>
			<centroidY>17.5</centroidY>
		</spatialEntity>
		<spatialEntity spatialType="region" scaleAndSubsystem="Cellular.GutEndotheliumIschemia">
			<clusteredness>1</clusteredness>
			<density>0.002499999953251259</density>
			<area>2</area>
			<perimeter>6</perimeter>
			<distanceFromOrigin>15</distanceFromOrigin>
			<angle>3.814074834290355</angle>
			<triangleMeasure>0</triangleMeasure>
			<rectangleMeasure>0</rectangleMeasure>
			<circleMeasure>0</circleMeasure>
			<centroidX>31</centroidX>
			<centroidY>16.5</centroidY>
		</spatialEntity>
		<spatialEntity spatialType="region" scaleAndSubsystem="Cellular.GutEndotheliumIschemia">
			<clusteredness>0.8695652173913043</clusteredness>
			<density>0.1265976127865268</density>
			<area>40</area>
			<perimeter>74</perimeter>
			<distanceFromOrigin>8</distanceFromOrigin>
			<angle>53.2001460594988</angle>
			<triangleMeasure>0.140322608272943</triangleMeasure>
			<rectangleMeasure>0.1479384758322932</rectangleMeasure>
			<circleMeasure>0.06960871887788862</circleMeasure>
			<centroidX>27.84848</centroidX>
			<centroidY>23.15152</centroidY>
		</spatialEntity>
		<spatialEntity spatialType="region" scaleAndSubsystem="Cellular.GutEndotheliumIschemia">
			<clusteredness>1</clusteredness>
			<density>0.1425429699467678</density>
			<area>1</area>
			<perimeter>4</perimeter>
			<distanceFromOrigin>6.082762530298219</distanceFromOrigin>
			<angle>0</angle>
			<triangleMeasure>0</triangleMeasure>
			<rectangleMeasure>0</rectangleMeasure>
			<circleMeasure>0</circleMeasure>
			<centroidX>22</centroidX>
			<centroidY>15</centroidY>
		</spatialEntity>
		<spatialEntity spatialType="region" scaleAndSubsystem="Cellular.GutEndotheliumIschemia">
			<clusteredness>1</clusteredness>
			<density>0.217523073682598</density>
			<area>1</area>
			<perimeter>4</perimeter>
			<distanceFromOrigin>2.82842712474619</distanceFromOrigin>
			<angle>0</angle>
			<triangleMeasure>0</triangleMeasure>
			<rectangleMeasure>0</rectangleMeasure>
			<circleMeasure>0</circleMeasure>
			<centroidX>18</centroidX>
			<centroidY>14</centroidY>
		</spatialEntity>
		<spatialEntity spatialType="region" scaleAndSubsystem="Cellular.GutEndotheliumIschemia">
			<clusteredness>1</clusteredness>
			<density>0.1875000149595971</density>
			<area>1</area>
			<perimeter>4</perimeter>
			<distanceFromOrigin>11.40175425099138</distanceFromOrigin>
			<angle>0</angle>
			<triangleMeasure>0</triangleMeasure>
			<rectangleMeasure>0</rectangleMeasure>
			<circleMeasure>0</circleMeasure>
			<centroidX>27</centroidX>
			<centroidY>13</centroidY>
		</spatialEntity>
		<spatialEntity spatialType="region" scaleAndSubsystem="Cellular.GutEndotheliumIschemia">
			<clusteredness>1</clusteredness>
			<density>0.07562500743889342</density>
			<area>8</area>
			<perimeter>12</perimeter>
			<distanceFromOrigin>7.615773105863909</distanceFromOrigin>
			<angle>14.98163257239092</angle>
			<triangleMeasure>0.7777777777777778</triangleMeasure>
			<rectangleMeasure>0.875</rectangleMeasure>
			<circleMeasure>0.5250658540523738</circleMeasure>
			<centroidX>24</centroidX>
			<centroidY>12</centroidY>
		</spatialEntity>
		<spatialEntity spatialType="region" scaleAndSubsystem="Cellular.GutEndotheliumIschemia">
			<clusteredness>1</clusteredness>
			<density>0.2175021751254212</density>
			<area>1</area>
			<perimeter>4</perimeter>
			<distanceFromOrigin>14.86606874731851</distanceFromOrigin>
			<angle>0</angle>
			<triangleMeasure>0</triangleMeasure>
			<rectangleMeasure>0</rectangleMeasure>
			<circleMeasure>0</circleMeasure>
			<centroidX>27</centroidX>
			<centroidY>6</centroidY>
		</spatialEntity>
		<spatialEntity spatialType="region" scaleAndSubsystem="Cellular.GutEndotheliumIschemia">
			<clusteredness>1</clusteredness>
			<density>0.1440513610839844</density>
			<area>2</area>
			<perimeter>6</perimeter>
			<distanceFromOrigin>17.20465053408525</distanceFromOrigin>
			<angle>2.619548795394677</angle>
			<triangleMeasure>0</triangleMeasure>
			<rectangleMeasure>0</rectangleMeasure>
			<circleMeasure>0</circleMeasure>
			<centroidX>2</centroidX>
			<centroidY>5.5</centroidY>
		</spatialEntity>
		<spatialEntity spatialType="region" scaleAndSubsystem="Cellular.GutEndotheliumIschemia">
			<clusteredness>1</clusteredness>
			<density>0.1908333452698452</density>
			<area>3</area>
			<perimeter>8</perimeter>
			<distanceFromOrigin>14.2126704035519</distanceFromOrigin>
			<angle>4.59425333126639</angle>
			<triangleMeasure>0</triangleMeasure>
			<rectangleMeasure>0</rectangleMeasure>
			<circleMeasure>0</circleMeasure>
			<centroidX>25</centroidX>
			<centroidY>4</centroidY>
		</spatialEntity>
		<spatialEntity spatialType="region" scaleAndSubsystem="Cellular.GutEndotheliumIschemia">
			<clusteredness>1</clusteredness>
			<density>0.1026205960442038</density>
			<area>2</area>
			<perimeter>6</perimeter>
			<distanceFromOrigin>18.38477631085023</distanceFromOrigin>
			<angle>2.121096396661454</angle>
			<triangleMeasure>0</triangleMeasure>
			<rectangleMeasure>0</rectangleMeasure>
			<circleMeasure>0</circleMeasure>
			<centroidX>29</centroidX>
			<centroidY>2.5</centroidY>
		</spatialEntity>
		<spatialEntity spatialType="region" scaleAndSubsystem="Cellular.GutEndotheliumIschemia">
			<clusteredness>0.3745819397993311</clusteredness>
			<density>0.1760450470555265</density>
			<area>112</area>
			<perimeter>158</perimeter>
			<distanceFromOrigin>1.414213562373095</distanceFromOrigin>
			<angle>360</angle>
			<triangleMeasure>0.2447478991596639</triangleMeasure>
			<rectangleMeasure>0.2330481486806203</rectangleMeasure>
			<circleMeasure>0.1511540741533817</circleMeasure>
			<centroidX>9.772152</centroidX>
			<centroidY>12.20253</centroidY>
		</spatialEntity>
		<numericStateVariable scaleAndSubsystem="Tissue.GutEndothelium">
			<name>GutCellDamageByproduct</name>
			<value>3047.942143510198</value>
		</numericStateVariable>
		<numericStateVariable scaleAndSubsystem="Organ.Gut">
			<name>GutLeak</name>
			<value>0</value>
		</numericStateVariable>
		<numericStateVariable scaleAndSubsystem="Tissue.GutEpithelium">
			<name>GutOccludinCellwall</name>
			<value>1157.806539477262</value>
		</numericStateVariable>
		<numericStateVariable scaleAndSubsystem="Tissue.GutEpithelium">
			<name>GutOccludinCytoplasm</name>
			<value>382.4809249496723</value>
		</numericStateVariable>
		<numericStateVariable scaleAndSubsystem="Tissue.LungEndothelium">
			<name>LungCellDamageByproduct</name>
			<value>0.1556327522265666</value>
		</numericStateVariable>
		<numericStateVariable scaleAndSubsystem="Organ.Lung">
			<name>LungEdema</name>
			<value>0</value>
		</numericStateVariable>
		<numericStateVariable scaleAndSubsystem="Tissue.LungEpithelium">
			<name>LungOccludinCellwall</name>
			<value>1162.81</value>
		</numericStateVariable>
		<numericStateVariable scaleAndSubsystem="Tissue.LungEpithelium">
			<name>LungOccludinCytoplasm</name>
			<value>384.4</value>
		</numericStateVariable>
		<numericStateVariable scaleAndSubsystem="Cellular.GutEndotheliumIschemia">
			<name>avgClusterednessRegions</name>
			<value>0.06374867425997437</value>
		</numericStateVariable>
		<numericStateVariable scaleAndSubsystem="Cellular.LungEndotheliumIschemia">
			<name>avgClusterednessRegions</name>
			<value>1</value>
		</numericStateVariable>
		<numericStateVariable scaleAndSubsystem="Cellular.GutEndotheliumIschemia">
			<name>avgDensityRegions</name>
			<value>0.1681572188668179</value>
		</numericStateVariable>
		<numericStateVariable scaleAndSubsystem="Cellular.LungEndotheliumIschemia">
			<name>avgDensityRegions</name>
			<value>0</value>
		</numericStateVariable>
	</timepoint>
	<timepoint value="28">
		<spatialEntity spatialType="region" scaleAndSubsystem="Cellular.GutEndotheliumIschemia">
			<clusteredness>1</clusteredness>
			<density>0.1701061473173254</density>
			<area>1</area>
			<perimeter>4</perimeter>
			<distanceFromOrigin>19.20937271229855</distanceFromOrigin>
			<angle>0</angle>
			<triangleMeasure>0</triangleMeasure>
			<rectangleMeasure>0</rectangleMeasure>
			<circleMeasure>0</circleMeasure>
			<centroidX>28</centroidX>
			<centroidY>31</centroidY>
		</spatialEntity>
		<spatialEntity spatialType="region" scaleAndSubsystem="Cellular.GutEndotheliumIschemia">
			<clusteredness>1</clusteredness>
			<density>0.01250000186994964</density>
			<area>1</area>
			<perimeter>4</perimeter>
			<distanceFromOrigin>15.65247584249853</distanceFromOrigin>
			<angle>0</angle>
			<triangleMeasure>0</triangleMeasure>
			<rectangleMeasure>0</rectangleMeasure>
			<circleMeasure>0</circleMeasure>
			<centroidX>23</centroidX>
			<centroidY>30</centroidY>
		</spatialEntity>
		<spatialEntity spatialType="region" scaleAndSubsystem="Cellular.GutEndotheliumIschemia">
			<clusteredness>1</clusteredness>
			<density>0.007500003833396762</density>
			<area>1</area>
			<perimeter>4</perimeter>
			<distanceFromOrigin>13.8924439894498</distanceFromOrigin>
			<angle>0</angle>
			<triangleMeasure>0</triangleMeasure>
			<rectangleMeasure>0</rectangleMeasure>
			<circleMeasure>0</circleMeasure>
			<centroidX>23</centroidX>
			<centroidY>28</centroidY>
		</spatialEntity>
		<spatialEntity spatialType="region" scaleAndSubsystem="Cellular.GutEndotheliumIschemia">
			<clusteredness>1</clusteredness>
			<density>0.1885600068352439</density>
			<area>11</area>
			<perimeter>24</perimeter>
			<distanceFromOrigin>15.55634918610405</distanceFromOrigin>
			<angle>13.54793898800049</angle>
			<triangleMeasure>0.2603551862999948</triangleMeasure>
			<rectangleMeasure>0.2</rectangleMeasure>
			<circleMeasure>0.1296163186439843</circleMeasure>
			<centroidX>3.5</centroidX>
			<centroidY>28.7</centroidY>
		</spatialEntity>
		<spatialEntity spatialType="region" scaleAndSubsystem="Cellular.GutEndotheliumIschemia">
			<clusteredness>1</clusteredness>
			<density>0.2458047305836397</density>
			<area>1</area>
			<perimeter>4</perimeter>
			<distanceFromOrigin>17.80449381476486</distanceFromOrigin>
			<angle>0</angle>
			<triangleMeasure>0</triangleMeasure>
			<rectangleMeasure>0</rectangleMeasure>
			<circleMeasure>0</circleMeasure>
			<centroidX>2</centroidX>
			<centroidY>27</centroidY>
		</spatialEntity>
		<spatialEntity spatialType="region" scaleAndSubsystem="Cellular.GutEndotheliumIschemia">
			<clusteredness>1</clusteredness>
			<density>0.1656480330267763</density>
			<area>12</area>
			<perimeter>24</perimeter>
			<distanceFromOrigin>15.55634918610405</distanceFromOrigin>
			<angle>9.920960893171664</angle>
			<triangleMeasure>0.3719015768287885</triangleMeasure>
			<rectangleMeasure>0.3249999913904404</rectangleMeasure>
			<circleMeasure>0.2117067477885837</circleMeasure>
			<centroidX>29</centroidX>
			<centroidY>27.83333</centroidY>
		</spatialEntity>
		<spatialEntity spatialType="region" scaleAndSubsystem="Cellular.GutEndotheliumIschemia">
			<clusteredness>1</clusteredness>
			<density>0.2450001136929381</density>
			<area>1</area>
			<perimeter>4</perimeter>
			<distanceFromOrigin>12.2065556157337</distanceFromOrigin>
			<angle>0</angle>
			<triangleMeasure>0</triangleMeasure>
			<rectangleMeasure>0</rectangleMeasure>
			<circleMeasure>0</circleMeasure>
			<centroidX>23</centroidX>
			<centroidY>26</centroidY>
		</spatialEntity>
		<spatialEntity spatialType="region" scaleAndSubsystem="Cellular.GutEndotheliumIschemia">
			<clusteredness>1</clusteredness>
			<density>0.2275003620222503</density>
			<area>2</area>
			<perimeter>6</perimeter>
			<distanceFromOrigin>10.77032961426901</distanceFromOrigin>
			<angle>4.763641690726178</angle>
			<triangleMeasure>0</triangleMeasure>
			<rectangleMeasure>0</rectangleMeasure>
			<circleMeasure>0</circleMeasure>
			<centroidX>20.5</centroidX>
			<centroidY>26</centroidY>
		</spatialEntity>
		<spatialEntity spatialType="region" scaleAndSubsystem="Cellular.GutEndotheliumIschemia">
			<clusteredness>1</clusteredness>
			<density>0.207500098733341</density>
			<area>1</area>
			<perimeter>4</perimeter>
			<distanceFromOrigin>12.72792206135786</distanceFromOrigin>
			<angle>0</angle>
			<triangleMeasure>0</triangleMeasure>
			<rectangleMeasure>0</rectangleMeasure>
			<circleMeasure>0</circleMeasure>
			<centroidX>25</centroidX>
			<centroidY>25</centroidY>
		</spatialEntity>
		<spatialEntity spatialType="region" scaleAndSubsystem="Cellular.GutEndotheliumIschemia">
			<clusteredness>1</clusteredness>
			<density>0.2200210720885034</density>
			<area>1</area>
			<perimeter>4</perimeter>
			<distanceFromOrigin>8.944271909999159</distanceFromOrigin>
			<angle>0</angle>
			<triangleMeasure>0</triangleMeasure>
			<rectangleMeasure>0</rectangleMeasure>
			<circleMeasure>0</circleMeasure>
			<centroidX>20</centroidX>
			<centroidY>24</centroidY>
		</spatialEntity>
		<spatialEntity spatialType="region" scaleAndSubsystem="Cellular.GutEndotheliumIschemia">
			<clusteredness>1</clusteredness>
			<density>0.1680350230212115</density>
			<area>44</area>
			<perimeter>82</perimeter>
			<distanceFromOrigin>6.082762530298219</distanceFromOrigin>
			<angle>46.20183306445212</angle>
			<triangleMeasure>0.2162092992008599</triangleMeasure>
			<rectangleMeasure>0.1666666666666667</rectangleMeasure>
			<circleMeasure>0.1427554939493979</circleMeasure>
			<centroidX>14.46512</centroidX>
			<centroidY>27.76744</centroidY>
		</spatialEntity>
		<spatialEntity spatialType="region" scaleAndSubsystem="Cellular.GutEndotheliumIschemia">
			<clusteredness>1</clusteredness>
			<density>0.2183348146139407</density>
			<area>3</area>
			<perimeter>8</perimeter>
			<distanceFromOrigin>15.8113883008419</distanceFromOrigin>
			<angle>6.581944655178011</angle>
			<triangleMeasure>0</triangleMeasure>
			<rectangleMeasure>0</rectangleMeasure>
			<circleMeasure>0</circleMeasure>
			<centroidX>31</centroidX>
			<centroidY>22</centroidY>
		</spatialEntity>
		<spatialEntity spatialType="region" scaleAndSubsystem="Cellular.GutEndotheliumIschemia">
			<clusteredness>1</clusteredness>
			<density>0.01342739030426624</density>
			<area>1</area>
			<perimeter>4</perimeter>
			<distanceFromOrigin>5.830951894845301</distanceFromOrigin>
			<angle>0</angle>
			<triangleMeasure>0</triangleMeasure>
			<rectangleMeasure>0</rectangleMeasure>
			<circleMeasure>0</circleMeasure>
			<centroidX>13</centroidX>
			<centroidY>21</centroidY>
		</spatialEntity>
		<spatialEntity spatialType="region" scaleAndSubsystem="Cellular.GutEndotheliumIschemia">
			<clusteredness>1</clusteredness>
			<density>0.2082194160012638</density>
			<area>1</area>
			<perimeter>4</perimeter>
			<distanceFromOrigin>5.656854249492381</distanceFromOrigin>
			<angle>0</angle>
			<triangleMeasure>0</triangleMeasure>
			<rectangleMeasure>0</rectangleMeasure>
			<circleMeasure>0</circleMeasure>
			<centroidX>20</centroidX>
			<centroidY>20</centroidY>
		</spatialEntity>
		<spatialEntity spatialType="region" scaleAndSubsystem="Cellular.GutEndotheliumIschemia">
			<clusteredness>1</clusteredness>
			<density>0.002499999953251259</density>
			<area>1</area>
			<perimeter>4</perimeter>
			<distanceFromOrigin>15.13274595042156</distanceFromOrigin>
			<angle>0</angle>
			<triangleMeasure>0</triangleMeasure>
			<rectangleMeasure>0</rectangleMeasure>
			<circleMeasure>0</circleMeasure>
			<centroidX>31</centroidX>
			<centroidY>18</centroidY>
		</spatialEntity>
		<spatialEntity spatialType="region" scaleAndSubsystem="Cellular.GutEndotheliumIschemia">
			<clusteredness>0.9411764705882353</clusteredness>
			<density>0.1629695979213341</density>
			<area>16</area>
			<perimeter>38</perimeter>
			<distanceFromOrigin>8.062257748298549</distanceFromOrigin>
			<angle>29.6871816391937</angle>
			<triangleMeasure>0.1554909153028153</triangleMeasure>
			<rectangleMeasure>0.1347270696146693</rectangleMeasure>
			<circleMeasure>0.07842701164481806</circleMeasure>
			<centroidX>26.35294</centroidX>
			<centroidY>20.47059</centroidY>
		</spatialEntity>
		<spatialEntity spatialType="region" scaleAndSubsystem="Cellular.GutEndotheliumIschemia">
			<clusteredness>1</clusteredness>
			<density>0.1473640628889495</density>
			<area>4</area>
			<perimeter>16</perimeter>
			<distanceFromOrigin>2.23606797749979</distanceFromOrigin>
			<angle>49.39870535499554</angle>
			<triangleMeasure>0</triangleMeasure>
			<rectangleMeasure>0</rectangleMeasure>
			<circleMeasure>0</circleMeasure>
			<centroidX>18.5</centroidX>
			<centroidY>17.5</centroidY>
		</spatialEntity>
		<spatialEntity spatialType="region" scaleAndSubsystem="Cellular.GutEndotheliumIschemia">
			<clusteredness>1</clusteredness>
			<density>0.002499999953251259</density>
			<area>1</area>
			<perimeter>4</perimeter>
			<distanceFromOrigin>15</distanceFromOrigin>
			<angle>0</angle>
			<triangleMeasure>0</triangleMeasure>
			<rectangleMeasure>0</rectangleMeasure>
			<circleMeasure>0</circleMeasure>
			<centroidX>31</centroidX>
			<centroidY>16</centroidY>
		</spatialEntity>
		<spatialEntity spatialType="region" scaleAndSubsystem="Cellular.GutEndotheliumIschemia">
			<clusteredness>1</clusteredness>
			<density>0.1450001136929381</density>
			<area>1</area>
			<perimeter>4</perimeter>
			<distanceFromOrigin>10.04987562112089</distanceFromOrigin>
			<angle>0</angle>
			<triangleMeasure>0</triangleMeasure>
			<rectangleMeasure>0</rectangleMeasure>
			<circleMeasure>0</circleMeasure>
			<centroidX>26</centroidX>
			<centroidY>15</centroidY>
		</spatialEntity>
		<spatialEntity spatialType="region" scaleAndSubsystem="Cellular.GutEndotheliumIschemia">
			<clusteredness>1</clusteredness>
			<density>0.1325453215954351</density>
			<area>1</area>
			<perimeter>4</perimeter>
			<distanceFromOrigin>6.082762530298219</distanceFromOrigin>
			<angle>0</angle>
			<triangleMeasure>0</triangleMeasure>
			<rectangleMeasure>0</rectangleMeasure>
			<circleMeasure>0</circleMeasure>
			<centroidX>22</centroidX>
			<centroidY>15</centroidY>
		</spatialEntity>
		<spatialEntity spatialType="region" scaleAndSubsystem="Cellular.GutEndotheliumIschemia">
			<clusteredness>1</clusteredness>
			<density>0.207525380452474</density>
			<area>1</area>
			<perimeter>4</perimeter>
			<distanceFromOrigin>2.82842712474619</distanceFromOrigin>
			<angle>0</angle>
			<triangleMeasure>0</triangleMeasure>
			<rectangleMeasure>0</rectangleMeasure>
			<circleMeasure>0</circleMeasure>
			<centroidX>18</centroidX>
			<centroidY>14</centroidY>
		</spatialEntity>
		<spatialEntity spatialType="region" scaleAndSubsystem="Cellular.GutEndotheliumIschemia">
			<clusteredness>1</clusteredness>
			<density>0.1775000029919194</density>
			<area>1</area>
			<perimeter>4</perimeter>
			<distanceFromOrigin>11.40175425099138</distanceFromOrigin>
			<angle>0</angle>
			<triangleMeasure>0</triangleMeasure>
			<rectangleMeasure>0</rectangleMeasure>
			<circleMeasure>0</circleMeasure>
			<centroidX>27</centroidX>
			<centroidY>13</centroidY>
		</spatialEntity>
		<spatialEntity spatialType="region" scaleAndSubsystem="Cellular.GutEndotheliumIschemia">
			<clusteredness>1</clusteredness>
			<density>0.1983333692052006</density>
			<area>3</area>
			<perimeter>8</perimeter>
			<distanceFromOrigin>8.944271909999159</distanceFromOrigin>
			<angle>8.042894233505312</angle>
			<triangleMeasure>1</triangleMeasure>
			<rectangleMeasure>0.5000000894069832</rectangleMeasure>
			<circleMeasure>0.1591549430918953</circleMeasure>
			<centroidX>24.33333</centroidX>
			<centroidY>11.66667</centroidY>
		</spatialEntity>
		<spatialEntity spatialType="region" scaleAndSubsystem="Cellular.GutEndotheliumIschemia">
			<clusteredness>1</clusteredness>
			<density>0.2075025670668658</density>
			<area>1</area>
			<perimeter>4</perimeter>
			<distanceFromOrigin>14.86606874731851</distanceFromOrigin>
			<angle>0</angle>
			<triangleMeasure>0</triangleMeasure>
			<rectangleMeasure>0</rectangleMeasure>
			<circleMeasure>0</circleMeasure>
			<centroidX>27</centroidX>
			<centroidY>6</centroidY>
		</spatialEntity>
		<spatialEntity spatialType="region" scaleAndSubsystem="Cellular.GutEndotheliumIschemia">
			<clusteredness>1</clusteredness>
			<density>0.134385264153574</density>
			<area>2</area>
			<perimeter>6</perimeter>
			<distanceFromOrigin>17.20465053408525</distanceFromOrigin>
			<angle>2.619548795394677</angle>
			<triangleMeasure>0</triangleMeasure>
			<rectangleMeasure>0</rectangleMeasure>
			<circleMeasure>0</circleMeasure>
			<centroidX>2</centroidX>
			<centroidY>5.5</centroidY>
		</spatialEntity>
		<spatialEntity spatialType="region" scaleAndSubsystem="Cellular.GutEndotheliumIschemia">
			<clusteredness>1</clusteredness>
			<density>0.09263263964185528</density>
			<area>2</area>
			<perimeter>6</perimeter>
			<distanceFromOrigin>18.38477631085023</distanceFromOrigin>
			<angle>2.121096396661454</angle>
			<triangleMeasure>0</triangleMeasure>
			<rectangleMeasure>0</rectangleMeasure>
			<circleMeasure>0</circleMeasure>
			<centroidX>29</centroidX>
			<centroidY>2.5</centroidY>
		</spatialEntity>
		<spatialEntity spatialType="region" scaleAndSubsystem="Cellular.GutEndotheliumIschemia">
			<clusteredness>0.6336996336996337</clusteredness>
			<density>0.1681655252369824</density>
			<area>173</area>
			<perimeter>212</perimeter>
			<distanceFromOrigin>1.414213562373095</distanceFromOrigin>
			<angle>360</angle>
			<triangleMeasure>0.2689075630252101</triangleMeasure>
			<rectangleMeasure>0.2397047033809287</rectangleMeasure>
			<circleMeasure>0.1498724416117903</circleMeasure>
			<centroidX>11.38614</centroidX>
			<centroidY>11.18812</centroidY>
		</spatialEntity>
		<numericStateVariable scaleAndSubsystem="Tissue.GutEndothelium">
			<name>GutCellDamageByproduct</name>
			<value>3112.69418671068</value>
		</numericStateVariable>
		<numericStateVariable scaleAndSubsystem="Organ.Gut">
			<name>GutLeak</name>
			<value>0</value>
		</numericStateVariable>
		<numericStateVariable scaleAndSubsystem="Tissue.GutEpithelium">
			<name>GutOccludinCellwall</name>
			<value>1157.076561597112</value>
		</numericStateVariable>
		<numericStateVariable scaleAndSubsystem="Tissue.GutEpithelium">
			<name>GutOccludinCytoplasm</name>
			<value>382.2801201658422</value>
		</numericStateVariable>
		<numericStateVariable scaleAndSubsystem="Tissue.LungEndothelium">
			<name>LungCellDamageByproduct</name>
			<value>0.2494879501796271</value>
		</numericStateVariable>
		<numericStateVariable scaleAndSubsystem="Organ.Lung">
			<name>LungEdema</name>
			<value>0</value>
		</numericStateVariable>
		<numericStateVariable scaleAndSubsystem="Tissue.LungEpithelium">
			<name>LungOccludinCellwall</name>
			<value>1162.81</value>
		</numericStateVariable>
		<numericStateVariable scaleAndSubsystem="Tissue.LungEpithelium">
			<name>LungOccludinCytoplasm</name>
			<value>384.4</value>
		</numericStateVariable>
		<numericStateVariable scaleAndSubsystem="Cellular.GutEndotheliumIschemia">
			<name>avgClusterednessRegions</name>
			<value>0.06844855222429809</value>
		</numericStateVariable>
		<numericStateVariable scaleAndSubsystem="Cellular.LungEndotheliumIschemia">
			<name>avgClusterednessRegions</name>
			<value>1</value>
		</numericStateVariable>
		<numericStateVariable scaleAndSubsystem="Cellular.GutEndotheliumIschemia">
			<name>avgDensityRegions</name>
			<value>0.1510030021740029</value>
		</numericStateVariable>
		<numericStateVariable scaleAndSubsystem="Cellular.LungEndotheliumIschemia">
			<name>avgDensityRegions</name>
			<value>0</value>
		</numericStateVariable>
	</timepoint>
	<timepoint value="29">
		<spatialEntity spatialType="region" scaleAndSubsystem="Cellular.GutEndotheliumIschemia">
			<clusteredness>1</clusteredness>
			<density>0.002500002991919424</density>
			<area>1</area>
			<perimeter>4</perimeter>
			<distanceFromOrigin>15.65247584249853</distanceFromOrigin>
			<angle>0</angle>
			<triangleMeasure>0</triangleMeasure>
			<rectangleMeasure>0</rectangleMeasure>
			<circleMeasure>0</circleMeasure>
			<centroidX>23</centroidX>
			<centroidY>30</centroidY>
		</spatialEntity>
		<spatialEntity spatialType="region" scaleAndSubsystem="Cellular.GutEndotheliumIschemia">
			<clusteredness>1</clusteredness>
			<density>0.07250061035156249</density>
			<area>1</area>
			<perimeter>4</perimeter>
			<distanceFromOrigin>13.8924439894498</distanceFromOrigin>
			<angle>0</angle>
			<triangleMeasure>0</triangleMeasure>
			<rectangleMeasure>0</rectangleMeasure>
			<circleMeasure>0</circleMeasure>
			<centroidX>9</centroidX>
			<centroidY>28</centroidY>
		</spatialEntity>
		<spatialEntity spatialType="region" scaleAndSubsystem="Cellular.GutEndotheliumIschemia">
			<clusteredness>1</clusteredness>
			<density>0.1292567993690765</density>
			<area>18</area>
			<perimeter>24</perimeter>
			<distanceFromOrigin>15.55634918610405</distanceFromOrigin>
			<angle>16.30509562065656</angle>
			<triangleMeasure>0</triangleMeasure>
			<rectangleMeasure>0.4871795348318574</rectangleMeasure>
			<circleMeasure>0.4104516757059505</circleMeasure>
			<centroidX>3.25</centroidX>
			<centroidY>29.08333</centroidY>
		</spatialEntity>
		<spatialEntity spatialType="region" scaleAndSubsystem="Cellular.GutEndotheliumIschemia">
			<clusteredness>1</clusteredness>
			<density>0.1582296426194945</density>
			<area>12</area>
			<perimeter>24</perimeter>
			<distanceFromOrigin>16.27882059609971</distanceFromOrigin>
			<angle>13.77159971708242</angle>
			<triangleMeasure>0.2962962962962963</triangleMeasure>
			<rectangleMeasure>0.2666666666666667</rectangleMeasure>
			<circleMeasure>0.1809458128250604</circleMeasure>
			<centroidX>29.1</centroidX>
			<centroidY>28.5</centroidY>
		</spatialEntity>
		<spatialEntity spatialType="region" scaleAndSubsystem="Cellular.GutEndotheliumIschemia">
			<clusteredness>1</clusteredness>
			<density>0.2350001316444547</density>
			<area>1</area>
			<perimeter>4</perimeter>
			<distanceFromOrigin>12.2065556157337</distanceFromOrigin>
			<angle>0</angle>
			<triangleMeasure>0</triangleMeasure>
			<rectangleMeasure>0</rectangleMeasure>
			<circleMeasure>0</circleMeasure>
			<centroidX>23</centroidX>
			<centroidY>26</centroidY>
		</spatialEntity>
		<spatialEntity spatialType="region" scaleAndSubsystem="Cellular.GutEndotheliumIschemia">
			<clusteredness>1</clusteredness>
			<density>0.2175004173727597</density>
			<area>2</area>
			<perimeter>6</perimeter>
			<distanceFromOrigin>10.77032961426901</distanceFromOrigin>
			<angle>4.763641690726178</angle>
			<triangleMeasure>0</triangleMeasure>
			<rectangleMeasure>0</rectangleMeasure>
			<circleMeasure>0</circleMeasure>
			<centroidX>20.5</centroidX>
			<centroidY>26</centroidY>
		</spatialEntity>
		<spatialEntity spatialType="region" scaleAndSubsystem="Cellular.GutEndotheliumIschemia">
			<clusteredness>1</clusteredness>
			<density>0.1975001166848575</density>
			<area>1</area>
			<perimeter>4</perimeter>
			<distanceFromOrigin>12.72792206135786</distanceFromOrigin>
			<angle>0</angle>
			<triangleMeasure>0</triangleMeasure>
			<rectangleMeasure>0</rectangleMeasure>
			<circleMeasure>0</circleMeasure>
			<centroidX>25</centroidX>
			<centroidY>25</centroidY>
		</spatialEntity>
		<spatialEntity spatialType="region" scaleAndSubsystem="Cellular.GutEndotheliumIschemia">
			<clusteredness>1</clusteredness>
			<density>0.2100224064845665</density>
			<area>1</area>
			<perimeter>4</perimeter>
			<distanceFromOrigin>8.944271909999159</distanceFromOrigin>
			<angle>0</angle>
			<triangleMeasure>0</triangleMeasure>
			<rectangleMeasure>0</rectangleMeasure>
			<circleMeasure>0</circleMeasure>
			<centroidX>20</centroidX>
			<centroidY>24</centroidY>
		</spatialEntity>
		<spatialEntity spatialType="region" scaleAndSubsystem="Cellular.GutEndotheliumIschemia">
			<clusteredness>0.7333333333333333</clusteredness>
			<density>0.1346967040730254</density>
			<area>44</area>
			<perimeter>52</perimeter>
			<distanceFromOrigin>6.082762530298219</distanceFromOrigin>
			<angle>48.17983011986423</angle>
			<triangleMeasure>0.3618421052631579</triangleMeasure>
			<rectangleMeasure>0.3055555555555556</rectangleMeasure>
			<circleMeasure>0.2241130028407691</circleMeasure>
			<centroidX>14.6</centroidX>
			<centroidY>27.4</centroidY>
		</spatialEntity>
		<spatialEntity spatialType="region" scaleAndSubsystem="Cellular.GutEndotheliumIschemia">
			<clusteredness>1</clusteredness>
			<density>0.1982699824314491</density>
			<area>1</area>
			<perimeter>4</perimeter>
			<distanceFromOrigin>5.656854249492381</distanceFromOrigin>
			<angle>0</angle>
			<triangleMeasure>0</triangleMeasure>
			<rectangleMeasure>0</rectangleMeasure>
			<circleMeasure>0</circleMeasure>
			<centroidX>20</centroidX>
			<centroidY>20</centroidY>
		</spatialEntity>
		<spatialEntity spatialType="region" scaleAndSubsystem="Cellular.GutEndotheliumIschemia">
			<clusteredness>1</clusteredness>
			<density>0.1374125747119679</density>
			<area>4</area>
			<perimeter>16</perimeter>
			<distanceFromOrigin>2.23606797749979</distanceFromOrigin>
			<angle>49.39870535499554</angle>
			<triangleMeasure>0</triangleMeasure>
			<rectangleMeasure>0</rectangleMeasure>
			<circleMeasure>0</circleMeasure>
			<centroidX>18.5</centroidX>
			<centroidY>17.5</centroidY>
		</spatialEntity>
		<spatialEntity spatialType="region" scaleAndSubsystem="Cellular.GutEndotheliumIschemia">
			<clusteredness>1</clusteredness>
			<density>0.002499999953251259</density>
			<area>3</area>
			<perimeter>8</perimeter>
			<distanceFromOrigin>15</distanceFromOrigin>
			<angle>7.594643368591445</angle>
			<triangleMeasure>0</triangleMeasure>
			<rectangleMeasure>0</rectangleMeasure>
			<circleMeasure>0</circleMeasure>
			<centroidX>31</centroidX>
			<centroidY>17</centroidY>
		</spatialEntity>
		<spatialEntity spatialType="region" scaleAndSubsystem="Cellular.GutEndotheliumIschemia">
			<clusteredness>1</clusteredness>
			<density>0.1134489033575232</density>
			<area>29</area>
			<perimeter>54</perimeter>
			<distanceFromOrigin>8</distanceFromOrigin>
			<angle>40.70261333605831</angle>
			<triangleMeasure>0.1851851851851852</triangleMeasure>
			<rectangleMeasure>0.1837348947921057</rectangleMeasure>
			<circleMeasure>0.1062080033870884</circleMeasure>
			<centroidX>27.19231</centroidX>
			<centroidY>20.61539</centroidY>
		</spatialEntity>
		<spatialEntity spatialType="region" scaleAndSubsystem="Cellular.GutEndotheliumIschemia">
			<clusteredness>1</clusteredness>
			<density>0.1225472094965916</density>
			<area>1</area>
			<perimeter>4</perimeter>
			<distanceFromOrigin>6.082762530298219</distanceFromOrigin>
			<angle>0</angle>
			<triangleMeasure>0</triangleMeasure>
			<rectangleMeasure>0</rectangleMeasure>
			<circleMeasure>0</circleMeasure>
			<centroidX>22</centroidX>
			<centroidY>15</centroidY>
		</spatialEntity>
		<spatialEntity spatialType="region" scaleAndSubsystem="Cellular.GutEndotheliumIschemia">
			<clusteredness>1</clusteredness>
			<density>0.167500020943436</density>
			<area>1</area>
			<perimeter>4</perimeter>
			<distanceFromOrigin>11.40175425099138</distanceFromOrigin>
			<angle>0</angle>
			<triangleMeasure>0</triangleMeasure>
			<rectangleMeasure>0</rectangleMeasure>
			<circleMeasure>0</circleMeasure>
			<centroidX>27</centroidX>
			<centroidY>13</centroidY>
		</spatialEntity>
		<spatialEntity spatialType="region" scaleAndSubsystem="Cellular.GutEndotheliumIschemia">
			<clusteredness>1</clusteredness>
			<density>0.150000038859891</density>
			<area>4</area>
			<perimeter>10</perimeter>
			<distanceFromOrigin>7.615773105863909</distanceFromOrigin>
			<angle>11.44933798850003</angle>
			<triangleMeasure>0.5</triangleMeasure>
			<rectangleMeasure>0.2500000149011621</rectangleMeasure>
			<circleMeasure>0.1200150467756456</circleMeasure>
			<centroidX>23.75</centroidX>
			<centroidY>12.25</centroidY>
		</spatialEntity>
		<spatialEntity spatialType="region" scaleAndSubsystem="Cellular.GutEndotheliumIschemia">
			<clusteredness>1</clusteredness>
			<density>0.1245781225316665</density>
			<area>2</area>
			<perimeter>6</perimeter>
			<distanceFromOrigin>17.20465053408525</distanceFromOrigin>
			<angle>2.619548795394677</angle>
			<triangleMeasure>0</triangleMeasure>
			<rectangleMeasure>0</rectangleMeasure>
			<circleMeasure>0</circleMeasure>
			<centroidX>2</centroidX>
			<centroidY>5.5</centroidY>
		</spatialEntity>
		<spatialEntity spatialType="region" scaleAndSubsystem="Cellular.GutEndotheliumIschemia">
			<clusteredness>1</clusteredness>
			<density>0.257501010255876</density>
			<area>3</area>
			<perimeter>12</perimeter>
			<distanceFromOrigin>14.86606874731851</distanceFromOrigin>
			<angle>10.85641334806225</angle>
			<triangleMeasure>0</triangleMeasure>
			<rectangleMeasure>0</rectangleMeasure>
			<circleMeasure>0</circleMeasure>
			<centroidX>26</centroidX>
			<centroidY>5</centroidY>
		</spatialEntity>
		<spatialEntity spatialType="region" scaleAndSubsystem="Cellular.GutEndotheliumIschemia">
			<clusteredness>1</clusteredness>
			<density>0.08264295821096383</density>
			<area>2</area>
			<perimeter>6</perimeter>
			<distanceFromOrigin>18.38477631085023</distanceFromOrigin>
			<angle>2.121096396661454</angle>
			<triangleMeasure>0</triangleMeasure>
			<rectangleMeasure>0</rectangleMeasure>
			<circleMeasure>0</circleMeasure>
			<centroidX>29</centroidX>
			<centroidY>2.5</centroidY>
		</spatialEntity>
		<spatialEntity spatialType="region" scaleAndSubsystem="Cellular.GutEndotheliumIschemia">
			<clusteredness>0.5875912408759124</clusteredness>
			<density>0.1660235564413828</density>
			<area>161</area>
			<perimeter>196</perimeter>
			<distanceFromOrigin>2</distanceFromOrigin>
			<angle>360</angle>
			<triangleMeasure>0.2817601898277035</triangleMeasure>
			<rectangleMeasure>0.2850877629082109</rectangleMeasure>
			<circleMeasure>0.1853173388140582</circleMeasure>
			<centroidX>11.25556</centroidX>
			<centroidY>10.87778</centroidY>
		</spatialEntity>
		<numericStateVariable scaleAndSubsystem="Tissue.GutEndothelium">
			<name>GutCellDamageByproduct</name>
			<value>3175.115328611436</value>
		</numericStateVariable>
		<numericStateVariable scaleAndSubsystem="Organ.Gut">
			<name>GutLeak</name>
			<value>0</value>
		</numericStateVariable>
		<numericStateVariable scaleAndSubsystem="Tissue.GutEpithelium">
			<name>GutOccludinCellwall</name>
			<value>1156.326733273968</value>
		</numericStateVariable>
		<numericStateVariable scaleAndSubsystem="Tissue.GutEpithelium">
			<name>GutOccludinCytoplasm</name>
			<value>382.0817717047127</value>
		</numericStateVariable>
		<numericStateVariable scaleAndSubsystem="Tissue.LungEndothelium">
			<name>LungCellDamageByproduct</name>
			<value>0.3788929010467903</value>
		</numericStateVariable>
		<numericStateVariable scaleAndSubsystem="Organ.Lung">
			<name>LungEdema</name>
			<value>0</value>
		</numericStateVariable>
		<numericStateVariable scaleAndSubsystem="Tissue.LungEpithelium">
			<name>LungOccludinCellwall</name>
			<value>1162.81</value>
		</numericStateVariable>
		<numericStateVariable scaleAndSubsystem="Tissue.LungEpithelium">
			<name>LungOccludinCytoplasm</name>
			<value>384.4</value>
		</numericStateVariable>
		<numericStateVariable scaleAndSubsystem="Cellular.GutEndotheliumIschemia">
			<name>avgClusterednessRegions</name>
			<value>0.06604854523207912</value>
		</numericStateVariable>
		<numericStateVariable scaleAndSubsystem="Cellular.LungEndotheliumIschemia">
			<name>avgClusterednessRegions</name>
			<value>1</value>
		</numericStateVariable>
		<numericStateVariable scaleAndSubsystem="Cellular.GutEndotheliumIschemia">
			<name>avgDensityRegions</name>
			<value>0.1439815604392858</value>
		</numericStateVariable>
		<numericStateVariable scaleAndSubsystem="Cellular.LungEndotheliumIschemia">
			<name>avgDensityRegions</name>
			<value>0</value>
		</numericStateVariable>
	</timepoint>
	<timepoint value="30">
		<spatialEntity spatialType="region" scaleAndSubsystem="Cellular.GutEndotheliumIschemia">
			<clusteredness>1</clusteredness>
			<density>0.1501264085956648</density>
			<area>1</area>
			<perimeter>4</perimeter>
			<distanceFromOrigin>19.20937271229855</distanceFromOrigin>
			<angle>0</angle>
			<triangleMeasure>0</triangleMeasure>
			<rectangleMeasure>0</rectangleMeasure>
			<circleMeasure>0</circleMeasure>
			<centroidX>28</centroidX>
			<centroidY>31</centroidY>
		</spatialEntity>
		<spatialEntity spatialType="region" scaleAndSubsystem="Cellular.GutEndotheliumIschemia">
			<clusteredness>1</clusteredness>
			<density>0.08722221776753963</density>
			<area>9</area>
			<perimeter>20</perimeter>
			<distanceFromOrigin>14</distanceFromOrigin>
			<angle>18.43494882292201</angle>
			<triangleMeasure>0.3125</triangleMeasure>
			<rectangleMeasure>0.5</rectangleMeasure>
			<circleMeasure>0.1153990659605493</circleMeasure>
			<centroidX>18.14286</centroidX>
			<centroidY>30.57143</centroidY>
		</spatialEntity>
		<spatialEntity spatialType="region" scaleAndSubsystem="Cellular.GutEndotheliumIschemia">
			<clusteredness>1</clusteredness>
			<density>0.2875197765873928</density>
			<area>1</area>
			<perimeter>4</perimeter>
			<distanceFromOrigin>17.20465053408525</distanceFromOrigin>
			<angle>0</angle>
			<triangleMeasure>0</triangleMeasure>
			<rectangleMeasure>0</rectangleMeasure>
			<circleMeasure>0</circleMeasure>
			<centroidX>6</centroidX>
			<centroidY>30</centroidY>
		</spatialEntity>
		<spatialEntity spatialType="region" scaleAndSubsystem="Cellular.GutEndotheliumIschemia">
			<clusteredness>1</clusteredness>
			<density>0.1306843742436054</density>
			<area>6</area>
			<perimeter>12</perimeter>
			<distanceFromOrigin>18.38477631085023</distanceFromOrigin>
			<angle>6.34019174590991</angle>
			<triangleMeasure>0.6666666666666666</triangleMeasure>
			<rectangleMeasure>0.5000000298023242</rectangleMeasure>
			<circleMeasure>0.1591549430918953</circleMeasure>
			<centroidX>30.2</centroidX>
			<centroidY>29.2</centroidY>
		</spatialEntity>
		<spatialEntity spatialType="region" scaleAndSubsystem="Cellular.GutEndotheliumIschemia">
			<clusteredness>1</clusteredness>
			<density>0.1979647866780981</density>
			<area>9</area>
			<perimeter>16</perimeter>
			<distanceFromOrigin>16.97056274847714</distanceFromOrigin>
			<angle>8.171233559949753</angle>
			<triangleMeasure>0.5600000000000001</triangleMeasure>
			<rectangleMeasure>0.3977273072093016</rectangleMeasure>
			<circleMeasure>0.2785211504108169</circleMeasure>
			<centroidX>2.428571</centroidX>
			<centroidY>29.57143</centroidY>
		</spatialEntity>
		<spatialEntity spatialType="region" scaleAndSubsystem="Cellular.GutEndotheliumIschemia">
			<clusteredness>1</clusteredness>
			<density>0.2258926242005591</density>
			<area>1</area>
			<perimeter>4</perimeter>
			<distanceFromOrigin>17.80449381476486</distanceFromOrigin>
			<angle>0</angle>
			<triangleMeasure>0</triangleMeasure>
			<rectangleMeasure>0</rectangleMeasure>
			<circleMeasure>0</circleMeasure>
			<centroidX>2</centroidX>
			<centroidY>27</centroidY>
		</spatialEntity>
		<spatialEntity spatialType="region" scaleAndSubsystem="Cellular.GutEndotheliumIschemia">
			<clusteredness>1</clusteredness>
			<density>0.2791934183999604</density>
			<area>3</area>
			<perimeter>8</perimeter>
			<distanceFromOrigin>16.27882059609971</distanceFromOrigin>
			<angle>4.941855049173352</angle>
			<triangleMeasure>1</triangleMeasure>
			<rectangleMeasure>0.5000000894069832</rectangleMeasure>
			<circleMeasure>0.1591549430918953</circleMeasure>
			<centroidX>28.66667</centroidX>
			<centroidY>26.66667</centroidY>
		</spatialEntity>
		<spatialEntity spatialType="region" scaleAndSubsystem="Cellular.GutEndotheliumIschemia">
			<clusteredness>1</clusteredness>
			<density>0.2250001495959712</density>
			<area>1</area>
			<perimeter>4</perimeter>
			<distanceFromOrigin>12.2065556157337</distanceFromOrigin>
			<angle>0</angle>
			<triangleMeasure>0</triangleMeasure>
			<rectangleMeasure>0</rectangleMeasure>
			<circleMeasure>0</circleMeasure>
			<centroidX>23</centroidX>
			<centroidY>26</centroidY>
		</spatialEntity>
		<spatialEntity spatialType="region" scaleAndSubsystem="Cellular.GutEndotheliumIschemia">
			<clusteredness>1</clusteredness>
			<density>0.207500472723269</density>
			<area>2</area>
			<perimeter>6</perimeter>
			<distanceFromOrigin>10.77032961426901</distanceFromOrigin>
			<angle>4.763641690726178</angle>
			<triangleMeasure>0</triangleMeasure>
			<rectangleMeasure>0</rectangleMeasure>
			<circleMeasure>0</circleMeasure>
			<centroidX>20.5</centroidX>
			<centroidY>26</centroidY>
		</spatialEntity>
		<spatialEntity spatialType="region" scaleAndSubsystem="Cellular.GutEndotheliumIschemia">
			<clusteredness>1</clusteredness>
			<density>0.1875001346363741</density>
			<area>1</area>
			<perimeter>4</perimeter>
			<distanceFromOrigin>12.72792206135786</distanceFromOrigin>
			<angle>0</angle>
			<triangleMeasure>0</triangleMeasure>
			<rectangleMeasure>0</rectangleMeasure>
			<circleMeasure>0</circleMeasure>
			<centroidX>25</centroidX>
			<centroidY>25</centroidY>
		</spatialEntity>
		<spatialEntity spatialType="region" scaleAndSubsystem="Cellular.GutEndotheliumIschemia">
			<clusteredness>1</clusteredness>
			<density>0.2000235164866728</density>
			<area>1</area>
			<perimeter>4</perimeter>
			<distanceFromOrigin>8.944271909999159</distanceFromOrigin>
			<angle>0</angle>
			<triangleMeasure>0</triangleMeasure>
			<rectangleMeasure>0</rectangleMeasure>
			<circleMeasure>0</circleMeasure>
			<centroidX>20</centroidX>
			<centroidY>24</centroidY>
		</spatialEntity>
		<spatialEntity spatialType="region" scaleAndSubsystem="Cellular.GutEndotheliumIschemia">
			<clusteredness>1</clusteredness>
			<density>0.1662523387338939</density>
			<area>4</area>
			<perimeter>10</perimeter>
			<distanceFromOrigin>15.8113883008419</distanceFromOrigin>
			<angle>9.637538112930946</angle>
			<triangleMeasure>0</triangleMeasure>
			<rectangleMeasure>0</rectangleMeasure>
			<circleMeasure>0</circleMeasure>
			<centroidX>31</centroidX>
			<centroidY>22.5</centroidY>
		</spatialEntity>
		<spatialEntity spatialType="region" scaleAndSubsystem="Cellular.GutEndotheliumIschemia">
			<clusteredness>0.9375</clusteredness>
			<density>0.1364688088206916</density>
			<area>45</area>
			<perimeter>56</perimeter>
			<distanceFromOrigin>5</distanceFromOrigin>
			<angle>39.71875937155489</angle>
			<triangleMeasure>0.3767361610116112</triangleMeasure>
			<rectangleMeasure>0.3571429544565894</rectangleMeasure>
			<circleMeasure>0.2470897932843998</circleMeasure>
			<centroidX>13.88</centroidX>
			<centroidY>26.04</centroidY>
		</spatialEntity>
		<spatialEntity spatialType="region" scaleAndSubsystem="Cellular.GutEndotheliumIschemia">
			<clusteredness>1</clusteredness>
			<density>0.1883022532743566</density>
			<area>1</area>
			<perimeter>4</perimeter>
			<distanceFromOrigin>5.656854249492381</distanceFromOrigin>
			<angle>0</angle>
			<triangleMeasure>0</triangleMeasure>
			<rectangleMeasure>0</rectangleMeasure>
			<circleMeasure>0</circleMeasure>
			<centroidX>20</centroidX>
			<centroidY>20</centroidY>
		</spatialEntity>
		<spatialEntity spatialType="region" scaleAndSubsystem="Cellular.GutEndotheliumIschemia">
			<clusteredness>1</clusteredness>
			<density>0.1141673491114662</density>
			<area>21</area>
			<perimeter>30</perimeter>
			<distanceFromOrigin>9.055385138137417</distanceFromOrigin>
			<angle>29.6871816391937</angle>
			<triangleMeasure>0.3515623323620165</triangleMeasure>
			<rectangleMeasure>0.3571428571428572</rectangleMeasure>
			<circleMeasure>0.1846385073894657</circleMeasure>
			<centroidX>26.6</centroidX>
			<centroidY>21.1</centroidY>
		</spatialEntity>
		<spatialEntity spatialType="region" scaleAndSubsystem="Cellular.GutEndotheliumIschemia">
			<clusteredness>1</clusteredness>
			<density>0.1274454883500641</density>
			<area>4</area>
			<perimeter>16</perimeter>
			<distanceFromOrigin>2.23606797749979</distanceFromOrigin>
			<angle>49.39870535499554</angle>
			<triangleMeasure>0</triangleMeasure>
			<rectangleMeasure>0</rectangleMeasure>
			<circleMeasure>0</circleMeasure>
			<centroidX>18.5</centroidX>
			<centroidY>17.5</centroidY>
		</spatialEntity>
		<spatialEntity spatialType="region" scaleAndSubsystem="Cellular.GutEndotheliumIschemia">
			<clusteredness>1</clusteredness>
			<density>0.002499999953251259</density>
			<area>3</area>
			<perimeter>8</perimeter>
			<distanceFromOrigin>15</distanceFromOrigin>
			<angle>7.594643368591445</angle>
			<triangleMeasure>0</triangleMeasure>
			<rectangleMeasure>0</rectangleMeasure>
			<circleMeasure>0</circleMeasure>
			<centroidX>31</centroidX>
			<centroidY>17</centroidY>
		</spatialEntity>
		<spatialEntity spatialType="region" scaleAndSubsystem="Cellular.GutEndotheliumIschemia">
			<clusteredness>1</clusteredness>
			<density>0.1250001495959712</density>
			<area>1</area>
			<perimeter>4</perimeter>
			<distanceFromOrigin>10.04987562112089</distanceFromOrigin>
			<angle>0</angle>
			<triangleMeasure>0</triangleMeasure>
			<rectangleMeasure>0</rectangleMeasure>
			<circleMeasure>0</circleMeasure>
			<centroidX>26</centroidX>
			<centroidY>15</centroidY>
		</spatialEntity>
		<spatialEntity spatialType="region" scaleAndSubsystem="Cellular.GutEndotheliumIschemia">
			<clusteredness>1</clusteredness>
			<density>0.1125486934886259</density>
			<area>1</area>
			<perimeter>4</perimeter>
			<distanceFromOrigin>6.082762530298219</distanceFromOrigin>
			<angle>0</angle>
			<triangleMeasure>0</triangleMeasure>
			<rectangleMeasure>0</rectangleMeasure>
			<circleMeasure>0</circleMeasure>
			<centroidX>22</centroidX>
			<centroidY>15</centroidY>
		</spatialEntity>
		<spatialEntity spatialType="region" scaleAndSubsystem="Cellular.GutEndotheliumIschemia">
			<clusteredness>1</clusteredness>
			<density>0.1575000239353554</density>
			<area>1</area>
			<perimeter>4</perimeter>
			<distanceFromOrigin>11.40175425099138</distanceFromOrigin>
			<angle>0</angle>
			<triangleMeasure>0</triangleMeasure>
			<rectangleMeasure>0</rectangleMeasure>
			<circleMeasure>0</circleMeasure>
			<centroidX>27</centroidX>
			<centroidY>13</centroidY>
		</spatialEntity>
		<spatialEntity spatialType="region" scaleAndSubsystem="Cellular.GutEndotheliumIschemia">
			<clusteredness>1</clusteredness>
			<density>0.08714287761880571</density>
			<area>7</area>
			<perimeter>16</perimeter>
			<distanceFromOrigin>7.615773105863909</distanceFromOrigin>
			<angle>17.10272896905237</angle>
			<triangleMeasure>0.25</triangleMeasure>
			<rectangleMeasure>0.5</rectangleMeasure>
			<circleMeasure>0.3000376308870708</circleMeasure>
			<centroidX>24</centroidX>
			<centroidY>12</centroidY>
		</spatialEntity>
		<spatialEntity spatialType="region" scaleAndSubsystem="Cellular.GutEndotheliumIschemia">
			<clusteredness>1</clusteredness>
			<density>0.1146921774920295</density>
			<area>2</area>
			<perimeter>6</perimeter>
			<distanceFromOrigin>17.20465053408525</distanceFromOrigin>
			<angle>2.619548795394677</angle>
			<triangleMeasure>0</triangleMeasure>
			<rectangleMeasure>0</rectangleMeasure>
			<circleMeasure>0</circleMeasure>
			<centroidX>2</centroidX>
			<centroidY>5.5</centroidY>
		</spatialEntity>
		<spatialEntity spatialType="region" scaleAndSubsystem="Cellular.GutEndotheliumIschemia">
			<clusteredness>1</clusteredness>
			<density>0.1440006881134183</density>
			<area>5</area>
			<perimeter>14</perimeter>
			<distanceFromOrigin>14.86606874731851</distanceFromOrigin>
			<angle>10.85641334806225</angle>
			<triangleMeasure>0.5</triangleMeasure>
			<rectangleMeasure>0.2500000447034916</rectangleMeasure>
			<circleMeasure>0.1200150290341103</circleMeasure>
			<centroidX>26</centroidX>
			<centroidY>4.5</centroidY>
		</spatialEntity>
		<spatialEntity spatialType="region" scaleAndSubsystem="Cellular.GutEndotheliumIschemia">
			<clusteredness>1</clusteredness>
			<density>0.07265150687273811</density>
			<area>2</area>
			<perimeter>6</perimeter>
			<distanceFromOrigin>18.38477631085023</distanceFromOrigin>
			<angle>2.121096396661454</angle>
			<triangleMeasure>0</triangleMeasure>
			<rectangleMeasure>0</rectangleMeasure>
			<circleMeasure>0</circleMeasure>
			<centroidX>29</centroidX>
			<centroidY>2.5</centroidY>
		</spatialEntity>
		<spatialEntity spatialType="region" scaleAndSubsystem="Cellular.GutEndotheliumIschemia">
			<clusteredness>0.8850574712643678</clusteredness>
			<density>0.1707732523943592</density>
			<area>77</area>
			<perimeter>80</perimeter>
			<distanceFromOrigin>2.23606797749979</distanceFromOrigin>
			<angle>75.96375653207353</angle>
			<triangleMeasure>0.3366013071895425</triangleMeasure>
			<rectangleMeasure>0.4126831033791286</rectangleMeasure>
			<circleMeasure>0.301501165161199</circleMeasure>
			<centroidX>17.40541</centroidX>
			<centroidY>6.864865</centroidY>
		</spatialEntity>
		<spatialEntity spatialType="region" scaleAndSubsystem="Cellular.GutEndotheliumIschemia">
			<clusteredness>0.7875</clusteredness>
			<density>0.1728913102045717</density>
			<area>126</area>
			<perimeter>164</perimeter>
			<distanceFromOrigin>2</distanceFromOrigin>
			<angle>127.8749836510982</angle>
			<triangleMeasure>0.2810979243881028</triangleMeasure>
			<rectangleMeasure>0.2809364548494983</rectangleMeasure>
			<circleMeasure>0.1602744655553152</circleMeasure>
			<centroidX>7.012987</centroidX>
			<centroidY>13.84416</centroidY>
		</spatialEntity>
		<numericStateVariable scaleAndSubsystem="Tissue.GutEndothelium">
			<name>GutCellDamageByproduct</name>
			<value>3233.788434389635</value>
		</numericStateVariable>
		<numericStateVariable scaleAndSubsystem="Organ.Gut">
			<name>GutLeak</name>
			<value>0</value>
		</numericStateVariable>
		<numericStateVariable scaleAndSubsystem="Tissue.GutEpithelium">
			<name>GutOccludinCellwall</name>
			<value>1155.546087958169</value>
		</numericStateVariable>
		<numericStateVariable scaleAndSubsystem="Tissue.GutEpithelium">
			<name>GutOccludinCytoplasm</name>
			<value>381.8873689667114</value>
		</numericStateVariable>
		<numericStateVariable scaleAndSubsystem="Tissue.LungEndothelium">
			<name>LungCellDamageByproduct</name>
			<value>0.5453568056401862</value>
		</numericStateVariable>
		<numericStateVariable scaleAndSubsystem="Organ.Lung">
			<name>LungEdema</name>
			<value>0</value>
		</numericStateVariable>
		<numericStateVariable scaleAndSubsystem="Tissue.LungEpithelium">
			<name>LungOccludinCellwall</name>
			<value>1162.81</value>
		</numericStateVariable>
		<numericStateVariable scaleAndSubsystem="Tissue.LungEpithelium">
			<name>LungOccludinCytoplasm</name>
			<value>384.4</value>
		</numericStateVariable>
		<numericStateVariable scaleAndSubsystem="Cellular.GutEndotheliumIschemia">
			<name>avgClusterednessRegions</name>
			<value>0.062311302188338</value>
		</numericStateVariable>
		<numericStateVariable scaleAndSubsystem="Cellular.LungEndotheliumIschemia">
			<name>avgClusterednessRegions</name>
			<value>1</value>
		</numericStateVariable>
		<numericStateVariable scaleAndSubsystem="Cellular.GutEndotheliumIschemia">
			<name>avgDensityRegions</name>
			<value>0.1565755691490271</value>
		</numericStateVariable>
		<numericStateVariable scaleAndSubsystem="Cellular.LungEndotheliumIschemia">
			<name>avgDensityRegions</name>
			<value>0</value>
		</numericStateVariable>
	</timepoint>
	<timepoint value="31">
		<spatialEntity spatialType="region" scaleAndSubsystem="Cellular.GutEndotheliumIschemia">
			<clusteredness>1</clusteredness>
			<density>0.1125000070457031</density>
			<area>7</area>
			<perimeter>16</perimeter>
			<distanceFromOrigin>14.0356688476182</distanceFromOrigin>
			<angle>14.62087398863166</angle>
			<triangleMeasure>0.25</triangleMeasure>
			<rectangleMeasure>0.375</rectangleMeasure>
			<circleMeasure>0.1058956362303245</circleMeasure>
			<centroidX>18.66667</centroidX>
			<centroidY>30.66667</centroidY>
		</spatialEntity>
		<spatialEntity spatialType="region" scaleAndSubsystem="Cellular.GutEndotheliumIschemia">
			<clusteredness>1</clusteredness>
			<density>0.05250115488089767</density>
			<area>1</area>
			<perimeter>4</perimeter>
			<distanceFromOrigin>13.8924439894498</distanceFromOrigin>
			<angle>0</angle>
			<triangleMeasure>0</triangleMeasure>
			<rectangleMeasure>0</rectangleMeasure>
			<circleMeasure>0</circleMeasure>
			<centroidX>9</centroidX>
			<centroidY>28</centroidY>
		</spatialEntity>
		<spatialEntity spatialType="region" scaleAndSubsystem="Cellular.GutEndotheliumIschemia">
			<clusteredness>1</clusteredness>
			<density>0.1456095209776186</density>
			<area>5</area>
			<perimeter>16</perimeter>
			<distanceFromOrigin>15.55634918610405</distanceFromOrigin>
			<angle>11.95187513002477</angle>
			<triangleMeasure>0.1666666666666667</triangleMeasure>
			<rectangleMeasure>0.1136363734883719</rectangleMeasure>
			<circleMeasure>0.04615963308978072</circleMeasure>
			<centroidX>4.6</centroidX>
			<centroidY>28</centroidY>
		</spatialEntity>
		<spatialEntity spatialType="region" scaleAndSubsystem="Cellular.GutEndotheliumIschemia">
			<clusteredness>1</clusteredness>
			<density>0.2225191215507123</density>
			<area>7</area>
			<perimeter>18</perimeter>
			<distanceFromOrigin>17.80449381476486</distanceFromOrigin>
			<angle>8.963869809292396</angle>
			<triangleMeasure>0</triangleMeasure>
			<rectangleMeasure>0.2083333802444069</rectangleMeasure>
			<circleMeasure>0.1125141049582179</circleMeasure>
			<centroidX>1.777778</centroidX>
			<centroidY>29.11111</centroidY>
		</spatialEntity>
		<spatialEntity spatialType="region" scaleAndSubsystem="Cellular.GutEndotheliumIschemia">
			<clusteredness>1</clusteredness>
			<density>0.2150001525878906</density>
			<area>1</area>
			<perimeter>4</perimeter>
			<distanceFromOrigin>12.2065556157337</distanceFromOrigin>
			<angle>0</angle>
			<triangleMeasure>0</triangleMeasure>
			<rectangleMeasure>0</rectangleMeasure>
			<circleMeasure>0</circleMeasure>
			<centroidX>23</centroidX>
			<centroidY>26</centroidY>
		</spatialEntity>
		<spatialEntity spatialType="region" scaleAndSubsystem="Cellular.GutEndotheliumIschemia">
			<clusteredness>1</clusteredness>
			<density>0.1975005205939798</density>
			<area>2</area>
			<perimeter>6</perimeter>
			<distanceFromOrigin>10.77032961426901</distanceFromOrigin>
			<angle>4.763641690726178</angle>
			<triangleMeasure>0</triangleMeasure>
			<rectangleMeasure>0</rectangleMeasure>
			<circleMeasure>0</circleMeasure>
			<centroidX>20.5</centroidX>
			<centroidY>26</centroidY>
		</spatialEntity>
		<spatialEntity spatialType="region" scaleAndSubsystem="Cellular.GutEndotheliumIschemia">
			<clusteredness>0.8823529411764706</clusteredness>
			<density>0.08489055036719327</density>
			<area>15</area>
			<perimeter>24</perimeter>
			<distanceFromOrigin>15.62049935181331</distanceFromOrigin>
			<angle>18.60496547380231</angle>
			<triangleMeasure>0.35</triangleMeasure>
			<rectangleMeasure>0.3888888888888889</rectangleMeasure>
			<circleMeasure>0.210026300809693</circleMeasure>
			<centroidX>29.33333</centroidX>
			<centroidY>28</centroidY>
		</spatialEntity>
		<spatialEntity spatialType="region" scaleAndSubsystem="Cellular.GutEndotheliumIschemia">
			<clusteredness>1</clusteredness>
			<density>0.1775001376282935</density>
			<area>1</area>
			<perimeter>4</perimeter>
			<distanceFromOrigin>12.72792206135786</distanceFromOrigin>
			<angle>0</angle>
			<triangleMeasure>0</triangleMeasure>
			<rectangleMeasure>0</rectangleMeasure>
			<circleMeasure>0</circleMeasure>
			<centroidX>25</centroidX>
			<centroidY>25</centroidY>
		</spatialEntity>
		<spatialEntity spatialType="region" scaleAndSubsystem="Cellular.GutEndotheliumIschemia">
			<clusteredness>0.8387096774193549</clusteredness>
			<density>0.1300962030078491</density>
			<area>26</area>
			<perimeter>32</perimeter>
			<distanceFromOrigin>9.055385138137417</distanceFromOrigin>
			<angle>33.56631873457332</angle>
			<triangleMeasure>0.3164060991258149</triangleMeasure>
			<rectangleMeasure>0.3765381625178896</rectangleMeasure>
			<circleMeasure>0.1906121140499281</circleMeasure>
			<centroidX>14.07143</centroidX>
			<centroidY>27.92857</centroidY>
		</spatialEntity>
		<spatialEntity spatialType="region" scaleAndSubsystem="Cellular.GutEndotheliumIschemia">
			<clusteredness>1</clusteredness>
			<density>0.1900244170544194</density>
			<area>1</area>
			<perimeter>4</perimeter>
			<distanceFromOrigin>8.944271909999159</distanceFromOrigin>
			<angle>0</angle>
			<triangleMeasure>0</triangleMeasure>
			<rectangleMeasure>0</rectangleMeasure>
			<circleMeasure>0</circleMeasure>
			<centroidX>20</centroidX>
			<centroidY>24</centroidY>
		</spatialEntity>
		<spatialEntity spatialType="region" scaleAndSubsystem="Cellular.GutEndotheliumIschemia">
			<clusteredness>1</clusteredness>
			<density>0.178737516560444</density>
			<area>11</area>
			<perimeter>24</perimeter>
			<distanceFromOrigin>5.385164807134504</distanceFromOrigin>
			<angle>29.74488129694222</angle>
			<triangleMeasure>0.2430561736793696</triangleMeasure>
			<rectangleMeasure>0.250000051089706</rectangleMeasure>
			<circleMeasure>0.1680210478472463</circleMeasure>
			<centroidX>14.2</centroidX>
			<centroidY>22.8</centroidY>
		</spatialEntity>
		<spatialEntity spatialType="region" scaleAndSubsystem="Cellular.GutEndotheliumIschemia">
			<clusteredness>1</clusteredness>
			<density>0.1783230052274816</density>
			<area>1</area>
			<perimeter>4</perimeter>
			<distanceFromOrigin>5.656854249492381</distanceFromOrigin>
			<angle>0</angle>
			<triangleMeasure>0</triangleMeasure>
			<rectangleMeasure>0</rectangleMeasure>
			<circleMeasure>0</circleMeasure>
			<centroidX>20</centroidX>
			<centroidY>20</centroidY>
		</spatialEntity>
		<spatialEntity spatialType="region" scaleAndSubsystem="Cellular.GutEndotheliumIschemia">
			<clusteredness>1</clusteredness>
			<density>0.143626203268182</density>
			<area>20</area>
			<perimeter>42</perimeter>
			<distanceFromOrigin>9.055385138137417</distanceFromOrigin>
			<angle>29.28142706105902</angle>
			<triangleMeasure>0.2422143282548184</triangleMeasure>
			<rectangleMeasure>0.1944444444444444</rectangleMeasure>
			<circleMeasure>0.1166812945345092</circleMeasure>
			<centroidX>27.57895</centroidX>
			<centroidY>20.78947</centroidY>
		</spatialEntity>
		<spatialEntity spatialType="region" scaleAndSubsystem="Cellular.GutEndotheliumIschemia">
			<clusteredness>1</clusteredness>
			<density>0.1174678443693647</density>
			<area>4</area>
			<perimeter>16</perimeter>
			<distanceFromOrigin>2.23606797749979</distanceFromOrigin>
			<angle>49.39870535499554</angle>
			<triangleMeasure>0</triangleMeasure>
			<rectangleMeasure>0</rectangleMeasure>
			<circleMeasure>0</circleMeasure>
			<centroidX>18.5</centroidX>
			<centroidY>17.5</centroidY>
		</spatialEntity>
		<spatialEntity spatialType="region" scaleAndSubsystem="Cellular.GutEndotheliumIschemia">
			<clusteredness>1</clusteredness>
			<density>0.1150001600676892</density>
			<area>1</area>
			<perimeter>4</perimeter>
			<distanceFromOrigin>10.04987562112089</distanceFromOrigin>
			<angle>0</angle>
			<triangleMeasure>0</triangleMeasure>
			<rectangleMeasure>0</rectangleMeasure>
			<circleMeasure>0</circleMeasure>
			<centroidX>26</centroidX>
			<centroidY>15</centroidY>
		</spatialEntity>
		<spatialEntity spatialType="region" scaleAndSubsystem="Cellular.GutEndotheliumIschemia">
			<clusteredness>1</clusteredness>
			<density>0.1025498483695236</density>
			<area>1</area>
			<perimeter>4</perimeter>
			<distanceFromOrigin>6.082762530298219</distanceFromOrigin>
			<angle>0</angle>
			<triangleMeasure>0</triangleMeasure>
			<rectangleMeasure>0</rectangleMeasure>
			<circleMeasure>0</circleMeasure>
			<centroidX>22</centroidX>
			<centroidY>15</centroidY>
		</spatialEntity>
		<spatialEntity spatialType="region" scaleAndSubsystem="Cellular.GutEndotheliumIschemia">
			<clusteredness>1</clusteredness>
			<density>0.1775310142367494</density>
			<area>1</area>
			<perimeter>4</perimeter>
			<distanceFromOrigin>2.82842712474619</distanceFromOrigin>
			<angle>0</angle>
			<triangleMeasure>0</triangleMeasure>
			<rectangleMeasure>0</rectangleMeasure>
			<circleMeasure>0</circleMeasure>
			<centroidX>18</centroidX>
			<centroidY>14</centroidY>
		</spatialEntity>
		<spatialEntity spatialType="region" scaleAndSubsystem="Cellular.GutEndotheliumIschemia">
			<clusteredness>1</clusteredness>
			<density>0.1475000269272748</density>
			<area>1</area>
			<perimeter>4</perimeter>
			<distanceFromOrigin>11.40175425099138</distanceFromOrigin>
			<angle>0</angle>
			<triangleMeasure>0</triangleMeasure>
			<rectangleMeasure>0</rectangleMeasure>
			<circleMeasure>0</circleMeasure>
			<centroidX>27</centroidX>
			<centroidY>13</centroidY>
		</spatialEntity>
		<spatialEntity spatialType="region" scaleAndSubsystem="Cellular.GutEndotheliumIschemia">
			<clusteredness>1</clusteredness>
			<density>0.1512500478356492</density>
			<area>4</area>
			<perimeter>12</perimeter>
			<distanceFromOrigin>8.54400374531753</distanceFromOrigin>
			<angle>14.98163257239092</angle>
			<triangleMeasure>0.3333333333333333</triangleMeasure>
			<rectangleMeasure>0.1666666799121443</rectangleMeasure>
			<circleMeasure>0.03978873577297384</circleMeasure>
			<centroidX>24</centroidX>
			<centroidY>12</centroidY>
		</spatialEntity>
		<spatialEntity spatialType="region" scaleAndSubsystem="Cellular.GutEndotheliumIschemia">
			<clusteredness>1</clusteredness>
			<density>0.1047609796711043</density>
			<area>2</area>
			<perimeter>6</perimeter>
			<distanceFromOrigin>17.20465053408525</distanceFromOrigin>
			<angle>2.619548795394677</angle>
			<triangleMeasure>0</triangleMeasure>
			<rectangleMeasure>0</rectangleMeasure>
			<circleMeasure>0</circleMeasure>
			<centroidX>2</centroidX>
			<centroidY>5.5</centroidY>
		</spatialEntity>
		<spatialEntity spatialType="region" scaleAndSubsystem="Cellular.GutEndotheliumIschemia">
			<clusteredness>1</clusteredness>
			<density>0.06265838789004906</density>
			<area>2</area>
			<perimeter>6</perimeter>
			<distanceFromOrigin>18.38477631085023</distanceFromOrigin>
			<angle>2.121096396661454</angle>
			<triangleMeasure>0</triangleMeasure>
			<rectangleMeasure>0</rectangleMeasure>
			<circleMeasure>0</circleMeasure>
			<centroidX>29</centroidX>
			<centroidY>2.5</centroidY>
		</spatialEntity>
		<spatialEntity spatialType="region" scaleAndSubsystem="Cellular.GutEndotheliumIschemia">
			<clusteredness>0.6705426356589147</clusteredness>
			<density>0.1807982420313098</density>
			<area>173</area>
			<perimeter>214</perimeter>
			<distanceFromOrigin>1.414213562373095</distanceFromOrigin>
			<angle>360</angle>
			<triangleMeasure>0.2549427679500521</triangleMeasure>
			<rectangleMeasure>0.2268518518518519</rectangleMeasure>
			<circleMeasure>0.1434326101362837</circleMeasure>
			<centroidX>11.15842</centroidX>
			<centroidY>10.82178</centroidY>
		</spatialEntity>
		<numericStateVariable scaleAndSubsystem="Tissue.GutEndothelium">
			<name>GutCellDamageByproduct</name>
			<value>3289.117801960966</value>
		</numericStateVariable>
		<numericStateVariable scaleAndSubsystem="Organ.Gut">
			<name>GutLeak</name>
			<value>0</value>
		</numericStateVariable>
		<numericStateVariable scaleAndSubsystem="Tissue.GutEpithelium">
			<name>GutOccludinCellwall</name>
			<value>1154.743194512884</value>
		</numericStateVariable>
		<numericStateVariable scaleAndSubsystem="Tissue.GutEpithelium">
			<name>GutOccludinCytoplasm</name>
			<value>381.7018751803532</value>
		</numericStateVariable>
		<numericStateVariable scaleAndSubsystem="Tissue.LungEndothelium">
			<name>LungCellDamageByproduct</name>
			<value>0.764439876506768</value>
		</numericStateVariable>
		<numericStateVariable scaleAndSubsystem="Organ.Lung">
			<name>LungEdema</name>
			<value>0</value>
		</numericStateVariable>
		<numericStateVariable scaleAndSubsystem="Tissue.LungEpithelium">
			<name>LungOccludinCellwall</name>
			<value>1162.81</value>
		</numericStateVariable>
		<numericStateVariable scaleAndSubsystem="Tissue.LungEpithelium">
			<name>LungOccludinCytoplasm</name>
			<value>384.4</value>
		</numericStateVariable>
		<numericStateVariable scaleAndSubsystem="Cellular.GutEndotheliumIschemia">
			<name>avgClusterednessRegions</name>
			<value>0.0683086862920709</value>
		</numericStateVariable>
		<numericStateVariable scaleAndSubsystem="Cellular.LungEndotheliumIschemia">
			<name>avgClusterednessRegions</name>
			<value>1</value>
		</numericStateVariable>
		<numericStateVariable scaleAndSubsystem="Cellular.GutEndotheliumIschemia">
			<name>avgDensityRegions</name>
			<value>0.1449247755522445</value>
		</numericStateVariable>
		<numericStateVariable scaleAndSubsystem="Cellular.LungEndotheliumIschemia">
			<name>avgDensityRegions</name>
			<value>0</value>
		</numericStateVariable>
	</timepoint>
	<timepoint value="32">
		<spatialEntity spatialType="region" scaleAndSubsystem="Cellular.GutEndotheliumIschemia">
			<clusteredness>1</clusteredness>
			<density>0.2675235823089001</density>
			<area>1</area>
			<perimeter>4</perimeter>
			<distanceFromOrigin>17.20465053408525</distanceFromOrigin>
			<angle>0</angle>
			<triangleMeasure>0</triangleMeasure>
			<rectangleMeasure>0</rectangleMeasure>
			<circleMeasure>0</circleMeasure>
			<centroidX>6</centroidX>
			<centroidY>30</centroidY>
		</spatialEntity>
		<spatialEntity spatialType="region" scaleAndSubsystem="Cellular.GutEndotheliumIschemia">
			<clusteredness>1</clusteredness>
			<density>0.1448215369416886</density>
			<area>14</area>
			<perimeter>20</perimeter>
			<distanceFromOrigin>12.36931687685298</distanceFromOrigin>
			<angle>16.22019369560279</angle>
			<triangleMeasure>0.5600000000000001</triangleMeasure>
			<rectangleMeasure>0.5833333333333334</rectangleMeasure>
			<circleMeasure>0.3360420956944925</circleMeasure>
			<centroidX>10.75</centroidX>
			<centroidY>29.5</centroidY>
		</spatialEntity>
		<spatialEntity spatialType="region" scaleAndSubsystem="Cellular.GutEndotheliumIschemia">
			<clusteredness>1</clusteredness>
			<density>0.2243841277618034</density>
			<area>8</area>
			<perimeter>24</perimeter>
			<distanceFromOrigin>15.55634918610405</distanceFromOrigin>
			<angle>8.171233559949753</angle>
			<triangleMeasure>0.1836736981745483</triangleMeasure>
			<rectangleMeasure>0.1136363652783649</rectangleMeasure>
			<circleMeasure>0.07056881243698071</circleMeasure>
			<centroidX>2.285714</centroidX>
			<centroidY>29.71428</centroidY>
		</spatialEntity>
		<spatialEntity spatialType="region" scaleAndSubsystem="Cellular.GutEndotheliumIschemia">
			<clusteredness>1</clusteredness>
			<density>0.2059455273198146</density>
			<area>1</area>
			<perimeter>4</perimeter>
			<distanceFromOrigin>17.80449381476486</distanceFromOrigin>
			<angle>0</angle>
			<triangleMeasure>0</triangleMeasure>
			<rectangleMeasure>0</rectangleMeasure>
			<circleMeasure>0</circleMeasure>
			<centroidX>2</centroidX>
			<centroidY>27</centroidY>
		</spatialEntity>
		<spatialEntity spatialType="region" scaleAndSubsystem="Cellular.GutEndotheliumIschemia">
			<clusteredness>1</clusteredness>
			<density>0.1533697455112097</density>
			<area>11</area>
			<perimeter>24</perimeter>
			<distanceFromOrigin>16.27882059609971</distanceFromOrigin>
			<angle>13.77159971708242</angle>
			<triangleMeasure>0.3037481195838719</triangleMeasure>
			<rectangleMeasure>0.2333333333333333</rectangleMeasure>
			<circleMeasure>0.1583275862219279</circleMeasure>
			<centroidX>29.18182</centroidX>
			<centroidY>28.54545</centroidY>
		</spatialEntity>
		<spatialEntity spatialType="region" scaleAndSubsystem="Cellular.GutEndotheliumIschemia">
			<clusteredness>1</clusteredness>
			<density>0.2050001705394072</density>
			<area>1</area>
			<perimeter>4</perimeter>
			<distanceFromOrigin>12.2065556157337</distanceFromOrigin>
			<angle>0</angle>
			<triangleMeasure>0</triangleMeasure>
			<rectangleMeasure>0</rectangleMeasure>
			<circleMeasure>0</circleMeasure>
			<centroidX>23</centroidX>
			<centroidY>26</centroidY>
		</spatialEntity>
		<spatialEntity spatialType="region" scaleAndSubsystem="Cellular.GutEndotheliumIschemia">
			<clusteredness>1</clusteredness>
			<density>0.1875005684646906</density>
			<area>2</area>
			<perimeter>6</perimeter>
			<distanceFromOrigin>10.77032961426901</distanceFromOrigin>
			<angle>4.763641690726178</angle>
			<triangleMeasure>0</triangleMeasure>
			<rectangleMeasure>0</rectangleMeasure>
			<circleMeasure>0</circleMeasure>
			<centroidX>20.5</centroidX>
			<centroidY>26</centroidY>
		</spatialEntity>
		<spatialEntity spatialType="region" scaleAndSubsystem="Cellular.GutEndotheliumIschemia">
			<clusteredness>1</clusteredness>
			<density>0.1675001854990043</density>
			<area>1</area>
			<perimeter>4</perimeter>
			<distanceFromOrigin>12.72792206135786</distanceFromOrigin>
			<angle>0</angle>
			<triangleMeasure>0</triangleMeasure>
			<rectangleMeasure>0</rectangleMeasure>
			<circleMeasure>0</circleMeasure>
			<centroidX>25</centroidX>
			<centroidY>25</centroidY>
		</spatialEntity>
		<spatialEntity spatialType="region" scaleAndSubsystem="Cellular.GutEndotheliumIschemia">
			<clusteredness>1</clusteredness>
			<density>0.1800251231474035</density>
			<area>1</area>
			<perimeter>4</perimeter>
			<distanceFromOrigin>8.944271909999159</distanceFromOrigin>
			<angle>0</angle>
			<triangleMeasure>0</triangleMeasure>
			<rectangleMeasure>0</rectangleMeasure>
			<circleMeasure>0</circleMeasure>
			<centroidX>20</centroidX>
			<centroidY>24</centroidY>
		</spatialEntity>
		<spatialEntity spatialType="region" scaleAndSubsystem="Cellular.GutEndotheliumIschemia">
			<clusteredness>1</clusteredness>
			<density>0.2275040804042505</density>
			<area>3</area>
			<perimeter>8</perimeter>
			<distanceFromOrigin>15.8113883008419</distanceFromOrigin>
			<angle>6.581944655178011</angle>
			<triangleMeasure>0</triangleMeasure>
			<rectangleMeasure>0</rectangleMeasure>
			<circleMeasure>0</circleMeasure>
			<centroidX>31</centroidX>
			<centroidY>22</centroidY>
		</spatialEntity>
		<spatialEntity spatialType="region" scaleAndSubsystem="Cellular.GutEndotheliumIschemia">
			<clusteredness>0.918918918918919</clusteredness>
			<density>0.1348127897772959</density>
			<area>34</area>
			<perimeter>58</perimeter>
			<distanceFromOrigin>5.099019513592784</distanceFromOrigin>
			<angle>48.17983011986423</angle>
			<triangleMeasure>0.2057926063379032</triangleMeasure>
			<rectangleMeasure>0.2284483284502457</rectangleMeasure>
			<circleMeasure>0.1241534861167495</circleMeasure>
			<centroidX>15.91667</centroidX>
			<centroidY>26.79167</centroidY>
		</spatialEntity>
		<spatialEntity spatialType="region" scaleAndSubsystem="Cellular.GutEndotheliumIschemia">
			<clusteredness>1</clusteredness>
			<density>0.1683364269780178</density>
			<area>1</area>
			<perimeter>4</perimeter>
			<distanceFromOrigin>5.656854249492381</distanceFromOrigin>
			<angle>0</angle>
			<triangleMeasure>0</triangleMeasure>
			<rectangleMeasure>0</rectangleMeasure>
			<circleMeasure>0</circleMeasure>
			<centroidX>20</centroidX>
			<centroidY>20</centroidY>
		</spatialEntity>
		<spatialEntity spatialType="region" scaleAndSubsystem="Cellular.GutEndotheliumIschemia">
			<clusteredness>1</clusteredness>
			<density>0.02464239644069298</density>
			<area>1</area>
			<perimeter>4</perimeter>
			<distanceFromOrigin>3.605551275463989</distanceFromOrigin>
			<angle>0</angle>
			<triangleMeasure>0</triangleMeasure>
			<rectangleMeasure>0</rectangleMeasure>
			<circleMeasure>0</circleMeasure>
			<centroidX>14</centroidX>
			<centroidY>19</centroidY>
		</spatialEntity>
		<spatialEntity spatialType="region" scaleAndSubsystem="Cellular.GutEndotheliumIschemia">
			<clusteredness>1</clusteredness>
			<density>0.1442635068706438</density>
			<area>3</area>
			<perimeter>12</perimeter>
			<distanceFromOrigin>2.23606797749979</distanceFromOrigin>
			<angle>19.65382405805331</angle>
			<triangleMeasure>0</triangleMeasure>
			<rectangleMeasure>0</rectangleMeasure>
			<circleMeasure>0</circleMeasure>
			<centroidX>19</centroidX>
			<centroidY>17.5</centroidY>
		</spatialEntity>
		<spatialEntity spatialType="region" scaleAndSubsystem="Cellular.GutEndotheliumIschemia">
			<clusteredness>0.9545454545454546</clusteredness>
			<density>0.103096015647012</density>
			<area>21</area>
			<perimeter>40</perimeter>
			<distanceFromOrigin>8.062257748298549</distanceFromOrigin>
			<angle>41.73796652260326</angle>
			<triangleMeasure>0.1775147928994083</triangleMeasure>
			<rectangleMeasure>0.2244582140543256</rectangleMeasure>
			<circleMeasure>0.1000125388366497</circleMeasure>
			<centroidX>26.47059</centroidX>
			<centroidY>20.35294</centroidY>
		</spatialEntity>
		<spatialEntity spatialType="region" scaleAndSubsystem="Cellular.GutEndotheliumIschemia">
			<clusteredness>1</clusteredness>
			<density>0.09255074145747166</density>
			<area>1</area>
			<perimeter>4</perimeter>
			<distanceFromOrigin>6.082762530298219</distanceFromOrigin>
			<angle>0</angle>
			<triangleMeasure>0</triangleMeasure>
			<rectangleMeasure>0</rectangleMeasure>
			<circleMeasure>0</circleMeasure>
			<centroidX>22</centroidX>
			<centroidY>15</centroidY>
		</spatialEntity>
		<spatialEntity spatialType="region" scaleAndSubsystem="Cellular.GutEndotheliumIschemia">
			<clusteredness>1</clusteredness>
			<density>0.1375000299191942</density>
			<area>1</area>
			<perimeter>4</perimeter>
			<distanceFromOrigin>11.40175425099138</distanceFromOrigin>
			<angle>0</angle>
			<triangleMeasure>0</triangleMeasure>
			<rectangleMeasure>0</rectangleMeasure>
			<circleMeasure>0</circleMeasure>
			<centroidX>27</centroidX>
			<centroidY>13</centroidY>
		</spatialEntity>
		<spatialEntity spatialType="region" scaleAndSubsystem="Cellular.GutEndotheliumIschemia">
			<clusteredness>1</clusteredness>
			<density>0.2016667464200188</density>
			<area>3</area>
			<perimeter>12</perimeter>
			<distanceFromOrigin>8.602325267042627</distanceFromOrigin>
			<angle>17.10272896905237</angle>
			<triangleMeasure>0</triangleMeasure>
			<rectangleMeasure>0</rectangleMeasure>
			<circleMeasure>0</circleMeasure>
			<centroidX>24</centroidX>
			<centroidY>12</centroidY>
		</spatialEntity>
		<spatialEntity spatialType="region" scaleAndSubsystem="Cellular.GutEndotheliumIschemia">
			<clusteredness>1</clusteredness>
			<density>0.09480316732444015</density>
			<area>2</area>
			<perimeter>6</perimeter>
			<distanceFromOrigin>17.20465053408525</distanceFromOrigin>
			<angle>2.619548795394677</angle>
			<triangleMeasure>0</triangleMeasure>
			<rectangleMeasure>0</rectangleMeasure>
			<circleMeasure>0</circleMeasure>
			<centroidX>2</centroidX>
			<centroidY>5.5</centroidY>
		</spatialEntity>
		<spatialEntity spatialType="region" scaleAndSubsystem="Cellular.GutEndotheliumIschemia">
			<clusteredness>1</clusteredness>
			<density>0.1127336090686274</density>
			<area>1</area>
			<perimeter>4</perimeter>
			<distanceFromOrigin>19.1049731745428</distanceFromOrigin>
			<angle>0</angle>
			<triangleMeasure>0</triangleMeasure>
			<rectangleMeasure>0</rectangleMeasure>
			<circleMeasure>0</circleMeasure>
			<centroidX>29</centroidX>
			<centroidY>2</centroidY>
		</spatialEntity>
		<spatialEntity spatialType="region" scaleAndSubsystem="Cellular.GutEndotheliumIschemia">
			<clusteredness>0.7764705882352941</clusteredness>
			<density>0.1556829288900446</density>
			<area>198</area>
			<perimeter>224</perimeter>
			<distanceFromOrigin>2</distanceFromOrigin>
			<angle>360</angle>
			<triangleMeasure>0.3149111902712367</triangleMeasure>
			<rectangleMeasure>0.2857756745547188</rectangleMeasure>
			<circleMeasure>0.1734217220319811</circleMeasure>
			<centroidX>11.49505</centroidX>
			<centroidY>10.53465</centroidY>
		</spatialEntity>
		<spatialEntity spatialType="region" scaleAndSubsystem="Cellular.GutEndotheliumIschemia">
			<clusteredness>1</clusteredness>
			<density>0.1442857591377921</density>
			<area>7</area>
			<perimeter>12</perimeter>
			<distanceFromOrigin>14.7648230602334</distanceFromOrigin>
			<angle>9.865806943084369</angle>
			<triangleMeasure>0.625</triangleMeasure>
			<rectangleMeasure>0.625</rectangleMeasure>
			<circleMeasure>0.1989436788648692</circleMeasure>
			<centroidX>10</centroidX>
			<centroidY>1.8</centroidY>
		</spatialEntity>
		<numericStateVariable scaleAndSubsystem="Tissue.GutEndothelium">
			<name>GutCellDamageByproduct</name>
			<value>3343.224995823173</value>
		</numericStateVariable>
		<numericStateVariable scaleAndSubsystem="Organ.Gut">
			<name>GutLeak</name>
			<value>0</value>
		</numericStateVariable>
		<numericStateVariable scaleAndSubsystem="Tissue.GutEpithelium">
			<name>GutOccludinCellwall</name>
			<value>1153.886503206946</value>
		</numericStateVariable>
		<numericStateVariable scaleAndSubsystem="Tissue.GutEpithelium">
			<name>GutOccludinCytoplasm</name>
			<value>381.5290612333899</value>
		</numericStateVariable>
		<numericStateVariable scaleAndSubsystem="Tissue.LungEndothelium">
			<name>LungCellDamageByproduct</name>
			<value>1.01890590910384</value>
		</numericStateVariable>
		<numericStateVariable scaleAndSubsystem="Organ.Lung">
			<name>LungEdema</name>
			<value>0</value>
		</numericStateVariable>
		<numericStateVariable scaleAndSubsystem="Tissue.LungEpithelium">
			<name>LungOccludinCellwall</name>
			<value>1162.81</value>
		</numericStateVariable>
		<numericStateVariable scaleAndSubsystem="Tissue.LungEpithelium">
			<name>LungOccludinCytoplasm</name>
			<value>384.4</value>
		</numericStateVariable>
		<numericStateVariable scaleAndSubsystem="Cellular.GutEndotheliumIschemia">
			<name>avgClusterednessRegions</name>
			<value>0.06174821787110613</value>
		</numericStateVariable>
		<numericStateVariable scaleAndSubsystem="Cellular.LungEndotheliumIschemia">
			<name>avgClusterednessRegions</name>
			<value>1</value>
		</numericStateVariable>
		<numericStateVariable scaleAndSubsystem="Cellular.GutEndotheliumIschemia">
			<name>avgDensityRegions</name>
			<value>0.1580885802649738</value>
		</numericStateVariable>
		<numericStateVariable scaleAndSubsystem="Cellular.LungEndotheliumIschemia">
			<name>avgDensityRegions</name>
			<value>0</value>
		</numericStateVariable>
	</timepoint>
	<timepoint value="33">
		<spatialEntity spatialType="region" scaleAndSubsystem="Cellular.GutEndotheliumIschemia">
			<clusteredness>1</clusteredness>
			<density>0.120144900153665</density>
			<area>1</area>
			<perimeter>4</perimeter>
			<distanceFromOrigin>19.20937271229855</distanceFromOrigin>
			<angle>0</angle>
			<triangleMeasure>0</triangleMeasure>
			<rectangleMeasure>0</rectangleMeasure>
			<circleMeasure>0</circleMeasure>
			<centroidX>28</centroidX>
			<centroidY>31</centroidY>
		</spatialEntity>
		<spatialEntity spatialType="region" scaleAndSubsystem="Cellular.GutEndotheliumIschemia">
			<clusteredness>1</clusteredness>
			<density>0.1350000119676777</density>
			<area>1</area>
			<perimeter>4</perimeter>
			<distanceFromOrigin>14.14213562373095</distanceFromOrigin>
			<angle>0</angle>
			<triangleMeasure>0</triangleMeasure>
			<rectangleMeasure>0</rectangleMeasure>
			<circleMeasure>0</circleMeasure>
			<centroidX>14</centroidX>
			<centroidY>30</centroidY>
		</spatialEntity>
		<spatialEntity spatialType="region" scaleAndSubsystem="Cellular.GutEndotheliumIschemia">
			<clusteredness>1</clusteredness>
			<density>0.3939999992032323</density>
			<area>5</area>
			<perimeter>12</perimeter>
			<distanceFromOrigin>12.36931687685298</distanceFromOrigin>
			<angle>7.001267557495337</angle>
			<triangleMeasure>0.3750014305169316</triangleMeasure>
			<rectangleMeasure>0.2777778035328736</rectangleMeasure>
			<circleMeasure>0.1500188154435354</circleMeasure>
			<centroidX>11.83333</centroidX>
			<centroidY>29.16667</centroidY>
		</spatialEntity>
		<spatialEntity spatialType="region" scaleAndSubsystem="Cellular.GutEndotheliumIschemia">
			<clusteredness>1</clusteredness>
			<density>0.03250183030670764</density>
			<area>1</area>
			<perimeter>4</perimeter>
			<distanceFromOrigin>13.8924439894498</distanceFromOrigin>
			<angle>0</angle>
			<triangleMeasure>0</triangleMeasure>
			<rectangleMeasure>0</rectangleMeasure>
			<circleMeasure>0</circleMeasure>
			<centroidX>9</centroidX>
			<centroidY>28</centroidY>
		</spatialEntity>
		<spatialEntity spatialType="region" scaleAndSubsystem="Cellular.GutEndotheliumIschemia">
			<clusteredness>1</clusteredness>
			<density>0.1338981598168784</density>
			<area>17</area>
			<perimeter>24</perimeter>
			<distanceFromOrigin>16.27882059609971</distanceFromOrigin>
			<angle>16.30509562065656</angle>
			<triangleMeasure>0.4671279413587421</triangleMeasure>
			<rectangleMeasure>0.4687500279396789</rectangleMeasure>
			<circleMeasure>0.3724604915823927</circleMeasure>
			<centroidX>3.384615</centroidX>
			<centroidY>28.92308</centroidY>
		</spatialEntity>
		<spatialEntity spatialType="region" scaleAndSubsystem="Cellular.GutEndotheliumIschemia">
			<clusteredness>1</clusteredness>
			<density>0.1950001884909237</density>
			<area>1</area>
			<perimeter>4</perimeter>
			<distanceFromOrigin>12.2065556157337</distanceFromOrigin>
			<angle>0</angle>
			<triangleMeasure>0</triangleMeasure>
			<rectangleMeasure>0</rectangleMeasure>
			<circleMeasure>0</circleMeasure>
			<centroidX>23</centroidX>
			<centroidY>26</centroidY>
		</spatialEntity>
		<spatialEntity spatialType="region" scaleAndSubsystem="Cellular.GutEndotheliumIschemia">
			<clusteredness>1</clusteredness>
			<density>0.1775006088556028</density>
			<area>2</area>
			<perimeter>6</perimeter>
			<distanceFromOrigin>10.77032961426901</distanceFromOrigin>
			<angle>4.763641690726178</angle>
			<triangleMeasure>0</triangleMeasure>
			<rectangleMeasure>0</rectangleMeasure>
			<circleMeasure>0</circleMeasure>
			<centroidX>20.5</centroidX>
			<centroidY>26</centroidY>
		</spatialEntity>
		<spatialEntity spatialType="region" scaleAndSubsystem="Cellular.GutEndotheliumIschemia">
			<clusteredness>1</clusteredness>
			<density>0.1575001884909237</density>
			<area>1</area>
			<perimeter>4</perimeter>
			<distanceFromOrigin>12.72792206135786</distanceFromOrigin>
			<angle>0</angle>
			<triangleMeasure>0</triangleMeasure>
			<rectangleMeasure>0</rectangleMeasure>
			<circleMeasure>0</circleMeasure>
			<centroidX>25</centroidX>
			<centroidY>25</centroidY>
		</spatialEntity>
		<spatialEntity spatialType="region" scaleAndSubsystem="Cellular.GutEndotheliumIschemia">
			<clusteredness>1</clusteredness>
			<density>0.1700256796444164</density>
			<area>1</area>
			<perimeter>4</perimeter>
			<distanceFromOrigin>8.944271909999159</distanceFromOrigin>
			<angle>0</angle>
			<triangleMeasure>0</triangleMeasure>
			<rectangleMeasure>0</rectangleMeasure>
			<circleMeasure>0</circleMeasure>
			<centroidX>20</centroidX>
			<centroidY>24</centroidY>
		</spatialEntity>
		<spatialEntity spatialType="region" scaleAndSubsystem="Cellular.GutEndotheliumIschemia">
			<clusteredness>0.9473684210526315</clusteredness>
			<density>0.1159347325888075</density>
			<area>36</area>
			<perimeter>58</perimeter>
			<distanceFromOrigin>5.385164807134504</distanceFromOrigin>
			<angle>48.17983011986423</angle>
			<triangleMeasure>0.2291666666666667</triangleMeasure>
			<rectangleMeasure>0.2708333176795891</rectangleMeasure>
			<circleMeasure>0.1329025655789871</circleMeasure>
			<centroidX>15.70833</centroidX>
			<centroidY>26.375</centroidY>
		</spatialEntity>
		<spatialEntity spatialType="region" scaleAndSubsystem="Cellular.GutEndotheliumIschemia">
			<clusteredness>1</clusteredness>
			<density>0.1583451364554611</density>
			<area>1</area>
			<perimeter>4</perimeter>
			<distanceFromOrigin>5.656854249492381</distanceFromOrigin>
			<angle>0</angle>
			<triangleMeasure>0</triangleMeasure>
			<rectangleMeasure>0</rectangleMeasure>
			<circleMeasure>0</circleMeasure>
			<centroidX>20</centroidX>
			<centroidY>20</centroidY>
		</spatialEntity>
		<spatialEntity spatialType="region" scaleAndSubsystem="Cellular.GutEndotheliumIschemia">
			<clusteredness>1</clusteredness>
			<density>0.01469462151620902</density>
			<area>1</area>
			<perimeter>4</perimeter>
			<distanceFromOrigin>3.605551275463989</distanceFromOrigin>
			<angle>0</angle>
			<triangleMeasure>0</triangleMeasure>
			<rectangleMeasure>0</rectangleMeasure>
			<circleMeasure>0</circleMeasure>
			<centroidX>14</centroidX>
			<centroidY>19</centroidY>
		</spatialEntity>
		<spatialEntity spatialType="region" scaleAndSubsystem="Cellular.GutEndotheliumIschemia">
			<clusteredness>0.9117647058823529</clusteredness>
			<density>0.1182110020437247</density>
			<area>31</area>
			<perimeter>58</perimeter>
			<distanceFromOrigin>9.055385138137417</distanceFromOrigin>
			<angle>36.68487424320812</angle>
			<triangleMeasure>0.2506888316873169</triangleMeasure>
			<rectangleMeasure>0.1846591069186043</rectangleMeasure>
			<circleMeasure>0.07610709023486575</circleMeasure>
			<centroidX>28.65217</centroidX>
			<centroidY>23.91304</centroidY>
		</spatialEntity>
		<spatialEntity spatialType="region" scaleAndSubsystem="Cellular.GutEndotheliumIschemia">
			<clusteredness>1</clusteredness>
			<density>0.1342719589183533</density>
			<area>3</area>
			<perimeter>12</perimeter>
			<distanceFromOrigin>2.23606797749979</distanceFromOrigin>
			<angle>19.65382405805331</angle>
			<triangleMeasure>0</triangleMeasure>
			<rectangleMeasure>0</rectangleMeasure>
			<circleMeasure>0</circleMeasure>
			<centroidX>19</centroidX>
			<centroidY>17.5</centroidY>
		</spatialEntity>
		<spatialEntity spatialType="region" scaleAndSubsystem="Cellular.GutEndotheliumIschemia">
			<clusteredness>1</clusteredness>
			<density>0.09500019597072228</density>
			<area>1</area>
			<perimeter>4</perimeter>
			<distanceFromOrigin>10.04987562112089</distanceFromOrigin>
			<angle>0</angle>
			<triangleMeasure>0</triangleMeasure>
			<rectangleMeasure>0</rectangleMeasure>
			<circleMeasure>0</circleMeasure>
			<centroidX>26</centroidX>
			<centroidY>15</centroidY>
		</spatialEntity>
		<spatialEntity spatialType="region" scaleAndSubsystem="Cellular.GutEndotheliumIschemia">
			<clusteredness>1</clusteredness>
			<density>0.08255139519186581</density>
			<area>1</area>
			<perimeter>4</perimeter>
			<distanceFromOrigin>6.082762530298219</distanceFromOrigin>
			<angle>0</angle>
			<triangleMeasure>0</triangleMeasure>
			<rectangleMeasure>0</rectangleMeasure>
			<circleMeasure>0</circleMeasure>
			<centroidX>22</centroidX>
			<centroidY>15</centroidY>
		</spatialEntity>
		<spatialEntity spatialType="region" scaleAndSubsystem="Cellular.GutEndotheliumIschemia">
			<clusteredness>1</clusteredness>
			<density>0.1275000329111137</density>
			<area>1</area>
			<perimeter>4</perimeter>
			<distanceFromOrigin>11.40175425099138</distanceFromOrigin>
			<angle>0</angle>
			<triangleMeasure>0</triangleMeasure>
			<rectangleMeasure>0</rectangleMeasure>
			<circleMeasure>0</circleMeasure>
			<centroidX>27</centroidX>
			<centroidY>13</centroidY>
		</spatialEntity>
		<spatialEntity spatialType="region" scaleAndSubsystem="Cellular.GutEndotheliumIschemia">
			<clusteredness>1</clusteredness>
			<density>0.1225000813428093</density>
			<area>5</area>
			<perimeter>12</perimeter>
			<distanceFromOrigin>7.615773105863909</distanceFromOrigin>
			<angle>6.546290783294036</angle>
			<triangleMeasure>0.25</triangleMeasure>
			<rectangleMeasure>0.4166667328940603</rectangleMeasure>
			<circleMeasure>0.1500188154435354</circleMeasure>
			<centroidX>24</centroidX>
			<centroidY>12</centroidY>
		</spatialEntity>
		<spatialEntity spatialType="region" scaleAndSubsystem="Cellular.GutEndotheliumIschemia">
			<clusteredness>1</clusteredness>
			<density>0.1575042275821461</density>
			<area>1</area>
			<perimeter>4</perimeter>
			<distanceFromOrigin>14.86606874731851</distanceFromOrigin>
			<angle>0</angle>
			<triangleMeasure>0</triangleMeasure>
			<rectangleMeasure>0</rectangleMeasure>
			<circleMeasure>0</circleMeasure>
			<centroidX>27</centroidX>
			<centroidY>6</centroidY>
		</spatialEntity>
		<spatialEntity spatialType="region" scaleAndSubsystem="Cellular.GutEndotheliumIschemia">
			<clusteredness>1</clusteredness>
			<density>0.08482938747779996</density>
			<area>2</area>
			<perimeter>6</perimeter>
			<distanceFromOrigin>17.20465053408525</distanceFromOrigin>
			<angle>2.619548795394677</angle>
			<triangleMeasure>0</triangleMeasure>
			<rectangleMeasure>0</rectangleMeasure>
			<circleMeasure>0</circleMeasure>
			<centroidX>2</centroidX>
			<centroidY>5.5</centroidY>
		</spatialEntity>
		<spatialEntity spatialType="region" scaleAndSubsystem="Cellular.GutEndotheliumIschemia">
			<clusteredness>1</clusteredness>
			<density>0.2200001585717295</density>
			<area>1</area>
			<perimeter>4</perimeter>
			<distanceFromOrigin>15</distanceFromOrigin>
			<angle>0</angle>
			<triangleMeasure>0</triangleMeasure>
			<rectangleMeasure>0</rectangleMeasure>
			<circleMeasure>0</circleMeasure>
			<centroidX>25</centroidX>
			<centroidY>4</centroidY>
		</spatialEntity>
		<spatialEntity spatialType="region" scaleAndSubsystem="Cellular.GutEndotheliumIschemia">
			<clusteredness>1</clusteredness>
			<density>0.1027389227175245</density>
			<area>1</area>
			<perimeter>4</perimeter>
			<distanceFromOrigin>19.1049731745428</distanceFromOrigin>
			<angle>0</angle>
			<triangleMeasure>0</triangleMeasure>
			<rectangleMeasure>0</rectangleMeasure>
			<circleMeasure>0</circleMeasure>
			<centroidX>29</centroidX>
			<centroidY>2</centroidY>
		</spatialEntity>
		<spatialEntity spatialType="region" scaleAndSubsystem="Cellular.GutEndotheliumIschemia">
			<clusteredness>0.4545454545454545</clusteredness>
			<density>0.1790325159226461</density>
			<area>125</area>
			<perimeter>152</perimeter>
			<distanceFromOrigin>1</distanceFromOrigin>
			<angle>180</angle>
			<triangleMeasure>0.2689732142857143</triangleMeasure>
			<rectangleMeasure>0.2500536071976133</rectangleMeasure>
			<circleMeasure>0.1635951599054506</circleMeasure>
			<centroidX>10.17568</centroidX>
			<centroidY>12.85135</centroidY>
		</spatialEntity>
		<spatialEntity spatialType="region" scaleAndSubsystem="Cellular.GutEndotheliumIschemia">
			<clusteredness>1</clusteredness>
			<density>0.2468750964777142</density>
			<area>4</area>
			<perimeter>12</perimeter>
			<distanceFromOrigin>14.7648230602334</distanceFromOrigin>
			<angle>8.646931707953071</angle>
			<triangleMeasure>0.3333333333333333</triangleMeasure>
			<rectangleMeasure>0.1666666799121443</rectangleMeasure>
			<circleMeasure>0.03978873577297384</circleMeasure>
			<centroidX>10</centroidX>
			<centroidY>2</centroidY>
		</spatialEntity>
		<numericStateVariable scaleAndSubsystem="Tissue.GutEndothelium">
			<name>GutCellDamageByproduct</name>
			<value>3393.949530089006</value>
		</numericStateVariable>
		<numericStateVariable scaleAndSubsystem="Organ.Gut">
			<name>GutLeak</name>
			<value>0</value>
		</numericStateVariable>
		<numericStateVariable scaleAndSubsystem="Tissue.GutEpithelium">
			<name>GutOccludinCellwall</name>
			<value>1153.003377247036</value>
		</numericStateVariable>
		<numericStateVariable scaleAndSubsystem="Tissue.GutEpithelium">
			<name>GutOccludinCytoplasm</name>
			<value>381.370816374764</value>
		</numericStateVariable>
		<numericStateVariable scaleAndSubsystem="Tissue.LungEndothelium">
			<name>LungCellDamageByproduct</name>
			<value>1.319591294913429</value>
		</numericStateVariable>
		<numericStateVariable scaleAndSubsystem="Organ.Lung">
			<name>LungEdema</name>
			<value>0</value>
		</numericStateVariable>
		<numericStateVariable scaleAndSubsystem="Tissue.LungEpithelium">
			<name>LungOccludinCellwall</name>
			<value>1162.81</value>
		</numericStateVariable>
		<numericStateVariable scaleAndSubsystem="Tissue.LungEpithelium">
			<name>LungOccludinCytoplasm</name>
			<value>384.4</value>
		</numericStateVariable>
		<numericStateVariable scaleAndSubsystem="Cellular.GutEndotheliumIschemia">
			<name>avgClusterednessRegions</name>
			<value>0.06345148994408475</value>
		</numericStateVariable>
		<numericStateVariable scaleAndSubsystem="Cellular.LungEndotheliumIschemia">
			<name>avgClusterednessRegions</name>
			<value>1</value>
		</numericStateVariable>
		<numericStateVariable scaleAndSubsystem="Cellular.GutEndotheliumIschemia">
			<name>avgDensityRegions</name>
			<value>0.1448150430257773</value>
		</numericStateVariable>
		<numericStateVariable scaleAndSubsystem="Cellular.LungEndotheliumIschemia">
			<name>avgDensityRegions</name>
			<value>0</value>
		</numericStateVariable>
	</timepoint>
	<timepoint value="34">
		<spatialEntity spatialType="region" scaleAndSubsystem="Cellular.GutEndotheliumIschemia">
			<clusteredness>1</clusteredness>
			<density>0.1101484934488932</density>
			<area>1</area>
			<perimeter>4</perimeter>
			<distanceFromOrigin>19.20937271229855</distanceFromOrigin>
			<angle>0</angle>
			<triangleMeasure>0</triangleMeasure>
			<rectangleMeasure>0</rectangleMeasure>
			<circleMeasure>0</circleMeasure>
			<centroidX>28</centroidX>
			<centroidY>31</centroidY>
		</spatialEntity>
		<spatialEntity spatialType="region" scaleAndSubsystem="Cellular.GutEndotheliumIschemia">
			<clusteredness>1</clusteredness>
			<density>0.002499999953251259</density>
			<area>1</area>
			<perimeter>4</perimeter>
			<distanceFromOrigin>16.15549442140351</distanceFromOrigin>
			<angle>0</angle>
			<triangleMeasure>0</triangleMeasure>
			<rectangleMeasure>0</rectangleMeasure>
			<circleMeasure>0</circleMeasure>
			<centroidX>10</centroidX>
			<centroidY>31</centroidY>
		</spatialEntity>
		<spatialEntity spatialType="region" scaleAndSubsystem="Cellular.GutEndotheliumIschemia">
			<clusteredness>1</clusteredness>
			<density>0.130833337899127</density>
			<area>6</area>
			<perimeter>14</perimeter>
			<distanceFromOrigin>14.56021977856104</distanceFromOrigin>
			<angle>14.62087398863166</angle>
			<triangleMeasure>0.5</triangleMeasure>
			<rectangleMeasure>0.25</rectangleMeasure>
			<circleMeasure>0.07500940330547862</circleMeasure>
			<centroidX>19.25</centroidX>
			<centroidY>30.75</centroidY>
		</spatialEntity>
		<spatialEntity spatialType="region" scaleAndSubsystem="Cellular.GutEndotheliumIschemia">
			<clusteredness>1</clusteredness>
			<density>0.2475263258990119</density>
			<area>1</area>
			<perimeter>4</perimeter>
			<distanceFromOrigin>17.20465053408525</distanceFromOrigin>
			<angle>0</angle>
			<triangleMeasure>0</triangleMeasure>
			<rectangleMeasure>0</rectangleMeasure>
			<circleMeasure>0</circleMeasure>
			<centroidX>6</centroidX>
			<centroidY>30</centroidY>
		</spatialEntity>
		<spatialEntity spatialType="region" scaleAndSubsystem="Cellular.GutEndotheliumIschemia">
			<clusteredness>1</clusteredness>
			<density>0.2159842584647384</density>
			<area>2</area>
			<perimeter>6</perimeter>
			<distanceFromOrigin>19.1049731745428</distanceFromOrigin>
			<angle>1.964520383313423</angle>
			<triangleMeasure>0</triangleMeasure>
			<rectangleMeasure>0</rectangleMeasure>
			<circleMeasure>0</circleMeasure>
			<centroidX>30.5</centroidX>
			<centroidY>29</centroidY>
		</spatialEntity>
		<spatialEntity spatialType="region" scaleAndSubsystem="Cellular.GutEndotheliumIschemia">
			<clusteredness>1</clusteredness>
			<density>0.1309258003640019</density>
			<area>15</area>
			<perimeter>24</perimeter>
			<distanceFromOrigin>15.55634918610405</distanceFromOrigin>
			<angle>10.92839019260582</angle>
			<triangleMeasure>0.375</triangleMeasure>
			<rectangleMeasure>0.4166667052993104</rectangleMeasure>
			<circleMeasure>0.2250282231653031</circleMeasure>
			<centroidX>3</centroidX>
			<centroidY>28.72727</centroidY>
		</spatialEntity>
		<spatialEntity spatialType="region" scaleAndSubsystem="Cellular.GutEndotheliumIschemia">
			<clusteredness>1</clusteredness>
			<density>0.4075487024643842</density>
			<area>2</area>
			<perimeter>8</perimeter>
			<distanceFromOrigin>16.27882059609971</distanceFromOrigin>
			<angle>4.941855049173352</angle>
			<triangleMeasure>0</triangleMeasure>
			<rectangleMeasure>0</rectangleMeasure>
			<circleMeasure>0</circleMeasure>
			<centroidX>28.5</centroidX>
			<centroidY>26.5</centroidY>
		</spatialEntity>
		<spatialEntity spatialType="region" scaleAndSubsystem="Cellular.GutEndotheliumIschemia">
			<clusteredness>1</clusteredness>
			<density>0.1850002064424403</density>
			<area>1</area>
			<perimeter>4</perimeter>
			<distanceFromOrigin>12.2065556157337</distanceFromOrigin>
			<angle>0</angle>
			<triangleMeasure>0</triangleMeasure>
			<rectangleMeasure>0</rectangleMeasure>
			<circleMeasure>0</circleMeasure>
			<centroidX>23</centroidX>
			<centroidY>26</centroidY>
		</spatialEntity>
		<spatialEntity spatialType="region" scaleAndSubsystem="Cellular.GutEndotheliumIschemia">
			<clusteredness>1</clusteredness>
			<density>0.1675006342869179</density>
			<area>2</area>
			<perimeter>6</perimeter>
			<distanceFromOrigin>10.77032961426901</distanceFromOrigin>
			<angle>4.763641690726178</angle>
			<triangleMeasure>0</triangleMeasure>
			<rectangleMeasure>0</rectangleMeasure>
			<circleMeasure>0</circleMeasure>
			<centroidX>20.5</centroidX>
			<centroidY>26</centroidY>
		</spatialEntity>
		<spatialEntity spatialType="region" scaleAndSubsystem="Cellular.GutEndotheliumIschemia">
			<clusteredness>1</clusteredness>
			<density>0.1475002064424402</density>
			<area>1</area>
			<perimeter>4</perimeter>
			<distanceFromOrigin>12.72792206135786</distanceFromOrigin>
			<angle>0</angle>
			<triangleMeasure>0</triangleMeasure>
			<rectangleMeasure>0</rectangleMeasure>
			<circleMeasure>0</circleMeasure>
			<centroidX>25</centroidX>
			<centroidY>25</centroidY>
		</spatialEntity>
		<spatialEntity spatialType="region" scaleAndSubsystem="Cellular.GutEndotheliumIschemia">
			<clusteredness>1</clusteredness>
			<density>0.1600261015050551</density>
			<area>1</area>
			<perimeter>4</perimeter>
			<distanceFromOrigin>8.944271909999159</distanceFromOrigin>
			<angle>0</angle>
			<triangleMeasure>0</triangleMeasure>
			<rectangleMeasure>0</rectangleMeasure>
			<circleMeasure>0</circleMeasure>
			<centroidX>20</centroidX>
			<centroidY>24</centroidY>
		</spatialEntity>
		<spatialEntity spatialType="region" scaleAndSubsystem="Cellular.GutEndotheliumIschemia">
			<clusteredness>1</clusteredness>
			<density>0.1756294296652663</density>
			<area>4</area>
			<perimeter>12</perimeter>
			<distanceFromOrigin>15.8113883008419</distanceFromOrigin>
			<angle>11.30993247402021</angle>
			<triangleMeasure>0</triangleMeasure>
			<rectangleMeasure>0</rectangleMeasure>
			<circleMeasure>0</circleMeasure>
			<centroidX>30.75</centroidX>
			<centroidY>22.75</centroidY>
		</spatialEntity>
		<spatialEntity spatialType="region" scaleAndSubsystem="Cellular.GutEndotheliumIschemia">
			<clusteredness>0.8837209302325582</clusteredness>
			<density>0.1442411541200644</density>
			<area>38</area>
			<perimeter>68</perimeter>
			<distanceFromOrigin>5</distanceFromOrigin>
			<angle>41.56636963754948</angle>
			<triangleMeasure>0.214428829103231</triangleMeasure>
			<rectangleMeasure>0.2142857142857143</rectangleMeasure>
			<circleMeasure>0.17071105864193</circleMeasure>
			<centroidX>13.72727</centroidX>
			<centroidY>26.63636</centroidY>
		</spatialEntity>
		<spatialEntity spatialType="region" scaleAndSubsystem="Cellular.GutEndotheliumIschemia">
			<clusteredness>1</clusteredness>
			<density>0.1483508540134804</density>
			<area>1</area>
			<perimeter>4</perimeter>
			<distanceFromOrigin>5.656854249492381</distanceFromOrigin>
			<angle>0</angle>
			<triangleMeasure>0</triangleMeasure>
			<rectangleMeasure>0</rectangleMeasure>
			<circleMeasure>0</circleMeasure>
			<centroidX>20</centroidX>
			<centroidY>20</centroidY>
		</spatialEntity>
		<spatialEntity spatialType="region" scaleAndSubsystem="Cellular.GutEndotheliumIschemia">
			<clusteredness>1</clusteredness>
			<density>0.004727000816195619</density>
			<area>1</area>
			<perimeter>4</perimeter>
			<distanceFromOrigin>3.605551275463989</distanceFromOrigin>
			<angle>0</angle>
			<triangleMeasure>0</triangleMeasure>
			<rectangleMeasure>0</rectangleMeasure>
			<circleMeasure>0</circleMeasure>
			<centroidX>14</centroidX>
			<centroidY>19</centroidY>
		</spatialEntity>
		<spatialEntity spatialType="region" scaleAndSubsystem="Cellular.GutEndotheliumIschemia">
			<clusteredness>1</clusteredness>
			<density>0.1242776502970777</density>
			<area>3</area>
			<perimeter>12</perimeter>
			<distanceFromOrigin>2.23606797749979</distanceFromOrigin>
			<angle>19.65382405805331</angle>
			<triangleMeasure>0</triangleMeasure>
			<rectangleMeasure>0</rectangleMeasure>
			<circleMeasure>0</circleMeasure>
			<centroidX>19</centroidX>
			<centroidY>17.5</centroidY>
		</spatialEntity>
		<spatialEntity spatialType="region" scaleAndSubsystem="Cellular.GutEndotheliumIschemia">
			<clusteredness>1</clusteredness>
			<density>0.2350003410788143</density>
			<area>1</area>
			<perimeter>4</perimeter>
			<distanceFromOrigin>15.03329637837291</distanceFromOrigin>
			<angle>0</angle>
			<triangleMeasure>0</triangleMeasure>
			<rectangleMeasure>0</rectangleMeasure>
			<circleMeasure>0</circleMeasure>
			<centroidX>1</centroidX>
			<centroidY>17</centroidY>
		</spatialEntity>
		<spatialEntity spatialType="region" scaleAndSubsystem="Cellular.GutEndotheliumIschemia">
			<clusteredness>0.9375</clusteredness>
			<density>0.1225011784110973</density>
			<area>15</area>
			<perimeter>36</perimeter>
			<distanceFromOrigin>9.055385138137417</distanceFromOrigin>
			<angle>40.70261333605831</angle>
			<triangleMeasure>0.1</triangleMeasure>
			<rectangleMeasure>0.0874125920762598</rectangleMeasure>
			<circleMeasure>0.04412318176263519</circleMeasure>
			<centroidX>26.6</centroidX>
			<centroidY>20.06667</centroidY>
		</spatialEntity>
		<spatialEntity spatialType="region" scaleAndSubsystem="Cellular.GutEndotheliumIschemia">
			<clusteredness>1</clusteredness>
			<density>0.07255189933028876</density>
			<area>1</area>
			<perimeter>4</perimeter>
			<distanceFromOrigin>6.082762530298219</distanceFromOrigin>
			<angle>0</angle>
			<triangleMeasure>0</triangleMeasure>
			<rectangleMeasure>0</rectangleMeasure>
			<circleMeasure>0</circleMeasure>
			<centroidX>22</centroidX>
			<centroidY>15</centroidY>
		</spatialEntity>
		<spatialEntity spatialType="region" scaleAndSubsystem="Cellular.GutEndotheliumIschemia">
			<clusteredness>1</clusteredness>
			<density>0.1175000359030331</density>
			<area>1</area>
			<perimeter>4</perimeter>
			<distanceFromOrigin>11.40175425099138</distanceFromOrigin>
			<angle>0</angle>
			<triangleMeasure>0</triangleMeasure>
			<rectangleMeasure>0</rectangleMeasure>
			<circleMeasure>0</circleMeasure>
			<centroidX>27</centroidX>
			<centroidY>13</centroidY>
		</spatialEntity>
		<spatialEntity spatialType="region" scaleAndSubsystem="Cellular.GutEndotheliumIschemia">
			<clusteredness>1</clusteredness>
			<density>0.1206269174083775</density>
			<area>16</area>
			<perimeter>28</perimeter>
			<distanceFromOrigin>1.414213562373095</distanceFromOrigin>
			<angle>101.3099324740202</angle>
			<triangleMeasure>0.3888888888888889</triangleMeasure>
			<rectangleMeasure>0.3500000333786042</rectangleMeasure>
			<circleMeasure>0.2470897932843998</circleMeasure>
			<centroidX>13</centroidX>
			<centroidY>14.92308</centroidY>
		</spatialEntity>
		<spatialEntity spatialType="region" scaleAndSubsystem="Cellular.GutEndotheliumIschemia">
			<clusteredness>1</clusteredness>
			<density>0.3037502273625018</density>
			<area>2</area>
			<perimeter>6</perimeter>
			<distanceFromOrigin>8.54400374531753</distanceFromOrigin>
			<angle>6.009005957494525</angle>
			<triangleMeasure>0</triangleMeasure>
			<rectangleMeasure>0</rectangleMeasure>
			<circleMeasure>0</circleMeasure>
			<centroidX>24</centroidX>
			<centroidY>12.5</centroidY>
		</spatialEntity>
		<spatialEntity spatialType="region" scaleAndSubsystem="Cellular.GutEndotheliumIschemia">
			<clusteredness>1</clusteredness>
			<density>0.1475044549680224</density>
			<area>1</area>
			<perimeter>4</perimeter>
			<distanceFromOrigin>14.86606874731851</distanceFromOrigin>
			<angle>0</angle>
			<triangleMeasure>0</triangleMeasure>
			<rectangleMeasure>0</rectangleMeasure>
			<circleMeasure>0</circleMeasure>
			<centroidX>27</centroidX>
			<centroidY>6</centroidY>
		</spatialEntity>
		<spatialEntity spatialType="region" scaleAndSubsystem="Cellular.GutEndotheliumIschemia">
			<clusteredness>1</clusteredness>
			<density>0.1552873798445159</density>
			<area>1</area>
			<perimeter>4</perimeter>
			<distanceFromOrigin>17.80449381476486</distanceFromOrigin>
			<angle>0</angle>
			<triangleMeasure>0</triangleMeasure>
			<rectangleMeasure>0</rectangleMeasure>
			<circleMeasure>0</circleMeasure>
			<centroidX>2</centroidX>
			<centroidY>5</centroidY>
		</spatialEntity>
		<spatialEntity spatialType="region" scaleAndSubsystem="Cellular.GutEndotheliumIschemia">
			<clusteredness>1</clusteredness>
			<density>0.1100001840030446</density>
			<area>1</area>
			<perimeter>4</perimeter>
			<distanceFromOrigin>15</distanceFromOrigin>
			<angle>0</angle>
			<triangleMeasure>0</triangleMeasure>
			<rectangleMeasure>0</rectangleMeasure>
			<circleMeasure>0</circleMeasure>
			<centroidX>25</centroidX>
			<centroidY>4</centroidY>
		</spatialEntity>
		<spatialEntity spatialType="region" scaleAndSubsystem="Cellular.GutEndotheliumIschemia">
			<clusteredness>1</clusteredness>
			<density>0.09274290496227788</density>
			<area>1</area>
			<perimeter>4</perimeter>
			<distanceFromOrigin>19.1049731745428</distanceFromOrigin>
			<angle>0</angle>
			<triangleMeasure>0</triangleMeasure>
			<rectangleMeasure>0</rectangleMeasure>
			<circleMeasure>0</circleMeasure>
			<centroidX>29</centroidX>
			<centroidY>2</centroidY>
		</spatialEntity>
		<spatialEntity spatialType="region" scaleAndSubsystem="Cellular.GutEndotheliumIschemia">
			<clusteredness>0.8010752688172043</clusteredness>
			<density>0.1855673327974344</density>
			<area>149</area>
			<perimeter>224</perimeter>
			<distanceFromOrigin>2.23606797749979</distanceFromOrigin>
			<angle>173.6598082540901</angle>
			<triangleMeasure>0.1987278480210081</triangleMeasure>
			<rectangleMeasure>0.1887813895974304</rectangleMeasure>
			<circleMeasure>0.1136848573904225</circleMeasure>
			<centroidX>10.64151</centroidX>
			<centroidY>11.15094</centroidY>
		</spatialEntity>
		<spatialEntity spatialType="region" scaleAndSubsystem="Cellular.GutEndotheliumIschemia">
			<clusteredness>1</clusteredness>
			<density>0.1400000589568408</density>
			<area>7</area>
			<perimeter>12</perimeter>
			<distanceFromOrigin>14.7648230602334</distanceFromOrigin>
			<angle>9.865806943084369</angle>
			<triangleMeasure>0.625</triangleMeasure>
			<rectangleMeasure>0.625</rectangleMeasure>
			<circleMeasure>0.1989436788648692</circleMeasure>
			<centroidX>10</centroidX>
			<centroidY>1.8</centroidY>
		</spatialEntity>
		<numericStateVariable scaleAndSubsystem="Tissue.GutEndothelium">
			<name>GutCellDamageByproduct</name>
			<value>3440.677971911851</value>
		</numericStateVariable>
		<numericStateVariable scaleAndSubsystem="Organ.Gut">
			<name>GutLeak</name>
			<value>0</value>
		</numericStateVariable>
		<numericStateVariable scaleAndSubsystem="Tissue.GutEpithelium">
			<name>GutOccludinCellwall</name>
			<value>1152.061032308574</value>
		</numericStateVariable>
		<numericStateVariable scaleAndSubsystem="Tissue.GutEpithelium">
			<name>GutOccludinCytoplasm</name>
			<value>381.227349802011</value>
		</numericStateVariable>
		<numericStateVariable scaleAndSubsystem="Tissue.LungEndothelium">
			<name>LungCellDamageByproduct</name>
			<value>1.661731394695265</value>
		</numericStateVariable>
		<numericStateVariable scaleAndSubsystem="Organ.Lung">
			<name>LungEdema</name>
			<value>0</value>
		</numericStateVariable>
		<numericStateVariable scaleAndSubsystem="Tissue.LungEpithelium">
			<name>LungOccludinCellwall</name>
			<value>1162.81</value>
		</numericStateVariable>
		<numericStateVariable scaleAndSubsystem="Tissue.LungEpithelium">
			<name>LungOccludinCytoplasm</name>
			<value>384.4</value>
		</numericStateVariable>
		<numericStateVariable scaleAndSubsystem="Cellular.GutEndotheliumIschemia">
			<name>avgClusterednessRegions</name>
			<value>0.06023140575320249</value>
		</numericStateVariable>
		<numericStateVariable scaleAndSubsystem="Cellular.LungEndotheliumIschemia">
			<name>avgClusterednessRegions</name>
			<value>1</value>
		</numericStateVariable>
		<numericStateVariable scaleAndSubsystem="Cellular.GutEndotheliumIschemia">
			<name>avgDensityRegions</name>
			<value>0.1537768953967355</value>
		</numericStateVariable>
[truncated: 4,175,976 more chars]
