# Supplementary material for: A Novel Method to Verify Multilevel Computational Models of Biological Systems Using Multiscale Spatio-Temporal Meta Model Checking
Source: PLoS One. 2016 May 17;11(5):e0154847. doi: 10.1371/journal.pone.0154847 (PMC4871515; doi:10.1371/journal.pone.0154847)
Supplement: S4 Dataset — (ZIP) [file pone.0154847.s025.zip › acute_inflammation_of_gut_and_lung_2015-01-28-02_20_27.xml]

<?xml version="1.0" encoding="utf-8"?>
<!--Warning! This xml file was automatically generated by a C++ program using the Boost PropertyTree library.-->
<experiment>
	<timepoint value="1">
		<spatialEntity spatialType="region" scaleAndSubsystem="Cellular.GutEndotheliumIschemia">
			<clusteredness>1</clusteredness>
			<density>0.002499999953251259</density>
			<area>1</area>
			<perimeter>4</perimeter>
			<distanceFromOrigin>19.84943324127921</distanceFromOrigin>
			<angle>0</angle>
			<triangleMeasure>0</triangleMeasure>
			<rectangleMeasure>0</rectangleMeasure>
			<circleMeasure>0</circleMeasure>
			<centroidX>29</centroidX>
			<centroidY>31</centroidY>
		</spatialEntity>
		<spatialEntity spatialType="region" scaleAndSubsystem="Cellular.GutEndotheliumIschemia">
			<clusteredness>1</clusteredness>
			<density>0.5024999880323223</density>
			<area>1</area>
			<perimeter>4</perimeter>
			<distanceFromOrigin>11.18033988749895</distanceFromOrigin>
			<angle>0</angle>
			<triangleMeasure>0</triangleMeasure>
			<rectangleMeasure>0</rectangleMeasure>
			<circleMeasure>0</circleMeasure>
			<centroidX>26</centroidX>
			<centroidY>21</centroidY>
		</spatialEntity>
		<spatialEntity spatialType="region" scaleAndSubsystem="Cellular.GutEndotheliumIschemia">
			<clusteredness>1</clusteredness>
			<density>0.127499996973019</density>
			<area>4</area>
			<perimeter>10</perimeter>
			<distanceFromOrigin>10</distanceFromOrigin>
			<angle>12.1313210666325</angle>
			<triangleMeasure>0.5</triangleMeasure>
			<rectangleMeasure>0.6666667726304965</rectangleMeasure>
			<circleMeasure>0.2400300935512913</circleMeasure>
			<centroidX>7.5</centroidX>
			<centroidY>22</centroidY>
		</spatialEntity>
		<spatialEntity spatialType="region" scaleAndSubsystem="Cellular.GutEndotheliumIschemia">
			<clusteredness>1</clusteredness>
			<density>0.002499999953251259</density>
			<area>3</area>
			<perimeter>8</perimeter>
			<distanceFromOrigin>15</distanceFromOrigin>
			<angle>7.594643368591445</angle>
			<triangleMeasure>0</triangleMeasure>
			<rectangleMeasure>0</rectangleMeasure>
			<circleMeasure>0</circleMeasure>
			<centroidX>31</centroidX>
			<centroidY>17</centroidY>
		</spatialEntity>
		<spatialEntity spatialType="region" scaleAndSubsystem="Cellular.GutEndotheliumIschemia">
			<clusteredness>1</clusteredness>
			<density>0.2029999951755299</density>
			<area>5</area>
			<perimeter>14</perimeter>
			<distanceFromOrigin>14</distanceFromOrigin>
			<angle>11.30993247402021</angle>
			<triangleMeasure>0.25</triangleMeasure>
			<rectangleMeasure>0.3333333333333333</rectangleMeasure>
			<circleMeasure>0.1200150290341103</circleMeasure>
			<centroidX>1.4</centroidX>
			<centroidY>17.4</centroidY>
		</spatialEntity>
		<spatialEntity spatialType="region" scaleAndSubsystem="Cellular.GutEndotheliumIschemia">
			<clusteredness>0.8540540540540541</clusteredness>
			<density>0.1177006124324702</density>
			<area>158</area>
			<perimeter>204</perimeter>
			<distanceFromOrigin>0</distanceFromOrigin>
			<angle>360</angle>
			<triangleMeasure>0.2072916666666667</triangleMeasure>
			<rectangleMeasure>0.2703804347826087</rectangleMeasure>
			<circleMeasure>0.1837153263530565</circleMeasure>
			<centroidX>19.42056</centroidX>
			<centroidY>23.96262</centroidY>
		</spatialEntity>
		<spatialEntity spatialType="region" scaleAndSubsystem="Cellular.GutEndotheliumIschemia">
			<clusteredness>1</clusteredness>
			<density>0.5024999880323223</density>
			<area>1</area>
			<perimeter>4</perimeter>
			<distanceFromOrigin>15.52417469626002</distanceFromOrigin>
			<angle>0</angle>
			<triangleMeasure>0</triangleMeasure>
			<rectangleMeasure>0</rectangleMeasure>
			<circleMeasure>0</circleMeasure>
			<centroidX>1</centroidX>
			<centroidY>12</centroidY>
		</spatialEntity>
		<spatialEntity spatialType="region" scaleAndSubsystem="Cellular.GutEndotheliumIschemia">
			<clusteredness>1</clusteredness>
			<density>0.113611108415267</density>
			<area>9</area>
			<perimeter>24</perimeter>
			<distanceFromOrigin>6.403124237432849</distanceFromOrigin>
			<angle>29.74488129694222</angle>
			<triangleMeasure>0.2222222222222222</triangleMeasure>
			<rectangleMeasure>0.25</rectangleMeasure>
			<circleMeasure>0.1200150467756456</circleMeasure>
			<centroidX>22.08333</centroidX>
			<centroidY>10.75</centroidY>
		</spatialEntity>
		<spatialEntity spatialType="region" scaleAndSubsystem="Cellular.GutEndotheliumIschemia">
			<clusteredness>1</clusteredness>
			<density>0.3358333253392986</density>
			<area>3</area>
			<perimeter>10</perimeter>
			<distanceFromOrigin>5.099019513592784</distanceFromOrigin>
			<angle>6.483073692897237</angle>
			<triangleMeasure>0</triangleMeasure>
			<rectangleMeasure>0</rectangleMeasure>
			<circleMeasure>0</circleMeasure>
			<centroidX>17.25</centroidX>
			<centroidY>10</centroidY>
		</spatialEntity>
		<spatialEntity spatialType="region" scaleAndSubsystem="Cellular.GutEndotheliumIschemia">
			<clusteredness>1</clusteredness>
			<density>0.5024999880323223</density>
			<area>1</area>
			<perimeter>4</perimeter>
			<distanceFromOrigin>9.486832980505138</distanceFromOrigin>
			<angle>0</angle>
			<triangleMeasure>0</triangleMeasure>
			<rectangleMeasure>0</rectangleMeasure>
			<circleMeasure>0</circleMeasure>
			<centroidX>19</centroidX>
			<centroidY>7</centroidY>
		</spatialEntity>
		<spatialEntity spatialType="region" scaleAndSubsystem="Cellular.GutEndotheliumIschemia">
			<clusteredness>0.9117647058823529</clusteredness>
			<density>0.09975806215305556</density>
			<area>31</area>
			<perimeter>52</perimeter>
			<distanceFromOrigin>10.44030650891055</distanceFromOrigin>
			<angle>37.30394827798343</angle>
			<triangleMeasure>0.2332568256491392</triangleMeasure>
			<rectangleMeasure>0.1854030383983679</rectangleMeasure>
			<circleMeasure>0.1302049757810878</circleMeasure>
			<centroidX>27.66667</centroidX>
			<centroidY>8.285714</centroidY>
		</spatialEntity>
		<spatialEntity spatialType="region" scaleAndSubsystem="Cellular.GutEndotheliumIschemia">
			<clusteredness>0.940677966101695</clusteredness>
			<density>0.1433333275596532</density>
			<area>111</area>
			<perimeter>172</perimeter>
			<distanceFromOrigin>4.47213595499958</distanceFromOrigin>
			<angle>171.0273733851036</angle>
			<triangleMeasure>0.1812639150209953</triangleMeasure>
			<rectangleMeasure>0.1378386150765814</rectangleMeasure>
			<circleMeasure>0.05560729225043433</circleMeasure>
			<centroidX>8.888889000000001</centroidX>
			<centroidY>15.14815</centroidY>
		</spatialEntity>
		<spatialEntity spatialType="region" scaleAndSubsystem="Cellular.GutEndotheliumIschemia">
			<clusteredness>1</clusteredness>
			<density>0.5024999880323223</density>
			<area>1</area>
			<perimeter>4</perimeter>
			<distanceFromOrigin>14.0356688476182</distanceFromOrigin>
			<angle>0</angle>
			<triangleMeasure>0</triangleMeasure>
			<rectangleMeasure>0</rectangleMeasure>
			<circleMeasure>0</circleMeasure>
			<centroidX>17</centroidX>
			<centroidY>2</centroidY>
		</spatialEntity>
		<spatialEntity spatialType="region" scaleAndSubsystem="Cellular.GutEndotheliumIschemia">
			<clusteredness>1</clusteredness>
			<density>0.1699999919903824</density>
			<area>6</area>
			<perimeter>14</perimeter>
			<distanceFromOrigin>17.20465053408525</distanceFromOrigin>
			<angle>9.18883607735876</angle>
			<triangleMeasure>0.1666666666666667</triangleMeasure>
			<rectangleMeasure>0.3333333333333333</rectangleMeasure>
			<circleMeasure>0.1200150290341103</circleMeasure>
			<centroidX>27.5</centroidX>
			<centroidY>1.333333</centroidY>
		</spatialEntity>
		<spatialEntity spatialType="region" scaleAndSubsystem="Cellular.GutEndotheliumIschemia">
			<clusteredness>1</clusteredness>
			<density>0.1874999955588696</density>
			<area>11</area>
			<perimeter>16</perimeter>
			<distanceFromOrigin>13.34166406412633</distanceFromOrigin>
			<angle>14.20676611776037</angle>
			<triangleMeasure>0.625</triangleMeasure>
			<rectangleMeasure>0.625</rectangleMeasure>
			<circleMeasure>0.3692770995970266</circleMeasure>
			<centroidX>12</centroidX>
			<centroidY>2</centroidY>
		</spatialEntity>
		<spatialEntity spatialType="region" scaleAndSubsystem="Cellular.GutEndotheliumIschemia">
			<clusteredness>0.9487179487179487</clusteredness>
			<density>0.1384459400846646</density>
			<area>37</area>
			<perimeter>56</perimeter>
			<distanceFromOrigin>13.45362404707371</distanceFromOrigin>
			<angle>36.59108826739929</angle>
			<triangleMeasure>0.3123141069011977</triangleMeasure>
			<rectangleMeasure>0.2777777777777778</rectangleMeasure>
			<circleMeasure>0.204903745809533</circleMeasure>
			<centroidX>3.76</centroidX>
			<centroidY>4.52</centroidY>
		</spatialEntity>
		<numericStateVariable scaleAndSubsystem="Tissue.GutEndothelium">
			<name>GutCellDamageByproduct</name>
			<value>103.7322869538462</value>
		</numericStateVariable>
		<numericStateVariable scaleAndSubsystem="Organ.Gut">
			<name>GutLeak</name>
			<value>0</value>
		</numericStateVariable>
		<numericStateVariable scaleAndSubsystem="Tissue.GutEpithelium">
			<name>GutOccludinCellwall</name>
			<value>1162.81</value>
		</numericStateVariable>
		<numericStateVariable scaleAndSubsystem="Tissue.GutEpithelium">
			<name>GutOccludinCytoplasm</name>
			<value>384.4</value>
		</numericStateVariable>
		<numericStateVariable scaleAndSubsystem="Tissue.LungEndothelium">
			<name>LungCellDamageByproduct</name>
			<value>0</value>
		</numericStateVariable>
		<numericStateVariable scaleAndSubsystem="Organ.Lung">
			<name>LungEdema</name>
			<value>0</value>
		</numericStateVariable>
		<numericStateVariable scaleAndSubsystem="Tissue.LungEpithelium">
			<name>LungOccludinCellwall</name>
			<value>1162.81</value>
		</numericStateVariable>
		<numericStateVariable scaleAndSubsystem="Tissue.LungEpithelium">
			<name>LungOccludinCytoplasm</name>
			<value>384.4</value>
		</numericStateVariable>
		<numericStateVariable scaleAndSubsystem="Cellular.GutEndotheliumIschemia">
			<name>avgClusterednessRegions</name>
			<value>0.05759373193852489</value>
		</numericStateVariable>
		<numericStateVariable scaleAndSubsystem="Cellular.LungEndotheliumIschemia">
			<name>avgClusterednessRegions</name>
			<value>1</value>
		</numericStateVariable>
		<numericStateVariable scaleAndSubsystem="Cellular.GutEndotheliumIschemia">
			<name>avgDensityRegions</name>
			<value>0.2282301442323751</value>
		</numericStateVariable>
		<numericStateVariable scaleAndSubsystem="Cellular.LungEndotheliumIschemia">
			<name>avgDensityRegions</name>
			<value>0</value>
		</numericStateVariable>
	</timepoint>
	<timepoint value="2">
		<spatialEntity spatialType="region" scaleAndSubsystem="Cellular.GutEndotheliumIschemia">
			<clusteredness>1</clusteredness>
			<density>0.002499999953251259</density>
			<area>1</area>
			<perimeter>4</perimeter>
			<distanceFromOrigin>16.15549442140351</distanceFromOrigin>
			<angle>0</angle>
			<triangleMeasure>0</triangleMeasure>
			<rectangleMeasure>0</rectangleMeasure>
			<circleMeasure>0</circleMeasure>
			<centroidX>10</centroidX>
			<centroidY>31</centroidY>
		</spatialEntity>
		<spatialEntity spatialType="region" scaleAndSubsystem="Cellular.GutEndotheliumIschemia">
			<clusteredness>1</clusteredness>
			<density>0.002499999953251259</density>
			<area>2</area>
			<perimeter>6</perimeter>
			<distanceFromOrigin>15.29705854077836</distanceFromOrigin>
			<angle>3.62148470411734</angle>
			<triangleMeasure>0</triangleMeasure>
			<rectangleMeasure>0</rectangleMeasure>
			<circleMeasure>0</circleMeasure>
			<centroidX>31</centroidX>
			<centroidY>19.5</centroidY>
		</spatialEntity>
		<spatialEntity spatialType="region" scaleAndSubsystem="Cellular.GutEndotheliumIschemia">
			<clusteredness>1</clusteredness>
			<density>0.002499999953251259</density>
			<area>2</area>
			<perimeter>6</perimeter>
			<distanceFromOrigin>15</distanceFromOrigin>
			<angle>3.814074834290355</angle>
			<triangleMeasure>0</triangleMeasure>
			<rectangleMeasure>0</rectangleMeasure>
			<circleMeasure>0</circleMeasure>
			<centroidX>31</centroidX>
			<centroidY>16.5</centroidY>
		</spatialEntity>
		<spatialEntity spatialType="region" scaleAndSubsystem="Cellular.GutEndotheliumIschemia">
			<clusteredness>1</clusteredness>
			<density>0.5049999760646446</density>
			<area>1</area>
			<perimeter>4</perimeter>
			<distanceFromOrigin>5</distanceFromOrigin>
			<angle>0</angle>
			<triangleMeasure>0</triangleMeasure>
			<rectangleMeasure>0</rectangleMeasure>
			<circleMeasure>0</circleMeasure>
			<centroidX>21</centroidX>
			<centroidY>16</centroidY>
		</spatialEntity>
		<spatialEntity spatialType="region" scaleAndSubsystem="Cellular.GutEndotheliumIschemia">
			<clusteredness>1</clusteredness>
			<density>0.1147222168565056</density>
			<area>9</area>
			<perimeter>14</perimeter>
			<distanceFromOrigin>14</distanceFromOrigin>
			<angle>15.94539590092286</angle>
			<triangleMeasure>0.5833333333333334</triangleMeasure>
			<rectangleMeasure>0.875</rectangleMeasure>
			<circleMeasure>0.2470898178707571</circleMeasure>
			<centroidX>1.5</centroidX>
			<centroidY>17.75</centroidY>
		</spatialEntity>
		<spatialEntity spatialType="region" scaleAndSubsystem="Cellular.GutEndotheliumIschemia">
			<clusteredness>0.9568965517241379</clusteredness>
			<density>0.1216216199580403</density>
			<area>222</area>
			<perimeter>306</perimeter>
			<distanceFromOrigin>0</distanceFromOrigin>
			<angle>360</angle>
			<triangleMeasure>0.2239810532660256</triangleMeasure>
			<rectangleMeasure>0.2583333333333334</rectangleMeasure>
			<circleMeasure>0.1486534783934139</circleMeasure>
			<centroidX>15.68532</centroidX>
			<centroidY>23.62937</centroidY>
		</spatialEntity>
		<spatialEntity spatialType="region" scaleAndSubsystem="Cellular.GutEndotheliumIschemia">
			<clusteredness>1</clusteredness>
			<density>0.002499999953251259</density>
			<area>3</area>
			<perimeter>8</perimeter>
			<distanceFromOrigin>15.29705854077836</distanceFromOrigin>
			<angle>7.125016348901798</angle>
			<triangleMeasure>0</triangleMeasure>
			<rectangleMeasure>0</rectangleMeasure>
			<circleMeasure>0</circleMeasure>
			<centroidX>31</centroidX>
			<centroidY>12</centroidY>
		</spatialEntity>
		<spatialEntity spatialType="region" scaleAndSubsystem="Cellular.GutEndotheliumIschemia">
			<clusteredness>1</clusteredness>
			<density>0.1029999951755299</density>
			<area>5</area>
			<perimeter>10</perimeter>
			<distanceFromOrigin>10.81665382639197</distanceFromOrigin>
			<angle>9.246112745563252</angle>
			<triangleMeasure>0.75</triangleMeasure>
			<rectangleMeasure>0.75</rectangleMeasure>
			<circleMeasure>0.3600451403269369</circleMeasure>
			<centroidX>5.75</centroidX>
			<centroidY>10.5</centroidY>
		</spatialEntity>
		<spatialEntity spatialType="region" scaleAndSubsystem="Cellular.GutEndotheliumIschemia">
			<clusteredness>1</clusteredness>
			<density>0.5049999760646446</density>
			<area>1</area>
			<perimeter>4</perimeter>
			<distanceFromOrigin>12.0415945787923</distanceFromOrigin>
			<angle>0</angle>
			<triangleMeasure>0</triangleMeasure>
			<rectangleMeasure>0</rectangleMeasure>
			<circleMeasure>0</circleMeasure>
			<centroidX>7</centroidX>
			<centroidY>8</centroidY>
		</spatialEntity>
		<spatialEntity spatialType="region" scaleAndSubsystem="Cellular.GutEndotheliumIschemia">
			<clusteredness>1</clusteredness>
			<density>0.1444444430419822</density>
			<area>18</area>
			<perimeter>22</perimeter>
			<distanceFromOrigin>14.31782106327635</distanceFromOrigin>
			<angle>24.22774531795417</angle>
			<triangleMeasure>0.639053258044075</triangleMeasure>
			<rectangleMeasure>0.6428571428571429</rectangleMeasure>
			<circleMeasure>0.2160270730234807</circleMeasure>
			<centroidX>2</centroidX>
			<centroidY>9.5</centroidY>
		</spatialEntity>
		<spatialEntity spatialType="region" scaleAndSubsystem="Cellular.GutEndotheliumIschemia">
			<clusteredness>1</clusteredness>
			<density>0.1171590854246136</density>
			<area>22</area>
			<perimeter>38</perimeter>
			<distanceFromOrigin>11.18033988749895</distanceFromOrigin>
			<angle>38.71750791183862</angle>
			<triangleMeasure>0.38</triangleMeasure>
			<rectangleMeasure>0.296875</rectangleMeasure>
			<circleMeasure>0.1537811643505455</circleMeasure>
			<centroidX>26.53333</centroidX>
			<centroidY>8.6</centroidY>
		</spatialEntity>
		<spatialEntity spatialType="region" scaleAndSubsystem="Cellular.GutEndotheliumIschemia">
			<clusteredness>1</clusteredness>
			<density>0.0883333291882783</density>
			<area>6</area>
			<perimeter>16</perimeter>
			<distanceFromOrigin>17</distanceFromOrigin>
			<angle>12.52880770915151</angle>
			<triangleMeasure>0.1874996423728135</triangleMeasure>
			<rectangleMeasure>0.125</rectangleMeasure>
			<circleMeasure>0.03529854541010816</circleMeasure>
			<centroidX>30.57143</centroidX>
			<centroidY>5.428571</centroidY>
		</spatialEntity>
		<spatialEntity spatialType="region" scaleAndSubsystem="Cellular.GutEndotheliumIschemia">
			<clusteredness>0.9464285714285714</clusteredness>
			<density>0.1168867890190028</density>
			<area>53</area>
			<perimeter>94</perimeter>
			<distanceFromOrigin>4.47213595499958</distanceFromOrigin>
			<angle>124.7960262782683</angle>
			<triangleMeasure>0.226240792800174</triangleMeasure>
			<rectangleMeasure>0.1723609307275182</rectangleMeasure>
			<circleMeasure>0.1088793252446709</circleMeasure>
			<centroidX>15.23256</centroidX>
			<centroidY>8.88372</centroidY>
		</spatialEntity>
		<spatialEntity spatialType="region" scaleAndSubsystem="Cellular.GutEndotheliumIschemia">
			<clusteredness>1</clusteredness>
			<density>0.147857146236409</density>
			<area>7</area>
			<perimeter>12</perimeter>
			<distanceFromOrigin>17.20465053408525</distanceFromOrigin>
			<angle>7.224315694045337</angle>
			<triangleMeasure>0.625</triangleMeasure>
			<rectangleMeasure>0.8333333333333334</rectangleMeasure>
			<circleMeasure>0.3000375725852757</circleMeasure>
			<centroidX>27.25</centroidX>
			<centroidY>1.5</centroidY>
		</spatialEntity>
		<spatialEntity spatialType="region" scaleAndSubsystem="Cellular.GutEndotheliumIschemia">
			<clusteredness>1</clusteredness>
			<density>0.1509374994370672</density>
			<area>24</area>
			<perimeter>36</perimeter>
			<distanceFromOrigin>10</distanceFromOrigin>
			<angle>26.56505117707799</angle>
			<triangleMeasure>0.3538461538461539</triangleMeasure>
			<rectangleMeasure>0.3833333333333334</rectangleMeasure>
			<circleMeasure>0.258244495509755</circleMeasure>
			<centroidX>18.55556</centroidX>
			<centroidY>3.388889</centroidY>
		</spatialEntity>
		<spatialEntity spatialType="region" scaleAndSubsystem="Cellular.GutEndotheliumIschemia">
			<clusteredness>1</clusteredness>
			<density>0.2974999862892621</density>
			<area>7</area>
			<perimeter>12</perimeter>
			<distanceFromOrigin>14.31782106327635</distanceFromOrigin>
			<angle>10.4914770123316</angle>
			<triangleMeasure>0.625</triangleMeasure>
			<rectangleMeasure>0.8333333333333334</rectangleMeasure>
			<circleMeasure>0.3000375725852757</circleMeasure>
			<centroidX>11.75</centroidX>
			<centroidY>1.5</centroidY>
		</spatialEntity>
		<spatialEntity spatialType="region" scaleAndSubsystem="Cellular.GutEndotheliumIschemia">
			<clusteredness>1</clusteredness>
			<density>0.1404545421481345</density>
			<area>22</area>
			<perimeter>38</perimeter>
			<distanceFromOrigin>14.42220510185596</distanceFromOrigin>
			<angle>18.98985427663215</angle>
			<triangleMeasure>0.3140495867768595</triangleMeasure>
			<rectangleMeasure>0.296875</rectangleMeasure>
			<circleMeasure>0.1676680906980137</circleMeasure>
			<centroidX>4.736842</centroidX>
			<centroidY>2.842105</centroidY>
		</spatialEntity>
		<numericStateVariable scaleAndSubsystem="Tissue.GutEndothelium">
			<name>GutCellDamageByproduct</name>
			<value>207.3207940877829</value>
		</numericStateVariable>
		<numericStateVariable scaleAndSubsystem="Organ.Gut">
			<name>GutLeak</name>
			<value>0</value>
		</numericStateVariable>
		<numericStateVariable scaleAndSubsystem="Tissue.GutEpithelium">
			<name>GutOccludinCellwall</name>
			<value>1162.81</value>
		</numericStateVariable>
		<numericStateVariable scaleAndSubsystem="Tissue.GutEpithelium">
			<name>GutOccludinCytoplasm</name>
			<value>384.4</value>
		</numericStateVariable>
		<numericStateVariable scaleAndSubsystem="Tissue.LungEndothelium">
			<name>LungCellDamageByproduct</name>
			<value>0</value>
		</numericStateVariable>
		<numericStateVariable scaleAndSubsystem="Organ.Lung">
			<name>LungEdema</name>
			<value>0</value>
		</numericStateVariable>
		<numericStateVariable scaleAndSubsystem="Tissue.LungEpithelium">
			<name>LungOccludinCellwall</name>
			<value>1162.81</value>
		</numericStateVariable>
		<numericStateVariable scaleAndSubsystem="Tissue.LungEpithelium">
			<name>LungOccludinCytoplasm</name>
			<value>384.4</value>
		</numericStateVariable>
		<numericStateVariable scaleAndSubsystem="Cellular.GutEndotheliumIschemia">
			<name>avgClusterednessRegions</name>
			<value>0.056594881128787</value>
		</numericStateVariable>
		<numericStateVariable scaleAndSubsystem="Cellular.LungEndotheliumIschemia">
			<name>avgClusterednessRegions</name>
			<value>1</value>
		</numericStateVariable>
		<numericStateVariable scaleAndSubsystem="Cellular.GutEndotheliumIschemia">
			<name>avgDensityRegions</name>
			<value>0.1507598002774777</value>
		</numericStateVariable>
		<numericStateVariable scaleAndSubsystem="Cellular.LungEndotheliumIschemia">
			<name>avgDensityRegions</name>
			<value>0</value>
		</numericStateVariable>
	</timepoint>
	<timepoint value="3">
		<spatialEntity spatialType="region" scaleAndSubsystem="Cellular.GutEndotheliumIschemia">
			<clusteredness>1</clusteredness>
			<density>0.1287499909891802</density>
			<area>4</area>
			<perimeter>12</perimeter>
			<distanceFromOrigin>18.38477631085023</distanceFromOrigin>
			<angle>2.121096396661454</angle>
			<triangleMeasure>0.5</triangleMeasure>
			<rectangleMeasure>0.2500000447034916</rectangleMeasure>
			<circleMeasure>0.0750094077217677</circleMeasure>
			<centroidX>30</centroidX>
			<centroidY>29.75</centroidY>
		</spatialEntity>
		<spatialEntity spatialType="region" scaleAndSubsystem="Cellular.GutEndotheliumIschemia">
			<clusteredness>0.92</clusteredness>
			<density>0.1153260811718732</density>
			<area>23</area>
			<perimeter>38</perimeter>
			<distanceFromOrigin>9.848857801796104</distanceFromOrigin>
			<angle>33.69006752597979</angle>
			<triangleMeasure>0.2843748553594689</triangleMeasure>
			<rectangleMeasure>0.2916666666666667</rectangleMeasure>
			<circleMeasure>0.2063684836451541</circleMeasure>
			<centroidX>12.94444</centroidX>
			<centroidY>28.5</centroidY>
		</spatialEntity>
		<spatialEntity spatialType="region" scaleAndSubsystem="Cellular.GutEndotheliumIschemia">
			<clusteredness>1</clusteredness>
			<density>0.002999999943901511</density>
			<area>5</area>
			<perimeter>12</perimeter>
			<distanceFromOrigin>15</distanceFromOrigin>
			<angle>14.93141717813756</angle>
			<triangleMeasure>0</triangleMeasure>
			<rectangleMeasure>0</rectangleMeasure>
			<circleMeasure>0</circleMeasure>
			<centroidX>31</centroidX>
			<centroidY>18</centroidY>
		</spatialEntity>
		<spatialEntity spatialType="region" scaleAndSubsystem="Cellular.GutEndotheliumIschemia">
			<clusteredness>1</clusteredness>
			<density>0.1471428468447774</density>
			<area>7</area>
			<perimeter>14</perimeter>
			<distanceFromOrigin>14</distanceFromOrigin>
			<angle>12.0947570770121</angle>
			<triangleMeasure>0.3333333333333333</triangleMeasure>
			<rectangleMeasure>0.6666666666666666</rectangleMeasure>
			<circleMeasure>0.2400300580682206</circleMeasure>
			<centroidX>1.5</centroidX>
			<centroidY>17.5</centroidY>
		</spatialEntity>
		<spatialEntity spatialType="region" scaleAndSubsystem="Cellular.GutEndotheliumIschemia">
			<clusteredness>0.9747899159663865</clusteredness>
			<density>0.1354956817614863</density>
			<area>116</area>
			<perimeter>164</perimeter>
			<distanceFromOrigin>0</distanceFromOrigin>
			<angle>360</angle>
			<triangleMeasure>0.2190896557443324</triangleMeasure>
			<rectangleMeasure>0.2529411764705882</rectangleMeasure>
			<circleMeasure>0.1924800838343055</circleMeasure>
			<centroidX>21.2</centroidX>
			<centroidY>22.32</centroidY>
		</spatialEntity>
		<spatialEntity spatialType="region" scaleAndSubsystem="Cellular.GutEndotheliumIschemia">
			<clusteredness>1</clusteredness>
			<density>0.002499999953251259</density>
			<area>1</area>
			<perimeter>4</perimeter>
			<distanceFromOrigin>15.29705854077836</distanceFromOrigin>
			<angle>0</angle>
			<triangleMeasure>0</triangleMeasure>
			<rectangleMeasure>0</rectangleMeasure>
			<circleMeasure>0</circleMeasure>
			<centroidX>31</centroidX>
			<centroidY>13</centroidY>
		</spatialEntity>
		<spatialEntity spatialType="region" scaleAndSubsystem="Cellular.GutEndotheliumIschemia">
			<clusteredness>1</clusteredness>
			<density>0.2549999820251091</density>
			<area>2</area>
			<perimeter>6</perimeter>
			<distanceFromOrigin>15.29705854077836</distanceFromOrigin>
			<angle>3.62148470411734</angle>
			<triangleMeasure>0</triangleMeasure>
			<rectangleMeasure>0</rectangleMeasure>
			<circleMeasure>0</circleMeasure>
			<centroidX>1</centroidX>
			<centroidY>12.5</centroidY>
		</spatialEntity>
		<spatialEntity spatialType="region" scaleAndSubsystem="Cellular.GutEndotheliumIschemia">
			<clusteredness>1</clusteredness>
			<density>0.2556249820134219</density>
			<area>4</area>
			<perimeter>14</perimeter>
			<distanceFromOrigin>11.6619037896906</distanceFromOrigin>
			<angle>17.40270413135628</angle>
			<triangleMeasure>0</triangleMeasure>
			<rectangleMeasure>0</rectangleMeasure>
			<circleMeasure>0</circleMeasure>
			<centroidX>6.5</centroidX>
			<centroidY>8.75</centroidY>
		</spatialEntity>
		<spatialEntity spatialType="region" scaleAndSubsystem="Cellular.GutEndotheliumIschemia">
			<clusteredness>1</clusteredness>
			<density>0.1042499927679698</density>
			<area>20</area>
			<perimeter>28</perimeter>
			<distanceFromOrigin>10.44030650891055</distanceFromOrigin>
			<angle>28.23744553816726</angle>
			<triangleMeasure>0.397727364679363</triangleMeasure>
			<rectangleMeasure>0.5055555769837942</rectangleMeasure>
			<circleMeasure>0.2469910089419455</circleMeasure>
			<centroidX>27.71428</centroidX>
			<centroidY>9.5</centroidY>
		</spatialEntity>
		<spatialEntity spatialType="region" scaleAndSubsystem="Cellular.GutEndotheliumIschemia">
			<clusteredness>1</clusteredness>
			<density>0.1287499909891802</density>
			<area>4</area>
			<perimeter>8</perimeter>
			<distanceFromOrigin>12.0415945787923</distanceFromOrigin>
			<angle>6.34019174590991</angle>
			<triangleMeasure>0.5</triangleMeasure>
			<rectangleMeasure>1</rectangleMeasure>
			<circleMeasure>0.3183098861837907</circleMeasure>
			<centroidX>24.5</centroidX>
			<centroidY>6.5</centroidY>
		</spatialEntity>
		<spatialEntity spatialType="region" scaleAndSubsystem="Cellular.GutEndotheliumIschemia">
			<clusteredness>1</clusteredness>
			<density>0.2615624849702798</density>
			<area>8</area>
			<perimeter>12</perimeter>
			<distanceFromOrigin>15.65247584249853</distanceFromOrigin>
			<angle>10.52078431387436</angle>
			<triangleMeasure>0.5</triangleMeasure>
			<rectangleMeasure>1</rectangleMeasure>
			<circleMeasure>0.3600450871023309</circleMeasure>
			<centroidX>1.5</centroidX>
			<centroidY>7.5</centroidY>
		</spatialEntity>
		<spatialEntity spatialType="region" scaleAndSubsystem="Cellular.GutEndotheliumIschemia">
			<clusteredness>1</clusteredness>
			<density>0.075357137674711</density>
			<area>7</area>
			<perimeter>18</perimeter>
			<distanceFromOrigin>16.55294535724685</distanceFromOrigin>
			<angle>17.69249647926145</angle>
			<triangleMeasure>0.125</triangleMeasure>
			<rectangleMeasure>0.0625</rectangleMeasure>
			<circleMeasure>0.02069224953235515</circleMeasure>
			<centroidX>30.4</centroidX>
			<centroidY>5.8</centroidY>
		</spatialEntity>
		<spatialEntity spatialType="region" scaleAndSubsystem="Cellular.GutEndotheliumIschemia">
			<clusteredness>1</clusteredness>
			<density>0.1287499909891802</density>
			<area>4</area>
			<perimeter>10</perimeter>
			<distanceFromOrigin>14.42220510185596</distanceFromOrigin>
			<angle>7.125016348901798</angle>
			<triangleMeasure>0.5</triangleMeasure>
			<rectangleMeasure>0.6666667726304965</rectangleMeasure>
			<circleMeasure>0.2400300935512913</circleMeasure>
			<centroidX>8.5</centroidX>
			<centroidY>3</centroidY>
		</spatialEntity>
		<spatialEntity spatialType="region" scaleAndSubsystem="Cellular.GutEndotheliumIschemia">
			<clusteredness>1</clusteredness>
			<density>0.002499999953251259</density>
			<area>1</area>
			<perimeter>4</perimeter>
			<distanceFromOrigin>21.21320343559643</distanceFromOrigin>
			<angle>0</angle>
			<triangleMeasure>0</triangleMeasure>
			<rectangleMeasure>0</rectangleMeasure>
			<circleMeasure>0</circleMeasure>
			<centroidX>31</centroidX>
			<centroidY>1</centroidY>
		</spatialEntity>
		<spatialEntity spatialType="region" scaleAndSubsystem="Cellular.GutEndotheliumIschemia">
			<clusteredness>1</clusteredness>
			<density>0.344166658672632</density>
			<area>3</area>
			<perimeter>8</perimeter>
			<distanceFromOrigin>17.80449381476486</distanceFromOrigin>
			<angle>2.4059705166453</angle>
			<triangleMeasure>1</triangleMeasure>
			<rectangleMeasure>0.5000000894069832</rectangleMeasure>
			<circleMeasure>0.1591549430918953</circleMeasure>
			<centroidX>27.33333</centroidX>
			<centroidY>1.333333</centroidY>
		</spatialEntity>
		<spatialEntity spatialType="region" scaleAndSubsystem="Cellular.GutEndotheliumIschemia">
			<clusteredness>0.7923497267759563</clusteredness>
			<density>0.1220941495008981</density>
			<area>145</area>
			<perimeter>192</perimeter>
			<distanceFromOrigin>4.123105625617661</distanceFromOrigin>
			<angle>360</angle>
			<triangleMeasure>0.1917410430950265</triangleMeasure>
			<rectangleMeasure>0.1892147300705105</rectangleMeasure>
			<circleMeasure>0.09086313823922702</circleMeasure>
			<centroidX>11.10112</centroidX>
			<centroidY>14.74157</centroidY>
		</spatialEntity>
		<spatialEntity spatialType="region" scaleAndSubsystem="Cellular.GutEndotheliumIschemia">
			<clusteredness>1</clusteredness>
			<density>0.3516666427157283</density>
			<area>6</area>
			<perimeter>10</perimeter>
			<distanceFromOrigin>14.31782106327635</distanceFromOrigin>
			<angle>8.343891584033095</angle>
			<triangleMeasure>0.5</triangleMeasure>
			<rectangleMeasure>1</rectangleMeasure>
			<circleMeasure>0.4800601871025826</circleMeasure>
			<centroidX>12</centroidX>
			<centroidY>1.5</centroidY>
		</spatialEntity>
		<spatialEntity spatialType="region" scaleAndSubsystem="Cellular.GutEndotheliumIschemia">
			<clusteredness>1</clusteredness>
			<density>0.1618749917283946</density>
			<area>16</area>
			<perimeter>34</perimeter>
			<distanceFromOrigin>14.86606874731851</distanceFromOrigin>
			<angle>12.18863320193188</angle>
			<triangleMeasure>0.3611111111111111</triangleMeasure>
			<rectangleMeasure>0.2888888888888889</rectangleMeasure>
			<circleMeasure>0.1879474400747652</circleMeasure>
			<centroidX>4.133333</centroidX>
			<centroidY>3</centroidY>
		</spatialEntity>
		<numericStateVariable scaleAndSubsystem="Tissue.GutEndothelium">
			<name>GutCellDamageByproduct</name>
			<value>310.9670869211841</value>
		</numericStateVariable>
		<numericStateVariable scaleAndSubsystem="Organ.Gut">
			<name>GutLeak</name>
			<value>0</value>
		</numericStateVariable>
		<numericStateVariable scaleAndSubsystem="Tissue.GutEpithelium">
			<name>GutOccludinCellwall</name>
			<value>1162.81</value>
		</numericStateVariable>
		<numericStateVariable scaleAndSubsystem="Tissue.GutEpithelium">
			<name>GutOccludinCytoplasm</name>
			<value>384.4</value>
		</numericStateVariable>
		<numericStateVariable scaleAndSubsystem="Tissue.LungEndothelium">
			<name>LungCellDamageByproduct</name>
			<value>0</value>
		</numericStateVariable>
		<numericStateVariable scaleAndSubsystem="Organ.Lung">
			<name>LungEdema</name>
			<value>0</value>
		</numericStateVariable>
		<numericStateVariable scaleAndSubsystem="Tissue.LungEpithelium">
			<name>LungOccludinCellwall</name>
			<value>1162.81</value>
		</numericStateVariable>
		<numericStateVariable scaleAndSubsystem="Tissue.LungEpithelium">
			<name>LungOccludinCytoplasm</name>
			<value>384.4</value>
		</numericStateVariable>
		<numericStateVariable scaleAndSubsystem="Cellular.GutEndotheliumIschemia">
			<name>avgClusterednessRegions</name>
			<value>0.05221432429940686</value>
		</numericStateVariable>
		<numericStateVariable scaleAndSubsystem="Cellular.LungEndotheliumIschemia">
			<name>avgClusterednessRegions</name>
			<value>1</value>
		</numericStateVariable>
		<numericStateVariable scaleAndSubsystem="Cellular.GutEndotheliumIschemia">
			<name>avgDensityRegions</name>
			<value>0.1513228669258459</value>
		</numericStateVariable>
		<numericStateVariable scaleAndSubsystem="Cellular.LungEndotheliumIschemia">
			<name>avgDensityRegions</name>
			<value>0</value>
		</numericStateVariable>
	</timepoint>
	<timepoint value="4">
		<spatialEntity spatialType="region" scaleAndSubsystem="Cellular.GutEndotheliumIschemia">
			<clusteredness>1</clusteredness>
			<density>0.002499999953251259</density>
			<area>3</area>
			<perimeter>8</perimeter>
			<distanceFromOrigin>18.02775637731995</distanceFromOrigin>
			<angle>4.969740728110304</angle>
			<triangleMeasure>0</triangleMeasure>
			<rectangleMeasure>0</rectangleMeasure>
			<circleMeasure>0</circleMeasure>
			<centroidX>27</centroidX>
			<centroidY>31</centroidY>
		</spatialEntity>
		<spatialEntity spatialType="region" scaleAndSubsystem="Cellular.GutEndotheliumIschemia">
			<clusteredness>1</clusteredness>
			<density>0.002499999953251259</density>
			<area>2</area>
			<perimeter>6</perimeter>
			<distanceFromOrigin>20.51828452868319</distanceFromOrigin>
			<angle>1.974934010881977</angle>
			<triangleMeasure>0</triangleMeasure>
			<rectangleMeasure>0</rectangleMeasure>
			<circleMeasure>0</circleMeasure>
			<centroidX>31</centroidX>
			<centroidY>30.5</centroidY>
		</spatialEntity>
		<spatialEntity spatialType="region" scaleAndSubsystem="Cellular.GutEndotheliumIschemia">
			<clusteredness>1</clusteredness>
			<density>0.1506428529768765</density>
			<area>35</area>
			<perimeter>42</perimeter>
			<distanceFromOrigin>13.41640786499874</distanceFromOrigin>
			<angle>31.26373169437743</angle>
			<triangleMeasure>0.4090908888239234</triangleMeasure>
			<rectangleMeasure>0.4666666666666667</rectangleMeasure>
			<circleMeasure>0.2766201262642178</circleMeasure>
			<centroidX>3.136364</centroidX>
			<centroidY>27.31818</centroidY>
		</spatialEntity>
		<spatialEntity spatialType="region" scaleAndSubsystem="Cellular.GutEndotheliumIschemia">
			<clusteredness>1</clusteredness>
			<density>0.002499999953251259</density>
			<area>1</area>
			<perimeter>4</perimeter>
			<distanceFromOrigin>15.52417469626002</distanceFromOrigin>
			<angle>0</angle>
			<triangleMeasure>0</triangleMeasure>
			<rectangleMeasure>0</rectangleMeasure>
			<circleMeasure>0</circleMeasure>
			<centroidX>31</centroidX>
			<centroidY>20</centroidY>
		</spatialEntity>
		<spatialEntity spatialType="region" scaleAndSubsystem="Cellular.GutEndotheliumIschemia">
			<clusteredness>1</clusteredness>
			<density>0.5100000119676777</density>
			<area>1</area>
			<perimeter>4</perimeter>
			<distanceFromOrigin>11.40175425099138</distanceFromOrigin>
			<angle>0</angle>
			<triangleMeasure>0</triangleMeasure>
			<rectangleMeasure>0</rectangleMeasure>
			<circleMeasure>0</circleMeasure>
			<centroidX>5</centroidX>
			<centroidY>19</centroidY>
		</spatialEntity>
		<spatialEntity spatialType="region" scaleAndSubsystem="Cellular.GutEndotheliumIschemia">
			<clusteredness>1</clusteredness>
			<density>0.002499999953251259</density>
			<area>1</area>
			<perimeter>4</perimeter>
			<distanceFromOrigin>15.13274595042156</distanceFromOrigin>
			<angle>0</angle>
			<triangleMeasure>0</triangleMeasure>
			<rectangleMeasure>0</rectangleMeasure>
			<circleMeasure>0</circleMeasure>
			<centroidX>31</centroidX>
			<centroidY>18</centroidY>
		</spatialEntity>
		<spatialEntity spatialType="region" scaleAndSubsystem="Cellular.GutEndotheliumIschemia">
			<clusteredness>1</clusteredness>
			<density>0.1716666706247267</density>
			<area>6</area>
			<perimeter>12</perimeter>
			<distanceFromOrigin>14.14213562373095</distanceFromOrigin>
			<angle>11.1173423438472</angle>
			<triangleMeasure>0.8888888888888888</triangleMeasure>
			<rectangleMeasure>0.6666666666666666</rectangleMeasure>
			<circleMeasure>0.2667001006417017</circleMeasure>
			<centroidX>1.5</centroidX>
			<centroidY>18.5</centroidY>
		</spatialEntity>
		<spatialEntity spatialType="region" scaleAndSubsystem="Cellular.GutEndotheliumIschemia">
			<clusteredness>0.6338028169014085</clusteredness>
			<density>0.1253321649621874</density>
			<area>135</area>
			<perimeter>166</perimeter>
			<distanceFromOrigin>0</distanceFromOrigin>
			<angle>360</angle>
			<triangleMeasure>0.2168853264812779</triangleMeasure>
			<rectangleMeasure>0.2669270833333333</rectangleMeasure>
			<circleMeasure>0.200739072861599</circleMeasure>
			<centroidX>17.89474</centroidX>
			<centroidY>22.80263</centroidY>
		</spatialEntity>
		<spatialEntity spatialType="region" scaleAndSubsystem="Cellular.GutEndotheliumIschemia">
			<clusteredness>1</clusteredness>
			<density>0.118055547530355</density>
			<area>9</area>
			<perimeter>14</perimeter>
			<distanceFromOrigin>9</distanceFromOrigin>
			<angle>10.90502204523445</angle>
			<triangleMeasure>0.6666666666666666</triangleMeasure>
			<rectangleMeasure>0.6666666666666666</rectangleMeasure>
			<circleMeasure>0.3183098861837907</circleMeasure>
			<centroidX>5.333333</centroidX>
			<centroidY>16</centroidY>
		</spatialEntity>
		<spatialEntity spatialType="region" scaleAndSubsystem="Cellular.GutEndotheliumIschemia">
			<clusteredness>1</clusteredness>
			<density>0.2562500059604645</density>
			<area>2</area>
			<perimeter>6</perimeter>
			<distanceFromOrigin>15.52417469626002</distanceFromOrigin>
			<angle>3.503531644784458</angle>
			<triangleMeasure>0</triangleMeasure>
			<rectangleMeasure>0</rectangleMeasure>
			<circleMeasure>0</circleMeasure>
			<centroidX>1</centroidX>
			<centroidY>11.5</centroidY>
		</spatialEntity>
		<spatialEntity spatialType="region" scaleAndSubsystem="Cellular.GutEndotheliumIschemia">
			<clusteredness>1</clusteredness>
			<density>0.1297916696157331</density>
			<area>12</area>
			<perimeter>26</perimeter>
			<distanceFromOrigin>10.44030650891055</distanceFromOrigin>
			<angle>21.99112991717713</angle>
			<triangleMeasure>0.15</triangleMeasure>
			<rectangleMeasure>0.2321428624140163</rectangleMeasure>
			<circleMeasure>0.1058956256933142</circleMeasure>
			<centroidX>27.4</centroidX>
			<centroidY>10.6</centroidY>
		</spatialEntity>
		<spatialEntity spatialType="region" scaleAndSubsystem="Cellular.GutEndotheliumIschemia">
			<clusteredness>1</clusteredness>
			<density>0.5100000119676777</density>
			<area>1</area>
			<perimeter>4</perimeter>
			<distanceFromOrigin>13.45362404707371</distanceFromOrigin>
			<angle>0</angle>
			<triangleMeasure>0</triangleMeasure>
			<rectangleMeasure>0</rectangleMeasure>
			<circleMeasure>0</circleMeasure>
			<centroidX>25</centroidX>
			<centroidY>6</centroidY>
		</spatialEntity>
		<spatialEntity spatialType="region" scaleAndSubsystem="Cellular.GutEndotheliumIschemia">
			<clusteredness>1</clusteredness>
			<density>0.2643749850053413</density>
			<area>8</area>
			<perimeter>14</perimeter>
			<distanceFromOrigin>15.26433752247375</distanceFromOrigin>
			<angle>8.972626614896393</angle>
			<triangleMeasure>0.5833333333333334</triangleMeasure>
			<rectangleMeasure>0.6250000638621259</rectangleMeasure>
			<circleMeasure>0.420052601619386</circleMeasure>
			<centroidX>1.833333</centroidX>
			<centroidY>7.333333</centroidY>
		</spatialEntity>
		<spatialEntity spatialType="region" scaleAndSubsystem="Cellular.GutEndotheliumIschemia">
			<clusteredness>1</clusteredness>
			<density>0.1152777804009016</density>
			<area>9</area>
			<perimeter>26</perimeter>
			<distanceFromOrigin>14.86606874731851</distanceFromOrigin>
			<angle>16.92751306414704</angle>
			<triangleMeasure>0.04687497764826887</triangleMeasure>
			<rectangleMeasure>0.03125</rectangleMeasure>
			<circleMeasure>0.02259106703322099</circleMeasure>
			<centroidX>29.38461</centroidX>
			<centroidY>5.538462</centroidY>
		</spatialEntity>
		<spatialEntity spatialType="region" scaleAndSubsystem="Cellular.GutEndotheliumIschemia">
			<clusteredness>1</clusteredness>
			<density>0.1749999880011565</density>
			<area>6</area>
			<perimeter>12</perimeter>
			<distanceFromOrigin>17.20465053408525</distanceFromOrigin>
			<angle>7.341225811364165</angle>
			<triangleMeasure>0.8888888888888888</triangleMeasure>
			<rectangleMeasure>0.6666666666666666</rectangleMeasure>
			<circleMeasure>0.2667001006417017</circleMeasure>
			<centroidX>27.5</centroidX>
			<centroidY>1.5</centroidY>
		</spatialEntity>
		<spatialEntity spatialType="region" scaleAndSubsystem="Cellular.GutEndotheliumIschemia">
			<clusteredness>0.9166666666666666</clusteredness>
			<density>0.1146818166110605</density>
			<area>55</area>
			<perimeter>66</perimeter>
			<distanceFromOrigin>4.123105625617661</distanceFromOrigin>
			<angle>63.43494882292201</angle>
			<triangleMeasure>0.2698412698412698</triangleMeasure>
			<rectangleMeasure>0.3863636363636364</rectangleMeasure>
			<circleMeasure>0.2205681732735539</circleMeasure>
			<centroidX>19.39394</centroidX>
			<centroidY>7.636364</centroidY>
		</spatialEntity>
		<spatialEntity spatialType="region" scaleAndSubsystem="Cellular.GutEndotheliumIschemia">
			<clusteredness>0.5963302752293578</clusteredness>
			<density>0.1300362299402589</density>
			<area>65</area>
			<perimeter>94</perimeter>
			<distanceFromOrigin>5</distanceFromOrigin>
			<angle>74.27525427725257</angle>
			<triangleMeasure>0.2361111111111111</triangleMeasure>
			<rectangleMeasure>0.2335164835164835</rectangleMeasure>
			<circleMeasure>0.173986295701079</circleMeasure>
			<centroidX>9.190476</centroidX>
			<centroidY>7.952381</centroidY>
		</spatialEntity>
		<numericStateVariable scaleAndSubsystem="Tissue.GutEndothelium">
			<name>GutCellDamageByproduct</name>
			<value>414.9863223876285</value>
		</numericStateVariable>
		<numericStateVariable scaleAndSubsystem="Organ.Gut">
			<name>GutLeak</name>
			<value>0</value>
		</numericStateVariable>
		<numericStateVariable scaleAndSubsystem="Tissue.GutEpithelium">
			<name>GutOccludinCellwall</name>
			<value>1162.81</value>
		</numericStateVariable>
		<numericStateVariable scaleAndSubsystem="Tissue.GutEpithelium">
			<name>GutOccludinCytoplasm</name>
			<value>384.4</value>
		</numericStateVariable>
		<numericStateVariable scaleAndSubsystem="Tissue.LungEndothelium">
			<name>LungCellDamageByproduct</name>
			<value>0</value>
		</numericStateVariable>
		<numericStateVariable scaleAndSubsystem="Organ.Lung">
			<name>LungEdema</name>
			<value>0</value>
		</numericStateVariable>
		<numericStateVariable scaleAndSubsystem="Tissue.LungEpithelium">
			<name>LungOccludinCellwall</name>
			<value>1162.81</value>
		</numericStateVariable>
		<numericStateVariable scaleAndSubsystem="Tissue.LungEpithelium">
			<name>LungOccludinCytoplasm</name>
			<value>384.4</value>
		</numericStateVariable>
		<numericStateVariable scaleAndSubsystem="Cellular.GutEndotheliumIschemia">
			<name>avgClusterednessRegions</name>
			<value>0.0510306471901141</value>
		</numericStateVariable>
		<numericStateVariable scaleAndSubsystem="Cellular.LungEndotheliumIschemia">
			<name>avgClusterednessRegions</name>
			<value>1</value>
		</numericStateVariable>
		<numericStateVariable scaleAndSubsystem="Cellular.GutEndotheliumIschemia">
			<name>avgDensityRegions</name>
			<value>0.163594690316319</value>
		</numericStateVariable>
		<numericStateVariable scaleAndSubsystem="Cellular.LungEndotheliumIschemia">
			<name>avgDensityRegions</name>
			<value>0</value>
		</numericStateVariable>
	</timepoint>
	<timepoint value="5">
		<spatialEntity spatialType="region" scaleAndSubsystem="Cellular.GutEndotheliumIschemia">
			<clusteredness>1</clusteredness>
			<density>0.2653124999474077</density>
			<area>8</area>
			<perimeter>18</perimeter>
			<distanceFromOrigin>17.80449381476486</distanceFromOrigin>
			<angle>11.30993247402021</angle>
			<triangleMeasure>0.3333333333333333</triangleMeasure>
			<rectangleMeasure>0.4</rectangleMeasure>
			<circleMeasure>0.09601202734128357</circleMeasure>
			<centroidX>3.285714</centroidX>
			<centroidY>30.42857</centroidY>
		</spatialEntity>
		<spatialEntity spatialType="region" scaleAndSubsystem="Cellular.GutEndotheliumIschemia">
			<clusteredness>0.875</clusteredness>
			<density>0.1517857142523223</density>
			<area>7</area>
			<perimeter>16</perimeter>
			<distanceFromOrigin>10.295630140987</distanceFromOrigin>
			<angle>15.00891367665868</angle>
			<triangleMeasure>0.2250003433232778</triangleMeasure>
			<rectangleMeasure>0.2500000397364361</rectangleMeasure>
			<circleMeasure>0.1800225435511654</circleMeasure>
			<centroidX>10.66667</centroidX>
			<centroidY>26.33333</centroidY>
		</spatialEntity>
		<spatialEntity spatialType="region" scaleAndSubsystem="Cellular.GutEndotheliumIschemia">
			<clusteredness>1</clusteredness>
			<density>0.5125</density>
			<area>1</area>
			<perimeter>4</perimeter>
			<distanceFromOrigin>10</distanceFromOrigin>
			<angle>0</angle>
			<triangleMeasure>0</triangleMeasure>
			<rectangleMeasure>0</rectangleMeasure>
			<circleMeasure>0</circleMeasure>
			<centroidX>8</centroidX>
			<centroidY>22</centroidY>
		</spatialEntity>
		<spatialEntity spatialType="region" scaleAndSubsystem="Cellular.GutEndotheliumIschemia">
			<clusteredness>1</clusteredness>
			<density>0.2574999999766256</density>
			<area>2</area>
			<perimeter>6</perimeter>
			<distanceFromOrigin>14.31782106327635</distanceFromOrigin>
			<angle>0.7848246029918882</angle>
			<triangleMeasure>0</triangleMeasure>
			<rectangleMeasure>0</rectangleMeasure>
			<circleMeasure>0</circleMeasure>
			<centroidX>1.5</centroidX>
			<centroidY>19</centroidY>
		</spatialEntity>
		<spatialEntity spatialType="region" scaleAndSubsystem="Cellular.GutEndotheliumIschemia">
			<clusteredness>1</clusteredness>
			<density>0.002499999953251259</density>
			<area>1</area>
			<perimeter>4</perimeter>
			<distanceFromOrigin>15.03329637837291</distanceFromOrigin>
			<angle>0</angle>
			<triangleMeasure>0</triangleMeasure>
			<rectangleMeasure>0</rectangleMeasure>
			<circleMeasure>0</circleMeasure>
			<centroidX>31</centroidX>
			<centroidY>17</centroidY>
		</spatialEntity>
		<spatialEntity spatialType="region" scaleAndSubsystem="Cellular.GutEndotheliumIschemia">
			<clusteredness>1</clusteredness>
			<density>0.5125</density>
			<area>1</area>
			<perimeter>4</perimeter>
			<distanceFromOrigin>2</distanceFromOrigin>
			<angle>0</angle>
			<triangleMeasure>0</triangleMeasure>
			<rectangleMeasure>0</rectangleMeasure>
			<circleMeasure>0</circleMeasure>
			<centroidX>14</centroidX>
			<centroidY>16</centroidY>
		</spatialEntity>
		<spatialEntity spatialType="region" scaleAndSubsystem="Cellular.GutEndotheliumIschemia">
			<clusteredness>1</clusteredness>
			<density>0.2574999999766256</density>
			<area>2</area>
			<perimeter>8</perimeter>
			<distanceFromOrigin>14</distanceFromOrigin>
			<angle>3.814074834290355</angle>
			<triangleMeasure>0</triangleMeasure>
			<rectangleMeasure>0</rectangleMeasure>
			<circleMeasure>0</circleMeasure>
			<centroidX>1.5</centroidX>
			<centroidY>16.5</centroidY>
		</spatialEntity>
		<spatialEntity spatialType="region" scaleAndSubsystem="Cellular.GutEndotheliumIschemia">
			<clusteredness>0.9565217391304348</clusteredness>
			<density>0.1308522724903416</density>
			<area>132</area>
			<perimeter>180</perimeter>
			<distanceFromOrigin>0</distanceFromOrigin>
			<angle>161.565051177078</angle>
			<triangleMeasure>0.2142376798888164</triangleMeasure>
			<rectangleMeasure>0.2215156948890898</rectangleMeasure>
			<circleMeasure>0.163051845708804</circleMeasure>
			<centroidX>21.75269</centroidX>
			<centroidY>24.34409</centroidY>
		</spatialEntity>
		<spatialEntity spatialType="region" scaleAndSubsystem="Cellular.GutEndotheliumIschemia">
			<clusteredness>0.9183673469387755</clusteredness>
			<density>0.1292222221744346</density>
			<area>45</area>
			<perimeter>70</perimeter>
			<distanceFromOrigin>3.605551275463989</distanceFromOrigin>
			<angle>53.82974466790907</angle>
			<triangleMeasure>0.1491935483870968</triangleMeasure>
			<rectangleMeasure>0.1478557359744088</rectangleMeasure>
			<circleMeasure>0.1044836840174033</circleMeasure>
			<centroidX>5.413793</centroidX>
			<centroidY>20.44828</centroidY>
		</spatialEntity>
		<spatialEntity spatialType="region" scaleAndSubsystem="Cellular.GutEndotheliumIschemia">
			<clusteredness>1</clusteredness>
			<density>0.1724999999688342</density>
			<area>3</area>
			<perimeter>8</perimeter>
			<distanceFromOrigin>14.31782106327635</distanceFromOrigin>
			<angle>3.850638823910754</angle>
			<triangleMeasure>1</triangleMeasure>
			<rectangleMeasure>0.5000000894069832</rectangleMeasure>
			<circleMeasure>0.1591549430918953</circleMeasure>
			<centroidX>1.666667</centroidX>
			<centroidY>12.33333</centroidY>
		</spatialEntity>
		<spatialEntity spatialType="region" scaleAndSubsystem="Cellular.GutEndotheliumIschemia">
			<clusteredness>1</clusteredness>
			<density>0.002499999953251259</density>
			<area>3</area>
			<perimeter>8</perimeter>
			<distanceFromOrigin>15.29705854077836</distanceFromOrigin>
			<angle>7.125016348901798</angle>
			<triangleMeasure>0</triangleMeasure>
			<rectangleMeasure>0</rectangleMeasure>
			<circleMeasure>0</circleMeasure>
			<centroidX>31</centroidX>
			<centroidY>12</centroidY>
		</spatialEntity>
		<spatialEntity spatialType="region" scaleAndSubsystem="Cellular.GutEndotheliumIschemia">
			<clusteredness>1</clusteredness>
			<density>0.002499999953251259</density>
			<area>1</area>
			<perimeter>4</perimeter>
			<distanceFromOrigin>21.21320343559643</distanceFromOrigin>
			<angle>0</angle>
			<triangleMeasure>0</triangleMeasure>
			<rectangleMeasure>0</rectangleMeasure>
			<circleMeasure>0</circleMeasure>
			<centroidX>31</centroidX>
			<centroidY>1</centroidY>
		</spatialEntity>
		<spatialEntity spatialType="region" scaleAndSubsystem="Cellular.GutEndotheliumIschemia">
			<clusteredness>1</clusteredness>
			<density>0.2114999999719507</density>
			<area>5</area>
			<perimeter>10</perimeter>
			<distanceFromOrigin>17.20465053408525</distanceFromOrigin>
			<angle>4.969740728110304</angle>
			<triangleMeasure>0.75</triangleMeasure>
			<rectangleMeasure>0.75</rectangleMeasure>
			<circleMeasure>0.3600451403269369</circleMeasure>
			<centroidX>26.75</centroidX>
			<centroidY>1.5</centroidY>
		</spatialEntity>
		<spatialEntity spatialType="region" scaleAndSubsystem="Cellular.GutEndotheliumIschemia">
			<clusteredness>0.9506172839506173</clusteredness>
			<density>0.1125974025409398</density>
			<area>77</area>
			<perimeter>128</perimeter>
			<distanceFromOrigin>5.099019513592784</distanceFromOrigin>
			<angle>77.9052429229879</angle>
			<triangleMeasure>0.1599209848265001</triangleMeasure>
			<rectangleMeasure>0.2093147567673926</rectangleMeasure>
			<circleMeasure>0.1541049245166674</circleMeasure>
			<centroidX>23.02985</centroidX>
			<centroidY>6.880597</centroidY>
		</spatialEntity>
		<spatialEntity spatialType="region" scaleAndSubsystem="Cellular.GutEndotheliumIschemia">
			<clusteredness>0.8761061946902655</clusteredness>
			<density>0.1328999999527838</density>
			<area>99</area>
			<perimeter>128</perimeter>
			<distanceFromOrigin>4.47213595499958</distanceFromOrigin>
			<angle>82.40535663140855</angle>
			<triangleMeasure>0.2500000163021261</triangleMeasure>
			<rectangleMeasure>0.3</rectangleMeasure>
			<circleMeasure>0.2077183415378842</circleMeasure>
			<centroidX>7.327586</centroidX>
			<centroidY>7.017241</centroidY>
		</spatialEntity>
		<numericStateVariable scaleAndSubsystem="Tissue.GutEndothelium">
			<name>GutCellDamageByproduct</name>
			<value>516.9924331904894</value>
		</numericStateVariable>
		<numericStateVariable scaleAndSubsystem="Organ.Gut">
			<name>GutLeak</name>
			<value>0</value>
		</numericStateVariable>
		<numericStateVariable scaleAndSubsystem="Tissue.GutEpithelium">
			<name>GutOccludinCellwall</name>
			<value>1162.81</value>
		</numericStateVariable>
		<numericStateVariable scaleAndSubsystem="Tissue.GutEpithelium">
			<name>GutOccludinCytoplasm</name>
			<value>384.4</value>
		</numericStateVariable>
		<numericStateVariable scaleAndSubsystem="Tissue.LungEndothelium">
			<name>LungCellDamageByproduct</name>
			<value>0</value>
		</numericStateVariable>
		<numericStateVariable scaleAndSubsystem="Organ.Lung">
			<name>LungEdema</name>
			<value>0</value>
		</numericStateVariable>
		<numericStateVariable scaleAndSubsystem="Tissue.LungEpithelium">
			<name>LungOccludinCellwall</name>
			<value>1162.81</value>
		</numericStateVariable>
		<numericStateVariable scaleAndSubsystem="Tissue.LungEpithelium">
			<name>LungOccludinCytoplasm</name>
			<value>384.4</value>
		</numericStateVariable>
		<numericStateVariable scaleAndSubsystem="Cellular.GutEndotheliumIschemia">
			<name>avgClusterednessRegions</name>
			<value>0.05381567900993868</value>
		</numericStateVariable>
		<numericStateVariable scaleAndSubsystem="Cellular.LungEndotheliumIschemia">
			<name>avgClusterednessRegions</name>
			<value>1</value>
		</numericStateVariable>
		<numericStateVariable scaleAndSubsystem="Cellular.GutEndotheliumIschemia">
			<name>avgDensityRegions</name>
			<value>0.190278007407468</value>
		</numericStateVariable>
		<numericStateVariable scaleAndSubsystem="Cellular.LungEndotheliumIschemia">
			<name>avgDensityRegions</name>
			<value>0</value>
		</numericStateVariable>
	</timepoint>
	<timepoint value="6">
		<spatialEntity spatialType="region" scaleAndSubsystem="Cellular.GutEndotheliumIschemia">
			<clusteredness>1</clusteredness>
			<density>0.1615789469919707</density>
			<area>19</area>
			<perimeter>38</perimeter>
			<distanceFromOrigin>10.81665382639197</distanceFromOrigin>
			<angle>30.59331484356313</angle>
			<triangleMeasure>0.2768169597695445</triangleMeasure>
			<rectangleMeasure>0.2803418291560036</rectangleMeasure>
			<circleMeasure>0.1846385323591229</circleMeasure>
			<centroidX>11.625</centroidX>
			<centroidY>28.25</centroidY>
		</spatialEntity>
		<spatialEntity spatialType="region" scaleAndSubsystem="Cellular.GutEndotheliumIschemia">
			<clusteredness>1</clusteredness>
			<density>0.138285710130419</density>
			<area>35</area>
			<perimeter>54</perimeter>
			<distanceFromOrigin>13.92838827718412</distanceFromOrigin>
			<angle>43.7811247648687</angle>
			<triangleMeasure>0.3228175604950434</triangleMeasure>
			<rectangleMeasure>0.2</rectangleMeasure>
			<circleMeasure>0.1404209229677777</circleMeasure>
			<centroidX>27.59259</centroidX>
			<centroidY>27.55556</centroidY>
		</spatialEntity>
		<spatialEntity spatialType="region" scaleAndSubsystem="Cellular.GutEndotheliumIschemia">
			<clusteredness>1</clusteredness>
			<density>0.2337500089523839</density>
			<area>2</area>
			<perimeter>8</perimeter>
			<distanceFromOrigin>9.848857801796104</distanceFromOrigin>
			<angle>2.602562202499807</angle>
			<triangleMeasure>0</triangleMeasure>
			<rectangleMeasure>0</rectangleMeasure>
			<circleMeasure>0</circleMeasure>
			<centroidX>25.5</centroidX>
			<centroidY>20.5</centroidY>
		</spatialEntity>
		<spatialEntity spatialType="region" scaleAndSubsystem="Cellular.GutEndotheliumIschemia">
			<clusteredness>0.8208955223880597</clusteredness>
			<density>0.1208035689275138</density>
			<area>55</area>
			<perimeter>64</perimeter>
			<distanceFromOrigin>5</distanceFromOrigin>
			<angle>43.1523897340054</angle>
			<triangleMeasure>0.2823485337117974</triangleMeasure>
			<rectangleMeasure>0.2750748793942637</rectangleMeasure>
			<circleMeasure>0.1539226133086286</circleMeasure>
			<centroidX>5.333333</centroidX>
			<centroidY>24.79167</centroidY>
		</spatialEntity>
		<spatialEntity spatialType="region" scaleAndSubsystem="Cellular.GutEndotheliumIschemia">
			<clusteredness>1</clusteredness>
			<density>0.3449999919903823</density>
			<area>3</area>
			<perimeter>12</perimeter>
			<distanceFromOrigin>14.14213562373095</distanceFromOrigin>
			<angle>7.49585763972986</angle>
			<triangleMeasure>0</triangleMeasure>
			<rectangleMeasure>0</rectangleMeasure>
			<circleMeasure>0</circleMeasure>
			<centroidX>1.5</centroidX>
			<centroidY>18</centroidY>
		</spatialEntity>
		<spatialEntity spatialType="region" scaleAndSubsystem="Cellular.GutEndotheliumIschemia">
			<clusteredness>1</clusteredness>
			<density>0.5299999760646447</density>
			<area>2</area>
			<perimeter>6</perimeter>
			<distanceFromOrigin>10</distanceFromOrigin>
			<angle>0</angle>
			<triangleMeasure>0</triangleMeasure>
			<rectangleMeasure>0</rectangleMeasure>
			<circleMeasure>0</circleMeasure>
			<centroidX>5.5</centroidX>
			<centroidY>16</centroidY>
		</spatialEntity>
		<spatialEntity spatialType="region" scaleAndSubsystem="Cellular.GutEndotheliumIschemia">
			<clusteredness>1</clusteredness>
			<density>0.2587499939927868</density>
			<area>2</area>
			<perimeter>6</perimeter>
			<distanceFromOrigin>5</distanceFromOrigin>
			<angle>11.30993247402021</angle>
			<triangleMeasure>0</triangleMeasure>
			<rectangleMeasure>0</rectangleMeasure>
			<circleMeasure>0</circleMeasure>
			<centroidX>21</centroidX>
			<centroidY>15.5</centroidY>
		</spatialEntity>
		<spatialEntity spatialType="region" scaleAndSubsystem="Cellular.GutEndotheliumIschemia">
			<clusteredness>0.6222222222222222</clusteredness>
			<density>0.1055078116154262</density>
			<area>56</area>
			<perimeter>84</perimeter>
			<distanceFromOrigin>0</distanceFromOrigin>
			<angle>360</angle>
			<triangleMeasure>0.2148438085402921</triangleMeasure>
			<rectangleMeasure>0.2692307692307692</rectangleMeasure>
			<circleMeasure>0.2119531719376616</circleMeasure>
			<centroidX>18.4186</centroidX>
			<centroidY>21.16279</centroidY>
		</spatialEntity>
		<spatialEntity spatialType="region" scaleAndSubsystem="Cellular.GutEndotheliumIschemia">
			<clusteredness>1</clusteredness>
			<density>0.0912499959562339</density>
			<area>12</area>
			<perimeter>14</perimeter>
			<distanceFromOrigin>5</distanceFromOrigin>
			<angle>21.80140948635181</angle>
			<triangleMeasure>0.5</triangleMeasure>
			<rectangleMeasure>1</rectangleMeasure>
			<circleMeasure>0.5539155970773687</circleMeasure>
			<centroidX>9.5</centroidX>
			<centroidY>15</centroidY>
		</spatialEntity>
		<spatialEntity spatialType="region" scaleAndSubsystem="Cellular.GutEndotheliumIschemia">
			<clusteredness>1</clusteredness>
			<density>0.5149999880323223</density>
			<area>1</area>
			<perimeter>4</perimeter>
			<distanceFromOrigin>15.52417469626002</distanceFromOrigin>
			<angle>0</angle>
			<triangleMeasure>0</triangleMeasure>
			<rectangleMeasure>0</rectangleMeasure>
			<circleMeasure>0</circleMeasure>
			<centroidX>1</centroidX>
			<centroidY>12</centroidY>
		</spatialEntity>
		<spatialEntity spatialType="region" scaleAndSubsystem="Cellular.GutEndotheliumIschemia">
			<clusteredness>0.8666666666666667</clusteredness>
			<density>0.06903845965412767</density>
			<area>13</area>
			<perimeter>24</perimeter>
			<distanceFromOrigin>10.44030650891055</distanceFromOrigin>
			<angle>19.65382405805331</angle>
			<triangleMeasure>0.34375</triangleMeasure>
			<rectangleMeasure>0.3819444545625171</rectangleMeasure>
			<circleMeasure>0.2276147448559067</circleMeasure>
			<centroidX>27.45455</centroidX>
			<centroidY>10.81818</centroidY>
		</spatialEntity>
		<spatialEntity spatialType="region" scaleAndSubsystem="Cellular.GutEndotheliumIschemia">
			<clusteredness>1</clusteredness>
			<density>0.3025000179515165</density>
			<area>1</area>
			<perimeter>4</perimeter>
			<distanceFromOrigin>14.86606874731851</distanceFromOrigin>
			<angle>0</angle>
			<triangleMeasure>0</triangleMeasure>
			<rectangleMeasure>0</rectangleMeasure>
			<circleMeasure>0</circleMeasure>
			<centroidX>27</centroidX>
			<centroidY>6</centroidY>
		</spatialEntity>
		<spatialEntity spatialType="region" scaleAndSubsystem="Cellular.GutEndotheliumIschemia">
			<clusteredness>1</clusteredness>
			<density>0.1118181790578812</density>
			<area>22</area>
			<perimeter>42</perimeter>
			<distanceFromOrigin>4</distanceFromOrigin>
			<angle>60.25511870305779</angle>
			<triangleMeasure>0.253968253968254</triangleMeasure>
			<rectangleMeasure>0.177777792848188</rectangleMeasure>
			<circleMeasure>0.1329397336424128</circleMeasure>
			<centroidX>19.72222</centroidX>
			<centroidY>9.722222</centroidY>
		</spatialEntity>
		<spatialEntity spatialType="region" scaleAndSubsystem="Cellular.GutEndotheliumIschemia">
			<clusteredness>1</clusteredness>
			<density>0.0760714268150116</density>
			<area>7</area>
			<perimeter>16</perimeter>
			<distanceFromOrigin>16.55294535724685</distanceFromOrigin>
			<angle>15.2194648311738</angle>
			<triangleMeasure>0.125</triangleMeasure>
			<rectangleMeasure>0.0625</rectangleMeasure>
			<circleMeasure>0.03000376169391141</circleMeasure>
			<centroidX>30.4</centroidX>
			<centroidY>6</centroidY>
		</spatialEntity>
		<spatialEntity spatialType="region" scaleAndSubsystem="Cellular.GutEndotheliumIschemia">
			<clusteredness>1</clusteredness>
			<density>0.130624996973019</density>
			<area>4</area>
			<perimeter>10</perimeter>
			<distanceFromOrigin>12.0415945787923</distanceFromOrigin>
			<angle>5.710593137499642</angle>
			<triangleMeasure>0.5</triangleMeasure>
			<rectangleMeasure>0.2500000149011621</rectangleMeasure>
			<circleMeasure>0.1200150467756456</circleMeasure>
			<centroidX>24.75</centroidX>
			<centroidY>6.25</centroidY>
		</spatialEntity>
		<spatialEntity spatialType="region" scaleAndSubsystem="Cellular.GutEndotheliumIschemia">
			<clusteredness>1</clusteredness>
			<density>0.3650000179515165</density>
			<area>2</area>
			<perimeter>6</perimeter>
			<distanceFromOrigin>13.41640786499874</distanceFromOrigin>
			<angle>1.789910608246069</angle>
			<triangleMeasure>0</triangleMeasure>
			<rectangleMeasure>0</rectangleMeasure>
			<circleMeasure>0</circleMeasure>
			<centroidX>22</centroidX>
			<centroidY>3.5</centroidY>
		</spatialEntity>
		<spatialEntity spatialType="region" scaleAndSubsystem="Cellular.GutEndotheliumIschemia">
			<clusteredness>1</clusteredness>
			<density>0.2155384570944543</density>
			<area>4</area>
			<perimeter>10</perimeter>
			<distanceFromOrigin>12.36931687685298</distanceFromOrigin>
			<angle>4.108112177135868</angle>
			<triangleMeasure>0.5</triangleMeasure>
			<rectangleMeasure>0.6666667726304965</rectangleMeasure>
			<circleMeasure>0.2400300935512913</circleMeasure>
			<centroidX>19.5</centroidX>
			<centroidY>3</centroidY>
		</spatialEntity>
		<spatialEntity spatialType="region" scaleAndSubsystem="Cellular.GutEndotheliumIschemia">
			<clusteredness>1</clusteredness>
			<density>0.002499999953251259</density>
			<area>1</area>
			<perimeter>4</perimeter>
			<distanceFromOrigin>21.21320343559643</distanceFromOrigin>
			<angle>0</angle>
			<triangleMeasure>0</triangleMeasure>
			<rectangleMeasure>0</rectangleMeasure>
			<circleMeasure>0</circleMeasure>
			<centroidX>31</centroidX>
			<centroidY>1</centroidY>
		</spatialEntity>
		<spatialEntity spatialType="region" scaleAndSubsystem="Cellular.GutEndotheliumIschemia">
			<clusteredness>1</clusteredness>
			<density>0.3541666506941802</density>
			<area>3</area>
			<perimeter>8</perimeter>
			<distanceFromOrigin>18.60107523773828</distanceFromOrigin>
			<angle>4.660545482580332</angle>
			<triangleMeasure>0</triangleMeasure>
			<rectangleMeasure>0</rectangleMeasure>
			<circleMeasure>0</circleMeasure>
			<centroidX>28</centroidX>
			<centroidY>1</centroidY>
		</spatialEntity>
		<spatialEntity spatialType="region" scaleAndSubsystem="Cellular.GutEndotheliumIschemia">
			<clusteredness>1</clusteredness>
			<density>0.2337500089523839</density>
			<area>2</area>
			<perimeter>8</perimeter>
			<distanceFromOrigin>14.0356688476182</distanceFromOrigin>
			<angle>3.509026588616569</angle>
			<triangleMeasure>0</triangleMeasure>
			<rectangleMeasure>0</rectangleMeasure>
			<circleMeasure>0</circleMeasure>
			<centroidX>17.5</centroidX>
			<centroidY>1.5</centroidY>
		</spatialEntity>
		<spatialEntity spatialType="region" scaleAndSubsystem="Cellular.GutEndotheliumIschemia">
			<clusteredness>0.8153846153846154</clusteredness>
			<density>0.1303301884031631</density>
			<area>53</area>
			<perimeter>84</perimeter>
			<distanceFromOrigin>4.47213595499958</distanceFromOrigin>
			<angle>71.89623696549337</angle>
			<triangleMeasure>0.1769224331670405</triangleMeasure>
			<rectangleMeasure>0.1932023837806324</rectangleMeasure>
			<circleMeasure>0.149455188728766</circleMeasure>
			<centroidX>10.86487</centroidX>
			<centroidY>7.405406</centroidY>
		</spatialEntity>
		<spatialEntity spatialType="region" scaleAndSubsystem="Cellular.GutEndotheliumIschemia">
			<clusteredness>0.9117647058823529</clusteredness>
			<density>0.1501612875825012</density>
			<area>31</area>
			<perimeter>54</perimeter>
			<distanceFromOrigin>13.8924439894498</distanceFromOrigin>
			<angle>38.50065372034543</angle>
			<triangleMeasure>0.2416666666666667</triangleMeasure>
			<rectangleMeasure>0.2071428797196394</rectangleMeasure>
			<circleMeasure>0.1641715207304901</circleMeasure>
			<centroidX>4.434783</centroidX>
			<centroidY>4.304348</centroidY>
		</spatialEntity>
		<numericStateVariable scaleAndSubsystem="Tissue.GutEndothelium">
			<name>GutCellDamageByproduct</name>
			<value>608.5853536477698</value>
		</numericStateVariable>
		<numericStateVariable scaleAndSubsystem="Organ.Gut">
			<name>GutLeak</name>
			<value>0</value>
		</numericStateVariable>
		<numericStateVariable scaleAndSubsystem="Tissue.GutEpithelium">
			<name>GutOccludinCellwall</name>
			<value>1162.81</value>
		</numericStateVariable>
		<numericStateVariable scaleAndSubsystem="Tissue.GutEpithelium">
			<name>GutOccludinCytoplasm</name>
			<value>384.4</value>
		</numericStateVariable>
		<numericStateVariable scaleAndSubsystem="Tissue.LungEndothelium">
			<name>LungCellDamageByproduct</name>
			<value>0</value>
		</numericStateVariable>
		<numericStateVariable scaleAndSubsystem="Organ.Lung">
			<name>LungEdema</name>
			<value>0</value>
		</numericStateVariable>
		<numericStateVariable scaleAndSubsystem="Tissue.LungEpithelium">
			<name>LungOccludinCellwall</name>
			<value>1162.81</value>
		</numericStateVariable>
		<numericStateVariable scaleAndSubsystem="Tissue.LungEpithelium">
			<name>LungOccludinCytoplasm</name>
			<value>384.4</value>
		</numericStateVariable>
		<numericStateVariable scaleAndSubsystem="Cellular.GutEndotheliumIschemia">
			<name>avgClusterednessRegions</name>
			<value>0.0593477033850526</value>
		</numericStateVariable>
		<numericStateVariable scaleAndSubsystem="Cellular.LungEndotheliumIschemia">
			<name>avgClusterednessRegions</name>
			<value>1</value>
		</numericStateVariable>
		<numericStateVariable scaleAndSubsystem="Cellular.GutEndotheliumIschemia">
			<name>avgDensityRegions</name>
			<value>0.2109738947153223</value>
		</numericStateVariable>
		<numericStateVariable scaleAndSubsystem="Cellular.LungEndotheliumIschemia">
			<name>avgDensityRegions</name>
			<value>0</value>
		</numericStateVariable>
	</timepoint>
	<timepoint value="7">
		<spatialEntity spatialType="region" scaleAndSubsystem="Cellular.GutEndotheliumIschemia">
			<clusteredness>0.7111111111111111</clusteredness>
			<density>0.1355468749561731</density>
			<area>32</area>
			<perimeter>46</perimeter>
			<distanceFromOrigin>13.41640786499874</distanceFromOrigin>
			<angle>40.23635830927382</angle>
			<triangleMeasure>0.2857142857142857</triangleMeasure>
			<rectangleMeasure>0.2083333333333333</rectangleMeasure>
			<circleMeasure>0.1506738728478958</circleMeasure>
			<centroidX>27.85714</centroidX>
			<centroidY>27.19048</centroidY>
		</spatialEntity>
		<spatialEntity spatialType="region" scaleAndSubsystem="Cellular.GutEndotheliumIschemia">
			<clusteredness>1</clusteredness>
			<density>0.3549999760646446</density>
			<area>1</area>
			<perimeter>4</perimeter>
			<distanceFromOrigin>11.18033988749895</distanceFromOrigin>
			<angle>0</angle>
			<triangleMeasure>0</triangleMeasure>
			<rectangleMeasure>0</rectangleMeasure>
			<circleMeasure>0</circleMeasure>
			<centroidX>26</centroidX>
			<centroidY>21</centroidY>
		</spatialEntity>
		<spatialEntity spatialType="region" scaleAndSubsystem="Cellular.GutEndotheliumIschemia">
			<clusteredness>1</clusteredness>
			<density>0.002499999953251259</density>
			<area>1</area>
			<perimeter>4</perimeter>
			<distanceFromOrigin>15.52417469626002</distanceFromOrigin>
			<angle>0</angle>
			<triangleMeasure>0</triangleMeasure>
			<rectangleMeasure>0</rectangleMeasure>
			<circleMeasure>0</circleMeasure>
			<centroidX>31</centroidX>
			<centroidY>20</centroidY>
		</spatialEntity>
		<spatialEntity spatialType="region" scaleAndSubsystem="Cellular.GutEndotheliumIschemia">
			<clusteredness>1</clusteredness>
			<density>0.1079166613113387</density>
			<area>18</area>
			<perimeter>34</perimeter>
			<distanceFromOrigin>3.605551275463989</distanceFromOrigin>
			<angle>26.56505117707799</angle>
			<triangleMeasure>0.2916666666666667</triangleMeasure>
			<rectangleMeasure>0.2545454545454545</rectangleMeasure>
			<circleMeasure>0.1377221615923431</circleMeasure>
			<centroidX>10</centroidX>
			<centroidY>19.875</centroidY>
		</spatialEntity>
		<spatialEntity spatialType="region" scaleAndSubsystem="Cellular.GutEndotheliumIschemia">
			<clusteredness>1</clusteredness>
			<density>0.002499999953251259</density>
			<area>1</area>
			<perimeter>4</perimeter>
			<distanceFromOrigin>15</distanceFromOrigin>
			<angle>0</angle>
			<triangleMeasure>0</triangleMeasure>
			<rectangleMeasure>0</rectangleMeasure>
			<circleMeasure>0</circleMeasure>
			<centroidX>31</centroidX>
			<centroidY>16</centroidY>
		</spatialEntity>
		<spatialEntity spatialType="region" scaleAndSubsystem="Cellular.GutEndotheliumIschemia">
			<clusteredness>1</clusteredness>
			<density>0.2599999880089479</density>
			<area>4</area>
			<perimeter>12</perimeter>
			<distanceFromOrigin>14</distanceFromOrigin>
			<angle>11.30993247402021</angle>
			<triangleMeasure>0</triangleMeasure>
			<rectangleMeasure>0</rectangleMeasure>
			<circleMeasure>0</circleMeasure>
			<centroidX>1.25</centroidX>
			<centroidY>17.25</centroidY>
		</spatialEntity>
		<spatialEntity spatialType="region" scaleAndSubsystem="Cellular.GutEndotheliumIschemia">
			<clusteredness>0.8130841121495327</clusteredness>
			<density>0.1331896531681287</density>
			<area>87</area>
			<perimeter>124</perimeter>
			<distanceFromOrigin>0</distanceFromOrigin>
			<angle>360</angle>
			<triangleMeasure>0.2166967920849484</triangleMeasure>
			<rectangleMeasure>0.21875</rectangleMeasure>
			<circleMeasure>0.1470184168663405</circleMeasure>
			<centroidX>16.94915</centroidX>
			<centroidY>22.47458</centroidY>
		</spatialEntity>
		<spatialEntity spatialType="region" scaleAndSubsystem="Cellular.GutEndotheliumIschemia">
			<clusteredness>0.9183673469387755</clusteredness>
			<density>0.1339444430721092</density>
			<area>45</area>
			<perimeter>66</perimeter>
			<distanceFromOrigin>9.055385138137417</distanceFromOrigin>
			<angle>62.02052561151985</angle>
			<triangleMeasure>0.2448979591836735</triangleMeasure>
			<rectangleMeasure>0.2907928107878855</rectangleMeasure>
			<circleMeasure>0.1025039572907642</circleMeasure>
			<centroidX>4.208333</centroidX>
			<centroidY>24.58333</centroidY>
		</spatialEntity>
		<spatialEntity spatialType="region" scaleAndSubsystem="Cellular.GutEndotheliumIschemia">
			<clusteredness>1</clusteredness>
			<density>0.1658333303102481</density>
			<area>6</area>
			<perimeter>20</perimeter>
			<distanceFromOrigin>6.403124237432849</distanceFromOrigin>
			<angle>24.77514056883192</angle>
			<triangleMeasure>0.08333333333333333</triangleMeasure>
			<rectangleMeasure>0.09259259913356917</rectangleMeasure>
			<circleMeasure>0.03529854541010816</circleMeasure>
			<centroidX>21.88889</centroidX>
			<centroidY>11.22222</centroidY>
		</spatialEntity>
		<spatialEntity spatialType="region" scaleAndSubsystem="Cellular.GutEndotheliumIschemia">
			<clusteredness>1</clusteredness>
			<density>0.09749999796902692</density>
			<area>9</area>
			<perimeter>16</perimeter>
			<distanceFromOrigin>4</distanceFromOrigin>
			<angle>26.56505117707799</angle>
			<triangleMeasure>0.4375</triangleMeasure>
			<rectangleMeasure>0.5833333333333334</rectangleMeasure>
			<circleMeasure>0.3231174316284651</circleMeasure>
			<centroidX>17.14286</centroidX>
			<centroidY>10.57143</centroidY>
		</spatialEntity>
		<spatialEntity spatialType="region" scaleAndSubsystem="Cellular.GutEndotheliumIschemia">
			<clusteredness>1</clusteredness>
			<density>0.1333333323983585</density>
			<area>27</area>
			<perimeter>36</perimeter>
			<distanceFromOrigin>4.47213595499958</distanceFromOrigin>
			<angle>74.05460409907715</angle>
			<triangleMeasure>0.4</triangleMeasure>
			<rectangleMeasure>0.367965404424501</rectangleMeasure>
			<circleMeasure>0.2432737046153748</circleMeasure>
			<centroidX>11.0625</centroidX>
			<centroidY>11.875</centroidY>
		</spatialEntity>
		<spatialEntity spatialType="region" scaleAndSubsystem="Cellular.GutEndotheliumIschemia">
			<clusteredness>0.8666666666666667</clusteredness>
			<density>0.06865384472621151</density>
			<area>13</area>
			<perimeter>22</perimeter>
			<distanceFromOrigin>10.44030650891055</distanceFromOrigin>
			<angle>19.65382405805331</angle>
			<triangleMeasure>0.375</triangleMeasure>
			<rectangleMeasure>0.4411764891502362</rectangleMeasure>
			<circleMeasure>0.2483069943882618</circleMeasure>
			<centroidX>27.5</centroidX>
			<centroidY>10.6</centroidY>
		</spatialEntity>
		<spatialEntity spatialType="region" scaleAndSubsystem="Cellular.GutEndotheliumIschemia">
			<clusteredness>1</clusteredness>
			<density>0.1057499951708551</density>
			<area>10</area>
			<perimeter>18</perimeter>
			<distanceFromOrigin>10.295630140987</distanceFromOrigin>
			<angle>17.18958455615366</angle>
			<triangleMeasure>0.3750000894069885</triangleMeasure>
			<rectangleMeasure>0.4444444444444444</rectangleMeasure>
			<circleMeasure>0.3183098861837907</circleMeasure>
			<centroidX>6.375</centroidX>
			<centroidY>9.5</centroidY>
		</spatialEntity>
		<spatialEntity spatialType="region" scaleAndSubsystem="Cellular.GutEndotheliumIschemia">
			<clusteredness>0.7777777777777778</clusteredness>
			<density>0.02964285582053561</density>
			<area>7</area>
			<perimeter>14</perimeter>
			<distanceFromOrigin>12.0415945787923</distanceFromOrigin>
			<angle>9.35297925009325</angle>
			<triangleMeasure>0.4</triangleMeasure>
			<rectangleMeasure>0.4166667328940603</rectangleMeasure>
			<circleMeasure>0.3000375725852757</circleMeasure>
			<centroidX>25.33333</centroidX>
			<centroidY>6</centroidY>
		</spatialEntity>
		<spatialEntity spatialType="region" scaleAndSubsystem="Cellular.GutEndotheliumIschemia">
			<clusteredness>1</clusteredness>
			<density>0.07788729288279561</density>
			<area>13</area>
			<perimeter>16</perimeter>
			<distanceFromOrigin>9.055385138137417</distanceFromOrigin>
			<angle>24.77514056883192</angle>
			<triangleMeasure>0.7222222222222222</triangleMeasure>
			<rectangleMeasure>0.8125</rectangleMeasure>
			<circleMeasure>0.3900489020208484</circleMeasure>
			<centroidX>17.16667</centroidX>
			<centroidY>6</centroidY>
		</spatialEntity>
		<spatialEntity spatialType="region" scaleAndSubsystem="Cellular.GutEndotheliumIschemia">
			<clusteredness>1</clusteredness>
			<density>0.08874999596402536</density>
			<area>6</area>
			<perimeter>14</perimeter>
			<distanceFromOrigin>17</distanceFromOrigin>
			<angle>12.52880770915151</angle>
			<triangleMeasure>0.4444444444444444</triangleMeasure>
			<rectangleMeasure>0.2564102814904513</rectangleMeasure>
			<circleMeasure>0.07059709082021631</circleMeasure>
			<centroidX>30.6</centroidX>
			<centroidY>5.6</centroidY>
		</spatialEntity>
		<spatialEntity spatialType="region" scaleAndSubsystem="Cellular.GutEndotheliumIschemia">
			<clusteredness>1</clusteredness>
			<density>0.3549999760646446</density>
			<area>2</area>
			<perimeter>6</perimeter>
			<distanceFromOrigin>13.41640786499874</distanceFromOrigin>
			<angle>1.789910608246069</angle>
			<triangleMeasure>0</triangleMeasure>
			<rectangleMeasure>0</rectangleMeasure>
			<circleMeasure>0</circleMeasure>
			<centroidX>22</centroidX>
			<centroidY>3.5</centroidY>
		</spatialEntity>
		<spatialEntity spatialType="region" scaleAndSubsystem="Cellular.GutEndotheliumIschemia">
			<clusteredness>1</clusteredness>
			<density>0.3453719943177466</density>
			<area>2</area>
			<perimeter>6</perimeter>
			<distanceFromOrigin>13.34166406412633</distanceFromOrigin>
			<angle>4.108112177135868</angle>
			<triangleMeasure>0</triangleMeasure>
			<rectangleMeasure>0</rectangleMeasure>
			<circleMeasure>0</circleMeasure>
			<centroidX>19.5</centroidX>
			<centroidY>3</centroidY>
		</spatialEntity>
		<spatialEntity spatialType="region" scaleAndSubsystem="Cellular.GutEndotheliumIschemia">
			<clusteredness>1</clusteredness>
			<density>0.3550695681104473</density>
			<area>1</area>
			<perimeter>4</perimeter>
			<distanceFromOrigin>14.0356688476182</distanceFromOrigin>
			<angle>0</angle>
			<triangleMeasure>0</triangleMeasure>
			<rectangleMeasure>0</rectangleMeasure>
			<circleMeasure>0</circleMeasure>
			<centroidX>17</centroidX>
			<centroidY>2</centroidY>
		</spatialEntity>
		<spatialEntity spatialType="region" scaleAndSubsystem="Cellular.GutEndotheliumIschemia">
			<clusteredness>1</clusteredness>
			<density>0.002499999953251259</density>
			<area>1</area>
			<perimeter>4</perimeter>
			<distanceFromOrigin>21.21320343559643</distanceFromOrigin>
			<angle>0</angle>
			<triangleMeasure>0</triangleMeasure>
			<rectangleMeasure>0</rectangleMeasure>
			<circleMeasure>0</circleMeasure>
			<centroidX>31</centroidX>
			<centroidY>1</centroidY>
		</spatialEntity>
		<spatialEntity spatialType="region" scaleAndSubsystem="Cellular.GutEndotheliumIschemia">
			<clusteredness>1</clusteredness>
			<density>0.1550000033792661</density>
			<area>7</area>
			<perimeter>14</perimeter>
			<distanceFromOrigin>17.20465053408525</distanceFromOrigin>
			<angle>9.18883607735876</angle>
			<triangleMeasure>0.3333333333333333</triangleMeasure>
			<rectangleMeasure>0.6666666666666666</rectangleMeasure>
			<circleMeasure>0.2400300580682206</circleMeasure>
			<centroidX>27.5</centroidX>
			<centroidY>1.5</centroidY>
		</spatialEntity>
		<spatialEntity spatialType="region" scaleAndSubsystem="Cellular.GutEndotheliumIschemia">
			<clusteredness>0.8857142857142857</clusteredness>
			<density>0.1526209650915835</density>
			<area>62</area>
			<perimeter>78</perimeter>
			<distanceFromOrigin>9.486832980505138</distanceFromOrigin>
			<angle>67.473939453271</angle>
			<triangleMeasure>0.2465277777777778</triangleMeasure>
			<rectangleMeasure>0.2482517482517483</rectangleMeasure>
			<circleMeasure>0.1469149612816485</circleMeasure>
			<centroidX>6.171429</centroidX>
			<centroidY>4.971429</centroidY>
		</spatialEntity>
		<numericStateVariable scaleAndSubsystem="Tissue.GutEndothelium">
			<name>GutCellDamageByproduct</name>
			<value>689.8391960493636</value>
		</numericStateVariable>
		<numericStateVariable scaleAndSubsystem="Organ.Gut">
			<name>GutLeak</name>
			<value>0</value>
		</numericStateVariable>
		<numericStateVariable scaleAndSubsystem="Tissue.GutEpithelium">
			<name>GutOccludinCellwall</name>
			<value>1162.81</value>
		</numericStateVariable>
		<numericStateVariable scaleAndSubsystem="Tissue.GutEpithelium">
			<name>GutOccludinCytoplasm</name>
			<value>384.4</value>
		</numericStateVariable>
		<numericStateVariable scaleAndSubsystem="Tissue.LungEndothelium">
			<name>LungCellDamageByproduct</name>
			<value>0</value>
		</numericStateVariable>
		<numericStateVariable scaleAndSubsystem="Organ.Lung">
			<name>LungEdema</name>
			<value>0</value>
		</numericStateVariable>
		<numericStateVariable scaleAndSubsystem="Tissue.LungEpithelium">
			<name>LungOccludinCellwall</name>
			<value>1162.81</value>
		</numericStateVariable>
		<numericStateVariable scaleAndSubsystem="Tissue.LungEpithelium">
			<name>LungOccludinCytoplasm</name>
			<value>384.4</value>
		</numericStateVariable>
		<numericStateVariable scaleAndSubsystem="Cellular.GutEndotheliumIschemia">
			<name>avgClusterednessRegions</name>
			<value>0.06202630097080671</value>
		</numericStateVariable>
		<numericStateVariable scaleAndSubsystem="Cellular.LungEndotheliumIschemia">
			<name>avgClusterednessRegions</name>
			<value>1</value>
		</numericStateVariable>
		<numericStateVariable scaleAndSubsystem="Cellular.GutEndotheliumIschemia">
			<name>avgDensityRegions</name>
			<value>0.1483413976657655</value>
		</numericStateVariable>
		<numericStateVariable scaleAndSubsystem="Cellular.LungEndotheliumIschemia">
			<name>avgDensityRegions</name>
			<value>0</value>
		</numericStateVariable>
	</timepoint>
	<timepoint value="8">
		<spatialEntity spatialType="region" scaleAndSubsystem="Cellular.GutEndotheliumIschemia">
			<clusteredness>1</clusteredness>
			<density>0.1318749909891802</density>
			<area>4</area>
			<perimeter>12</perimeter>
			<distanceFromOrigin>18.38477631085023</distanceFromOrigin>
			<angle>1.974934010881977</angle>
			<triangleMeasure>0.5</triangleMeasure>
			<rectangleMeasure>0.2500000447034916</rectangleMeasure>
			<circleMeasure>0.0750094077217677</circleMeasure>
			<centroidX>30.25</centroidX>
			<centroidY>30</centroidY>
		</spatialEntity>
		<spatialEntity spatialType="region" scaleAndSubsystem="Cellular.GutEndotheliumIschemia">
			<clusteredness>1</clusteredness>
			<density>0.1593750004480088</density>
			<area>12</area>
			<perimeter>20</perimeter>
			<distanceFromOrigin>12.36931687685298</distanceFromOrigin>
			<angle>17.40270413135628</angle>
			<triangleMeasure>0.4583333333333333</triangleMeasure>
			<rectangleMeasure>0.5238095238095238</rectangleMeasure>
			<circleMeasure>0.2276147448559067</circleMeasure>
			<centroidX>12.5</centroidX>
			<centroidY>29.75</centroidY>
		</spatialEntity>
		<spatialEntity spatialType="region" scaleAndSubsystem="Cellular.GutEndotheliumIschemia">
			<clusteredness>1</clusteredness>
			<density>0.3608333652315576</density>
			<area>3</area>
			<perimeter>10</perimeter>
			<distanceFromOrigin>11.18033988749895</distanceFromOrigin>
			<angle>2.045408488887228</angle>
			<triangleMeasure>0</triangleMeasure>
			<rectangleMeasure>0</rectangleMeasure>
			<circleMeasure>0</circleMeasure>
			<centroidX>10.25</centroidX>
			<centroidY>27</centroidY>
		</spatialEntity>
		<spatialEntity spatialType="region" scaleAndSubsystem="Cellular.GutEndotheliumIschemia">
			<clusteredness>1</clusteredness>
			<density>0.5199999640969669</density>
			<area>1</area>
			<perimeter>4</perimeter>
			<distanceFromOrigin>8.944271909999159</distanceFromOrigin>
			<angle>0</angle>
			<triangleMeasure>0</triangleMeasure>
			<rectangleMeasure>0</rectangleMeasure>
			<circleMeasure>0</circleMeasure>
			<centroidX>20</centroidX>
			<centroidY>24</centroidY>
		</spatialEntity>
		<spatialEntity spatialType="region" scaleAndSubsystem="Cellular.GutEndotheliumIschemia">
			<clusteredness>1</clusteredness>
			<density>0.1318749909891802</density>
			<area>4</area>
			<perimeter>8</perimeter>
			<distanceFromOrigin>9.219544457292887</distanceFromOrigin>
			<angle>8.13010235415598</angle>
			<triangleMeasure>0.5</triangleMeasure>
			<rectangleMeasure>1</rectangleMeasure>
			<circleMeasure>0.3183098861837907</circleMeasure>
			<centroidX>8.5</centroidX>
			<centroidY>22.5</centroidY>
		</spatialEntity>
		<spatialEntity spatialType="region" scaleAndSubsystem="Cellular.GutEndotheliumIschemia">
			<clusteredness>1</clusteredness>
			<density>0.3449999940161612</density>
			<area>1</area>
			<perimeter>4</perimeter>
			<distanceFromOrigin>11.18033988749895</distanceFromOrigin>
			<angle>0</angle>
			<triangleMeasure>0</triangleMeasure>
			<rectangleMeasure>0</rectangleMeasure>
			<circleMeasure>0</circleMeasure>
			<centroidX>26</centroidX>
			<centroidY>21</centroidY>
		</spatialEntity>
		<spatialEntity spatialType="region" scaleAndSubsystem="Cellular.GutEndotheliumIschemia">
			<clusteredness>1</clusteredness>
			<density>0.1324615411736846</density>
			<area>65</area>
			<perimeter>114</perimeter>
			<distanceFromOrigin>7.071067811865476</distanceFromOrigin>
			<angle>101.888658039628</angle>
			<triangleMeasure>0.1794232979012161</triangleMeasure>
			<rectangleMeasure>0.1395730558698999</rectangleMeasure>
			<circleMeasure>0.09321300419282676</circleMeasure>
			<centroidX>24.18367</centroidX>
			<centroidY>25.59184</centroidY>
		</spatialEntity>
		<spatialEntity spatialType="region" scaleAndSubsystem="Cellular.GutEndotheliumIschemia">
			<clusteredness>1</clusteredness>
			<density>0.1133333293051502</density>
			<area>12</area>
			<perimeter>18</perimeter>
			<distanceFromOrigin>5</distanceFromOrigin>
			<angle>37.18470645323313</angle>
			<triangleMeasure>0.6666666666666666</triangleMeasure>
			<rectangleMeasure>0.6</rectangleMeasure>
			<circleMeasure>0.2769577583053184</circleMeasure>
			<centroidX>10</centroidX>
			<centroidY>19</centroidY>
		</spatialEntity>
		<spatialEntity spatialType="region" scaleAndSubsystem="Cellular.GutEndotheliumIschemia">
			<clusteredness>1</clusteredness>
			<density>0.3483333093668121</density>
			<area>3</area>
			<perimeter>12</perimeter>
			<distanceFromOrigin>14.14213562373095</distanceFromOrigin>
			<angle>7.49585763972986</angle>
			<triangleMeasure>0</triangleMeasure>
			<rectangleMeasure>0</rectangleMeasure>
			<circleMeasure>0</circleMeasure>
			<centroidX>1.5</centroidX>
			<centroidY>18</centroidY>
		</spatialEntity>
		<spatialEntity spatialType="region" scaleAndSubsystem="Cellular.GutEndotheliumIschemia">
			<clusteredness>1</clusteredness>
			<density>0.1267934769112537</density>
			<area>46</area>
			<perimeter>60</perimeter>
			<distanceFromOrigin>0</distanceFromOrigin>
			<angle>360</angle>
			<triangleMeasure>0.3856332703213611</triangleMeasure>
			<rectangleMeasure>0.3642857142857143</rectangleMeasure>
			<circleMeasure>0.262879379039122</circleMeasure>
			<centroidX>18.3125</centroidX>
			<centroidY>18.15625</centroidY>
		</spatialEntity>
		<spatialEntity spatialType="region" scaleAndSubsystem="Cellular.GutEndotheliumIschemia">
			<clusteredness>1</clusteredness>
			<density>0.002499999953251259</density>
			<area>1</area>
			<perimeter>4</perimeter>
			<distanceFromOrigin>15.8113883008419</distanceFromOrigin>
			<angle>0</angle>
			<triangleMeasure>0</triangleMeasure>
			<rectangleMeasure>0</rectangleMeasure>
			<circleMeasure>0</circleMeasure>
			<centroidX>31</centroidX>
			<centroidY>11</centroidY>
		</spatialEntity>
		<spatialEntity spatialType="region" scaleAndSubsystem="Cellular.GutEndotheliumIschemia">
			<clusteredness>1</clusteredness>
			<density>0.5199999640969669</density>
			<area>1</area>
			<perimeter>4</perimeter>
			<distanceFromOrigin>5.099019513592784</distanceFromOrigin>
			<angle>0</angle>
			<triangleMeasure>0</triangleMeasure>
			<rectangleMeasure>0</rectangleMeasure>
			<circleMeasure>0</circleMeasure>
			<centroidX>17</centroidX>
			<centroidY>11</centroidY>
		</spatialEntity>
		<spatialEntity spatialType="region" scaleAndSubsystem="Cellular.GutEndotheliumIschemia">
			<clusteredness>1</clusteredness>
			<density>0.1479166596543555</density>
			<area>6</area>
			<perimeter>16</perimeter>
			<distanceFromOrigin>10.44030650891055</distanceFromOrigin>
			<angle>11.30993247402021</angle>
			<triangleMeasure>0.375</triangleMeasure>
			<rectangleMeasure>0.3125000496705452</rectangleMeasure>
			<circleMeasure>0.1384788992693422</circleMeasure>
			<centroidX>27.14286</centroidX>
			<centroidY>11.71429</centroidY>
		</spatialEntity>
		<spatialEntity spatialType="region" scaleAndSubsystem="Cellular.GutEndotheliumIschemia">
			<clusteredness>1</clusteredness>
			<density>0.1115624947290794</density>
			<area>8</area>
			<perimeter>14</perimeter>
			<distanceFromOrigin>7.211102550927978</distanceFromOrigin>
			<angle>18.18904569965131</angle>
			<triangleMeasure>0.6</triangleMeasure>
			<rectangleMeasure>0.5000000794728723</rectangleMeasure>
			<circleMeasure>0.3600450871023309</circleMeasure>
			<centroidX>22.66667</centroidX>
			<centroidY>10.83333</centroidY>
		</spatialEntity>
		<spatialEntity spatialType="region" scaleAndSubsystem="Cellular.GutEndotheliumIschemia">
			<clusteredness>1</clusteredness>
			<density>0.3325000239353554</density>
			<area>1</area>
			<perimeter>4</perimeter>
			<distanceFromOrigin>7.280109889280518</distanceFromOrigin>
			<angle>0</angle>
			<triangleMeasure>0</triangleMeasure>
			<rectangleMeasure>0</rectangleMeasure>
			<circleMeasure>0</circleMeasure>
			<centroidX>18</centroidX>
			<centroidY>9</centroidY>
		</spatialEntity>
		<spatialEntity spatialType="region" scaleAndSubsystem="Cellular.GutEndotheliumIschemia">
			<clusteredness>1</clusteredness>
			<density>0.3325000239353554</density>
			<area>1</area>
			<perimeter>4</perimeter>
			<distanceFromOrigin>14.42220510185596</distanceFromOrigin>
			<angle>0</angle>
			<triangleMeasure>0</triangleMeasure>
			<rectangleMeasure>0</rectangleMeasure>
			<circleMeasure>0</circleMeasure>
			<centroidX>28</centroidX>
			<centroidY>8</centroidY>
		</spatialEntity>
		<spatialEntity spatialType="region" scaleAndSubsystem="Cellular.GutEndotheliumIschemia">
			<clusteredness>1</clusteredness>
			<density>0.3575052597943474</density>
			<area>1</area>
			<perimeter>4</perimeter>
			<distanceFromOrigin>9.486832980505138</distanceFromOrigin>
			<angle>0</angle>
			<triangleMeasure>0</triangleMeasure>
			<rectangleMeasure>0</rectangleMeasure>
			<circleMeasure>0</circleMeasure>
			<centroidX>19</centroidX>
			<centroidY>7</centroidY>
		</spatialEntity>
		<spatialEntity spatialType="region" scaleAndSubsystem="Cellular.GutEndotheliumIschemia">
			<clusteredness>1</clusteredness>
			<density>0.09659090252483592</density>
			<area>11</area>
			<perimeter>16</perimeter>
			<distanceFromOrigin>10.295630140987</distanceFromOrigin>
			<angle>20.55604521958346</angle>
			<triangleMeasure>0.5625</triangleMeasure>
			<rectangleMeasure>0.5625</rectangleMeasure>
			<circleMeasure>0.2700338552452027</circleMeasure>
			<centroidX>6.166667</centroidX>
			<centroidY>9.166667</centroidY>
		</spatialEntity>
		<spatialEntity spatialType="region" scaleAndSubsystem="Cellular.GutEndotheliumIschemia">
			<clusteredness>1</clusteredness>
			<density>0.5201201195810355</density>
			<area>1</area>
			<perimeter>4</perimeter>
			<distanceFromOrigin>10</distanceFromOrigin>
			<angle>0</angle>
			<triangleMeasure>0</triangleMeasure>
			<rectangleMeasure>0</rectangleMeasure>
			<circleMeasure>0</circleMeasure>
			<centroidX>16</centroidX>
			<centroidY>6</centroidY>
		</spatialEntity>
		<spatialEntity spatialType="region" scaleAndSubsystem="Cellular.GutEndotheliumIschemia">
			<clusteredness>0.9333333333333333</clusteredness>
			<density>0.1962500059471077</density>
			<area>14</area>
			<perimeter>28</perimeter>
			<distanceFromOrigin>14.31782106327635</distanceFromOrigin>
			<angle>23.44292071496228</angle>
			<triangleMeasure>0.3125000031044086</triangleMeasure>
			<rectangleMeasure>0.3214285714285715</rectangleMeasure>
			<circleMeasure>0.1080135365117404</circleMeasure>
			<centroidX>1.75</centroidX>
			<centroidY>9.416667</centroidY>
		</spatialEntity>
		<spatialEntity spatialType="region" scaleAndSubsystem="Cellular.GutEndotheliumIschemia">
			<clusteredness>1</clusteredness>
			<density>0.1320000005703346</density>
			<area>5</area>
			<perimeter>14</perimeter>
			<distanceFromOrigin>13.45362404707371</distanceFromOrigin>
			<angle>11.69893760880266</angle>
			<triangleMeasure>0.25</triangleMeasure>
			<rectangleMeasure>0.3333333333333333</rectangleMeasure>
			<circleMeasure>0.1200150290341103</circleMeasure>
			<centroidX>25.6</centroidX>
			<centroidY>5.4</centroidY>
		</spatialEntity>
		<spatialEntity spatialType="region" scaleAndSubsystem="Cellular.GutEndotheliumIschemia">
			<clusteredness>1</clusteredness>
			<density>0.04999999666383984</density>
			<area>11</area>
			<perimeter>20</perimeter>
			<distanceFromOrigin>16.40121946685673</distanceFromOrigin>
			<angle>17.69249647926145</angle>
			<triangleMeasure>0.4199994873053133</triangleMeasure>
			<rectangleMeasure>0.35</rectangleMeasure>
			<circleMeasure>0.1448457467264861</circleMeasure>
			<centroidX>30.14286</centroidX>
			<centroidY>5.857143</centroidY>
		</spatialEntity>
		<spatialEntity spatialType="region" scaleAndSubsystem="Cellular.GutEndotheliumIschemia">
			<clusteredness>1</clusteredness>
			<density>0.3199999940161611</density>
			<area>2</area>
			<perimeter>6</perimeter>
			<distanceFromOrigin>13.41640786499874</distanceFromOrigin>
			<angle>1.789910608246069</angle>
			<triangleMeasure>0</triangleMeasure>
			<rectangleMeasure>0</rectangleMeasure>
			<circleMeasure>0</circleMeasure>
			<centroidX>22</centroidX>
			<centroidY>3.5</centroidY>
		</spatialEntity>
		<spatialEntity spatialType="region" scaleAndSubsystem="Cellular.GutEndotheliumIschemia">
			<clusteredness>1</clusteredness>
			<density>0.2368778303557751</density>
			<area>2</area>
			<perimeter>6</perimeter>
			<distanceFromOrigin>13.34166406412633</distanceFromOrigin>
			<angle>4.108112177135868</angle>
			<triangleMeasure>0</triangleMeasure>
			<rectangleMeasure>0</rectangleMeasure>
			<circleMeasure>0</circleMeasure>
			<centroidX>19.5</centroidX>
			<centroidY>3</centroidY>
		</spatialEntity>
		<spatialEntity spatialType="region" scaleAndSubsystem="Cellular.GutEndotheliumIschemia">
			<clusteredness>1</clusteredness>
			<density>0.3452403349034927</density>
			<area>1</area>
			<perimeter>4</perimeter>
			<distanceFromOrigin>14.0356688476182</distanceFromOrigin>
			<angle>0</angle>
			<triangleMeasure>0</triangleMeasure>
			<rectangleMeasure>0</rectangleMeasure>
			<circleMeasure>0</circleMeasure>
			<centroidX>17</centroidX>
			<centroidY>2</centroidY>
		</spatialEntity>
		<spatialEntity spatialType="region" scaleAndSubsystem="Cellular.GutEndotheliumIschemia">
			<clusteredness>1</clusteredness>
			<density>0.002499999953251259</density>
			<area>1</area>
			<perimeter>4</perimeter>
			<distanceFromOrigin>21.21320343559643</distanceFromOrigin>
			<angle>0</angle>
			<triangleMeasure>0</triangleMeasure>
			<rectangleMeasure>0</rectangleMeasure>
			<circleMeasure>0</circleMeasure>
			<centroidX>31</centroidX>
			<centroidY>1</centroidY>
		</spatialEntity>
		<spatialEntity spatialType="region" scaleAndSubsystem="Cellular.GutEndotheliumIschemia">
			<clusteredness>1</clusteredness>
			<density>0.1820833492512796</density>
			<area>6</area>
			<perimeter>12</perimeter>
			<distanceFromOrigin>17.80449381476486</distanceFromOrigin>
			<angle>9.18883607735876</angle>
			<triangleMeasure>0.5</triangleMeasure>
			<rectangleMeasure>0.6666666666666666</rectangleMeasure>
			<circleMeasure>0.2400300580682206</circleMeasure>
			<centroidX>27.5</centroidX>
			<centroidY>1.5</centroidY>
		</spatialEntity>
		<spatialEntity spatialType="region" scaleAndSubsystem="Cellular.GutEndotheliumIschemia">
			<clusteredness>0.9591836734693877</clusteredness>
			<density>0.1380851078739652</density>
			<area>94</area>
			<perimeter>138</perimeter>
			<distanceFromOrigin>5</distanceFromOrigin>
			<angle>135</angle>
			<triangleMeasure>0.1611842105263158</triangleMeasure>
			<rectangleMeasure>0.2219907330117601</rectangleMeasure>
			<circleMeasure>0.05759781903795365</circleMeasure>
			<centroidX>7.661539</centroidX>
			<centroidY>16.4</centroidY>
		</spatialEntity>
		<spatialEntity spatialType="region" scaleAndSubsystem="Cellular.GutEndotheliumIschemia">
			<clusteredness>0.88</clusteredness>
			<density>0.1139772748564654</density>
			<area>22</area>
			<perimeter>28</perimeter>
			<distanceFromOrigin>14.42220510185596</distanceFromOrigin>
			<angle>18.12186024790136</angle>
			<triangleMeasure>0.4166666501098216</triangleMeasure>
			<rectangleMeasure>0.4285714285714285</rectangleMeasure>
			<circleMeasure>0.2483069708590166</circleMeasure>
			<centroidX>5.8</centroidX>
			<centroidY>3</centroidY>
		</spatialEntity>
		<numericStateVariable scaleAndSubsystem="Tissue.GutEndothelium">
			<name>GutCellDamageByproduct</name>
			<value>764.7882122904383</value>
		</numericStateVariable>
		<numericStateVariable scaleAndSubsystem="Organ.Gut">
			<name>GutLeak</name>
			<value>0</value>
		</numericStateVariable>
		<numericStateVariable scaleAndSubsystem="Tissue.GutEpithelium">
			<name>GutOccludinCellwall</name>
			<value>1162.81</value>
		</numericStateVariable>
		<numericStateVariable scaleAndSubsystem="Tissue.GutEpithelium">
			<name>GutOccludinCytoplasm</name>
			<value>384.4</value>
		</numericStateVariable>
		<numericStateVariable scaleAndSubsystem="Tissue.LungEndothelium">
			<name>LungCellDamageByproduct</name>
			<value>0</value>
		</numericStateVariable>
		<numericStateVariable scaleAndSubsystem="Organ.Lung">
			<name>LungEdema</name>
			<value>0</value>
		</numericStateVariable>
		<numericStateVariable scaleAndSubsystem="Tissue.LungEpithelium">
			<name>LungOccludinCellwall</name>
			<value>1162.81</value>
		</numericStateVariable>
		<numericStateVariable scaleAndSubsystem="Tissue.LungEpithelium">
			<name>LungOccludinCytoplasm</name>
			<value>384.4</value>
		</numericStateVariable>
		<numericStateVariable scaleAndSubsystem="Cellular.GutEndotheliumIschemia">
			<name>avgClusterednessRegions</name>
			<value>0.06127597996342907</value>
		</numericStateVariable>
		<numericStateVariable scaleAndSubsystem="Cellular.LungEndotheliumIschemia">
			<name>avgClusterednessRegions</name>
			<value>1</value>
		</numericStateVariable>
		<numericStateVariable scaleAndSubsystem="Cellular.GutEndotheliumIschemia">
			<name>avgDensityRegions</name>
			<value>0.22441687259049</value>
		</numericStateVariable>
		<numericStateVariable scaleAndSubsystem="Cellular.LungEndotheliumIschemia">
			<name>avgDensityRegions</name>
			<value>0</value>
		</numericStateVariable>
	</timepoint>
	<timepoint value="9">
		<spatialEntity spatialType="region" scaleAndSubsystem="Cellular.GutEndotheliumIschemia">
			<clusteredness>1</clusteredness>
			<density>0.5224999521292892</density>
			<area>1</area>
			<perimeter>4</perimeter>
			<distanceFromOrigin>21.21320343559643</distanceFromOrigin>
			<angle>0</angle>
			<triangleMeasure>0</triangleMeasure>
			<rectangleMeasure>0</rectangleMeasure>
			<circleMeasure>0</circleMeasure>
			<centroidX>1</centroidX>
			<centroidY>31</centroidY>
		</spatialEntity>
		<spatialEntity spatialType="region" scaleAndSubsystem="Cellular.GutEndotheliumIschemia">
			<clusteredness>1</clusteredness>
			<density>0.1866666616567599</density>
			<area>6</area>
			<perimeter>12</perimeter>
			<distanceFromOrigin>17.80449381476486</distanceFromOrigin>
			<angle>9.18883607735876</angle>
			<triangleMeasure>0.5</triangleMeasure>
			<rectangleMeasure>0.6666666666666666</rectangleMeasure>
			<circleMeasure>0.2400300580682206</circleMeasure>
			<centroidX>4.5</centroidX>
			<centroidY>30.5</centroidY>
		</spatialEntity>
		<spatialEntity spatialType="region" scaleAndSubsystem="Cellular.GutEndotheliumIschemia">
			<clusteredness>1</clusteredness>
			<density>0.5224999521292892</density>
			<area>1</area>
			<perimeter>4</perimeter>
			<distanceFromOrigin>11.70469991071963</distanceFromOrigin>
			<angle>0</angle>
			<triangleMeasure>0</triangleMeasure>
			<rectangleMeasure>0</rectangleMeasure>
			<circleMeasure>0</circleMeasure>
			<centroidX>20</centroidX>
			<centroidY>27</centroidY>
		</spatialEntity>
		<spatialEntity spatialType="region" scaleAndSubsystem="Cellular.GutEndotheliumIschemia">
			<clusteredness>1</clusteredness>
			<density>0.2031249999610427</density>
			<area>12</area>
			<perimeter>30</perimeter>
			<distanceFromOrigin>10.04987562112089</distanceFromOrigin>
			<angle>17.40270413135628</angle>
			<triangleMeasure>0.2083333333333333</triangleMeasure>
			<rectangleMeasure>0.1666666772630486</rectangleMeasure>
			<circleMeasure>0.0600075202843002</circleMeasure>
			<centroidX>13.42857</centroidX>
			<centroidY>29</centroidY>
		</spatialEntity>
		<spatialEntity spatialType="region" scaleAndSubsystem="Cellular.GutEndotheliumIschemia">
			<clusteredness>1</clusteredness>
			<density>0.1015909133960432</density>
			<area>11</area>
			<perimeter>16</perimeter>
			<distanceFromOrigin>9.848857801796104</distanceFromOrigin>
			<angle>13.19061071220685</angle>
			<triangleMeasure>0.75</triangleMeasure>
			<rectangleMeasure>0.8000000508626335</rectangleMeasure>
			<circleMeasure>0.477464829275686</circleMeasure>
			<centroidX>10.33333</centroidX>
			<centroidY>26.16667</centroidY>
		</spatialEntity>
		<spatialEntity spatialType="region" scaleAndSubsystem="Cellular.GutEndotheliumIschemia">
			<clusteredness>1</clusteredness>
			<density>0.3350000119676777</density>
			<area>1</area>
			<perimeter>4</perimeter>
			<distanceFromOrigin>11.18033988749895</distanceFromOrigin>
			<angle>0</angle>
			<triangleMeasure>0</triangleMeasure>
			<rectangleMeasure>0</rectangleMeasure>
			<circleMeasure>0</circleMeasure>
			<centroidX>26</centroidX>
			<centroidY>21</centroidY>
		</spatialEntity>
		<spatialEntity spatialType="region" scaleAndSubsystem="Cellular.GutEndotheliumIschemia">
			<clusteredness>1</clusteredness>
			<density>0.2075000014959597</density>
			<area>2</area>
			<perimeter>6</perimeter>
			<distanceFromOrigin>5</distanceFromOrigin>
			<angle>11.30993247402021</angle>
			<triangleMeasure>0</triangleMeasure>
			<rectangleMeasure>0</rectangleMeasure>
			<circleMeasure>0</circleMeasure>
			<centroidX>16.5</centroidX>
			<centroidY>21</centroidY>
		</spatialEntity>
		<spatialEntity spatialType="region" scaleAndSubsystem="Cellular.GutEndotheliumIschemia">
			<clusteredness>1</clusteredness>
			<density>0.2624999760412702</density>
			<area>2</area>
			<perimeter>6</perimeter>
			<distanceFromOrigin>9.433981132056603</distanceFromOrigin>
			<angle>4.864514437760526</angle>
			<triangleMeasure>0</triangleMeasure>
			<rectangleMeasure>0</rectangleMeasure>
			<circleMeasure>0</circleMeasure>
			<centroidX>8</centroidX>
			<centroidY>21.5</centroidY>
		</spatialEntity>
		<spatialEntity spatialType="region" scaleAndSubsystem="Cellular.GutEndotheliumIschemia">
			<clusteredness>0.9473684210526315</clusteredness>
			<density>0.1505555458837605</density>
			<area>18</area>
			<perimeter>40</perimeter>
			<distanceFromOrigin>12.52996408614167</distanceFromOrigin>
			<angle>24.86968797395873</angle>
			<triangleMeasure>0.1458333127292615</triangleMeasure>
			<rectangleMeasure>0.1710526239472049</rectangleMeasure>
			<circleMeasure>0.1058532895465481</circleMeasure>
			<centroidX>4.375</centroidX>
			<centroidY>25.1875</centroidY>
		</spatialEntity>
		<spatialEntity spatialType="region" scaleAndSubsystem="Cellular.GutEndotheliumIschemia">
			<clusteredness>0.7</clusteredness>
			<density>0.1491666634410035</density>
			<area>28</area>
			<perimeter>52</perimeter>
			<distanceFromOrigin>5</distanceFromOrigin>
			<angle>82.74680538727468</angle>
			<triangleMeasure>0.2281578431953885</triangleMeasure>
			<rectangleMeasure>0.2609427709974849</rectangleMeasure>
			<circleMeasure>0.1522613325662594</circleMeasure>
			<centroidX>19</centroidX>
			<centroidY>22.86364</centroidY>
		</spatialEntity>
		<spatialEntity spatialType="region" scaleAndSubsystem="Cellular.GutEndotheliumIschemia">
			<clusteredness>1</clusteredness>
			<density>0.2218749910008674</density>
			<area>4</area>
			<perimeter>14</perimeter>
			<distanceFromOrigin>4.242640687119285</distanceFromOrigin>
			<angle>18.43494882292201</angle>
			<triangleMeasure>0</triangleMeasure>
			<rectangleMeasure>0</rectangleMeasure>
			<circleMeasure>0</circleMeasure>
			<centroidX>11.5</centroidX>
			<centroidY>19.33333</centroidY>
		</spatialEntity>
		<spatialEntity spatialType="region" scaleAndSubsystem="Cellular.GutEndotheliumIschemia">
			<clusteredness>1</clusteredness>
			<density>0.3350000119676777</density>
			<area>1</area>
			<perimeter>4</perimeter>
			<distanceFromOrigin>8.54400374531753</distanceFromOrigin>
			<angle>0</angle>
			<triangleMeasure>0</triangleMeasure>
			<rectangleMeasure>0</rectangleMeasure>
			<circleMeasure>0</circleMeasure>
			<centroidX>8</centroidX>
			<centroidY>19</centroidY>
		</spatialEntity>
		<spatialEntity spatialType="region" scaleAndSubsystem="Cellular.GutEndotheliumIschemia">
			<clusteredness>1</clusteredness>
			<density>0.5224999521292892</density>
			<area>1</area>
			<perimeter>4</perimeter>
			<distanceFromOrigin>11.40175425099138</distanceFromOrigin>
			<angle>0</angle>
			<triangleMeasure>0</triangleMeasure>
			<rectangleMeasure>0</rectangleMeasure>
			<circleMeasure>0</circleMeasure>
			<centroidX>5</centroidX>
			<centroidY>19</centroidY>
		</spatialEntity>
		<spatialEntity spatialType="region" scaleAndSubsystem="Cellular.GutEndotheliumIschemia">
			<clusteredness>0.7777777777777778</clusteredness>
			<density>0.1267763179399158</density>
			<area>35</area>
			<perimeter>54</perimeter>
			<distanceFromOrigin>14.2126704035519</distanceFromOrigin>
			<angle>55.84030545433057</angle>
			<triangleMeasure>0.3846150322695897</triangleMeasure>
			<rectangleMeasure>0.2345285697976176</rectangleMeasure>
			<circleMeasure>0.1182840597925631</circleMeasure>
			<centroidX>27.79167</centroidX>
			<centroidY>26.29167</centroidY>
		</spatialEntity>
		<spatialEntity spatialType="region" scaleAndSubsystem="Cellular.GutEndotheliumIschemia">
			<clusteredness>1</clusteredness>
			<density>0.1183333226538432</density>
			<area>9</area>
			<perimeter>16</perimeter>
			<distanceFromOrigin>14</distanceFromOrigin>
			<angle>15.94539590092286</angle>
			<triangleMeasure>0.375</triangleMeasure>
			<rectangleMeasure>0.75</rectangleMeasure>
			<circleMeasure>0.2117912724606489</circleMeasure>
			<centroidX>1.428571</centroidX>
			<centroidY>18</centroidY>
		</spatialEntity>
		<spatialEntity spatialType="region" scaleAndSubsystem="Cellular.GutEndotheliumIschemia">
			<clusteredness>1</clusteredness>
			<density>0.08916665864925759</density>
			<area>6</area>
			<perimeter>18</perimeter>
			<distanceFromOrigin>4.123105625617661</distanceFromOrigin>
			<angle>28.07248693585295</angle>
			<triangleMeasure>0.125</triangleMeasure>
			<rectangleMeasure>0.25</rectangleMeasure>
			<circleMeasure>0.1500188154435354</circleMeasure>
			<centroidX>21</centroidX>
			<centroidY>16</centroidY>
		</spatialEntity>
		<spatialEntity spatialType="region" scaleAndSubsystem="Cellular.GutEndotheliumIschemia">
			<clusteredness>1</clusteredness>
			<density>0.1710937413368739</density>
			<area>16</area>
			<perimeter>24</perimeter>
			<distanceFromOrigin>0</distanceFromOrigin>
			<angle>360</angle>
			<triangleMeasure>0.4</triangleMeasure>
			<rectangleMeasure>0.4761904978157451</rectangleMeasure>
			<circleMeasure>0.3310759925176824</circleMeasure>
			<centroidX>15.3</centroidX>
			<centroidY>16.7</centroidY>
		</spatialEntity>
		<spatialEntity spatialType="region" scaleAndSubsystem="Cellular.GutEndotheliumIschemia">
			<clusteredness>1</clusteredness>
			<density>0.2737500119443033</density>
			<area>4</area>
			<perimeter>10</perimeter>
			<distanceFromOrigin>10.04987562112089</distanceFromOrigin>
			<angle>11.42118627499928</angle>
			<triangleMeasure>1</triangleMeasure>
			<rectangleMeasure>0.5000000894069832</rectangleMeasure>
			<circleMeasure>0.3000376132219145</circleMeasure>
			<centroidX>5.666667</centroidX>
			<centroidY>16</centroidY>
		</spatialEntity>
		<spatialEntity spatialType="region" scaleAndSubsystem="Cellular.GutEndotheliumIschemia">
			<clusteredness>1</clusteredness>
			<density>0.2374999910008674</density>
			<area>2</area>
			<perimeter>8</perimeter>
			<distanceFromOrigin>10.44030650891055</distanceFromOrigin>
			<angle>3.283862287906357</angle>
			<triangleMeasure>0</triangleMeasure>
			<rectangleMeasure>0</rectangleMeasure>
			<circleMeasure>0</circleMeasure>
			<centroidX>26.5</centroidX>
			<centroidY>12.5</centroidY>
		</spatialEntity>
		<spatialEntity spatialType="region" scaleAndSubsystem="Cellular.GutEndotheliumIschemia">
			<clusteredness>1</clusteredness>
			<density>0.1758333173452639</density>
			<area>3</area>
			<perimeter>8</perimeter>
			<distanceFromOrigin>14.56021977856104</distanceFromOrigin>
			<angle>4.635463426902642</angle>
			<triangleMeasure>1</triangleMeasure>
			<rectangleMeasure>0.5000000894069832</rectangleMeasure>
			<circleMeasure>0.1591549430918953</circleMeasure>
			<centroidX>1.333333</centroidX>
			<centroidY>12.33333</centroidY>
		</spatialEntity>
		<spatialEntity spatialType="region" scaleAndSubsystem="Cellular.GutEndotheliumIschemia">
			<clusteredness>1</clusteredness>
			<density>0.3474999820484835</density>
			<area>1</area>
			<perimeter>4</perimeter>
			<distanceFromOrigin>13.41640786499874</distanceFromOrigin>
			<angle>0</angle>
			<triangleMeasure>0</triangleMeasure>
			<rectangleMeasure>0</rectangleMeasure>
			<circleMeasure>0</circleMeasure>
			<centroidX>28</centroidX>
			<centroidY>10</centroidY>
		</spatialEntity>
		<spatialEntity spatialType="region" scaleAndSubsystem="Cellular.GutEndotheliumIschemia">
			<clusteredness>1</clusteredness>
			<density>0.11062499173716</density>
			<area>8</area>
			<perimeter>18</perimeter>
			<distanceFromOrigin>7.211102550927978</distanceFromOrigin>
			<angle>23.62937773065682</angle>
			<triangleMeasure>0.25</triangleMeasure>
			<rectangleMeasure>0.3333333333333333</rectangleMeasure>
			<circleMeasure>0.1846385323591229</circleMeasure>
			<centroidX>22.71428</centroidX>
			<centroidY>10.85714</centroidY>
		</spatialEntity>
		<spatialEntity spatialType="region" scaleAndSubsystem="Cellular.GutEndotheliumIschemia">
			<clusteredness>1</clusteredness>
			<density>0.2124999835210688</density>
			<area>4</area>
			<perimeter>14</perimeter>
			<distanceFromOrigin>4.47213595499958</distanceFromOrigin>
			<angle>17.10272896905237</angle>
			<triangleMeasure>0</triangleMeasure>
			<rectangleMeasure>0</rectangleMeasure>
			<circleMeasure>0</circleMeasure>
			<centroidX>17.33333</centroidX>
			<centroidY>10.5</centroidY>
		</spatialEntity>
		<spatialEntity spatialType="region" scaleAndSubsystem="Cellular.GutEndotheliumIschemia">
			<clusteredness>1</clusteredness>
			<density>0.1849999970080806</density>
			<area>1</area>
			<perimeter>4</perimeter>
			<distanceFromOrigin>7.280109889280518</distanceFromOrigin>
			<angle>0</angle>
			<triangleMeasure>0</triangleMeasure>
			<rectangleMeasure>0</rectangleMeasure>
			<circleMeasure>0</circleMeasure>
			<centroidX>14</centroidX>
			<centroidY>9</centroidY>
		</spatialEntity>
		<spatialEntity spatialType="region" scaleAndSubsystem="Cellular.GutEndotheliumIschemia">
			<clusteredness>1</clusteredness>
			<density>0.3224999820484835</density>
			<area>1</area>
			<perimeter>4</perimeter>
			<distanceFromOrigin>14.42220510185596</distanceFromOrigin>
			<angle>0</angle>
			<triangleMeasure>0</triangleMeasure>
			<rectangleMeasure>0</rectangleMeasure>
			<circleMeasure>0</circleMeasure>
			<centroidX>28</centroidX>
			<centroidY>8</centroidY>
		</spatialEntity>
		<spatialEntity spatialType="region" scaleAndSubsystem="Cellular.GutEndotheliumIschemia">
			<clusteredness>1</clusteredness>
			<density>0.3475207160500919</density>
			<area>1</area>
			<perimeter>4</perimeter>
			<distanceFromOrigin>9.486832980505138</distanceFromOrigin>
			<angle>0</angle>
			<triangleMeasure>0</triangleMeasure>
			<rectangleMeasure>0</rectangleMeasure>
			<circleMeasure>0</circleMeasure>
			<centroidX>19</centroidX>
			<centroidY>7</centroidY>
		</spatialEntity>
		<spatialEntity spatialType="region" scaleAndSubsystem="Cellular.GutEndotheliumIschemia">
			<clusteredness>1</clusteredness>
			<density>0.2004999868075053</density>
			<area>5</area>
			<perimeter>16</perimeter>
			<distanceFromOrigin>11.31370849898476</distanceFromOrigin>
			<angle>14.03624346792648</angle>
			<triangleMeasure>0.1666666666666667</triangleMeasure>
			<rectangleMeasure>0.08333333995607217</rectangleMeasure>
			<circleMeasure>0.03978873577297384</circleMeasure>
			<centroidX>6.833333</centroidX>
			<centroidY>8.333334000000001</centroidY>
		</spatialEntity>
		<spatialEntity spatialType="region" scaleAndSubsystem="Cellular.GutEndotheliumIschemia">
			<clusteredness>1</clusteredness>
			<density>0.1724999970080806</density>
			<area>1</area>
			<perimeter>4</perimeter>
			<distanceFromOrigin>14.86606874731851</distanceFromOrigin>
			<angle>0</angle>
			<triangleMeasure>0</triangleMeasure>
			<rectangleMeasure>0</rectangleMeasure>
			<circleMeasure>0</circleMeasure>
			<centroidX>27</centroidX>
			<centroidY>6</centroidY>
		</spatialEntity>
		<spatialEntity spatialType="region" scaleAndSubsystem="Cellular.GutEndotheliumIschemia">
			<clusteredness>1</clusteredness>
			<density>0.3600000119676777</density>
			<area>1</area>
			<perimeter>4</perimeter>
			<distanceFromOrigin>13.45362404707371</distanceFromOrigin>
			<angle>0</angle>
			<triangleMeasure>0</triangleMeasure>
			<rectangleMeasure>0</rectangleMeasure>
			<circleMeasure>0</circleMeasure>
			<centroidX>25</centroidX>
			<centroidY>6</centroidY>
		</spatialEntity>
		<spatialEntity spatialType="region" scaleAndSubsystem="Cellular.GutEndotheliumIschemia">
			<clusteredness>1</clusteredness>
			<density>0.1065511881136427</density>
			<area>5</area>
			<perimeter>12</perimeter>
			<distanceFromOrigin>9</distanceFromOrigin>
			<angle>11.42118627499928</angle>
			<triangleMeasure>0.5</triangleMeasure>
			<rectangleMeasure>1</rectangleMeasure>
			<circleMeasure>0.6000752264438289</circleMeasure>
			<centroidX>16</centroidX>
			<centroidY>6</centroidY>
		</spatialEntity>
		<spatialEntity spatialType="region" scaleAndSubsystem="Cellular.GutEndotheliumIschemia">
			<clusteredness>1</clusteredness>
			<density>0.2247499999579261</density>
			<area>10</area>
			<perimeter>16</perimeter>
			<distanceFromOrigin>15.65247584249853</distanceFromOrigin>
			<angle>14.45242825109298</angle>
			<triangleMeasure>0.6666666666666666</triangleMeasure>
			<rectangleMeasure>0.8</rectangleMeasure>
			<circleMeasure>0.1920240546825671</circleMeasure>
			<centroidX>1.5</centroidX>
			<centroidY>7.5</centroidY>
		</spatialEntity>
		<spatialEntity spatialType="region" scaleAndSubsystem="Cellular.GutEndotheliumIschemia">
			<clusteredness>1</clusteredness>
			<density>0.06166666125420132</density>
			<area>9</area>
			<perimeter>20</perimeter>
			<distanceFromOrigin>16.40121946685673</distanceFromOrigin>
			<angle>17.69249647926145</angle>
			<triangleMeasure>0.25</triangleMeasure>
			<rectangleMeasure>0.2</rectangleMeasure>
			<circleMeasure>0.08276899812942061</circleMeasure>
			<centroidX>30.125</centroidX>
			<centroidY>5.875</centroidY>
		</spatialEntity>
		<spatialEntity spatialType="region" scaleAndSubsystem="Cellular.GutEndotheliumIschemia">
			<clusteredness>1</clusteredness>
			<density>0.235000430836397</density>
			<area>2</area>
			<perimeter>6</perimeter>
			<distanceFromOrigin>13.41640786499874</distanceFromOrigin>
			<angle>1.789910608246069</angle>
			<triangleMeasure>0</triangleMeasure>
			<rectangleMeasure>0</rectangleMeasure>
			<circleMeasure>0</circleMeasure>
			<centroidX>22</centroidX>
			<centroidY>3.5</centroidY>
		</spatialEntity>
		<spatialEntity spatialType="region" scaleAndSubsystem="Cellular.GutEndotheliumIschemia">
			<clusteredness>1</clusteredness>
			<density>0.1036801263397815</density>
			<area>2</area>
			<perimeter>6</perimeter>
			<distanceFromOrigin>13.34166406412633</distanceFromOrigin>
			<angle>4.108112177135868</angle>
			<triangleMeasure>0</triangleMeasure>
			<rectangleMeasure>0</rectangleMeasure>
			<circleMeasure>0</circleMeasure>
			<centroidX>19.5</centroidX>
			<centroidY>3</centroidY>
		</spatialEntity>
		<spatialEntity spatialType="region" scaleAndSubsystem="Cellular.GutEndotheliumIschemia">
			<clusteredness>1</clusteredness>
			<density>0.3355108522901348</density>
			<area>1</area>
			<perimeter>4</perimeter>
			<distanceFromOrigin>14.0356688476182</distanceFromOrigin>
			<angle>0</angle>
			<triangleMeasure>0</triangleMeasure>
			<rectangleMeasure>0</rectangleMeasure>
			<circleMeasure>0</circleMeasure>
			<centroidX>17</centroidX>
			<centroidY>2</centroidY>
		</spatialEntity>
		<spatialEntity spatialType="region" scaleAndSubsystem="Cellular.GutEndotheliumIschemia">
			<clusteredness>1</clusteredness>
			<density>0.1578571496557455</density>
			<area>7</area>
			<perimeter>12</perimeter>
			<distanceFromOrigin>17.20465053408525</distanceFromOrigin>
			<angle>7.341225811364165</angle>
			<triangleMeasure>0.625</triangleMeasure>
			<rectangleMeasure>0.8333333333333334</rectangleMeasure>
			<circleMeasure>0.3000375725852757</circleMeasure>
			<centroidX>27.75</centroidX>
			<centroidY>1.5</centroidY>
		</spatialEntity>
		<spatialEntity spatialType="region" scaleAndSubsystem="Cellular.GutEndotheliumIschemia">
			<clusteredness>0.9054054054054054</clusteredness>
			<density>0.1310074615729703</density>
			<area>67</area>
			<perimeter>94</perimeter>
			<distanceFromOrigin>4.47213595499958</distanceFromOrigin>
			<angle>78.69006752597979</angle>
			<triangleMeasure>0.2010309247805</triangleMeasure>
			<rectangleMeasure>0.1736692450995201</rectangleMeasure>
			<circleMeasure>0.1279432280717593</circleMeasure>
			<centroidX>9.190476</centroidX>
			<centroidY>7.595238</centroidY>
		</spatialEntity>
		<numericStateVariable scaleAndSubsystem="Tissue.GutEndothelium">
			<name>GutCellDamageByproduct</name>
			<value>833.9474445345489</value>
		</numericStateVariable>
		<numericStateVariable scaleAndSubsystem="Organ.Gut">
			<name>GutLeak</name>
			<value>0</value>
		</numericStateVariable>
		<numericStateVariable scaleAndSubsystem="Tissue.GutEpithelium">
			<name>GutOccludinCellwall</name>
			<value>1162.81</value>
		</numericStateVariable>
		<numericStateVariable scaleAndSubsystem="Tissue.GutEpithelium">
			<name>GutOccludinCytoplasm</name>
			<value>384.4</value>
		</numericStateVariable>
		<numericStateVariable scaleAndSubsystem="Tissue.LungEndothelium">
			<name>LungCellDamageByproduct</name>
			<value>0</value>
		</numericStateVariable>
		<numericStateVariable scaleAndSubsystem="Organ.Lung">
			<name>LungEdema</name>
			<value>0</value>
		</numericStateVariable>
		<numericStateVariable scaleAndSubsystem="Tissue.LungEpithelium">
			<name>LungOccludinCellwall</name>
			<value>1162.81</value>
		</numericStateVariable>
		<numericStateVariable scaleAndSubsystem="Tissue.LungEpithelium">
			<name>LungOccludinCytoplasm</name>
			<value>384.4</value>
		</numericStateVariable>
		<numericStateVariable scaleAndSubsystem="Cellular.GutEndotheliumIschemia">
			<name>avgClusterednessRegions</name>
			<value>0.06191297388901906</value>
		</numericStateVariable>
		<numericStateVariable scaleAndSubsystem="Cellular.LungEndotheliumIschemia">
			<name>avgClusterednessRegions</name>
			<value>1</value>
		</numericStateVariable>
		<numericStateVariable scaleAndSubsystem="Cellular.GutEndotheliumIschemia">
			<name>avgDensityRegions</name>
			<value>0.2304757435753429</value>
		</numericStateVariable>
		<numericStateVariable scaleAndSubsystem="Cellular.LungEndotheliumIschemia">
			<name>avgDensityRegions</name>
			<value>0</value>
		</numericStateVariable>
	</timepoint>
	<timepoint value="10">
		<spatialEntity spatialType="region" scaleAndSubsystem="Cellular.GutEndotheliumIschemia">
			<clusteredness>1</clusteredness>
			<density>0.002499999953251259</density>
			<area>1</area>
			<perimeter>4</perimeter>
			<distanceFromOrigin>21.21320343559643</distanceFromOrigin>
			<angle>0</angle>
			<triangleMeasure>0</triangleMeasure>
			<rectangleMeasure>0</rectangleMeasure>
			<circleMeasure>0</circleMeasure>
			<centroidX>31</centroidX>
			<centroidY>31</centroidY>
		</spatialEntity>
		<spatialEntity spatialType="region" scaleAndSubsystem="Cellular.GutEndotheliumIschemia">
			<clusteredness>1</clusteredness>
			<density>0.525</density>
			<area>1</area>
			<perimeter>4</perimeter>
			<distanceFromOrigin>21.21320343559643</distanceFromOrigin>
			<angle>0</angle>
			<triangleMeasure>0</triangleMeasure>
			<rectangleMeasure>0</rectangleMeasure>
			<circleMeasure>0</circleMeasure>
			<centroidX>1</centroidX>
			<centroidY>31</centroidY>
		</spatialEntity>
		<spatialEntity spatialType="region" scaleAndSubsystem="Cellular.GutEndotheliumIschemia">
			<clusteredness>1</clusteredness>
			<density>0.35</density>
			<area>1</area>
			<perimeter>4</perimeter>
			<distanceFromOrigin>15.65247584249853</distanceFromOrigin>
			<angle>0</angle>
			<triangleMeasure>0</triangleMeasure>
			<rectangleMeasure>0</rectangleMeasure>
			<circleMeasure>0</circleMeasure>
			<centroidX>23</centroidX>
			<centroidY>30</centroidY>
		</spatialEntity>
		<spatialEntity spatialType="region" scaleAndSubsystem="Cellular.GutEndotheliumIschemia">
			<clusteredness>1</clusteredness>
			<density>0.1816666706325182</density>
			<area>6</area>
			<perimeter>12</perimeter>
			<distanceFromOrigin>17.80449381476486</distanceFromOrigin>
			<angle>9.18883607735876</angle>
			<triangleMeasure>0.5</triangleMeasure>
			<rectangleMeasure>0.6666666666666666</rectangleMeasure>
			<circleMeasure>0.2400300580682206</circleMeasure>
			<centroidX>4.5</centroidX>
			<centroidY>30.5</centroidY>
		</spatialEntity>
		<spatialEntity spatialType="region" scaleAndSubsystem="Cellular.GutEndotheliumIschemia">
			<clusteredness>1</clusteredness>
			<density>0.1932499879481746</density>
			<area>10</area>
			<perimeter>20</perimeter>
			<distanceFromOrigin>13.0384048104053</distanceFromOrigin>
			<angle>17.10272896905237</angle>
			<triangleMeasure>0.3888888888888889</triangleMeasure>
			<rectangleMeasure>0.4375</rectangleMeasure>
			<circleMeasure>0.2325550860588021</circleMeasure>
			<centroidX>13.875</centroidX>
			<centroidY>29.875</centroidY>
		</spatialEntity>
		<spatialEntity spatialType="region" scaleAndSubsystem="Cellular.GutEndotheliumIschemia">
			<clusteredness>1</clusteredness>
			<density>0.525</density>
			<area>1</area>
			<perimeter>4</perimeter>
			<distanceFromOrigin>11.70469991071963</distanceFromOrigin>
			<angle>0</angle>
			<triangleMeasure>0</triangleMeasure>
			<rectangleMeasure>0</rectangleMeasure>
			<circleMeasure>0</circleMeasure>
			<centroidX>20</centroidX>
			<centroidY>27</centroidY>
		</spatialEntity>
		<spatialEntity spatialType="region" scaleAndSubsystem="Cellular.GutEndotheliumIschemia">
			<clusteredness>1</clusteredness>
			<density>0.2762499999766256</density>
			<area>4</area>
			<perimeter>10</perimeter>
			<distanceFromOrigin>10.295630140987</distanceFromOrigin>
			<angle>4.398705354995532</angle>
			<triangleMeasure>0.5</triangleMeasure>
			<rectangleMeasure>0.6666667726304965</rectangleMeasure>
			<circleMeasure>0.2400300935512913</circleMeasure>
			<centroidX>10.5</centroidX>
			<centroidY>26</centroidY>
		</spatialEntity>
		<spatialEntity spatialType="region" scaleAndSubsystem="Cellular.GutEndotheliumIschemia">
			<clusteredness>1</clusteredness>
			<density>0.1974999970080806</density>
			<area>2</area>
			<perimeter>6</perimeter>
			<distanceFromOrigin>5</distanceFromOrigin>
			<angle>11.30993247402021</angle>
			<triangleMeasure>0</triangleMeasure>
			<rectangleMeasure>0</rectangleMeasure>
			<circleMeasure>0</circleMeasure>
			<centroidX>16.5</centroidX>
			<centroidY>21</centroidY>
		</spatialEntity>
		<spatialEntity spatialType="region" scaleAndSubsystem="Cellular.GutEndotheliumIschemia">
			<clusteredness>1</clusteredness>
			<density>0.2637499999766256</density>
			<area>2</area>
			<perimeter>8</perimeter>
			<distanceFromOrigin>10</distanceFromOrigin>
			<angle>7.815293546766876</angle>
			<triangleMeasure>0</triangleMeasure>
			<rectangleMeasure>0</rectangleMeasure>
			<circleMeasure>0</circleMeasure>
			<centroidX>7.5</centroidX>
			<centroidY>21.5</centroidY>
		</spatialEntity>
		<spatialEntity spatialType="region" scaleAndSubsystem="Cellular.GutEndotheliumIschemia">
			<clusteredness>1</clusteredness>
			<density>0.35</density>
			<area>1</area>
			<perimeter>4</perimeter>
			<distanceFromOrigin>6.708203932499369</distanceFromOrigin>
			<angle>0</angle>
			<triangleMeasure>0</triangleMeasure>
			<rectangleMeasure>0</rectangleMeasure>
			<circleMeasure>0</circleMeasure>
			<centroidX>10</centroidX>
			<centroidY>19</centroidY>
		</spatialEntity>
		<spatialEntity spatialType="region" scaleAndSubsystem="Cellular.GutEndotheliumIschemia">
			<clusteredness>1</clusteredness>
			<density>0.325</density>
			<area>1</area>
			<perimeter>4</perimeter>
			<distanceFromOrigin>8.54400374531753</distanceFromOrigin>
			<angle>0</angle>
			<triangleMeasure>0</triangleMeasure>
			<rectangleMeasure>0</rectangleMeasure>
			<circleMeasure>0</circleMeasure>
			<centroidX>8</centroidX>
			<centroidY>19</centroidY>
		</spatialEntity>
		<spatialEntity spatialType="region" scaleAndSubsystem="Cellular.GutEndotheliumIschemia">
			<clusteredness>0.8173076923076923</clusteredness>
			<density>0.125517241399192</density>
			<area>85</area>
			<perimeter>104</perimeter>
			<distanceFromOrigin>5</distanceFromOrigin>
			<angle>101.888658039628</angle>
			<triangleMeasure>0.2312486157133365</triangleMeasure>
			<rectangleMeasure>0.236111114960224</rectangleMeasure>
			<circleMeasure>0.1676776466778726</circleMeasure>
			<centroidX>22.95918</centroidX>
			<centroidY>23.73469</centroidY>
		</spatialEntity>
		<spatialEntity spatialType="region" scaleAndSubsystem="Cellular.GutEndotheliumIschemia">
			<clusteredness>1</clusteredness>
			<density>0.002499999953251259</density>
			<area>1</area>
			<perimeter>4</perimeter>
			<distanceFromOrigin>15.03329637837291</distanceFromOrigin>
			<angle>0</angle>
			<triangleMeasure>0</triangleMeasure>
			<rectangleMeasure>0</rectangleMeasure>
			<circleMeasure>0</circleMeasure>
			<centroidX>31</centroidX>
			<centroidY>17</centroidY>
		</spatialEntity>
		<spatialEntity spatialType="region" scaleAndSubsystem="Cellular.GutEndotheliumIschemia">
			<clusteredness>1</clusteredness>
			<density>0.525</density>
			<area>1</area>
			<perimeter>4</perimeter>
			<distanceFromOrigin>5</distanceFromOrigin>
			<angle>0</angle>
			<triangleMeasure>0</triangleMeasure>
			<rectangleMeasure>0</rectangleMeasure>
			<circleMeasure>0</circleMeasure>
			<centroidX>21</centroidX>
			<centroidY>16</centroidY>
		</spatialEntity>
		<spatialEntity spatialType="region" scaleAndSubsystem="Cellular.GutEndotheliumIschemia">
			<clusteredness>1</clusteredness>
			<density>0.1562499999649385</density>
			<area>20</area>
			<perimeter>38</perimeter>
			<distanceFromOrigin>0</distanceFromOrigin>
			<angle>360</angle>
			<triangleMeasure>0.2083333333333333</triangleMeasure>
			<rectangleMeasure>0.25</rectangleMeasure>
			<circleMeasure>0.1475594588489391</circleMeasure>
			<centroidX>14.94118</centroidX>
			<centroidY>17.17647</centroidY>
		</spatialEntity>
		<spatialEntity spatialType="region" scaleAndSubsystem="Cellular.GutEndotheliumIschemia">
			<clusteredness>1</clusteredness>
			<density>0.1195370374378642</density>
			<area>54</area>
			<perimeter>80</perimeter>
			<distanceFromOrigin>5.099019513592784</distanceFromOrigin>
			<angle>60.94539590092286</angle>
			<triangleMeasure>0.3099585803854004</triangleMeasure>
			<rectangleMeasure>0.215372697683209</rectangleMeasure>
			<circleMeasure>0.1461710000511864</circleMeasure>
			<centroidX>4.833333</centroidX>
			<centroidY>19.52778</centroidY>
		</spatialEntity>
		<spatialEntity spatialType="region" scaleAndSubsystem="Cellular.GutEndotheliumIschemia">
			<clusteredness>1</clusteredness>
			<density>0.3125</density>
			<area>1</area>
			<perimeter>4</perimeter>
			<distanceFromOrigin>11.70469991071963</distanceFromOrigin>
			<angle>0</angle>
			<triangleMeasure>0</triangleMeasure>
			<rectangleMeasure>0</rectangleMeasure>
			<circleMeasure>0</circleMeasure>
			<centroidX>27</centroidX>
			<centroidY>12</centroidY>
		</spatialEntity>
		<spatialEntity spatialType="region" scaleAndSubsystem="Cellular.GutEndotheliumIschemia">
			<clusteredness>1</clusteredness>
			<density>0.002499999953251259</density>
			<area>3</area>
			<perimeter>8</perimeter>
			<distanceFromOrigin>15.29705854077836</distanceFromOrigin>
			<angle>7.125016348901798</angle>
			<triangleMeasure>0</triangleMeasure>
			<rectangleMeasure>0</rectangleMeasure>
			<circleMeasure>0</circleMeasure>
			<centroidX>31</centroidX>
			<centroidY>12</centroidY>
		</spatialEntity>
		<spatialEntity spatialType="region" scaleAndSubsystem="Cellular.GutEndotheliumIschemia">
			<clusteredness>1</clusteredness>
			<density>0.2637499999766256</density>
			<area>2</area>
			<perimeter>6</perimeter>
			<distanceFromOrigin>5</distanceFromOrigin>
			<angle>11.30993247402021</angle>
			<triangleMeasure>0</triangleMeasure>
			<rectangleMeasure>0</rectangleMeasure>
			<circleMeasure>0</circleMeasure>
			<centroidX>16.5</centroidX>
			<centroidY>11</centroidY>
		</spatialEntity>
		<spatialEntity spatialType="region" scaleAndSubsystem="Cellular.GutEndotheliumIschemia">
			<clusteredness>1</clusteredness>
			<density>0.3375</density>
			<area>1</area>
			<perimeter>4</perimeter>
			<distanceFromOrigin>13.41640786499874</distanceFromOrigin>
			<angle>0</angle>
			<triangleMeasure>0</triangleMeasure>
			<rectangleMeasure>0</rectangleMeasure>
			<circleMeasure>0</circleMeasure>
			<centroidX>28</centroidX>
			<centroidY>10</centroidY>
		</spatialEntity>
		<spatialEntity spatialType="region" scaleAndSubsystem="Cellular.GutEndotheliumIschemia">
			<clusteredness>1</clusteredness>
			<density>0.08824999996260101</density>
			<area>10</area>
			<perimeter>14</perimeter>
			<distanceFromOrigin>7.211102550927978</distanceFromOrigin>
			<angle>23.62937773065682</angle>
			<triangleMeasure>0.5625</triangleMeasure>
			<rectangleMeasure>0.75</rectangleMeasure>
			<circleMeasure>0.4154366978080265</circleMeasure>
			<centroidX>22.6</centroidX>
			<centroidY>11</centroidY>
		</spatialEntity>
		<spatialEntity spatialType="region" scaleAndSubsystem="Cellular.GutEndotheliumIschemia">
			<clusteredness>1</clusteredness>
			<density>0.3125000299191942</density>
			<area>1</area>
			<perimeter>4</perimeter>
			<distanceFromOrigin>7.280109889280518</distanceFromOrigin>
			<angle>0</angle>
			<triangleMeasure>0</triangleMeasure>
			<rectangleMeasure>0</rectangleMeasure>
			<circleMeasure>0</circleMeasure>
			<centroidX>18</centroidX>
			<centroidY>9</centroidY>
		</spatialEntity>
		<spatialEntity spatialType="region" scaleAndSubsystem="Cellular.GutEndotheliumIschemia">
			<clusteredness>0.9230769230769231</clusteredness>
			<density>0.1814583343033697</density>
			<area>12</area>
			<perimeter>30</perimeter>
			<distanceFromOrigin>5.830951894845301</distanceFromOrigin>
			<angle>43.09084756700362</angle>
			<triangleMeasure>0.125</triangleMeasure>
			<rectangleMeasure>0.1</rectangleMeasure>
			<circleMeasure>0.07680962675592688</circleMeasure>
			<centroidX>11.15385</centroidX>
			<centroidY>10.46154</centroidY>
		</spatialEntity>
		<spatialEntity spatialType="region" scaleAndSubsystem="Cellular.GutEndotheliumIschemia">
			<clusteredness>1</clusteredness>
			<density>0.3125</density>
			<area>1</area>
			<perimeter>4</perimeter>
			<distanceFromOrigin>14.42220510185596</distanceFromOrigin>
			<angle>0</angle>
			<triangleMeasure>0</triangleMeasure>
			<rectangleMeasure>0</rectangleMeasure>
			<circleMeasure>0</circleMeasure>
			<centroidX>28</centroidX>
			<centroidY>8</centroidY>
		</spatialEntity>
		<spatialEntity spatialType="region" scaleAndSubsystem="Cellular.GutEndotheliumIschemia">
			<clusteredness>1</clusteredness>
			<density>0.1285714285380366</density>
			<area>7</area>
			<perimeter>16</perimeter>
			<distanceFromOrigin>10.295630140987</distanceFromOrigin>
			<angle>15.06848815949221</angle>
			<triangleMeasure>0.4</triangleMeasure>
			<rectangleMeasure>0.3333333863152482</rectangleMeasure>
			<circleMeasure>0.2400300580682206</circleMeasure>
			<centroidX>6.25</centroidX>
			<centroidY>9.625</centroidY>
		</spatialEntity>
		<spatialEntity spatialType="region" scaleAndSubsystem="Cellular.GutEndotheliumIschemia">
			<clusteredness>1</clusteredness>
			<density>0.337548828125</density>
			<area>1</area>
			<perimeter>4</perimeter>
			<distanceFromOrigin>9.486832980505138</distanceFromOrigin>
			<angle>0</angle>
			<triangleMeasure>0</triangleMeasure>
			<rectangleMeasure>0</rectangleMeasure>
			<circleMeasure>0</circleMeasure>
			<centroidX>19</centroidX>
			<centroidY>7</centroidY>
		</spatialEntity>
		<spatialEntity spatialType="region" scaleAndSubsystem="Cellular.GutEndotheliumIschemia">
			<clusteredness>1</clusteredness>
			<density>0.1625</density>
			<area>1</area>
			<perimeter>4</perimeter>
			<distanceFromOrigin>14.86606874731851</distanceFromOrigin>
			<angle>0</angle>
			<triangleMeasure>0</triangleMeasure>
			<rectangleMeasure>0</rectangleMeasure>
			<circleMeasure>0</circleMeasure>
			<centroidX>27</centroidX>
			<centroidY>6</centroidY>
		</spatialEntity>
		<spatialEntity spatialType="region" scaleAndSubsystem="Cellular.GutEndotheliumIschemia">
			<clusteredness>1</clusteredness>
			<density>0.35</density>
			<area>1</area>
			<perimeter>4</perimeter>
			<distanceFromOrigin>13.45362404707371</distanceFromOrigin>
			<angle>0</angle>
			<triangleMeasure>0</triangleMeasure>
			<rectangleMeasure>0</rectangleMeasure>
			<circleMeasure>0</circleMeasure>
			<centroidX>25</centroidX>
			<centroidY>6</centroidY>
		</spatialEntity>
		<spatialEntity spatialType="region" scaleAndSubsystem="Cellular.GutEndotheliumIschemia">
			<clusteredness>1</clusteredness>
			<density>0.08965576766363156</density>
			<area>6</area>
			<perimeter>10</perimeter>
			<distanceFromOrigin>9.055385138137417</distanceFromOrigin>
			<angle>12.68038349181982</angle>
			<triangleMeasure>0.5</triangleMeasure>
			<rectangleMeasure>1</rectangleMeasure>
			<circleMeasure>0.4800601871025826</circleMeasure>
			<centroidX>16</centroidX>
			<centroidY>6.5</centroidY>
		</spatialEntity>
		<spatialEntity spatialType="region" scaleAndSubsystem="Cellular.GutEndotheliumIschemia">
			<clusteredness>1</clusteredness>
			<density>0.09083333327100167</density>
			<area>6</area>
			<perimeter>14</perimeter>
			<distanceFromOrigin>16.55294535724685</distanceFromOrigin>
			<angle>13.14033310926904</angle>
			<triangleMeasure>0.25</triangleMeasure>
			<rectangleMeasure>0.125000014901163</rectangleMeasure>
			<circleMeasure>0.03529854541010816</circleMeasure>
			<centroidX>30.75</centroidX>
			<centroidY>6.25</centroidY>
		</spatialEntity>
		<spatialEntity spatialType="region" scaleAndSubsystem="Cellular.GutEndotheliumIschemia">
			<clusteredness>1</clusteredness>
			<density>0.1600000032931891</density>
			<area>9</area>
			<perimeter>16</perimeter>
			<distanceFromOrigin>9.486832980505138</distanceFromOrigin>
			<angle>16.99082329198617</angle>
			<triangleMeasure>0.64</triangleMeasure>
			<rectangleMeasure>0.6666666666666666</rectangleMeasure>
			<circleMeasure>0.4800601161364412</circleMeasure>
			<centroidX>11.5</centroidX>
			<centroidY>6.125</centroidY>
		</spatialEntity>
		<spatialEntity spatialType="region" scaleAndSubsystem="Cellular.GutEndotheliumIschemia">
			<clusteredness>1</clusteredness>
			<density>0.1536111110695567</density>
			<area>18</area>
			<perimeter>26</perimeter>
			<distanceFromOrigin>14.31782106327635</distanceFromOrigin>
			<angle>24.94390526342458</angle>
			<triangleMeasure>0.6322313725691873</triangleMeasure>
			<rectangleMeasure>0.53125</rectangleMeasure>
			<circleMeasure>0.1569427312810459</circleMeasure>
			<centroidX>1.875</centroidX>
			<centroidY>9.375</centroidY>
		</spatialEntity>
		<spatialEntity spatialType="region" scaleAndSubsystem="Cellular.GutEndotheliumIschemia">
			<clusteredness>1</clusteredness>
			<density>0.1750019821466184</density>
			<area>2</area>
			<perimeter>6</perimeter>
			<distanceFromOrigin>13.41640786499874</distanceFromOrigin>
			<angle>1.789910608246069</angle>
			<triangleMeasure>0</triangleMeasure>
			<rectangleMeasure>0</rectangleMeasure>
			<circleMeasure>0</circleMeasure>
			<centroidX>22</centroidX>
			<centroidY>3.5</centroidY>
		</spatialEntity>
		<spatialEntity spatialType="region" scaleAndSubsystem="Cellular.GutEndotheliumIschemia">
			<clusteredness>1</clusteredness>
			<density>0.04568109886319029</density>
			<area>2</area>
			<perimeter>6</perimeter>
			<distanceFromOrigin>13.34166406412633</distanceFromOrigin>
			<angle>4.108112177135868</angle>
			<triangleMeasure>0</triangleMeasure>
			<rectangleMeasure>0</rectangleMeasure>
			<circleMeasure>0</circleMeasure>
			<centroidX>19.5</centroidX>
			<centroidY>3</centroidY>
		</spatialEntity>
		<spatialEntity spatialType="region" scaleAndSubsystem="Cellular.GutEndotheliumIschemia">
			<clusteredness>1</clusteredness>
			<density>0.3258647843903186</density>
			<area>1</area>
			<perimeter>4</perimeter>
			<distanceFromOrigin>14.0356688476182</distanceFromOrigin>
			<angle>0</angle>
			<triangleMeasure>0</triangleMeasure>
			<rectangleMeasure>0</rectangleMeasure>
			<circleMeasure>0</circleMeasure>
			<centroidX>17</centroidX>
			<centroidY>2</centroidY>
		</spatialEntity>
		<spatialEntity spatialType="region" scaleAndSubsystem="Cellular.GutEndotheliumIschemia">
			<clusteredness>1</clusteredness>
			<density>0.1596428570961084</density>
			<area>7</area>
			<perimeter>12</perimeter>
			<distanceFromOrigin>17.20465053408525</distanceFromOrigin>
			<angle>7.341225811364165</angle>
			<triangleMeasure>0.625</triangleMeasure>
			<rectangleMeasure>0.8333333333333334</rectangleMeasure>
			<circleMeasure>0.3000375725852757</circleMeasure>
			<centroidX>27.75</centroidX>
			<centroidY>1.5</centroidY>
		</spatialEntity>
		<spatialEntity spatialType="region" scaleAndSubsystem="Cellular.GutEndotheliumIschemia">
			<clusteredness>1</clusteredness>
			<density>0.391499999925202</density>
			<area>5</area>
			<perimeter>10</perimeter>
			<distanceFromOrigin>14.31782106327635</distanceFromOrigin>
			<angle>7.125016348901798</angle>
			<triangleMeasure>0.75</triangleMeasure>
			<rectangleMeasure>0.75</rectangleMeasure>
			<circleMeasure>0.3600451403269369</circleMeasure>
			<centroidX>12.25</centroidX>
			<centroidY>1.5</centroidY>
		</spatialEntity>
		<spatialEntity spatialType="region" scaleAndSubsystem="Cellular.GutEndotheliumIschemia">
			<clusteredness>0.7575757575757576</clusteredness>
			<density>0.09268518514016788</density>
			<area>25</area>
			<perimeter>28</perimeter>
			<distanceFromOrigin>13.8924439894498</distanceFromOrigin>
			<angle>22.52056560289688</angle>
			<triangleMeasure>0.4444444444444444</triangleMeasure>
			<rectangleMeasure>0.5</rectangleMeasure>
			<circleMeasure>0.2630466821919213</circleMeasure>
			<centroidX>5.272727</centroidX>
			<centroidY>3</centroidY>
		</spatialEntity>
		<numericStateVariable scaleAndSubsystem="Tissue.GutEndothelium">
			<name>GutCellDamageByproduct</name>
			<value>898.6685167938811</value>
		</numericStateVariable>
		<numericStateVariable scaleAndSubsystem="Organ.Gut">
			<name>GutLeak</name>
			<value>0</value>
		</numericStateVariable>
		<numericStateVariable scaleAndSubsystem="Tissue.GutEpithelium">
			<name>GutOccludinCellwall</name>
			<value>1162.81</value>
		</numericStateVariable>
		<numericStateVariable scaleAndSubsystem="Tissue.GutEpithelium">
			<name>GutOccludinCytoplasm</name>
			<value>384.4</value>
		</numericStateVariable>
		<numericStateVariable scaleAndSubsystem="Tissue.LungEndothelium">
			<name>LungCellDamageByproduct</name>
			<value>0</value>
		</numericStateVariable>
		<numericStateVariable scaleAndSubsystem="Organ.Lung">
			<name>LungEdema</name>
			<value>0</value>
		</numericStateVariable>
		<numericStateVariable scaleAndSubsystem="Tissue.LungEpithelium">
			<name>LungOccludinCellwall</name>
			<value>1162.81</value>
		</numericStateVariable>
		<numericStateVariable scaleAndSubsystem="Tissue.LungEpithelium">
			<name>LungOccludinCytoplasm</name>
			<value>384.4</value>
		</numericStateVariable>
		<numericStateVariable scaleAndSubsystem="Cellular.GutEndotheliumIschemia">
			<name>avgClusterednessRegions</name>
			<value>0.06035037690595674</value>
		</numericStateVariable>
		<numericStateVariable scaleAndSubsystem="Cellular.LungEndotheliumIschemia">
			<name>avgClusterednessRegions</name>
			<value>1</value>
		</numericStateVariable>
		<numericStateVariable scaleAndSubsystem="Cellular.GutEndotheliumIschemia">
			<name>avgDensityRegions</name>
			<value>0.2261256757338838</value>
		</numericStateVariable>
		<numericStateVariable scaleAndSubsystem="Cellular.LungEndotheliumIschemia">
			<name>avgDensityRegions</name>
			<value>0</value>
		</numericStateVariable>
	</timepoint>
	<timepoint value="11">
		<spatialEntity spatialType="region" scaleAndSubsystem="Cellular.GutEndotheliumIschemia">
			<clusteredness>1</clusteredness>
			<density>0.5274999880323223</density>
			<area>1</area>
			<perimeter>4</perimeter>
			<distanceFromOrigin>21.21320343559643</distanceFromOrigin>
			<angle>0</angle>
			<triangleMeasure>0</triangleMeasure>
			<rectangleMeasure>0</rectangleMeasure>
			<circleMeasure>0</circleMeasure>
			<centroidX>1</centroidX>
			<centroidY>31</centroidY>
		</spatialEntity>
		<spatialEntity spatialType="region" scaleAndSubsystem="Cellular.GutEndotheliumIschemia">
			<clusteredness>1</clusteredness>
			<density>0.1766666696352117</density>
			<area>6</area>
			<perimeter>12</perimeter>
			<distanceFromOrigin>17.80449381476486</distanceFromOrigin>
			<angle>9.18883607735876</angle>
			<triangleMeasure>0.5</triangleMeasure>
			<rectangleMeasure>0.6666666666666666</rectangleMeasure>
			<circleMeasure>0.2400300580682206</circleMeasure>
			<centroidX>4.5</centroidX>
			<centroidY>30.5</centroidY>
		</spatialEntity>
		<spatialEntity spatialType="region" scaleAndSubsystem="Cellular.GutEndotheliumIschemia">
			<clusteredness>1</clusteredness>
			<density>0.4774999880323223</density>
			<area>1</area>
			<perimeter>4</perimeter>
			<distanceFromOrigin>16.27882059609971</distanceFromOrigin>
			<angle>0</angle>
			<triangleMeasure>0</triangleMeasure>
			<rectangleMeasure>0</rectangleMeasure>
			<circleMeasure>0</circleMeasure>
			<centroidX>4</centroidX>
			<centroidY>27</centroidY>
		</spatialEntity>
		<spatialEntity spatialType="region" scaleAndSubsystem="Cellular.GutEndotheliumIschemia">
			<clusteredness>1</clusteredness>
			<density>0.3650000179515165</density>
			<area>1</area>
			<perimeter>4</perimeter>
			<distanceFromOrigin>14.2126704035519</distanceFromOrigin>
			<angle>0</angle>
			<triangleMeasure>0</triangleMeasure>
			<rectangleMeasure>0</rectangleMeasure>
			<circleMeasure>0</circleMeasure>
			<centroidX>5</centroidX>
			<centroidY>25</centroidY>
		</spatialEntity>
		<spatialEntity spatialType="region" scaleAndSubsystem="Cellular.GutEndotheliumIschemia">
			<clusteredness>0.9534883720930233</clusteredness>
			<density>0.1139634176511505</density>
			<area>41</area>
			<perimeter>54</perimeter>
			<distanceFromOrigin>13.45362404707371</distanceFromOrigin>
			<angle>45</angle>
			<triangleMeasure>0.4399993733732883</triangleMeasure>
			<rectangleMeasure>0.3378882008926562</rectangleMeasure>
			<circleMeasure>0.1986455777867992</circleMeasure>
			<centroidX>27.89655</centroidX>
			<centroidY>26.44828</centroidY>
		</spatialEntity>
		<spatialEntity spatialType="region" scaleAndSubsystem="Cellular.GutEndotheliumIschemia">
			<clusteredness>1</clusteredness>
			<density>0.1875</density>
			<area>2</area>
			<perimeter>6</perimeter>
			<distanceFromOrigin>5</distanceFromOrigin>
			<angle>11.30993247402021</angle>
			<triangleMeasure>0</triangleMeasure>
			<rectangleMeasure>0</rectangleMeasure>
			<circleMeasure>0</circleMeasure>
			<centroidX>16.5</centroidX>
			<centroidY>21</centroidY>
		</spatialEntity>
		<spatialEntity spatialType="region" scaleAndSubsystem="Cellular.GutEndotheliumIschemia">
			<clusteredness>1</clusteredness>
			<density>0.133749996973019</density>
			<area>4</area>
			<perimeter>16</perimeter>
			<distanceFromOrigin>8.602325267042627</distanceFromOrigin>
			<angle>8.820379552021057</angle>
			<triangleMeasure>0</triangleMeasure>
			<rectangleMeasure>0</rectangleMeasure>
			<circleMeasure>0</circleMeasure>
			<centroidX>7.8</centroidX>
			<centroidY>21.8</centroidY>
		</spatialEntity>
		<spatialEntity spatialType="region" scaleAndSubsystem="Cellular.GutEndotheliumIschemia">
			<clusteredness>1</clusteredness>
			<density>0.3650000179515165</density>
			<area>1</area>
			<perimeter>4</perimeter>
			<distanceFromOrigin>5</distanceFromOrigin>
			<angle>0</angle>
			<triangleMeasure>0</triangleMeasure>
			<rectangleMeasure>0</rectangleMeasure>
			<circleMeasure>0</circleMeasure>
			<centroidX>12</centroidX>
			<centroidY>19</centroidY>
		</spatialEntity>
		<spatialEntity spatialType="region" scaleAndSubsystem="Cellular.GutEndotheliumIschemia">
			<clusteredness>1</clusteredness>
			<density>0.3400000179515165</density>
			<area>1</area>
			<perimeter>4</perimeter>
			<distanceFromOrigin>6.708203932499369</distanceFromOrigin>
			<angle>0</angle>
			<triangleMeasure>0</triangleMeasure>
			<rectangleMeasure>0</rectangleMeasure>
			<circleMeasure>0</circleMeasure>
			<centroidX>10</centroidX>
			<centroidY>19</centroidY>
		</spatialEntity>
		<spatialEntity spatialType="region" scaleAndSubsystem="Cellular.GutEndotheliumIschemia">
			<clusteredness>1</clusteredness>
			<density>0.3149999880323223</density>
			<area>1</area>
			<perimeter>4</perimeter>
			<distanceFromOrigin>8.54400374531753</distanceFromOrigin>
			<angle>0</angle>
			<triangleMeasure>0</triangleMeasure>
			<rectangleMeasure>0</rectangleMeasure>
			<circleMeasure>0</circleMeasure>
			<centroidX>8</centroidX>
			<centroidY>19</centroidY>
		</spatialEntity>
		<spatialEntity spatialType="region" scaleAndSubsystem="Cellular.GutEndotheliumIschemia">
			<clusteredness>1</clusteredness>
			<density>0.3650000179515165</density>
			<area>1</area>
			<perimeter>4</perimeter>
			<distanceFromOrigin>11.40175425099138</distanceFromOrigin>
			<angle>0</angle>
			<triangleMeasure>0</triangleMeasure>
			<rectangleMeasure>0</rectangleMeasure>
			<circleMeasure>0</circleMeasure>
			<centroidX>5</centroidX>
			<centroidY>19</centroidY>
		</spatialEntity>
		<spatialEntity spatialType="region" scaleAndSubsystem="Cellular.GutEndotheliumIschemia">
			<clusteredness>0.8795180722891566</clusteredness>
			<density>0.1358561644367143</density>
			<area>73</area>
			<perimeter>96</perimeter>
			<distanceFromOrigin>5</distanceFromOrigin>
			<angle>107.7446716250569</angle>
			<triangleMeasure>0.2506329733566489</triangleMeasure>
			<rectangleMeasure>0.3037882365908292</rectangleMeasure>
			<circleMeasure>0.1636181544274198</circleMeasure>
			<centroidX>17.46808</centroidX>
			<centroidY>24.87234</centroidY>
		</spatialEntity>
		<spatialEntity spatialType="region" scaleAndSubsystem="Cellular.GutEndotheliumIschemia">
			<clusteredness>1</clusteredness>
			<density>0.003124999941564074</density>
			<area>4</area>
			<perimeter>10</perimeter>
			<distanceFromOrigin>15</distanceFromOrigin>
			<angle>11.30993247402021</angle>
			<triangleMeasure>0</triangleMeasure>
			<rectangleMeasure>0</rectangleMeasure>
			<circleMeasure>0</circleMeasure>
			<centroidX>31</centroidX>
			<centroidY>17.5</centroidY>
		</spatialEntity>
		<spatialEntity spatialType="region" scaleAndSubsystem="Cellular.GutEndotheliumIschemia">
			<clusteredness>1</clusteredness>
			<density>0.5274999880323223</density>
			<area>1</area>
			<perimeter>4</perimeter>
			<distanceFromOrigin>5</distanceFromOrigin>
			<angle>0</angle>
			<triangleMeasure>0</triangleMeasure>
			<rectangleMeasure>0</rectangleMeasure>
			<circleMeasure>0</circleMeasure>
			<centroidX>21</centroidX>
			<centroidY>16</centroidY>
		</spatialEntity>
		<spatialEntity spatialType="region" scaleAndSubsystem="Cellular.GutEndotheliumIschemia">
			<clusteredness>1</clusteredness>
			<density>0.1483333322996667</density>
			<area>18</area>
			<perimeter>32</perimeter>
			<distanceFromOrigin>12.08304597359457</distanceFromOrigin>
			<angle>34.69515353123397</angle>
			<triangleMeasure>0.2553571950416282</triangleMeasure>
			<rectangleMeasure>0.2077067713853672</rectangleMeasure>
			<circleMeasure>0.09177620306107646</circleMeasure>
			<centroidX>2.583333</centroidX>
			<centroidY>20.91667</centroidY>
		</spatialEntity>
		<spatialEntity spatialType="region" scaleAndSubsystem="Cellular.GutEndotheliumIschemia">
			<clusteredness>0.8333333333333334</clusteredness>
			<density>0.1418333253205991</density>
			<area>15</area>
			<perimeter>22</perimeter>
			<distanceFromOrigin>0</distanceFromOrigin>
			<angle>360</angle>
			<triangleMeasure>0.5</triangleMeasure>
			<rectangleMeasure>0.5</rectangleMeasure>
			<circleMeasure>0.3000376308870708</circleMeasure>
			<centroidX>15.11111</centroidX>
			<centroidY>16.66667</centroidY>
		</spatialEntity>
		<spatialEntity spatialType="region" scaleAndSubsystem="Cellular.GutEndotheliumIschemia">
			<clusteredness>1</clusteredness>
			<density>0.2025000029919194</density>
			<area>1</area>
			<perimeter>4</perimeter>
			<distanceFromOrigin>11.70469991071963</distanceFromOrigin>
			<angle>0</angle>
			<triangleMeasure>0</triangleMeasure>
			<rectangleMeasure>0</rectangleMeasure>
			<circleMeasure>0</circleMeasure>
			<centroidX>27</centroidX>
			<centroidY>12</centroidY>
		</spatialEntity>
		<spatialEntity spatialType="region" scaleAndSubsystem="Cellular.GutEndotheliumIschemia">
			<clusteredness>1</clusteredness>
			<density>0.3149999880323223</density>
			<area>1</area>
			<perimeter>4</perimeter>
			<distanceFromOrigin>15.52417469626002</distanceFromOrigin>
			<angle>0</angle>
			<triangleMeasure>0</triangleMeasure>
			<rectangleMeasure>0</rectangleMeasure>
			<circleMeasure>0</circleMeasure>
			<centroidX>1</centroidX>
			<centroidY>12</centroidY>
		</spatialEntity>
		<spatialEntity spatialType="region" scaleAndSubsystem="Cellular.GutEndotheliumIschemia">
			<clusteredness>1</clusteredness>
			<density>0.1472000054658628</density>
			<area>25</area>
			<perimeter>44</perimeter>
			<distanceFromOrigin>5</distanceFromOrigin>
			<angle>64.23067237566129</angle>
			<triangleMeasure>0.2727273483907106</triangleMeasure>
			<rectangleMeasure>0.2314814978339229</rectangleMeasure>
			<circleMeasure>0.1025769404704616</circleMeasure>
			<centroidX>9</centroidX>
			<centroidY>14.13043</centroidY>
		</spatialEntity>
		<spatialEntity spatialType="region" scaleAndSubsystem="Cellular.GutEndotheliumIschemia">
			<clusteredness>1</clusteredness>
			<density>0.3274999880323223</density>
			<area>1</area>
			<perimeter>4</perimeter>
			<distanceFromOrigin>13.41640786499874</distanceFromOrigin>
			<angle>0</angle>
			<triangleMeasure>0</triangleMeasure>
			<rectangleMeasure>0</rectangleMeasure>
			<circleMeasure>0</circleMeasure>
			<centroidX>28</centroidX>
			<centroidY>10</centroidY>
		</spatialEntity>
		<spatialEntity spatialType="region" scaleAndSubsystem="Cellular.GutEndotheliumIschemia">
			<clusteredness>1</clusteredness>
			<density>0.09694444174860038</density>
			<area>9</area>
			<perimeter>16</perimeter>
			<distanceFromOrigin>7.211102550927978</distanceFromOrigin>
			<angle>23.62937773065682</angle>
			<triangleMeasure>0.4375</triangleMeasure>
			<rectangleMeasure>0.5833333333333334</rectangleMeasure>
			<circleMeasure>0.3231174316284651</circleMeasure>
			<centroidX>22.57143</centroidX>
			<centroidY>10.85714</centroidY>
		</spatialEntity>
		<spatialEntity spatialType="region" scaleAndSubsystem="Cellular.GutEndotheliumIschemia">
			<clusteredness>1</clusteredness>
			<density>0.1675000370717516</density>
			<area>5</area>
			<perimeter>12</perimeter>
			<distanceFromOrigin>4.123105625617661</distanceFromOrigin>
			<angle>8.972626614896393</angle>
			<triangleMeasure>0.5</triangleMeasure>
			<rectangleMeasure>0.3571428936355005</rectangleMeasure>
			<circleMeasure>0.1200150290341103</circleMeasure>
			<centroidX>17.4</centroidX>
			<centroidY>10.4</centroidY>
		</spatialEntity>
		<spatialEntity spatialType="region" scaleAndSubsystem="Cellular.GutEndotheliumIschemia">
			<clusteredness>1</clusteredness>
			<density>0.1650000179515165</density>
			<area>1</area>
			<perimeter>4</perimeter>
			<distanceFromOrigin>7.280109889280518</distanceFromOrigin>
			<angle>0</angle>
			<triangleMeasure>0</triangleMeasure>
			<rectangleMeasure>0</rectangleMeasure>
			<circleMeasure>0</circleMeasure>
			<centroidX>14</centroidX>
			<centroidY>9</centroidY>
		</spatialEntity>
		<spatialEntity spatialType="region" scaleAndSubsystem="Cellular.GutEndotheliumIschemia">
			<clusteredness>1</clusteredness>
			<density>0.2649999939927868</density>
			<area>2</area>
			<perimeter>6</perimeter>
			<distanceFromOrigin>8.48528137423857</distanceFromOrigin>
			<angle>4.398705354995532</angle>
			<triangleMeasure>0</triangleMeasure>
			<rectangleMeasure>0</rectangleMeasure>
			<circleMeasure>0</circleMeasure>
			<centroidX>10</centroidX>
			<centroidY>9.5</centroidY>
		</spatialEntity>
		<spatialEntity spatialType="region" scaleAndSubsystem="Cellular.GutEndotheliumIschemia">
			<clusteredness>1</clusteredness>
			<density>0.1774999959796083</density>
			<area>3</area>
			<perimeter>12</perimeter>
			<distanceFromOrigin>11.6619037896906</distanceFromOrigin>
			<angle>8.027237510431954</angle>
			<triangleMeasure>0</triangleMeasure>
			<rectangleMeasure>0</rectangleMeasure>
			<circleMeasure>0</circleMeasure>
			<centroidX>5.5</centroidX>
			<centroidY>10</centroidY>
		</spatialEntity>
		<spatialEntity spatialType="region" scaleAndSubsystem="Cellular.GutEndotheliumIschemia">
			<clusteredness>1</clusteredness>
			<density>0.003749999929876889</density>
			<area>2</area>
			<perimeter>6</perimeter>
			<distanceFromOrigin>16.55294535724685</distanceFromOrigin>
			<angle>3.055593457752936</angle>
			<triangleMeasure>0</triangleMeasure>
			<rectangleMeasure>0</rectangleMeasure>
			<circleMeasure>0</circleMeasure>
			<centroidX>31</centroidX>
			<centroidY>8.5</centroidY>
		</spatialEntity>
		<spatialEntity spatialType="region" scaleAndSubsystem="Cellular.GutEndotheliumIschemia">
			<clusteredness>1</clusteredness>
			<density>0.3025000179515165</density>
			<area>1</area>
			<perimeter>4</perimeter>
			<distanceFromOrigin>14.42220510185596</distanceFromOrigin>
			<angle>0</angle>
			<triangleMeasure>0</triangleMeasure>
			<rectangleMeasure>0</rectangleMeasure>
			<circleMeasure>0</circleMeasure>
			<centroidX>28</centroidX>
			<centroidY>8</centroidY>
		</spatialEntity>
		<spatialEntity spatialType="region" scaleAndSubsystem="Cellular.GutEndotheliumIschemia">
			<clusteredness>1</clusteredness>
			<density>0.3524999880323223</density>
			<area>1</area>
			<perimeter>4</perimeter>
			<distanceFromOrigin>12.0415945787923</distanceFromOrigin>
			<angle>0</angle>
			<triangleMeasure>0</triangleMeasure>
			<rectangleMeasure>0</rectangleMeasure>
			<circleMeasure>0</circleMeasure>
			<centroidX>7</centroidX>
			<centroidY>8</centroidY>
		</spatialEntity>
		<spatialEntity spatialType="region" scaleAndSubsystem="Cellular.GutEndotheliumIschemia">
			<clusteredness>1</clusteredness>
			<density>0.2775895660998774</density>
			<area>1</area>
			<perimeter>4</perimeter>
			<distanceFromOrigin>9.486832980505138</distanceFromOrigin>
			<angle>0</angle>
			<triangleMeasure>0</triangleMeasure>
			<rectangleMeasure>0</rectangleMeasure>
			<circleMeasure>0</circleMeasure>
			<centroidX>19</centroidX>
			<centroidY>7</centroidY>
		</spatialEntity>
		<spatialEntity spatialType="region" scaleAndSubsystem="Cellular.GutEndotheliumIschemia">
			<clusteredness>1</clusteredness>
			<density>0.1525000029919194</density>
			<area>1</area>
			<perimeter>4</perimeter>
			<distanceFromOrigin>14.86606874731851</distanceFromOrigin>
			<angle>0</angle>
			<triangleMeasure>0</triangleMeasure>
			<rectangleMeasure>0</rectangleMeasure>
			<circleMeasure>0</circleMeasure>
			<centroidX>27</centroidX>
			<centroidY>6</centroidY>
		</spatialEntity>
		<spatialEntity spatialType="region" scaleAndSubsystem="Cellular.GutEndotheliumIschemia">
			<clusteredness>1</clusteredness>
			<density>0.3400000179515165</density>
			<area>1</area>
			<perimeter>4</perimeter>
			<distanceFromOrigin>13.45362404707371</distanceFromOrigin>
			<angle>0</angle>
			<triangleMeasure>0</triangleMeasure>
			<rectangleMeasure>0</rectangleMeasure>
			<circleMeasure>0</circleMeasure>
			<centroidX>25</centroidX>
			<centroidY>6</centroidY>
		</spatialEntity>
		<spatialEntity spatialType="region" scaleAndSubsystem="Cellular.GutEndotheliumIschemia">
			<clusteredness>1</clusteredness>
			<density>0.5281469606885723</density>
			<area>1</area>
			<perimeter>4</perimeter>
			<distanceFromOrigin>10</distanceFromOrigin>
			<angle>0</angle>
			<triangleMeasure>0</triangleMeasure>
			<rectangleMeasure>0</rectangleMeasure>
			<circleMeasure>0</circleMeasure>
			<centroidX>16</centroidX>
			<centroidY>6</centroidY>
		</spatialEntity>
		<spatialEntity spatialType="region" scaleAndSubsystem="Cellular.GutEndotheliumIschemia">
			<clusteredness>1</clusteredness>
			<density>0.3025000179515165</density>
			<area>1</area>
			<perimeter>4</perimeter>
			<distanceFromOrigin>14.86606874731851</distanceFromOrigin>
			<angle>0</angle>
			<triangleMeasure>0</triangleMeasure>
			<rectangleMeasure>0</rectangleMeasure>
			<circleMeasure>0</circleMeasure>
			<centroidX>6</centroidX>
			<centroidY>5</centroidY>
		</spatialEntity>
		<spatialEntity spatialType="region" scaleAndSubsystem="Cellular.GutEndotheliumIschemia">
			<clusteredness>1</clusteredness>
			<density>0.1773076922645396</density>
			<area>13</area>
			<perimeter>20</perimeter>
			<distanceFromOrigin>14.31782106327635</distanceFromOrigin>
			<angle>14.45242825109298</angle>
			<triangleMeasure>0.6666666666666666</triangleMeasure>
			<rectangleMeasure>0.6</rectangleMeasure>
			<circleMeasure>0.2483069943882618</circleMeasure>
			<centroidX>2</centroidX>
			<centroidY>7.857143</centroidY>
		</spatialEntity>
		<spatialEntity spatialType="region" scaleAndSubsystem="Cellular.GutEndotheliumIschemia">
			<clusteredness>1</clusteredness>
			<density>0.06812499846313513</density>
			<area>8</area>
			<perimeter>12</perimeter>
			<distanceFromOrigin>16.40121946685673</distanceFromOrigin>
			<angle>9.019322431381685</angle>
			<triangleMeasure>0.7777777777777778</triangleMeasure>
			<rectangleMeasure>0.875</rectangleMeasure>
			<circleMeasure>0.5250658540523738</circleMeasure>
			<centroidX>30</centroidX>
			<centroidY>5</centroidY>
		</spatialEntity>
		<spatialEntity spatialType="region" scaleAndSubsystem="Cellular.GutEndotheliumIschemia">
			<clusteredness>1</clusteredness>
			<density>0.1650051490933288</density>
			<area>2</area>
			<perimeter>6</perimeter>
			<distanceFromOrigin>13.41640786499874</distanceFromOrigin>
			<angle>1.789910608246069</angle>
			<triangleMeasure>0</triangleMeasure>
			<rectangleMeasure>0</rectangleMeasure>
			<circleMeasure>0</circleMeasure>
			<centroidX>22</centroidX>
			<centroidY>3.5</centroidY>
		</spatialEntity>
		<spatialEntity spatialType="region" scaleAndSubsystem="Cellular.GutEndotheliumIschemia">
			<clusteredness>1</clusteredness>
			<density>0.03781213479883531</density>
			<area>2</area>
			<perimeter>6</perimeter>
			<distanceFromOrigin>13.34166406412633</distanceFromOrigin>
			<angle>4.108112177135868</angle>
			<triangleMeasure>0</triangleMeasure>
			<rectangleMeasure>0</rectangleMeasure>
			<circleMeasure>0</circleMeasure>
			<centroidX>19.5</centroidX>
			<centroidY>3</centroidY>
		</spatialEntity>
		<spatialEntity spatialType="region" scaleAndSubsystem="Cellular.GutEndotheliumIschemia">
			<clusteredness>1</clusteredness>
			<density>0.2162825490914139</density>
			<area>1</area>
			<perimeter>4</perimeter>
			<distanceFromOrigin>14.0356688476182</distanceFromOrigin>
			<angle>0</angle>
			<triangleMeasure>0</triangleMeasure>
			<rectangleMeasure>0</rectangleMeasure>
			<circleMeasure>0</circleMeasure>
			<centroidX>17</centroidX>
			<centroidY>2</centroidY>
		</spatialEntity>
		<spatialEntity spatialType="region" scaleAndSubsystem="Cellular.GutEndotheliumIschemia">
			<clusteredness>1</clusteredness>
			<density>0.5274999880323223</density>
			<area>1</area>
			<perimeter>4</perimeter>
			<distanceFromOrigin>19.79898987322333</distanceFromOrigin>
			<angle>0</angle>
			<triangleMeasure>0</triangleMeasure>
			<rectangleMeasure>0</rectangleMeasure>
			<circleMeasure>0</circleMeasure>
			<centroidX>2</centroidX>
			<centroidY>2</centroidY>
		</spatialEntity>
		<spatialEntity spatialType="region" scaleAndSubsystem="Cellular.GutEndotheliumIschemia">
			<clusteredness>1</clusteredness>
			<density>0.1870833452620538</density>
			<area>6</area>
			<perimeter>10</perimeter>
			<distanceFromOrigin>17.20465053408525</distanceFromOrigin>
			<angle>6.911227119024681</angle>
			<triangleMeasure>0.5</triangleMeasure>
			<rectangleMeasure>1</rectangleMeasure>
			<circleMeasure>0.4800601871025826</circleMeasure>
			<centroidX>27</centroidX>
			<centroidY>1.5</centroidY>
		</spatialEntity>
		<spatialEntity spatialType="region" scaleAndSubsystem="Cellular.GutEndotheliumIschemia">
			<clusteredness>1</clusteredness>
			<density>0.1514285844581134</density>
			<area>21</area>
			<perimeter>26</perimeter>
			<distanceFromOrigin>9.486832980505138</distanceFromOrigin>
			<angle>22.38013505195957</angle>
			<triangleMeasure>0.4791666666666667</triangleMeasure>
			<rectangleMeasure>0.6388888888888888</rectangleMeasure>
			<circleMeasure>0.3067050983713305</circleMeasure>
			<centroidX>11.4</centroidX>
			<centroidY>4.5</centroidY>
		</spatialEntity>
		<spatialEntity spatialType="region" scaleAndSubsystem="Cellular.GutEndotheliumIschemia">
			<clusteredness>1</clusteredness>
			<density>0.1463333364873151</density>
			<area>15</area>
			<perimeter>20</perimeter>
			<distanceFromOrigin>13.8924439894498</distanceFromOrigin>
			<angle>12.45295279383221</angle>
			<triangleMeasure>0.520833364377421</triangleMeasure>
			<rectangleMeasure>0.5039526052629505</rectangleMeasure>
			<circleMeasure>0.2647390642332855</circleMeasure>
			<centroidX>6.571429</centroidX>
			<centroidY>2.571429</centroidY>
		</spatialEntity>
		<numericStateVariable scaleAndSubsystem="Tissue.GutEndothelium">
			<name>GutCellDamageByproduct</name>
			<value>957.8318885267763</value>
		</numericStateVariable>
		<numericStateVariable scaleAndSubsystem="Organ.Gut">
			<name>GutLeak</name>
			<value>0</value>
		</numericStateVariable>
		<numericStateVariable scaleAndSubsystem="Tissue.GutEpithelium">
			<name>GutOccludinCellwall</name>
			<value>1162.799369965167</value>
		</numericStateVariable>
		<numericStateVariable scaleAndSubsystem="Tissue.GutEpithelium">
			<name>GutOccludinCytoplasm</name>
			<value>384.4</value>
		</numericStateVariable>
		<numericStateVariable scaleAndSubsystem="Tissue.LungEndothelium">
			<name>LungCellDamageByproduct</name>
			<value>0</value>
		</numericStateVariable>
		<numericStateVariable scaleAndSubsystem="Organ.Lung">
			<name>LungEdema</name>
			<value>0</value>
		</numericStateVariable>
		<numericStateVariable scaleAndSubsystem="Tissue.LungEpithelium">
			<name>LungOccludinCellwall</name>
			<value>1162.81</value>
		</numericStateVariable>
		<numericStateVariable scaleAndSubsystem="Tissue.LungEpithelium">
			<name>LungOccludinCytoplasm</name>
			<value>384.4</value>
		</numericStateVariable>
		<numericStateVariable scaleAndSubsystem="Cellular.GutEndotheliumIschemia">
			<name>avgClusterednessRegions</name>
			<value>0.0615934948709365</value>
		</numericStateVariable>
		<numericStateVariable scaleAndSubsystem="Cellular.LungEndotheliumIschemia">
			<name>avgClusterednessRegions</name>
			<value>1</value>
		</numericStateVariable>
		<numericStateVariable scaleAndSubsystem="Cellular.GutEndotheliumIschemia">
			<name>avgDensityRegions</name>
			<value>0.2410484940716225</value>
		</numericStateVariable>
		<numericStateVariable scaleAndSubsystem="Cellular.LungEndotheliumIschemia">
			<name>avgDensityRegions</name>
			<value>0</value>
		</numericStateVariable>
	</timepoint>
	<timepoint value="12">
		<spatialEntity spatialType="region" scaleAndSubsystem="Cellular.GutEndotheliumIschemia">
			<clusteredness>1</clusteredness>
			<density>0.002499999953251259</density>
			<area>1</area>
			<perimeter>4</perimeter>
			<distanceFromOrigin>20.51828452868319</distanceFromOrigin>
			<angle>0</angle>
			<triangleMeasure>0</triangleMeasure>
			<rectangleMeasure>0</rectangleMeasure>
			<circleMeasure>0</circleMeasure>
			<centroidX>31</centroidX>
			<centroidY>30</centroidY>
		</spatialEntity>
		<spatialEntity spatialType="region" scaleAndSubsystem="Cellular.GutEndotheliumIschemia">
			<clusteredness>1</clusteredness>
			<density>0.3300000059838388</density>
			<area>1</area>
			<perimeter>4</perimeter>
			<distanceFromOrigin>15.65247584249853</distanceFromOrigin>
			<angle>0</angle>
			<triangleMeasure>0</triangleMeasure>
			<rectangleMeasure>0</rectangleMeasure>
			<circleMeasure>0</circleMeasure>
			<centroidX>23</centroidX>
			<centroidY>30</centroidY>
		</spatialEntity>
		<spatialEntity spatialType="region" scaleAndSubsystem="Cellular.GutEndotheliumIschemia">
			<clusteredness>1</clusteredness>
			<density>0.310999985629437</density>
			<area>5</area>
			<perimeter>14</perimeter>
			<distanceFromOrigin>17.80449381476486</distanceFromOrigin>
			<angle>6.84277341263094</angle>
			<triangleMeasure>0</triangleMeasure>
			<rectangleMeasure>0</rectangleMeasure>
			<circleMeasure>0</circleMeasure>
			<centroidX>2.666667</centroidX>
			<centroidY>30.5</centroidY>
		</spatialEntity>
		<spatialEntity spatialType="region" scaleAndSubsystem="Cellular.GutEndotheliumIschemia">
			<clusteredness>1</clusteredness>
			<density>0.1343749939810996</density>
			<area>4</area>
			<perimeter>12</perimeter>
			<distanceFromOrigin>18.38477631085023</distanceFromOrigin>
			<angle>8.797410709991064</angle>
			<triangleMeasure>0.5</triangleMeasure>
			<rectangleMeasure>0.2500000447034916</rectangleMeasure>
			<circleMeasure>0.0750094077217677</circleMeasure>
			<centroidX>29</centroidX>
			<centroidY>29.25</centroidY>
		</spatialEntity>
		<spatialEntity spatialType="region" scaleAndSubsystem="Cellular.GutEndotheliumIschemia">
			<clusteredness>1</clusteredness>
			<density>0.2691666736322291</density>
			<area>3</area>
			<perimeter>8</perimeter>
			<distanceFromOrigin>15</distanceFromOrigin>
			<angle>5.110417561031226</angle>
			<triangleMeasure>1</triangleMeasure>
			<rectangleMeasure>0.5000000894069832</rectangleMeasure>
			<circleMeasure>0.1591549430918953</circleMeasure>
			<centroidX>25.33333</centroidX>
			<centroidY>28.33333</centroidY>
		</spatialEntity>
		<spatialEntity spatialType="region" scaleAndSubsystem="Cellular.GutEndotheliumIschemia">
			<clusteredness>1</clusteredness>
			<density>0.2662499880089479</density>
			<area>2</area>
			<perimeter>8</perimeter>
			<distanceFromOrigin>11.70469991071963</distanceFromOrigin>
			<angle>5.946863053973501</angle>
			<triangleMeasure>0</triangleMeasure>
			<rectangleMeasure>0</rectangleMeasure>
			<circleMeasure>0</circleMeasure>
			<centroidX>19.5</centroidX>
			<centroidY>27.5</centroidY>
		</spatialEntity>
		<spatialEntity spatialType="region" scaleAndSubsystem="Cellular.GutEndotheliumIschemia">
			<clusteredness>1</clusteredness>
			<density>0.3675000059838389</density>
			<area>1</area>
			<perimeter>4</perimeter>
			<distanceFromOrigin>16.27882059609971</distanceFromOrigin>
			<angle>0</angle>
			<triangleMeasure>0</triangleMeasure>
			<rectangleMeasure>0</rectangleMeasure>
			<circleMeasure>0</circleMeasure>
			<centroidX>4</centroidX>
			<centroidY>27</centroidY>
		</spatialEntity>
		<spatialEntity spatialType="region" scaleAndSubsystem="Cellular.GutEndotheliumIschemia">
			<clusteredness>1</clusteredness>
			<density>0.3549999760646446</density>
			<area>1</area>
			<perimeter>4</perimeter>
			<distanceFromOrigin>14.2126704035519</distanceFromOrigin>
			<angle>0</angle>
			<triangleMeasure>0</triangleMeasure>
			<rectangleMeasure>0</rectangleMeasure>
			<circleMeasure>0</circleMeasure>
			<centroidX>5</centroidX>
			<centroidY>25</centroidY>
		</spatialEntity>
		<spatialEntity spatialType="region" scaleAndSubsystem="Cellular.GutEndotheliumIschemia">
			<clusteredness>1</clusteredness>
			<density>0.5299999760646447</density>
			<area>1</area>
			<perimeter>4</perimeter>
			<distanceFromOrigin>10.63014581273465</distanceFromOrigin>
			<angle>0</angle>
			<triangleMeasure>0</triangleMeasure>
			<rectangleMeasure>0</rectangleMeasure>
			<circleMeasure>0</circleMeasure>
			<centroidX>24</centroidX>
			<centroidY>23</centroidY>
		</spatialEntity>
		<spatialEntity spatialType="region" scaleAndSubsystem="Cellular.GutEndotheliumIschemia">
			<clusteredness>1</clusteredness>
			<density>0.1343749939810996</density>
			<area>4</area>
			<perimeter>10</perimeter>
			<distanceFromOrigin>9.219544457292887</distanceFromOrigin>
			<angle>4.316027519865624</angle>
			<triangleMeasure>0.5</triangleMeasure>
			<rectangleMeasure>0.6666667726304965</rectangleMeasure>
			<circleMeasure>0.2400300935512913</circleMeasure>
			<centroidX>8</centroidX>
			<centroidY>22.5</centroidY>
		</spatialEntity>
		<spatialEntity spatialType="region" scaleAndSubsystem="Cellular.GutEndotheliumIschemia">
			<clusteredness>0.8571428571428571</clusteredness>
			<density>0.2595833213500727</density>
			<area>6</area>
			<perimeter>14</perimeter>
			<distanceFromOrigin>13.41640786499874</distanceFromOrigin>
			<angle>9.920012962402048</angle>
			<triangleMeasure>0.1111111111111111</triangleMeasure>
			<rectangleMeasure>0.08928572340887513</rectangleMeasure>
			<circleMeasure>0.06000751451705515</circleMeasure>
			<centroidX>3.142857</centroidX>
			<centroidY>23.28572</centroidY>
		</spatialEntity>
		<spatialEntity spatialType="region" scaleAndSubsystem="Cellular.GutEndotheliumIschemia">
			<clusteredness>1</clusteredness>
			<density>0.1840000023561365</density>
			<area>15</area>
			<perimeter>26</perimeter>
			<distanceFromOrigin>13.41640786499874</distanceFromOrigin>
			<angle>21.47293605257903</angle>
			<triangleMeasure>0.4166666666666667</triangleMeasure>
			<rectangleMeasure>0.4934210588231973</rectangleMeasure>
			<circleMeasure>0.243273724495786</circleMeasure>
			<centroidX>28.54545</centroidX>
			<centroidY>24.09091</centroidY>
		</spatialEntity>
		<spatialEntity spatialType="region" scaleAndSubsystem="Cellular.GutEndotheliumIschemia">
			<clusteredness>1</clusteredness>
			<density>0.3050000059838389</density>
			<area>1</area>
			<perimeter>4</perimeter>
			<distanceFromOrigin>11.18033988749895</distanceFromOrigin>
			<angle>0</angle>
			<triangleMeasure>0</triangleMeasure>
			<rectangleMeasure>0</rectangleMeasure>
			<circleMeasure>0</circleMeasure>
			<centroidX>26</centroidX>
			<centroidY>21</centroidY>
		</spatialEntity>
		<spatialEntity spatialType="region" scaleAndSubsystem="Cellular.GutEndotheliumIschemia">
			<clusteredness>1</clusteredness>
			<density>0.1775000029919194</density>
			<area>2</area>
			<perimeter>6</perimeter>
			<distanceFromOrigin>5</distanceFromOrigin>
			<angle>11.30993247402021</angle>
			<triangleMeasure>0</triangleMeasure>
			<rectangleMeasure>0</rectangleMeasure>
			<circleMeasure>0</circleMeasure>
			<centroidX>16.5</centroidX>
			<centroidY>21</centroidY>
		</spatialEntity>
		<spatialEntity spatialType="region" scaleAndSubsystem="Cellular.GutEndotheliumIschemia">
			<clusteredness>1</clusteredness>
			<density>0.002499999953251259</density>
			<area>1</area>
			<perimeter>4</perimeter>
			<distanceFromOrigin>15.29705854077836</distanceFromOrigin>
			<angle>0</angle>
			<triangleMeasure>0</triangleMeasure>
			<rectangleMeasure>0</rectangleMeasure>
			<circleMeasure>0</circleMeasure>
			<centroidX>31</centroidX>
			<centroidY>19</centroidY>
		</spatialEntity>
		<spatialEntity spatialType="region" scaleAndSubsystem="Cellular.GutEndotheliumIschemia">
			<clusteredness>1</clusteredness>
			<density>0.1563942337692413</density>
			<area>52</area>
			<perimeter>94</perimeter>
			<distanceFromOrigin>5</distanceFromOrigin>
			<angle>94.39870535499553</angle>
			<triangleMeasure>0.158653822876296</triangleMeasure>
			<rectangleMeasure>0.1914134691281671</rectangleMeasure>
			<circleMeasure>0.1047475733160889</circleMeasure>
			<centroidX>15.43182</centroidX>
			<centroidY>25.20455</centroidY>
		</spatialEntity>
		<spatialEntity spatialType="region" scaleAndSubsystem="Cellular.GutEndotheliumIschemia">
			<clusteredness>1</clusteredness>
			<density>0.3549999760646446</density>
			<area>1</area>
			<perimeter>4</perimeter>
			<distanceFromOrigin>5</distanceFromOrigin>
			<angle>0</angle>
			<triangleMeasure>0</triangleMeasure>
			<rectangleMeasure>0</rectangleMeasure>
			<circleMeasure>0</circleMeasure>
			<centroidX>12</centroidX>
			<centroidY>19</centroidY>
		</spatialEntity>
		<spatialEntity spatialType="region" scaleAndSubsystem="Cellular.GutEndotheliumIschemia">
			<clusteredness>1</clusteredness>
			<density>0.3300000059838388</density>
			<area>1</area>
			<perimeter>4</perimeter>
			<distanceFromOrigin>6.708203932499369</distanceFromOrigin>
			<angle>0</angle>
			<triangleMeasure>0</triangleMeasure>
			<rectangleMeasure>0</rectangleMeasure>
			<circleMeasure>0</circleMeasure>
			<centroidX>10</centroidX>
			<centroidY>19</centroidY>
		</spatialEntity>
		<spatialEntity spatialType="region" scaleAndSubsystem="Cellular.GutEndotheliumIschemia">
			<clusteredness>1</clusteredness>
			<density>0.3050000059838389</density>
			<area>1</area>
			<perimeter>4</perimeter>
			<distanceFromOrigin>8.54400374531753</distanceFromOrigin>
			<angle>0</angle>
			<triangleMeasure>0</triangleMeasure>
			<rectangleMeasure>0</rectangleMeasure>
			<circleMeasure>0</circleMeasure>
			<centroidX>8</centroidX>
			<centroidY>19</centroidY>
		</spatialEntity>
		<spatialEntity spatialType="region" scaleAndSubsystem="Cellular.GutEndotheliumIschemia">
			<clusteredness>1</clusteredness>
			<density>0.3549999760646446</density>
			<area>1</area>
			<perimeter>4</perimeter>
			<distanceFromOrigin>11.40175425099138</distanceFromOrigin>
			<angle>0</angle>
			<triangleMeasure>0</triangleMeasure>
			<rectangleMeasure>0</rectangleMeasure>
			<circleMeasure>0</circleMeasure>
			<centroidX>5</centroidX>
			<centroidY>19</centroidY>
		</spatialEntity>
		<spatialEntity spatialType="region" scaleAndSubsystem="Cellular.GutEndotheliumIschemia">
			<clusteredness>1</clusteredness>
			<density>0.1787499919825909</density>
			<area>6</area>
			<perimeter>12</perimeter>
			<distanceFromOrigin>14.14213562373095</distanceFromOrigin>
			<angle>11.1173423438472</angle>
			<triangleMeasure>0.8888888888888888</triangleMeasure>
			<rectangleMeasure>0.6666666666666666</rectangleMeasure>
			<circleMeasure>0.2667001006417017</circleMeasure>
			<centroidX>1.5</centroidX>
			<centroidY>18.5</centroidY>
		</spatialEntity>
		<spatialEntity spatialType="region" scaleAndSubsystem="Cellular.GutEndotheliumIschemia">
			<clusteredness>1</clusteredness>
			<density>0.002499999953251259</density>
			<area>1</area>
			<perimeter>4</perimeter>
			<distanceFromOrigin>15</distanceFromOrigin>
			<angle>0</angle>
			<triangleMeasure>0</triangleMeasure>
			<rectangleMeasure>0</rectangleMeasure>
			<circleMeasure>0</circleMeasure>
			<centroidX>31</centroidX>
			<centroidY>16</centroidY>
		</spatialEntity>
		<spatialEntity spatialType="region" scaleAndSubsystem="Cellular.GutEndotheliumIschemia">
			<clusteredness>1</clusteredness>
			<density>0.2662499880089479</density>
			<area>2</area>
			<perimeter>6</perimeter>
			<distanceFromOrigin>5</distanceFromOrigin>
			<angle>0</angle>
			<triangleMeasure>0</triangleMeasure>
			<rectangleMeasure>0</rectangleMeasure>
			<circleMeasure>0</circleMeasure>
			<centroidX>21.5</centroidX>
			<centroidY>16</centroidY>
		</spatialEntity>
		<spatialEntity spatialType="region" scaleAndSubsystem="Cellular.GutEndotheliumIschemia">
			<clusteredness>1</clusteredness>
			<density>0.1910714246645695</density>
			<area>14</area>
			<perimeter>28</perimeter>
			<distanceFromOrigin>0</distanceFromOrigin>
			<angle>360</angle>
			<triangleMeasure>0.4583333333333333</triangleMeasure>
			<rectangleMeasure>0.275</rectangleMeasure>
			<circleMeasure>0.19414201126557</circleMeasure>
			<centroidX>15.84615</centroidX>
			<centroidY>16.53846</centroidY>
		</spatialEntity>
		<spatialEntity spatialType="region" scaleAndSubsystem="Cellular.GutEndotheliumIschemia">
			<clusteredness>1</clusteredness>
			<density>0.1201315814250517</density>
			<area>19</area>
			<perimeter>22</perimeter>
			<distanceFromOrigin>5</distanceFromOrigin>
			<angle>24.77514056883192</angle>
			<triangleMeasure>0.4666666666666667</triangleMeasure>
			<rectangleMeasure>0.6865384917569597</rectangleMeasure>
			<circleMeasure>0.3150394512145395</circleMeasure>
			<centroidX>8.222222</centroidX>
			<centroidY>15.44444</centroidY>
		</spatialEntity>
		<spatialEntity spatialType="region" scaleAndSubsystem="Cellular.GutEndotheliumIschemia">
			<clusteredness>1</clusteredness>
			<density>0.1924999910242417</density>
			<area>1</area>
			<perimeter>4</perimeter>
			<distanceFromOrigin>11.70469991071963</distanceFromOrigin>
			<angle>0</angle>
			<triangleMeasure>0</triangleMeasure>
			<rectangleMeasure>0</rectangleMeasure>
			<circleMeasure>0</circleMeasure>
			<centroidX>27</centroidX>
			<centroidY>12</centroidY>
		</spatialEntity>
		<spatialEntity spatialType="region" scaleAndSubsystem="Cellular.GutEndotheliumIschemia">
			<clusteredness>1</clusteredness>
			<density>0.2049999910242417</density>
			<area>1</area>
			<perimeter>4</perimeter>
			<distanceFromOrigin>15.52417469626002</distanceFromOrigin>
			<angle>0</angle>
			<triangleMeasure>0</triangleMeasure>
			<rectangleMeasure>0</rectangleMeasure>
			<circleMeasure>0</circleMeasure>
			<centroidX>1</centroidX>
			<centroidY>12</centroidY>
		</spatialEntity>
		<spatialEntity spatialType="region" scaleAndSubsystem="Cellular.GutEndotheliumIschemia">
			<clusteredness>1</clusteredness>
			<density>0.3175000059838389</density>
			<area>1</area>
			<perimeter>4</perimeter>
			<distanceFromOrigin>13.41640786499874</distanceFromOrigin>
			<angle>0</angle>
			<triangleMeasure>0</triangleMeasure>
			<rectangleMeasure>0</rectangleMeasure>
			<circleMeasure>0</circleMeasure>
			<centroidX>28</centroidX>
			<centroidY>10</centroidY>
		</spatialEntity>
		<spatialEntity spatialType="region" scaleAndSubsystem="Cellular.GutEndotheliumIschemia">
			<clusteredness>1</clusteredness>
			<density>0.09611110908013802</density>
			<area>9</area>
			<perimeter>14</perimeter>
			<distanceFromOrigin>7.211102550927978</distanceFromOrigin>
			<angle>20.44954761079258</angle>
			<triangleMeasure>0.7500028610338632</triangleMeasure>
			<rectangleMeasure>0.6666666666666666</rectangleMeasure>
			<circleMeasure>0.4800601161364412</circleMeasure>
			<centroidX>22.66667</centroidX>
			<centroidY>11</centroidY>
		</spatialEntity>
		<spatialEntity spatialType="region" scaleAndSubsystem="Cellular.GutEndotheliumIschemia">
			<clusteredness>1</clusteredness>
			<density>0.5299999760646447</density>
			<area>1</area>
			<perimeter>4</perimeter>
			<distanceFromOrigin>11.6619037896906</distanceFromOrigin>
			<angle>0</angle>
			<triangleMeasure>0</triangleMeasure>
			<rectangleMeasure>0</rectangleMeasure>
			<circleMeasure>0</circleMeasure>
			<centroidX>6</centroidX>
			<centroidY>10</centroidY>
		</spatialEntity>
		<spatialEntity spatialType="region" scaleAndSubsystem="Cellular.GutEndotheliumIschemia">
			<clusteredness>1</clusteredness>
			<density>0.1660000981069079</density>
			<area>5</area>
			<perimeter>16</perimeter>
			<distanceFromOrigin>4.47213595499958</distanceFromOrigin>
			<angle>26.56505117707799</angle>
			<triangleMeasure>0.1666666666666667</triangleMeasure>
			<rectangleMeasure>0.08333333995607217</rectangleMeasure>
			<circleMeasure>0.03978873577297384</circleMeasure>
			<centroidX>17.16667</centroidX>
			<centroidY>10.66667</centroidY>
		</spatialEntity>
		<spatialEntity spatialType="region" scaleAndSubsystem="Cellular.GutEndotheliumIschemia">
			<clusteredness>1</clusteredness>
			<density>0.1550000658222273</density>
			<area>1</area>
			<perimeter>4</perimeter>
			<distanceFromOrigin>7.280109889280518</distanceFromOrigin>
			<angle>0</angle>
			<triangleMeasure>0</triangleMeasure>
			<rectangleMeasure>0</rectangleMeasure>
			<circleMeasure>0</circleMeasure>
			<centroidX>14</centroidX>
			<centroidY>9</centroidY>
		</spatialEntity>
		<spatialEntity spatialType="region" scaleAndSubsystem="Cellular.GutEndotheliumIschemia">
			<clusteredness>1</clusteredness>
			<density>0.2924999760646446</density>
			<area>1</area>
			<perimeter>4</perimeter>
			<distanceFromOrigin>14.42220510185596</distanceFromOrigin>
			<angle>0</angle>
			<triangleMeasure>0</triangleMeasure>
			<rectangleMeasure>0</rectangleMeasure>
			<circleMeasure>0</circleMeasure>
			<centroidX>28</centroidX>
			<centroidY>8</centroidY>
		</spatialEntity>
		<spatialEntity spatialType="region" scaleAndSubsystem="Cellular.GutEndotheliumIschemia">
			<clusteredness>1</clusteredness>
			<density>0.3425000059838388</density>
			<area>1</area>
			<perimeter>4</perimeter>
			<distanceFromOrigin>12.0415945787923</distanceFromOrigin>
			<angle>0</angle>
			<triangleMeasure>0</triangleMeasure>
			<rectangleMeasure>0</rectangleMeasure>
			<circleMeasure>0</circleMeasure>
			<centroidX>7</centroidX>
			<centroidY>8</centroidY>
		</spatialEntity>
		<spatialEntity spatialType="region" scaleAndSubsystem="Cellular.GutEndotheliumIschemia">
			<clusteredness>1</clusteredness>
			<density>0.1676415985705806</density>
			<area>1</area>
			<perimeter>4</perimeter>
			<distanceFromOrigin>9.486832980505138</distanceFromOrigin>
			<angle>0</angle>
			<triangleMeasure>0</triangleMeasure>
			<rectangleMeasure>0</rectangleMeasure>
			<circleMeasure>0</circleMeasure>
			<centroidX>19</centroidX>
			<centroidY>7</centroidY>
		</spatialEntity>
		<spatialEntity spatialType="region" scaleAndSubsystem="Cellular.GutEndotheliumIschemia">
			<clusteredness>1</clusteredness>
			<density>0.1424999910242417</density>
			<area>1</area>
			<perimeter>4</perimeter>
			<distanceFromOrigin>14.86606874731851</distanceFromOrigin>
			<angle>0</angle>
			<triangleMeasure>0</triangleMeasure>
			<rectangleMeasure>0</rectangleMeasure>
			<circleMeasure>0</circleMeasure>
			<centroidX>27</centroidX>
			<centroidY>6</centroidY>
		</spatialEntity>
		<spatialEntity spatialType="region" scaleAndSubsystem="Cellular.GutEndotheliumIschemia">
			<clusteredness>1</clusteredness>
			<density>0.3300000059838388</density>
			<area>1</area>
			<perimeter>4</perimeter>
			<distanceFromOrigin>13.45362404707371</distanceFromOrigin>
			<angle>0</angle>
			<triangleMeasure>0</triangleMeasure>
			<rectangleMeasure>0</rectangleMeasure>
			<circleMeasure>0</circleMeasure>
			<centroidX>25</centroidX>
			<centroidY>6</centroidY>
		</spatialEntity>
		<spatialEntity spatialType="region" scaleAndSubsystem="Cellular.GutEndotheliumIschemia">
			<clusteredness>1</clusteredness>
			<density>0.07964285361666638</density>
			<area>7</area>
			<perimeter>14</perimeter>
			<distanceFromOrigin>16.40121946685673</distanceFromOrigin>
			<angle>10.0847396515161</angle>
			<triangleMeasure>0.5</triangleMeasure>
			<rectangleMeasure>0.3333333863152482</rectangleMeasure>
			<circleMeasure>0.2400300580682206</circleMeasure>
			<centroidX>30.33333</centroidX>
			<centroidY>6.166667</centroidY>
		</spatialEntity>
		<spatialEntity spatialType="region" scaleAndSubsystem="Cellular.GutEndotheliumIschemia">
			<clusteredness>1</clusteredness>
			<density>0.0556538307588864</density>
			<area>9</area>
			<perimeter>12</perimeter>
			<distanceFromOrigin>9.055385138137417</distanceFromOrigin>
			<angle>12.68038349181982</angle>
			<triangleMeasure>0.5</triangleMeasure>
			<rectangleMeasure>1</rectangleMeasure>
			<circleMeasure>0.6000752617741416</circleMeasure>
			<centroidX>16</centroidX>
			<centroidY>6</centroidY>
		</spatialEntity>
		<spatialEntity spatialType="region" scaleAndSubsystem="Cellular.GutEndotheliumIschemia">
			<clusteredness>1</clusteredness>
			<density>0.2322499999345518</density>
			<area>10</area>
			<perimeter>18</perimeter>
			<distanceFromOrigin>14.31782106327635</distanceFromOrigin>
			<angle>13.38208601853714</angle>
			<triangleMeasure>0.4666666666666667</triangleMeasure>
			<rectangleMeasure>0.4212962851357561</rectangleMeasure>
			<circleMeasure>0.1448457467264861</circleMeasure>
			<centroidX>1.8</centroidX>
			<centroidY>7.4</centroidY>
		</spatialEntity>
		<spatialEntity spatialType="region" scaleAndSubsystem="Cellular.GutEndotheliumIschemia">
			<clusteredness>1</clusteredness>
			<density>0.1623750057991813</density>
			<area>20</area>
			<perimeter>46</perimeter>
			<distanceFromOrigin>5.830951894845301</distanceFromOrigin>
			<angle>46.2188752351313</angle>
			<triangleMeasure>0.1527777777777778</triangleMeasure>
			<rectangleMeasure>0.171875</rectangleMeasure>
			<circleMeasure>0.08251034465825638</circleMeasure>
			<centroidX>10.88889</centroidX>
			<centroidY>8.222222</centroidY>
		</spatialEntity>
		<spatialEntity spatialType="region" scaleAndSubsystem="Cellular.GutEndotheliumIschemia">
			<clusteredness>1</clusteredness>
			<density>0.1550101934694776</density>
			<area>2</area>
			<perimeter>6</perimeter>
			<distanceFromOrigin>13.41640786499874</distanceFromOrigin>
			<angle>1.789910608246069</angle>
			<triangleMeasure>0</triangleMeasure>
			<rectangleMeasure>0</rectangleMeasure>
			<circleMeasure>0</circleMeasure>
			<centroidX>22</centroidX>
			<centroidY>3.5</centroidY>
		</spatialEntity>
		<spatialEntity spatialType="region" scaleAndSubsystem="Cellular.GutEndotheliumIschemia">
			<clusteredness>1</clusteredness>
			<density>0.03002727171953987</density>
			<area>2</area>
			<perimeter>6</perimeter>
			<distanceFromOrigin>13.34166406412633</distanceFromOrigin>
			<angle>4.108112177135868</angle>
			<triangleMeasure>0</triangleMeasure>
			<rectangleMeasure>0</rectangleMeasure>
			<circleMeasure>0</circleMeasure>
			<centroidX>19.5</centroidX>
			<centroidY>3</centroidY>
		</spatialEntity>
		<spatialEntity spatialType="region" scaleAndSubsystem="Cellular.GutEndotheliumIschemia">
			<clusteredness>1</clusteredness>
			<density>0.1067465987859988</density>
			<area>1</area>
			<perimeter>4</perimeter>
			<distanceFromOrigin>14.0356688476182</distanceFromOrigin>
			<angle>0</angle>
			<triangleMeasure>0</triangleMeasure>
			<rectangleMeasure>0</rectangleMeasure>
			<circleMeasure>0</circleMeasure>
			<centroidX>17</centroidX>
			<centroidY>2</centroidY>
		</spatialEntity>
		<spatialEntity spatialType="region" scaleAndSubsystem="Cellular.GutEndotheliumIschemia">
			<clusteredness>1</clusteredness>
			<density>0.2812500059604645</density>
			<area>4</area>
			<perimeter>12</perimeter>
			<distanceFromOrigin>18.02775637731995</distanceFromOrigin>
			<angle>9.18883607735876</angle>
			<triangleMeasure>0</triangleMeasure>
			<rectangleMeasure>0</rectangleMeasure>
			<circleMeasure>0</circleMeasure>
			<centroidX>27.75</centroidX>
			<centroidY>1.25</centroidY>
		</spatialEntity>
		<spatialEntity spatialType="region" scaleAndSubsystem="Cellular.GutEndotheliumIschemia">
			<clusteredness>1</clusteredness>
			<density>0.3135000454678255</density>
			<area>5</area>
			<perimeter>10</perimeter>
			<distanceFromOrigin>14.31782106327635</distanceFromOrigin>
			<angle>7.125016348901798</angle>
			<triangleMeasure>0.75</triangleMeasure>
			<rectangleMeasure>0.75</rectangleMeasure>
			<circleMeasure>0.3600451403269369</circleMeasure>
			<centroidX>12.25</centroidX>
			<centroidY>1.5</centroidY>
		</spatialEntity>
		<spatialEntity spatialType="region" scaleAndSubsystem="Cellular.GutEndotheliumIschemia">
			<clusteredness>0.9285714285714286</clusteredness>
			<density>0.1180769202666045</density>
			<area>26</area>
			<perimeter>34</perimeter>
			<distanceFromOrigin>13.8924439894498</distanceFromOrigin>
			<angle>22.52056560289688</angle>
			<triangleMeasure>0.3994082930391818</triangleMeasure>
			<rectangleMeasure>0.421875</rectangleMeasure>
			<circleMeasure>0.2219456380994336</circleMeasure>
			<centroidX>4.777778</centroidX>
			<centroidY>2.555556</centroidY>
		</spatialEntity>
		<numericStateVariable scaleAndSubsystem="Tissue.GutEndothelium">
			<name>GutCellDamageByproduct</name>
			<value>1011.886801081836</value>
		</numericStateVariable>
		<numericStateVariable scaleAndSubsystem="Organ.Gut">
			<name>GutLeak</name>
			<value>0</value>
		</numericStateVariable>
		<numericStateVariable scaleAndSubsystem="Tissue.GutEpithelium">
			<name>GutOccludinCellwall</name>
			<value>1162.776959419242</value>
		</numericStateVariable>
		<numericStateVariable scaleAndSubsystem="Tissue.GutEpithelium">
			<name>GutOccludinCytoplasm</name>
			<value>384.392697983765</value>
		</numericStateVariable>
		<numericStateVariable scaleAndSubsystem="Tissue.LungEndothelium">
			<name>LungCellDamageByproduct</name>
			<value>0</value>
		</numericStateVariable>
		<numericStateVariable scaleAndSubsystem="Organ.Lung">
			<name>LungEdema</name>
			<value>0</value>
		</numericStateVariable>
		<numericStateVariable scaleAndSubsystem="Tissue.LungEpithelium">
			<name>LungOccludinCellwall</name>
			<value>1162.81</value>
		</numericStateVariable>
		<numericStateVariable scaleAndSubsystem="Tissue.LungEpithelium">
			<name>LungOccludinCytoplasm</name>
			<value>384.4</value>
		</numericStateVariable>
		<numericStateVariable scaleAndSubsystem="Cellular.GutEndotheliumIschemia">
			<name>avgClusterednessRegions</name>
			<value>0.05884523941728138</value>
		</numericStateVariable>
		<numericStateVariable scaleAndSubsystem="Cellular.LungEndotheliumIschemia">
			<name>avgClusterednessRegions</name>
			<value>1</value>
		</numericStateVariable>
		<numericStateVariable scaleAndSubsystem="Cellular.GutEndotheliumIschemia">
			<name>avgDensityRegions</name>
			<value>0.2204389926879033</value>
		</numericStateVariable>
		<numericStateVariable scaleAndSubsystem="Cellular.LungEndotheliumIschemia">
			<name>avgDensityRegions</name>
			<value>0</value>
		</numericStateVariable>
	</timepoint>
	<timepoint value="13">
		<spatialEntity spatialType="region" scaleAndSubsystem="Cellular.GutEndotheliumIschemia">
			<clusteredness>1</clusteredness>
			<density>0.5325000239353553</density>
			<area>1</area>
			<perimeter>4</perimeter>
			<distanceFromOrigin>21.21320343559643</distanceFromOrigin>
			<angle>0</angle>
			<triangleMeasure>0</triangleMeasure>
			<rectangleMeasure>0</rectangleMeasure>
			<circleMeasure>0</circleMeasure>
			<centroidX>1</centroidX>
			<centroidY>31</centroidY>
		</spatialEntity>
		<spatialEntity spatialType="region" scaleAndSubsystem="Cellular.GutEndotheliumIschemia">
			<clusteredness>1</clusteredness>
			<density>0.3200000239353554</density>
			<area>1</area>
			<perimeter>4</perimeter>
			<distanceFromOrigin>15.65247584249853</distanceFromOrigin>
			<angle>0</angle>
			<triangleMeasure>0</triangleMeasure>
			<rectangleMeasure>0</rectangleMeasure>
			<circleMeasure>0</circleMeasure>
			<centroidX>23</centroidX>
			<centroidY>30</centroidY>
		</spatialEntity>
		<spatialEntity spatialType="region" scaleAndSubsystem="Cellular.GutEndotheliumIschemia">
			<clusteredness>1</clusteredness>
			<density>0.3308333353279463</density>
			<area>3</area>
			<perimeter>8</perimeter>
			<distanceFromOrigin>17.80449381476486</distanceFromOrigin>
			<angle>4.721677015969487</angle>
			<triangleMeasure>0</triangleMeasure>
			<rectangleMeasure>0</rectangleMeasure>
			<circleMeasure>0</circleMeasure>
			<centroidX>4</centroidX>
			<centroidY>30</centroidY>
		</spatialEntity>
		<spatialEntity spatialType="region" scaleAndSubsystem="Cellular.GutEndotheliumIschemia">
			<clusteredness>1</clusteredness>
			<density>0.3574999940161612</density>
			<area>1</area>
			<perimeter>4</perimeter>
			<distanceFromOrigin>16.27882059609971</distanceFromOrigin>
			<angle>0</angle>
			<triangleMeasure>0</triangleMeasure>
			<rectangleMeasure>0</rectangleMeasure>
			<circleMeasure>0</circleMeasure>
			<centroidX>4</centroidX>
			<centroidY>27</centroidY>
		</spatialEntity>
		<spatialEntity spatialType="region" scaleAndSubsystem="Cellular.GutEndotheliumIschemia">
			<clusteredness>1</clusteredness>
			<density>0.3574999940161612</density>
			<area>1</area>
			<perimeter>4</perimeter>
			<distanceFromOrigin>10.04987562112089</distanceFromOrigin>
			<angle>0</angle>
			<triangleMeasure>0</triangleMeasure>
			<rectangleMeasure>0</rectangleMeasure>
			<circleMeasure>0</circleMeasure>
			<centroidX>15</centroidX>
			<centroidY>26</centroidY>
		</spatialEntity>
		<spatialEntity spatialType="region" scaleAndSubsystem="Cellular.GutEndotheliumIschemia">
			<clusteredness>1</clusteredness>
			<density>0.1063392914309889</density>
			<area>28</area>
			<perimeter>38</perimeter>
			<distanceFromOrigin>9.848857801796104</distanceFromOrigin>
			<angle>33.69006752597979</angle>
			<triangleMeasure>0.3302838160555753</triangleMeasure>
			<rectangleMeasure>0.3333333333333333</rectangleMeasure>
			<circleMeasure>0.2679998742319253</circleMeasure>
			<centroidX>12</centroidX>
			<centroidY>28.27778</centroidY>
		</spatialEntity>
		<spatialEntity spatialType="region" scaleAndSubsystem="Cellular.GutEndotheliumIschemia">
			<clusteredness>1</clusteredness>
			<density>0.3449999940161612</density>
			<area>1</area>
			<perimeter>4</perimeter>
			<distanceFromOrigin>14.2126704035519</distanceFromOrigin>
			<angle>0</angle>
			<triangleMeasure>0</triangleMeasure>
			<rectangleMeasure>0</rectangleMeasure>
			<circleMeasure>0</circleMeasure>
			<centroidX>5</centroidX>
			<centroidY>25</centroidY>
		</spatialEntity>
		<spatialEntity spatialType="region" scaleAndSubsystem="Cellular.GutEndotheliumIschemia">
			<clusteredness>0.75</clusteredness>
			<density>0.1550000036204303</density>
			<area>18</area>
			<perimeter>32</perimeter>
			<distanceFromOrigin>7</distanceFromOrigin>
			<angle>47.72631099390627</angle>
			<triangleMeasure>0.3392857142857143</triangleMeasure>
			<rectangleMeasure>0.3161525577564407</rectangleMeasure>
			<circleMeasure>0.1754065820199925</circleMeasure>
			<centroidX>17.57143</centroidX>
			<centroidY>24.64286</centroidY>
		</spatialEntity>
		<spatialEntity spatialType="region" scaleAndSubsystem="Cellular.GutEndotheliumIschemia">
			<clusteredness>0.9629629629629629</clusteredness>
			<density>0.1510576922699337</density>
			<area>26</area>
			<perimeter>48</perimeter>
			<distanceFromOrigin>13.8924439894498</distanceFromOrigin>
			<angle>33.11134196037203</angle>
			<triangleMeasure>0.2205882818811081</triangleMeasure>
			<rectangleMeasure>0.1888888888888889</rectangleMeasure>
			<circleMeasure>0.1051678212229373</circleMeasure>
			<centroidX>27.95455</centroidX>
			<centroidY>27.09091</centroidY>
		</spatialEntity>
		<spatialEntity spatialType="region" scaleAndSubsystem="Cellular.GutEndotheliumIschemia">
			<clusteredness>1</clusteredness>
			<density>0.2675000119443033</density>
			<area>2</area>
			<perimeter>6</perimeter>
			<distanceFromOrigin>10</distanceFromOrigin>
			<angle>4.316027519865624</angle>
			<triangleMeasure>0</triangleMeasure>
			<rectangleMeasure>0</rectangleMeasure>
			<circleMeasure>0</circleMeasure>
			<centroidX>8</centroidX>
			<centroidY>22.5</centroidY>
		</spatialEntity>
		<spatialEntity spatialType="region" scaleAndSubsystem="Cellular.GutEndotheliumIschemia">
			<clusteredness>1</clusteredness>
			<density>0.2949999940161612</density>
			<area>1</area>
			<perimeter>4</perimeter>
			<distanceFromOrigin>11.18033988749895</distanceFromOrigin>
			<angle>0</angle>
			<triangleMeasure>0</triangleMeasure>
			<rectangleMeasure>0</rectangleMeasure>
			<circleMeasure>0</circleMeasure>
			<centroidX>26</centroidX>
			<centroidY>21</centroidY>
		</spatialEntity>
		<spatialEntity spatialType="region" scaleAndSubsystem="Cellular.GutEndotheliumIschemia">
			<clusteredness>1</clusteredness>
			<density>0.1674999985040403</density>
			<area>2</area>
			<perimeter>6</perimeter>
			<distanceFromOrigin>5</distanceFromOrigin>
			<angle>11.30993247402021</angle>
			<triangleMeasure>0</triangleMeasure>
			<rectangleMeasure>0</rectangleMeasure>
			<circleMeasure>0</circleMeasure>
			<centroidX>16.5</centroidX>
			<centroidY>21</centroidY>
		</spatialEntity>
		<spatialEntity spatialType="region" scaleAndSubsystem="Cellular.GutEndotheliumIschemia">
			<clusteredness>1</clusteredness>
			<density>0.002499999953251259</density>
			<area>1</area>
			<perimeter>4</perimeter>
			<distanceFromOrigin>15.52417469626002</distanceFromOrigin>
			<angle>0</angle>
			<triangleMeasure>0</triangleMeasure>
			<rectangleMeasure>0</rectangleMeasure>
			<circleMeasure>0</circleMeasure>
			<centroidX>31</centroidX>
			<centroidY>20</centroidY>
		</spatialEntity>
		<spatialEntity spatialType="region" scaleAndSubsystem="Cellular.GutEndotheliumIschemia">
			<clusteredness>1</clusteredness>
			<density>0.1809615402739512</density>
			<area>13</area>
			<perimeter>26</perimeter>
			<distanceFromOrigin>5.830951894845301</distanceFromOrigin>
			<angle>32.47119229084849</angle>
			<triangleMeasure>0.2757773279863323</triangleMeasure>
			<rectangleMeasure>0.1851851819146972</rectangleMeasure>
			<circleMeasure>0.1064386833929727</circleMeasure>
			<centroidX>22.3</centroidX>
			<centroidY>21.6</centroidY>
		</spatialEntity>
		<spatialEntity spatialType="region" scaleAndSubsystem="Cellular.GutEndotheliumIschemia">
			<clusteredness>1</clusteredness>
			<density>0.3449999940161612</density>
			<area>1</area>
			<perimeter>4</perimeter>
			<distanceFromOrigin>5</distanceFromOrigin>
			<angle>0</angle>
			<triangleMeasure>0</triangleMeasure>
			<rectangleMeasure>0</rectangleMeasure>
			<circleMeasure>0</circleMeasure>
			<centroidX>12</centroidX>
			<centroidY>19</centroidY>
		</spatialEntity>
		<spatialEntity spatialType="region" scaleAndSubsystem="Cellular.GutEndotheliumIschemia">
			<clusteredness>1</clusteredness>
			<density>0.3199999940161611</density>
			<area>1</area>
			<perimeter>4</perimeter>
			<distanceFromOrigin>6.708203932499369</distanceFromOrigin>
			<angle>0</angle>
			<triangleMeasure>0</triangleMeasure>
			<rectangleMeasure>0</rectangleMeasure>
			<circleMeasure>0</circleMeasure>
			<centroidX>10</centroidX>
			<centroidY>19</centroidY>
		</spatialEntity>
		<spatialEntity spatialType="region" scaleAndSubsystem="Cellular.GutEndotheliumIschemia">
			<clusteredness>1</clusteredness>
			<density>0.2949999940161612</density>
			<area>1</area>
			<perimeter>4</perimeter>
			<distanceFromOrigin>8.54400374531753</distanceFromOrigin>
			<angle>0</angle>
			<triangleMeasure>0</triangleMeasure>
			<rectangleMeasure>0</rectangleMeasure>
			<circleMeasure>0</circleMeasure>
			<centroidX>8</centroidX>
			<centroidY>19</centroidY>
		</spatialEntity>
		<spatialEntity spatialType="region" scaleAndSubsystem="Cellular.GutEndotheliumIschemia">
			<clusteredness>1</clusteredness>
			<density>0.3449999940161612</density>
			<area>1</area>
			<perimeter>4</perimeter>
			<distanceFromOrigin>11.40175425099138</distanceFromOrigin>
			<angle>0</angle>
			<triangleMeasure>0</triangleMeasure>
			<rectangleMeasure>0</rectangleMeasure>
			<circleMeasure>0</circleMeasure>
			<centroidX>5</centroidX>
			<centroidY>19</centroidY>
		</spatialEntity>
		<spatialEntity spatialType="region" scaleAndSubsystem="Cellular.GutEndotheliumIschemia">
			<clusteredness>1</clusteredness>
			<density>0.002499999953251259</density>
			<area>1</area>
			<perimeter>4</perimeter>
			<distanceFromOrigin>15</distanceFromOrigin>
			<angle>0</angle>
			<triangleMeasure>0</triangleMeasure>
			<rectangleMeasure>0</rectangleMeasure>
			<circleMeasure>0</circleMeasure>
			<centroidX>31</centroidX>
			<centroidY>16</centroidY>
		</spatialEntity>
		<spatialEntity spatialType="region" scaleAndSubsystem="Cellular.GutEndotheliumIschemia">
			<clusteredness>1</clusteredness>
			<density>0.1791666746139526</density>
			<area>3</area>
			<perimeter>8</perimeter>
			<distanceFromOrigin>4.123105625617661</distanceFromOrigin>
			<angle>14.03624346792648</angle>
			<triangleMeasure>1</triangleMeasure>
			<rectangleMeasure>0.5000000894069832</rectangleMeasure>
			<circleMeasure>0.1591549430918953</circleMeasure>
			<centroidX>20.66667</centroidX>
			<centroidY>16.66667</centroidY>
		</spatialEntity>
		<spatialEntity spatialType="region" scaleAndSubsystem="Cellular.GutEndotheliumIschemia">
			<clusteredness>1</clusteredness>
			<density>0.183035717674998</density>
			<area>14</area>
			<perimeter>34</perimeter>
			<distanceFromOrigin>13.41640786499874</distanceFromOrigin>
			<angle>34.69515353123397</angle>
			<triangleMeasure>0.1363636363636364</triangleMeasure>
			<rectangleMeasure>0.1479591860732122</rectangleMeasure>
			<circleMeasure>0.04235824756665068</circleMeasure>
			<centroidX>2.235294</centroidX>
			<centroidY>20.76471</centroidY>
		</spatialEntity>
		<spatialEntity spatialType="region" scaleAndSubsystem="Cellular.GutEndotheliumIschemia">
			<clusteredness>1</clusteredness>
			<density>0.1497222268373618</density>
			<area>18</area>
			<perimeter>26</perimeter>
			<distanceFromOrigin>0</distanceFromOrigin>
			<angle>360</angle>
			<triangleMeasure>0.475</triangleMeasure>
			<rectangleMeasure>0.475</rectangleMeasure>
			<circleMeasure>0.3353362012768936</circleMeasure>
			<centroidX>15.72727</centroidX>
			<centroidY>16.45454</centroidY>
		</spatialEntity>
		<spatialEntity spatialType="region" scaleAndSubsystem="Cellular.GutEndotheliumIschemia">
			<clusteredness>1</clusteredness>
			<density>0.2843749939810996</density>
			<area>4</area>
			<perimeter>12</perimeter>
			<distanceFromOrigin>9.055385138137417</distanceFromOrigin>
			<angle>11.53462065364472</angle>
			<triangleMeasure>0.5</triangleMeasure>
			<rectangleMeasure>0.2500000447034916</rectangleMeasure>
			<circleMeasure>0.0750094077217677</circleMeasure>
			<centroidX>5.75</centroidX>
			<centroidY>16</centroidY>
		</spatialEntity>
		<spatialEntity spatialType="region" scaleAndSubsystem="Cellular.GutEndotheliumIschemia">
			<clusteredness>1</clusteredness>
			<density>0.1825000089757583</density>
			<area>1</area>
			<perimeter>4</perimeter>
			<distanceFromOrigin>11.70469991071963</distanceFromOrigin>
			<angle>0</angle>
			<triangleMeasure>0</triangleMeasure>
			<rectangleMeasure>0</rectangleMeasure>
			<circleMeasure>0</circleMeasure>
			<centroidX>27</centroidX>
			<centroidY>12</centroidY>
		</spatialEntity>
		<spatialEntity spatialType="region" scaleAndSubsystem="Cellular.GutEndotheliumIschemia">
			<clusteredness>1</clusteredness>
			<density>0.1949999940161612</density>
			<area>1</area>
			<perimeter>4</perimeter>
			<distanceFromOrigin>15.52417469626002</distanceFromOrigin>
			<angle>0</angle>
			<triangleMeasure>0</triangleMeasure>
			<rectangleMeasure>0</rectangleMeasure>
			<circleMeasure>0</circleMeasure>
			<centroidX>1</centroidX>
			<centroidY>12</centroidY>
		</spatialEntity>
		<spatialEntity spatialType="region" scaleAndSubsystem="Cellular.GutEndotheliumIschemia">
			<clusteredness>1</clusteredness>
			<density>0.3074999940161611</density>
			<area>1</area>
			<perimeter>4</perimeter>
			<distanceFromOrigin>13.41640786499874</distanceFromOrigin>
			<angle>0</angle>
			<triangleMeasure>0</triangleMeasure>
			<rectangleMeasure>0</rectangleMeasure>
			<circleMeasure>0</circleMeasure>
			<centroidX>28</centroidX>
			<centroidY>10</centroidY>
		</spatialEntity>
		<spatialEntity spatialType="region" scaleAndSubsystem="Cellular.GutEndotheliumIschemia">
			<clusteredness>1</clusteredness>
			<density>0.106875002208878</density>
			<area>8</area>
			<perimeter>16</perimeter>
			<distanceFromOrigin>7.810249675906654</distanceFromOrigin>
			<angle>23.62937773065682</angle>
			<triangleMeasure>0.6666666666666666</triangleMeasure>
			<rectangleMeasure>0.5</rectangleMeasure>
			<circleMeasure>0.2769577985386844</circleMeasure>
			<centroidX>23</centroidX>
			<centroidY>11</centroidY>
		</spatialEntity>
		<spatialEntity spatialType="region" scaleAndSubsystem="Cellular.GutEndotheliumIschemia">
			<clusteredness>1</clusteredness>
			<density>0.1375001924489838</density>
			<area>6</area>
			<perimeter>18</perimeter>
			<distanceFromOrigin>4</distanceFromOrigin>
			<angle>18.43494882292201</angle>
			<triangleMeasure>0.09375008940705243</triangleMeasure>
			<rectangleMeasure>0.08333333333333333</rectangleMeasure>
			<circleMeasure>0.04615963308978072</circleMeasure>
			<centroidX>17.11111</centroidX>
			<centroidY>10.66667</centroidY>
		</spatialEntity>
		<spatialEntity spatialType="region" scaleAndSubsystem="Cellular.GutEndotheliumIschemia">
			<clusteredness>1</clusteredness>
			<density>0.1450001286525352</density>
			<area>1</area>
			<perimeter>4</perimeter>
			<distanceFromOrigin>7.280109889280518</distanceFromOrigin>
			<angle>0</angle>
			<triangleMeasure>0</triangleMeasure>
			<rectangleMeasure>0</rectangleMeasure>
			<circleMeasure>0</circleMeasure>
			<centroidX>14</centroidX>
			<centroidY>9</centroidY>
		</spatialEntity>
		<spatialEntity spatialType="region" scaleAndSubsystem="Cellular.GutEndotheliumIschemia">
			<clusteredness>1</clusteredness>
			<density>0.2824999940161612</density>
			<area>1</area>
			<perimeter>4</perimeter>
			<distanceFromOrigin>14.42220510185596</distanceFromOrigin>
			<angle>0</angle>
			<triangleMeasure>0</triangleMeasure>
			<rectangleMeasure>0</rectangleMeasure>
			<circleMeasure>0</circleMeasure>
			<centroidX>28</centroidX>
			<centroidY>8</centroidY>
		</spatialEntity>
		<spatialEntity spatialType="region" scaleAndSubsystem="Cellular.GutEndotheliumIschemia">
			<clusteredness>1</clusteredness>
			<density>0.09250000195825282</density>
			<area>9</area>
			<perimeter>16</perimeter>
			<distanceFromOrigin>10.295630140987</distanceFromOrigin>
			<angle>17.18958455615366</angle>
			<triangleMeasure>0.4375</triangleMeasure>
			<rectangleMeasure>0.5833333333333334</rectangleMeasure>
			<circleMeasure>0.3231174316284651</circleMeasure>
			<centroidX>6</centroidX>
			<centroidY>9.666667</centroidY>
		</spatialEntity>
		<spatialEntity spatialType="region" scaleAndSubsystem="Cellular.GutEndotheliumIschemia">
			<clusteredness>1</clusteredness>
			<density>0.157702891031901</density>
			<area>1</area>
			<perimeter>4</perimeter>
			<distanceFromOrigin>9.486832980505138</distanceFromOrigin>
			<angle>0</angle>
			<triangleMeasure>0</triangleMeasure>
			<rectangleMeasure>0</rectangleMeasure>
			<circleMeasure>0</circleMeasure>
			<centroidX>19</centroidX>
			<centroidY>7</centroidY>
		</spatialEntity>
		<spatialEntity spatialType="region" scaleAndSubsystem="Cellular.GutEndotheliumIschemia">
			<clusteredness>1</clusteredness>
			<density>0.1324999940161612</density>
			<area>1</area>
			<perimeter>4</perimeter>
			<distanceFromOrigin>14.86606874731851</distanceFromOrigin>
			<angle>0</angle>
			<triangleMeasure>0</triangleMeasure>
			<rectangleMeasure>0</rectangleMeasure>
			<circleMeasure>0</circleMeasure>
			<centroidX>27</centroidX>
			<centroidY>6</centroidY>
		</spatialEntity>
		<spatialEntity spatialType="region" scaleAndSubsystem="Cellular.GutEndotheliumIschemia">
			<clusteredness>1</clusteredness>
			<density>0.3199999940161611</density>
			<area>1</area>
			<perimeter>4</perimeter>
			<distanceFromOrigin>13.45362404707371</distanceFromOrigin>
			<angle>0</angle>
			<triangleMeasure>0</triangleMeasure>
			<rectangleMeasure>0</rectangleMeasure>
			<circleMeasure>0</circleMeasure>
			<centroidX>25</centroidX>
			<centroidY>6</centroidY>
		</spatialEntity>
		<spatialEntity spatialType="region" scaleAndSubsystem="Cellular.GutEndotheliumIschemia">
			<clusteredness>1</clusteredness>
			<density>0.3711401247510723</density>
			<area>1</area>
			<perimeter>4</perimeter>
			<distanceFromOrigin>10</distanceFromOrigin>
			<angle>0</angle>
			<triangleMeasure>0</triangleMeasure>
			<rectangleMeasure>0</rectangleMeasure>
			<circleMeasure>0</circleMeasure>
			<centroidX>16</centroidX>
			<centroidY>6</centroidY>
		</spatialEntity>
		<spatialEntity spatialType="region" scaleAndSubsystem="Cellular.GutEndotheliumIschemia">
			<clusteredness>1</clusteredness>
			<density>0.2352499999018276</density>
			<area>10</area>
			<perimeter>16</perimeter>
			<distanceFromOrigin>14.31782106327635</distanceFromOrigin>
			<angle>10.76253722314246</angle>
			<triangleMeasure>0.5625</triangleMeasure>
			<rectangleMeasure>0.5625</rectangleMeasure>
			<circleMeasure>0.2700338552452027</circleMeasure>
			<centroidX>2</centroidX>
			<centroidY>7.5</centroidY>
		</spatialEntity>
		<spatialEntity spatialType="region" scaleAndSubsystem="Cellular.GutEndotheliumIschemia">
			<clusteredness>1</clusteredness>
			<density>0.05204545661089892</density>
			<area>11</area>
			<perimeter>16</perimeter>
			<distanceFromOrigin>16.40121946685673</distanceFromOrigin>
			<angle>14.63690302150851</angle>
			<triangleMeasure>0.5625</triangleMeasure>
			<rectangleMeasure>0.5625</rectangleMeasure>
			<circleMeasure>0.2700338552452027</circleMeasure>
			<centroidX>30.16667</centroidX>
			<centroidY>5.833333</centroidY>
		</spatialEntity>
		<spatialEntity spatialType="region" scaleAndSubsystem="Cellular.GutEndotheliumIschemia">
			<clusteredness>0.925</clusteredness>
			<density>0.1152027138806954</density>
			<area>37</area>
			<perimeter>44</perimeter>
			<distanceFromOrigin>5</distanceFromOrigin>
			<angle>71.56505117707799</angle>
			<triangleMeasure>0.3225524776681132</triangleMeasure>
			<rectangleMeasure>0.3844710924735641</rectangleMeasure>
			<circleMeasure>0.1662370450721205</circleMeasure>
			<centroidX>10.94444</centroidX>
			<centroidY>9.555555</centroidY>
		</spatialEntity>
		<spatialEntity spatialType="region" scaleAndSubsystem="Cellular.GutEndotheliumIschemia">
			<clusteredness>1</clusteredness>
			<density>0.145017167633655</density>
			<area>2</area>
			<perimeter>6</perimeter>
			<distanceFromOrigin>13.41640786499874</distanceFromOrigin>
			<angle>1.789910608246069</angle>
			<triangleMeasure>0</triangleMeasure>
			<rectangleMeasure>0</rectangleMeasure>
			<circleMeasure>0</circleMeasure>
			<centroidX>22</centroidX>
			<centroidY>3.5</centroidY>
		</spatialEntity>
		<spatialEntity spatialType="region" scaleAndSubsystem="Cellular.GutEndotheliumIschemia">
			<clusteredness>1</clusteredness>
			<density>0.02229646935182459</density>
			<area>2</area>
			<perimeter>6</perimeter>
			<distanceFromOrigin>13.34166406412633</distanceFromOrigin>
			<angle>4.108112177135868</angle>
			<triangleMeasure>0</triangleMeasure>
			<rectangleMeasure>0</rectangleMeasure>
			<circleMeasure>0</circleMeasure>
			<centroidX>19.5</centroidX>
			<centroidY>3</centroidY>
		</spatialEntity>
		<spatialEntity spatialType="region" scaleAndSubsystem="Cellular.GutEndotheliumIschemia">
			<clusteredness>1</clusteredness>
			<density>0.09724317064472274</density>
			<area>1</area>
			<perimeter>4</perimeter>
			<distanceFromOrigin>14.0356688476182</distanceFromOrigin>
			<angle>0</angle>
			<triangleMeasure>0</triangleMeasure>
			<rectangleMeasure>0</rectangleMeasure>
			<circleMeasure>0</circleMeasure>
			<centroidX>17</centroidX>
			<centroidY>2</centroidY>
		</spatialEntity>
		<spatialEntity spatialType="region" scaleAndSubsystem="Cellular.GutEndotheliumIschemia">
			<clusteredness>1</clusteredness>
			<density>0.1434374969671754</density>
			<area>8</area>
			<perimeter>12</perimeter>
			<distanceFromOrigin>17.20465053408525</distanceFromOrigin>
			<angle>9.18883607735876</angle>
			<triangleMeasure>0.5</triangleMeasure>
			<rectangleMeasure>1</rectangleMeasure>
			<circleMeasure>0.3600450871023309</circleMeasure>
			<centroidX>27.5</centroidX>
			<centroidY>1.5</centroidY>
		</spatialEntity>
		<spatialEntity spatialType="region" scaleAndSubsystem="Cellular.GutEndotheliumIschemia">
			<clusteredness>1</clusteredness>
			<density>0.2412500707931768</density>
			<area>6</area>
			<perimeter>14</perimeter>
			<distanceFromOrigin>14.56021977856104</distanceFromOrigin>
			<angle>11.88865803962797</angle>
			<triangleMeasure>0.375</triangleMeasure>
			<rectangleMeasure>0.5</rectangleMeasure>
			<circleMeasure>0.1800225435511654</circleMeasure>
			<centroidX>11.2</centroidX>
			<centroidY>1.4</centroidY>
		</spatialEntity>
		<spatialEntity spatialType="region" scaleAndSubsystem="Cellular.GutEndotheliumIschemia">
			<clusteredness>1</clusteredness>
			<density>0.1393181836647571</density>
			<area>22</area>
			<perimeter>34</perimeter>
			<distanceFromOrigin>14.86606874731851</distanceFromOrigin>
			<angle>17.47811453372598</angle>
			<triangleMeasure>0.3905325399711141</triangleMeasure>
			<rectangleMeasure>0.3985508017569172</rectangleMeasure>
			<circleMeasure>0.2490878136296021</circleMeasure>
			<centroidX>3.933333</centroidX>
			<centroidY>2.6</centroidY>
		</spatialEntity>
		<numericStateVariable scaleAndSubsystem="Tissue.GutEndothelium">
			<name>GutCellDamageByproduct</name>
			<value>1061.527323127912</value>
		</numericStateVariable>
		<numericStateVariable scaleAndSubsystem="Organ.Gut">
			<name>GutLeak</name>
			<value>0</value>
		</numericStateVariable>
		<numericStateVariable scaleAndSubsystem="Tissue.GutEpithelium">
			<name>GutOccludinCellwall</name>
			<value>1162.746145409141</value>
		</numericStateVariable>
		<numericStateVariable scaleAndSubsystem="Tissue.GutEpithelium">
			<name>GutOccludinCytoplasm</name>
			<value>384.3769358130773</value>
		</numericStateVariable>
		<numericStateVariable scaleAndSubsystem="Tissue.LungEndothelium">
			<name>LungCellDamageByproduct</name>
			<value>0</value>
		</numericStateVariable>
		<numericStateVariable scaleAndSubsystem="Organ.Lung">
			<name>LungEdema</name>
			<value>0</value>
		</numericStateVariable>
		<numericStateVariable scaleAndSubsystem="Tissue.LungEpithelium">
			<name>LungOccludinCellwall</name>
			<value>1162.81</value>
		</numericStateVariable>
		<numericStateVariable scaleAndSubsystem="Tissue.LungEpithelium">
			<name>LungOccludinCytoplasm</name>
			<value>384.4</value>
		</numericStateVariable>
		<numericStateVariable scaleAndSubsystem="Cellular.GutEndotheliumIschemia">
			<name>avgClusterednessRegions</name>
			<value>0.06007421279721943</value>
		</numericStateVariable>
		<numericStateVariable scaleAndSubsystem="Cellular.LungEndotheliumIschemia">
			<name>avgClusterednessRegions</name>
			<value>1</value>
		</numericStateVariable>
		<numericStateVariable scaleAndSubsystem="Cellular.GutEndotheliumIschemia">
			<name>avgDensityRegions</name>
			<value>0.2112447849077825</value>
		</numericStateVariable>
		<numericStateVariable scaleAndSubsystem="Cellular.LungEndotheliumIschemia">
			<name>avgDensityRegions</name>
			<value>0</value>
		</numericStateVariable>
	</timepoint>
	<timepoint value="14">
		<spatialEntity spatialType="region" scaleAndSubsystem="Cellular.GutEndotheliumIschemia">
			<clusteredness>1</clusteredness>
			<density>0.004999999906502518</density>
			<area>1</area>
			<perimeter>4</perimeter>
			<distanceFromOrigin>19.20937271229855</distanceFromOrigin>
			<angle>0</angle>
			<triangleMeasure>0</triangleMeasure>
			<rectangleMeasure>0</rectangleMeasure>
			<circleMeasure>0</circleMeasure>
			<centroidX>28</centroidX>
			<centroidY>31</centroidY>
		</spatialEntity>
		<spatialEntity spatialType="region" scaleAndSubsystem="Cellular.GutEndotheliumIschemia">
			<clusteredness>1</clusteredness>
			<density>0.002499999953251259</density>
			<area>1</area>
			<perimeter>4</perimeter>
			<distanceFromOrigin>18.02775637731995</distanceFromOrigin>
			<angle>0</angle>
			<triangleMeasure>0</triangleMeasure>
			<rectangleMeasure>0</rectangleMeasure>
			<circleMeasure>0</circleMeasure>
			<centroidX>26</centroidX>
			<centroidY>31</centroidY>
		</spatialEntity>
		<spatialEntity spatialType="region" scaleAndSubsystem="Cellular.GutEndotheliumIschemia">
			<clusteredness>1</clusteredness>
			<density>0.5350000119676777</density>
			<area>1</area>
			<perimeter>4</perimeter>
			<distanceFromOrigin>21.21320343559643</distanceFromOrigin>
			<angle>0</angle>
			<triangleMeasure>0</triangleMeasure>
			<rectangleMeasure>0</rectangleMeasure>
			<circleMeasure>0</circleMeasure>
			<centroidX>1</centroidX>
			<centroidY>31</centroidY>
		</spatialEntity>
		<spatialEntity spatialType="region" scaleAndSubsystem="Cellular.GutEndotheliumIschemia">
			<clusteredness>1</clusteredness>
			<density>0.3100000718060662</density>
			<area>1</area>
			<perimeter>4</perimeter>
			<distanceFromOrigin>15.65247584249853</distanceFromOrigin>
			<angle>0</angle>
			<triangleMeasure>0</triangleMeasure>
			<rectangleMeasure>0</rectangleMeasure>
			<circleMeasure>0</circleMeasure>
			<centroidX>23</centroidX>
			<centroidY>30</centroidY>
		</spatialEntity>
		<spatialEntity spatialType="region" scaleAndSubsystem="Cellular.GutEndotheliumIschemia">
			<clusteredness>1</clusteredness>
			<density>0.2412500074681114</density>
			<area>4</area>
			<perimeter>10</perimeter>
			<distanceFromOrigin>17.80449381476486</distanceFromOrigin>
			<angle>4.721677015969487</angle>
			<triangleMeasure>1</triangleMeasure>
			<rectangleMeasure>0.5000000894069832</rectangleMeasure>
			<circleMeasure>0.3000376132219145</circleMeasure>
			<centroidX>4</centroidX>
			<centroidY>30.33333</centroidY>
		</spatialEntity>
		<spatialEntity spatialType="region" scaleAndSubsystem="Cellular.GutEndotheliumIschemia">
			<clusteredness>1</clusteredness>
			<density>0.1800000039580601</density>
			<area>3</area>
			<perimeter>12</perimeter>
			<distanceFromOrigin>11.70469991071963</distanceFromOrigin>
			<angle>8.583621480113948</angle>
			<triangleMeasure>0</triangleMeasure>
			<rectangleMeasure>0</rectangleMeasure>
			<circleMeasure>0</circleMeasure>
			<centroidX>20</centroidX>
			<centroidY>27.5</centroidY>
		</spatialEntity>
		<spatialEntity spatialType="region" scaleAndSubsystem="Cellular.GutEndotheliumIschemia">
			<clusteredness>1</clusteredness>
			<density>0.3474999820484835</density>
			<area>1</area>
			<perimeter>4</perimeter>
			<distanceFromOrigin>16.27882059609971</distanceFromOrigin>
			<angle>0</angle>
			<triangleMeasure>0</triangleMeasure>
			<rectangleMeasure>0</rectangleMeasure>
			<circleMeasure>0</circleMeasure>
			<centroidX>4</centroidX>
			<centroidY>27</centroidY>
		</spatialEntity>
		<spatialEntity spatialType="region" scaleAndSubsystem="Cellular.GutEndotheliumIschemia">
			<clusteredness>1</clusteredness>
			<density>0.1303846128206267</density>
			<area>13</area>
			<perimeter>22</perimeter>
			<distanceFromOrigin>14.2126704035519</distanceFromOrigin>
			<angle>13.0311574626723</angle>
			<triangleMeasure>0.4166666666666667</triangleMeasure>
			<rectangleMeasure>0.3333333333333333</rectangleMeasure>
			<circleMeasure>0.2069224953235515</circleMeasure>
			<centroidX>27</centroidX>
			<centroidY>27.77778</centroidY>
		</spatialEntity>
		<spatialEntity spatialType="region" scaleAndSubsystem="Cellular.GutEndotheliumIschemia">
			<clusteredness>1</clusteredness>
			<density>0.3474999820484835</density>
			<area>1</area>
			<perimeter>4</perimeter>
			<distanceFromOrigin>10.04987562112089</distanceFromOrigin>
			<angle>0</angle>
			<triangleMeasure>0</triangleMeasure>
			<rectangleMeasure>0</rectangleMeasure>
			<circleMeasure>0</circleMeasure>
			<centroidX>15</centroidX>
			<centroidY>26</centroidY>
		</spatialEntity>
		<spatialEntity spatialType="region" scaleAndSubsystem="Cellular.GutEndotheliumIschemia">
			<clusteredness>1</clusteredness>
			<density>0.1329545568980007</density>
			<area>22</area>
			<perimeter>34</perimeter>
			<distanceFromOrigin>10.295630140987</distanceFromOrigin>
			<angle>32.47119229084849</angle>
			<triangleMeasure>0.2776123373471112</triangleMeasure>
			<rectangleMeasure>0.317460336682779</rectangleMeasure>
			<circleMeasure>0.226443466936002</circleMeasure>
			<centroidX>11.875</centroidX>
			<centroidY>27.75</centroidY>
		</spatialEntity>
		<spatialEntity spatialType="region" scaleAndSubsystem="Cellular.GutEndotheliumIschemia">
			<clusteredness>1</clusteredness>
			<density>0.2849999820484835</density>
			<area>1</area>
			<perimeter>4</perimeter>
			<distanceFromOrigin>14.2126704035519</distanceFromOrigin>
			<angle>0</angle>
			<triangleMeasure>0</triangleMeasure>
			<rectangleMeasure>0</rectangleMeasure>
			<circleMeasure>0</circleMeasure>
			<centroidX>5</centroidX>
			<centroidY>25</centroidY>
		</spatialEntity>
		<spatialEntity spatialType="region" scaleAndSubsystem="Cellular.GutEndotheliumIschemia">
			<clusteredness>1</clusteredness>
			<density>0.3208333433063981</density>
			<area>3</area>
			<perimeter>10</perimeter>
			<distanceFromOrigin>15.26433752247375</distanceFromOrigin>
			<angle>8.13010235415598</angle>
			<triangleMeasure>0</triangleMeasure>
			<rectangleMeasure>0</rectangleMeasure>
			<circleMeasure>0</circleMeasure>
			<centroidX>2.75</centroidX>
			<centroidY>24</centroidY>
		</spatialEntity>
		<spatialEntity spatialType="region" scaleAndSubsystem="Cellular.GutEndotheliumIschemia">
			<clusteredness>1</clusteredness>
			<density>0.2725000119676777</density>
			<area>1</area>
			<perimeter>4</perimeter>
			<distanceFromOrigin>13.41640786499874</distanceFromOrigin>
			<angle>0</angle>
			<triangleMeasure>0</triangleMeasure>
			<rectangleMeasure>0</rectangleMeasure>
			<circleMeasure>0</circleMeasure>
			<centroidX>4</centroidX>
			<centroidY>22</centroidY>
		</spatialEntity>
		<spatialEntity spatialType="region" scaleAndSubsystem="Cellular.GutEndotheliumIschemia">
			<clusteredness>1</clusteredness>
			<density>0.1611363603044534</density>
			<area>11</area>
			<perimeter>16</perimeter>
			<distanceFromOrigin>13.92838827718412</distanceFromOrigin>
			<angle>15.04132947318066</angle>
			<triangleMeasure>0.88</triangleMeasure>
			<rectangleMeasure>0.6875</rectangleMeasure>
			<circleMeasure>0.3882839995111897</circleMeasure>
			<centroidX>30</centroidX>
			<centroidY>22.4</centroidY>
		</spatialEntity>
		<spatialEntity spatialType="region" scaleAndSubsystem="Cellular.GutEndotheliumIschemia">
			<clusteredness>1</clusteredness>
			<density>0.1575000014959597</density>
			<area>2</area>
			<perimeter>6</perimeter>
			<distanceFromOrigin>5</distanceFromOrigin>
			<angle>11.30993247402021</angle>
			<triangleMeasure>0</triangleMeasure>
			<rectangleMeasure>0</rectangleMeasure>
			<circleMeasure>0</circleMeasure>
			<centroidX>16.5</centroidX>
			<centroidY>21</centroidY>
		</spatialEntity>
		<spatialEntity spatialType="region" scaleAndSubsystem="Cellular.GutEndotheliumIschemia">
			<clusteredness>1</clusteredness>
			<density>0.06906250145505456</density>
			<area>8</area>
			<perimeter>14</perimeter>
			<distanceFromOrigin>8.602325267042627</distanceFromOrigin>
			<angle>15.94539590092286</angle>
			<triangleMeasure>0.375</triangleMeasure>
			<rectangleMeasure>0.75</rectangleMeasure>
			<circleMeasure>0.4500564463306062</circleMeasure>
			<centroidX>8</centroidX>
			<centroidY>22</centroidY>
		</spatialEntity>
		<spatialEntity spatialType="region" scaleAndSubsystem="Cellular.GutEndotheliumIschemia">
			<clusteredness>0.7777777777777778</clusteredness>
			<density>0.1897321385579283</density>
			<area>28</area>
			<perimeter>48</perimeter>
			<distanceFromOrigin>5.830951894845301</distanceFromOrigin>
			<angle>77.47119229084849</angle>
			<triangleMeasure>0.2343748509884828</triangleMeasure>
			<rectangleMeasure>0.2255067674128835</rectangleMeasure>
			<circleMeasure>0.1058956203768234</circleMeasure>
			<centroidX>19.27778</centroidX>
			<centroidY>22.61111</centroidY>
		</spatialEntity>
		<spatialEntity spatialType="region" scaleAndSubsystem="Cellular.GutEndotheliumIschemia">
			<clusteredness>1</clusteredness>
			<density>0.3224999820484835</density>
			<area>1</area>
			<perimeter>4</perimeter>
			<distanceFromOrigin>3.16227766016838</distanceFromOrigin>
			<angle>0</angle>
			<triangleMeasure>0</triangleMeasure>
			<rectangleMeasure>0</rectangleMeasure>
			<circleMeasure>0</circleMeasure>
			<centroidX>17</centroidX>
			<centroidY>19</centroidY>
		</spatialEntity>
		<spatialEntity spatialType="region" scaleAndSubsystem="Cellular.GutEndotheliumIschemia">
			<clusteredness>1</clusteredness>
			<density>0.3350000119676777</density>
			<area>1</area>
			<perimeter>4</perimeter>
			<distanceFromOrigin>5</distanceFromOrigin>
			<angle>0</angle>
			<triangleMeasure>0</triangleMeasure>
			<rectangleMeasure>0</rectangleMeasure>
			<circleMeasure>0</circleMeasure>
			<centroidX>12</centroidX>
			<centroidY>19</centroidY>
		</spatialEntity>
		<spatialEntity spatialType="region" scaleAndSubsystem="Cellular.GutEndotheliumIschemia">
			<clusteredness>1</clusteredness>
			<density>0.3100000119676777</density>
			<area>1</area>
			<perimeter>4</perimeter>
			<distanceFromOrigin>6.708203932499369</distanceFromOrigin>
			<angle>0</angle>
			<triangleMeasure>0</triangleMeasure>
			<rectangleMeasure>0</rectangleMeasure>
			<circleMeasure>0</circleMeasure>
			<centroidX>10</centroidX>
			<centroidY>19</centroidY>
		</spatialEntity>
		<spatialEntity spatialType="region" scaleAndSubsystem="Cellular.GutEndotheliumIschemia">
			<clusteredness>1</clusteredness>
			<density>0.2849999820484835</density>
			<area>1</area>
			<perimeter>4</perimeter>
			<distanceFromOrigin>8.54400374531753</distanceFromOrigin>
			<angle>0</angle>
			<triangleMeasure>0</triangleMeasure>
			<rectangleMeasure>0</rectangleMeasure>
			<circleMeasure>0</circleMeasure>
			<centroidX>8</centroidX>
			<centroidY>19</centroidY>
		</spatialEntity>
		<spatialEntity spatialType="region" scaleAndSubsystem="Cellular.GutEndotheliumIschemia">
			<clusteredness>1</clusteredness>
			<density>0.3350000119676777</density>
			<area>1</area>
			<perimeter>4</perimeter>
			<distanceFromOrigin>11.40175425099138</distanceFromOrigin>
			<angle>0</angle>
			<triangleMeasure>0</triangleMeasure>
			<rectangleMeasure>0</rectangleMeasure>
			<circleMeasure>0</circleMeasure>
			<centroidX>5</centroidX>
			<centroidY>19</centroidY>
		</spatialEntity>
		<spatialEntity spatialType="region" scaleAndSubsystem="Cellular.GutEndotheliumIschemia">
			<clusteredness>1</clusteredness>
			<density>0.003749999929876889</density>
			<area>2</area>
			<perimeter>6</perimeter>
			<distanceFromOrigin>15.03329637837291</distanceFromOrigin>
			<angle>3.78056853430109</angle>
			<triangleMeasure>0</triangleMeasure>
			<rectangleMeasure>0</rectangleMeasure>
			<circleMeasure>0</circleMeasure>
			<centroidX>31</centroidX>
			<centroidY>17.5</centroidY>
		</spatialEntity>
		<spatialEntity spatialType="region" scaleAndSubsystem="Cellular.GutEndotheliumIschemia">
			<clusteredness>1</clusteredness>
			<density>0.1553571462297306</density>
			<area>7</area>
			<perimeter>14</perimeter>
			<distanceFromOrigin>14.14213562373095</distanceFromOrigin>
			<angle>15.94539590092286</angle>
			<triangleMeasure>0.5</triangleMeasure>
			<rectangleMeasure>0.5</rectangleMeasure>
			<circleMeasure>0.1411941816404326</circleMeasure>
			<centroidX>1.4</centroidX>
			<centroidY>18</centroidY>
		</spatialEntity>
		<spatialEntity spatialType="region" scaleAndSubsystem="Cellular.GutEndotheliumIschemia">
			<clusteredness>1</clusteredness>
			<density>0.1090000023561365</density>
			<area>5</area>
			<perimeter>10</perimeter>
			<distanceFromOrigin>5.099019513592784</distanceFromOrigin>
			<angle>22.61986494804043</angle>
			<triangleMeasure>0.75</triangleMeasure>
			<rectangleMeasure>0.75</rectangleMeasure>
			<circleMeasure>0.3600451403269369</circleMeasure>
			<centroidX>21.5</centroidX>
			<centroidY>16.25</centroidY>
		</spatialEntity>
		<spatialEntity spatialType="region" scaleAndSubsystem="Cellular.GutEndotheliumIschemia">
			<clusteredness>1</clusteredness>
			<density>0.1828846245509647</density>
			<area>13</area>
			<perimeter>20</perimeter>
			<distanceFromOrigin>0</distanceFromOrigin>
			<angle>360</angle>
			<triangleMeasure>0.4897959183673469</triangleMeasure>
			<rectangleMeasure>0.6</rectangleMeasure>
			<circleMeasure>0.2483069943882618</circleMeasure>
			<centroidX>15.3</centroidX>
			<centroidY>15.9</centroidY>
		</spatialEntity>
		<spatialEntity spatialType="region" scaleAndSubsystem="Cellular.GutEndotheliumIschemia">
			<clusteredness>1</clusteredness>
			<density>0.1612499897052594</density>
			<area>14</area>
			<perimeter>22</perimeter>
			<distanceFromOrigin>5.099019513592784</distanceFromOrigin>
			<angle>24.77514056883192</angle>
			<triangleMeasure>0.375</triangleMeasure>
			<rectangleMeasure>0.4285715453479073</rectangleMeasure>
			<circleMeasure>0.1800225435511654</circleMeasure>
			<centroidX>7.6</centroidX>
			<centroidY>15.4</centroidY>
		</spatialEntity>
		<spatialEntity spatialType="region" scaleAndSubsystem="Cellular.GutEndotheliumIschemia">
			<clusteredness>1</clusteredness>
			<density>0.1724999970080806</density>
			<area>1</area>
			<perimeter>4</perimeter>
			<distanceFromOrigin>11.70469991071963</distanceFromOrigin>
			<angle>0</angle>
			<triangleMeasure>0</triangleMeasure>
			<rectangleMeasure>0</rectangleMeasure>
			<circleMeasure>0</circleMeasure>
			<centroidX>27</centroidX>
			<centroidY>12</centroidY>
		</spatialEntity>
		<spatialEntity spatialType="region" scaleAndSubsystem="Cellular.GutEndotheliumIschemia">
			<clusteredness>1</clusteredness>
			<density>0.3725000119676777</density>
			<area>1</area>
			<perimeter>4</perimeter>
			<distanceFromOrigin>7.211102550927978</distanceFromOrigin>
			<angle>0</angle>
			<triangleMeasure>0</triangleMeasure>
			<rectangleMeasure>0</rectangleMeasure>
			<circleMeasure>0</circleMeasure>
			<centroidX>10</centroidX>
			<centroidY>12</centroidY>
		</spatialEntity>
		<spatialEntity spatialType="region" scaleAndSubsystem="Cellular.GutEndotheliumIschemia">
			<clusteredness>1</clusteredness>
			<density>0.1849999970080806</density>
			<area>1</area>
			<perimeter>4</perimeter>
			<distanceFromOrigin>15.52417469626002</distanceFromOrigin>
			<angle>0</angle>
			<triangleMeasure>0</triangleMeasure>
			<rectangleMeasure>0</rectangleMeasure>
			<circleMeasure>0</circleMeasure>
			<centroidX>1</centroidX>
			<centroidY>12</centroidY>
		</spatialEntity>
		<spatialEntity spatialType="region" scaleAndSubsystem="Cellular.GutEndotheliumIschemia">
			<clusteredness>1</clusteredness>
			<density>0.2975000119676777</density>
			<area>1</area>
			<perimeter>4</perimeter>
			<distanceFromOrigin>13.41640786499874</distanceFromOrigin>
			<angle>0</angle>
			<triangleMeasure>0</triangleMeasure>
			<rectangleMeasure>0</rectangleMeasure>
			<circleMeasure>0</circleMeasure>
			<centroidX>28</centroidX>
			<centroidY>10</centroidY>
		</spatialEntity>
		<spatialEntity spatialType="region" scaleAndSubsystem="Cellular.GutEndotheliumIschemia">
			<clusteredness>1</clusteredness>
			<density>0.1059375066967572</density>
			<area>8</area>
			<perimeter>18</perimeter>
			<distanceFromOrigin>7.211102550927978</distanceFromOrigin>
			<angle>23.62937773065682</angle>
			<triangleMeasure>0.3125</triangleMeasure>
			<rectangleMeasure>0.4166666666666667</rectangleMeasure>
			<circleMeasure>0.2307981654489036</circleMeasure>
			<centroidX>22.71428</centroidX>
			<centroidY>11</centroidY>
		</spatialEntity>
		<spatialEntity spatialType="region" scaleAndSubsystem="Cellular.GutEndotheliumIschemia">
			<clusteredness>1</clusteredness>
			<density>0.3725000119676777</density>
			<area>1</area>
			<perimeter>4</perimeter>
			<distanceFromOrigin>11.6619037896906</distanceFromOrigin>
			<angle>0</angle>
			<triangleMeasure>0</triangleMeasure>
			<rectangleMeasure>0</rectangleMeasure>
			<circleMeasure>0</circleMeasure>
			<centroidX>6</centroidX>
			<centroidY>10</centroidY>
		</spatialEntity>
		<spatialEntity spatialType="region" scaleAndSubsystem="Cellular.GutEndotheliumIschemia">
			<clusteredness>1</clusteredness>
			<density>0.1362503430422615</density>
			<area>6</area>
			<perimeter>14</perimeter>
			<distanceFromOrigin>4</distanceFromOrigin>
			<angle>21.80140948635181</angle>
			<triangleMeasure>0.5</triangleMeasure>
			<rectangleMeasure>0.3125000496705452</rectangleMeasure>
			<circleMeasure>0.1384788992693422</circleMeasure>
			<centroidX>17.16667</centroidX>
			<centroidY>10.66667</centroidY>
		</spatialEntity>
		<spatialEntity spatialType="region" scaleAndSubsystem="Cellular.GutEndotheliumIschemia">
			<clusteredness>1</clusteredness>
			<density>0.2725000119676777</density>
			<area>1</area>
			<perimeter>4</perimeter>
			<distanceFromOrigin>14.42220510185596</distanceFromOrigin>
			<angle>0</angle>
			<triangleMeasure>0</triangleMeasure>
			<rectangleMeasure>0</rectangleMeasure>
			<circleMeasure>0</circleMeasure>
			<centroidX>28</centroidX>
			<centroidY>8</centroidY>
		</spatialEntity>
		<spatialEntity spatialType="region" scaleAndSubsystem="Cellular.GutEndotheliumIschemia">
			<clusteredness>1</clusteredness>
			<density>0.3224999820484835</density>
			<area>1</area>
			<perimeter>4</perimeter>
			<distanceFromOrigin>12.0415945787923</distanceFromOrigin>
			<angle>0</angle>
			<triangleMeasure>0</triangleMeasure>
			<rectangleMeasure>0</rectangleMeasure>
			<circleMeasure>0</circleMeasure>
			<centroidX>7</centroidX>
			<centroidY>8</centroidY>
		</spatialEntity>
		<spatialEntity spatialType="region" scaleAndSubsystem="Cellular.GutEndotheliumIschemia">
			<clusteredness>1</clusteredness>
			<density>0.147771468817019</density>
			<area>1</area>
			<perimeter>4</perimeter>
			<distanceFromOrigin>9.486832980505138</distanceFromOrigin>
			<angle>0</angle>
			<triangleMeasure>0</triangleMeasure>
			<rectangleMeasure>0</rectangleMeasure>
			<circleMeasure>0</circleMeasure>
			<centroidX>19</centroidX>
			<centroidY>7</centroidY>
		</spatialEntity>
		<spatialEntity spatialType="region" scaleAndSubsystem="Cellular.GutEndotheliumIschemia">
			<clusteredness>1</clusteredness>
			<density>0.1225000044878791</density>
			<area>1</area>
			<perimeter>4</perimeter>
			<distanceFromOrigin>14.86606874731851</distanceFromOrigin>
			<angle>0</angle>
			<triangleMeasure>0</triangleMeasure>
			<rectangleMeasure>0</rectangleMeasure>
			<circleMeasure>0</circleMeasure>
			<centroidX>27</centroidX>
			<centroidY>6</centroidY>
		</spatialEntity>
		<spatialEntity spatialType="region" scaleAndSubsystem="Cellular.GutEndotheliumIschemia">
			<clusteredness>1</clusteredness>
			<density>0.3100000119676777</density>
			<area>1</area>
			<perimeter>4</perimeter>
			<distanceFromOrigin>13.45362404707371</distanceFromOrigin>
			<angle>0</angle>
			<triangleMeasure>0</triangleMeasure>
			<rectangleMeasure>0</rectangleMeasure>
			<circleMeasure>0</circleMeasure>
			<centroidX>25</centroidX>
			<centroidY>6</centroidY>
		</spatialEntity>
		<spatialEntity spatialType="region" scaleAndSubsystem="Cellular.GutEndotheliumIschemia">
			<clusteredness>1</clusteredness>
			<density>0.3614086973900889</density>
			<area>1</area>
			<perimeter>4</perimeter>
			<distanceFromOrigin>10</distanceFromOrigin>
			<angle>0</angle>
			<triangleMeasure>0</triangleMeasure>
			<rectangleMeasure>0</rectangleMeasure>
			<circleMeasure>0</circleMeasure>
			<centroidX>16</centroidX>
			<centroidY>6</centroidY>
		</spatialEntity>
		<spatialEntity spatialType="region" scaleAndSubsystem="Cellular.GutEndotheliumIschemia">
			<clusteredness>1</clusteredness>
			<density>0.2577777777362233</density>
			<area>9</area>
			<perimeter>14</perimeter>
			<distanceFromOrigin>14.7648230602334</distanceFromOrigin>
			<angle>10.52078431387436</angle>
			<triangleMeasure>0.5833333333333334</triangleMeasure>
			<rectangleMeasure>0.5833333333333334</rectangleMeasure>
			<circleMeasure>0.3231174316284651</circleMeasure>
			<centroidX>1.8</centroidX>
			<centroidY>7.6</centroidY>
		</spatialEntity>
		<spatialEntity spatialType="region" scaleAndSubsystem="Cellular.GutEndotheliumIschemia">
			<clusteredness>1</clusteredness>
			<density>0.2725000119676777</density>
			<area>1</area>
			<perimeter>4</perimeter>
			<distanceFromOrigin>14.86606874731851</distanceFromOrigin>
			<angle>0</angle>
			<triangleMeasure>0</triangleMeasure>
			<rectangleMeasure>0</rectangleMeasure>
			<circleMeasure>0</circleMeasure>
			<centroidX>6</centroidX>
			<centroidY>5</centroidY>
		</spatialEntity>
		<spatialEntity spatialType="region" scaleAndSubsystem="Cellular.GutEndotheliumIschemia">
			<clusteredness>1</clusteredness>
			<density>0.05181818284665412</density>
			<area>11</area>
			<perimeter>20</perimeter>
			<distanceFromOrigin>16.40121946685673</distanceFromOrigin>
			<angle>17.69249647926145</angle>
			<triangleMeasure>0.4199994873053133</triangleMeasure>
			<rectangleMeasure>0.35</rectangleMeasure>
			<circleMeasure>0.1448457467264861</circleMeasure>
			<centroidX>30.14286</centroidX>
			<centroidY>5.857143</centroidY>
		</spatialEntity>
		<spatialEntity spatialType="region" scaleAndSubsystem="Cellular.GutEndotheliumIschemia">
			<clusteredness>1</clusteredness>
			<density>0.1350258920706955</density>
			<area>2</area>
			<perimeter>6</perimeter>
			<distanceFromOrigin>13.41640786499874</distanceFromOrigin>
			<angle>1.789910608246069</angle>
			<triangleMeasure>0</triangleMeasure>
			<rectangleMeasure>0</rectangleMeasure>
			<circleMeasure>0</circleMeasure>
			<centroidX>22</centroidX>
			<centroidY>3.5</centroidY>
		</spatialEntity>
		<spatialEntity spatialType="region" scaleAndSubsystem="Cellular.GutEndotheliumIschemia">
			<clusteredness>1</clusteredness>
			<density>0.01460034704091502</density>
			<area>2</area>
			<perimeter>6</perimeter>
			<distanceFromOrigin>13.34166406412633</distanceFromOrigin>
			<angle>4.108112177135868</angle>
			<triangleMeasure>0</triangleMeasure>
			<rectangleMeasure>0</rectangleMeasure>
			<circleMeasure>0</circleMeasure>
			<centroidX>19.5</centroidX>
			<centroidY>3</centroidY>
		</spatialEntity>
		<spatialEntity spatialType="region" scaleAndSubsystem="Cellular.GutEndotheliumIschemia">
			<clusteredness>1</clusteredness>
			<density>0.08776207718194699</density>
			<area>1</area>
			<perimeter>4</perimeter>
			<distanceFromOrigin>14.0356688476182</distanceFromOrigin>
			<angle>0</angle>
			<triangleMeasure>0</triangleMeasure>
			<rectangleMeasure>0</rectangleMeasure>
			<circleMeasure>0</circleMeasure>
			<centroidX>17</centroidX>
			<centroidY>2</centroidY>
		</spatialEntity>
		<spatialEntity spatialType="region" scaleAndSubsystem="Cellular.GutEndotheliumIschemia">
			<clusteredness>1</clusteredness>
			<density>0.2868749820134219</density>
			<area>4</area>
			<perimeter>10</perimeter>
			<distanceFromOrigin>17.80449381476486</distanceFromOrigin>
			<angle>4.969740728110304</angle>
			<triangleMeasure>1</triangleMeasure>
			<rectangleMeasure>0.5000000894069832</rectangleMeasure>
			<circleMeasure>0.3000376132219145</circleMeasure>
			<centroidX>27</centroidX>
			<centroidY>1.333333</centroidY>
		</spatialEntity>
		<spatialEntity spatialType="region" scaleAndSubsystem="Cellular.GutEndotheliumIschemia">
			<clusteredness>1</clusteredness>
			<density>0.15021742801837</density>
			<area>46</area>
			<perimeter>90</perimeter>
			<distanceFromOrigin>5.656854249492381</distanceFromOrigin>
			<angle>38.08877288097532</angle>
			<triangleMeasure>0.1546125014744997</triangleMeasure>
			<rectangleMeasure>0.1152302624638391</rectangleMeasure>
			<circleMeasure>0.08619482212707888</circleMeasure>
			<centroidX>8.955555</centroidX>
			<centroidY>5.266667</centroidY>
		</spatialEntity>
		<numericStateVariable scaleAndSubsystem="Tissue.GutEndothelium">
			<name>GutCellDamageByproduct</name>
			<value>1106.929540940286</value>
		</numericStateVariable>
		<numericStateVariable scaleAndSubsystem="Organ.Gut">
			<name>GutLeak</name>
			<value>0</value>
		</numericStateVariable>
		<numericStateVariable scaleAndSubsystem="Tissue.GutEpithelium">
			<name>GutOccludinCellwall</name>
			<value>1162.7090154359</value>
		</numericStateVariable>
		<numericStateVariable scaleAndSubsystem="Tissue.GutEpithelium">
			<name>GutOccludinCytoplasm</name>
			<value>384.3547914847476</value>
		</numericStateVariable>
		<numericStateVariable scaleAndSubsystem="Tissue.LungEndothelium">
			<name>LungCellDamageByproduct</name>
			<value>0</value>
		</numericStateVariable>
		<numericStateVariable scaleAndSubsystem="Organ.Lung">
			<name>LungEdema</name>
			<value>0</value>
		</numericStateVariable>
		<numericStateVariable scaleAndSubsystem="Tissue.LungEpithelium">
			<name>LungOccludinCellwall</name>
			<value>1162.81</value>
		</numericStateVariable>
		<numericStateVariable scaleAndSubsystem="Tissue.LungEpithelium">
			<name>LungOccludinCytoplasm</name>
			<value>384.4</value>
		</numericStateVariable>
		<numericStateVariable scaleAndSubsystem="Cellular.GutEndotheliumIschemia">
			<name>avgClusterednessRegions</name>
			<value>0.05914452070182711</value>
		</numericStateVariable>
		<numericStateVariable scaleAndSubsystem="Cellular.LungEndotheliumIschemia">
			<name>avgClusterednessRegions</name>
			<value>1</value>
		</numericStateVariable>
		<numericStateVariable scaleAndSubsystem="Cellular.GutEndotheliumIschemia">
			<name>avgDensityRegions</name>
			<value>0.2150633351249195</value>
		</numericStateVariable>
		<numericStateVariable scaleAndSubsystem="Cellular.LungEndotheliumIschemia">
			<name>avgDensityRegions</name>
			<value>0</value>
		</numericStateVariable>
	</timepoint>
	<timepoint value="15">
		<spatialEntity spatialType="region" scaleAndSubsystem="Cellular.GutEndotheliumIschemia">
			<clusteredness>1</clusteredness>
			<density>0.3000000897575827</density>
			<area>1</area>
			<perimeter>4</perimeter>
			<distanceFromOrigin>15.65247584249853</distanceFromOrigin>
			<angle>0</angle>
			<triangleMeasure>0</triangleMeasure>
			<rectangleMeasure>0</rectangleMeasure>
			<circleMeasure>0</circleMeasure>
			<centroidX>23</centroidX>
			<centroidY>30</centroidY>
		</spatialEntity>
		<spatialEntity spatialType="region" scaleAndSubsystem="Cellular.GutEndotheliumIschemia">
			<clusteredness>1</clusteredness>
			<density>0.1849999954887465</density>
			<area>8</area>
			<perimeter>16</perimeter>
			<distanceFromOrigin>17.80449381476486</distanceFromOrigin>
			<angle>10.72109627343719</angle>
			<triangleMeasure>0.25</triangleMeasure>
			<rectangleMeasure>0.5</rectangleMeasure>
			<circleMeasure>0.1411941816404326</circleMeasure>
			<centroidX>3</centroidX>
			<centroidY>30.42857</centroidY>
		</spatialEntity>
		<spatialEntity spatialType="region" scaleAndSubsystem="Cellular.GutEndotheliumIschemia">
			<clusteredness>1</clusteredness>
			<density>0.3375</density>
			<area>1</area>
			<perimeter>4</perimeter>
			<distanceFromOrigin>16.27882059609971</distanceFromOrigin>
			<angle>0</angle>
			<triangleMeasure>0</triangleMeasure>
			<rectangleMeasure>0</rectangleMeasure>
			<circleMeasure>0</circleMeasure>
			<centroidX>4</centroidX>
			<centroidY>27</centroidY>
		</spatialEntity>
		<spatialEntity spatialType="region" scaleAndSubsystem="Cellular.GutEndotheliumIschemia">
			<clusteredness>1</clusteredness>
			<density>0.07766258602898814</density>
			<area>22</area>
			<perimeter>34</perimeter>
			<distanceFromOrigin>14.2126704035519</distanceFromOrigin>
			<angle>14.70355182376156</angle>
			<triangleMeasure>0.3490299988232573</triangleMeasure>
			<rectangleMeasure>0.3500000222524021</rectangleMeasure>
			<circleMeasure>0.2423380737213488</circleMeasure>
			<centroidX>28.17647</centroidX>
			<centroidY>29</centroidY>
		</spatialEntity>
		<spatialEntity spatialType="region" scaleAndSubsystem="Cellular.GutEndotheliumIschemia">
			<clusteredness>1</clusteredness>
			<density>0.3375</density>
			<area>1</area>
			<perimeter>4</perimeter>
			<distanceFromOrigin>10.04987562112089</distanceFromOrigin>
			<angle>0</angle>
			<triangleMeasure>0</triangleMeasure>
			<rectangleMeasure>0</rectangleMeasure>
			<circleMeasure>0</circleMeasure>
			<centroidX>15</centroidX>
			<centroidY>26</centroidY>
		</spatialEntity>
		<spatialEntity spatialType="region" scaleAndSubsystem="Cellular.GutEndotheliumIschemia">
			<clusteredness>1</clusteredness>
			<density>0.1629412153279924</density>
			<area>17</area>
			<perimeter>32</perimeter>
			<distanceFromOrigin>10.295630140987</distanceFromOrigin>
			<angle>26.56505117707799</angle>
			<triangleMeasure>0.3125</triangleMeasure>
			<rectangleMeasure>0.3333333333333333</rectangleMeasure>
			<circleMeasure>0.2000250641552155</circleMeasure>
			<centroidX>12.28571</centroidX>
			<centroidY>28.21428</centroidY>
		</spatialEntity>
		<spatialEntity spatialType="region" scaleAndSubsystem="Cellular.GutEndotheliumIschemia">
			<clusteredness>1</clusteredness>
			<density>0.175</density>
			<area>1</area>
			<perimeter>4</perimeter>
			<distanceFromOrigin>14.2126704035519</distanceFromOrigin>
			<angle>0</angle>
			<triangleMeasure>0</triangleMeasure>
			<rectangleMeasure>0</rectangleMeasure>
			<circleMeasure>0</circleMeasure>
			<centroidX>5</centroidX>
			<centroidY>25</centroidY>
		</spatialEntity>
		<spatialEntity spatialType="region" scaleAndSubsystem="Cellular.GutEndotheliumIschemia">
			<clusteredness>0.72</clusteredness>
			<density>0.1461111102488565</density>
			<area>18</area>
			<perimeter>34</perimeter>
			<distanceFromOrigin>7</distanceFromOrigin>
			<angle>47.72631099390627</angle>
			<triangleMeasure>0.2837953119384048</triangleMeasure>
			<rectangleMeasure>0.2561576126033114</rectangleMeasure>
			<circleMeasure>0.1420296729403021</circleMeasure>
			<centroidX>18.25</centroidX>
			<centroidY>25</centroidY>
		</spatialEntity>
		<spatialEntity spatialType="region" scaleAndSubsystem="Cellular.GutEndotheliumIschemia">
			<clusteredness>1</clusteredness>
			<density>0.3108333213656556</density>
			<area>3</area>
			<perimeter>10</perimeter>
			<distanceFromOrigin>15.26433752247375</distanceFromOrigin>
			<angle>8.13010235415598</angle>
			<triangleMeasure>0</triangleMeasure>
			<rectangleMeasure>0</rectangleMeasure>
			<circleMeasure>0</circleMeasure>
			<centroidX>2.75</centroidX>
			<centroidY>24</centroidY>
		</spatialEntity>
		<spatialEntity spatialType="region" scaleAndSubsystem="Cellular.GutEndotheliumIschemia">
			<clusteredness>1</clusteredness>
			<density>0.1625</density>
			<area>1</area>
			<perimeter>4</perimeter>
			<distanceFromOrigin>13.41640786499874</distanceFromOrigin>
			<angle>0</angle>
			<triangleMeasure>0</triangleMeasure>
			<rectangleMeasure>0</rectangleMeasure>
			<circleMeasure>0</circleMeasure>
			<centroidX>4</centroidX>
			<centroidY>22</centroidY>
		</spatialEntity>
		<spatialEntity spatialType="region" scaleAndSubsystem="Cellular.GutEndotheliumIschemia">
			<clusteredness>1</clusteredness>
			<density>0.1639999999719507</density>
			<area>5</area>
			<perimeter>16</perimeter>
			<distanceFromOrigin>10.63014581273465</distanceFromOrigin>
			<angle>18.43494882292201</angle>
			<triangleMeasure>0.1666666666666667</triangleMeasure>
			<rectangleMeasure>0.1136363981184</rectangleMeasure>
			<circleMeasure>0.04615963308978072</circleMeasure>
			<centroidX>24.6</centroidX>
			<centroidY>23</centroidY>
		</spatialEntity>
		<spatialEntity spatialType="region" scaleAndSubsystem="Cellular.GutEndotheliumIschemia">
			<clusteredness>1</clusteredness>
			<density>0.1474999970080806</density>
			<area>2</area>
			<perimeter>6</perimeter>
			<distanceFromOrigin>5</distanceFromOrigin>
			<angle>11.30993247402021</angle>
			<triangleMeasure>0</triangleMeasure>
			<rectangleMeasure>0</rectangleMeasure>
			<circleMeasure>0</circleMeasure>
			<centroidX>16.5</centroidX>
			<centroidY>21</centroidY>
		</spatialEntity>
		<spatialEntity spatialType="region" scaleAndSubsystem="Cellular.GutEndotheliumIschemia">
			<clusteredness>1</clusteredness>
			<density>0.06194444440289001</density>
			<area>9</area>
			<perimeter>12</perimeter>
			<distanceFromOrigin>8.602325267042627</distanceFromOrigin>
			<angle>15.94539590092286</angle>
			<triangleMeasure>0.5</triangleMeasure>
			<rectangleMeasure>1</rectangleMeasure>
			<circleMeasure>0.6000752617741416</circleMeasure>
			<centroidX>8</centroidX>
			<centroidY>22</centroidY>
		</spatialEntity>
		<spatialEntity spatialType="region" scaleAndSubsystem="Cellular.GutEndotheliumIschemia">
			<clusteredness>1</clusteredness>
			<density>0.2804999904071584</density>
			<area>5</area>
			<perimeter>12</perimeter>
			<distanceFromOrigin>5</distanceFromOrigin>
			<angle>19.23067237566129</angle>
			<triangleMeasure>0.3333333333333333</triangleMeasure>
			<rectangleMeasure>0.1666666931576241</rectangleMeasure>
			<circleMeasure>0.06000751451705515</circleMeasure>
			<centroidX>20</centroidX>
			<centroidY>20.75</centroidY>
		</spatialEntity>
		<spatialEntity spatialType="region" scaleAndSubsystem="Cellular.GutEndotheliumIschemia">
			<clusteredness>1</clusteredness>
			<density>0.3375</density>
			<area>1</area>
			<perimeter>4</perimeter>
			<distanceFromOrigin>6.708203932499369</distanceFromOrigin>
			<angle>0</angle>
			<triangleMeasure>0</triangleMeasure>
			<rectangleMeasure>0</rectangleMeasure>
			<circleMeasure>0</circleMeasure>
			<centroidX>22</centroidX>
			<centroidY>19</centroidY>
		</spatialEntity>
		<spatialEntity spatialType="region" scaleAndSubsystem="Cellular.GutEndotheliumIschemia">
			<clusteredness>1</clusteredness>
			<density>0.325</density>
			<area>1</area>
			<perimeter>4</perimeter>
			<distanceFromOrigin>5</distanceFromOrigin>
			<angle>0</angle>
			<triangleMeasure>0</triangleMeasure>
			<rectangleMeasure>0</rectangleMeasure>
			<circleMeasure>0</circleMeasure>
			<centroidX>12</centroidX>
			<centroidY>19</centroidY>
		</spatialEntity>
		<spatialEntity spatialType="region" scaleAndSubsystem="Cellular.GutEndotheliumIschemia">
			<clusteredness>1</clusteredness>
			<density>0.3</density>
			<area>1</area>
			<perimeter>4</perimeter>
			<distanceFromOrigin>6.708203932499369</distanceFromOrigin>
			<angle>0</angle>
			<triangleMeasure>0</triangleMeasure>
			<rectangleMeasure>0</rectangleMeasure>
			<circleMeasure>0</circleMeasure>
			<centroidX>10</centroidX>
			<centroidY>19</centroidY>
		</spatialEntity>
		<spatialEntity spatialType="region" scaleAndSubsystem="Cellular.GutEndotheliumIschemia">
			<clusteredness>1</clusteredness>
			<density>0.275</density>
			<area>1</area>
			<perimeter>4</perimeter>
			<distanceFromOrigin>8.54400374531753</distanceFromOrigin>
			<angle>0</angle>
			<triangleMeasure>0</triangleMeasure>
			<rectangleMeasure>0</rectangleMeasure>
			<circleMeasure>0</circleMeasure>
			<centroidX>8</centroidX>
			<centroidY>19</centroidY>
		</spatialEntity>
		<spatialEntity spatialType="region" scaleAndSubsystem="Cellular.GutEndotheliumIschemia">
			<clusteredness>1</clusteredness>
			<density>0.325</density>
			<area>1</area>
			<perimeter>4</perimeter>
			<distanceFromOrigin>11.40175425099138</distanceFromOrigin>
			<angle>0</angle>
			<triangleMeasure>0</triangleMeasure>
			<rectangleMeasure>0</rectangleMeasure>
			<circleMeasure>0</circleMeasure>
			<centroidX>5</centroidX>
			<centroidY>19</centroidY>
		</spatialEntity>
		<spatialEntity spatialType="region" scaleAndSubsystem="Cellular.GutEndotheliumIschemia">
			<clusteredness>1</clusteredness>
			<density>0.1340384614953088</density>
			<area>13</area>
			<perimeter>24</perimeter>
			<distanceFromOrigin>13.41640786499874</distanceFromOrigin>
			<angle>24.01285887765746</angle>
			<triangleMeasure>0.3749988555943128</triangleMeasure>
			<rectangleMeasure>0.2976190611348407</rectangleMeasure>
			<circleMeasure>0.1500187862926379</circleMeasure>
			<centroidX>29.91667</centroidX>
			<centroidY>21.58333</centroidY>
		</spatialEntity>
		<spatialEntity spatialType="region" scaleAndSubsystem="Cellular.GutEndotheliumIschemia">
			<clusteredness>1</clusteredness>
			<density>0.002499999953251259</density>
			<area>1</area>
			<perimeter>4</perimeter>
			<distanceFromOrigin>15</distanceFromOrigin>
			<angle>0</angle>
			<triangleMeasure>0</triangleMeasure>
			<rectangleMeasure>0</rectangleMeasure>
			<circleMeasure>0</circleMeasure>
			<centroidX>31</centroidX>
			<centroidY>16</centroidY>
		</spatialEntity>
		<spatialEntity spatialType="region" scaleAndSubsystem="Cellular.GutEndotheliumIschemia">
			<clusteredness>1</clusteredness>
			<density>0.1219444443976957</density>
			<area>9</area>
			<perimeter>14</perimeter>
			<distanceFromOrigin>14.0356688476182</distanceFromOrigin>
			<angle>15.94539590092286</angle>
			<triangleMeasure>0.5833333333333334</triangleMeasure>
			<rectangleMeasure>0.875</rectangleMeasure>
			<circleMeasure>0.2470898178707571</circleMeasure>
			<centroidX>1.5</centroidX>
			<centroidY>18.25</centroidY>
		</spatialEntity>
		<spatialEntity spatialType="region" scaleAndSubsystem="Cellular.GutEndotheliumIschemia">
			<clusteredness>1</clusteredness>
			<density>0.1362499999649384</density>
			<area>4</area>
			<perimeter>12</perimeter>
			<distanceFromOrigin>4.123105625617661</distanceFromOrigin>
			<angle>23.49856567595209</angle>
			<triangleMeasure>0.5</triangleMeasure>
			<rectangleMeasure>0.2500000447034916</rectangleMeasure>
			<circleMeasure>0.0750094077217677</circleMeasure>
			<centroidX>21.25</centroidX>
			<centroidY>16</centroidY>
		</spatialEntity>
		<spatialEntity spatialType="region" scaleAndSubsystem="Cellular.GutEndotheliumIschemia">
			<clusteredness>1</clusteredness>
			<density>0.208846153788617</density>
			<area>13</area>
			<perimeter>24</perimeter>
			<distanceFromOrigin>0</distanceFromOrigin>
			<angle>360</angle>
			<triangleMeasure>0.3703703703703703</triangleMeasure>
			<rectangleMeasure>0.3125000372529074</rectangleMeasure>
			<circleMeasure>0.2259106703322099</circleMeasure>
			<centroidX>15.91667</centroidX>
			<centroidY>16.5</centroidY>
		</spatialEntity>
		<spatialEntity spatialType="region" scaleAndSubsystem="Cellular.GutEndotheliumIschemia">
			<clusteredness>1</clusteredness>
			<density>0.1367187499561731</density>
			<area>16</area>
			<perimeter>28</perimeter>
			<distanceFromOrigin>5</distanceFromOrigin>
			<angle>26.56505117707799</angle>
			<triangleMeasure>0.2916667807815868</triangleMeasure>
			<rectangleMeasure>0.3906249247778065</rectangleMeasure>
			<circleMeasure>0.1344996092153006</circleMeasure>
			<centroidX>7.538462</centroidX>
			<centroidY>15.46154</centroidY>
		</spatialEntity>
		<spatialEntity spatialType="region" scaleAndSubsystem="Cellular.GutEndotheliumIschemia">
			<clusteredness>1</clusteredness>
			<density>0.1125</density>
			<area>1</area>
			<perimeter>4</perimeter>
			<distanceFromOrigin>11.70469991071963</distanceFromOrigin>
			<angle>0</angle>
			<triangleMeasure>0</triangleMeasure>
			<rectangleMeasure>0</rectangleMeasure>
			<circleMeasure>0</circleMeasure>
			<centroidX>27</centroidX>
			<centroidY>12</centroidY>
		</spatialEntity>
		<spatialEntity spatialType="region" scaleAndSubsystem="Cellular.GutEndotheliumIschemia">
			<clusteredness>1</clusteredness>
			<density>0.175</density>
			<area>1</area>
			<perimeter>4</perimeter>
			<distanceFromOrigin>15.52417469626002</distanceFromOrigin>
			<angle>0</angle>
			<triangleMeasure>0</triangleMeasure>
			<rectangleMeasure>0</rectangleMeasure>
			<circleMeasure>0</circleMeasure>
			<centroidX>1</centroidX>
			<centroidY>12</centroidY>
		</spatialEntity>
		<spatialEntity spatialType="region" scaleAndSubsystem="Cellular.GutEndotheliumIschemia">
			<clusteredness>1</clusteredness>
			<density>0.2875</density>
			<area>1</area>
			<perimeter>4</perimeter>
			<distanceFromOrigin>13.41640786499874</distanceFromOrigin>
			<angle>0</angle>
			<triangleMeasure>0</triangleMeasure>
			<rectangleMeasure>0</rectangleMeasure>
			<circleMeasure>0</circleMeasure>
			<centroidX>28</centroidX>
			<centroidY>10</centroidY>
		</spatialEntity>
		<spatialEntity spatialType="region" scaleAndSubsystem="Cellular.GutEndotheliumIschemia">
			<clusteredness>1</clusteredness>
			<density>0.1125000127891199</density>
			<area>7</area>
			<perimeter>16</perimeter>
			<distanceFromOrigin>7.211102550927978</distanceFromOrigin>
			<angle>18.18904569965131</angle>
			<triangleMeasure>0.4</triangleMeasure>
			<rectangleMeasure>0.3333333863152482</rectangleMeasure>
			<circleMeasure>0.2400300580682206</circleMeasure>
			<centroidX>22.625</centroidX>
			<centroidY>10.75</centroidY>
		</spatialEntity>
		<spatialEntity spatialType="region" scaleAndSubsystem="Cellular.GutEndotheliumIschemia">
			<clusteredness>1</clusteredness>
			<density>0.3625</density>
			<area>1</area>
			<perimeter>4</perimeter>
			<distanceFromOrigin>11.6619037896906</distanceFromOrigin>
			<angle>0</angle>
			<triangleMeasure>0</triangleMeasure>
			<rectangleMeasure>0</rectangleMeasure>
			<circleMeasure>0</circleMeasure>
			<centroidX>6</centroidX>
			<centroidY>10</centroidY>
		</spatialEntity>
		<spatialEntity spatialType="region" scaleAndSubsystem="Cellular.GutEndotheliumIschemia">
			<clusteredness>1</clusteredness>
			<density>0.09083368900294916</density>
			<area>9</area>
			<perimeter>16</perimeter>
			<distanceFromOrigin>4</distanceFromOrigin>
			<angle>26.56505117707799</angle>
			<triangleMeasure>0.4375</triangleMeasure>
			<rectangleMeasure>0.5833333333333334</rectangleMeasure>
			<circleMeasure>0.3231174316284651</circleMeasure>
			<centroidX>17</centroidX>
			<centroidY>10.66667</centroidY>
		</spatialEntity>
		<spatialEntity spatialType="region" scaleAndSubsystem="Cellular.GutEndotheliumIschemia">
			<clusteredness>1</clusteredness>
			<density>0.2625</density>
			<area>1</area>
			<perimeter>4</perimeter>
			<distanceFromOrigin>14.42220510185596</distanceFromOrigin>
			<angle>0</angle>
			<triangleMeasure>0</triangleMeasure>
			<rectangleMeasure>0</rectangleMeasure>
			<circleMeasure>0</circleMeasure>
			<centroidX>28</centroidX>
			<centroidY>8</centroidY>
		</spatialEntity>
		<spatialEntity spatialType="region" scaleAndSubsystem="Cellular.GutEndotheliumIschemia">
			<clusteredness>1</clusteredness>
			<density>0.1106666913687014</density>
			<area>15</area>
			<perimeter>30</perimeter>
			<distanceFromOrigin>5</distanceFromOrigin>
			<angle>40.36453657309736</angle>
			<triangleMeasure>0.1875</triangleMeasure>
			<rectangleMeasure>0.2307692533414061</rectangleMeasure>
			<circleMeasure>0.1944243754984469</circleMeasure>
			<centroidX>11.3125</centroidX>
			<centroidY>9.875</centroidY>
		</spatialEntity>
		<spatialEntity spatialType="region" scaleAndSubsystem="Cellular.GutEndotheliumIschemia">
			<clusteredness>1</clusteredness>
			<density>0.3125</density>
			<area>1</area>
			<perimeter>4</perimeter>
			<distanceFromOrigin>12.0415945787923</distanceFromOrigin>
			<angle>0</angle>
			<triangleMeasure>0</triangleMeasure>
			<rectangleMeasure>0</rectangleMeasure>
			<circleMeasure>0</circleMeasure>
			<centroidX>7</centroidX>
			<centroidY>8</centroidY>
		</spatialEntity>
		<spatialEntity spatialType="region" scaleAndSubsystem="Cellular.GutEndotheliumIschemia">
			<clusteredness>1</clusteredness>
			<density>0.1378455218146829</density>
			<area>1</area>
			<perimeter>4</perimeter>
			<distanceFromOrigin>9.486832980505138</distanceFromOrigin>
			<angle>0</angle>
			<triangleMeasure>0</triangleMeasure>
			<rectangleMeasure>0</rectangleMeasure>
			<circleMeasure>0</circleMeasure>
			<centroidX>19</centroidX>
			<centroidY>7</centroidY>
		</spatialEntity>
		<spatialEntity spatialType="region" scaleAndSubsystem="Cellular.GutEndotheliumIschemia">
			<clusteredness>1</clusteredness>
			<density>0.2750010471717984</density>
			<area>1</area>
			<perimeter>4</perimeter>
			<distanceFromOrigin>9.486832980505138</distanceFromOrigin>
			<angle>0</angle>
			<triangleMeasure>0</triangleMeasure>
			<rectangleMeasure>0</rectangleMeasure>
			<circleMeasure>0</circleMeasure>
			<centroidX>13</centroidX>
			<centroidY>7</centroidY>
		</spatialEntity>
		<spatialEntity spatialType="region" scaleAndSubsystem="Cellular.GutEndotheliumIschemia">
			<clusteredness>1</clusteredness>
			<density>0.1125</density>
			<area>1</area>
			<perimeter>4</perimeter>
			<distanceFromOrigin>14.86606874731851</distanceFromOrigin>
			<angle>0</angle>
			<triangleMeasure>0</triangleMeasure>
			<rectangleMeasure>0</rectangleMeasure>
			<circleMeasure>0</circleMeasure>
			<centroidX>27</centroidX>
			<centroidY>6</centroidY>
		</spatialEntity>
		<spatialEntity spatialType="region" scaleAndSubsystem="Cellular.GutEndotheliumIschemia">
			<clusteredness>1</clusteredness>
			<density>0.3</density>
			<area>1</area>
			<perimeter>4</perimeter>
			<distanceFromOrigin>13.45362404707371</distanceFromOrigin>
			<angle>0</angle>
			<triangleMeasure>0</triangleMeasure>
			<rectangleMeasure>0</rectangleMeasure>
			<circleMeasure>0</circleMeasure>
			<centroidX>25</centroidX>
			<centroidY>6</centroidY>
		</spatialEntity>
		<spatialEntity spatialType="region" scaleAndSubsystem="Cellular.GutEndotheliumIschemia">
			<clusteredness>1</clusteredness>
			<density>0.3016863355449602</density>
			<area>1</area>
			<perimeter>4</perimeter>
			<distanceFromOrigin>10</distanceFromOrigin>
			<angle>0</angle>
			<triangleMeasure>0</triangleMeasure>
			<rectangleMeasure>0</rectangleMeasure>
			<circleMeasure>0</circleMeasure>
			<centroidX>16</centroidX>
			<centroidY>6</centroidY>
		</spatialEntity>
		<spatialEntity spatialType="region" scaleAndSubsystem="Cellular.GutEndotheliumIschemia">
			<clusteredness>0.9166666666666666</clusteredness>
			<density>0.2045454544817062</density>
			<area>11</area>
			<perimeter>20</perimeter>
			<distanceFromOrigin>14.31782106327635</distanceFromOrigin>
			<angle>14.95863607372087</angle>
			<triangleMeasure>0.2812500010477379</triangleMeasure>
			<rectangleMeasure>0.3</rectangleMeasure>
			<circleMeasure>0.1241534971941309</circleMeasure>
			<centroidX>2</centroidX>
			<centroidY>7.888889</centroidY>
		</spatialEntity>
		<spatialEntity spatialType="region" scaleAndSubsystem="Cellular.GutEndotheliumIschemia">
			<clusteredness>1</clusteredness>
			<density>0.07964285708943</density>
			<area>7</area>
			<perimeter>22</perimeter>
			<distanceFromOrigin>16.40121946685673</distanceFromOrigin>
			<angle>17.69249647926145</angle>
			<triangleMeasure>0</triangleMeasure>
			<rectangleMeasure>0</rectangleMeasure>
			<circleMeasure>0</circleMeasure>
			<centroidX>30.14286</centroidX>
			<centroidY>5.857143</centroidY>
		</spatialEntity>
		<spatialEntity spatialType="region" scaleAndSubsystem="Cellular.GutEndotheliumIschemia">
			<clusteredness>1</clusteredness>
			<density>0.1929167077022179</density>
			<area>6</area>
			<perimeter>12</perimeter>
			<distanceFromOrigin>11.18033988749895</distanceFromOrigin>
			<angle>12.52880770915151</angle>
			<triangleMeasure>1</triangleMeasure>
			<rectangleMeasure>0.5000000894069832</rectangleMeasure>
			<circleMeasure>0.3000376308870708</circleMeasure>
			<centroidX>11.66667</centroidX>
			<centroidY>4.666667</centroidY>
		</spatialEntity>
		<spatialEntity spatialType="region" scaleAndSubsystem="Cellular.GutEndotheliumIschemia">
			<clusteredness>1</clusteredness>
			<density>0.1250361573462393</density>
			<area>2</area>
			<perimeter>6</perimeter>
			<distanceFromOrigin>13.41640786499874</distanceFromOrigin>
			<angle>1.789910608246069</angle>
			<triangleMeasure>0</triangleMeasure>
			<rectangleMeasure>0</rectangleMeasure>
			<circleMeasure>0</circleMeasure>
			<centroidX>22</centroidX>
			<centroidY>3.5</centroidY>
		</spatialEntity>
		<spatialEntity spatialType="region" scaleAndSubsystem="Cellular.GutEndotheliumIschemia">
			<clusteredness>1</clusteredness>
			<density>0.02305681939218559</density>
			<area>1</area>
			<perimeter>4</perimeter>
			<distanceFromOrigin>13.34166406412633</distanceFromOrigin>
			<angle>0</angle>
			<triangleMeasure>0</triangleMeasure>
			<rectangleMeasure>0</rectangleMeasure>
			<circleMeasure>0</circleMeasure>
			<centroidX>19</centroidX>
			<centroidY>3</centroidY>
		</spatialEntity>
		<spatialEntity spatialType="region" scaleAndSubsystem="Cellular.GutEndotheliumIschemia">
			<clusteredness>1</clusteredness>
			<density>0.0782961228314568</density>
			<area>1</area>
			<perimeter>4</perimeter>
			<distanceFromOrigin>14.0356688476182</distanceFromOrigin>
			<angle>0</angle>
			<triangleMeasure>0</triangleMeasure>
			<rectangleMeasure>0</rectangleMeasure>
			<circleMeasure>0</circleMeasure>
			<centroidX>17</centroidX>
			<centroidY>2</centroidY>
		</spatialEntity>
		<spatialEntity spatialType="region" scaleAndSubsystem="Cellular.GutEndotheliumIschemia">
			<clusteredness>1</clusteredness>
			<density>0.002499999953251259</density>
			<area>1</area>
			<perimeter>4</perimeter>
			<distanceFromOrigin>21.21320343559643</distanceFromOrigin>
			<angle>0</angle>
			<triangleMeasure>0</triangleMeasure>
			<rectangleMeasure>0</rectangleMeasure>
			<circleMeasure>0</circleMeasure>
			<centroidX>31</centroidX>
			<centroidY>1</centroidY>
		</spatialEntity>
		<spatialEntity spatialType="region" scaleAndSubsystem="Cellular.GutEndotheliumIschemia">
			<clusteredness>1</clusteredness>
			<density>0.1937499999610427</density>
			<area>6</area>
			<perimeter>12</perimeter>
			<distanceFromOrigin>18.02775637731995</distanceFromOrigin>
			<angle>9.18883607735876</angle>
			<triangleMeasure>0.6666666666666666</triangleMeasure>
			<rectangleMeasure>0.5</rectangleMeasure>
			<circleMeasure>0.1800225435511654</circleMeasure>
			<centroidX>27.8</centroidX>
			<centroidY>1.4</centroidY>
		</spatialEntity>
		<spatialEntity spatialType="region" scaleAndSubsystem="Cellular.GutEndotheliumIschemia">
			<clusteredness>1</clusteredness>
			<density>0.2337502139066559</density>
			<area>6</area>
			<perimeter>12</perimeter>
			<distanceFromOrigin>14.56021977856104</distanceFromOrigin>
			<angle>11.88865803962797</angle>
			<triangleMeasure>0.5</triangleMeasure>
			<rectangleMeasure>0.6666666666666666</rectangleMeasure>
			<circleMeasure>0.2400300580682206</circleMeasure>
			<centroidX>11.5</centroidX>
			<centroidY>1.5</centroidY>
		</spatialEntity>
		<spatialEntity spatialType="region" scaleAndSubsystem="Cellular.GutEndotheliumIschemia">
			<clusteredness>0.8571428571428571</clusteredness>
			<density>0.1313888888473344</density>
			<area>18</area>
			<perimeter>32</perimeter>
			<distanceFromOrigin>14.86606874731851</distanceFromOrigin>
			<angle>17.47811453372598</angle>
			<triangleMeasure>0.3214285714285715</triangleMeasure>
			<rectangleMeasure>0.3717948829067907</rectangleMeasure>
			<circleMeasure>0.2037991202424018</circleMeasure>
			<centroidX>4.5</centroidX>
			<centroidY>2.642857</centroidY>
		</spatialEntity>
		<numericStateVariable scaleAndSubsystem="Tissue.GutEndothelium">
			<name>GutCellDamageByproduct</name>
			<value>1149.655455755528</value>
		</numericStateVariable>
		<numericStateVariable scaleAndSubsystem="Organ.Gut">
			<name>GutLeak</name>
			<value>0</value>
		</numericStateVariable>
		<numericStateVariable scaleAndSubsystem="Tissue.GutEpithelium">
			<name>GutOccludinCellwall</name>
			<value>1162.666916681908</value>
		</numericStateVariable>
		<numericStateVariable scaleAndSubsystem="Tissue.GutEpithelium">
			<name>GutOccludinCytoplasm</name>
			<value>384.3276132490074</value>
		</numericStateVariable>
		<numericStateVariable scaleAndSubsystem="Tissue.LungEndothelium">
			<name>LungCellDamageByproduct</name>
			<value>0</value>
		</numericStateVariable>
		<numericStateVariable scaleAndSubsystem="Organ.Lung">
			<name>LungEdema</name>
			<value>0</value>
		</numericStateVariable>
		<numericStateVariable scaleAndSubsystem="Tissue.LungEpithelium">
			<name>LungOccludinCellwall</name>
			<value>1162.81</value>
		</numericStateVariable>
		<numericStateVariable scaleAndSubsystem="Tissue.LungEpithelium">
			<name>LungOccludinCytoplasm</name>
			<value>384.4</value>
		</numericStateVariable>
		<numericStateVariable scaleAndSubsystem="Cellular.GutEndotheliumIschemia">
			<name>avgClusterednessRegions</name>
			<value>0.06063152604236619</value>
		</numericStateVariable>
		<numericStateVariable scaleAndSubsystem="Cellular.LungEndotheliumIschemia">
			<name>avgClusterednessRegions</name>
			<value>1</value>
		</numericStateVariable>
		<numericStateVariable scaleAndSubsystem="Cellular.GutEndotheliumIschemia">
			<name>avgDensityRegions</name>
			<value>0.1912287158932166</value>
		</numericStateVariable>
		<numericStateVariable scaleAndSubsystem="Cellular.LungEndotheliumIschemia">
			<name>avgDensityRegions</name>
			<value>0</value>
		</numericStateVariable>
	</timepoint>
	<timepoint value="16">
		<spatialEntity spatialType="region" scaleAndSubsystem="Cellular.GutEndotheliumIschemia">
			<clusteredness>1</clusteredness>
			<density>0.2900001675474878</density>
			<area>1</area>
			<perimeter>4</perimeter>
			<distanceFromOrigin>15.65247584249853</distanceFromOrigin>
			<angle>0</angle>
			<triangleMeasure>0</triangleMeasure>
			<rectangleMeasure>0</rectangleMeasure>
			<circleMeasure>0</circleMeasure>
			<centroidX>23</centroidX>
			<centroidY>30</centroidY>
		</spatialEntity>
		<spatialEntity spatialType="region" scaleAndSubsystem="Cellular.GutEndotheliumIschemia">
			<clusteredness>1</clusteredness>
			<density>0.1815625044645048</density>
			<area>8</area>
			<perimeter>18</perimeter>
			<distanceFromOrigin>17.80449381476486</distanceFromOrigin>
			<angle>13.28486648490219</angle>
			<triangleMeasure>0.1875</triangleMeasure>
			<rectangleMeasure>0.3</rectangleMeasure>
			<circleMeasure>0.06923943957632961</circleMeasure>
			<centroidX>3.285714</centroidX>
			<centroidY>30.42857</centroidY>
		</spatialEntity>
		<spatialEntity spatialType="region" scaleAndSubsystem="Cellular.GutEndotheliumIschemia">
			<clusteredness>1</clusteredness>
			<density>0.04770833727191476</density>
			<area>12</area>
			<perimeter>20</perimeter>
			<distanceFromOrigin>16.97056274847714</distanceFromOrigin>
			<angle>13.14486761755074</angle>
			<triangleMeasure>0.4583286709729922</triangleMeasure>
			<rectangleMeasure>0.4583333333333333</rectangleMeasure>
			<circleMeasure>0.3494554599952059</circleMeasure>
			<centroidX>29.25</centroidX>
			<centroidY>29.5</centroidY>
		</spatialEntity>
		<spatialEntity spatialType="region" scaleAndSubsystem="Cellular.GutEndotheliumIschemia">
			<clusteredness>1</clusteredness>
			<density>0.2625116026479434</density>
			<area>3</area>
			<perimeter>8</perimeter>
			<distanceFromOrigin>15.62049935181331</distanceFromOrigin>
			<angle>5.110417561031226</angle>
			<triangleMeasure>1</triangleMeasure>
			<rectangleMeasure>0.5000000894069832</rectangleMeasure>
			<circleMeasure>0.1591549430918953</circleMeasure>
			<centroidX>25.66667</centroidX>
			<centroidY>28.66667</centroidY>
		</spatialEntity>
		<spatialEntity spatialType="region" scaleAndSubsystem="Cellular.GutEndotheliumIschemia">
			<clusteredness>1</clusteredness>
			<density>0.3274999880323223</density>
			<area>1</area>
			<perimeter>4</perimeter>
			<distanceFromOrigin>16.27882059609971</distanceFromOrigin>
			<angle>0</angle>
			<triangleMeasure>0</triangleMeasure>
			<rectangleMeasure>0</rectangleMeasure>
			<circleMeasure>0</circleMeasure>
			<centroidX>4</centroidX>
			<centroidY>27</centroidY>
		</spatialEntity>
		<spatialEntity spatialType="region" scaleAndSubsystem="Cellular.GutEndotheliumIschemia">
			<clusteredness>1</clusteredness>
			<density>0.3274999880323223</density>
			<area>1</area>
			<perimeter>4</perimeter>
			<distanceFromOrigin>10.04987562112089</distanceFromOrigin>
			<angle>0</angle>
			<triangleMeasure>0</triangleMeasure>
			<rectangleMeasure>0</rectangleMeasure>
			<circleMeasure>0</circleMeasure>
			<centroidX>15</centroidX>
			<centroidY>26</centroidY>
		</spatialEntity>
		<spatialEntity spatialType="region" scaleAndSubsystem="Cellular.GutEndotheliumIschemia">
			<clusteredness>1</clusteredness>
			<density>0.1204762335028412</density>
			<area>21</area>
			<perimeter>30</perimeter>
			<distanceFromOrigin>9.848857801796104</distanceFromOrigin>
			<angle>30.59331484356313</angle>
			<triangleMeasure>0.2533333333333334</triangleMeasure>
			<rectangleMeasure>0.3231292349300652</rectangleMeasure>
			<circleMeasure>0.2280285770803407</circleMeasure>
			<centroidX>11.78571</centroidX>
			<centroidY>28.07143</centroidY>
		</spatialEntity>
		<spatialEntity spatialType="region" scaleAndSubsystem="Cellular.GutEndotheliumIschemia">
			<clusteredness>1</clusteredness>
			<density>0.1650000029919194</density>
			<area>1</area>
			<perimeter>4</perimeter>
			<distanceFromOrigin>14.2126704035519</distanceFromOrigin>
			<angle>0</angle>
			<triangleMeasure>0</triangleMeasure>
			<rectangleMeasure>0</rectangleMeasure>
			<circleMeasure>0</circleMeasure>
			<centroidX>5</centroidX>
			<centroidY>25</centroidY>
		</spatialEntity>
		<spatialEntity spatialType="region" scaleAndSubsystem="Cellular.GutEndotheliumIschemia">
			<clusteredness>1</clusteredness>
			<density>0.5400000478707108</density>
			<area>1</area>
			<perimeter>4</perimeter>
			<distanceFromOrigin>8.944271909999159</distanceFromOrigin>
			<angle>0</angle>
			<triangleMeasure>0</triangleMeasure>
			<rectangleMeasure>0</rectangleMeasure>
			<circleMeasure>0</circleMeasure>
			<centroidX>20</centroidX>
			<centroidY>24</centroidY>
		</spatialEntity>
		<spatialEntity spatialType="region" scaleAndSubsystem="Cellular.GutEndotheliumIschemia">
			<clusteredness>1</clusteredness>
			<density>0.3008333293441074</density>
			<area>3</area>
			<perimeter>10</perimeter>
			<distanceFromOrigin>15.26433752247375</distanceFromOrigin>
			<angle>8.13010235415598</angle>
			<triangleMeasure>0</triangleMeasure>
			<rectangleMeasure>0</rectangleMeasure>
			<circleMeasure>0</circleMeasure>
			<centroidX>2.75</centroidX>
			<centroidY>24</centroidY>
		</spatialEntity>
		<spatialEntity spatialType="region" scaleAndSubsystem="Cellular.GutEndotheliumIschemia">
			<clusteredness>1</clusteredness>
			<density>0.1525000029919194</density>
			<area>1</area>
			<perimeter>4</perimeter>
			<distanceFromOrigin>13.41640786499874</distanceFromOrigin>
			<angle>0</angle>
			<triangleMeasure>0</triangleMeasure>
			<rectangleMeasure>0</rectangleMeasure>
			<circleMeasure>0</circleMeasure>
			<centroidX>4</centroidX>
			<centroidY>22</centroidY>
		</spatialEntity>
		<spatialEntity spatialType="region" scaleAndSubsystem="Cellular.GutEndotheliumIschemia">
			<clusteredness>1</clusteredness>
			<density>0.2649999880323223</density>
			<area>1</area>
			<perimeter>4</perimeter>
			<distanceFromOrigin>11.18033988749895</distanceFromOrigin>
			<angle>0</angle>
			<triangleMeasure>0</triangleMeasure>
			<rectangleMeasure>0</rectangleMeasure>
			<circleMeasure>0</circleMeasure>
			<centroidX>26</centroidX>
			<centroidY>21</centroidY>
		</spatialEntity>
		<spatialEntity spatialType="region" scaleAndSubsystem="Cellular.GutEndotheliumIschemia">
			<clusteredness>1</clusteredness>
			<density>0.1374999925202015</density>
			<area>2</area>
			<perimeter>6</perimeter>
			<distanceFromOrigin>5</distanceFromOrigin>
			<angle>11.30993247402021</angle>
			<triangleMeasure>0</triangleMeasure>
			<rectangleMeasure>0</rectangleMeasure>
			<circleMeasure>0</circleMeasure>
			<centroidX>16.5</centroidX>
			<centroidY>21</centroidY>
		</spatialEntity>
		<spatialEntity spatialType="region" scaleAndSubsystem="Cellular.GutEndotheliumIschemia">
			<clusteredness>1</clusteredness>
			<density>0.1816666825924045</density>
			<area>3</area>
			<perimeter>12</perimeter>
			<distanceFromOrigin>8.602325267042627</distanceFromOrigin>
			<angle>9.462322208025617</angle>
			<triangleMeasure>0</triangleMeasure>
			<rectangleMeasure>0</rectangleMeasure>
			<circleMeasure>0</circleMeasure>
			<centroidX>8.5</centroidX>
			<centroidY>22</centroidY>
		</spatialEntity>
		<spatialEntity spatialType="region" scaleAndSubsystem="Cellular.GutEndotheliumIschemia">
			<clusteredness>1</clusteredness>
			<density>0.121300848003696</density>
			<area>16</area>
			<perimeter>30</perimeter>
			<distanceFromOrigin>13.92838827718412</distanceFromOrigin>
			<angle>30.96375653207352</angle>
			<triangleMeasure>0.3461530335575196</triangleMeasure>
			<rectangleMeasure>0.2890365375243396</rectangleMeasure>
			<circleMeasure>0.1107831044336794</circleMeasure>
			<centroidX>29.41667</centroidX>
			<centroidY>23.08333</centroidY>
		</spatialEntity>
		<spatialEntity spatialType="region" scaleAndSubsystem="Cellular.GutEndotheliumIschemia">
			<clusteredness>1</clusteredness>
			<density>0.1510156270262658</density>
			<area>32</area>
			<perimeter>62</perimeter>
			<distanceFromOrigin>5</distanceFromOrigin>
			<angle>77.47119229084849</angle>
			<triangleMeasure>0.1416055077588676</triangleMeasure>
			<rectangleMeasure>0.1494791631028057</rectangleMeasure>
			<circleMeasure>0.119249762867973</circleMeasure>
			<centroidX>19.60714</centroidX>
			<centroidY>23.64286</centroidY>
		</spatialEntity>
		<spatialEntity spatialType="region" scaleAndSubsystem="Cellular.GutEndotheliumIschemia">
			<clusteredness>1</clusteredness>
			<density>0.3149999880323223</density>
			<area>1</area>
			<perimeter>4</perimeter>
			<distanceFromOrigin>5</distanceFromOrigin>
			<angle>0</angle>
			<triangleMeasure>0</triangleMeasure>
			<rectangleMeasure>0</rectangleMeasure>
			<circleMeasure>0</circleMeasure>
			<centroidX>12</centroidX>
			<centroidY>19</centroidY>
		</spatialEntity>
		<spatialEntity spatialType="region" scaleAndSubsystem="Cellular.GutEndotheliumIschemia">
			<clusteredness>1</clusteredness>
			<density>0.2899999880323223</density>
			<area>1</area>
			<perimeter>4</perimeter>
			<distanceFromOrigin>6.708203932499369</distanceFromOrigin>
			<angle>0</angle>
			<triangleMeasure>0</triangleMeasure>
			<rectangleMeasure>0</rectangleMeasure>
			<circleMeasure>0</circleMeasure>
			<centroidX>10</centroidX>
			<centroidY>19</centroidY>
		</spatialEntity>
		<spatialEntity spatialType="region" scaleAndSubsystem="Cellular.GutEndotheliumIschemia">
			<clusteredness>1</clusteredness>
			<density>0.2649999880323223</density>
			<area>1</area>
			<perimeter>4</perimeter>
			<distanceFromOrigin>8.54400374531753</distanceFromOrigin>
			<angle>0</angle>
			<triangleMeasure>0</triangleMeasure>
			<rectangleMeasure>0</rectangleMeasure>
			<circleMeasure>0</circleMeasure>
			<centroidX>8</centroidX>
			<centroidY>19</centroidY>
		</spatialEntity>
		<spatialEntity spatialType="region" scaleAndSubsystem="Cellular.GutEndotheliumIschemia">
			<clusteredness>1</clusteredness>
			<density>0.3149999880323223</density>
			<area>1</area>
			<perimeter>4</perimeter>
			<distanceFromOrigin>11.40175425099138</distanceFromOrigin>
			<angle>0</angle>
			<triangleMeasure>0</triangleMeasure>
			<rectangleMeasure>0</rectangleMeasure>
			<circleMeasure>0</circleMeasure>
			<centroidX>5</centroidX>
			<centroidY>19</centroidY>
		</spatialEntity>
		<spatialEntity spatialType="region" scaleAndSubsystem="Cellular.GutEndotheliumIschemia">
			<clusteredness>1</clusteredness>
			<density>0.002499999953251259</density>
			<area>2</area>
			<perimeter>6</perimeter>
			<distanceFromOrigin>15</distanceFromOrigin>
			<angle>3.814074834290355</angle>
			<triangleMeasure>0</triangleMeasure>
			<rectangleMeasure>0</rectangleMeasure>
			<circleMeasure>0</circleMeasure>
			<centroidX>31</centroidX>
			<centroidY>16.5</centroidY>
		</spatialEntity>
		<spatialEntity spatialType="region" scaleAndSubsystem="Cellular.GutEndotheliumIschemia">
			<clusteredness>1</clusteredness>
			<density>0.5400000478707108</density>
			<area>1</area>
			<perimeter>4</perimeter>
			<distanceFromOrigin>2</distanceFromOrigin>
			<angle>0</angle>
			<triangleMeasure>0</triangleMeasure>
			<rectangleMeasure>0</rectangleMeasure>
			<circleMeasure>0</circleMeasure>
			<centroidX>14</centroidX>
			<centroidY>16</centroidY>
		</spatialEntity>
		<spatialEntity spatialType="region" scaleAndSubsystem="Cellular.GutEndotheliumIschemia">
			<clusteredness>1</clusteredness>
			<density>0.1816666825924045</density>
			<area>6</area>
			<perimeter>16</perimeter>
			<distanceFromOrigin>14</distanceFromOrigin>
			<angle>14.93141717813756</angle>
			<triangleMeasure>0.25</triangleMeasure>
			<rectangleMeasure>0.25</rectangleMeasure>
			<circleMeasure>0.07059709082021631</circleMeasure>
			<centroidX>1.428571</centroidX>
			<centroidY>18.14286</centroidY>
		</spatialEntity>
		<spatialEntity spatialType="region" scaleAndSubsystem="Cellular.GutEndotheliumIschemia">
			<clusteredness>1</clusteredness>
			<density>0.09208334127282786</density>
			<area>6</area>
			<perimeter>10</perimeter>
			<distanceFromOrigin>4.123105625617661</distanceFromOrigin>
			<angle>28.07248693585295</angle>
			<triangleMeasure>0.5</triangleMeasure>
			<rectangleMeasure>1</rectangleMeasure>
			<circleMeasure>0.4800601871025826</circleMeasure>
			<centroidX>20.5</centroidX>
			<centroidY>16</centroidY>
		</spatialEntity>
		<spatialEntity spatialType="region" scaleAndSubsystem="Cellular.GutEndotheliumIschemia">
			<clusteredness>1</clusteredness>
			<density>0.1945454571973831</density>
			<area>11</area>
			<perimeter>16</perimeter>
			<distanceFromOrigin>1</distanceFromOrigin>
			<angle>180</angle>
			<triangleMeasure>0.659999194336921</triangleMeasure>
			<rectangleMeasure>0.6875</rectangleMeasure>
			<circleMeasure>0.3882839995111897</circleMeasure>
			<centroidX>17</centroidX>
			<centroidY>17</centroidY>
		</spatialEntity>
		<spatialEntity spatialType="region" scaleAndSubsystem="Cellular.GutEndotheliumIschemia">
			<clusteredness>1</clusteredness>
			<density>0.1311111057505888</density>
			<area>9</area>
			<perimeter>12</perimeter>
			<distanceFromOrigin>9.055385138137417</distanceFromOrigin>
			<angle>12.68038349181982</angle>
			<triangleMeasure>0.5</triangleMeasure>
			<rectangleMeasure>1</rectangleMeasure>
			<circleMeasure>0.6000752617741416</circleMeasure>
			<centroidX>6</centroidX>
			<centroidY>16</centroidY>
		</spatialEntity>
		<spatialEntity spatialType="region" scaleAndSubsystem="Cellular.GutEndotheliumIschemia">
			<clusteredness>1</clusteredness>
			<density>0.1284374977151553</density>
			<area>8</area>
			<perimeter>14</perimeter>
			<distanceFromOrigin>5</distanceFromOrigin>
			<angle>21.80140948635181</angle>
			<triangleMeasure>0.375</triangleMeasure>
			<rectangleMeasure>0.75</rectangleMeasure>
			<circleMeasure>0.4500564463306062</circleMeasure>
			<centroidX>10</centroidX>
			<centroidY>15</centroidY>
		</spatialEntity>
		<spatialEntity spatialType="region" scaleAndSubsystem="Cellular.GutEndotheliumIschemia">
			<clusteredness>1</clusteredness>
			<density>0.002499999953251259</density>
			<area>1</area>
			<perimeter>4</perimeter>
			<distanceFromOrigin>11.70469991071963</distanceFromOrigin>
			<angle>0</angle>
			<triangleMeasure>0</triangleMeasure>
			<rectangleMeasure>0</rectangleMeasure>
			<circleMeasure>0</circleMeasure>
			<centroidX>27</centroidX>
			<centroidY>12</centroidY>
		</spatialEntity>
		<spatialEntity spatialType="region" scaleAndSubsystem="Cellular.GutEndotheliumIschemia">
			<clusteredness>1</clusteredness>
			<density>0.1650000029919194</density>
			<area>1</area>
			<perimeter>4</perimeter>
			<distanceFromOrigin>15.52417469626002</distanceFromOrigin>
			<angle>0</angle>
			<triangleMeasure>0</triangleMeasure>
			<rectangleMeasure>0</rectangleMeasure>
			<circleMeasure>0</circleMeasure>
			<centroidX>1</centroidX>
			<centroidY>12</centroidY>
		</spatialEntity>
		<spatialEntity spatialType="region" scaleAndSubsystem="Cellular.GutEndotheliumIschemia">
			<clusteredness>1</clusteredness>
			<density>0.3774999880323223</density>
			<area>1</area>
			<perimeter>4</perimeter>
			<distanceFromOrigin>8.602325267042627</distanceFromOrigin>
			<angle>0</angle>
			<triangleMeasure>0</triangleMeasure>
			<rectangleMeasure>0</rectangleMeasure>
			<circleMeasure>0</circleMeasure>
			<centroidX>23</centroidX>
			<centroidY>11</centroidY>
		</spatialEntity>
		<spatialEntity spatialType="region" scaleAndSubsystem="Cellular.GutEndotheliumIschemia">
			<clusteredness>1</clusteredness>
			<density>0.1368750119326161</density>
			<area>4</area>
			<perimeter>10</perimeter>
			<distanceFromOrigin>4.47213595499958</distanceFromOrigin>
			<angle>26.56505117707799</angle>
			<triangleMeasure>0.5</triangleMeasure>
			<rectangleMeasure>0.25</rectangleMeasure>
			<circleMeasure>0.1200150467756456</circleMeasure>
			<centroidX>17.25</centroidX>
			<centroidY>11.25</centroidY>
		</spatialEntity>
		<spatialEntity spatialType="region" scaleAndSubsystem="Cellular.GutEndotheliumIschemia">
			<clusteredness>1</clusteredness>
			<density>0.1924999957926133</density>
			<area>5</area>
			<perimeter>14</perimeter>
			<distanceFromOrigin>5</distanceFromOrigin>
			<angle>25.34617594194669</angle>
			<triangleMeasure>0.2222222222222222</triangleMeasure>
			<rectangleMeasure>0.1666666666666667</rectangleMeasure>
			<circleMeasure>0.06000751451705515</circleMeasure>
			<centroidX>11.71429</centroidX>
			<centroidY>11.57143</centroidY>
		</spatialEntity>
		<spatialEntity spatialType="region" scaleAndSubsystem="Cellular.GutEndotheliumIschemia">
			<clusteredness>1</clusteredness>
			<density>0.2775000179515165</density>
			<area>1</area>
			<perimeter>4</perimeter>
			<distanceFromOrigin>13.41640786499874</distanceFromOrigin>
			<angle>0</angle>
			<triangleMeasure>0</triangleMeasure>
			<rectangleMeasure>0</rectangleMeasure>
			<circleMeasure>0</circleMeasure>
			<centroidX>28</centroidX>
			<centroidY>10</centroidY>
		</spatialEntity>
		<spatialEntity spatialType="region" scaleAndSubsystem="Cellular.GutEndotheliumIschemia">
			<clusteredness>1</clusteredness>
			<density>0.2775001675474877</density>
			<area>1</area>
			<perimeter>4</perimeter>
			<distanceFromOrigin>7.810249675906654</distanceFromOrigin>
			<angle>0</angle>
			<triangleMeasure>0</triangleMeasure>
			<rectangleMeasure>0</rectangleMeasure>
			<circleMeasure>0</circleMeasure>
			<centroidX>21</centroidX>
			<centroidY>10</centroidY>
		</spatialEntity>
		<spatialEntity spatialType="region" scaleAndSubsystem="Cellular.GutEndotheliumIschemia">
			<clusteredness>1</clusteredness>
			<density>0.3524999880323223</density>
			<area>1</area>
			<perimeter>4</perimeter>
			<distanceFromOrigin>11.6619037896906</distanceFromOrigin>
			<angle>0</angle>
			<triangleMeasure>0</triangleMeasure>
			<rectangleMeasure>0</rectangleMeasure>
			<circleMeasure>0</circleMeasure>
			<centroidX>6</centroidX>
			<centroidY>10</centroidY>
		</spatialEntity>
		<spatialEntity spatialType="region" scaleAndSubsystem="Cellular.GutEndotheliumIschemia">
			<clusteredness>1</clusteredness>
			<density>0.2525047152650123</density>
			<area>1</area>
			<perimeter>4</perimeter>
			<distanceFromOrigin>7.280109889280518</distanceFromOrigin>
			<angle>0</angle>
			<triangleMeasure>0</triangleMeasure>
			<rectangleMeasure>0</rectangleMeasure>
			<circleMeasure>0</circleMeasure>
			<centroidX>18</centroidX>
			<centroidY>9</centroidY>
		</spatialEntity>
		<spatialEntity spatialType="region" scaleAndSubsystem="Cellular.GutEndotheliumIschemia">
			<clusteredness>1</clusteredness>
			<density>0.1150005938960057</density>
			<area>1</area>
			<perimeter>4</perimeter>
			<distanceFromOrigin>7.280109889280518</distanceFromOrigin>
			<angle>0</angle>
			<triangleMeasure>0</triangleMeasure>
			<rectangleMeasure>0</rectangleMeasure>
			<circleMeasure>0</circleMeasure>
			<centroidX>14</centroidX>
			<centroidY>9</centroidY>
		</spatialEntity>
		<spatialEntity spatialType="region" scaleAndSubsystem="Cellular.GutEndotheliumIschemia">
			<clusteredness>1</clusteredness>
			<density>0.271250023911981</density>
			<area>2</area>
			<perimeter>6</perimeter>
			<distanceFromOrigin>9.219544457292887</distanceFromOrigin>
			<angle>4.398705354995532</angle>
			<triangleMeasure>0</triangleMeasure>
			<rectangleMeasure>0</rectangleMeasure>
			<circleMeasure>0</circleMeasure>
			<centroidX>9.5</centroidX>
			<centroidY>9</centroidY>
		</spatialEntity>
		<spatialEntity spatialType="region" scaleAndSubsystem="Cellular.GutEndotheliumIschemia">
			<clusteredness>1</clusteredness>
			<density>0.2524999880323223</density>
			<area>1</area>
			<perimeter>4</perimeter>
			<distanceFromOrigin>14.42220510185596</distanceFromOrigin>
			<angle>0</angle>
			<triangleMeasure>0</triangleMeasure>
			<rectangleMeasure>0</rectangleMeasure>
			<circleMeasure>0</circleMeasure>
			<centroidX>28</centroidX>
			<centroidY>8</centroidY>
		</spatialEntity>
		<spatialEntity spatialType="region" scaleAndSubsystem="Cellular.GutEndotheliumIschemia">
			<clusteredness>1</clusteredness>
			<density>0.3025000179515165</density>
			<area>1</area>
			<perimeter>4</perimeter>
			<distanceFromOrigin>12.0415945787923</distanceFromOrigin>
			<angle>0</angle>
			<triangleMeasure>0</triangleMeasure>
			<rectangleMeasure>0</rectangleMeasure>
			<circleMeasure>0</circleMeasure>
			<centroidX>7</centroidX>
			<centroidY>8</centroidY>
		</spatialEntity>
		<spatialEntity spatialType="region" scaleAndSubsystem="Cellular.GutEndotheliumIschemia">
			<clusteredness>1</clusteredness>
			<density>0.1279235989439721</density>
			<area>1</area>
			<perimeter>4</perimeter>
			<distanceFromOrigin>9.486832980505138</distanceFromOrigin>
			<angle>0</angle>
			<triangleMeasure>0</triangleMeasure>
			<rectangleMeasure>0</rectangleMeasure>
			<circleMeasure>0</circleMeasure>
			<centroidX>19</centroidX>
			<centroidY>7</centroidY>
		</spatialEntity>
		<spatialEntity spatialType="region" scaleAndSubsystem="Cellular.GutEndotheliumIschemia">
			<clusteredness>1</clusteredness>
			<density>0.1024999955121209</density>
			<area>1</area>
			<perimeter>4</perimeter>
			<distanceFromOrigin>14.86606874731851</distanceFromOrigin>
			<angle>0</angle>
			<triangleMeasure>0</triangleMeasure>
			<rectangleMeasure>0</rectangleMeasure>
			<circleMeasure>0</circleMeasure>
			<centroidX>27</centroidX>
			<centroidY>6</centroidY>
		</spatialEntity>
		<spatialEntity spatialType="region" scaleAndSubsystem="Cellular.GutEndotheliumIschemia">
			<clusteredness>1</clusteredness>
			<density>0.2900000179515165</density>
			<area>1</area>
			<perimeter>4</perimeter>
			<distanceFromOrigin>13.45362404707371</distanceFromOrigin>
			<angle>0</angle>
			<triangleMeasure>0</triangleMeasure>
			<rectangleMeasure>0</rectangleMeasure>
			<circleMeasure>0</circleMeasure>
			<centroidX>25</centroidX>
			<centroidY>6</centroidY>
		</spatialEntity>
		<spatialEntity spatialType="region" scaleAndSubsystem="Cellular.GutEndotheliumIschemia">
			<clusteredness>1</clusteredness>
			<density>0.1419702118518306</density>
			<area>1</area>
			<perimeter>4</perimeter>
			<distanceFromOrigin>10</distanceFromOrigin>
			<angle>0</angle>
			<triangleMeasure>0</triangleMeasure>
			<rectangleMeasure>0</rectangleMeasure>
			<circleMeasure>0</circleMeasure>
			<centroidX>16</centroidX>
			<centroidY>6</centroidY>
		</spatialEntity>
		<spatialEntity spatialType="region" scaleAndSubsystem="Cellular.GutEndotheliumIschemia">
			<clusteredness>1</clusteredness>
			<density>0.1110000094712949</density>
			<area>5</area>
			<perimeter>12</perimeter>
			<distanceFromOrigin>17</distanceFromOrigin>
			<angle>10.0847396515161</angle>
			<triangleMeasure>0.3333333333333333</triangleMeasure>
			<rectangleMeasure>0.1666666931576241</rectangleMeasure>
			<circleMeasure>0.06000751451705515</circleMeasure>
			<centroidX>30.75</centroidX>
			<centroidY>6</centroidY>
		</spatialEntity>
		<spatialEntity spatialType="region" scaleAndSubsystem="Cellular.GutEndotheliumIschemia">
			<clusteredness>1</clusteredness>
			<density>0.2860003829469868</density>
			<area>5</area>
			<perimeter>18</perimeter>
			<distanceFromOrigin>9.486832980505138</distanceFromOrigin>
			<angle>15.25511870305778</angle>
			<triangleMeasure>0</triangleMeasure>
			<rectangleMeasure>0</rectangleMeasure>
			<circleMeasure>0</circleMeasure>
			<centroidX>11.57143</centroidX>
			<centroidY>6.428571</centroidY>
		</spatialEntity>
		<spatialEntity spatialType="region" scaleAndSubsystem="Cellular.GutEndotheliumIschemia">
			<clusteredness>1</clusteredness>
			<density>0.1900000024270388</density>
			<area>12</area>
			<perimeter>20</perimeter>
			<distanceFromOrigin>14.7648230602334</distanceFromOrigin>
			<angle>14.45242825109298</angle>
			<triangleMeasure>0.6122449456230432</triangleMeasure>
			<rectangleMeasure>0.5</rectangleMeasure>
			<circleMeasure>0.2307981319210987</circleMeasure>
			<centroidX>1.875</centroidX>
			<centroidY>7.875</centroidY>
		</spatialEntity>
		<spatialEntity spatialType="region" scaleAndSubsystem="Cellular.GutEndotheliumIschemia">
			<clusteredness>1</clusteredness>
			<density>0.1150476680082433</density>
			<area>2</area>
			<perimeter>6</perimeter>
			<distanceFromOrigin>13.41640786499874</distanceFromOrigin>
			<angle>1.789910608246069</angle>
			<triangleMeasure>0</triangleMeasure>
			<rectangleMeasure>0</rectangleMeasure>
			<circleMeasure>0</circleMeasure>
			<centroidX>22</centroidX>
			<centroidY>3.5</centroidY>
		</spatialEntity>
		<spatialEntity spatialType="region" scaleAndSubsystem="Cellular.GutEndotheliumIschemia">
			<clusteredness>1</clusteredness>
			<density>0.04078779407576019</density>
			<area>2</area>
			<perimeter>8</perimeter>
			<distanceFromOrigin>12.16552506059644</distanceFromOrigin>
			<angle>3.532294583890887</angle>
			<triangleMeasure>0</triangleMeasure>
			<rectangleMeasure>0</rectangleMeasure>
			<circleMeasure>0</circleMeasure>
			<centroidX>18.5</centroidX>
			<centroidY>3.5</centroidY>
		</spatialEntity>
		<spatialEntity spatialType="region" scaleAndSubsystem="Cellular.GutEndotheliumIschemia">
			<clusteredness>1</clusteredness>
			<density>0.3650000179515165</density>
			<area>1</area>
			<perimeter>4</perimeter>
			<distanceFromOrigin>15.26433752247375</distanceFromOrigin>
			<angle>0</angle>
			<triangleMeasure>0</triangleMeasure>
			<rectangleMeasure>0</rectangleMeasure>
			<circleMeasure>0</circleMeasure>
			<centroidX>8</centroidX>
			<centroidY>3</centroidY>
		</spatialEntity>
		<spatialEntity spatialType="region" scaleAndSubsystem="Cellular.GutEndotheliumIschemia">
			<clusteredness>1</clusteredness>
			<density>0.06884032604741115</density>
			<area>1</area>
			<perimeter>4</perimeter>
			<distanceFromOrigin>14.0356688476182</distanceFromOrigin>
			<angle>0</angle>
			<triangleMeasure>0</triangleMeasure>
			<rectangleMeasure>0</rectangleMeasure>
			<circleMeasure>0</circleMeasure>
			<centroidX>17</centroidX>
			<centroidY>2</centroidY>
		</spatialEntity>
		<spatialEntity spatialType="region" scaleAndSubsystem="Cellular.GutEndotheliumIschemia">
			<clusteredness>1</clusteredness>
			<density>0.002499999953251259</density>
			<area>1</area>
			<perimeter>4</perimeter>
			<distanceFromOrigin>21.21320343559643</distanceFromOrigin>
			<angle>0</angle>
			<triangleMeasure>0</triangleMeasure>
			<rectangleMeasure>0</rectangleMeasure>
			<circleMeasure>0</circleMeasure>
			<centroidX>31</centroidX>
			<centroidY>1</centroidY>
		</spatialEntity>
		<spatialEntity spatialType="region" scaleAndSubsystem="Cellular.GutEndotheliumIschemia">
			<clusteredness>1</clusteredness>
			<density>0.2339999903884589</density>
			<area>5</area>
			<perimeter>14</perimeter>
			<distanceFromOrigin>17.20465053408525</distanceFromOrigin>
			<angle>7.341225811364165</angle>
			<triangleMeasure>0.4444444444444444</triangleMeasure>
			<rectangleMeasure>0.3333333333333333</rectangleMeasure>
			<circleMeasure>0.1333500503208509</circleMeasure>
			<centroidX>27.5</centroidX>
			<centroidY>1.5</centroidY>
		</spatialEntity>
		<spatialEntity spatialType="region" scaleAndSubsystem="Cellular.GutEndotheliumIschemia">
			<clusteredness>1</clusteredness>
			<density>0.3437504861869064</density>
			<area>4</area>
			<perimeter>10</perimeter>
			<distanceFromOrigin>14.56021977856104</distanceFromOrigin>
			<angle>7.125016348901798</angle>
			<triangleMeasure>1</triangleMeasure>
			<rectangleMeasure>0.5000000894069832</rectangleMeasure>
			<circleMeasure>0.3000376132219145</circleMeasure>
			<centroidX>12</centroidX>
			<centroidY>1.333333</centroidY>
		</spatialEntity>
		<spatialEntity spatialType="region" scaleAndSubsystem="Cellular.GutEndotheliumIschemia">
			<clusteredness>1</clusteredness>
			<density>0.1245000017507403</density>
			<area>20</area>
			<perimeter>26</perimeter>
			<distanceFromOrigin>14.86606874731851</distanceFromOrigin>
			<angle>15.39554925399509</angle>
			<triangleMeasure>0.5432098765432098</triangleMeasure>
			<rectangleMeasure>0.55</rectangleMeasure>
			<circleMeasure>0.3219915458391734</circleMeasure>
			<centroidX>3.818182</centroidX>
			<centroidY>2.909091</centroidY>
		</spatialEntity>
		<numericStateVariable scaleAndSubsystem="Tissue.GutEndothelium">
			<name>GutCellDamageByproduct</name>
			<value>1190.800884122835</value>
		</numericStateVariable>
		<numericStateVariable scaleAndSubsystem="Organ.Gut">
			<name>GutLeak</name>
			<value>0</value>
		</numericStateVariable>
		<numericStateVariable scaleAndSubsystem="Tissue.GutEpithelium">
			<name>GutOccludinCellwall</name>
			<value>1162.589234671658</value>
		</numericStateVariable>
		<numericStateVariable scaleAndSubsystem="Tissue.GutEpithelium">
			<name>GutOccludinCytoplasm</name>
			<value>384.2962771930205</value>
		</numericStateVariable>
		<numericStateVariable scaleAndSubsystem="Tissue.LungEndothelium">
			<name>LungCellDamageByproduct</name>
			<value>0</value>
		</numericStateVariable>
		<numericStateVariable scaleAndSubsystem="Organ.Lung">
			<name>LungEdema</name>
			<value>0</value>
		</numericStateVariable>
		<numericStateVariable scaleAndSubsystem="Tissue.LungEpithelium">
			<name>LungOccludinCellwall</name>
			<value>1162.81</value>
		</numericStateVariable>
		<numericStateVariable scaleAndSubsystem="Tissue.LungEpithelium">
			<name>LungOccludinCytoplasm</name>
			<value>384.4</value>
		</numericStateVariable>
		<numericStateVariable scaleAndSubsystem="Cellular.GutEndotheliumIschemia">
			<name>avgClusterednessRegions</name>
			<value>0.06199260678068973</value>
		</numericStateVariable>
		<numericStateVariable scaleAndSubsystem="Cellular.LungEndotheliumIschemia">
			<name>avgClusterednessRegions</name>
			<value>1</value>
		</numericStateVariable>
		<numericStateVariable scaleAndSubsystem="Cellular.GutEndotheliumIschemia">
			<name>avgDensityRegions</name>
			<value>0.2099430989474987</value>
		</numericStateVariable>
		<numericStateVariable scaleAndSubsystem="Cellular.LungEndotheliumIschemia">
			<name>avgDensityRegions</name>
			<value>0</value>
		</numericStateVariable>
	</timepoint>
	<timepoint value="17">
		<spatialEntity spatialType="region" scaleAndSubsystem="Cellular.GutEndotheliumIschemia">
			<clusteredness>1</clusteredness>
			<density>0.002499999953251259</density>
			<area>1</area>
			<perimeter>4</perimeter>
			<distanceFromOrigin>18.60107523773828</distanceFromOrigin>
			<angle>0</angle>
			<triangleMeasure>0</triangleMeasure>
			<rectangleMeasure>0</rectangleMeasure>
			<circleMeasure>0</circleMeasure>
			<centroidX>27</centroidX>
			<centroidY>31</centroidY>
		</spatialEntity>
		<spatialEntity spatialType="region" scaleAndSubsystem="Cellular.GutEndotheliumIschemia">
			<clusteredness>1</clusteredness>
			<density>0.2800002154181985</density>
			<area>1</area>
			<perimeter>4</perimeter>
			<distanceFromOrigin>15.65247584249853</distanceFromOrigin>
			<angle>0</angle>
			<triangleMeasure>0</triangleMeasure>
			<rectangleMeasure>0</rectangleMeasure>
			<circleMeasure>0</circleMeasure>
			<centroidX>23</centroidX>
			<centroidY>30</centroidY>
		</spatialEntity>
		<spatialEntity spatialType="region" scaleAndSubsystem="Cellular.GutEndotheliumIschemia">
			<clusteredness>1</clusteredness>
			<density>0.1586111197284624</density>
			<area>9</area>
			<perimeter>20</perimeter>
			<distanceFromOrigin>17.80449381476486</distanceFromOrigin>
			<angle>13.28486648490219</angle>
			<triangleMeasure>0.3125</triangleMeasure>
			<rectangleMeasure>0.5</rectangleMeasure>
			<circleMeasure>0.1153990659605493</circleMeasure>
			<centroidX>3.375</centroidX>
			<centroidY>30.5</centroidY>
		</spatialEntity>
		<spatialEntity spatialType="region" scaleAndSubsystem="Cellular.GutEndotheliumIschemia">
			<clusteredness>1</clusteredness>
			<density>0.3175000059838389</density>
			<area>1</area>
			<perimeter>4</perimeter>
			<distanceFromOrigin>16.27882059609971</distanceFromOrigin>
			<angle>0</angle>
			<triangleMeasure>0</triangleMeasure>
			<rectangleMeasure>0</rectangleMeasure>
			<circleMeasure>0</circleMeasure>
			<centroidX>4</centroidX>
			<centroidY>27</centroidY>
		</spatialEntity>
		<spatialEntity spatialType="region" scaleAndSubsystem="Cellular.GutEndotheliumIschemia">
			<clusteredness>1</clusteredness>
			<density>0.119026534530629</density>
			<area>14</area>
			<perimeter>26</perimeter>
			<distanceFromOrigin>14.2126704035519</distanceFromOrigin>
			<angle>14.70355182376156</angle>
			<triangleMeasure>0.2500015258882196</triangleMeasure>
			<rectangleMeasure>0.2731092261877476</rectangleMeasure>
			<circleMeasure>0.176492709488857</circleMeasure>
			<centroidX>27.72727</centroidX>
			<centroidY>28.27273</centroidY>
		</spatialEntity>
		<spatialEntity spatialType="region" scaleAndSubsystem="Cellular.GutEndotheliumIschemia">
			<clusteredness>1</clusteredness>
			<density>0.3175000059838389</density>
			<area>1</area>
			<perimeter>4</perimeter>
			<distanceFromOrigin>10.04987562112089</distanceFromOrigin>
			<angle>0</angle>
			<triangleMeasure>0</triangleMeasure>
			<rectangleMeasure>0</rectangleMeasure>
			<circleMeasure>0</circleMeasure>
			<centroidX>15</centroidX>
			<centroidY>26</centroidY>
		</spatialEntity>
		<spatialEntity spatialType="region" scaleAndSubsystem="Cellular.GutEndotheliumIschemia">
			<clusteredness>1</clusteredness>
			<density>0.157678602169785</density>
			<area>14</area>
			<perimeter>32</perimeter>
			<distanceFromOrigin>10.77032961426901</distanceFromOrigin>
			<angle>26.56505117707799</angle>
			<triangleMeasure>0.1333334689671519</triangleMeasure>
			<rectangleMeasure>0.2000000190734881</rectangleMeasure>
			<circleMeasure>0.1289827738239451</circleMeasure>
			<centroidX>12</centroidX>
			<centroidY>28.53333</centroidY>
		</spatialEntity>
		<spatialEntity spatialType="region" scaleAndSubsystem="Cellular.GutEndotheliumIschemia">
			<clusteredness>1</clusteredness>
			<density>0.1550000059838388</density>
			<area>1</area>
			<perimeter>4</perimeter>
			<distanceFromOrigin>14.2126704035519</distanceFromOrigin>
			<angle>0</angle>
			<triangleMeasure>0</triangleMeasure>
			<rectangleMeasure>0</rectangleMeasure>
			<circleMeasure>0</circleMeasure>
			<centroidX>5</centroidX>
			<centroidY>25</centroidY>
		</spatialEntity>
		<spatialEntity spatialType="region" scaleAndSubsystem="Cellular.GutEndotheliumIschemia">
			<clusteredness>1</clusteredness>
			<density>0.1636842147484652</density>
			<area>19</area>
			<perimeter>46</perimeter>
			<distanceFromOrigin>7</distanceFromOrigin>
			<angle>47.72631099390627</angle>
			<triangleMeasure>0.1610056564243065</triangleMeasure>
			<rectangleMeasure>0.1494252794940845</rectangleMeasure>
			<circleMeasure>0.08876854558768883</circleMeasure>
			<centroidX>18.38889</centroidX>
			<centroidY>25.11111</centroidY>
		</spatialEntity>
		<spatialEntity spatialType="region" scaleAndSubsystem="Cellular.GutEndotheliumIschemia">
			<clusteredness>1</clusteredness>
			<density>0.2908333472956239</density>
			<area>3</area>
			<perimeter>10</perimeter>
			<distanceFromOrigin>15.26433752247375</distanceFromOrigin>
			<angle>8.13010235415598</angle>
			<triangleMeasure>0</triangleMeasure>
			<rectangleMeasure>0</rectangleMeasure>
			<circleMeasure>0</circleMeasure>
			<centroidX>2.75</centroidX>
			<centroidY>24</centroidY>
		</spatialEntity>
		<spatialEntity spatialType="region" scaleAndSubsystem="Cellular.GutEndotheliumIschemia">
			<clusteredness>1</clusteredness>
			<density>0.1375000089406967</density>
			<area>4</area>
			<perimeter>8</perimeter>
			<distanceFromOrigin>9.219544457292887</distanceFromOrigin>
			<angle>8.13010235415598</angle>
			<triangleMeasure>0.5</triangleMeasure>
			<rectangleMeasure>1</rectangleMeasure>
			<circleMeasure>0.3183098861837907</circleMeasure>
			<centroidX>8.5</centroidX>
			<centroidY>22.5</centroidY>
		</spatialEntity>
		<spatialEntity spatialType="region" scaleAndSubsystem="Cellular.GutEndotheliumIschemia">
			<clusteredness>1</clusteredness>
			<density>0.1424999910242417</density>
			<area>1</area>
			<perimeter>4</perimeter>
			<distanceFromOrigin>13.41640786499874</distanceFromOrigin>
			<angle>0</angle>
			<triangleMeasure>0</triangleMeasure>
			<rectangleMeasure>0</rectangleMeasure>
			<circleMeasure>0</circleMeasure>
			<centroidX>4</centroidX>
			<centroidY>22</centroidY>
		</spatialEntity>
		<spatialEntity spatialType="region" scaleAndSubsystem="Cellular.GutEndotheliumIschemia">
			<clusteredness>1</clusteredness>
			<density>0.2006250104483436</density>
			<area>4</area>
			<perimeter>16</perimeter>
			<distanceFromOrigin>9.219544457292887</distanceFromOrigin>
			<angle>14.62087398863166</angle>
			<triangleMeasure>0</triangleMeasure>
			<rectangleMeasure>0</rectangleMeasure>
			<circleMeasure>0</circleMeasure>
			<centroidX>24.25</centroidX>
			<centroidY>22.25</centroidY>
		</spatialEntity>
		<spatialEntity spatialType="region" scaleAndSubsystem="Cellular.GutEndotheliumIschemia">
			<clusteredness>1</clusteredness>
			<density>0.1274999992520202</density>
			<area>2</area>
			<perimeter>6</perimeter>
			<distanceFromOrigin>5</distanceFromOrigin>
			<angle>11.30993247402021</angle>
			<triangleMeasure>0</triangleMeasure>
			<rectangleMeasure>0</rectangleMeasure>
			<circleMeasure>0</circleMeasure>
			<centroidX>16.5</centroidX>
			<centroidY>21</centroidY>
		</spatialEntity>
		<spatialEntity spatialType="region" scaleAndSubsystem="Cellular.GutEndotheliumIschemia">
			<clusteredness>1</clusteredness>
			<density>0.3268750119443034</density>
			<area>4</area>
			<perimeter>10</perimeter>
			<distanceFromOrigin>5.656854249492381</distanceFromOrigin>
			<angle>14.03624346792648</angle>
			<triangleMeasure>1</triangleMeasure>
			<rectangleMeasure>0.5000000894069832</rectangleMeasure>
			<circleMeasure>0.3000376132219145</circleMeasure>
			<centroidX>20</centroidX>
			<centroidY>20.66667</centroidY>
		</spatialEntity>
		<spatialEntity spatialType="region" scaleAndSubsystem="Cellular.GutEndotheliumIschemia">
			<clusteredness>1</clusteredness>
			<density>0.3175000059838389</density>
			<area>1</area>
			<perimeter>4</perimeter>
			<distanceFromOrigin>6.708203932499369</distanceFromOrigin>
			<angle>0</angle>
			<triangleMeasure>0</triangleMeasure>
			<rectangleMeasure>0</rectangleMeasure>
			<circleMeasure>0</circleMeasure>
			<centroidX>22</centroidX>
			<centroidY>19</centroidY>
		</spatialEntity>
		<spatialEntity spatialType="region" scaleAndSubsystem="Cellular.GutEndotheliumIschemia">
			<clusteredness>1</clusteredness>
			<density>0.3050000059838389</density>
			<area>1</area>
			<perimeter>4</perimeter>
			<distanceFromOrigin>5</distanceFromOrigin>
			<angle>0</angle>
			<triangleMeasure>0</triangleMeasure>
			<rectangleMeasure>0</rectangleMeasure>
			<circleMeasure>0</circleMeasure>
			<centroidX>12</centroidX>
			<centroidY>19</centroidY>
		</spatialEntity>
		<spatialEntity spatialType="region" scaleAndSubsystem="Cellular.GutEndotheliumIschemia">
			<clusteredness>1</clusteredness>
			<density>0.2800000059838388</density>
			<area>1</area>
			<perimeter>4</perimeter>
			<distanceFromOrigin>6.708203932499369</distanceFromOrigin>
			<angle>0</angle>
			<triangleMeasure>0</triangleMeasure>
			<rectangleMeasure>0</rectangleMeasure>
			<circleMeasure>0</circleMeasure>
			<centroidX>10</centroidX>
			<centroidY>19</centroidY>
		</spatialEntity>
		<spatialEntity spatialType="region" scaleAndSubsystem="Cellular.GutEndotheliumIschemia">
			<clusteredness>1</clusteredness>
			<density>0.2550000059838389</density>
			<area>1</area>
			<perimeter>4</perimeter>
			<distanceFromOrigin>8.54400374531753</distanceFromOrigin>
			<angle>0</angle>
			<triangleMeasure>0</triangleMeasure>
			<rectangleMeasure>0</rectangleMeasure>
			<circleMeasure>0</circleMeasure>
			<centroidX>8</centroidX>
			<centroidY>19</centroidY>
		</spatialEntity>
		<spatialEntity spatialType="region" scaleAndSubsystem="Cellular.GutEndotheliumIschemia">
			<clusteredness>1</clusteredness>
			<density>0.3050000059838389</density>
			<area>1</area>
			<perimeter>4</perimeter>
			<distanceFromOrigin>11.40175425099138</distanceFromOrigin>
			<angle>0</angle>
			<triangleMeasure>0</triangleMeasure>
			<rectangleMeasure>0</rectangleMeasure>
			<circleMeasure>0</circleMeasure>
			<centroidX>5</centroidX>
			<centroidY>19</centroidY>
		</spatialEntity>
		<spatialEntity spatialType="region" scaleAndSubsystem="Cellular.GutEndotheliumIschemia">
			<clusteredness>1</clusteredness>
			<density>0.1183537965311724</density>
			<area>12</area>
			<perimeter>24</perimeter>
			<distanceFromOrigin>13.8924439894498</distanceFromOrigin>
			<angle>26.09542415738834</angle>
			<triangleMeasure>0.2812510728876987</triangleMeasure>
			<rectangleMeasure>0.1743589868656312</rectangleMeasure>
			<circleMeasure>0.0800100256620862</circleMeasure>
			<centroidX>29.63636</centroidX>
			<centroidY>22.09091</centroidY>
		</spatialEntity>
		<spatialEntity spatialType="region" scaleAndSubsystem="Cellular.GutEndotheliumIschemia">
			<clusteredness>1</clusteredness>
			<density>0.1829166785953871</density>
			<area>6</area>
			<perimeter>20</perimeter>
			<distanceFromOrigin>14</distanceFromOrigin>
			<angle>15.94539590092286</angle>
			<triangleMeasure>0.08333333333333333</triangleMeasure>
			<rectangleMeasure>0.125</rectangleMeasure>
			<circleMeasure>0.03529854541010816</circleMeasure>
			<centroidX>1.444444</centroidX>
			<centroidY>18.22222</centroidY>
		</spatialEntity>
		<spatialEntity spatialType="region" scaleAndSubsystem="Cellular.GutEndotheliumIschemia">
			<clusteredness>1</clusteredness>
			<density>0.1825000119365119</density>
			<area>3</area>
			<perimeter>8</perimeter>
			<distanceFromOrigin>4.123105625617661</distanceFromOrigin>
			<angle>14.03624346792648</angle>
			<triangleMeasure>1</triangleMeasure>
			<rectangleMeasure>0.5000000894069832</rectangleMeasure>
			<circleMeasure>0.1591549430918953</circleMeasure>
			<centroidX>20.66667</centroidX>
			<centroidY>15.33333</centroidY>
		</spatialEntity>
		<spatialEntity spatialType="region" scaleAndSubsystem="Cellular.GutEndotheliumIschemia">
			<clusteredness>1</clusteredness>
			<density>0.2120833337696549</density>
			<area>12</area>
			<perimeter>26</perimeter>
			<distanceFromOrigin>0</distanceFromOrigin>
			<angle>360</angle>
			<triangleMeasure>0.3210471655595399</triangleMeasure>
			<rectangleMeasure>0.3125000703666104</rectangleMeasure>
			<circleMeasure>0.2700338552452027</circleMeasure>
			<centroidX>16.33333</centroidX>
			<centroidY>16.91667</centroidY>
		</spatialEntity>
		<spatialEntity spatialType="region" scaleAndSubsystem="Cellular.GutEndotheliumIschemia">
			<clusteredness>1</clusteredness>
			<density>0.2354999808236664</density>
			<area>5</area>
			<perimeter>16</perimeter>
			<distanceFromOrigin>10</distanceFromOrigin>
			<angle>10.47423482822582</angle>
			<triangleMeasure>0.125</triangleMeasure>
			<rectangleMeasure>0.125</rectangleMeasure>
			<circleMeasure>0.03978873577297384</circleMeasure>
			<centroidX>5</centroidX>
			<centroidY>15.85714</centroidY>
		</spatialEntity>
		<spatialEntity spatialType="region" scaleAndSubsystem="Cellular.GutEndotheliumIschemia">
			<clusteredness>1</clusteredness>
			<density>0.1482142805385323</density>
			<area>7</area>
			<perimeter>16</perimeter>
			<distanceFromOrigin>5.099019513592784</distanceFromOrigin>
			<angle>15.94539590092286</angle>
			<triangleMeasure>0.4166666666666667</triangleMeasure>
			<rectangleMeasure>0.4166666997803609</rectangleMeasure>
			<circleMeasure>0.3000375725852757</circleMeasure>
			<centroidX>9.285714</centroidX>
			<centroidY>15.14286</centroidY>
		</spatialEntity>
		<spatialEntity spatialType="region" scaleAndSubsystem="Cellular.GutEndotheliumIschemia">
			<clusteredness>1</clusteredness>
			<density>0.1550000059838388</density>
			<area>1</area>
			<perimeter>4</perimeter>
			<distanceFromOrigin>15.52417469626002</distanceFromOrigin>
			<angle>0</angle>
			<triangleMeasure>0</triangleMeasure>
			<rectangleMeasure>0</rectangleMeasure>
			<circleMeasure>0</circleMeasure>
			<centroidX>1</centroidX>
			<centroidY>12</centroidY>
		</spatialEntity>
		<spatialEntity spatialType="region" scaleAndSubsystem="Cellular.GutEndotheliumIschemia">
			<clusteredness>1</clusteredness>
			<density>0.3675000059838389</density>
			<area>1</area>
			<perimeter>4</perimeter>
			<distanceFromOrigin>8.602325267042627</distanceFromOrigin>
			<angle>0</angle>
			<triangleMeasure>0</triangleMeasure>
			<rectangleMeasure>0</rectangleMeasure>
			<circleMeasure>0</circleMeasure>
			<centroidX>23</centroidX>
			<centroidY>11</centroidY>
		</spatialEntity>
		<spatialEntity spatialType="region" scaleAndSubsystem="Cellular.GutEndotheliumIschemia">
			<clusteredness>1</clusteredness>
			<density>0.2675000059838388</density>
			<area>1</area>
			<perimeter>4</perimeter>
			<distanceFromOrigin>13.41640786499874</distanceFromOrigin>
			<angle>0</angle>
			<triangleMeasure>0</triangleMeasure>
			<rectangleMeasure>0</rectangleMeasure>
			<circleMeasure>0</circleMeasure>
			<centroidX>28</centroidX>
			<centroidY>10</centroidY>
		</spatialEntity>
		<spatialEntity spatialType="region" scaleAndSubsystem="Cellular.GutEndotheliumIschemia">
			<clusteredness>1</clusteredness>
			<density>0.2675002154181985</density>
			<area>1</area>
			<perimeter>4</perimeter>
			<distanceFromOrigin>7.810249675906654</distanceFromOrigin>
			<angle>0</angle>
			<triangleMeasure>0</triangleMeasure>
			<rectangleMeasure>0</rectangleMeasure>
			<circleMeasure>0</circleMeasure>
			<centroidX>21</centroidX>
			<centroidY>10</centroidY>
		</spatialEntity>
		<spatialEntity spatialType="region" scaleAndSubsystem="Cellular.GutEndotheliumIschemia">
			<clusteredness>1</clusteredness>
			<density>0.3425000059838388</density>
			<area>1</area>
			<perimeter>4</perimeter>
			<distanceFromOrigin>11.6619037896906</distanceFromOrigin>
			<angle>0</angle>
			<triangleMeasure>0</triangleMeasure>
			<rectangleMeasure>0</rectangleMeasure>
			<circleMeasure>0</circleMeasure>
			<centroidX>6</centroidX>
			<centroidY>10</centroidY>
		</spatialEntity>
		<spatialEntity spatialType="region" scaleAndSubsystem="Cellular.GutEndotheliumIschemia">
			<clusteredness>1</clusteredness>
			<density>0.0891673843585328</density>
			<area>9</area>
			<perimeter>14</perimeter>
			<distanceFromOrigin>4</distanceFromOrigin>
			<angle>26.56505117707799</angle>
			<triangleMeasure>0.8888888888888888</triangleMeasure>
			<rectangleMeasure>0.6666666666666666</rectangleMeasure>
			<circleMeasure>0.3692770647182458</circleMeasure>
			<centroidX>17</centroidX>
			<centroidY>11</centroidY>
		</spatialEntity>
		<spatialEntity spatialType="region" scaleAndSubsystem="Cellular.GutEndotheliumIschemia">
			<clusteredness>1</clusteredness>
			<density>0.1300000725228802</density>
			<area>12</area>
			<perimeter>26</perimeter>
			<distanceFromOrigin>5.656854249492381</distanceFromOrigin>
			<angle>40.36453657309736</angle>
			<triangleMeasure>0.3195267426175424</triangleMeasure>
			<rectangleMeasure>0.3</rectangleMeasure>
			<circleMeasure>0.2010713702688673</circleMeasure>
			<centroidX>11.4</centroidX>
			<centroidY>10.5</centroidY>
		</spatialEntity>
		<spatialEntity spatialType="region" scaleAndSubsystem="Cellular.GutEndotheliumIschemia">
			<clusteredness>1</clusteredness>
			<density>0.2425000059838388</density>
			<area>1</area>
			<perimeter>4</perimeter>
			<distanceFromOrigin>14.42220510185596</distanceFromOrigin>
			<angle>0</angle>
			<triangleMeasure>0</triangleMeasure>
			<rectangleMeasure>0</rectangleMeasure>
			<circleMeasure>0</circleMeasure>
			<centroidX>28</centroidX>
			<centroidY>8</centroidY>
		</spatialEntity>
		<spatialEntity spatialType="region" scaleAndSubsystem="Cellular.GutEndotheliumIschemia">
			<clusteredness>1</clusteredness>
			<density>0.2924999760646446</density>
			<area>1</area>
			<perimeter>4</perimeter>
			<distanceFromOrigin>12.0415945787923</distanceFromOrigin>
			<angle>0</angle>
			<triangleMeasure>0</triangleMeasure>
			<rectangleMeasure>0</rectangleMeasure>
			<circleMeasure>0</circleMeasure>
			<centroidX>7</centroidX>
			<centroidY>8</centroidY>
		</spatialEntity>
		<spatialEntity spatialType="region" scaleAndSubsystem="Cellular.GutEndotheliumIschemia">
			<clusteredness>1</clusteredness>
			<density>0.1180045782351026</density>
			<area>1</area>
			<perimeter>4</perimeter>
			<distanceFromOrigin>9.486832980505138</distanceFromOrigin>
			<angle>0</angle>
			<triangleMeasure>0</triangleMeasure>
			<rectangleMeasure>0</rectangleMeasure>
			<circleMeasure>0</circleMeasure>
			<centroidX>19</centroidX>
			<centroidY>7</centroidY>
		</spatialEntity>
		<spatialEntity spatialType="region" scaleAndSubsystem="Cellular.GutEndotheliumIschemia">
			<clusteredness>1</clusteredness>
			<density>0.09249999850404028</density>
			<area>1</area>
			<perimeter>4</perimeter>
			<distanceFromOrigin>14.86606874731851</distanceFromOrigin>
			<angle>0</angle>
			<triangleMeasure>0</triangleMeasure>
			<rectangleMeasure>0</rectangleMeasure>
			<circleMeasure>0</circleMeasure>
			<centroidX>27</centroidX>
			<centroidY>6</centroidY>
		</spatialEntity>
		<spatialEntity spatialType="region" scaleAndSubsystem="Cellular.GutEndotheliumIschemia">
			<clusteredness>1</clusteredness>
			<density>0.2800000359030331</density>
			<area>1</area>
			<perimeter>4</perimeter>
			<distanceFromOrigin>13.45362404707371</distanceFromOrigin>
			<angle>0</angle>
			<triangleMeasure>0</triangleMeasure>
			<rectangleMeasure>0</rectangleMeasure>
			<circleMeasure>0</circleMeasure>
			<centroidX>25</centroidX>
			<centroidY>6</centroidY>
		</spatialEntity>
		<spatialEntity spatialType="region" scaleAndSubsystem="Cellular.GutEndotheliumIschemia">
			<clusteredness>1</clusteredness>
			<density>0.03225839278277229</density>
			<area>1</area>
			<perimeter>4</perimeter>
			<distanceFromOrigin>10</distanceFromOrigin>
			<angle>0</angle>
			<triangleMeasure>0</triangleMeasure>
			<rectangleMeasure>0</rectangleMeasure>
			<circleMeasure>0</circleMeasure>
			<centroidX>16</centroidX>
			<centroidY>6</centroidY>
		</spatialEntity>
		<spatialEntity spatialType="region" scaleAndSubsystem="Cellular.GutEndotheliumIschemia">
			<clusteredness>1</clusteredness>
			<density>0.2425000059838388</density>
			<area>1</area>
			<perimeter>4</perimeter>
			<distanceFromOrigin>14.86606874731851</distanceFromOrigin>
			<angle>0</angle>
			<triangleMeasure>0</triangleMeasure>
			<rectangleMeasure>0</rectangleMeasure>
			<circleMeasure>0</circleMeasure>
			<centroidX>6</centroidX>
			<centroidY>5</centroidY>
		</spatialEntity>
		<spatialEntity spatialType="region" scaleAndSubsystem="Cellular.GutEndotheliumIschemia">
			<clusteredness>1</clusteredness>
			<density>0.2244999939553878</density>
			<area>10</area>
			<perimeter>22</perimeter>
			<distanceFromOrigin>14.7648230602334</distanceFromOrigin>
			<angle>16.35581710101725</angle>
			<triangleMeasure>0.2962962962962963</triangleMeasure>
			<rectangleMeasure>0.3</rectangleMeasure>
			<circleMeasure>0.1384788791526592</circleMeasure>
			<centroidX>1.727273</centroidX>
			<centroidY>7.818182</centroidY>
		</spatialEntity>
		<spatialEntity spatialType="region" scaleAndSubsystem="Cellular.GutEndotheliumIschemia">
			<clusteredness>1</clusteredness>
			<density>0.05675000354355456</density>
			<area>10</area>
			<perimeter>14</perimeter>
			<distanceFromOrigin>16.40121946685673</distanceFromOrigin>
			<angle>11.74563342528795</angle>
			<triangleMeasure>0.5625</triangleMeasure>
			<rectangleMeasure>0.75</rectangleMeasure>
			<circleMeasure>0.4154366978080265</circleMeasure>
			<centroidX>30</centroidX>
			<centroidY>5.4</centroidY>
		</spatialEntity>
		<spatialEntity spatialType="region" scaleAndSubsystem="Cellular.GutEndotheliumIschemia">
			<clusteredness>1</clusteredness>
			<density>0.1442502632561852</density>
			<area>10</area>
			<perimeter>18</perimeter>
			<distanceFromOrigin>9.486832980505138</distanceFromOrigin>
			<angle>16.92751306414704</angle>
			<triangleMeasure>0.4285713117950135</triangleMeasure>
			<rectangleMeasure>0.4444444444444444</rectangleMeasure>
			<circleMeasure>0.3183098861837907</circleMeasure>
			<centroidX>11.625</centroidX>
			<centroidY>5.625</centroidY>
		</spatialEntity>
		<spatialEntity spatialType="region" scaleAndSubsystem="Cellular.GutEndotheliumIschemia">
			<clusteredness>1</clusteredness>
			<density>0.1050601734834559</density>
			<area>2</area>
			<perimeter>6</perimeter>
			<distanceFromOrigin>13.41640786499874</distanceFromOrigin>
			<angle>1.789910608246069</angle>
			<triangleMeasure>0</triangleMeasure>
			<rectangleMeasure>0</rectangleMeasure>
			<circleMeasure>0</circleMeasure>
			<centroidX>22</centroidX>
			<centroidY>3.5</centroidY>
		</spatialEntity>
		<spatialEntity spatialType="region" scaleAndSubsystem="Cellular.GutEndotheliumIschemia">
			<clusteredness>1</clusteredness>
			<density>0.04852375189463298</density>
			<area>2</area>
			<perimeter>8</perimeter>
			<distanceFromOrigin>12.16552506059644</distanceFromOrigin>
			<angle>3.532294583890887</angle>
			<triangleMeasure>0</triangleMeasure>
			<rectangleMeasure>0</rectangleMeasure>
			<circleMeasure>0</circleMeasure>
			<centroidX>18.5</centroidX>
			<centroidY>3.5</centroidY>
		</spatialEntity>
		<spatialEntity spatialType="region" scaleAndSubsystem="Cellular.GutEndotheliumIschemia">
			<clusteredness>1</clusteredness>
			<density>0.3549999760646446</density>
			<area>1</area>
			<perimeter>4</perimeter>
			<distanceFromOrigin>15.26433752247375</distanceFromOrigin>
			<angle>0</angle>
			<triangleMeasure>0</triangleMeasure>
			<rectangleMeasure>0</rectangleMeasure>
			<circleMeasure>0</circleMeasure>
			<centroidX>8</centroidX>
			<centroidY>3</centroidY>
		</spatialEntity>
		<spatialEntity spatialType="region" scaleAndSubsystem="Cellular.GutEndotheliumIschemia">
			<clusteredness>1</clusteredness>
			<density>0.05939130222096162</density>
			<area>1</area>
			<perimeter>4</perimeter>
			<distanceFromOrigin>14.0356688476182</distanceFromOrigin>
			<angle>0</angle>
			<triangleMeasure>0</triangleMeasure>
			<rectangleMeasure>0</rectangleMeasure>
			<circleMeasure>0</circleMeasure>
			<centroidX>17</centroidX>
			<centroidY>2</centroidY>
		</spatialEntity>
		<spatialEntity spatialType="region" scaleAndSubsystem="Cellular.GutEndotheliumIschemia">
			<clusteredness>1</clusteredness>
			<density>0.3908333014039432</density>
			<area>3</area>
			<perimeter>8</perimeter>
			<distanceFromOrigin>18.43908891458577</distanceFromOrigin>
			<angle>4.347456907559677</angle>
			<triangleMeasure>1</triangleMeasure>
			<rectangleMeasure>0.5000000894069832</rectangleMeasure>
			<circleMeasure>0.1591549430918953</circleMeasure>
			<centroidX>27.66667</centroidX>
			<centroidY>1.333333</centroidY>
		</spatialEntity>
		<spatialEntity spatialType="region" scaleAndSubsystem="Cellular.GutEndotheliumIschemia">
			<clusteredness>1</clusteredness>
			<density>0.3381256888894474</density>
			<area>4</area>
			<perimeter>10</perimeter>
			<distanceFromOrigin>14.56021977856104</distanceFromOrigin>
			<angle>7.125016348901798</angle>
			<triangleMeasure>1</triangleMeasure>
			<rectangleMeasure>0.5000000894069832</rectangleMeasure>
			<circleMeasure>0.3000376132219145</circleMeasure>
			<centroidX>12</centroidX>
			<centroidY>1.333333</centroidY>
		</spatialEntity>
		<spatialEntity spatialType="region" scaleAndSubsystem="Cellular.GutEndotheliumIschemia">
			<clusteredness>0.8888888888888888</clusteredness>
			<density>0.1337500022030344</density>
			<area>16</area>
			<perimeter>26</perimeter>
			<distanceFromOrigin>16.40121946685673</distanceFromOrigin>
			<angle>18.12186024790136</angle>
			<triangleMeasure>0.35</triangleMeasure>
			<rectangleMeasure>0.3888888888888889</rectangleMeasure>
			<circleMeasure>0.210026300809693</circleMeasure>
			<centroidX>3.692308</centroidX>
			<centroidY>2.230769</centroidY>
		</spatialEntity>
		<numericStateVariable scaleAndSubsystem="Tissue.GutEndothelium">
			<name>GutCellDamageByproduct</name>
			<value>1230.847930444454</value>
		</numericStateVariable>
		<numericStateVariable scaleAndSubsystem="Organ.Gut">
			<name>GutLeak</name>
			<value>0</value>
		</numericStateVariable>
		<numericStateVariable scaleAndSubsystem="Tissue.GutEpithelium">
			<name>GutOccludinCellwall</name>
			<value>1162.503667486559</value>
		</numericStateVariable>
		<numericStateVariable scaleAndSubsystem="Tissue.GutEpithelium">
			<name>GutOccludinCytoplasm</name>
			<value>384.2614589129781</value>
		</numericStateVariable>
		<numericStateVariable scaleAndSubsystem="Tissue.LungEndothelium">
			<name>LungCellDamageByproduct</name>
			<value>0</value>
		</numericStateVariable>
		<numericStateVariable scaleAndSubsystem="Organ.Lung">
			<name>LungEdema</name>
			<value>0</value>
		</numericStateVariable>
		<numericStateVariable scaleAndSubsystem="Tissue.LungEpithelium">
			<name>LungOccludinCellwall</name>
			<value>1162.81</value>
		</numericStateVariable>
		<numericStateVariable scaleAndSubsystem="Tissue.LungEpithelium">
			<name>LungOccludinCytoplasm</name>
			<value>384.4</value>
		</numericStateVariable>
		<numericStateVariable scaleAndSubsystem="Cellular.GutEndotheliumIschemia">
			<name>avgClusterednessRegions</name>
			<value>0.0613170187140325</value>
		</numericStateVariable>
		<numericStateVariable scaleAndSubsystem="Cellular.LungEndotheliumIschemia">
			<name>avgClusterednessRegions</name>
			<value>1</value>
		</numericStateVariable>
		<numericStateVariable scaleAndSubsystem="Cellular.GutEndotheliumIschemia">
			<name>avgDensityRegions</name>
			<value>0.2043003466425428</value>
		</numericStateVariable>
		<numericStateVariable scaleAndSubsystem="Cellular.LungEndotheliumIschemia">
			<name>avgDensityRegions</name>
			<value>0</value>
		</numericStateVariable>
	</timepoint>
	<timepoint value="18">
		<spatialEntity spatialType="region" scaleAndSubsystem="Cellular.GutEndotheliumIschemia">
			<clusteredness>1</clusteredness>
			<density>0.004999999906502518</density>
			<area>1</area>
			<perimeter>4</perimeter>
			<distanceFromOrigin>18.60107523773828</distanceFromOrigin>
			<angle>0</angle>
			<triangleMeasure>0</triangleMeasure>
			<rectangleMeasure>0</rectangleMeasure>
			<circleMeasure>0</circleMeasure>
			<centroidX>27</centroidX>
			<centroidY>31</centroidY>
		</spatialEntity>
		<spatialEntity spatialType="region" scaleAndSubsystem="Cellular.GutEndotheliumIschemia">
			<clusteredness>1</clusteredness>
			<density>0.002499999953251259</density>
			<area>1</area>
			<perimeter>4</perimeter>
			<distanceFromOrigin>16.15549442140351</distanceFromOrigin>
			<angle>0</angle>
			<triangleMeasure>0</triangleMeasure>
			<rectangleMeasure>0</rectangleMeasure>
			<circleMeasure>0</circleMeasure>
			<centroidX>10</centroidX>
			<centroidY>31</centroidY>
		</spatialEntity>
		<spatialEntity spatialType="region" scaleAndSubsystem="Cellular.GutEndotheliumIschemia">
			<clusteredness>1</clusteredness>
			<density>0.2700003231272978</density>
			<area>1</area>
			<perimeter>4</perimeter>
			<distanceFromOrigin>15.65247584249853</distanceFromOrigin>
			<angle>0</angle>
			<triangleMeasure>0</triangleMeasure>
			<rectangleMeasure>0</rectangleMeasure>
			<circleMeasure>0</circleMeasure>
			<centroidX>23</centroidX>
			<centroidY>30</centroidY>
		</spatialEntity>
		<spatialEntity spatialType="region" scaleAndSubsystem="Cellular.GutEndotheliumIschemia">
			<clusteredness>1</clusteredness>
			<density>0.1746874999766256</density>
			<area>8</area>
			<perimeter>16</perimeter>
			<distanceFromOrigin>17.80449381476486</distanceFromOrigin>
			<angle>8.817707423512918</angle>
			<triangleMeasure>0.4166666666666667</triangleMeasure>
			<rectangleMeasure>0.625</rectangleMeasure>
			<circleMeasure>0.1764927270505408</circleMeasure>
			<centroidX>2.666667</centroidX>
			<centroidY>30.5</centroidY>
		</spatialEntity>
		<spatialEntity spatialType="region" scaleAndSubsystem="Cellular.GutEndotheliumIschemia">
			<clusteredness>1</clusteredness>
			<density>0.07031509096131605</density>
			<area>8</area>
			<perimeter>18</perimeter>
			<distanceFromOrigin>17.69180601295413</distanceFromOrigin>
			<angle>8.484322134970409</angle>
			<triangleMeasure>0.32</triangleMeasure>
			<rectangleMeasure>0.3333333333333333</rectangleMeasure>
			<circleMeasure>0.1846385323591229</circleMeasure>
			<centroidX>29.875</centroidX>
			<centroidY>29.625</centroidY>
		</spatialEntity>
		<spatialEntity spatialType="region" scaleAndSubsystem="Cellular.GutEndotheliumIschemia">
			<clusteredness>1</clusteredness>
			<density>0.3074999940161611</density>
			<area>1</area>
			<perimeter>4</perimeter>
			<distanceFromOrigin>16.27882059609971</distanceFromOrigin>
			<angle>0</angle>
			<triangleMeasure>0</triangleMeasure>
			<rectangleMeasure>0</rectangleMeasure>
			<circleMeasure>0</circleMeasure>
			<centroidX>4</centroidX>
			<centroidY>27</centroidY>
		</spatialEntity>
		<spatialEntity spatialType="region" scaleAndSubsystem="Cellular.GutEndotheliumIschemia">
			<clusteredness>1</clusteredness>
			<density>0.1375098433856871</density>
			<area>8</area>
			<perimeter>18</perimeter>
			<distanceFromOrigin>14.2126704035519</distanceFromOrigin>
			<angle>13.0311574626723</angle>
			<triangleMeasure>0.3125</triangleMeasure>
			<rectangleMeasure>0.4166666666666667</rectangleMeasure>
			<circleMeasure>0.2307981654489036</circleMeasure>
			<centroidX>26.125</centroidX>
			<centroidY>27.625</centroidY>
		</spatialEntity>
		<spatialEntity spatialType="region" scaleAndSubsystem="Cellular.GutEndotheliumIschemia">
			<clusteredness>0.9375</clusteredness>
			<density>0.1268333773831137</density>
			<area>15</area>
			<perimeter>32</perimeter>
			<distanceFromOrigin>11.18033988749895</distanceFromOrigin>
			<angle>30.59331484356313</angle>
			<triangleMeasure>0.1555556874217457</triangleMeasure>
			<rectangleMeasure>0.177777792848188</rectangleMeasure>
			<circleMeasure>0.1064386833929727</circleMeasure>
			<centroidX>11.92857</centroidX>
			<centroidY>28.5</centroidY>
		</spatialEntity>
		<spatialEntity spatialType="region" scaleAndSubsystem="Cellular.GutEndotheliumIschemia">
			<clusteredness>1</clusteredness>
			<density>0.1449999940161611</density>
			<area>1</area>
			<perimeter>4</perimeter>
			<distanceFromOrigin>14.2126704035519</distanceFromOrigin>
			<angle>0</angle>
			<triangleMeasure>0</triangleMeasure>
			<rectangleMeasure>0</rectangleMeasure>
			<circleMeasure>0</circleMeasure>
			<centroidX>5</centroidX>
			<centroidY>25</centroidY>
		</spatialEntity>
		<spatialEntity spatialType="region" scaleAndSubsystem="Cellular.GutEndotheliumIschemia">
			<clusteredness>0.7272727272727273</clusteredness>
			<density>0.193382354852375</density>
			<area>16</area>
			<perimeter>40</perimeter>
			<distanceFromOrigin>7</distanceFromOrigin>
			<angle>47.72631099390627</angle>
			<triangleMeasure>0.1090910301525104</triangleMeasure>
			<rectangleMeasure>0.1373737458430586</rectangleMeasure>
			<circleMeasure>0.0738554029557863</circleMeasure>
			<centroidX>17.85</centroidX>
			<centroidY>24.75</centroidY>
		</spatialEntity>
		<spatialEntity spatialType="region" scaleAndSubsystem="Cellular.GutEndotheliumIschemia">
			<clusteredness>1</clusteredness>
			<density>0.2808333253548815</density>
			<area>3</area>
			<perimeter>10</perimeter>
			<distanceFromOrigin>15.26433752247375</distanceFromOrigin>
			<angle>8.13010235415598</angle>
			<triangleMeasure>0</triangleMeasure>
			<rectangleMeasure>0</rectangleMeasure>
			<circleMeasure>0</circleMeasure>
			<centroidX>2.75</centroidX>
			<centroidY>24</centroidY>
		</spatialEntity>
		<spatialEntity spatialType="region" scaleAndSubsystem="Cellular.GutEndotheliumIschemia">
			<clusteredness>1</clusteredness>
			<density>0.1324999940161612</density>
			<area>1</area>
			<perimeter>4</perimeter>
			<distanceFromOrigin>13.41640786499874</distanceFromOrigin>
			<angle>0</angle>
			<triangleMeasure>0</triangleMeasure>
			<rectangleMeasure>0</rectangleMeasure>
			<circleMeasure>0</circleMeasure>
			<centroidX>4</centroidX>
			<centroidY>22</centroidY>
		</spatialEntity>
		<spatialEntity spatialType="region" scaleAndSubsystem="Cellular.GutEndotheliumIschemia">
			<clusteredness>1</clusteredness>
			<density>0.2076063615200566</density>
			<area>5</area>
			<perimeter>16</perimeter>
			<distanceFromOrigin>13.92838827718412</distanceFromOrigin>
			<angle>10.56999122082708</angle>
			<triangleMeasure>0</triangleMeasure>
			<rectangleMeasure>0</rectangleMeasure>
			<circleMeasure>0</circleMeasure>
			<centroidX>29.625</centroidX>
			<centroidY>22.375</centroidY>
		</spatialEntity>
		<spatialEntity spatialType="region" scaleAndSubsystem="Cellular.GutEndotheliumIschemia">
			<clusteredness>1</clusteredness>
			<density>0.1175000022439396</density>
			<area>2</area>
			<perimeter>6</perimeter>
			<distanceFromOrigin>5</distanceFromOrigin>
			<angle>11.30993247402021</angle>
			<triangleMeasure>0</triangleMeasure>
			<rectangleMeasure>0</rectangleMeasure>
			<circleMeasure>0</circleMeasure>
			<centroidX>16.5</centroidX>
			<centroidY>21</centroidY>
		</spatialEntity>
		<spatialEntity spatialType="region" scaleAndSubsystem="Cellular.GutEndotheliumIschemia">
			<clusteredness>1</clusteredness>
			<density>0.1833333412806193</density>
			<area>3</area>
			<perimeter>8</perimeter>
			<distanceFromOrigin>9.219544457292887</distanceFromOrigin>
			<angle>8.595911436920971</angle>
			<triangleMeasure>1</triangleMeasure>
			<rectangleMeasure>0.5000000894069832</rectangleMeasure>
			<circleMeasure>0.1591549430918953</circleMeasure>
			<centroidX>8.333334000000001</centroidX>
			<centroidY>21.66667</centroidY>
		</spatialEntity>
		<spatialEntity spatialType="region" scaleAndSubsystem="Cellular.GutEndotheliumIschemia">
			<clusteredness>1</clusteredness>
			<density>0.1518750038947545</density>
			<area>16</area>
			<perimeter>34</perimeter>
			<distanceFromOrigin>5.656854249492381</distanceFromOrigin>
			<angle>32.47119229084849</angle>
			<triangleMeasure>0.1819856208094353</triangleMeasure>
			<rectangleMeasure>0.2331871390546553</rectangleMeasure>
			<circleMeasure>0.1320165446254604</circleMeasure>
			<centroidX>22.5</centroidX>
			<centroidY>21.71428</centroidY>
		</spatialEntity>
		<spatialEntity spatialType="region" scaleAndSubsystem="Cellular.GutEndotheliumIschemia">
			<clusteredness>1</clusteredness>
			<density>0.2949999940161612</density>
			<area>1</area>
			<perimeter>4</perimeter>
			<distanceFromOrigin>5</distanceFromOrigin>
			<angle>0</angle>
			<triangleMeasure>0</triangleMeasure>
			<rectangleMeasure>0</rectangleMeasure>
			<circleMeasure>0</circleMeasure>
			<centroidX>12</centroidX>
			<centroidY>19</centroidY>
		</spatialEntity>
		<spatialEntity spatialType="region" scaleAndSubsystem="Cellular.GutEndotheliumIschemia">
			<clusteredness>1</clusteredness>
			<density>0.2700000239353554</density>
			<area>1</area>
			<perimeter>4</perimeter>
			<distanceFromOrigin>6.708203932499369</distanceFromOrigin>
			<angle>0</angle>
			<triangleMeasure>0</triangleMeasure>
			<rectangleMeasure>0</rectangleMeasure>
			<circleMeasure>0</circleMeasure>
			<centroidX>10</centroidX>
			<centroidY>19</centroidY>
		</spatialEntity>
		<spatialEntity spatialType="region" scaleAndSubsystem="Cellular.GutEndotheliumIschemia">
			<clusteredness>1</clusteredness>
			<density>0.2450000089757583</density>
			<area>1</area>
			<perimeter>4</perimeter>
			<distanceFromOrigin>8.54400374531753</distanceFromOrigin>
			<angle>0</angle>
			<triangleMeasure>0</triangleMeasure>
			<rectangleMeasure>0</rectangleMeasure>
			<circleMeasure>0</circleMeasure>
			<centroidX>8</centroidX>
			<centroidY>19</centroidY>
		</spatialEntity>
		<spatialEntity spatialType="region" scaleAndSubsystem="Cellular.GutEndotheliumIschemia">
			<clusteredness>1</clusteredness>
			<density>0.2949999940161612</density>
			<area>1</area>
			<perimeter>4</perimeter>
			<distanceFromOrigin>11.40175425099138</distanceFromOrigin>
			<angle>0</angle>
			<triangleMeasure>0</triangleMeasure>
			<rectangleMeasure>0</rectangleMeasure>
			<circleMeasure>0</circleMeasure>
			<centroidX>5</centroidX>
			<centroidY>19</centroidY>
		</spatialEntity>
		<spatialEntity spatialType="region" scaleAndSubsystem="Cellular.GutEndotheliumIschemia">
			<clusteredness>1</clusteredness>
			<density>0.2737500119443033</density>
			<area>2</area>
			<perimeter>6</perimeter>
			<distanceFromOrigin>15.29705854077836</distanceFromOrigin>
			<angle>3.62148470411734</angle>
			<triangleMeasure>0</triangleMeasure>
			<rectangleMeasure>0</rectangleMeasure>
			<circleMeasure>0</circleMeasure>
			<centroidX>1</centroidX>
			<centroidY>19.5</centroidY>
		</spatialEntity>
		<spatialEntity spatialType="region" scaleAndSubsystem="Cellular.GutEndotheliumIschemia">
			<clusteredness>1</clusteredness>
			<density>0.002499999953251259</density>
			<area>1</area>
			<perimeter>4</perimeter>
			<distanceFromOrigin>15.13274595042156</distanceFromOrigin>
			<angle>0</angle>
			<triangleMeasure>0</triangleMeasure>
			<rectangleMeasure>0</rectangleMeasure>
			<circleMeasure>0</circleMeasure>
			<centroidX>31</centroidX>
			<centroidY>18</centroidY>
		</spatialEntity>
		<spatialEntity spatialType="region" scaleAndSubsystem="Cellular.GutEndotheliumIschemia">
			<clusteredness>1</clusteredness>
			<density>0.5450000239353554</density>
			<area>1</area>
			<perimeter>4</perimeter>
			<distanceFromOrigin>15.03329637837291</distanceFromOrigin>
			<angle>0</angle>
			<triangleMeasure>0</triangleMeasure>
			<rectangleMeasure>0</rectangleMeasure>
			<circleMeasure>0</circleMeasure>
			<centroidX>1</centroidX>
			<centroidY>17</centroidY>
		</spatialEntity>
		<spatialEntity spatialType="region" scaleAndSubsystem="Cellular.GutEndotheliumIschemia">
			<clusteredness>1</clusteredness>
			<density>0.09291667061693529</density>
			<area>6</area>
			<perimeter>12</perimeter>
			<distanceFromOrigin>4</distanceFromOrigin>
			<angle>25.34617594194669</angle>
			<triangleMeasure>0.5</triangleMeasure>
			<rectangleMeasure>0.5555556070657471</rectangleMeasure>
			<circleMeasure>0.3000376308870708</circleMeasure>
			<centroidX>21</centroidX>
			<centroidY>16.16667</centroidY>
		</spatialEntity>
		<spatialEntity spatialType="region" scaleAndSubsystem="Cellular.GutEndotheliumIschemia">
			<clusteredness>1</clusteredness>
			<density>0.2682142720169046</density>
			<area>7</area>
			<perimeter>16</perimeter>
			<distanceFromOrigin>1</distanceFromOrigin>
			<angle>135</angle>
			<triangleMeasure>0.3125002980235081</triangleMeasure>
			<rectangleMeasure>0.3333333863152482</rectangleMeasure>
			<circleMeasure>0.1500188066109572</circleMeasure>
			<centroidX>17</centroidX>
			<centroidY>16.85714</centroidY>
		</spatialEntity>
		<spatialEntity spatialType="region" scaleAndSubsystem="Cellular.GutEndotheliumIschemia">
			<clusteredness>1</clusteredness>
			<density>0.1833333412806193</density>
			<area>3</area>
			<perimeter>12</perimeter>
			<distanceFromOrigin>1.414213562373095</distanceFromOrigin>
			<angle>63.43494882292201</angle>
			<triangleMeasure>0</triangleMeasure>
			<rectangleMeasure>0</rectangleMeasure>
			<circleMeasure>0</circleMeasure>
			<centroidX>14</centroidX>
			<centroidY>16</centroidY>
		</spatialEntity>
		<spatialEntity spatialType="region" scaleAndSubsystem="Cellular.GutEndotheliumIschemia">
			<clusteredness>1</clusteredness>
			<density>0.1107499975550408</density>
			<area>20</area>
			<perimeter>24</perimeter>
			<distanceFromOrigin>5.099019513592784</distanceFromOrigin>
			<angle>23.62937773065682</angle>
			<triangleMeasure>0.4583333333333333</triangleMeasure>
			<rectangleMeasure>0.6441441330756087</rectangleMeasure>
			<circleMeasure>0.2490878136296021</circleMeasure>
			<centroidX>7.222222</centroidX>
			<centroidY>15.44444</centroidY>
		</spatialEntity>
		<spatialEntity spatialType="region" scaleAndSubsystem="Cellular.GutEndotheliumIschemia">
			<clusteredness>1</clusteredness>
			<density>0.1449999940161611</density>
			<area>1</area>
			<perimeter>4</perimeter>
			<distanceFromOrigin>15.52417469626002</distanceFromOrigin>
			<angle>0</angle>
			<triangleMeasure>0</triangleMeasure>
			<rectangleMeasure>0</rectangleMeasure>
			<circleMeasure>0</circleMeasure>
			<centroidX>1</centroidX>
			<centroidY>12</centroidY>
		</spatialEntity>
		<spatialEntity spatialType="region" scaleAndSubsystem="Cellular.GutEndotheliumIschemia">
			<clusteredness>1</clusteredness>
			<density>0.3575000538545496</density>
			<area>1</area>
			<perimeter>4</perimeter>
			<distanceFromOrigin>8.602325267042627</distanceFromOrigin>
			<angle>0</angle>
			<triangleMeasure>0</triangleMeasure>
			<rectangleMeasure>0</rectangleMeasure>
			<circleMeasure>0</circleMeasure>
			<centroidX>23</centroidX>
			<centroidY>11</centroidY>
		</spatialEntity>
		<spatialEntity spatialType="region" scaleAndSubsystem="Cellular.GutEndotheliumIschemia">
			<clusteredness>1</clusteredness>
			<density>0.1256250134285758</density>
			<area>4</area>
			<perimeter>12</perimeter>
			<distanceFromOrigin>4</distanceFromOrigin>
			<angle>26.56505117707799</angle>
			<triangleMeasure>0.25</triangleMeasure>
			<rectangleMeasure>0.25</rectangleMeasure>
			<circleMeasure>0.1200150467756456</circleMeasure>
			<centroidX>17.2</centroidX>
			<centroidY>11.4</centroidY>
		</spatialEntity>
		<spatialEntity spatialType="region" scaleAndSubsystem="Cellular.GutEndotheliumIschemia">
			<clusteredness>1</clusteredness>
			<density>0.2574999940161611</density>
			<area>1</area>
			<perimeter>4</perimeter>
			<distanceFromOrigin>13.41640786499874</distanceFromOrigin>
			<angle>0</angle>
			<triangleMeasure>0</triangleMeasure>
			<rectangleMeasure>0</rectangleMeasure>
			<circleMeasure>0</circleMeasure>
			<centroidX>28</centroidX>
			<centroidY>10</centroidY>
		</spatialEntity>
		<spatialEntity spatialType="region" scaleAndSubsystem="Cellular.GutEndotheliumIschemia">
			<clusteredness>1</clusteredness>
			<density>0.2575003231272978</density>
			<area>1</area>
			<perimeter>4</perimeter>
			<distanceFromOrigin>7.810249675906654</distanceFromOrigin>
			<angle>0</angle>
			<triangleMeasure>0</triangleMeasure>
			<rectangleMeasure>0</rectangleMeasure>
			<circleMeasure>0</circleMeasure>
			<centroidX>21</centroidX>
			<centroidY>10</centroidY>
		</spatialEntity>
		<spatialEntity spatialType="region" scaleAndSubsystem="Cellular.GutEndotheliumIschemia">
			<clusteredness>1</clusteredness>
			<density>0.3325000239353554</density>
			<area>1</area>
			<perimeter>4</perimeter>
			<distanceFromOrigin>11.6619037896906</distanceFromOrigin>
			<angle>0</angle>
			<triangleMeasure>0</triangleMeasure>
			<rectangleMeasure>0</rectangleMeasure>
			<circleMeasure>0</circleMeasure>
			<centroidX>6</centroidX>
			<centroidY>10</centroidY>
		</spatialEntity>
		<spatialEntity spatialType="region" scaleAndSubsystem="Cellular.GutEndotheliumIschemia">
			<clusteredness>1</clusteredness>
			<density>0.2325083863501455</density>
			<area>1</area>
			<perimeter>4</perimeter>
			<distanceFromOrigin>7.280109889280518</distanceFromOrigin>
			<angle>0</angle>
			<triangleMeasure>0</triangleMeasure>
			<rectangleMeasure>0</rectangleMeasure>
			<circleMeasure>0</circleMeasure>
			<centroidX>18</centroidX>
			<centroidY>9</centroidY>
		</spatialEntity>
		<spatialEntity spatialType="region" scaleAndSubsystem="Cellular.GutEndotheliumIschemia">
			<clusteredness>1</clusteredness>
			<density>0.09500111598594516</density>
			<area>1</area>
			<perimeter>4</perimeter>
			<distanceFromOrigin>7.280109889280518</distanceFromOrigin>
			<angle>0</angle>
			<triangleMeasure>0</triangleMeasure>
			<rectangleMeasure>0</rectangleMeasure>
			<circleMeasure>0</circleMeasure>
			<centroidX>14</centroidX>
			<centroidY>9</centroidY>
		</spatialEntity>
		<spatialEntity spatialType="region" scaleAndSubsystem="Cellular.GutEndotheliumIschemia">
			<clusteredness>1</clusteredness>
			<density>0.2325000089757583</density>
			<area>1</area>
			<perimeter>4</perimeter>
			<distanceFromOrigin>14.42220510185596</distanceFromOrigin>
			<angle>0</angle>
			<triangleMeasure>0</triangleMeasure>
			<rectangleMeasure>0</rectangleMeasure>
			<circleMeasure>0</circleMeasure>
			<centroidX>28</centroidX>
			<centroidY>8</centroidY>
		</spatialEntity>
		<spatialEntity spatialType="region" scaleAndSubsystem="Cellular.GutEndotheliumIschemia">
			<clusteredness>1</clusteredness>
			<density>0.1668750038041788</density>
			<area>8</area>
			<perimeter>24</perimeter>
			<distanceFromOrigin>5</distanceFromOrigin>
			<angle>25.34617594194669</angle>
			<triangleMeasure>0.1153845476681356</triangleMeasure>
			<rectangleMeasure>0.06868131670193493</rectangleMeasure>
			<circleMeasure>0.03750470386088385</circleMeasure>
			<centroidX>11.33333</centroidX>
			<centroidY>10.77778</centroidY>
		</spatialEntity>
		<spatialEntity spatialType="region" scaleAndSubsystem="Cellular.GutEndotheliumIschemia">
			<clusteredness>1</clusteredness>
			<density>0.2824999940161612</density>
			<area>1</area>
			<perimeter>4</perimeter>
			<distanceFromOrigin>12.0415945787923</distanceFromOrigin>
			<angle>0</angle>
			<triangleMeasure>0</triangleMeasure>
			<rectangleMeasure>0</rectangleMeasure>
			<circleMeasure>0</circleMeasure>
			<centroidX>7</centroidX>
			<centroidY>8</centroidY>
		</spatialEntity>
		<spatialEntity spatialType="region" scaleAndSubsystem="Cellular.GutEndotheliumIschemia">
			<clusteredness>1</clusteredness>
			<density>0.1080876294304343</density>
			<area>1</area>
			<perimeter>4</perimeter>
			<distanceFromOrigin>9.486832980505138</distanceFromOrigin>
			<angle>0</angle>
			<triangleMeasure>0</triangleMeasure>
			<rectangleMeasure>0</rectangleMeasure>
			<circleMeasure>0</circleMeasure>
			<centroidX>19</centroidX>
			<centroidY>7</centroidY>
		</spatialEntity>
		<spatialEntity spatialType="region" scaleAndSubsystem="Cellular.GutEndotheliumIschemia">
			<clusteredness>1</clusteredness>
			<density>0.08250000149595971</density>
			<area>1</area>
			<perimeter>4</perimeter>
			<distanceFromOrigin>14.86606874731851</distanceFromOrigin>
			<angle>0</angle>
			<triangleMeasure>0</triangleMeasure>
			<rectangleMeasure>0</rectangleMeasure>
			<circleMeasure>0</circleMeasure>
			<centroidX>27</centroidX>
			<centroidY>6</centroidY>
		</spatialEntity>
		<spatialEntity spatialType="region" scaleAndSubsystem="Cellular.GutEndotheliumIschemia">
			<clusteredness>1</clusteredness>
			<density>0.2700000538545496</density>
			<area>1</area>
			<perimeter>4</perimeter>
			<distanceFromOrigin>13.45362404707371</distanceFromOrigin>
			<angle>0</angle>
			<triangleMeasure>0</triangleMeasure>
			<rectangleMeasure>0</rectangleMeasure>
			<circleMeasure>0</circleMeasure>
			<centroidX>25</centroidX>
			<centroidY>6</centroidY>
		</spatialEntity>
		<spatialEntity spatialType="region" scaleAndSubsystem="Cellular.GutEndotheliumIschemia">
			<clusteredness>1</clusteredness>
			<density>0.02251470229204963</density>
			<area>1</area>
			<perimeter>4</perimeter>
			<distanceFromOrigin>10</distanceFromOrigin>
			<angle>0</angle>
			<triangleMeasure>0</triangleMeasure>
			<rectangleMeasure>0</rectangleMeasure>
			<circleMeasure>0</circleMeasure>
			<centroidX>16</centroidX>
			<centroidY>6</centroidY>
		</spatialEntity>
		<spatialEntity spatialType="region" scaleAndSubsystem="Cellular.GutEndotheliumIschemia">
			<clusteredness>1</clusteredness>
			<density>0.2325000089757583</density>
			<area>1</area>
			<perimeter>4</perimeter>
			<distanceFromOrigin>14.86606874731851</distanceFromOrigin>
			<angle>0</angle>
			<triangleMeasure>0</triangleMeasure>
			<rectangleMeasure>0</rectangleMeasure>
			<circleMeasure>0</circleMeasure>
			<centroidX>6</centroidX>
			<centroidY>5</centroidY>
		</spatialEntity>
		<spatialEntity spatialType="region" scaleAndSubsystem="Cellular.GutEndotheliumIschemia">
			<clusteredness>1</clusteredness>
			<density>0.2405555555243897</density>
			<area>9</area>
			<perimeter>14</perimeter>
			<distanceFromOrigin>15.65247584249853</distanceFromOrigin>
			<angle>11.59217541029107</angle>
			<triangleMeasure>0.5833333333333334</triangleMeasure>
			<rectangleMeasure>0.875</rectangleMeasure>
			<circleMeasure>0.2470898178707571</circleMeasure>
			<centroidX>1.5</centroidX>
			<centroidY>6.75</centroidY>
		</spatialEntity>
		<spatialEntity spatialType="region" scaleAndSubsystem="Cellular.GutEndotheliumIschemia">
			<clusteredness>1</clusteredness>
			<density>0.06333333591490269</density>
			<area>9</area>
			<perimeter>12</perimeter>
			<distanceFromOrigin>16.40121946685673</distanceFromOrigin>
			<angle>9.019322431381685</angle>
			<triangleMeasure>0.5</triangleMeasure>
			<rectangleMeasure>1</rectangleMeasure>
			<circleMeasure>0.6000752617741416</circleMeasure>
			<centroidX>30</centroidX>
			<centroidY>5</centroidY>
		</spatialEntity>
		<spatialEntity spatialType="region" scaleAndSubsystem="Cellular.GutEndotheliumIschemia">
			<clusteredness>1</clusteredness>
			<density>0.144250367973365</density>
			<area>10</area>
			<perimeter>18</perimeter>
			<distanceFromOrigin>9.486832980505138</distanceFromOrigin>
			<angle>14.57421619803874</angle>
			<triangleMeasure>0.5625</triangleMeasure>
			<rectangleMeasure>0.5</rectangleMeasure>
			<circleMeasure>0.3580986219567645</circleMeasure>
			<centroidX>11.875</centroidX>
			<centroidY>5.375</centroidY>
		</spatialEntity>
		<spatialEntity spatialType="region" scaleAndSubsystem="Cellular.GutEndotheliumIschemia">
			<clusteredness>1</clusteredness>
			<density>0.09507343815822228</density>
			<area>2</area>
			<perimeter>6</perimeter>
			<distanceFromOrigin>13.41640786499874</distanceFromOrigin>
			<angle>1.789910608246069</angle>
			<triangleMeasure>0</triangleMeasure>
			<rectangleMeasure>0</rectangleMeasure>
			<circleMeasure>0</circleMeasure>
			<centroidX>22</centroidX>
			<centroidY>3.5</centroidY>
		</spatialEntity>
		<spatialEntity spatialType="region" scaleAndSubsystem="Cellular.GutEndotheliumIschemia">
			<clusteredness>1</clusteredness>
			<density>0.04678782353214189</density>
			<area>2</area>
			<perimeter>8</perimeter>
			<distanceFromOrigin>12.16552506059644</distanceFromOrigin>
			<angle>3.532294583890887</angle>
			<triangleMeasure>0</triangleMeasure>
			<rectangleMeasure>0</rectangleMeasure>
			<circleMeasure>0</circleMeasure>
			<centroidX>18.5</centroidX>
			<centroidY>3.5</centroidY>
		</spatialEntity>
		<spatialEntity spatialType="region" scaleAndSubsystem="Cellular.GutEndotheliumIschemia">
			<clusteredness>1</clusteredness>
			<density>0.3449999940161612</density>
			<area>1</area>
			<perimeter>4</perimeter>
			<distanceFromOrigin>15.26433752247375</distanceFromOrigin>
			<angle>0</angle>
			<triangleMeasure>0</triangleMeasure>
			<rectangleMeasure>0</rectangleMeasure>
			<circleMeasure>0</circleMeasure>
			<centroidX>8</centroidX>
			<centroidY>3</centroidY>
		</spatialEntity>
		<spatialEntity spatialType="region" scaleAndSubsystem="Cellular.GutEndotheliumIschemia">
			<clusteredness>1</clusteredness>
			<density>0.04987720040714039</density>
			<area>1</area>
			<perimeter>4</perimeter>
			<distanceFromOrigin>14.0356688476182</distanceFromOrigin>
			<angle>0</angle>
			<triangleMeasure>0</triangleMeasure>
			<rectangleMeasure>0</rectangleMeasure>
			<circleMeasure>0</circleMeasure>
			<centroidX>17</centroidX>
			<centroidY>2</centroidY>
		</spatialEntity>
		<spatialEntity spatialType="region" scaleAndSubsystem="Cellular.GutEndotheliumIschemia">
			<clusteredness>1</clusteredness>
			<density>0.002499999953251259</density>
			<area>1</area>
			<perimeter>4</perimeter>
			<distanceFromOrigin>21.21320343559643</distanceFromOrigin>
			<angle>0</angle>
			<triangleMeasure>0</triangleMeasure>
			<rectangleMeasure>0</rectangleMeasure>
			<circleMeasure>0</circleMeasure>
			<centroidX>31</centroidX>
			<centroidY>1</centroidY>
		</spatialEntity>
		<spatialEntity spatialType="region" scaleAndSubsystem="Cellular.GutEndotheliumIschemia">
			<clusteredness>1</clusteredness>
			<density>0.2379999951755299</density>
			<area>5</area>
			<perimeter>14</perimeter>
			<distanceFromOrigin>17.20465053408525</distanceFromOrigin>
			<angle>7.341225811364165</angle>
			<triangleMeasure>0.4444444444444444</triangleMeasure>
			<rectangleMeasure>0.3333333333333333</rectangleMeasure>
			<circleMeasure>0.1333500503208509</circleMeasure>
			<centroidX>27.5</centroidX>
			<centroidY>1.5</centroidY>
		</spatialEntity>
		<spatialEntity spatialType="region" scaleAndSubsystem="Cellular.GutEndotheliumIschemia">
			<clusteredness>1</clusteredness>
			<density>0.2665007461753546</density>
			<area>5</area>
			<perimeter>12</perimeter>
			<distanceFromOrigin>14.56021977856104</distanceFromOrigin>
			<angle>10.4914770123316</angle>
			<triangleMeasure>0.6666666666666666</triangleMeasure>
			<rectangleMeasure>0.3333333333333333</rectangleMeasure>
			<circleMeasure>0.1333500503208509</circleMeasure>
			<centroidX>11.5</centroidX>
			<centroidY>1.25</centroidY>
		</spatialEntity>
		<spatialEntity spatialType="region" scaleAndSubsystem="Cellular.GutEndotheliumIschemia">
			<clusteredness>0.9090909090909091</clusteredness>
			<density>0.2087500083446503</density>
			<area>10</area>
			<perimeter>24</perimeter>
			<distanceFromOrigin>17.0293863659264</distanceFromOrigin>
			<angle>13.54793898800049</angle>
			<triangleMeasure>0.125</triangleMeasure>
			<rectangleMeasure>0.2</rectangleMeasure>
			<circleMeasure>0.08876852146069335</circleMeasure>
			<centroidX>3.166667</centroidX>
			<centroidY>2</centroidY>
		</spatialEntity>
		<numericStateVariable scaleAndSubsystem="Tissue.GutEndothelium">
			<name>GutCellDamageByproduct</name>
			<value>1266.409992781381</value>
		</numericStateVariable>
		<numericStateVariable scaleAndSubsystem="Organ.Gut">
			<name>GutLeak</name>
			<value>0</value>
		</numericStateVariable>
		<numericStateVariable scaleAndSubsystem="Tissue.GutEpithelium">
			<name>GutOccludinCellwall</name>
			<value>1162.403938456454</value>
		</numericStateVariable>
		<numericStateVariable scaleAndSubsystem="Tissue.GutEpithelium">
			<name>GutOccludinCytoplasm</name>
			<value>384.2256405035829</value>
		</numericStateVariable>
		<numericStateVariable scaleAndSubsystem="Tissue.LungEndothelium">
			<name>LungCellDamageByproduct</name>
			<value>0</value>
		</numericStateVariable>
		<numericStateVariable scaleAndSubsystem="Organ.Lung">
			<name>LungEdema</name>
			<value>0</value>
		</numericStateVariable>
		<numericStateVariable scaleAndSubsystem="Tissue.LungEpithelium">
			<name>LungOccludinCellwall</name>
			<value>1162.81</value>
		</numericStateVariable>
		<numericStateVariable scaleAndSubsystem="Tissue.LungEpithelium">
			<name>LungOccludinCytoplasm</name>
			<value>384.4</value>
		</numericStateVariable>
		<numericStateVariable scaleAndSubsystem="Cellular.GutEndotheliumIschemia">
			<name>avgClusterednessRegions</name>
			<value>0.05904562620089154</value>
		</numericStateVariable>
		<numericStateVariable scaleAndSubsystem="Cellular.LungEndotheliumIschemia">
			<name>avgClusterednessRegions</name>
			<value>1</value>
		</numericStateVariable>
		<numericStateVariable scaleAndSubsystem="Cellular.GutEndotheliumIschemia">
			<name>avgDensityRegions</name>
			<value>0.1849829929049796</value>
		</numericStateVariable>
		<numericStateVariable scaleAndSubsystem="Cellular.LungEndotheliumIschemia">
			<name>avgDensityRegions</name>
			<value>0</value>
		</numericStateVariable>
	</timepoint>
	<timepoint value="19">
		<spatialEntity spatialType="region" scaleAndSubsystem="Cellular.GutEndotheliumIschemia">
			<clusteredness>1</clusteredness>
			<density>0.004166666588752099</density>
			<area>3</area>
			<perimeter>8</perimeter>
			<distanceFromOrigin>18.60107523773828</distanceFromOrigin>
			<angle>4.660545482580332</angle>
			<triangleMeasure>0</triangleMeasure>
			<rectangleMeasure>0</rectangleMeasure>
			<circleMeasure>0</circleMeasure>
			<centroidX>28</centroidX>
			<centroidY>31</centroidY>
		</spatialEntity>
		<spatialEntity spatialType="region" scaleAndSubsystem="Cellular.GutEndotheliumIschemia">
			<clusteredness>1</clusteredness>
			<density>0.002499999953251259</density>
			<area>1</area>
			<perimeter>4</perimeter>
			<distanceFromOrigin>16.15549442140351</distanceFromOrigin>
			<angle>0</angle>
			<triangleMeasure>0</triangleMeasure>
			<rectangleMeasure>0</rectangleMeasure>
			<circleMeasure>0</circleMeasure>
			<centroidX>10</centroidX>
			<centroidY>31</centroidY>
		</spatialEntity>
		<spatialEntity spatialType="region" scaleAndSubsystem="Cellular.GutEndotheliumIschemia">
			<clusteredness>1</clusteredness>
			<density>0.002499999953251259</density>
			<area>2</area>
			<perimeter>6</perimeter>
			<distanceFromOrigin>20.51828452868319</distanceFromOrigin>
			<angle>1.974934010881977</angle>
			<triangleMeasure>0</triangleMeasure>
			<rectangleMeasure>0</rectangleMeasure>
			<circleMeasure>0</circleMeasure>
			<centroidX>31</centroidX>
			<centroidY>30.5</centroidY>
		</spatialEntity>
		<spatialEntity spatialType="region" scaleAndSubsystem="Cellular.GutEndotheliumIschemia">
			<clusteredness>1</clusteredness>
			<density>0.2600004009172028</density>
			<area>1</area>
			<perimeter>4</perimeter>
			<distanceFromOrigin>15.65247584249853</distanceFromOrigin>
			<angle>0</angle>
			<triangleMeasure>0</triangleMeasure>
			<rectangleMeasure>0</rectangleMeasure>
			<circleMeasure>0</circleMeasure>
			<centroidX>23</centroidX>
			<centroidY>30</centroidY>
		</spatialEntity>
		<spatialEntity spatialType="region" scaleAndSubsystem="Cellular.GutEndotheliumIschemia">
			<clusteredness>1</clusteredness>
			<density>0.1712500014725853</density>
			<area>8</area>
			<perimeter>18</perimeter>
			<distanceFromOrigin>17.80449381476486</distanceFromOrigin>
			<angle>13.28486648490219</angle>
			<triangleMeasure>0.1875</triangleMeasure>
			<rectangleMeasure>0.3</rectangleMeasure>
			<circleMeasure>0.06923943957632961</circleMeasure>
			<centroidX>3.285714</centroidX>
			<centroidY>30.42857</centroidY>
		</spatialEntity>
		<spatialEntity spatialType="region" scaleAndSubsystem="Cellular.GutEndotheliumIschemia">
			<clusteredness>1</clusteredness>
			<density>0.1975004308363971</density>
			<area>1</area>
			<perimeter>4</perimeter>
			<distanceFromOrigin>13.0384048104053</distanceFromOrigin>
			<angle>0</angle>
			<triangleMeasure>0</triangleMeasure>
			<rectangleMeasure>0</rectangleMeasure>
			<circleMeasure>0</circleMeasure>
			<centroidX>15</centroidX>
			<centroidY>29</centroidY>
		</spatialEntity>
		<spatialEntity spatialType="region" scaleAndSubsystem="Cellular.GutEndotheliumIschemia">
			<clusteredness>1</clusteredness>
			<density>0.1241668242255068</density>
			<area>3</area>
			<perimeter>10</perimeter>
			<distanceFromOrigin>13.34166406412633</distanceFromOrigin>
			<angle>2.836660101125452</angle>
			<triangleMeasure>0</triangleMeasure>
			<rectangleMeasure>0</rectangleMeasure>
			<circleMeasure>0</circleMeasure>
			<centroidX>12.75</centroidX>
			<centroidY>30</centroidY>
		</spatialEntity>
		<spatialEntity spatialType="region" scaleAndSubsystem="Cellular.GutEndotheliumIschemia">
			<clusteredness>1</clusteredness>
			<density>0.2750243901037702</density>
			<area>2</area>
			<perimeter>8</perimeter>
			<distanceFromOrigin>18.38477631085023</distanceFromOrigin>
			<angle>4.398705354995532</angle>
			<triangleMeasure>0</triangleMeasure>
			<rectangleMeasure>0</rectangleMeasure>
			<circleMeasure>0</circleMeasure>
			<centroidX>29.5</centroidX>
			<centroidY>28.5</centroidY>
		</spatialEntity>
		<spatialEntity spatialType="region" scaleAndSubsystem="Cellular.GutEndotheliumIschemia">
			<clusteredness>1</clusteredness>
			<density>0.2474999970080806</density>
			<area>1</area>
			<perimeter>4</perimeter>
			<distanceFromOrigin>16.27882059609971</distanceFromOrigin>
			<angle>0</angle>
			<triangleMeasure>0</triangleMeasure>
			<rectangleMeasure>0</rectangleMeasure>
			<circleMeasure>0</circleMeasure>
			<centroidX>4</centroidX>
			<centroidY>27</centroidY>
		</spatialEntity>
		<spatialEntity spatialType="region" scaleAndSubsystem="Cellular.GutEndotheliumIschemia">
			<clusteredness>1</clusteredness>
			<density>0.1807016345020992</density>
			<area>6</area>
			<perimeter>14</perimeter>
			<distanceFromOrigin>14.86606874731851</distanceFromOrigin>
			<angle>13.0311574626723</angle>
			<triangleMeasure>0.5</triangleMeasure>
			<rectangleMeasure>0.8000000762939525</rectangleMeasure>
			<circleMeasure>0.1846385323591229</circleMeasure>
			<centroidX>26</centroidX>
			<centroidY>27.5</centroidY>
		</spatialEntity>
		<spatialEntity spatialType="region" scaleAndSubsystem="Cellular.GutEndotheliumIschemia">
			<clusteredness>1</clusteredness>
			<density>0.2975000119676777</density>
			<area>1</area>
			<perimeter>4</perimeter>
			<distanceFromOrigin>10.04987562112089</distanceFromOrigin>
			<angle>0</angle>
			<triangleMeasure>0</triangleMeasure>
			<rectangleMeasure>0</rectangleMeasure>
			<circleMeasure>0</circleMeasure>
			<centroidX>15</centroidX>
			<centroidY>26</centroidY>
		</spatialEntity>
		<spatialEntity spatialType="region" scaleAndSubsystem="Cellular.GutEndotheliumIschemia">
			<clusteredness>0.9</clusteredness>
			<density>0.1177777797308363</density>
			<area>9</area>
			<perimeter>16</perimeter>
			<distanceFromOrigin>10.295630140987</distanceFromOrigin>
			<angle>15.00891367665868</angle>
			<triangleMeasure>0.3</triangleMeasure>
			<rectangleMeasure>0.42857148695966</rectangleMeasure>
			<circleMeasure>0.3600450871023309</circleMeasure>
			<centroidX>10.5</centroidX>
			<centroidY>26.5</centroidY>
		</spatialEntity>
		<spatialEntity spatialType="region" scaleAndSubsystem="Cellular.GutEndotheliumIschemia">
			<clusteredness>1</clusteredness>
			<density>0.1350000119676777</density>
			<area>1</area>
			<perimeter>4</perimeter>
			<distanceFromOrigin>14.2126704035519</distanceFromOrigin>
			<angle>0</angle>
			<triangleMeasure>0</triangleMeasure>
			<rectangleMeasure>0</rectangleMeasure>
			<circleMeasure>0</circleMeasure>
			<centroidX>5</centroidX>
			<centroidY>25</centroidY>
		</spatialEntity>
		<spatialEntity spatialType="region" scaleAndSubsystem="Cellular.GutEndotheliumIschemia">
			<clusteredness>1</clusteredness>
			<density>0.1879568099975586</density>
			<area>2</area>
			<perimeter>6</perimeter>
			<distanceFromOrigin>14.7648230602334</distanceFromOrigin>
			<angle>3.306746480242524</angle>
			<triangleMeasure>0</triangleMeasure>
			<rectangleMeasure>0</rectangleMeasure>
			<circleMeasure>0</circleMeasure>
			<centroidX>29</centroidX>
			<centroidY>23.5</centroidY>
		</spatialEntity>
		<spatialEntity spatialType="region" scaleAndSubsystem="Cellular.GutEndotheliumIschemia">
			<clusteredness>1</clusteredness>
			<density>0.2708333333333333</density>
			<area>3</area>
			<perimeter>10</perimeter>
			<distanceFromOrigin>15.26433752247375</distanceFromOrigin>
			<angle>8.13010235415598</angle>
			<triangleMeasure>0</triangleMeasure>
			<rectangleMeasure>0</rectangleMeasure>
			<circleMeasure>0</circleMeasure>
			<centroidX>2.75</centroidX>
			<centroidY>24</centroidY>
		</spatialEntity>
		<spatialEntity spatialType="region" scaleAndSubsystem="Cellular.GutEndotheliumIschemia">
			<clusteredness>1</clusteredness>
			<density>0.07249999700808057</density>
			<area>1</area>
			<perimeter>4</perimeter>
			<distanceFromOrigin>13.41640786499874</distanceFromOrigin>
			<angle>0</angle>
			<triangleMeasure>0</triangleMeasure>
			<rectangleMeasure>0</rectangleMeasure>
			<circleMeasure>0</circleMeasure>
			<centroidX>4</centroidX>
			<centroidY>22</centroidY>
		</spatialEntity>
		<spatialEntity spatialType="region" scaleAndSubsystem="Cellular.GutEndotheliumIschemia">
			<clusteredness>1</clusteredness>
			<density>0.1074999977560604</density>
			<area>2</area>
			<perimeter>6</perimeter>
			<distanceFromOrigin>5</distanceFromOrigin>
			<angle>11.30993247402021</angle>
			<triangleMeasure>0</triangleMeasure>
			<rectangleMeasure>0</rectangleMeasure>
			<circleMeasure>0</circleMeasure>
			<centroidX>16.5</centroidX>
			<centroidY>21</centroidY>
		</spatialEntity>
		<spatialEntity spatialType="region" scaleAndSubsystem="Cellular.GutEndotheliumIschemia">
			<clusteredness>1</clusteredness>
			<density>0.08500000195565567</density>
			<area>6</area>
			<perimeter>14</perimeter>
			<distanceFromOrigin>8.602325267042627</distanceFromOrigin>
			<angle>12.1313210666325</angle>
			<triangleMeasure>0.375</triangleMeasure>
			<rectangleMeasure>0.375</rectangleMeasure>
			<circleMeasure>0.2250282231653031</circleMeasure>
			<centroidX>7.833333</centroidX>
			<centroidY>22</centroidY>
		</spatialEntity>
		<spatialEntity spatialType="region" scaleAndSubsystem="Cellular.GutEndotheliumIschemia">
			<clusteredness>0.72</clusteredness>
			<density>0.1175694596209038</density>
			<area>36</area>
			<perimeter>56</perimeter>
			<distanceFromOrigin>5</distanceFromOrigin>
			<angle>77.47119229084849</angle>
			<triangleMeasure>0.24147731925065</triangleMeasure>
			<rectangleMeasure>0.2911931432482621</rectangleMeasure>
			<circleMeasure>0.176492700628039</circleMeasure>
			<centroidX>20.15385</centroidX>
			<centroidY>23.69231</centroidY>
		</spatialEntity>
		<spatialEntity spatialType="region" scaleAndSubsystem="Cellular.GutEndotheliumIschemia">
			<clusteredness>1</clusteredness>
			<density>0.2725000119676777</density>
			<area>1</area>
			<perimeter>4</perimeter>
			<distanceFromOrigin>3.16227766016838</distanceFromOrigin>
			<angle>0</angle>
			<triangleMeasure>0</triangleMeasure>
			<rectangleMeasure>0</rectangleMeasure>
			<circleMeasure>0</circleMeasure>
			<centroidX>17</centroidX>
			<centroidY>19</centroidY>
		</spatialEntity>
		<spatialEntity spatialType="region" scaleAndSubsystem="Cellular.GutEndotheliumIschemia">
			<clusteredness>1</clusteredness>
			<density>0.2849999820484835</density>
			<area>1</area>
			<perimeter>4</perimeter>
			<distanceFromOrigin>5</distanceFromOrigin>
			<angle>0</angle>
			<triangleMeasure>0</triangleMeasure>
			<rectangleMeasure>0</rectangleMeasure>
			<circleMeasure>0</circleMeasure>
			<centroidX>12</centroidX>
			<centroidY>19</centroidY>
		</spatialEntity>
		<spatialEntity spatialType="region" scaleAndSubsystem="Cellular.GutEndotheliumIschemia">
			<clusteredness>1</clusteredness>
			<density>0.2599999820484835</density>
			<area>1</area>
			<perimeter>4</perimeter>
			<distanceFromOrigin>6.708203932499369</distanceFromOrigin>
			<angle>0</angle>
			<triangleMeasure>0</triangleMeasure>
			<rectangleMeasure>0</rectangleMeasure>
			<circleMeasure>0</circleMeasure>
			<centroidX>10</centroidX>
			<centroidY>19</centroidY>
		</spatialEntity>
		<spatialEntity spatialType="region" scaleAndSubsystem="Cellular.GutEndotheliumIschemia">
			<clusteredness>1</clusteredness>
			<density>0.2349999970080806</density>
			<area>1</area>
			<perimeter>4</perimeter>
			<distanceFromOrigin>8.54400374531753</distanceFromOrigin>
			<angle>0</angle>
			<triangleMeasure>0</triangleMeasure>
			<rectangleMeasure>0</rectangleMeasure>
			<circleMeasure>0</circleMeasure>
			<centroidX>8</centroidX>
			<centroidY>19</centroidY>
		</spatialEntity>
		<spatialEntity spatialType="region" scaleAndSubsystem="Cellular.GutEndotheliumIschemia">
			<clusteredness>1</clusteredness>
			<density>0.2849999820484835</density>
			<area>1</area>
			<perimeter>4</perimeter>
			<distanceFromOrigin>11.40175425099138</distanceFromOrigin>
			<angle>0</angle>
			<triangleMeasure>0</triangleMeasure>
			<rectangleMeasure>0</rectangleMeasure>
			<circleMeasure>0</circleMeasure>
			<centroidX>5</centroidX>
			<centroidY>19</centroidY>
		</spatialEntity>
		<spatialEntity spatialType="region" scaleAndSubsystem="Cellular.GutEndotheliumIschemia">
			<clusteredness>1</clusteredness>
			<density>0.003333333271001679</density>
			<area>3</area>
			<perimeter>8</perimeter>
			<distanceFromOrigin>15</distanceFromOrigin>
			<angle>7.594643368591445</angle>
			<triangleMeasure>0</triangleMeasure>
			<rectangleMeasure>0</rectangleMeasure>
			<circleMeasure>0</circleMeasure>
			<centroidX>31</centroidX>
			<centroidY>17</centroidY>
		</spatialEntity>
		<spatialEntity spatialType="region" scaleAndSubsystem="Cellular.GutEndotheliumIschemia">
			<clusteredness>1</clusteredness>
			<density>0.1841666706247267</density>
			<area>6</area>
			<perimeter>16</perimeter>
			<distanceFromOrigin>14</distanceFromOrigin>
			<angle>15.94539590092286</angle>
			<triangleMeasure>0.25</triangleMeasure>
			<rectangleMeasure>0.25</rectangleMeasure>
			<circleMeasure>0.07500940330547862</circleMeasure>
			<centroidX>1.428571</centroidX>
			<centroidY>18</centroidY>
		</spatialEntity>
		<spatialEntity spatialType="region" scaleAndSubsystem="Cellular.GutEndotheliumIschemia">
			<clusteredness>1</clusteredness>
			<density>0.1387500029568579</density>
			<area>4</area>
			<perimeter>12</perimeter>
			<distanceFromOrigin>4.123105625617661</distanceFromOrigin>
			<angle>23.49856567595209</angle>
			<triangleMeasure>0.5</triangleMeasure>
			<rectangleMeasure>0.2500000447034916</rectangleMeasure>
			<circleMeasure>0.0750094077217677</circleMeasure>
			<centroidX>21</centroidX>
			<centroidY>15.75</centroidY>
		</spatialEntity>
		<spatialEntity spatialType="region" scaleAndSubsystem="Cellular.GutEndotheliumIschemia">
			<clusteredness>1</clusteredness>
			<density>0.1961363652385705</density>
			<area>11</area>
			<perimeter>24</perimeter>
			<distanceFromOrigin>1</distanceFromOrigin>
			<angle>360</angle>
			<triangleMeasure>0.3281243741524236</triangleMeasure>
			<rectangleMeasure>0.35</rectangleMeasure>
			<circleMeasure>0.1553449678767863</circleMeasure>
			<centroidX>15.18182</centroidX>
			<centroidY>16.18182</centroidY>
		</spatialEntity>
		<spatialEntity spatialType="region" scaleAndSubsystem="Cellular.GutEndotheliumIschemia">
			<clusteredness>1</clusteredness>
			<density>0.200000007947286</density>
			<area>6</area>
			<perimeter>18</perimeter>
			<distanceFromOrigin>9</distanceFromOrigin>
			<angle>11.10383343663609</angle>
			<triangleMeasure>0.08333333333333333</triangleMeasure>
			<rectangleMeasure>0.08333333333333333</rectangleMeasure>
			<circleMeasure>0.04615963308978072</circleMeasure>
			<centroidX>5.375</centroidX>
			<centroidY>16.125</centroidY>
		</spatialEntity>
		<spatialEntity spatialType="region" scaleAndSubsystem="Cellular.GutEndotheliumIschemia">
			<clusteredness>1</clusteredness>
			<density>0.2758333432908152</density>
			<area>3</area>
			<perimeter>8</perimeter>
			<distanceFromOrigin>6.082762530298219</distanceFromOrigin>
			<angle>7.815293546766876</angle>
			<triangleMeasure>1</triangleMeasure>
			<rectangleMeasure>0.5000000894069832</rectangleMeasure>
			<circleMeasure>0.1591549430918953</circleMeasure>
			<centroidX>9.333333</centroidX>
			<centroidY>14.66667</centroidY>
		</spatialEntity>
		<spatialEntity spatialType="region" scaleAndSubsystem="Cellular.GutEndotheliumIschemia">
			<clusteredness>1</clusteredness>
			<density>0.3224999820484835</density>
			<area>1</area>
			<perimeter>4</perimeter>
			<distanceFromOrigin>7.211102550927978</distanceFromOrigin>
			<angle>0</angle>
			<triangleMeasure>0</triangleMeasure>
			<rectangleMeasure>0</rectangleMeasure>
			<circleMeasure>0</circleMeasure>
			<centroidX>10</centroidX>
			<centroidY>12</centroidY>
		</spatialEntity>
		<spatialEntity spatialType="region" scaleAndSubsystem="Cellular.GutEndotheliumIschemia">
			<clusteredness>1</clusteredness>
			<density>0.1350000119676777</density>
			<area>1</area>
			<perimeter>4</perimeter>
			<distanceFromOrigin>15.52417469626002</distanceFromOrigin>
			<angle>0</angle>
			<triangleMeasure>0</triangleMeasure>
			<rectangleMeasure>0</rectangleMeasure>
			<circleMeasure>0</circleMeasure>
			<centroidX>1</centroidX>
			<centroidY>12</centroidY>
		</spatialEntity>
		<spatialEntity spatialType="region" scaleAndSubsystem="Cellular.GutEndotheliumIschemia">
			<clusteredness>1</clusteredness>
			<density>0.3474999820484835</density>
			<area>1</area>
			<perimeter>4</perimeter>
			<distanceFromOrigin>8.602325267042627</distanceFromOrigin>
			<angle>0</angle>
			<triangleMeasure>0</triangleMeasure>
			<rectangleMeasure>0</rectangleMeasure>
			<circleMeasure>0</circleMeasure>
			<centroidX>23</centroidX>
			<centroidY>11</centroidY>
		</spatialEntity>
		<spatialEntity spatialType="region" scaleAndSubsystem="Cellular.GutEndotheliumIschemia">
			<clusteredness>1</clusteredness>
			<density>0.3350001017252604</density>
			<area>1</area>
			<perimeter>4</perimeter>
			<distanceFromOrigin>5.099019513592784</distanceFromOrigin>
			<angle>0</angle>
			<triangleMeasure>0</triangleMeasure>
			<rectangleMeasure>0</rectangleMeasure>
			<circleMeasure>0</circleMeasure>
			<centroidX>17</centroidX>
			<centroidY>11</centroidY>
		</spatialEntity>
		<spatialEntity spatialType="region" scaleAndSubsystem="Cellular.GutEndotheliumIschemia">
			<clusteredness>1</clusteredness>
			<density>0.2474999970080806</density>
			<area>1</area>
			<perimeter>4</perimeter>
			<distanceFromOrigin>13.41640786499874</distanceFromOrigin>
			<angle>0</angle>
			<triangleMeasure>0</triangleMeasure>
			<rectangleMeasure>0</rectangleMeasure>
			<circleMeasure>0</circleMeasure>
			<centroidX>28</centroidX>
			<centroidY>10</centroidY>
		</spatialEntity>
		<spatialEntity spatialType="region" scaleAndSubsystem="Cellular.GutEndotheliumIschemia">
			<clusteredness>1</clusteredness>
			<density>0.2475004308363971</density>
			<area>1</area>
			<perimeter>4</perimeter>
			<distanceFromOrigin>7.810249675906654</distanceFromOrigin>
			<angle>0</angle>
			<triangleMeasure>0</triangleMeasure>
			<rectangleMeasure>0</rectangleMeasure>
			<circleMeasure>0</circleMeasure>
			<centroidX>21</centroidX>
			<centroidY>10</centroidY>
		</spatialEntity>
		<spatialEntity spatialType="region" scaleAndSubsystem="Cellular.GutEndotheliumIschemia">
			<clusteredness>1</clusteredness>
			<density>0.3224999820484835</density>
			<area>1</area>
			<perimeter>4</perimeter>
			<distanceFromOrigin>11.6619037896906</distanceFromOrigin>
			<angle>0</angle>
			<triangleMeasure>0</triangleMeasure>
			<rectangleMeasure>0</rectangleMeasure>
			<circleMeasure>0</circleMeasure>
			<centroidX>6</centroidX>
			<centroidY>10</centroidY>
		</spatialEntity>
		<spatialEntity spatialType="region" scaleAndSubsystem="Cellular.GutEndotheliumIschemia">
			<clusteredness>1</clusteredness>
			<density>0.2225104986452589</density>
			<area>1</area>
			<perimeter>4</perimeter>
			<distanceFromOrigin>7.280109889280518</distanceFromOrigin>
			<angle>0</angle>
			<triangleMeasure>0</triangleMeasure>
			<rectangleMeasure>0</rectangleMeasure>
			<circleMeasure>0</circleMeasure>
			<centroidX>18</centroidX>
			<centroidY>9</centroidY>
		</spatialEntity>
		<spatialEntity spatialType="region" scaleAndSubsystem="Cellular.GutEndotheliumIschemia">
			<clusteredness>1</clusteredness>
			<density>0.0850014331294041</density>
			<area>1</area>
			<perimeter>4</perimeter>
			<distanceFromOrigin>7.280109889280518</distanceFromOrigin>
			<angle>0</angle>
			<triangleMeasure>0</triangleMeasure>
			<rectangleMeasure>0</rectangleMeasure>
			<circleMeasure>0</circleMeasure>
			<centroidX>14</centroidX>
			<centroidY>9</centroidY>
		</spatialEntity>
		<spatialEntity spatialType="region" scaleAndSubsystem="Cellular.GutEndotheliumIschemia">
			<clusteredness>1</clusteredness>
			<density>0.2224999970080806</density>
			<area>1</area>
			<perimeter>4</perimeter>
			<distanceFromOrigin>14.42220510185596</distanceFromOrigin>
			<angle>0</angle>
			<triangleMeasure>0</triangleMeasure>
			<rectangleMeasure>0</rectangleMeasure>
			<circleMeasure>0</circleMeasure>
			<centroidX>28</centroidX>
			<centroidY>8</centroidY>
		</spatialEntity>
		<spatialEntity spatialType="region" scaleAndSubsystem="Cellular.GutEndotheliumIschemia">
			<clusteredness>1</clusteredness>
			<density>0.1111111197149102</density>
			<area>9</area>
			<perimeter>22</perimeter>
			<distanceFromOrigin>5</distanceFromOrigin>
			<angle>14.03624346792648</angle>
			<triangleMeasure>0.2083335320156721</triangleMeasure>
			<rectangleMeasure>0.185714268003193</rectangleMeasure>
			<circleMeasure>0.0750094077217677</circleMeasure>
			<centroidX>11</centroidX>
			<centroidY>9.777778</centroidY>
		</spatialEntity>
		<spatialEntity spatialType="region" scaleAndSubsystem="Cellular.GutEndotheliumIschemia">
			<clusteredness>1</clusteredness>
			<density>0.2725000119676777</density>
			<area>1</area>
			<perimeter>4</perimeter>
			<distanceFromOrigin>12.0415945787923</distanceFromOrigin>
			<angle>0</angle>
			<triangleMeasure>0</triangleMeasure>
			<rectangleMeasure>0</rectangleMeasure>
			<circleMeasure>0</circleMeasure>
			<centroidX>7</centroidX>
			<centroidY>8</centroidY>
		</spatialEntity>
		<spatialEntity spatialType="region" scaleAndSubsystem="Cellular.GutEndotheliumIschemia">
			<clusteredness>1</clusteredness>
			<density>0.09816688836789599</density>
			<area>1</area>
			<perimeter>4</perimeter>
			<distanceFromOrigin>9.486832980505138</distanceFromOrigin>
			<angle>0</angle>
			<triangleMeasure>0</triangleMeasure>
			<rectangleMeasure>0</rectangleMeasure>
			<circleMeasure>0</circleMeasure>
			<centroidX>19</centroidX>
			<centroidY>7</centroidY>
		</spatialEntity>
		<spatialEntity spatialType="region" scaleAndSubsystem="Cellular.GutEndotheliumIschemia">
			<clusteredness>1</clusteredness>
			<density>0.2350035573921952</density>
			<area>1</area>
			<perimeter>4</perimeter>
			<distanceFromOrigin>9.486832980505138</distanceFromOrigin>
			<angle>0</angle>
			<triangleMeasure>0</triangleMeasure>
			<rectangleMeasure>0</rectangleMeasure>
			<circleMeasure>0</circleMeasure>
			<centroidX>13</centroidX>
			<centroidY>7</centroidY>
		</spatialEntity>
		<spatialEntity spatialType="region" scaleAndSubsystem="Cellular.GutEndotheliumIschemia">
			<clusteredness>1</clusteredness>
			<density>0.07249999700808057</density>
			<area>1</area>
			<perimeter>4</perimeter>
			<distanceFromOrigin>14.86606874731851</distanceFromOrigin>
			<angle>0</angle>
			<triangleMeasure>0</triangleMeasure>
			<rectangleMeasure>0</rectangleMeasure>
			<circleMeasure>0</circleMeasure>
			<centroidX>27</centroidX>
			<centroidY>6</centroidY>
		</spatialEntity>
		<spatialEntity spatialType="region" scaleAndSubsystem="Cellular.GutEndotheliumIschemia">
			<clusteredness>1</clusteredness>
			<density>0.2600000718060662</density>
			<area>1</area>
			<perimeter>4</perimeter>
			<distanceFromOrigin>13.45362404707371</distanceFromOrigin>
			<angle>0</angle>
			<triangleMeasure>0</triangleMeasure>
			<rectangleMeasure>0</rectangleMeasure>
			<circleMeasure>0</circleMeasure>
			<centroidX>25</centroidX>
			<centroidY>6</centroidY>
		</spatialEntity>
		<spatialEntity spatialType="region" scaleAndSubsystem="Cellular.GutEndotheliumIschemia">
			<clusteredness>1</clusteredness>
			<density>0.01272242957470464</density>
			<area>1</area>
			<perimeter>4</perimeter>
			<distanceFromOrigin>10</distanceFromOrigin>
			<angle>0</angle>
			<triangleMeasure>0</triangleMeasure>
			<rectangleMeasure>0</rectangleMeasure>
			<circleMeasure>0</circleMeasure>
			<centroidX>16</centroidX>
			<centroidY>6</centroidY>
		</spatialEntity>
		<spatialEntity spatialType="region" scaleAndSubsystem="Cellular.GutEndotheliumIschemia">
			<clusteredness>1</clusteredness>
			<density>0.273437499970782</density>
			<area>8</area>
			<perimeter>12</perimeter>
			<distanceFromOrigin>15.65247584249853</distanceFromOrigin>
			<angle>10.52078431387436</angle>
			<triangleMeasure>0.5</triangleMeasure>
			<rectangleMeasure>1</rectangleMeasure>
			<circleMeasure>0.3600450871023309</circleMeasure>
			<centroidX>1.5</centroidX>
			<centroidY>7.5</centroidY>
		</spatialEntity>
		<spatialEntity spatialType="region" scaleAndSubsystem="Cellular.GutEndotheliumIschemia">
			<clusteredness>1</clusteredness>
			<density>0.2862502812170515</density>
			<area>4</area>
			<perimeter>10</perimeter>
			<distanceFromOrigin>11.18033988749895</distanceFromOrigin>
			<angle>8.627353144065239</angle>
			<triangleMeasure>1</triangleMeasure>
			<rectangleMeasure>0.5000000894069832</rectangleMeasure>
			<circleMeasure>0.3000376132219145</circleMeasure>
			<centroidX>11</centroidX>
			<centroidY>5.333333</centroidY>
		</spatialEntity>
		<spatialEntity spatialType="region" scaleAndSubsystem="Cellular.GutEndotheliumIschemia">
			<clusteredness>1</clusteredness>
			<density>0.057777779060771</density>
			<area>9</area>
			<perimeter>20</perimeter>
			<distanceFromOrigin>16.40121946685673</distanceFromOrigin>
			<angle>14.63690302150851</angle>
			<triangleMeasure>0.25</triangleMeasure>
			<rectangleMeasure>0.25</rectangleMeasure>
			<circleMeasure>0.1200150467756456</circleMeasure>
			<centroidX>30.25</centroidX>
			<centroidY>5.5</centroidY>
		</spatialEntity>
		<spatialEntity spatialType="region" scaleAndSubsystem="Cellular.GutEndotheliumIschemia">
			<clusteredness>1</clusteredness>
			<density>0.08790778365789675</density>
			<area>1</area>
			<perimeter>4</perimeter>
			<distanceFromOrigin>12.16552506059644</distanceFromOrigin>
			<angle>0</angle>
			<triangleMeasure>0</triangleMeasure>
			<rectangleMeasure>0</rectangleMeasure>
			<circleMeasure>0</circleMeasure>
			<centroidX>18</centroidX>
			<centroidY>4</centroidY>
		</spatialEntity>
		<spatialEntity spatialType="region" scaleAndSubsystem="Cellular.GutEndotheliumIschemia">
			<clusteredness>1</clusteredness>
			<density>0.08508728999717563</density>
			<area>2</area>
			<perimeter>6</perimeter>
			<distanceFromOrigin>13.41640786499874</distanceFromOrigin>
			<angle>1.789910608246069</angle>
			<triangleMeasure>0</triangleMeasure>
			<rectangleMeasure>0</rectangleMeasure>
			<circleMeasure>0</circleMeasure>
			<centroidX>22</centroidX>
			<centroidY>3.5</centroidY>
		</spatialEntity>
		<spatialEntity spatialType="region" scaleAndSubsystem="Cellular.GutEndotheliumIschemia">
			<clusteredness>1</clusteredness>
			<density>0.04026492249731924</density>
			<area>1</area>
			<perimeter>4</perimeter>
			<distanceFromOrigin>14.0356688476182</distanceFromOrigin>
			<angle>0</angle>
			<triangleMeasure>0</triangleMeasure>
			<rectangleMeasure>0</rectangleMeasure>
			<circleMeasure>0</circleMeasure>
			<centroidX>17</centroidX>
			<centroidY>2</centroidY>
		</spatialEntity>
		<spatialEntity spatialType="region" scaleAndSubsystem="Cellular.GutEndotheliumIschemia">
			<clusteredness>1</clusteredness>
			<density>0.2004166746061612</density>
			<area>6</area>
			<perimeter>12</perimeter>
			<distanceFromOrigin>17.80449381476486</distanceFromOrigin>
			<angle>9.18883607735876</angle>
			<triangleMeasure>0.5</triangleMeasure>
			<rectangleMeasure>0.6666666666666666</rectangleMeasure>
			<circleMeasure>0.2400300580682206</circleMeasure>
			<centroidX>27.5</centroidX>
			<centroidY>1.5</centroidY>
		</spatialEntity>
		<spatialEntity spatialType="region" scaleAndSubsystem="Cellular.GutEndotheliumIschemia">
			<clusteredness>1</clusteredness>
			<density>0.2187507943390242</density>
			<area>6</area>
			<perimeter>12</perimeter>
			<distanceFromOrigin>14.56021977856104</distanceFromOrigin>
			<angle>11.88865803962797</angle>
			<triangleMeasure>0.5</triangleMeasure>
			<rectangleMeasure>0.6666666666666666</rectangleMeasure>
			<circleMeasure>0.2400300580682206</circleMeasure>
			<centroidX>11.5</centroidX>
			<centroidY>1.5</centroidY>
		</spatialEntity>
		<spatialEntity spatialType="region" scaleAndSubsystem="Cellular.GutEndotheliumIschemia">
			<clusteredness>0.8260869565217391</clusteredness>
			<density>0.1357894747495897</density>
			<area>19</area>
			<perimeter>30</perimeter>
			<distanceFromOrigin>14.86606874731851</distanceFromOrigin>
			<angle>18.12186024790136</angle>
			<triangleMeasure>0.2662721863439415</triangleMeasure>
			<rectangleMeasure>0.2747252824028849</rectangleMeasure>
			<circleMeasure>0.1836964857421034</circleMeasure>
			<centroidX>4.416667</centroidX>
			<centroidY>2.833333</centroidY>
		</spatialEntity>
		<numericStateVariable scaleAndSubsystem="Tissue.GutEndothelium">
			<name>GutCellDamageByproduct</name>
			<value>1297.711939633174</value>
		</numericStateVariable>
		<numericStateVariable scaleAndSubsystem="Organ.Gut">
			<name>GutLeak</name>
			<value>0</value>
		</numericStateVariable>
		<numericStateVariable scaleAndSubsystem="Tissue.GutEpithelium">
			<name>GutOccludinCellwall</name>
			<value>1162.297592321683</value>
		</numericStateVariable>
		<numericStateVariable scaleAndSubsystem="Tissue.GutEpithelium">
			<name>GutOccludinCytoplasm</name>
			<value>384.190907272551</value>
		</numericStateVariable>
		<numericStateVariable scaleAndSubsystem="Tissue.LungEndothelium">
			<name>LungCellDamageByproduct</name>
			<value>0</value>
		</numericStateVariable>
		<numericStateVariable scaleAndSubsystem="Organ.Lung">
			<name>LungEdema</name>
			<value>0</value>
		</numericStateVariable>
		<numericStateVariable scaleAndSubsystem="Tissue.LungEpithelium">
			<name>LungOccludinCellwall</name>
			<value>1162.81</value>
		</numericStateVariable>
		<numericStateVariable scaleAndSubsystem="Tissue.LungEpithelium">
			<name>LungOccludinCytoplasm</name>
			<value>384.4</value>
		</numericStateVariable>
		<numericStateVariable scaleAndSubsystem="Cellular.GutEndotheliumIschemia">
			<name>avgClusterednessRegions</name>
			<value>0.06048114531010208</value>
		</numericStateVariable>
		<numericStateVariable scaleAndSubsystem="Cellular.LungEndotheliumIschemia">
			<name>avgClusterednessRegions</name>
			<value>1</value>
		</numericStateVariable>
		<numericStateVariable scaleAndSubsystem="Cellular.GutEndotheliumIschemia">
			<name>avgDensityRegions</name>
			<value>0.180854757495394</value>
		</numericStateVariable>
		<numericStateVariable scaleAndSubsystem="Cellular.LungEndotheliumIschemia">
			<name>avgDensityRegions</name>
			<value>0</value>
		</numericStateVariable>
	</timepoint>
	<timepoint value="20">
		<spatialEntity spatialType="region" scaleAndSubsystem="Cellular.GutEndotheliumIschemia">
			<clusteredness>1</clusteredness>
			<density>0.002499999953251259</density>
			<area>2</area>
			<perimeter>6</perimeter>
			<distanceFromOrigin>15.8113883008419</distanceFromOrigin>
			<angle>3.366460663429801</angle>
			<triangleMeasure>0</triangleMeasure>
			<rectangleMeasure>0</rectangleMeasure>
			<circleMeasure>0</circleMeasure>
			<centroidX>10.5</centroidX>
			<centroidY>31</centroidY>
		</spatialEntity>
		<spatialEntity spatialType="region" scaleAndSubsystem="Cellular.GutEndotheliumIschemia">
			<clusteredness>1</clusteredness>
			<density>0.2500005385454963</density>
			<area>1</area>
			<perimeter>4</perimeter>
			<distanceFromOrigin>15.65247584249853</distanceFromOrigin>
			<angle>0</angle>
			<triangleMeasure>0</triangleMeasure>
			<rectangleMeasure>0</rectangleMeasure>
			<circleMeasure>0</circleMeasure>
			<centroidX>23</centroidX>
			<centroidY>30</centroidY>
		</spatialEntity>
		<spatialEntity spatialType="region" scaleAndSubsystem="Cellular.GutEndotheliumIschemia">
			<clusteredness>1</clusteredness>
			<density>0.2229166706403096</density>
			<area>6</area>
			<perimeter>16</perimeter>
			<distanceFromOrigin>17.80449381476486</distanceFromOrigin>
			<angle>6.84277341263094</angle>
			<triangleMeasure>0.1666666666666667</triangleMeasure>
			<rectangleMeasure>0.25</rectangleMeasure>
			<circleMeasure>0.07059709082021631</circleMeasure>
			<centroidX>2.833333</centroidX>
			<centroidY>30.33333</centroidY>
		</spatialEntity>
		<spatialEntity spatialType="region" scaleAndSubsystem="Cellular.GutEndotheliumIschemia">
			<clusteredness>1</clusteredness>
			<density>0.1875005684646906</density>
			<area>1</area>
			<perimeter>4</perimeter>
			<distanceFromOrigin>13.0384048104053</distanceFromOrigin>
			<angle>0</angle>
			<triangleMeasure>0</triangleMeasure>
			<rectangleMeasure>0</rectangleMeasure>
			<circleMeasure>0</circleMeasure>
			<centroidX>15</centroidX>
			<centroidY>29</centroidY>
		</spatialEntity>
		<spatialEntity spatialType="region" scaleAndSubsystem="Cellular.GutEndotheliumIschemia">
			<clusteredness>1</clusteredness>
			<density>0.1250003104116403</density>
			<area>2</area>
			<perimeter>6</perimeter>
			<distanceFromOrigin>13.34166406412633</distanceFromOrigin>
			<angle>0.8998597149044033</angle>
			<triangleMeasure>0</triangleMeasure>
			<rectangleMeasure>0</rectangleMeasure>
			<circleMeasure>0</circleMeasure>
			<centroidX>13</centroidX>
			<centroidY>29.5</centroidY>
		</spatialEntity>
		<spatialEntity spatialType="region" scaleAndSubsystem="Cellular.GutEndotheliumIschemia">
			<clusteredness>1</clusteredness>
			<density>0.1375</density>
			<area>1</area>
			<perimeter>4</perimeter>
			<distanceFromOrigin>16.27882059609971</distanceFromOrigin>
			<angle>0</angle>
			<triangleMeasure>0</triangleMeasure>
			<rectangleMeasure>0</rectangleMeasure>
			<circleMeasure>0</circleMeasure>
			<centroidX>4</centroidX>
			<centroidY>27</centroidY>
		</spatialEntity>
		<spatialEntity spatialType="region" scaleAndSubsystem="Cellular.GutEndotheliumIschemia">
			<clusteredness>1</clusteredness>
			<density>0.09683549204391137</density>
			<area>17</area>
			<perimeter>30</perimeter>
			<distanceFromOrigin>14.2126704035519</distanceFromOrigin>
			<angle>13.0311574626723</angle>
			<triangleMeasure>0.2916666666666667</triangleMeasure>
			<rectangleMeasure>0.311111137484329</rectangleMeasure>
			<circleMeasure>0.1866900598782011</circleMeasure>
			<centroidX>27.42857</centroidX>
			<centroidY>28.78572</centroidY>
		</spatialEntity>
		<spatialEntity spatialType="region" scaleAndSubsystem="Cellular.GutEndotheliumIschemia">
			<clusteredness>1</clusteredness>
			<density>0.2875</density>
			<area>1</area>
			<perimeter>4</perimeter>
			<distanceFromOrigin>10.04987562112089</distanceFromOrigin>
			<angle>0</angle>
			<triangleMeasure>0</triangleMeasure>
			<rectangleMeasure>0</rectangleMeasure>
			<circleMeasure>0</circleMeasure>
			<centroidX>15</centroidX>
			<centroidY>26</centroidY>
		</spatialEntity>
		<spatialEntity spatialType="region" scaleAndSubsystem="Cellular.GutEndotheliumIschemia">
			<clusteredness>1</clusteredness>
			<density>0.1334374999590948</density>
			<area>8</area>
			<perimeter>18</perimeter>
			<distanceFromOrigin>9.848857801796104</distanceFromOrigin>
			<angle>15.00891367665868</angle>
			<triangleMeasure>0.32</triangleMeasure>
			<rectangleMeasure>0.3333333333333333</rectangleMeasure>
			<circleMeasure>0.1846385323591229</circleMeasure>
			<centroidX>10.625</centroidX>
			<centroidY>26.125</centroidY>
		</spatialEntity>
		<spatialEntity spatialType="region" scaleAndSubsystem="Cellular.GutEndotheliumIschemia">
			<clusteredness>1</clusteredness>
			<density>0.125</density>
			<area>1</area>
			<perimeter>4</perimeter>
			<distanceFromOrigin>14.2126704035519</distanceFromOrigin>
			<angle>0</angle>
			<triangleMeasure>0</triangleMeasure>
			<rectangleMeasure>0</rectangleMeasure>
			<circleMeasure>0</circleMeasure>
			<centroidX>5</centroidX>
			<centroidY>25</centroidY>
		</spatialEntity>
		<spatialEntity spatialType="region" scaleAndSubsystem="Cellular.GutEndotheliumIschemia">
			<clusteredness>1</clusteredness>
			<density>0.1292629855520585</density>
			<area>2</area>
			<perimeter>6</perimeter>
			<distanceFromOrigin>14.7648230602334</distanceFromOrigin>
			<angle>3.306746480242524</angle>
			<triangleMeasure>0</triangleMeasure>
			<rectangleMeasure>0</rectangleMeasure>
			<circleMeasure>0</circleMeasure>
			<centroidX>29</centroidX>
			<centroidY>23.5</centroidY>
		</spatialEntity>
		<spatialEntity spatialType="region" scaleAndSubsystem="Cellular.GutEndotheliumIschemia">
			<clusteredness>1</clusteredness>
			<density>0.178392858181347</density>
			<area>14</area>
			<perimeter>34</perimeter>
			<distanceFromOrigin>7</distanceFromOrigin>
			<angle>40.60129464500447</angle>
			<triangleMeasure>0.1682688357571276</triangleMeasure>
			<rectangleMeasure>0.1423610922547059</rectangleMeasure>
			<circleMeasure>0.09334502993910057</circleMeasure>
			<centroidX>17.57143</centroidX>
			<centroidY>25</centroidY>
		</spatialEntity>
		<spatialEntity spatialType="region" scaleAndSubsystem="Cellular.GutEndotheliumIschemia">
			<clusteredness>1</clusteredness>
			<density>0.2608333562713822</density>
			<area>3</area>
			<perimeter>10</perimeter>
			<distanceFromOrigin>15.26433752247375</distanceFromOrigin>
			<angle>8.13010235415598</angle>
			<triangleMeasure>0</triangleMeasure>
			<rectangleMeasure>0</rectangleMeasure>
			<circleMeasure>0</circleMeasure>
			<centroidX>2.75</centroidX>
			<centroidY>24</centroidY>
		</spatialEntity>
		<spatialEntity spatialType="region" scaleAndSubsystem="Cellular.GutEndotheliumIschemia">
			<clusteredness>1</clusteredness>
			<density>0.1125001816188588</density>
			<area>7</area>
			<perimeter>18</perimeter>
			<distanceFromOrigin>9.219544457292887</distanceFromOrigin>
			<angle>19.44003482817619</angle>
			<triangleMeasure>0.2678553912218941</triangleMeasure>
			<rectangleMeasure>0.1875000111758716</rectangleMeasure>
			<circleMeasure>0.1193662073189215</circleMeasure>
			<centroidX>23.57143</centroidX>
			<centroidY>23.28572</centroidY>
		</spatialEntity>
		<spatialEntity spatialType="region" scaleAndSubsystem="Cellular.GutEndotheliumIschemia">
			<clusteredness>1</clusteredness>
			<density>0.3875</density>
			<area>1</area>
			<perimeter>4</perimeter>
			<distanceFromOrigin>10</distanceFromOrigin>
			<angle>0</angle>
			<triangleMeasure>0</triangleMeasure>
			<rectangleMeasure>0</rectangleMeasure>
			<circleMeasure>0</circleMeasure>
			<centroidX>8</centroidX>
			<centroidY>22</centroidY>
		</spatialEntity>
		<spatialEntity spatialType="region" scaleAndSubsystem="Cellular.GutEndotheliumIschemia">
			<clusteredness>1</clusteredness>
			<density>0.225000119676777</density>
			<area>1</area>
			<perimeter>4</perimeter>
			<distanceFromOrigin>11.18033988749895</distanceFromOrigin>
			<angle>0</angle>
			<triangleMeasure>0</triangleMeasure>
			<rectangleMeasure>0</rectangleMeasure>
			<circleMeasure>0</circleMeasure>
			<centroidX>26</centroidX>
			<centroidY>21</centroidY>
		</spatialEntity>
		<spatialEntity spatialType="region" scaleAndSubsystem="Cellular.GutEndotheliumIschemia">
			<clusteredness>1</clusteredness>
			<density>0.09749999700808058</density>
			<area>2</area>
			<perimeter>6</perimeter>
			<distanceFromOrigin>5</distanceFromOrigin>
			<angle>11.30993247402021</angle>
			<triangleMeasure>0</triangleMeasure>
			<rectangleMeasure>0</rectangleMeasure>
			<circleMeasure>0</circleMeasure>
			<centroidX>16.5</centroidX>
			<centroidY>21</centroidY>
		</spatialEntity>
		<spatialEntity spatialType="region" scaleAndSubsystem="Cellular.GutEndotheliumIschemia">
			<clusteredness>1</clusteredness>
			<density>0.1885714302543832</density>
			<area>7</area>
			<perimeter>12</perimeter>
			<distanceFromOrigin>5</distanceFromOrigin>
			<angle>14.03624346792648</angle>
			<triangleMeasure>0.6666666666666666</triangleMeasure>
			<rectangleMeasure>0.7500001341104747</rectangleMeasure>
			<circleMeasure>0.4500564463306062</circleMeasure>
			<centroidX>20</centroidX>
			<centroidY>21</centroidY>
		</spatialEntity>
		<spatialEntity spatialType="region" scaleAndSubsystem="Cellular.GutEndotheliumIschemia">
			<clusteredness>1</clusteredness>
			<density>0.2875</density>
			<area>1</area>
			<perimeter>4</perimeter>
			<distanceFromOrigin>6.708203932499369</distanceFromOrigin>
			<angle>0</angle>
			<triangleMeasure>0</triangleMeasure>
			<rectangleMeasure>0</rectangleMeasure>
			<circleMeasure>0</circleMeasure>
			<centroidX>22</centroidX>
			<centroidY>19</centroidY>
		</spatialEntity>
		<spatialEntity spatialType="region" scaleAndSubsystem="Cellular.GutEndotheliumIschemia">
			<clusteredness>1</clusteredness>
			<density>0.2625</density>
			<area>1</area>
			<perimeter>4</perimeter>
			<distanceFromOrigin>3.16227766016838</distanceFromOrigin>
			<angle>0</angle>
			<triangleMeasure>0</triangleMeasure>
			<rectangleMeasure>0</rectangleMeasure>
			<circleMeasure>0</circleMeasure>
			<centroidX>17</centroidX>
			<centroidY>19</centroidY>
		</spatialEntity>
		<spatialEntity spatialType="region" scaleAndSubsystem="Cellular.GutEndotheliumIschemia">
			<clusteredness>1</clusteredness>
			<density>0.275</density>
			<area>1</area>
			<perimeter>4</perimeter>
			<distanceFromOrigin>5</distanceFromOrigin>
			<angle>0</angle>
			<triangleMeasure>0</triangleMeasure>
			<rectangleMeasure>0</rectangleMeasure>
			<circleMeasure>0</circleMeasure>
			<centroidX>12</centroidX>
			<centroidY>19</centroidY>
		</spatialEntity>
		<spatialEntity spatialType="region" scaleAndSubsystem="Cellular.GutEndotheliumIschemia">
			<clusteredness>1</clusteredness>
			<density>0.25</density>
			<area>1</area>
			<perimeter>4</perimeter>
			<distanceFromOrigin>6.708203932499369</distanceFromOrigin>
			<angle>0</angle>
			<triangleMeasure>0</triangleMeasure>
			<rectangleMeasure>0</rectangleMeasure>
			<circleMeasure>0</circleMeasure>
			<centroidX>10</centroidX>
			<centroidY>19</centroidY>
		</spatialEntity>
		<spatialEntity spatialType="region" scaleAndSubsystem="Cellular.GutEndotheliumIschemia">
			<clusteredness>1</clusteredness>
			<density>0.225</density>
			<area>1</area>
			<perimeter>4</perimeter>
			<distanceFromOrigin>8.54400374531753</distanceFromOrigin>
			<angle>0</angle>
			<triangleMeasure>0</triangleMeasure>
			<rectangleMeasure>0</rectangleMeasure>
			<circleMeasure>0</circleMeasure>
			<centroidX>8</centroidX>
			<centroidY>19</centroidY>
		</spatialEntity>
		<spatialEntity spatialType="region" scaleAndSubsystem="Cellular.GutEndotheliumIschemia">
			<clusteredness>1</clusteredness>
			<density>0.275</density>
			<area>1</area>
			<perimeter>4</perimeter>
			<distanceFromOrigin>11.40175425099138</distanceFromOrigin>
			<angle>0</angle>
			<triangleMeasure>0</triangleMeasure>
			<rectangleMeasure>0</rectangleMeasure>
			<circleMeasure>0</circleMeasure>
			<centroidX>5</centroidX>
			<centroidY>19</centroidY>
		</spatialEntity>
		<spatialEntity spatialType="region" scaleAndSubsystem="Cellular.GutEndotheliumIschemia">
			<clusteredness>1</clusteredness>
			<density>0.55</density>
			<area>1</area>
			<perimeter>4</perimeter>
			<distanceFromOrigin>15.29705854077836</distanceFromOrigin>
			<angle>0</angle>
			<triangleMeasure>0</triangleMeasure>
			<rectangleMeasure>0</rectangleMeasure>
			<circleMeasure>0</circleMeasure>
			<centroidX>1</centroidX>
			<centroidY>19</centroidY>
		</spatialEntity>
		<spatialEntity spatialType="region" scaleAndSubsystem="Cellular.GutEndotheliumIschemia">
			<clusteredness>1</clusteredness>
			<density>0.5</density>
			<area>1</area>
			<perimeter>4</perimeter>
			<distanceFromOrigin>15.03329637837291</distanceFromOrigin>
			<angle>0</angle>
			<triangleMeasure>0</triangleMeasure>
			<rectangleMeasure>0</rectangleMeasure>
			<circleMeasure>0</circleMeasure>
			<centroidX>1</centroidX>
			<centroidY>17</centroidY>
		</spatialEntity>
		<spatialEntity spatialType="region" scaleAndSubsystem="Cellular.GutEndotheliumIschemia">
			<clusteredness>1</clusteredness>
			<density>0.0937499999610427</density>
			<area>6</area>
			<perimeter>12</perimeter>
			<distanceFromOrigin>4.123105625617661</distanceFromOrigin>
			<angle>25.34617594194669</angle>
			<triangleMeasure>0.5</triangleMeasure>
			<rectangleMeasure>0.5555556070657471</rectangleMeasure>
[truncated: 3,904,867 more chars]
