# Supplementary material for: A Novel Method to Verify Multilevel Computational Models of Biological Systems Using Multiscale Spatio-Temporal Meta Model Checking
Source: PLoS One. 2016 May 17;11(5):e0154847. doi: 10.1371/journal.pone.0154847 (PMC4871515; doi:10.1371/journal.pone.0154847)
Supplement: S4 Dataset — (ZIP) [file pone.0154847.s025.zip › acute_inflammation_of_gut_and_lung_2015-01-28-03_17_35.xml]

<?xml version="1.0" encoding="utf-8"?>
<!--Warning! This xml file was automatically generated by a C++ program using the Boost PropertyTree library.-->
<experiment>
	<timepoint value="1">
		<spatialEntity spatialType="region" scaleAndSubsystem="Cellular.GutEndotheliumIschemia">
			<clusteredness>1</clusteredness>
			<density>0.5024999880323223</density>
			<area>1</area>
			<perimeter>4</perimeter>
			<distanceFromOrigin>18.02775637731995</distanceFromOrigin>
			<angle>0</angle>
			<triangleMeasure>0</triangleMeasure>
			<rectangleMeasure>0</rectangleMeasure>
			<circleMeasure>0</circleMeasure>
			<centroidX>26</centroidX>
			<centroidY>31</centroidY>
		</spatialEntity>
		<spatialEntity spatialType="region" scaleAndSubsystem="Cellular.GutEndotheliumIschemia">
			<clusteredness>1</clusteredness>
			<density>0.002499999953251259</density>
			<area>3</area>
			<perimeter>8</perimeter>
			<distanceFromOrigin>17.4928556845359</distanceFromOrigin>
			<angle>5.29008120537127</angle>
			<triangleMeasure>0</triangleMeasure>
			<rectangleMeasure>0</rectangleMeasure>
			<circleMeasure>0</circleMeasure>
			<centroidX>6</centroidX>
			<centroidY>31</centroidY>
		</spatialEntity>
		<spatialEntity spatialType="region" scaleAndSubsystem="Cellular.GutEndotheliumIschemia">
			<clusteredness>1</clusteredness>
			<density>0.1029999975597157</density>
			<area>5</area>
			<perimeter>12</perimeter>
			<distanceFromOrigin>14.0356688476182</distanceFromOrigin>
			<angle>11.4087182028818</angle>
			<triangleMeasure>0.6666666666666666</triangleMeasure>
			<rectangleMeasure>0.3333333333333333</rectangleMeasure>
			<circleMeasure>0.1333500503208509</circleMeasure>
			<centroidX>16.5</centroidX>
			<centroidY>30.75</centroidY>
		</spatialEntity>
		<spatialEntity spatialType="region" scaleAndSubsystem="Cellular.GutEndotheliumIschemia">
			<clusteredness>1</clusteredness>
			<density>0.1712499899412292</density>
			<area>6</area>
			<perimeter>14</perimeter>
			<distanceFromOrigin>18.43908891458577</distanceFromOrigin>
			<angle>6.34019174590991</angle>
			<triangleMeasure>0.375</triangleMeasure>
			<rectangleMeasure>0.5</rectangleMeasure>
			<circleMeasure>0.1800225435511654</circleMeasure>
			<centroidX>30.5</centroidX>
			<centroidY>29.33333</centroidY>
		</spatialEntity>
		<spatialEntity spatialType="region" scaleAndSubsystem="Cellular.GutEndotheliumIschemia">
			<clusteredness>1</clusteredness>
			<density>0.1921874938934457</density>
			<area>8</area>
			<perimeter>14</perimeter>
			<distanceFromOrigin>18.43908891458577</distanceFromOrigin>
			<angle>6.519801751656986</angle>
			<triangleMeasure>0.5833333333333334</triangleMeasure>
			<rectangleMeasure>0.5833334260516844</rectangleMeasure>
			<circleMeasure>0.420052601619386</circleMeasure>
			<centroidX>1.833333</centroidX>
			<centroidY>29.66667</centroidY>
		</spatialEntity>
		<spatialEntity spatialType="region" scaleAndSubsystem="Cellular.GutEndotheliumIschemia">
			<clusteredness>1</clusteredness>
			<density>0.5024999880323223</density>
			<area>1</area>
			<perimeter>4</perimeter>
			<distanceFromOrigin>7.071067811865476</distanceFromOrigin>
			<angle>0</angle>
			<triangleMeasure>0</triangleMeasure>
			<rectangleMeasure>0</rectangleMeasure>
			<circleMeasure>0</circleMeasure>
			<centroidX>17</centroidX>
			<centroidY>23</centroidY>
		</spatialEntity>
		<spatialEntity spatialType="region" scaleAndSubsystem="Cellular.GutEndotheliumIschemia">
			<clusteredness>1</clusteredness>
			<density>0.3391666505850998</density>
			<area>3</area>
			<perimeter>8</perimeter>
			<distanceFromOrigin>16.1245154965971</distanceFromOrigin>
			<angle>4.727987818842203</angle>
			<triangleMeasure>1</triangleMeasure>
			<rectangleMeasure>0.5000000894069832</rectangleMeasure>
			<circleMeasure>0.1591549430918953</circleMeasure>
			<centroidX>1.333333</centroidX>
			<centroidY>23.66667</centroidY>
		</spatialEntity>
		<spatialEntity spatialType="region" scaleAndSubsystem="Cellular.GutEndotheliumIschemia">
			<clusteredness>1</clusteredness>
			<density>0.1691666626462749</density>
			<area>3</area>
			<perimeter>12</perimeter>
			<distanceFromOrigin>13.60147050873544</distanceFromOrigin>
			<angle>7.672411599779548</angle>
			<triangleMeasure>0</triangleMeasure>
			<rectangleMeasure>0</rectangleMeasure>
			<circleMeasure>0</circleMeasure>
			<centroidX>2.5</centroidX>
			<centroidY>21</centroidY>
		</spatialEntity>
		<spatialEntity spatialType="region" scaleAndSubsystem="Cellular.GutEndotheliumIschemia">
			<clusteredness>1</clusteredness>
			<density>0.5024999880323223</density>
			<area>1</area>
			<perimeter>4</perimeter>
			<distanceFromOrigin>9.486832980505138</distanceFromOrigin>
			<angle>0</angle>
			<triangleMeasure>0</triangleMeasure>
			<rectangleMeasure>0</rectangleMeasure>
			<circleMeasure>0</circleMeasure>
			<centroidX>7</centroidX>
			<centroidY>19</centroidY>
		</spatialEntity>
		<spatialEntity spatialType="region" scaleAndSubsystem="Cellular.GutEndotheliumIschemia">
			<clusteredness>1</clusteredness>
			<density>0.002499999953251259</density>
			<area>1</area>
			<perimeter>4</perimeter>
			<distanceFromOrigin>15.03329637837291</distanceFromOrigin>
			<angle>0</angle>
			<triangleMeasure>0</triangleMeasure>
			<rectangleMeasure>0</rectangleMeasure>
			<circleMeasure>0</circleMeasure>
			<centroidX>31</centroidX>
			<centroidY>15</centroidY>
		</spatialEntity>
		<spatialEntity spatialType="region" scaleAndSubsystem="Cellular.GutEndotheliumIschemia">
			<clusteredness>1</clusteredness>
			<density>0.5024999880323223</density>
			<area>1</area>
			<perimeter>4</perimeter>
			<distanceFromOrigin>12.0415945787923</distanceFromOrigin>
			<angle>0</angle>
			<triangleMeasure>0</triangleMeasure>
			<rectangleMeasure>0</rectangleMeasure>
			<circleMeasure>0</circleMeasure>
			<centroidX>28</centroidX>
			<centroidY>15</centroidY>
		</spatialEntity>
		<spatialEntity spatialType="region" scaleAndSubsystem="Cellular.GutEndotheliumIschemia">
			<clusteredness>1</clusteredness>
			<density>0.2171428519804605</density>
			<area>7</area>
			<perimeter>20</perimeter>
			<distanceFromOrigin>17</distanceFromOrigin>
			<angle>14.80641666748559</angle>
			<triangleMeasure>0.08333333333333333</triangleMeasure>
			<rectangleMeasure>0.1</rectangleMeasure>
			<circleMeasure>0.02307981319210987</circleMeasure>
			<centroidX>1.3</centroidX>
			<centroidY>5.4</centroidY>
		</spatialEntity>
		<spatialEntity spatialType="region" scaleAndSubsystem="Cellular.GutEndotheliumIschemia">
			<clusteredness>0.7171052631578947</clusteredness>
			<density>0.1283633580956366</density>
			<area>327</area>
			<perimeter>364</perimeter>
			<distanceFromOrigin>1.414213562373095</distanceFromOrigin>
			<angle>360</angle>
			<triangleMeasure>0.2008771929824562</triangleMeasure>
			<rectangleMeasure>0.2726190476190476</rectangleMeasure>
			<circleMeasure>0.2029796719284169</circleMeasure>
			<centroidX>17.8973</centroidX>
			<centroidY>14.04865</centroidY>
		</spatialEntity>
		<spatialEntity spatialType="region" scaleAndSubsystem="Cellular.GutEndotheliumIschemia">
			<clusteredness>1</clusteredness>
			<density>0.002499999953251259</density>
			<area>2</area>
			<perimeter>6</perimeter>
			<distanceFromOrigin>20.51828452868319</distanceFromOrigin>
			<angle>1.974934010881977</angle>
			<triangleMeasure>0</triangleMeasure>
			<rectangleMeasure>0</rectangleMeasure>
			<circleMeasure>0</circleMeasure>
			<centroidX>1.5</centroidX>
			<centroidY>1</centroidY>
		</spatialEntity>
		<numericStateVariable scaleAndSubsystem="Tissue.GutEndothelium">
			<name>GutCellDamageByproduct</name>
			<value>117.7380306519229</value>
		</numericStateVariable>
		<numericStateVariable scaleAndSubsystem="Organ.Gut">
			<name>GutLeak</name>
			<value>0</value>
		</numericStateVariable>
		<numericStateVariable scaleAndSubsystem="Tissue.GutEpithelium">
			<name>GutOccludinCellwall</name>
			<value>1162.81</value>
		</numericStateVariable>
		<numericStateVariable scaleAndSubsystem="Tissue.GutEpithelium">
			<name>GutOccludinCytoplasm</name>
			<value>384.4</value>
		</numericStateVariable>
		<numericStateVariable scaleAndSubsystem="Tissue.LungEndothelium">
			<name>LungCellDamageByproduct</name>
			<value>0</value>
		</numericStateVariable>
		<numericStateVariable scaleAndSubsystem="Organ.Lung">
			<name>LungEdema</name>
			<value>0</value>
		</numericStateVariable>
		<numericStateVariable scaleAndSubsystem="Tissue.LungEpithelium">
			<name>LungOccludinCellwall</name>
			<value>1162.81</value>
		</numericStateVariable>
		<numericStateVariable scaleAndSubsystem="Tissue.LungEpithelium">
			<name>LungOccludinCytoplasm</name>
			<value>384.4</value>
		</numericStateVariable>
		<numericStateVariable scaleAndSubsystem="Cellular.GutEndotheliumIschemia">
			<name>avgClusterednessRegions</name>
			<value>0.05092002977638919</value>
		</numericStateVariable>
		<numericStateVariable scaleAndSubsystem="Cellular.LungEndotheliumIschemia">
			<name>avgClusterednessRegions</name>
			<value>1</value>
		</numericStateVariable>
		<numericStateVariable scaleAndSubsystem="Cellular.GutEndotheliumIschemia">
			<name>avgDensityRegions</name>
			<value>0.2384126397636361</value>
		</numericStateVariable>
		<numericStateVariable scaleAndSubsystem="Cellular.LungEndotheliumIschemia">
			<name>avgDensityRegions</name>
			<value>0</value>
		</numericStateVariable>
	</timepoint>
	<timepoint value="2">
		<spatialEntity spatialType="region" scaleAndSubsystem="Cellular.GutEndotheliumIschemia">
			<clusteredness>1</clusteredness>
			<density>0.1699999919903824</density>
			<area>3</area>
			<perimeter>8</perimeter>
			<distanceFromOrigin>14</distanceFromOrigin>
			<angle>4.085616779974877</angle>
			<triangleMeasure>1</triangleMeasure>
			<rectangleMeasure>0.5000000894069832</rectangleMeasure>
			<circleMeasure>0.1591549430918953</circleMeasure>
			<centroidX>16.66667</centroidX>
			<centroidY>30.33333</centroidY>
		</spatialEntity>
		<spatialEntity spatialType="region" scaleAndSubsystem="Cellular.GutEndotheliumIschemia">
			<clusteredness>1</clusteredness>
			<density>0.1737499999065025</density>
			<area>6</area>
			<perimeter>14</perimeter>
			<distanceFromOrigin>18.43908891458577</distanceFromOrigin>
			<angle>6.34019174590991</angle>
			<triangleMeasure>0.375</triangleMeasure>
			<rectangleMeasure>0.5</rectangleMeasure>
			<circleMeasure>0.1800225435511654</circleMeasure>
			<centroidX>30.6</centroidX>
			<centroidY>29.2</centroidY>
		</spatialEntity>
		<spatialEntity spatialType="region" scaleAndSubsystem="Cellular.GutEndotheliumIschemia">
			<clusteredness>1</clusteredness>
			<density>0.119999997162711</density>
			<area>13</area>
			<perimeter>16</perimeter>
			<distanceFromOrigin>18.43908891458577</distanceFromOrigin>
			<angle>12.68038349181982</angle>
			<triangleMeasure>0.875</triangleMeasure>
			<rectangleMeasure>0.7777777777777778</rectangleMeasure>
			<circleMeasure>0.4667251781380366</circleMeasure>
			<centroidX>2.4</centroidX>
			<centroidY>29.6</centroidY>
		</spatialEntity>
		<spatialEntity spatialType="region" scaleAndSubsystem="Cellular.GutEndotheliumIschemia">
			<clusteredness>1</clusteredness>
			<density>0.173124999957147</density>
			<area>12</area>
			<perimeter>20</perimeter>
			<distanceFromOrigin>9.219544457292887</distanceFromOrigin>
			<angle>14.98163257239092</angle>
			<triangleMeasure>0.5625021457753974</triangleMeasure>
			<rectangleMeasure>0.5199999504089403</rectangleMeasure>
			<circleMeasure>0.3600451403269369</circleMeasure>
			<centroidX>19.33333</centroidX>
			<centroidY>27.33333</centroidY>
		</spatialEntity>
		<spatialEntity spatialType="region" scaleAndSubsystem="Cellular.GutEndotheliumIschemia">
			<clusteredness>1</clusteredness>
			<density>0.5049999760646446</density>
			<area>1</area>
			<perimeter>4</perimeter>
			<distanceFromOrigin>7.071067811865476</distanceFromOrigin>
			<angle>0</angle>
			<triangleMeasure>0</triangleMeasure>
			<rectangleMeasure>0</rectangleMeasure>
			<circleMeasure>0</circleMeasure>
			<centroidX>17</centroidX>
			<centroidY>23</centroidY>
		</spatialEntity>
		<spatialEntity spatialType="region" scaleAndSubsystem="Cellular.GutEndotheliumIschemia">
			<clusteredness>0.9433962264150944</clusteredness>
			<density>0.1671999973128824</density>
			<area>50</area>
			<perimeter>58</perimeter>
			<distanceFromOrigin>3</distanceFromOrigin>
			<angle>62.65012421993013</angle>
			<triangleMeasure>0.3039867726042531</triangleMeasure>
			<rectangleMeasure>0.4236110662236673</rectangleMeasure>
			<circleMeasure>0.2815737463537219</circleMeasure>
			<centroidX>13.2963</centroidX>
			<centroidY>23.62963</centroidY>
		</spatialEntity>
		<spatialEntity spatialType="region" scaleAndSubsystem="Cellular.GutEndotheliumIschemia">
			<clusteredness>1</clusteredness>
			<density>0.08624999597181682</density>
			<area>6</area>
			<perimeter>14</perimeter>
			<distanceFromOrigin>8.944271909999159</distanceFromOrigin>
			<angle>15.25511870305778</angle>
			<triangleMeasure>0.375</triangleMeasure>
			<rectangleMeasure>0.375</rectangleMeasure>
			<circleMeasure>0.2250282231653031</circleMeasure>
			<centroidX>6.833333</centroidX>
			<centroidY>19</centroidY>
		</spatialEntity>
		<spatialEntity spatialType="region" scaleAndSubsystem="Cellular.GutEndotheliumIschemia">
			<clusteredness>1</clusteredness>
			<density>0.002499999953251259</density>
			<area>3</area>
			<perimeter>8</perimeter>
			<distanceFromOrigin>15.03329637837291</distanceFromOrigin>
			<angle>7.62814966858071</angle>
			<triangleMeasure>0</triangleMeasure>
			<rectangleMeasure>0</rectangleMeasure>
			<circleMeasure>0</circleMeasure>
			<centroidX>31</centroidX>
			<centroidY>16</centroidY>
		</spatialEntity>
		<spatialEntity spatialType="region" scaleAndSubsystem="Cellular.GutEndotheliumIschemia">
			<clusteredness>1</clusteredness>
			<density>0.3416666746139526</density>
			<area>3</area>
			<perimeter>8</perimeter>
			<distanceFromOrigin>14</distanceFromOrigin>
			<angle>3.814074834290355</angle>
			<triangleMeasure>1</triangleMeasure>
			<rectangleMeasure>0.5000000894069832</rectangleMeasure>
			<circleMeasure>0.1591549430918953</circleMeasure>
			<centroidX>16.33333</centroidX>
			<centroidY>1.333333</centroidY>
		</spatialEntity>
		<spatialEntity spatialType="region" scaleAndSubsystem="Cellular.GutEndotheliumIschemia">
			<clusteredness>0.7699757869249395</clusteredness>
			<density>0.1212348465804748</density>
			<area>318</area>
			<perimeter>412</perimeter>
			<distanceFromOrigin>1</distanceFromOrigin>
			<angle>360</angle>
			<triangleMeasure>0.1439356827578302</triangleMeasure>
			<rectangleMeasure>0.2216666666666667</rectangleMeasure>
			<circleMeasure>0.157576533388439</circleMeasure>
			<centroidX>16.66667</centroidX>
			<centroidY>12.49751</centroidY>
		</spatialEntity>
		<spatialEntity spatialType="region" scaleAndSubsystem="Cellular.GutEndotheliumIschemia">
			<clusteredness>1</clusteredness>
			<density>0.002499999953251259</density>
			<area>2</area>
			<perimeter>6</perimeter>
			<distanceFromOrigin>20.51828452868319</distanceFromOrigin>
			<angle>1.974934010881977</angle>
			<triangleMeasure>0</triangleMeasure>
			<rectangleMeasure>0</rectangleMeasure>
			<circleMeasure>0</circleMeasure>
			<centroidX>1.5</centroidX>
			<centroidY>1</centroidY>
		</spatialEntity>
		<numericStateVariable scaleAndSubsystem="Tissue.GutEndothelium">
			<name>GutCellDamageByproduct</name>
			<value>235.3681739751738</value>
		</numericStateVariable>
		<numericStateVariable scaleAndSubsystem="Organ.Gut">
			<name>GutLeak</name>
			<value>0</value>
		</numericStateVariable>
		<numericStateVariable scaleAndSubsystem="Tissue.GutEpithelium">
			<name>GutOccludinCellwall</name>
			<value>1162.81</value>
		</numericStateVariable>
		<numericStateVariable scaleAndSubsystem="Tissue.GutEpithelium">
			<name>GutOccludinCytoplasm</name>
			<value>384.4</value>
		</numericStateVariable>
		<numericStateVariable scaleAndSubsystem="Tissue.LungEndothelium">
			<name>LungCellDamageByproduct</name>
			<value>0</value>
		</numericStateVariable>
		<numericStateVariable scaleAndSubsystem="Organ.Lung">
			<name>LungEdema</name>
			<value>0</value>
		</numericStateVariable>
		<numericStateVariable scaleAndSubsystem="Tissue.LungEpithelium">
			<name>LungOccludinCellwall</name>
			<value>1162.81</value>
		</numericStateVariable>
		<numericStateVariable scaleAndSubsystem="Tissue.LungEpithelium">
			<name>LungOccludinCytoplasm</name>
			<value>384.4</value>
		</numericStateVariable>
		<numericStateVariable scaleAndSubsystem="Cellular.GutEndotheliumIschemia">
			<name>avgClusterednessRegions</name>
			<value>0.05392144367177065</value>
		</numericStateVariable>
		<numericStateVariable scaleAndSubsystem="Cellular.LungEndotheliumIschemia">
			<name>avgClusterednessRegions</name>
			<value>1</value>
		</numericStateVariable>
		<numericStateVariable scaleAndSubsystem="Cellular.GutEndotheliumIschemia">
			<name>avgDensityRegions</name>
			<value>0.1693842254060924</value>
		</numericStateVariable>
		<numericStateVariable scaleAndSubsystem="Cellular.LungEndotheliumIschemia">
			<name>avgDensityRegions</name>
			<value>0</value>
		</numericStateVariable>
	</timepoint>
	<timepoint value="3">
		<spatialEntity spatialType="region" scaleAndSubsystem="Cellular.GutEndotheliumIschemia">
			<clusteredness>1</clusteredness>
			<density>0.507499964096967</density>
			<area>1</area>
			<perimeter>4</perimeter>
			<distanceFromOrigin>18.02775637731995</distanceFromOrigin>
			<angle>0</angle>
			<triangleMeasure>0</triangleMeasure>
			<rectangleMeasure>0</rectangleMeasure>
			<circleMeasure>0</circleMeasure>
			<centroidX>26</centroidX>
			<centroidY>31</centroidY>
		</spatialEntity>
		<spatialEntity spatialType="region" scaleAndSubsystem="Cellular.GutEndotheliumIschemia">
			<clusteredness>1</clusteredness>
			<density>0.002499999953251259</density>
			<area>3</area>
			<perimeter>8</perimeter>
			<distanceFromOrigin>17.4928556845359</distanceFromOrigin>
			<angle>5.29008120537127</angle>
			<triangleMeasure>0</triangleMeasure>
			<rectangleMeasure>0</rectangleMeasure>
			<circleMeasure>0</circleMeasure>
			<centroidX>6</centroidX>
			<centroidY>31</centroidY>
		</spatialEntity>
		<spatialEntity spatialType="region" scaleAndSubsystem="Cellular.GutEndotheliumIschemia">
			<clusteredness>1</clusteredness>
			<density>0.2570833193320854</density>
			<area>6</area>
			<perimeter>16</perimeter>
			<distanceFromOrigin>17.69180601295413</distanceFromOrigin>
			<angle>6.376226822613406</angle>
			<triangleMeasure>0.25</triangleMeasure>
			<rectangleMeasure>0.1666666666666667</rectangleMeasure>
			<circleMeasure>0.09231926617956145</circleMeasure>
			<centroidX>2.285714</centroidX>
			<centroidY>29.85714</centroidY>
		</spatialEntity>
		<spatialEntity spatialType="region" scaleAndSubsystem="Cellular.GutEndotheliumIschemia">
			<clusteredness>1</clusteredness>
			<density>0.507499964096967</density>
			<area>1</area>
			<perimeter>4</perimeter>
			<distanceFromOrigin>17.4928556845359</distanceFromOrigin>
			<angle>0</angle>
			<triangleMeasure>0</triangleMeasure>
			<rectangleMeasure>0</rectangleMeasure>
			<circleMeasure>0</circleMeasure>
			<centroidX>31</centroidX>
			<centroidY>25</centroidY>
		</spatialEntity>
		<spatialEntity spatialType="region" scaleAndSubsystem="Cellular.GutEndotheliumIschemia">
			<clusteredness>1</clusteredness>
			<density>0.507499964096967</density>
			<area>1</area>
			<perimeter>4</perimeter>
			<distanceFromOrigin>3.605551275463989</distanceFromOrigin>
			<angle>0</angle>
			<triangleMeasure>0</triangleMeasure>
			<rectangleMeasure>0</rectangleMeasure>
			<circleMeasure>0</circleMeasure>
			<centroidX>19</centroidX>
			<centroidY>18</centroidY>
		</spatialEntity>
		<spatialEntity spatialType="region" scaleAndSubsystem="Cellular.GutEndotheliumIschemia">
			<clusteredness>1</clusteredness>
			<density>0.05861110708033078</density>
			<area>9</area>
			<perimeter>12</perimeter>
			<distanceFromOrigin>8.246211251235321</distanceFromOrigin>
			<angle>15.25511870305778</angle>
			<triangleMeasure>0.5</triangleMeasure>
			<rectangleMeasure>1</rectangleMeasure>
			<circleMeasure>0.6000752617741416</circleMeasure>
			<centroidX>7</centroidX>
			<centroidY>19</centroidY>
		</spatialEntity>
		<spatialEntity spatialType="region" scaleAndSubsystem="Cellular.GutEndotheliumIschemia">
			<clusteredness>1</clusteredness>
			<density>0.507499964096967</density>
			<area>1</area>
			<perimeter>4</perimeter>
			<distanceFromOrigin>3</distanceFromOrigin>
			<angle>0</angle>
			<triangleMeasure>0</triangleMeasure>
			<rectangleMeasure>0</rectangleMeasure>
			<circleMeasure>0</circleMeasure>
			<centroidX>19</centroidX>
			<centroidY>16</centroidY>
		</spatialEntity>
		<spatialEntity spatialType="region" scaleAndSubsystem="Cellular.GutEndotheliumIschemia">
			<clusteredness>1</clusteredness>
			<density>0.1708333213344898</density>
			<area>3</area>
			<perimeter>8</perimeter>
			<distanceFromOrigin>12.0415945787923</distanceFromOrigin>
			<angle>4.347456907559677</angle>
			<triangleMeasure>1</triangleMeasure>
			<rectangleMeasure>0.5000000894069832</rectangleMeasure>
			<circleMeasure>0.1591549430918953</circleMeasure>
			<centroidX>28.66667</centroidX>
			<centroidY>14.66667</centroidY>
		</spatialEntity>
		<spatialEntity spatialType="region" scaleAndSubsystem="Cellular.GutEndotheliumIschemia">
			<clusteredness>0.9108910891089109</clusteredness>
			<density>0.1247010807983914</density>
			<area>92</area>
			<perimeter>134</perimeter>
			<distanceFromOrigin>2</distanceFromOrigin>
			<angle>93.50353164478446</angle>
			<triangleMeasure>0.1644067796610169</triangleMeasure>
			<rectangleMeasure>0.247061088641837</rectangleMeasure>
			<circleMeasure>0.1594720506354836</circleMeasure>
			<centroidX>23.86667</centroidX>
			<centroidY>8.449999999999999</centroidY>
		</spatialEntity>
		<spatialEntity spatialType="region" scaleAndSubsystem="Cellular.GutEndotheliumIschemia">
			<clusteredness>1</clusteredness>
			<density>0.002499999953251259</density>
			<area>1</area>
			<perimeter>4</perimeter>
			<distanceFromOrigin>17.4928556845359</distanceFromOrigin>
			<angle>0</angle>
			<triangleMeasure>0</triangleMeasure>
			<rectangleMeasure>0</rectangleMeasure>
			<circleMeasure>0</circleMeasure>
			<centroidX>25</centroidX>
			<centroidY>1</centroidY>
		</spatialEntity>
		<spatialEntity spatialType="region" scaleAndSubsystem="Cellular.GutEndotheliumIschemia">
			<clusteredness>1</clusteredness>
			<density>0.2374999847429109</density>
			<area>11</area>
			<perimeter>20</perimeter>
			<distanceFromOrigin>12.36931687685298</distanceFromOrigin>
			<angle>22.52056560289688</angle>
			<triangleMeasure>0.2916666666666667</triangleMeasure>
			<rectangleMeasure>0.3365384738826192</rectangleMeasure>
			<circleMeasure>0.1235448966421999</circleMeasure>
			<centroidX>17.55556</centroidX>
			<centroidY>2.444444</centroidY>
		</spatialEntity>
		<spatialEntity spatialType="region" scaleAndSubsystem="Cellular.GutEndotheliumIschemia">
			<clusteredness>0.6406685236768802</clusteredness>
			<density>0.1459733522626143</density>
			<area>230</area>
			<perimeter>316</perimeter>
			<distanceFromOrigin>2.23606797749979</distanceFromOrigin>
			<angle>360</angle>
			<triangleMeasure>0.1695561648065971</triangleMeasure>
			<rectangleMeasure>0.1811111111111111</rectangleMeasure>
			<circleMeasure>0.1123633047696276</circleMeasure>
			<centroidX>15.11644</centroidX>
			<centroidY>19.18493</centroidY>
		</spatialEntity>
		<numericStateVariable scaleAndSubsystem="Tissue.GutEndothelium">
			<name>GutCellDamageByproduct</name>
			<value>353.1691248140315</value>
		</numericStateVariable>
		<numericStateVariable scaleAndSubsystem="Organ.Gut">
			<name>GutLeak</name>
			<value>0</value>
		</numericStateVariable>
		<numericStateVariable scaleAndSubsystem="Tissue.GutEpithelium">
			<name>GutOccludinCellwall</name>
			<value>1162.81</value>
		</numericStateVariable>
		<numericStateVariable scaleAndSubsystem="Tissue.GutEpithelium">
			<name>GutOccludinCytoplasm</name>
			<value>384.4</value>
		</numericStateVariable>
		<numericStateVariable scaleAndSubsystem="Tissue.LungEndothelium">
			<name>LungCellDamageByproduct</name>
			<value>0</value>
		</numericStateVariable>
		<numericStateVariable scaleAndSubsystem="Organ.Lung">
			<name>LungEdema</name>
			<value>0</value>
		</numericStateVariable>
		<numericStateVariable scaleAndSubsystem="Tissue.LungEpithelium">
			<name>LungOccludinCellwall</name>
			<value>1162.81</value>
		</numericStateVariable>
		<numericStateVariable scaleAndSubsystem="Tissue.LungEpithelium">
			<name>LungOccludinCytoplasm</name>
			<value>384.4</value>
		</numericStateVariable>
		<numericStateVariable scaleAndSubsystem="Cellular.GutEndotheliumIschemia">
			<name>avgClusterednessRegions</name>
			<value>0.05597546104434876</value>
		</numericStateVariable>
		<numericStateVariable scaleAndSubsystem="Cellular.LungEndotheliumIschemia">
			<name>avgClusterednessRegions</name>
			<value>1</value>
		</numericStateVariable>
		<numericStateVariable scaleAndSubsystem="Cellular.GutEndotheliumIschemia">
			<name>avgDensityRegions</name>
			<value>0.2524751684870994</value>
		</numericStateVariable>
		<numericStateVariable scaleAndSubsystem="Cellular.LungEndotheliumIschemia">
			<name>avgDensityRegions</name>
			<value>0</value>
		</numericStateVariable>
	</timepoint>
	<timepoint value="4">
		<spatialEntity spatialType="region" scaleAndSubsystem="Cellular.GutEndotheliumIschemia">
			<clusteredness>1</clusteredness>
			<density>0.1205769221167759</density>
			<area>13</area>
			<perimeter>30</perimeter>
			<distanceFromOrigin>17.4928556845359</distanceFromOrigin>
			<angle>20.37643521383639</angle>
			<triangleMeasure>0.2083333333333333</triangleMeasure>
			<rectangleMeasure>0.1388888888888889</rectangleMeasure>
			<circleMeasure>0.06667502138507184</circleMeasure>
			<centroidX>2.846154</centroidX>
			<centroidY>29.92308</centroidY>
		</spatialEntity>
		<spatialEntity spatialType="region" scaleAndSubsystem="Cellular.GutEndotheliumIschemia">
			<clusteredness>1</clusteredness>
			<density>0.09863635809451289</density>
			<area>11</area>
			<perimeter>18</perimeter>
			<distanceFromOrigin>17.0293863659264</distanceFromOrigin>
			<angle>10.72109627343719</angle>
			<triangleMeasure>0.5</triangleMeasure>
			<rectangleMeasure>0.5625</rectangleMeasure>
			<circleMeasure>0.2989993963613169</circleMeasure>
			<centroidX>30.14286</centroidX>
			<centroidY>29</centroidY>
		</spatialEntity>
		<spatialEntity spatialType="region" scaleAndSubsystem="Cellular.GutEndotheliumIschemia">
			<clusteredness>1</clusteredness>
			<density>0.5100000119676777</density>
			<area>1</area>
			<perimeter>4</perimeter>
			<distanceFromOrigin>17.4928556845359</distanceFromOrigin>
			<angle>0</angle>
			<triangleMeasure>0</triangleMeasure>
			<rectangleMeasure>0</rectangleMeasure>
			<circleMeasure>0</circleMeasure>
			<centroidX>31</centroidX>
			<centroidY>25</centroidY>
		</spatialEntity>
		<spatialEntity spatialType="region" scaleAndSubsystem="Cellular.GutEndotheliumIschemia">
			<clusteredness>1</clusteredness>
			<density>0.5100000119676777</density>
			<area>1</area>
			<perimeter>4</perimeter>
			<distanceFromOrigin>15.26433752247375</distanceFromOrigin>
			<angle>0</angle>
			<triangleMeasure>0</triangleMeasure>
			<rectangleMeasure>0</rectangleMeasure>
			<circleMeasure>0</circleMeasure>
			<centroidX>29</centroidX>
			<centroidY>24</centroidY>
		</spatialEntity>
		<spatialEntity spatialType="region" scaleAndSubsystem="Cellular.GutEndotheliumIschemia">
			<clusteredness>1</clusteredness>
			<density>0.09921874621627377</density>
			<area>16</area>
			<perimeter>20</perimeter>
			<distanceFromOrigin>13.60147050873544</distanceFromOrigin>
			<angle>18.75865034784223</angle>
			<triangleMeasure>0.6666666666666666</triangleMeasure>
			<rectangleMeasure>0.6666666666666666</rectangleMeasure>
			<circleMeasure>0.2400300580682206</circleMeasure>
			<centroidX>1.8</centroidX>
			<centroidY>22.8</centroidY>
		</spatialEntity>
		<spatialEntity spatialType="region" scaleAndSubsystem="Cellular.GutEndotheliumIschemia">
			<clusteredness>1</clusteredness>
			<density>0.2562500059604645</density>
			<area>2</area>
			<perimeter>6</perimeter>
			<distanceFromOrigin>9.486832980505138</distanceFromOrigin>
			<angle>5.527540151656172</angle>
			<triangleMeasure>0</triangleMeasure>
			<rectangleMeasure>0</rectangleMeasure>
			<circleMeasure>0</circleMeasure>
			<centroidX>7</centroidX>
			<centroidY>19.5</centroidY>
		</spatialEntity>
		<spatialEntity spatialType="region" scaleAndSubsystem="Cellular.GutEndotheliumIschemia">
			<clusteredness>1</clusteredness>
			<density>0.002499999953251259</density>
			<area>2</area>
			<perimeter>6</perimeter>
			<distanceFromOrigin>15</distanceFromOrigin>
			<angle>3.814074834290355</angle>
			<triangleMeasure>0</triangleMeasure>
			<rectangleMeasure>0</rectangleMeasure>
			<circleMeasure>0</circleMeasure>
			<centroidX>31</centroidX>
			<centroidY>16.5</centroidY>
		</spatialEntity>
		<spatialEntity spatialType="region" scaleAndSubsystem="Cellular.GutEndotheliumIschemia">
			<clusteredness>1</clusteredness>
			<density>0.1293750029568579</density>
			<area>4</area>
			<perimeter>12</perimeter>
			<distanceFromOrigin>12.0415945787923</distanceFromOrigin>
			<angle>9.462322208025617</angle>
			<triangleMeasure>0.25</triangleMeasure>
			<rectangleMeasure>0.25</rectangleMeasure>
			<circleMeasure>0.1200150467756456</circleMeasure>
			<centroidX>28.4</centroidX>
			<centroidY>14.8</centroidY>
		</spatialEntity>
		<spatialEntity spatialType="region" scaleAndSubsystem="Cellular.GutEndotheliumIschemia">
			<clusteredness>1</clusteredness>
			<density>0.2562500059604645</density>
			<area>2</area>
			<perimeter>6</perimeter>
			<distanceFromOrigin>2</distanceFromOrigin>
			<angle>26.56505117707799</angle>
			<triangleMeasure>0</triangleMeasure>
			<rectangleMeasure>0</rectangleMeasure>
			<circleMeasure>0</circleMeasure>
			<centroidX>15.5</centroidX>
			<centroidY>14</centroidY>
		</spatialEntity>
		<spatialEntity spatialType="region" scaleAndSubsystem="Cellular.GutEndotheliumIschemia">
			<clusteredness>0.8484848484848485</clusteredness>
			<density>0.1087931009302919</density>
			<area>28</area>
			<perimeter>40</perimeter>
			<distanceFromOrigin>9.433981132056603</distanceFromOrigin>
			<angle>29.93151184050779</angle>
			<triangleMeasure>0.2767857142857143</triangleMeasure>
			<rectangleMeasure>0.4428571428571428</rectangleMeasure>
			<circleMeasure>0.2861896864536719</circleMeasure>
			<centroidX>27.8</centroidX>
			<centroidY>8.699999999999999</centroidY>
		</spatialEntity>
		<spatialEntity spatialType="region" scaleAndSubsystem="Cellular.GutEndotheliumIschemia">
			<clusteredness>1</clusteredness>
			<density>0.1716666706247267</density>
			<area>3</area>
			<perimeter>8</perimeter>
			<distanceFromOrigin>12.2065556157337</distanceFromOrigin>
			<angle>3.556181094255118</angle>
			<triangleMeasure>1</triangleMeasure>
			<rectangleMeasure>0.5000000894069832</rectangleMeasure>
			<circleMeasure>0.1591549430918953</circleMeasure>
			<centroidX>8.666665999999999</centroidX>
			<centroidY>5.333333</centroidY>
		</spatialEntity>
		<spatialEntity spatialType="region" scaleAndSubsystem="Cellular.GutEndotheliumIschemia">
			<clusteredness>0.9444444444444444</clusteredness>
			<density>0.153529409608764</density>
			<area>17</area>
			<perimeter>32</perimeter>
			<distanceFromOrigin>14.14213562373095</distanceFromOrigin>
			<angle>20.37643521383639</angle>
			<triangleMeasure>0.1953947672454321</triangleMeasure>
			<rectangleMeasure>0.2037037180938522</rectangleMeasure>
			<circleMeasure>0.1418215474784078</circleMeasure>
			<centroidX>27.33333</centroidX>
			<centroidY>3.083333</centroidY>
		</spatialEntity>
		<spatialEntity spatialType="region" scaleAndSubsystem="Cellular.GutEndotheliumIschemia">
			<clusteredness>0.7325102880658436</clusteredness>
			<density>0.1302458993621952</density>
			<area>178</area>
			<perimeter>240</perimeter>
			<distanceFromOrigin>2.23606797749979</distanceFromOrigin>
			<angle>360</angle>
			<triangleMeasure>0.2271098498021802</triangleMeasure>
			<rectangleMeasure>0.1914341450527706</rectangleMeasure>
			<circleMeasure>0.1407356925770636</circleMeasure>
			<centroidX>19.63846</centroidX>
			<centroidY>19.07692</centroidY>
		</spatialEntity>
		<spatialEntity spatialType="region" scaleAndSubsystem="Cellular.GutEndotheliumIschemia">
			<clusteredness>0.7007299270072993</clusteredness>
			<density>0.1404702935466903</density>
			<area>96</area>
			<perimeter>136</perimeter>
			<distanceFromOrigin>2</distanceFromOrigin>
			<angle>109.4400348281762</angle>
			<triangleMeasure>0.2441999313822613</triangleMeasure>
			<rectangleMeasure>0.2668067226890756</rectangleMeasure>
			<circleMeasure>0.1782617746421815</circleMeasure>
			<centroidX>8.217392</centroidX>
			<centroidY>10.15942</centroidY>
		</spatialEntity>
		<numericStateVariable scaleAndSubsystem="Tissue.GutEndothelium">
			<name>GutCellDamageByproduct</name>
			<value>471.3976294676661</value>
		</numericStateVariable>
		<numericStateVariable scaleAndSubsystem="Organ.Gut">
			<name>GutLeak</name>
			<value>0</value>
		</numericStateVariable>
		<numericStateVariable scaleAndSubsystem="Tissue.GutEpithelium">
			<name>GutOccludinCellwall</name>
			<value>1162.81</value>
		</numericStateVariable>
		<numericStateVariable scaleAndSubsystem="Tissue.GutEpithelium">
			<name>GutOccludinCytoplasm</name>
			<value>384.4</value>
		</numericStateVariable>
		<numericStateVariable scaleAndSubsystem="Tissue.LungEndothelium">
			<name>LungCellDamageByproduct</name>
			<value>0</value>
		</numericStateVariable>
		<numericStateVariable scaleAndSubsystem="Organ.Lung">
			<name>LungEdema</name>
			<value>0</value>
		</numericStateVariable>
		<numericStateVariable scaleAndSubsystem="Tissue.LungEpithelium">
			<name>LungOccludinCellwall</name>
			<value>1162.81</value>
		</numericStateVariable>
		<numericStateVariable scaleAndSubsystem="Tissue.LungEpithelium">
			<name>LungOccludinCytoplasm</name>
			<value>384.4</value>
		</numericStateVariable>
		<numericStateVariable scaleAndSubsystem="Cellular.GutEndotheliumIschemia">
			<name>avgClusterednessRegions</name>
			<value>0.05473269617997691</value>
		</numericStateVariable>
		<numericStateVariable scaleAndSubsystem="Cellular.LungEndotheliumIschemia">
			<name>avgClusterednessRegions</name>
			<value>1</value>
		</numericStateVariable>
		<numericStateVariable scaleAndSubsystem="Cellular.GutEndotheliumIschemia">
			<name>avgDensityRegions</name>
			<value>0.1919651742333303</value>
		</numericStateVariable>
		<numericStateVariable scaleAndSubsystem="Cellular.LungEndotheliumIschemia">
			<name>avgDensityRegions</name>
			<value>0</value>
		</numericStateVariable>
	</timepoint>
	<timepoint value="5">
		<spatialEntity spatialType="region" scaleAndSubsystem="Cellular.GutEndotheliumIschemia">
			<clusteredness>1</clusteredness>
			<density>0.002499999953251259</density>
			<area>1</area>
			<perimeter>4</perimeter>
			<distanceFromOrigin>18.02775637731995</distanceFromOrigin>
			<angle>0</angle>
			<triangleMeasure>0</triangleMeasure>
			<rectangleMeasure>0</rectangleMeasure>
			<circleMeasure>0</circleMeasure>
			<centroidX>6</centroidX>
			<centroidY>31</centroidY>
		</spatialEntity>
		<spatialEntity spatialType="region" scaleAndSubsystem="Cellular.GutEndotheliumIschemia">
			<clusteredness>1</clusteredness>
			<density>0.2587499999532513</density>
			<area>2</area>
			<perimeter>6</perimeter>
			<distanceFromOrigin>14.0356688476182</distanceFromOrigin>
			<angle>0.2715419456845224</angle>
			<triangleMeasure>0</triangleMeasure>
			<rectangleMeasure>0</rectangleMeasure>
			<circleMeasure>0</circleMeasure>
			<centroidX>17</centroidX>
			<centroidY>30.5</centroidY>
		</spatialEntity>
		<spatialEntity spatialType="region" scaleAndSubsystem="Cellular.GutEndotheliumIschemia">
			<clusteredness>1</clusteredness>
			<density>0.1290624999532513</density>
			<area>8</area>
			<perimeter>14</perimeter>
			<distanceFromOrigin>18.38477631085023</distanceFromOrigin>
			<angle>6.34019174590991</angle>
			<triangleMeasure>0.875</triangleMeasure>
			<rectangleMeasure>0.5833334260516844</rectangleMeasure>
			<circleMeasure>0.420052601619386</circleMeasure>
			<centroidX>30.25</centroidX>
			<centroidY>29</centroidY>
		</spatialEntity>
		<spatialEntity spatialType="region" scaleAndSubsystem="Cellular.GutEndotheliumIschemia">
			<clusteredness>1</clusteredness>
			<density>0.174722222149502</density>
			<area>9</area>
			<perimeter>14</perimeter>
			<distanceFromOrigin>18.43908891458577</distanceFromOrigin>
			<angle>8.461288142571364</angle>
			<triangleMeasure>0.6666666666666666</triangleMeasure>
			<rectangleMeasure>0.6666666666666666</rectangleMeasure>
			<circleMeasure>0.3183098861837907</circleMeasure>
			<centroidX>1.833333</centroidX>
			<centroidY>29.5</centroidY>
		</spatialEntity>
		<spatialEntity spatialType="region" scaleAndSubsystem="Cellular.GutEndotheliumIschemia">
			<clusteredness>1</clusteredness>
			<density>0.2114999999719507</density>
			<area>5</area>
			<perimeter>16</perimeter>
			<distanceFromOrigin>14.7648230602334</distanceFromOrigin>
			<angle>9.678260053133947</angle>
			<triangleMeasure>0.125</triangleMeasure>
			<rectangleMeasure>0.125</rectangleMeasure>
			<circleMeasure>0.0750094077217677</circleMeasure>
			<centroidX>2.142857</centroidX>
			<centroidY>24</centroidY>
		</spatialEntity>
		<spatialEntity spatialType="region" scaleAndSubsystem="Cellular.GutEndotheliumIschemia">
			<clusteredness>1</clusteredness>
			<density>0.5125</density>
			<area>1</area>
			<perimeter>4</perimeter>
			<distanceFromOrigin>14.86606874731851</distanceFromOrigin>
			<angle>0</angle>
			<triangleMeasure>0</triangleMeasure>
			<rectangleMeasure>0</rectangleMeasure>
			<circleMeasure>0</circleMeasure>
			<centroidX>2</centroidX>
			<centroidY>21</centroidY>
		</spatialEntity>
		<spatialEntity spatialType="region" scaleAndSubsystem="Cellular.GutEndotheliumIschemia">
			<clusteredness>1</clusteredness>
			<density>0.002499999953251259</density>
			<area>1</area>
			<perimeter>4</perimeter>
			<distanceFromOrigin>15.13274595042156</distanceFromOrigin>
			<angle>0</angle>
			<triangleMeasure>0</triangleMeasure>
			<rectangleMeasure>0</rectangleMeasure>
			<circleMeasure>0</circleMeasure>
			<centroidX>31</centroidX>
			<centroidY>18</centroidY>
		</spatialEntity>
		<spatialEntity spatialType="region" scaleAndSubsystem="Cellular.GutEndotheliumIschemia">
			<clusteredness>1</clusteredness>
			<density>0.094499999962601</density>
			<area>5</area>
			<perimeter>16</perimeter>
			<distanceFromOrigin>8.246211251235321</distanceFromOrigin>
			<angle>15.25511870305778</angle>
			<triangleMeasure>0.125</triangleMeasure>
			<rectangleMeasure>0.125</rectangleMeasure>
			<circleMeasure>0.0750094077217677</circleMeasure>
			<centroidX>7</centroidX>
			<centroidY>18.85714</centroidY>
		</spatialEntity>
		<spatialEntity spatialType="region" scaleAndSubsystem="Cellular.GutEndotheliumIschemia">
			<clusteredness>1</clusteredness>
			<density>0.002499999953251259</density>
			<area>1</area>
			<perimeter>4</perimeter>
			<distanceFromOrigin>21.21320343559643</distanceFromOrigin>
			<angle>0</angle>
			<triangleMeasure>0</triangleMeasure>
			<rectangleMeasure>0</rectangleMeasure>
			<circleMeasure>0</circleMeasure>
			<centroidX>31</centroidX>
			<centroidY>1</centroidY>
		</spatialEntity>
		<spatialEntity spatialType="region" scaleAndSubsystem="Cellular.GutEndotheliumIschemia">
			<clusteredness>0.658</clusteredness>
			<density>0.1318371755683288</density>
			<area>329</area>
			<perimeter>410</perimeter>
			<distanceFromOrigin>0</distanceFromOrigin>
			<angle>360</angle>
			<triangleMeasure>0.2070147723752387</triangleMeasure>
			<rectangleMeasure>0.2616666666666667</rectangleMeasure>
			<circleMeasure>0.1892823027474383</circleMeasure>
			<centroidX>17.40196</centroidX>
			<centroidY>14.0098</centroidY>
		</spatialEntity>
		<numericStateVariable scaleAndSubsystem="Tissue.GutEndothelium">
			<name>GutCellDamageByproduct</name>
			<value>589.7914180189713</value>
		</numericStateVariable>
		<numericStateVariable scaleAndSubsystem="Organ.Gut">
			<name>GutLeak</name>
			<value>0</value>
		</numericStateVariable>
		<numericStateVariable scaleAndSubsystem="Tissue.GutEpithelium">
			<name>GutOccludinCellwall</name>
			<value>1162.81</value>
		</numericStateVariable>
		<numericStateVariable scaleAndSubsystem="Tissue.GutEpithelium">
			<name>GutOccludinCytoplasm</name>
			<value>384.4</value>
		</numericStateVariable>
		<numericStateVariable scaleAndSubsystem="Tissue.LungEndothelium">
			<name>LungCellDamageByproduct</name>
			<value>0</value>
		</numericStateVariable>
		<numericStateVariable scaleAndSubsystem="Organ.Lung">
			<name>LungEdema</name>
			<value>0</value>
		</numericStateVariable>
		<numericStateVariable scaleAndSubsystem="Tissue.LungEpithelium">
			<name>LungOccludinCellwall</name>
			<value>1162.81</value>
		</numericStateVariable>
		<numericStateVariable scaleAndSubsystem="Tissue.LungEpithelium">
			<name>LungOccludinCytoplasm</name>
			<value>384.4</value>
		</numericStateVariable>
		<numericStateVariable scaleAndSubsystem="Cellular.GutEndotheliumIschemia">
			<name>avgClusterednessRegions</name>
			<value>0.05048158285047909</value>
		</numericStateVariable>
		<numericStateVariable scaleAndSubsystem="Cellular.LungEndotheliumIschemia">
			<name>avgClusterednessRegions</name>
			<value>1</value>
		</numericStateVariable>
		<numericStateVariable scaleAndSubsystem="Cellular.GutEndotheliumIschemia">
			<name>avgDensityRegions</name>
			<value>0.1520371897418639</value>
		</numericStateVariable>
		<numericStateVariable scaleAndSubsystem="Cellular.LungEndotheliumIschemia">
			<name>avgDensityRegions</name>
			<value>0</value>
		</numericStateVariable>
	</timepoint>
	<timepoint value="6">
		<spatialEntity spatialType="region" scaleAndSubsystem="Cellular.GutEndotheliumIschemia">
			<clusteredness>1</clusteredness>
			<density>0.002499999953251259</density>
			<area>1</area>
			<perimeter>4</perimeter>
			<distanceFromOrigin>17.4928556845359</distanceFromOrigin>
			<angle>0</angle>
			<triangleMeasure>0</triangleMeasure>
			<rectangleMeasure>0</rectangleMeasure>
			<circleMeasure>0</circleMeasure>
			<centroidX>7</centroidX>
			<centroidY>31</centroidY>
		</spatialEntity>
		<spatialEntity spatialType="region" scaleAndSubsystem="Cellular.GutEndotheliumIschemia">
			<clusteredness>1</clusteredness>
			<density>0.002499999953251259</density>
			<area>1</area>
			<perimeter>4</perimeter>
			<distanceFromOrigin>18.60107523773828</distanceFromOrigin>
			<angle>0</angle>
			<triangleMeasure>0</triangleMeasure>
			<rectangleMeasure>0</rectangleMeasure>
			<circleMeasure>0</circleMeasure>
			<centroidX>5</centroidX>
			<centroidY>31</centroidY>
		</spatialEntity>
		<spatialEntity spatialType="region" scaleAndSubsystem="Cellular.GutEndotheliumIschemia">
			<clusteredness>1</clusteredness>
			<density>0.1049999975690655</density>
			<area>5</area>
			<perimeter>10</perimeter>
			<distanceFromOrigin>17.20465053408525</distanceFromOrigin>
			<angle>7.193470055295538</angle>
			<triangleMeasure>0.75</triangleMeasure>
			<rectangleMeasure>0.75</rectangleMeasure>
			<circleMeasure>0.3600451403269369</circleMeasure>
			<centroidX>26.25</centroidX>
			<centroidY>30.5</centroidY>
		</spatialEntity>
		<spatialEntity spatialType="region" scaleAndSubsystem="Cellular.GutEndotheliumIschemia">
			<clusteredness>1</clusteredness>
			<density>0.1545833402209812</density>
			<area>6</area>
			<perimeter>14</perimeter>
			<distanceFromOrigin>18.43908891458577</distanceFromOrigin>
			<angle>8.315125756791886</angle>
			<triangleMeasure>0.375</triangleMeasure>
			<rectangleMeasure>0.5</rectangleMeasure>
			<circleMeasure>0.1800225435511654</circleMeasure>
			<centroidX>30.5</centroidX>
			<centroidY>29.33333</centroidY>
		</spatialEntity>
		<spatialEntity spatialType="region" scaleAndSubsystem="Cellular.GutEndotheliumIschemia">
			<clusteredness>1</clusteredness>
			<density>0.2253571359717211</density>
			<area>7</area>
			<perimeter>16</perimeter>
			<distanceFromOrigin>18.43908891458577</distanceFromOrigin>
			<angle>8.461288142571364</angle>
			<triangleMeasure>0.3</triangleMeasure>
			<rectangleMeasure>0.2500000397364361</rectangleMeasure>
			<circleMeasure>0.1800225435511654</circleMeasure>
			<centroidX>1.714286</centroidX>
			<centroidY>29.42857</centroidY>
		</spatialEntity>
		<spatialEntity spatialType="region" scaleAndSubsystem="Cellular.GutEndotheliumIschemia">
			<clusteredness>1</clusteredness>
			<density>0.002499999953251259</density>
			<area>1</area>
			<perimeter>4</perimeter>
			<distanceFromOrigin>18.02775637731995</distanceFromOrigin>
			<angle>0</angle>
			<triangleMeasure>0</triangleMeasure>
			<rectangleMeasure>0</rectangleMeasure>
			<circleMeasure>0</circleMeasure>
			<centroidX>1</centroidX>
			<centroidY>26</centroidY>
		</spatialEntity>
		<spatialEntity spatialType="region" scaleAndSubsystem="Cellular.GutEndotheliumIschemia">
			<clusteredness>1</clusteredness>
			<density>0.3524999880323223</density>
			<area>1</area>
			<perimeter>4</perimeter>
			<distanceFromOrigin>14.86606874731851</distanceFromOrigin>
			<angle>0</angle>
			<triangleMeasure>0</triangleMeasure>
			<rectangleMeasure>0</rectangleMeasure>
			<circleMeasure>0</circleMeasure>
			<centroidX>30</centroidX>
			<centroidY>21</centroidY>
		</spatialEntity>
		<spatialEntity spatialType="region" scaleAndSubsystem="Cellular.GutEndotheliumIschemia">
			<clusteredness>1</clusteredness>
			<density>0.1984374924909835</density>
			<area>8</area>
			<perimeter>20</perimeter>
			<distanceFromOrigin>13.60147050873544</distanceFromOrigin>
			<angle>12.64215232788985</angle>
			<triangleMeasure>0</triangleMeasure>
			<rectangleMeasure>0.25</rectangleMeasure>
			<circleMeasure>0.1411941816404326</circleMeasure>
			<centroidX>1.888889</centroidX>
			<centroidY>22</centroidY>
		</spatialEntity>
		<spatialEntity spatialType="region" scaleAndSubsystem="Cellular.GutEndotheliumIschemia">
			<clusteredness>1</clusteredness>
			<density>0.3524999880323223</density>
			<area>1</area>
			<perimeter>4</perimeter>
			<distanceFromOrigin>9.486832980505138</distanceFromOrigin>
			<angle>0</angle>
			<triangleMeasure>0</triangleMeasure>
			<rectangleMeasure>0</rectangleMeasure>
			<circleMeasure>0</circleMeasure>
			<centroidX>7</centroidX>
			<centroidY>19</centroidY>
		</spatialEntity>
		<spatialEntity spatialType="region" scaleAndSubsystem="Cellular.GutEndotheliumIschemia">
			<clusteredness>1</clusteredness>
			<density>0.002499999953251259</density>
			<area>3</area>
			<perimeter>8</perimeter>
			<distanceFromOrigin>15.03329637837291</distanceFromOrigin>
			<angle>7.62814966858071</angle>
			<triangleMeasure>0</triangleMeasure>
			<rectangleMeasure>0</rectangleMeasure>
			<circleMeasure>0</circleMeasure>
			<centroidX>31</centroidX>
			<centroidY>16</centroidY>
		</spatialEntity>
		<spatialEntity spatialType="region" scaleAndSubsystem="Cellular.GutEndotheliumIschemia">
			<clusteredness>0.515625</clusteredness>
			<density>0.1037121180827888</density>
			<area>33</area>
			<perimeter>42</perimeter>
			<distanceFromOrigin>10.63014581273465</distanceFromOrigin>
			<angle>33.69006752597979</angle>
			<triangleMeasure>0.3071428571428572</triangleMeasure>
			<rectangleMeasure>0.2756410256410257</rectangleMeasure>
			<circleMeasure>0.2232971692299208</circleMeasure>
			<centroidX>27.5</centroidX>
			<centroidY>6.125</centroidY>
		</spatialEntity>
		<spatialEntity spatialType="region" scaleAndSubsystem="Cellular.GutEndotheliumIschemia">
			<clusteredness>1</clusteredness>
			<density>0.002499999953251259</density>
			<area>3</area>
			<perimeter>8</perimeter>
			<distanceFromOrigin>17.4928556845359</distanceFromOrigin>
			<angle>5.29008120537127</angle>
			<triangleMeasure>0</triangleMeasure>
			<rectangleMeasure>0</rectangleMeasure>
			<circleMeasure>0</circleMeasure>
			<centroidX>26</centroidX>
			<centroidY>1</centroidY>
		</spatialEntity>
		<spatialEntity spatialType="region" scaleAndSubsystem="Cellular.GutEndotheliumIschemia">
			<clusteredness>0.8163265306122449</clusteredness>
			<density>0.1728124962191956</density>
			<area>40</area>
			<perimeter>56</perimeter>
			<distanceFromOrigin>4.242640687119285</distanceFromOrigin>
			<angle>64.23067237566129</angle>
			<triangleMeasure>0.3317307935663952</triangleMeasure>
			<rectangleMeasure>0.3194444444444444</rectangleMeasure>
			<circleMeasure>0.1633340678545533</circleMeasure>
			<centroidX>18.42308</centroidX>
			<centroidY>6.307693</centroidY>
		</spatialEntity>
		<spatialEntity spatialType="region" scaleAndSubsystem="Cellular.GutEndotheliumIschemia">
			<clusteredness>0.5256064690026954</clusteredness>
			<density>0.1572641493455595</density>
			<area>195</area>
			<perimeter>264</perimeter>
			<distanceFromOrigin>1</distanceFromOrigin>
			<angle>360</angle>
			<triangleMeasure>0.1988320529515821</triangleMeasure>
			<rectangleMeasure>0.1977560742435144</rectangleMeasure>
			<circleMeasure>0.1226185821224052</circleMeasure>
			<centroidX>13.19048</centroidX>
			<centroidY>15.51587</centroidY>
		</spatialEntity>
		<numericStateVariable scaleAndSubsystem="Tissue.GutEndothelium">
			<name>GutCellDamageByproduct</name>
			<value>699.0159890470209</value>
		</numericStateVariable>
		<numericStateVariable scaleAndSubsystem="Organ.Gut">
			<name>GutLeak</name>
			<value>0</value>
		</numericStateVariable>
		<numericStateVariable scaleAndSubsystem="Tissue.GutEpithelium">
			<name>GutOccludinCellwall</name>
			<value>1162.81</value>
		</numericStateVariable>
		<numericStateVariable scaleAndSubsystem="Tissue.GutEpithelium">
			<name>GutOccludinCytoplasm</name>
			<value>384.4</value>
		</numericStateVariable>
		<numericStateVariable scaleAndSubsystem="Tissue.LungEndothelium">
			<name>LungCellDamageByproduct</name>
			<value>0</value>
		</numericStateVariable>
		<numericStateVariable scaleAndSubsystem="Organ.Lung">
			<name>LungEdema</name>
			<value>0</value>
		</numericStateVariable>
		<numericStateVariable scaleAndSubsystem="Tissue.LungEpithelium">
			<name>LungOccludinCellwall</name>
			<value>1162.81</value>
		</numericStateVariable>
		<numericStateVariable scaleAndSubsystem="Tissue.LungEpithelium">
			<name>LungOccludinCytoplasm</name>
			<value>384.4</value>
		</numericStateVariable>
		<numericStateVariable scaleAndSubsystem="Cellular.GutEndotheliumIschemia">
			<name>avgClusterednessRegions</name>
			<value>0.04947233428607035</value>
		</numericStateVariable>
		<numericStateVariable scaleAndSubsystem="Cellular.LungEndotheliumIschemia">
			<name>avgClusterednessRegions</name>
			<value>1</value>
		</numericStateVariable>
		<numericStateVariable scaleAndSubsystem="Cellular.GutEndotheliumIschemia">
			<name>avgDensityRegions</name>
			<value>0.1310476218379426</value>
		</numericStateVariable>
		<numericStateVariable scaleAndSubsystem="Cellular.LungEndotheliumIschemia">
			<name>avgDensityRegions</name>
			<value>0</value>
		</numericStateVariable>
	</timepoint>
	<timepoint value="7">
		<spatialEntity spatialType="region" scaleAndSubsystem="Cellular.GutEndotheliumIschemia">
			<clusteredness>1</clusteredness>
			<density>0.002499999953251259</density>
			<area>1</area>
			<perimeter>4</perimeter>
			<distanceFromOrigin>18.02775637731995</distanceFromOrigin>
			<angle>0</angle>
			<triangleMeasure>0</triangleMeasure>
			<rectangleMeasure>0</rectangleMeasure>
			<circleMeasure>0</circleMeasure>
			<centroidX>6</centroidX>
			<centroidY>31</centroidY>
		</spatialEntity>
		<spatialEntity spatialType="region" scaleAndSubsystem="Cellular.GutEndotheliumIschemia">
			<clusteredness>1</clusteredness>
			<density>0.153333337283602</density>
			<area>6</area>
			<perimeter>14</perimeter>
			<distanceFromOrigin>18.43908891458577</distanceFromOrigin>
			<angle>8.315125756791886</angle>
			<triangleMeasure>0.1666666666666667</triangleMeasure>
			<rectangleMeasure>0.3333333333333333</rectangleMeasure>
			<circleMeasure>0.1200150290341103</circleMeasure>
			<centroidX>30.66667</centroidX>
			<centroidY>29.5</centroidY>
		</spatialEntity>
		<spatialEntity spatialType="region" scaleAndSubsystem="Cellular.GutEndotheliumIschemia">
			<clusteredness>1</clusteredness>
			<density>0.1772222181550817</density>
			<area>9</area>
			<perimeter>18</perimeter>
			<distanceFromOrigin>17.69180601295413</distanceFromOrigin>
			<angle>8.630801788548439</angle>
			<triangleMeasure>0.4897959183673469</triangleMeasure>
			<rectangleMeasure>0.3333333333333333</rectangleMeasure>
			<circleMeasure>0.238732414637843</circleMeasure>
			<centroidX>2.25</centroidX>
			<centroidY>29.375</centroidY>
		</spatialEntity>
		<spatialEntity spatialType="region" scaleAndSubsystem="Cellular.GutEndotheliumIschemia">
			<clusteredness>1</clusteredness>
			<density>0.002499999953251259</density>
			<area>1</area>
			<perimeter>4</perimeter>
			<distanceFromOrigin>18.02775637731995</distanceFromOrigin>
			<angle>0</angle>
			<triangleMeasure>0</triangleMeasure>
			<rectangleMeasure>0</rectangleMeasure>
			<circleMeasure>0</circleMeasure>
			<centroidX>1</centroidX>
			<centroidY>26</centroidY>
		</spatialEntity>
		<spatialEntity spatialType="region" scaleAndSubsystem="Cellular.GutEndotheliumIschemia">
			<clusteredness>1</clusteredness>
			<density>0.3425000059838388</density>
			<area>1</area>
			<perimeter>4</perimeter>
			<distanceFromOrigin>9.486832980505138</distanceFromOrigin>
			<angle>0</angle>
			<triangleMeasure>0</triangleMeasure>
			<rectangleMeasure>0</rectangleMeasure>
			<circleMeasure>0</circleMeasure>
			<centroidX>7</centroidX>
			<centroidY>19</centroidY>
		</spatialEntity>
		<spatialEntity spatialType="region" scaleAndSubsystem="Cellular.GutEndotheliumIschemia">
			<clusteredness>1</clusteredness>
			<density>0.002499999953251259</density>
			<area>3</area>
			<perimeter>8</perimeter>
			<distanceFromOrigin>15.03329637837291</distanceFromOrigin>
			<angle>7.49585763972986</angle>
			<triangleMeasure>0</triangleMeasure>
			<rectangleMeasure>0</rectangleMeasure>
			<circleMeasure>0</circleMeasure>
			<centroidX>31</centroidX>
			<centroidY>18</centroidY>
		</spatialEntity>
		<spatialEntity spatialType="region" scaleAndSubsystem="Cellular.GutEndotheliumIschemia">
			<clusteredness>1</clusteredness>
			<density>0.305034772087546</density>
			<area>1</area>
			<perimeter>4</perimeter>
			<distanceFromOrigin>10.04987562112089</distanceFromOrigin>
			<angle>0</angle>
			<triangleMeasure>0</triangleMeasure>
			<rectangleMeasure>0</rectangleMeasure>
			<circleMeasure>0</circleMeasure>
			<centroidX>26</centroidX>
			<centroidY>17</centroidY>
		</spatialEntity>
		<spatialEntity spatialType="region" scaleAndSubsystem="Cellular.GutEndotheliumIschemia">
			<clusteredness>1</clusteredness>
			<density>0.1425833316955691</density>
			<area>30</area>
			<perimeter>48</perimeter>
			<distanceFromOrigin>12.0415945787923</distanceFromOrigin>
			<angle>51.54629078329403</angle>
			<triangleMeasure>0.4244897959183673</triangleMeasure>
			<rectangleMeasure>0.3095238095238095</rectangleMeasure>
			<circleMeasure>0.07960181048824481</circleMeasure>
			<centroidX>1.904762</centroidX>
			<centroidY>17.33333</centroidY>
		</spatialEntity>
		<spatialEntity spatialType="region" scaleAndSubsystem="Cellular.GutEndotheliumIschemia">
			<clusteredness>1</clusteredness>
			<density>0.3050000059838389</density>
			<area>1</area>
			<perimeter>4</perimeter>
			<distanceFromOrigin>12.0415945787923</distanceFromOrigin>
			<angle>0</angle>
			<triangleMeasure>0</triangleMeasure>
			<rectangleMeasure>0</rectangleMeasure>
			<circleMeasure>0</circleMeasure>
			<centroidX>24</centroidX>
			<centroidY>7</centroidY>
		</spatialEntity>
		<spatialEntity spatialType="region" scaleAndSubsystem="Cellular.GutEndotheliumIschemia">
			<clusteredness>1</clusteredness>
			<density>0.2155000047590218</density>
			<area>5</area>
			<perimeter>12</perimeter>
			<distanceFromOrigin>10</distanceFromOrigin>
			<angle>10.38885781546961</angle>
			<triangleMeasure>0.5</triangleMeasure>
			<rectangleMeasure>1</rectangleMeasure>
			<circleMeasure>0.6000752264438289</circleMeasure>
			<centroidX>16</centroidX>
			<centroidY>5</centroidY>
		</spatialEntity>
		<spatialEntity spatialType="region" scaleAndSubsystem="Cellular.GutEndotheliumIschemia">
			<clusteredness>1</clusteredness>
			<density>0.1395930230644703</density>
			<area>43</area>
			<perimeter>72</perimeter>
			<distanceFromOrigin>10</distanceFromOrigin>
			<angle>39.53090502988807</angle>
			<triangleMeasure>0</triangleMeasure>
			<rectangleMeasure>0.2402597402597403</rectangleMeasure>
			<circleMeasure>0.1674685415177954</circleMeasure>
			<centroidX>28.325</centroidX>
			<centroidY>6.8</centroidY>
		</spatialEntity>
		<spatialEntity spatialType="region" scaleAndSubsystem="Cellular.GutEndotheliumIschemia">
			<clusteredness>0.8028985507246377</clusteredness>
			<density>0.149856628849029</density>
			<area>277</area>
			<perimeter>364</perimeter>
			<distanceFromOrigin>1</distanceFromOrigin>
			<angle>360</angle>
			<triangleMeasure>0.1669576443885527</triangleMeasure>
			<rectangleMeasure>0.2147515426600199</rectangleMeasure>
			<circleMeasure>0.1349677311607284</circleMeasure>
			<centroidX>15.31395</centroidX>
			<centroidY>15.10465</centroidY>
		</spatialEntity>
		<numericStateVariable scaleAndSubsystem="Tissue.GutEndothelium">
			<name>GutCellDamageByproduct</name>
			<value>800.8945496910361</value>
		</numericStateVariable>
		<numericStateVariable scaleAndSubsystem="Organ.Gut">
			<name>GutLeak</name>
			<value>0</value>
		</numericStateVariable>
		<numericStateVariable scaleAndSubsystem="Tissue.GutEpithelium">
			<name>GutOccludinCellwall</name>
			<value>1162.81</value>
		</numericStateVariable>
		<numericStateVariable scaleAndSubsystem="Tissue.GutEpithelium">
			<name>GutOccludinCytoplasm</name>
			<value>384.4</value>
		</numericStateVariable>
		<numericStateVariable scaleAndSubsystem="Tissue.LungEndothelium">
			<name>LungCellDamageByproduct</name>
			<value>0</value>
		</numericStateVariable>
		<numericStateVariable scaleAndSubsystem="Organ.Lung">
			<name>LungEdema</name>
			<value>0</value>
		</numericStateVariable>
		<numericStateVariable scaleAndSubsystem="Tissue.LungEpithelium">
			<name>LungOccludinCellwall</name>
			<value>1162.81</value>
		</numericStateVariable>
		<numericStateVariable scaleAndSubsystem="Tissue.LungEpithelium">
			<name>LungOccludinCytoplasm</name>
			<value>384.4</value>
		</numericStateVariable>
		<numericStateVariable scaleAndSubsystem="Cellular.GutEndotheliumIschemia">
			<name>avgClusterednessRegions</name>
			<value>0.05182218064104473</value>
		</numericStateVariable>
		<numericStateVariable scaleAndSubsystem="Cellular.LungEndotheliumIschemia">
			<name>avgClusterednessRegions</name>
			<value>1</value>
		</numericStateVariable>
		<numericStateVariable scaleAndSubsystem="Cellular.GutEndotheliumIschemia">
			<name>avgDensityRegions</name>
			<value>0.161510277310146</value>
		</numericStateVariable>
		<numericStateVariable scaleAndSubsystem="Cellular.LungEndotheliumIschemia">
			<name>avgDensityRegions</name>
			<value>0</value>
		</numericStateVariable>
	</timepoint>
	<timepoint value="8">
		<spatialEntity spatialType="region" scaleAndSubsystem="Cellular.GutEndotheliumIschemia">
			<clusteredness>1</clusteredness>
			<density>0.1529166626384835</density>
			<area>6</area>
			<perimeter>12</perimeter>
			<distanceFromOrigin>18.43908891458577</distanceFromOrigin>
			<angle>6.34019174590991</angle>
			<triangleMeasure>0.6666666666666666</triangleMeasure>
			<rectangleMeasure>0.5</rectangleMeasure>
			<circleMeasure>0.1800225435511654</circleMeasure>
			<centroidX>30.6</centroidX>
			<centroidY>29.2</centroidY>
		</spatialEntity>
		<spatialEntity spatialType="region" scaleAndSubsystem="Cellular.GutEndotheliumIschemia">
			<clusteredness>1</clusteredness>
			<density>0.1240384596505316</density>
			<area>13</area>
			<perimeter>20</perimeter>
			<distanceFromOrigin>17.69180601295413</distanceFromOrigin>
			<angle>15.08635400846512</angle>
			<triangleMeasure>0.4583333333333333</triangleMeasure>
			<rectangleMeasure>0.4583333333333333</rectangleMeasure>
			<circleMeasure>0.2640330751885299</circleMeasure>
			<centroidX>2.625</centroidX>
			<centroidY>29.625</centroidY>
		</spatialEntity>
		<spatialEntity spatialType="region" scaleAndSubsystem="Cellular.GutEndotheliumIschemia">
			<clusteredness>1</clusteredness>
			<density>0.125192312255704</density>
			<area>13</area>
			<perimeter>18</perimeter>
			<distanceFromOrigin>13.92838827718412</distanceFromOrigin>
			<angle>17.80380909397005</angle>
			<triangleMeasure>0.6419753086419753</triangleMeasure>
			<rectangleMeasure>0.65</rectangleMeasure>
			<circleMeasure>0.3000375714974283</circleMeasure>
			<centroidX>2</centroidX>
			<centroidY>22.14286</centroidY>
		</spatialEntity>
		<spatialEntity spatialType="region" scaleAndSubsystem="Cellular.GutEndotheliumIschemia">
			<clusteredness>1</clusteredness>
			<density>0.3325000239353554</density>
			<area>1</area>
			<perimeter>4</perimeter>
			<distanceFromOrigin>9.486832980505138</distanceFromOrigin>
			<angle>0</angle>
			<triangleMeasure>0</triangleMeasure>
			<rectangleMeasure>0</rectangleMeasure>
			<circleMeasure>0</circleMeasure>
			<centroidX>7</centroidX>
			<centroidY>19</centroidY>
		</spatialEntity>
		<spatialEntity spatialType="region" scaleAndSubsystem="Cellular.GutEndotheliumIschemia">
			<clusteredness>1</clusteredness>
			<density>0.002499999953251259</density>
			<area>3</area>
			<perimeter>8</perimeter>
			<distanceFromOrigin>15.03329637837291</distanceFromOrigin>
			<angle>7.49585763972986</angle>
			<triangleMeasure>0</triangleMeasure>
			<rectangleMeasure>0</rectangleMeasure>
			<circleMeasure>0</circleMeasure>
			<centroidX>31</centroidX>
			<centroidY>18</centroidY>
		</spatialEntity>
		<spatialEntity spatialType="region" scaleAndSubsystem="Cellular.GutEndotheliumIschemia">
			<clusteredness>1</clusteredness>
			<density>0.1951201644598269</density>
			<area>1</area>
			<perimeter>4</perimeter>
			<distanceFromOrigin>10.04987562112089</distanceFromOrigin>
			<angle>0</angle>
			<triangleMeasure>0</triangleMeasure>
			<rectangleMeasure>0</rectangleMeasure>
			<circleMeasure>0</circleMeasure>
			<centroidX>26</centroidX>
			<centroidY>17</centroidY>
		</spatialEntity>
		<spatialEntity spatialType="region" scaleAndSubsystem="Cellular.GutEndotheliumIschemia">
			<clusteredness>0.9565217391304348</clusteredness>
			<density>0.1653409123208221</density>
			<area>22</area>
			<perimeter>38</perimeter>
			<distanceFromOrigin>10</distanceFromOrigin>
			<angle>29.93151184050779</angle>
			<triangleMeasure>0.2261904665227098</triangleMeasure>
			<rectangleMeasure>0.2429960008929314</rectangleMeasure>
			<circleMeasure>0.1569427312810459</circleMeasure>
			<centroidX>28</centroidX>
			<centroidY>8.428572000000001</centroidY>
		</spatialEntity>
		<spatialEntity spatialType="region" scaleAndSubsystem="Cellular.GutEndotheliumIschemia">
			<clusteredness>1</clusteredness>
			<density>0.002499999953251259</density>
			<area>1</area>
			<perimeter>4</perimeter>
			<distanceFromOrigin>21.21320343559643</distanceFromOrigin>
			<angle>0</angle>
			<triangleMeasure>0</triangleMeasure>
			<rectangleMeasure>0</rectangleMeasure>
			<circleMeasure>0</circleMeasure>
			<centroidX>31</centroidX>
			<centroidY>1</centroidY>
		</spatialEntity>
		<spatialEntity spatialType="region" scaleAndSubsystem="Cellular.GutEndotheliumIschemia">
			<clusteredness>1</clusteredness>
			<density>0.1341176498307489</density>
			<area>17</area>
			<perimeter>32</perimeter>
			<distanceFromOrigin>14.86606874731851</distanceFromOrigin>
			<angle>22.61986494804043</angle>
			<triangleMeasure>0.175</triangleMeasure>
			<rectangleMeasure>0.28</rectangleMeasure>
			<circleMeasure>0.1680210567960406</circleMeasure>
			<centroidX>28.52941</centroidX>
			<centroidY>3.235294</centroidY>
		</spatialEntity>
		<spatialEntity spatialType="region" scaleAndSubsystem="Cellular.GutEndotheliumIschemia">
			<clusteredness>0.649746192893401</clusteredness>
			<density>0.143235294740849</density>
			<area>256</area>
			<perimeter>378</perimeter>
			<distanceFromOrigin>0</distanceFromOrigin>
			<angle>360</angle>
			<triangleMeasure>0.1538112522686025</triangleMeasure>
			<rectangleMeasure>0.1883333333333333</rectangleMeasure>
			<circleMeasure>0.1333404177099451</circleMeasure>
			<centroidX>15.98446</centroidX>
			<centroidY>17.4456</centroidY>
		</spatialEntity>
		<numericStateVariable scaleAndSubsystem="Tissue.GutEndothelium">
			<name>GutCellDamageByproduct</name>
			<value>894.5992782231523</value>
		</numericStateVariable>
		<numericStateVariable scaleAndSubsystem="Organ.Gut">
			<name>GutLeak</name>
			<value>0</value>
		</numericStateVariable>
		<numericStateVariable scaleAndSubsystem="Tissue.GutEpithelium">
			<name>GutOccludinCellwall</name>
			<value>1162.81</value>
		</numericStateVariable>
		<numericStateVariable scaleAndSubsystem="Tissue.GutEpithelium">
			<name>GutOccludinCytoplasm</name>
			<value>384.4</value>
		</numericStateVariable>
		<numericStateVariable scaleAndSubsystem="Tissue.LungEndothelium">
			<name>LungCellDamageByproduct</name>
			<value>0</value>
		</numericStateVariable>
		<numericStateVariable scaleAndSubsystem="Organ.Lung">
			<name>LungEdema</name>
			<value>0</value>
		</numericStateVariable>
		<numericStateVariable scaleAndSubsystem="Tissue.LungEpithelium">
			<name>LungOccludinCellwall</name>
			<value>1162.81</value>
		</numericStateVariable>
		<numericStateVariable scaleAndSubsystem="Tissue.LungEpithelium">
			<name>LungOccludinCytoplasm</name>
			<value>384.4</value>
		</numericStateVariable>
		<numericStateVariable scaleAndSubsystem="Cellular.GutEndotheliumIschemia">
			<name>avgClusterednessRegions</name>
			<value>0.05026219165150225</value>
		</numericStateVariable>
		<numericStateVariable scaleAndSubsystem="Cellular.LungEndotheliumIschemia">
			<name>avgClusterednessRegions</name>
			<value>1</value>
		</numericStateVariable>
		<numericStateVariable scaleAndSubsystem="Cellular.GutEndotheliumIschemia">
			<name>avgDensityRegions</name>
			<value>0.1377461479738824</value>
		</numericStateVariable>
		<numericStateVariable scaleAndSubsystem="Cellular.LungEndotheliumIschemia">
			<name>avgDensityRegions</name>
			<value>0</value>
		</numericStateVariable>
	</timepoint>
	<timepoint value="9">
		<spatialEntity spatialType="region" scaleAndSubsystem="Cellular.GutEndotheliumIschemia">
			<clusteredness>1</clusteredness>
			<density>0.002499999953251259</density>
			<area>1</area>
			<perimeter>4</perimeter>
			<distanceFromOrigin>18.02775637731995</distanceFromOrigin>
			<angle>0</angle>
			<triangleMeasure>0</triangleMeasure>
			<rectangleMeasure>0</rectangleMeasure>
			<circleMeasure>0</circleMeasure>
			<centroidX>6</centroidX>
			<centroidY>31</centroidY>
		</spatialEntity>
		<spatialEntity spatialType="region" scaleAndSubsystem="Cellular.GutEndotheliumIschemia">
			<clusteredness>1</clusteredness>
			<density>0.1835000034874561</density>
			<area>5</area>
			<perimeter>12</perimeter>
			<distanceFromOrigin>18.43908891458577</distanceFromOrigin>
			<angle>6.34019174590991</angle>
			<triangleMeasure>0.3333333333333333</triangleMeasure>
			<rectangleMeasure>0.1666666931576241</rectangleMeasure>
			<circleMeasure>0.06000751451705515</circleMeasure>
			<centroidX>30.75</centroidX>
			<centroidY>29</centroidY>
		</spatialEntity>
		<spatialEntity spatialType="region" scaleAndSubsystem="Cellular.GutEndotheliumIschemia">
			<clusteredness>1</clusteredness>
			<density>0.1614999927492703</density>
			<area>10</area>
			<perimeter>16</perimeter>
			<distanceFromOrigin>18.43908891458577</distanceFromOrigin>
			<angle>10.73889710090544</angle>
			<triangleMeasure>0.5925925925925926</triangleMeasure>
			<rectangleMeasure>0.4444444444444444</rectangleMeasure>
			<circleMeasure>0.3183098861837907</circleMeasure>
			<centroidX>2.25</centroidX>
			<centroidY>29.625</centroidY>
		</spatialEntity>
		<spatialEntity spatialType="region" scaleAndSubsystem="Cellular.GutEndotheliumIschemia">
			<clusteredness>1</clusteredness>
			<density>0.5224999521292892</density>
			<area>1</area>
			<perimeter>4</perimeter>
			<distanceFromOrigin>7.071067811865476</distanceFromOrigin>
			<angle>0</angle>
			<triangleMeasure>0</triangleMeasure>
			<rectangleMeasure>0</rectangleMeasure>
			<circleMeasure>0</circleMeasure>
			<centroidX>17</centroidX>
			<centroidY>23</centroidY>
		</spatialEntity>
		<spatialEntity spatialType="region" scaleAndSubsystem="Cellular.GutEndotheliumIschemia">
			<clusteredness>1</clusteredness>
			<density>0.002499999953251259</density>
			<area>1</area>
			<perimeter>4</perimeter>
			<distanceFromOrigin>15.29705854077836</distanceFromOrigin>
			<angle>0</angle>
			<triangleMeasure>0</triangleMeasure>
			<rectangleMeasure>0</rectangleMeasure>
			<circleMeasure>0</circleMeasure>
			<centroidX>31</centroidX>
			<centroidY>19</centroidY>
		</spatialEntity>
		<spatialEntity spatialType="region" scaleAndSubsystem="Cellular.GutEndotheliumIschemia">
			<clusteredness>1</clusteredness>
			<density>0.2033593670629403</density>
			<area>32</area>
			<perimeter>52</perimeter>
			<distanceFromOrigin>4</distanceFromOrigin>
			<angle>63.43494882292201</angle>
			<triangleMeasure>0.2187500556310159</triangleMeasure>
			<rectangleMeasure>0.2678571428571428</rectangleMeasure>
			<circleMeasure>0.1547477563820127</circleMeasure>
			<centroidX>12.04348</centroidX>
			<centroidY>23.86957</centroidY>
		</spatialEntity>
		<spatialEntity spatialType="region" scaleAndSubsystem="Cellular.GutEndotheliumIschemia">
			<clusteredness>1</clusteredness>
			<density>0.3224999820484835</density>
			<area>1</area>
			<perimeter>4</perimeter>
			<distanceFromOrigin>9.486832980505138</distanceFromOrigin>
			<angle>0</angle>
			<triangleMeasure>0</triangleMeasure>
			<rectangleMeasure>0</rectangleMeasure>
			<circleMeasure>0</circleMeasure>
			<centroidX>7</centroidX>
			<centroidY>19</centroidY>
		</spatialEntity>
		<spatialEntity spatialType="region" scaleAndSubsystem="Cellular.GutEndotheliumIschemia">
			<clusteredness>1</clusteredness>
			<density>0.002499999953251259</density>
			<area>1</area>
			<perimeter>4</perimeter>
			<distanceFromOrigin>15.03329637837291</distanceFromOrigin>
			<angle>0</angle>
			<triangleMeasure>0</triangleMeasure>
			<rectangleMeasure>0</rectangleMeasure>
			<circleMeasure>0</circleMeasure>
			<centroidX>31</centroidX>
			<centroidY>17</centroidY>
		</spatialEntity>
		<spatialEntity spatialType="region" scaleAndSubsystem="Cellular.GutEndotheliumIschemia">
			<clusteredness>1</clusteredness>
			<density>0.1852559407552083</density>
			<area>1</area>
			<perimeter>4</perimeter>
			<distanceFromOrigin>10.04987562112089</distanceFromOrigin>
			<angle>0</angle>
			<triangleMeasure>0</triangleMeasure>
			<rectangleMeasure>0</rectangleMeasure>
			<circleMeasure>0</circleMeasure>
			<centroidX>26</centroidX>
			<centroidY>17</centroidY>
		</spatialEntity>
		<spatialEntity spatialType="region" scaleAndSubsystem="Cellular.GutEndotheliumIschemia">
			<clusteredness>0.9891304347826086</clusteredness>
			<density>0.1505219833004237</density>
			<area>91</area>
			<perimeter>174</perimeter>
			<distanceFromOrigin>2.23606797749979</distanceFromOrigin>
			<angle>104.6567511157604</angle>
			<triangleMeasure>0.1221264260718312</triangleMeasure>
			<rectangleMeasure>0.1328125</rectangleMeasure>
			<circleMeasure>0.1133683665300197</circleMeasure>
			<centroidX>23.35526</centroidX>
			<centroidY>24.06579</centroidY>
		</spatialEntity>
		<spatialEntity spatialType="region" scaleAndSubsystem="Cellular.GutEndotheliumIschemia">
			<clusteredness>1</clusteredness>
			<density>0.5224999521292892</density>
			<area>1</area>
			<perimeter>4</perimeter>
			<distanceFromOrigin>17</distanceFromOrigin>
			<angle>0</angle>
			<triangleMeasure>0</triangleMeasure>
			<rectangleMeasure>0</rectangleMeasure>
			<circleMeasure>0</circleMeasure>
			<centroidX>1</centroidX>
			<centroidY>8</centroidY>
		</spatialEntity>
		<spatialEntity spatialType="region" scaleAndSubsystem="Cellular.GutEndotheliumIschemia">
			<clusteredness>1</clusteredness>
			<density>0.1849999970080806</density>
			<area>1</area>
			<perimeter>4</perimeter>
			<distanceFromOrigin>12.0415945787923</distanceFromOrigin>
			<angle>0</angle>
			<triangleMeasure>0</triangleMeasure>
			<rectangleMeasure>0</rectangleMeasure>
			<circleMeasure>0</circleMeasure>
			<centroidX>24</centroidX>
			<centroidY>7</centroidY>
		</spatialEntity>
		<spatialEntity spatialType="region" scaleAndSubsystem="Cellular.GutEndotheliumIschemia">
			<clusteredness>1</clusteredness>
			<density>0.002499999953251259</density>
			<area>1</area>
			<perimeter>4</perimeter>
			<distanceFromOrigin>21.21320343559643</distanceFromOrigin>
			<angle>0</angle>
			<triangleMeasure>0</triangleMeasure>
			<rectangleMeasure>0</rectangleMeasure>
			<circleMeasure>0</circleMeasure>
			<centroidX>31</centroidX>
			<centroidY>1</centroidY>
		</spatialEntity>
		<spatialEntity spatialType="region" scaleAndSubsystem="Cellular.GutEndotheliumIschemia">
			<clusteredness>1</clusteredness>
			<density>0.141346153037041</density>
			<area>39</area>
			<perimeter>64</perimeter>
			<distanceFromOrigin>10</distanceFromOrigin>
			<angle>37.8749836510982</angle>
			<triangleMeasure>0.2157434402332362</triangleMeasure>
			<rectangleMeasure>0.2698068649852992</rectangleMeasure>
			<circleMeasure>0.1765773833705249</circleMeasure>
			<centroidX>28.26471</centroidX>
			<centroidY>6.352941</centroidY>
		</spatialEntity>
		<spatialEntity spatialType="region" scaleAndSubsystem="Cellular.GutEndotheliumIschemia">
			<clusteredness>0.7205882352941176</clusteredness>
			<density>0.12161764384966</density>
			<area>49</area>
			<perimeter>64</perimeter>
			<distanceFromOrigin>2</distanceFromOrigin>
			<angle>71.56505117707799</angle>
			<triangleMeasure>0.3095238095238095</triangleMeasure>
			<rectangleMeasure>0.3571428571428572</rectangleMeasure>
			<circleMeasure>0.2243294492162168</circleMeasure>
			<centroidX>18.0625</centroidX>
			<centroidY>7.15625</centroidY>
		</spatialEntity>
		<spatialEntity spatialType="region" scaleAndSubsystem="Cellular.GutEndotheliumIschemia">
			<clusteredness>0.7687074829931972</clusteredness>
			<density>0.1442735063224576</density>
			<area>113</area>
			<perimeter>174</perimeter>
			<distanceFromOrigin>1</distanceFromOrigin>
			<angle>119.0546040990771</angle>
			<triangleMeasure>0.2091502173309984</triangleMeasure>
			<rectangleMeasure>0.1785714285714286</rectangleMeasure>
			<circleMeasure>0.1153990743423722</circleMeasure>
			<centroidX>5.428571</centroidX>
			<centroidY>11.14286</centroidY>
		</spatialEntity>
		<numericStateVariable scaleAndSubsystem="Tissue.GutEndothelium">
			<name>GutCellDamageByproduct</name>
			<value>983.5002759562374</value>
		</numericStateVariable>
		<numericStateVariable scaleAndSubsystem="Organ.Gut">
			<name>GutLeak</name>
			<value>0</value>
		</numericStateVariable>
		<numericStateVariable scaleAndSubsystem="Tissue.GutEpithelium">
			<name>GutOccludinCellwall</name>
			<value>1162.81</value>
		</numericStateVariable>
		<numericStateVariable scaleAndSubsystem="Tissue.GutEpithelium">
			<name>GutOccludinCytoplasm</name>
			<value>384.4</value>
		</numericStateVariable>
		<numericStateVariable scaleAndSubsystem="Tissue.LungEndothelium">
			<name>LungCellDamageByproduct</name>
			<value>0</value>
		</numericStateVariable>
		<numericStateVariable scaleAndSubsystem="Organ.Lung">
			<name>LungEdema</name>
			<value>0</value>
		</numericStateVariable>
		<numericStateVariable scaleAndSubsystem="Tissue.LungEpithelium">
			<name>LungOccludinCellwall</name>
			<value>1162.81</value>
		</numericStateVariable>
		<numericStateVariable scaleAndSubsystem="Tissue.LungEpithelium">
			<name>LungOccludinCytoplasm</name>
			<value>384.4</value>
		</numericStateVariable>
		<numericStateVariable scaleAndSubsystem="Cellular.GutEndotheliumIschemia">
			<name>avgClusterednessRegions</name>
			<value>0.05281496899510706</value>
		</numericStateVariable>
		<numericStateVariable scaleAndSubsystem="Cellular.LungEndotheliumIschemia">
			<name>avgClusterednessRegions</name>
			<value>1</value>
		</numericStateVariable>
		<numericStateVariable scaleAndSubsystem="Cellular.GutEndotheliumIschemia">
			<name>avgDensityRegions</name>
			<value>0.1783671546057878</value>
		</numericStateVariable>
		<numericStateVariable scaleAndSubsystem="Cellular.LungEndotheliumIschemia">
			<name>avgDensityRegions</name>
			<value>0</value>
		</numericStateVariable>
	</timepoint>
	<timepoint value="10">
		<spatialEntity spatialType="region" scaleAndSubsystem="Cellular.GutEndotheliumIschemia">
			<clusteredness>1</clusteredness>
			<density>0.002499999953251259</density>
			<area>3</area>
			<perimeter>8</perimeter>
			<distanceFromOrigin>17.4928556845359</distanceFromOrigin>
			<angle>5.29008120537127</angle>
			<triangleMeasure>0</triangleMeasure>
			<rectangleMeasure>0</rectangleMeasure>
			<circleMeasure>0</circleMeasure>
			<centroidX>6</centroidX>
			<centroidY>31</centroidY>
		</spatialEntity>
		<spatialEntity spatialType="region" scaleAndSubsystem="Cellular.GutEndotheliumIschemia">
			<clusteredness>1</clusteredness>
			<density>0.3016666466893713</density>
			<area>3</area>
			<perimeter>10</perimeter>
			<distanceFromOrigin>18.43908891458577</distanceFromOrigin>
			<angle>2.423771344113556</angle>
			<triangleMeasure>0</triangleMeasure>
			<rectangleMeasure>0</rectangleMeasure>
			<circleMeasure>0</circleMeasure>
			<centroidX>30.75</centroidX>
			<centroidY>29</centroidY>
		</spatialEntity>
		<spatialEntity spatialType="region" scaleAndSubsystem="Cellular.GutEndotheliumIschemia">
			<clusteredness>1</clusteredness>
			<density>0.1486363635343664</density>
			<area>11</area>
			<perimeter>18</perimeter>
			<distanceFromOrigin>17.69180601295413</distanceFromOrigin>
			<angle>10.42580852588478</angle>
			<triangleMeasure>0.45</triangleMeasure>
			<rectangleMeasure>0.5</rectangleMeasure>
			<circleMeasure>0.3580986219567645</circleMeasure>
			<centroidX>2.375</centroidX>
			<centroidY>29.5</centroidY>
		</spatialEntity>
		<spatialEntity spatialType="region" scaleAndSubsystem="Cellular.GutEndotheliumIschemia">
			<clusteredness>1</clusteredness>
			<density>0.1574999999766256</density>
			<area>2</area>
			<perimeter>8</perimeter>
			<distanceFromOrigin>14.86606874731851</distanceFromOrigin>
			<angle>2.147585428298503</angle>
			<triangleMeasure>0</triangleMeasure>
			<rectangleMeasure>0</rectangleMeasure>
			<circleMeasure>0</circleMeasure>
			<centroidX>30.5</centroidX>
			<centroidY>21.5</centroidY>
		</spatialEntity>
		<spatialEntity spatialType="region" scaleAndSubsystem="Cellular.GutEndotheliumIschemia">
			<clusteredness>1</clusteredness>
			<density>0.3375</density>
			<area>1</area>
			<perimeter>4</perimeter>
			<distanceFromOrigin>5.656854249492381</distanceFromOrigin>
			<angle>0</angle>
			<triangleMeasure>0</triangleMeasure>
			<rectangleMeasure>0</rectangleMeasure>
			<circleMeasure>0</circleMeasure>
			<centroidX>20</centroidX>
			<centroidY>20</centroidY>
		</spatialEntity>
		<spatialEntity spatialType="region" scaleAndSubsystem="Cellular.GutEndotheliumIschemia">
			<clusteredness>1</clusteredness>
			<density>0.3125</density>
			<area>1</area>
			<perimeter>4</perimeter>
			<distanceFromOrigin>9.486832980505138</distanceFromOrigin>
			<angle>0</angle>
			<triangleMeasure>0</triangleMeasure>
			<rectangleMeasure>0</rectangleMeasure>
			<circleMeasure>0</circleMeasure>
			<centroidX>7</centroidX>
			<centroidY>19</centroidY>
		</spatialEntity>
		<spatialEntity spatialType="region" scaleAndSubsystem="Cellular.GutEndotheliumIschemia">
			<clusteredness>1</clusteredness>
			<density>0.1754346361347273</density>
			<area>1</area>
			<perimeter>4</perimeter>
			<distanceFromOrigin>10.04987562112089</distanceFromOrigin>
			<angle>0</angle>
			<triangleMeasure>0</triangleMeasure>
			<rectangleMeasure>0</rectangleMeasure>
			<circleMeasure>0</circleMeasure>
			<centroidX>26</centroidX>
			<centroidY>17</centroidY>
		</spatialEntity>
		<spatialEntity spatialType="region" scaleAndSubsystem="Cellular.GutEndotheliumIschemia">
			<clusteredness>1</clusteredness>
			<density>0.525</density>
			<area>1</area>
			<perimeter>4</perimeter>
			<distanceFromOrigin>6</distanceFromOrigin>
			<angle>0</angle>
			<triangleMeasure>0</triangleMeasure>
			<rectangleMeasure>0</rectangleMeasure>
			<circleMeasure>0</circleMeasure>
			<centroidX>22</centroidX>
			<centroidY>16</centroidY>
		</spatialEntity>
		<spatialEntity spatialType="region" scaleAndSubsystem="Cellular.GutEndotheliumIschemia">
			<clusteredness>1</clusteredness>
			<density>0.002499999953251259</density>
			<area>3</area>
			<perimeter>8</perimeter>
			<distanceFromOrigin>15.03329637837291</distanceFromOrigin>
			<angle>7.62814966858071</angle>
			<triangleMeasure>0</triangleMeasure>
			<rectangleMeasure>0</rectangleMeasure>
			<circleMeasure>0</circleMeasure>
			<centroidX>31</centroidX>
			<centroidY>16</centroidY>
		</spatialEntity>
		<spatialEntity spatialType="region" scaleAndSubsystem="Cellular.GutEndotheliumIschemia">
			<clusteredness>1</clusteredness>
			<density>0.1412499999688342</density>
			<area>6</area>
			<perimeter>14</perimeter>
			<distanceFromOrigin>2.23606797749979</distanceFromOrigin>
			<angle>60.25511870305779</angle>
			<triangleMeasure>0.375</triangleMeasure>
			<rectangleMeasure>0.5</rectangleMeasure>
			<circleMeasure>0.1800225435511654</circleMeasure>
			<centroidX>18.6</centroidX>
			<centroidY>16.2</centroidY>
		</spatialEntity>
		<spatialEntity spatialType="region" scaleAndSubsystem="Cellular.GutEndotheliumIschemia">
			<clusteredness>1</clusteredness>
			<density>0.525</density>
			<area>1</area>
			<perimeter>4</perimeter>
			<distanceFromOrigin>9.219544457292887</distanceFromOrigin>
			<angle>0</angle>
			<triangleMeasure>0</triangleMeasure>
			<rectangleMeasure>0</rectangleMeasure>
			<circleMeasure>0</circleMeasure>
			<centroidX>18</centroidX>
			<centroidY>7</centroidY>
		</spatialEntity>
		<spatialEntity spatialType="region" scaleAndSubsystem="Cellular.GutEndotheliumIschemia">
			<clusteredness>1</clusteredness>
			<density>0.128571448831999</density>
			<area>28</area>
			<perimeter>42</perimeter>
			<distanceFromOrigin>10</distanceFromOrigin>
			<angle>33.43504348529225</angle>
			<triangleMeasure>0.329379362238176</triangleMeasure>
			<rectangleMeasure>0.3333333333333333</rectangleMeasure>
			<circleMeasure>0.2270554576410165</circleMeasure>
			<centroidX>27.27273</centroidX>
			<centroidY>8.909091</centroidY>
		</spatialEntity>
		<spatialEntity spatialType="region" scaleAndSubsystem="Cellular.GutEndotheliumIschemia">
			<clusteredness>1</clusteredness>
			<density>0.1625</density>
			<area>1</area>
			<perimeter>4</perimeter>
			<distanceFromOrigin>14.86606874731851</distanceFromOrigin>
			<angle>0</angle>
			<triangleMeasure>0</triangleMeasure>
			<rectangleMeasure>0</rectangleMeasure>
			<circleMeasure>0</circleMeasure>
			<centroidX>26</centroidX>
			<centroidY>5</centroidY>
		</spatialEntity>
		<spatialEntity spatialType="region" scaleAndSubsystem="Cellular.GutEndotheliumIschemia">
			<clusteredness>1</clusteredness>
			<density>0.525</density>
			<area>1</area>
			<perimeter>4</perimeter>
			<distanceFromOrigin>18.43908891458577</distanceFromOrigin>
			<angle>0</angle>
			<triangleMeasure>0</triangleMeasure>
			<rectangleMeasure>0</rectangleMeasure>
			<circleMeasure>0</circleMeasure>
			<centroidX>30</centroidX>
			<centroidY>4</centroidY>
		</spatialEntity>
		<spatialEntity spatialType="region" scaleAndSubsystem="Cellular.GutEndotheliumIschemia">
			<clusteredness>1</clusteredness>
			<density>0.3525000179515165</density>
			<area>2</area>
			<perimeter>6</perimeter>
			<distanceFromOrigin>17.0293863659264</distanceFromOrigin>
			<angle>2.473031648087648</angle>
			<triangleMeasure>0</triangleMeasure>
			<rectangleMeasure>0</rectangleMeasure>
			<circleMeasure>0</circleMeasure>
			<centroidX>27.5</centroidX>
			<centroidY>3</centroidY>
		</spatialEntity>
		<spatialEntity spatialType="region" scaleAndSubsystem="Cellular.GutEndotheliumIschemia">
			<clusteredness>1</clusteredness>
			<density>0.002499999953251259</density>
			<area>1</area>
			<perimeter>4</perimeter>
			<distanceFromOrigin>21.21320343559643</distanceFromOrigin>
			<angle>0</angle>
			<triangleMeasure>0</triangleMeasure>
			<rectangleMeasure>0</rectangleMeasure>
			<circleMeasure>0</circleMeasure>
			<centroidX>31</centroidX>
			<centroidY>1</centroidY>
		</spatialEntity>
		<spatialEntity spatialType="region" scaleAndSubsystem="Cellular.GutEndotheliumIschemia">
			<clusteredness>1</clusteredness>
			<density>0.3375</density>
			<area>1</area>
			<perimeter>4</perimeter>
			<distanceFromOrigin>19.84943324127921</distanceFromOrigin>
			<angle>0</angle>
			<triangleMeasure>0</triangleMeasure>
			<rectangleMeasure>0</rectangleMeasure>
			<circleMeasure>0</circleMeasure>
			<centroidX>29</centroidX>
			<centroidY>1</centroidY>
		</spatialEntity>
		<spatialEntity spatialType="region" scaleAndSubsystem="Cellular.GutEndotheliumIschemia">
			<clusteredness>1</clusteredness>
			<density>0.002499999953251259</density>
			<area>2</area>
			<perimeter>6</perimeter>
			<distanceFromOrigin>18.02775637731995</distanceFromOrigin>
			<angle>2.563770211465005</angle>
			<triangleMeasure>0</triangleMeasure>
			<rectangleMeasure>0</rectangleMeasure>
			<circleMeasure>0</circleMeasure>
			<centroidX>26.5</centroidX>
			<centroidY>1</centroidY>
		</spatialEntity>
		<spatialEntity spatialType="region" scaleAndSubsystem="Cellular.GutEndotheliumIschemia">
			<clusteredness>0.7058823529411765</clusteredness>
			<density>0.1354789463487882</density>
			<area>252</area>
			<perimeter>382</perimeter>
			<distanceFromOrigin>1</distanceFromOrigin>
			<angle>360</angle>
			<triangleMeasure>0.1366071428571428</triangleMeasure>
			<rectangleMeasure>0.17</rectangleMeasure>
			<circleMeasure>0.1194215806529555</circleMeasure>
			<centroidX>13.95109</centroidX>
			<centroidY>16.67935</centroidY>
		</spatialEntity>
		<numericStateVariable scaleAndSubsystem="Tissue.GutEndothelium">
			<name>GutCellDamageByproduct</name>
			<value>1063.604411004937</value>
		</numericStateVariable>
		<numericStateVariable scaleAndSubsystem="Organ.Gut">
			<name>GutLeak</name>
			<value>0</value>
		</numericStateVariable>
		<numericStateVariable scaleAndSubsystem="Tissue.GutEpithelium">
			<name>GutOccludinCellwall</name>
			<value>1162.81</value>
		</numericStateVariable>
		<numericStateVariable scaleAndSubsystem="Tissue.GutEpithelium">
			<name>GutOccludinCytoplasm</name>
			<value>384.4</value>
		</numericStateVariable>
		<numericStateVariable scaleAndSubsystem="Tissue.LungEndothelium">
			<name>LungCellDamageByproduct</name>
			<value>0</value>
		</numericStateVariable>
		<numericStateVariable scaleAndSubsystem="Organ.Lung">
			<name>LungEdema</name>
			<value>0</value>
		</numericStateVariable>
		<numericStateVariable scaleAndSubsystem="Tissue.LungEpithelium">
			<name>LungOccludinCellwall</name>
			<value>1162.81</value>
		</numericStateVariable>
		<numericStateVariable scaleAndSubsystem="Tissue.LungEpithelium">
			<name>LungOccludinCytoplasm</name>
			<value>384.4</value>
		</numericStateVariable>
		<numericStateVariable scaleAndSubsystem="Cellular.GutEndotheliumIschemia">
			<name>avgClusterednessRegions</name>
			<value>0.05998402922642189</value>
		</numericStateVariable>
		<numericStateVariable scaleAndSubsystem="Cellular.LungEndotheliumIschemia">
			<name>avgClusterednessRegions</name>
			<value>1</value>
		</numericStateVariable>
		<numericStateVariable scaleAndSubsystem="Cellular.GutEndotheliumIschemia">
			<name>avgDensityRegions</name>
			<value>0.2250546346973281</value>
		</numericStateVariable>
		<numericStateVariable scaleAndSubsystem="Cellular.LungEndotheliumIschemia">
			<name>avgDensityRegions</name>
			<value>0</value>
		</numericStateVariable>
	</timepoint>
	<timepoint value="11">
		<spatialEntity spatialType="region" scaleAndSubsystem="Cellular.GutEndotheliumIschemia">
			<clusteredness>1</clusteredness>
			<density>0.002499999953251259</density>
			<area>1</area>
			<perimeter>4</perimeter>
			<distanceFromOrigin>15.03329637837291</distanceFromOrigin>
			<angle>0</angle>
			<triangleMeasure>0</triangleMeasure>
			<rectangleMeasure>0</rectangleMeasure>
			<circleMeasure>0</circleMeasure>
			<centroidX>15</centroidX>
			<centroidY>31</centroidY>
		</spatialEntity>
		<spatialEntity spatialType="region" scaleAndSubsystem="Cellular.GutEndotheliumIschemia">
			<clusteredness>1</clusteredness>
			<density>0.002499999953251259</density>
			<area>1</area>
			<perimeter>4</perimeter>
			<distanceFromOrigin>18.60107523773828</distanceFromOrigin>
			<angle>0</angle>
			<triangleMeasure>0</triangleMeasure>
			<rectangleMeasure>0</rectangleMeasure>
			<circleMeasure>0</circleMeasure>
			<centroidX>5</centroidX>
			<centroidY>31</centroidY>
		</spatialEntity>
		<spatialEntity spatialType="region" scaleAndSubsystem="Cellular.GutEndotheliumIschemia">
			<clusteredness>1</clusteredness>
			<density>0.1774999959796083</density>
			<area>3</area>
			<perimeter>10</perimeter>
			<distanceFromOrigin>16.64331697709324</distanceFromOrigin>
			<angle>3.518611465337193</angle>
			<triangleMeasure>0</triangleMeasure>
			<rectangleMeasure>0</rectangleMeasure>
			<circleMeasure>0</circleMeasure>
			<centroidX>26</centroidX>
			<centroidY>30.75</centroidY>
		</spatialEntity>
		<spatialEntity spatialType="region" scaleAndSubsystem="Cellular.GutEndotheliumIschemia">
			<clusteredness>1</clusteredness>
			<density>0.1837500089523839</density>
			<area>2</area>
			<perimeter>6</perimeter>
			<distanceFromOrigin>14.0356688476182</distanceFromOrigin>
			<angle>0.2715419456845224</angle>
			<triangleMeasure>0</triangleMeasure>
			<rectangleMeasure>0</rectangleMeasure>
			<circleMeasure>0</circleMeasure>
			<centroidX>17</centroidX>
			<centroidY>30.5</centroidY>
		</spatialEntity>
		<spatialEntity spatialType="region" scaleAndSubsystem="Cellular.GutEndotheliumIschemia">
			<clusteredness>1</clusteredness>
			<density>0.203750001449211</density>
			<area>8</area>
			<perimeter>16</perimeter>
			<distanceFromOrigin>17.69180601295413</distanceFromOrigin>
			<angle>6.376226822613406</angle>
			<triangleMeasure>0.6666666666666666</triangleMeasure>
			<rectangleMeasure>0.5</rectangleMeasure>
			<circleMeasure>0.2769577985386844</circleMeasure>
			<centroidX>2.166667</centroidX>
			<centroidY>29.83333</centroidY>
		</spatialEntity>
		<spatialEntity spatialType="region" scaleAndSubsystem="Cellular.GutEndotheliumIschemia">
			<clusteredness>1</clusteredness>
			<density>0.1512499969769147</density>
			<area>6</area>
			<perimeter>14</perimeter>
			<distanceFromOrigin>18.43908891458577</distanceFromOrigin>
			<angle>6.34019174590991</angle>
			<triangleMeasure>0.375</triangleMeasure>
			<rectangleMeasure>0.5</rectangleMeasure>
			<circleMeasure>0.1800225435511654</circleMeasure>
			<centroidX>30.6</centroidX>
			<centroidY>29.2</centroidY>
		</spatialEntity>
		<spatialEntity spatialType="region" scaleAndSubsystem="Cellular.GutEndotheliumIschemia">
			<clusteredness>1</clusteredness>
			<density>0.5274999880323223</density>
			<area>1</area>
			<perimeter>4</perimeter>
			<distanceFromOrigin>15</distanceFromOrigin>
			<angle>0</angle>
			<triangleMeasure>0</triangleMeasure>
			<rectangleMeasure>0</rectangleMeasure>
			<circleMeasure>0</circleMeasure>
			<centroidX>25</centroidX>
			<centroidY>28</centroidY>
		</spatialEntity>
		<spatialEntity spatialType="region" scaleAndSubsystem="Cellular.GutEndotheliumIschemia">
			<clusteredness>1</clusteredness>
			<density>0.5274999880323223</density>
			<area>1</area>
			<perimeter>4</perimeter>
			<distanceFromOrigin>17.4928556845359</distanceFromOrigin>
			<angle>0</angle>
			<triangleMeasure>0</triangleMeasure>
			<rectangleMeasure>0</rectangleMeasure>
			<circleMeasure>0</circleMeasure>
			<centroidX>31</centroidX>
			<centroidY>25</centroidY>
		</spatialEntity>
		<spatialEntity spatialType="region" scaleAndSubsystem="Cellular.GutEndotheliumIschemia">
			<clusteredness>1</clusteredness>
			<density>0.364000001187418</density>
			<area>5</area>
			<perimeter>14</perimeter>
			<distanceFromOrigin>12.0415945787923</distanceFromOrigin>
			<angle>12.05078488340955</angle>
			<triangleMeasure>0.2222222222222222</triangleMeasure>
			<rectangleMeasure>0.1666666666666667</rectangleMeasure>
			<circleMeasure>0.06000751451705515</circleMeasure>
			<centroidX>25.28572</centroidX>
			<centroidY>25.42857</centroidY>
		</spatialEntity>
		<spatialEntity spatialType="region" scaleAndSubsystem="Cellular.GutEndotheliumIschemia">
			<clusteredness>0.9411764705882353</clusteredness>
			<density>0.1344531269269247</density>
			<area>32</area>
			<perimeter>42</perimeter>
			<distanceFromOrigin>9.055385138137417</distanceFromOrigin>
			<angle>57.22091933193044</angle>
			<triangleMeasure>0.3571428571428572</triangleMeasure>
			<rectangleMeasure>0.3645833333333333</rectangleMeasure>
			<circleMeasure>0.1448457338028744</circleMeasure>
			<centroidX>16.47368</centroidX>
			<centroidY>27.31579</centroidY>
		</spatialEntity>
		<spatialEntity spatialType="region" scaleAndSubsystem="Cellular.GutEndotheliumIschemia">
			<clusteredness>1</clusteredness>
			<density>0.3524999880323223</density>
			<area>1</area>
			<perimeter>4</perimeter>
			<distanceFromOrigin>15.26433752247375</distanceFromOrigin>
			<angle>0</angle>
			<triangleMeasure>0</triangleMeasure>
			<rectangleMeasure>0</rectangleMeasure>
			<circleMeasure>0</circleMeasure>
			<centroidX>29</centroidX>
			<centroidY>24</centroidY>
		</spatialEntity>
		<spatialEntity spatialType="region" scaleAndSubsystem="Cellular.GutEndotheliumIschemia">
			<clusteredness>1</clusteredness>
			<density>0.002499999953251259</density>
			<area>1</area>
			<perimeter>4</perimeter>
			<distanceFromOrigin>16.55294535724685</distanceFromOrigin>
			<angle>0</angle>
			<triangleMeasure>0</triangleMeasure>
			<rectangleMeasure>0</rectangleMeasure>
			<circleMeasure>0</circleMeasure>
			<centroidX>31</centroidX>
			<centroidY>23</centroidY>
		</spatialEntity>
		<spatialEntity spatialType="region" scaleAndSubsystem="Cellular.GutEndotheliumIschemia">
			<clusteredness>1</clusteredness>
			<density>0.5274999880323223</density>
			<area>1</area>
			<perimeter>4</perimeter>
			<distanceFromOrigin>7.071067811865476</distanceFromOrigin>
			<angle>0</angle>
			<triangleMeasure>0</triangleMeasure>
			<rectangleMeasure>0</rectangleMeasure>
			<circleMeasure>0</circleMeasure>
			<centroidX>17</centroidX>
			<centroidY>23</centroidY>
		</spatialEntity>
		<spatialEntity spatialType="region" scaleAndSubsystem="Cellular.GutEndotheliumIschemia">
			<clusteredness>1</clusteredness>
			<density>0.3025000179515165</density>
			<area>1</area>
			<perimeter>4</perimeter>
			<distanceFromOrigin>14.86606874731851</distanceFromOrigin>
			<angle>0</angle>
			<triangleMeasure>0</triangleMeasure>
			<rectangleMeasure>0</rectangleMeasure>
			<circleMeasure>0</circleMeasure>
			<centroidX>30</centroidX>
			<centroidY>21</centroidY>
		</spatialEntity>
		<spatialEntity spatialType="region" scaleAndSubsystem="Cellular.GutEndotheliumIschemia">
			<clusteredness>1</clusteredness>
			<density>0.1344230791921889</density>
			<area>13</area>
			<perimeter>30</perimeter>
			<distanceFromOrigin>5.656854249492381</distanceFromOrigin>
			<angle>37.05652818940959</angle>
			<triangleMeasure>0.2</triangleMeasure>
			<rectangleMeasure>0.2139037782236645</rectangleMeasure>
			<circleMeasure>0.1591710486720422</circleMeasure>
			<centroidX>21.18182</centroidX>
			<centroidY>21.90909</centroidY>
		</spatialEntity>
		<spatialEntity spatialType="region" scaleAndSubsystem="Cellular.GutEndotheliumIschemia">
			<clusteredness>1</clusteredness>
			<density>0.2090476143371268</density>
			<area>21</area>
			<perimeter>32</perimeter>
			<distanceFromOrigin>4</distanceFromOrigin>
			<angle>59.03624346792648</angle>
			<triangleMeasure>0.3500002136231772</triangleMeasure>
			<rectangleMeasure>0.3035714202997638</rectangleMeasure>
			<circleMeasure>0.2307981654489036</circleMeasure>
			<centroidX>12.33333</centroidX>
			<centroidY>21.53333</centroidY>
		</spatialEntity>
		<spatialEntity spatialType="region" scaleAndSubsystem="Cellular.GutEndotheliumIschemia">
			<clusteredness>1</clusteredness>
			<density>0.3025000179515165</density>
			<area>1</area>
			<perimeter>4</perimeter>
			<distanceFromOrigin>9.486832980505138</distanceFromOrigin>
			<angle>0</angle>
			<triangleMeasure>0</triangleMeasure>
			<rectangleMeasure>0</rectangleMeasure>
			<circleMeasure>0</circleMeasure>
			<centroidX>7</centroidX>
			<centroidY>19</centroidY>
		</spatialEntity>
		<spatialEntity spatialType="region" scaleAndSubsystem="Cellular.GutEndotheliumIschemia">
			<clusteredness>1</clusteredness>
			<density>0.1405774691885233</density>
			<area>13</area>
			<perimeter>24</perimeter>
			<distanceFromOrigin>8.246211251235321</distanceFromOrigin>
			<angle>23.83874018317173</angle>
			<triangleMeasure>0.4824576901866932</triangleMeasure>
			<rectangleMeasure>0.289473655151201</rectangleMeasure>
			<circleMeasure>0.2156470946799307</circleMeasure>
			<centroidX>25.77778</centroidX>
			<centroidY>20.11111</centroidY>
		</spatialEntity>
		<spatialEntity spatialType="region" scaleAndSubsystem="Cellular.GutEndotheliumIschemia">
			<clusteredness>1</clusteredness>
			<density>0.1656469756481694</density>
			<area>1</area>
			<perimeter>4</perimeter>
			<distanceFromOrigin>10.04987562112089</distanceFromOrigin>
			<angle>0</angle>
			<triangleMeasure>0</triangleMeasure>
			<rectangleMeasure>0</rectangleMeasure>
			<circleMeasure>0</circleMeasure>
			<centroidX>26</centroidX>
			<centroidY>17</centroidY>
		</spatialEntity>
		<spatialEntity spatialType="region" scaleAndSubsystem="Cellular.GutEndotheliumIschemia">
			<clusteredness>1</clusteredness>
			<density>0.003333333271001679</density>
			<area>3</area>
			<perimeter>8</perimeter>
			<distanceFromOrigin>15.03329637837291</distanceFromOrigin>
			<angle>7.62814966858071</angle>
			<triangleMeasure>0</triangleMeasure>
			<rectangleMeasure>0</rectangleMeasure>
			<circleMeasure>0</circleMeasure>
			<centroidX>31</centroidX>
			<centroidY>16</centroidY>
		</spatialEntity>
		<spatialEntity spatialType="region" scaleAndSubsystem="Cellular.GutEndotheliumIschemia">
			<clusteredness>1</clusteredness>
			<density>0.5274999880323223</density>
			<area>1</area>
			<perimeter>4</perimeter>
			<distanceFromOrigin>4.123105625617661</distanceFromOrigin>
			<angle>0</angle>
			<triangleMeasure>0</triangleMeasure>
			<rectangleMeasure>0</rectangleMeasure>
			<circleMeasure>0</circleMeasure>
			<centroidX>15</centroidX>
			<centroidY>12</centroidY>
		</spatialEntity>
		<spatialEntity spatialType="region" scaleAndSubsystem="Cellular.GutEndotheliumIschemia">
			<clusteredness>1</clusteredness>
			<density>0.1074999975690655</density>
			<area>5</area>
			<perimeter>10</perimeter>
			<distanceFromOrigin>15.65247584249853</distanceFromOrigin>
			<angle>5.946863053973501</angle>
			<triangleMeasure>0.75</triangleMeasure>
			<rectangleMeasure>0.75</rectangleMeasure>
			<circleMeasure>0.3600451403269369</circleMeasure>
			<centroidX>1.5</centroidX>
			<centroidY>8.25</centroidY>
		</spatialEntity>
		<spatialEntity spatialType="region" scaleAndSubsystem="Cellular.GutEndotheliumIschemia">
			<clusteredness>1</clusteredness>
			<density>0.1338157891981127</density>
			<area>38</area>
			<perimeter>68</perimeter>
			<distanceFromOrigin>2</distanceFromOrigin>
			<angle>123.6900675259798</angle>
			<triangleMeasure>0.2131661900845163</triangleMeasure>
			<rectangleMeasure>0.2136620508684626</rectangleMeasure>
			<circleMeasure>0.1297459863977526</circleMeasure>
			<centroidX>19.41667</centroidX>
			<centroidY>12.55556</centroidY>
		</spatialEntity>
		<spatialEntity spatialType="region" scaleAndSubsystem="Cellular.GutEndotheliumIschemia">
			<clusteredness>1</clusteredness>
			<density>0.1618890335986441</density>
			<area>45</area>
			<perimeter>66</perimeter>
			<distanceFromOrigin>12.36931687685298</distanceFromOrigin>
			<angle>75.96375653207353</angle>
			<triangleMeasure>0.3897146006979725</triangleMeasure>
			<rectangleMeasure>0.2784010218991314</rectangleMeasure>
			<circleMeasure>0.06635446292731588</circleMeasure>
			<centroidX>3.041667</centroidX>
			<centroidY>13.95833</centroidY>
		</spatialEntity>
		<spatialEntity spatialType="region" scaleAndSubsystem="Cellular.GutEndotheliumIschemia">
			<clusteredness>1</clusteredness>
			<density>0.1525000029919194</density>
			<area>1</area>
			<perimeter>4</perimeter>
			<distanceFromOrigin>14.86606874731851</distanceFromOrigin>
			<angle>0</angle>
			<triangleMeasure>0</triangleMeasure>
			<rectangleMeasure>0</rectangleMeasure>
			<circleMeasure>0</circleMeasure>
			<centroidX>26</centroidX>
			<centroidY>5</centroidY>
		</spatialEntity>
		<spatialEntity spatialType="region" scaleAndSubsystem="Cellular.GutEndotheliumIschemia">
			<clusteredness>1</clusteredness>
			<density>0.3675000059838389</density>
			<area>2</area>
			<perimeter>6</perimeter>
			<distanceFromOrigin>11</distanceFromOrigin>
			<angle>5.194428907734806</angle>
			<triangleMeasure>0</triangleMeasure>
			<rectangleMeasure>0</rectangleMeasure>
			<circleMeasure>0</circleMeasure>
			<centroidX>16.5</centroidX>
			<centroidY>5</centroidY>
		</spatialEntity>
		<spatialEntity spatialType="region" scaleAndSubsystem="Cellular.GutEndotheliumIschemia">
			<clusteredness>1</clusteredness>
			<density>0.2649999939927868</density>
			<area>2</area>
			<perimeter>6</perimeter>
			<distanceFromOrigin>17.80449381476486</distanceFromOrigin>
			<angle>1.903388849924269</angle>
			<triangleMeasure>0</triangleMeasure>
			<rectangleMeasure>0</rectangleMeasure>
			<circleMeasure>0</circleMeasure>
			<centroidX>1.5</centroidX>
			<centroidY>5</centroidY>
		</spatialEntity>
		<spatialEntity spatialType="region" scaleAndSubsystem="Cellular.GutEndotheliumIschemia">
			<clusteredness>0.9117647058823529</clusteredness>
			<density>0.1272581152490692</density>
			<area>31</area>
			<perimeter>56</perimeter>
			<distanceFromOrigin>10</distanceFromOrigin>
			<angle>31.32869286780417</angle>
			<triangleMeasure>0.2415798631021229</triangleMeasure>
			<rectangleMeasure>0.2410714285714286</rectangleMeasure>
			<circleMeasure>0.1774159182890342</circleMeasure>
			<centroidX>28.07407</centroidX>
			<centroidY>7.481482</centroidY>
		</spatialEntity>
		<spatialEntity spatialType="region" scaleAndSubsystem="Cellular.GutEndotheliumIschemia">
			<clusteredness>1</clusteredness>
			<density>0.341249988008948</density>
			<area>4</area>
			<perimeter>8</perimeter>
			<distanceFromOrigin>12.36931687685298</distanceFromOrigin>
			<angle>5.440332031005506</angle>
			<triangleMeasure>0.5</triangleMeasure>
			<rectangleMeasure>1</rectangleMeasure>
			<circleMeasure>0.3183098861837907</circleMeasure>
			<centroidX>19.5</centroidX>
			<centroidY>3.5</centroidY>
		</spatialEntity>
		<spatialEntity spatialType="region" scaleAndSubsystem="Cellular.GutEndotheliumIschemia">
			<clusteredness>1</clusteredness>
			<density>0.5274999880323223</density>
			<area>1</area>
			<perimeter>4</perimeter>
			<distanceFromOrigin>19.1049731745428</distanceFromOrigin>
			<angle>0</angle>
			<triangleMeasure>0</triangleMeasure>
			<rectangleMeasure>0</rectangleMeasure>
			<circleMeasure>0</circleMeasure>
			<centroidX>2</centroidX>
			<centroidY>3</centroidY>
		</spatialEntity>
		<spatialEntity spatialType="region" scaleAndSubsystem="Cellular.GutEndotheliumIschemia">
			<clusteredness>1</clusteredness>
			<density>0.3274999880323223</density>
			<area>1</area>
			<perimeter>4</perimeter>
			<distanceFromOrigin>19.84943324127921</distanceFromOrigin>
			<angle>0</angle>
			<triangleMeasure>0</triangleMeasure>
			<rectangleMeasure>0</rectangleMeasure>
			<circleMeasure>0</circleMeasure>
			<centroidX>29</centroidX>
			<centroidY>1</centroidY>
		</spatialEntity>
		<spatialEntity spatialType="region" scaleAndSubsystem="Cellular.GutEndotheliumIschemia">
			<clusteredness>1</clusteredness>
			<density>0.223500014333164</density>
			<area>5</area>
			<perimeter>10</perimeter>
			<distanceFromOrigin>14</distanceFromOrigin>
			<angle>7.89969161426523</angle>
			<triangleMeasure>0.75</triangleMeasure>
			<rectangleMeasure>0.75</rectangleMeasure>
			<circleMeasure>0.3600451403269369</circleMeasure>
			<centroidX>15.75</centroidX>
			<centroidY>1.5</centroidY>
		</spatialEntity>
		<spatialEntity spatialType="region" scaleAndSubsystem="Cellular.GutEndotheliumIschemia">
			<clusteredness>0.85</clusteredness>
			<density>0.1525362347397963</density>
			<area>68</area>
			<perimeter>90</perimeter>
			<distanceFromOrigin>1</distanceFromOrigin>
			<angle>146.3099324740202</angle>
			<triangleMeasure>0.2238158000337125</triangleMeasure>
			<rectangleMeasure>0.2489796176811392</rectangleMeasure>
			<circleMeasure>0.1362332994145748</circleMeasure>
			<centroidX>10.11628</centroidX>
			<centroidY>9.744185999999999</centroidY>
		</spatialEntity>
		<spatialEntity spatialType="region" scaleAndSubsystem="Cellular.GutEndotheliumIschemia">
			<clusteredness>1</clusteredness>
			<density>0.002499999953251259</density>
			<area>1</area>
			<perimeter>4</perimeter>
			<distanceFromOrigin>21.21320343559643</distanceFromOrigin>
			<angle>0</angle>
			<triangleMeasure>0</triangleMeasure>
			<rectangleMeasure>0</rectangleMeasure>
			<circleMeasure>0</circleMeasure>
			<centroidX>1</centroidX>
			<centroidY>1</centroidY>
		</spatialEntity>
		<numericStateVariable scaleAndSubsystem="Tissue.GutEndothelium">
			<name>GutCellDamageByproduct</name>
			<value>1142.165461899309</value>
		</numericStateVariable>
		<numericStateVariable scaleAndSubsystem="Organ.Gut">
			<name>GutLeak</name>
			<value>0</value>
		</numericStateVariable>
		<numericStateVariable scaleAndSubsystem="Tissue.GutEpithelium">
			<name>GutOccludinCellwall</name>
			<value>1162.808200852079</value>
		</numericStateVariable>
		<numericStateVariable scaleAndSubsystem="Tissue.GutEpithelium">
			<name>GutOccludinCytoplasm</name>
			<value>384.4</value>
		</numericStateVariable>
		<numericStateVariable scaleAndSubsystem="Tissue.LungEndothelium">
			<name>LungCellDamageByproduct</name>
			<value>0</value>
		</numericStateVariable>
		<numericStateVariable scaleAndSubsystem="Organ.Lung">
			<name>LungEdema</name>
			<value>0</value>
		</numericStateVariable>
		<numericStateVariable scaleAndSubsystem="Tissue.LungEpithelium">
			<name>LungOccludinCellwall</name>
			<value>1162.81</value>
		</numericStateVariable>
		<numericStateVariable scaleAndSubsystem="Tissue.LungEpithelium">
			<name>LungOccludinCytoplasm</name>
			<value>384.4</value>
		</numericStateVariable>
		<numericStateVariable scaleAndSubsystem="Cellular.GutEndotheliumIschemia">
			<name>avgClusterednessRegions</name>
			<value>0.05386504234991805</value>
		</numericStateVariable>
		<numericStateVariable scaleAndSubsystem="Cellular.LungEndotheliumIschemia">
			<name>avgClusterednessRegions</name>
			<value>1</value>
		</numericStateVariable>
		<numericStateVariable scaleAndSubsystem="Cellular.GutEndotheliumIschemia">
			<name>avgDensityRegions</name>
			<value>0.230381786197562</value>
		</numericStateVariable>
		<numericStateVariable scaleAndSubsystem="Cellular.LungEndotheliumIschemia">
			<name>avgDensityRegions</name>
			<value>0</value>
		</numericStateVariable>
	</timepoint>
	<timepoint value="12">
		<spatialEntity spatialType="region" scaleAndSubsystem="Cellular.GutEndotheliumIschemia">
			<clusteredness>1</clusteredness>
			<density>0.002499999953251259</density>
			<area>2</area>
			<perimeter>6</perimeter>
			<distanceFromOrigin>17.4928556845359</distanceFromOrigin>
			<angle>2.726310993906266</angle>
			<triangleMeasure>0</triangleMeasure>
			<rectangleMeasure>0</rectangleMeasure>
			<circleMeasure>0</circleMeasure>
			<centroidX>6.5</centroidX>
			<centroidY>31</centroidY>
		</spatialEntity>
		<spatialEntity spatialType="region" scaleAndSubsystem="Cellular.GutEndotheliumIschemia">
			<clusteredness>1</clusteredness>
			<density>0.1216666586258832</density>
			<area>3</area>
			<perimeter>8</perimeter>
			<distanceFromOrigin>14.0356688476182</distanceFromOrigin>
			<angle>4.085616779974877</angle>
			<triangleMeasure>1</triangleMeasure>
			<rectangleMeasure>0.5000000894069832</rectangleMeasure>
			<circleMeasure>0.1591549430918953</circleMeasure>
			<centroidX>16.66667</centroidX>
			<centroidY>30.66667</centroidY>
		</spatialEntity>
		<spatialEntity spatialType="region" scaleAndSubsystem="Cellular.GutEndotheliumIschemia">
			<clusteredness>1</clusteredness>
			<density>0.150833332304861</density>
			<area>6</area>
			<perimeter>10</perimeter>
			<distanceFromOrigin>18.43908891458577</distanceFromOrigin>
			<angle>6.34019174590991</angle>
			<triangleMeasure>0.5</triangleMeasure>
			<rectangleMeasure>1</rectangleMeasure>
			<circleMeasure>0.4800601871025826</circleMeasure>
			<centroidX>30.5</centroidX>
			<centroidY>29</centroidY>
		</spatialEntity>
		<spatialEntity spatialType="region" scaleAndSubsystem="Cellular.GutEndotheliumIschemia">
			<clusteredness>1</clusteredness>
			<density>0.1343749939810996</density>
			<area>8</area>
			<perimeter>16</perimeter>
			<distanceFromOrigin>15</distanceFromOrigin>
			<angle>7.193470055295538</angle>
			<triangleMeasure>0.6666666666666666</triangleMeasure>
			<rectangleMeasure>0.5</rectangleMeasure>
			<circleMeasure>0.2769577985386844</circleMeasure>
			<centroidX>25.83333</centroidX>
			<centroidY>29.83333</centroidY>
		</spatialEntity>
		<spatialEntity spatialType="region" scaleAndSubsystem="Cellular.GutEndotheliumIschemia">
			<clusteredness>1</clusteredness>
			<density>0.1267307664294408</density>
			<area>13</area>
			<perimeter>16</perimeter>
			<distanceFromOrigin>17.69180601295413</distanceFromOrigin>
			<angle>12.68038349181982</angle>
			<triangleMeasure>0.5416666666666666</triangleMeasure>
			<rectangleMeasure>0.7222222222222222</rectangleMeasure>
			<circleMeasure>0.4333876654138911</circleMeasure>
			<centroidX>2.4</centroidX>
			<centroidY>29.6</centroidY>
		</spatialEntity>
		<spatialEntity spatialType="region" scaleAndSubsystem="Cellular.GutEndotheliumIschemia">
			<clusteredness>0.875</clusteredness>
			<density>0.237499999966608</density>
			<area>7</area>
			<perimeter>16</perimeter>
			<distanceFromOrigin>13.92838827718412</distanceFromOrigin>
			<angle>10.09105723888892</angle>
			<triangleMeasure>0.24</triangleMeasure>
			<rectangleMeasure>0.2500000397364361</rectangleMeasure>
			<circleMeasure>0.1800225435511654</circleMeasure>
			<centroidX>2</centroidX>
			<centroidY>22.28572</centroidY>
		</spatialEntity>
		<spatialEntity spatialType="region" scaleAndSubsystem="Cellular.GutEndotheliumIschemia">
			<clusteredness>1</clusteredness>
			<density>0.3175000059838389</density>
			<area>1</area>
			<perimeter>4</perimeter>
			<distanceFromOrigin>5.656854249492381</distanceFromOrigin>
			<angle>0</angle>
			<triangleMeasure>0</triangleMeasure>
			<rectangleMeasure>0</rectangleMeasure>
			<circleMeasure>0</circleMeasure>
			<centroidX>20</centroidX>
			<centroidY>20</centroidY>
		</spatialEntity>
		<spatialEntity spatialType="region" scaleAndSubsystem="Cellular.GutEndotheliumIschemia">
			<clusteredness>0.8636363636363636</clusteredness>
			<density>0.2002631553432398</density>
			<area>19</area>
			<perimeter>30</perimeter>
			<distanceFromOrigin>4</distanceFromOrigin>
			<angle>63.43494882292201</angle>
			<triangleMeasure>0.3887963270577244</triangleMeasure>
			<rectangleMeasure>0.2714285714285714</rectangleMeasure>
			<circleMeasure>0.2040431195389156</circleMeasure>
			<centroidX>12.57143</centroidX>
			<centroidY>21.5</centroidY>
		</spatialEntity>
		<spatialEntity spatialType="region" scaleAndSubsystem="Cellular.GutEndotheliumIschemia">
			<clusteredness>1</clusteredness>
			<density>0.2924999760646446</density>
			<area>1</area>
			<perimeter>4</perimeter>
			<distanceFromOrigin>9.486832980505138</distanceFromOrigin>
			<angle>0</angle>
			<triangleMeasure>0</triangleMeasure>
			<rectangleMeasure>0</rectangleMeasure>
			<circleMeasure>0</circleMeasure>
			<centroidX>7</centroidX>
			<centroidY>19</centroidY>
		</spatialEntity>
		<spatialEntity spatialType="region" scaleAndSubsystem="Cellular.GutEndotheliumIschemia">
			<clusteredness>0.9195402298850575</clusteredness>
			<density>0.1279376757378672</density>
			<area>80</area>
			<perimeter>130</perimeter>
			<distanceFromOrigin>6</distanceFromOrigin>
			<angle>104.5742161980387</angle>
			<triangleMeasure>0.1714223232282447</triangleMeasure>
			<rectangleMeasure>0.1740195818105089</rectangleMeasure>
			<circleMeasure>0.09142776714382093</circleMeasure>
			<centroidX>22.36065</centroidX>
			<centroidY>24.31148</centroidY>
		</spatialEntity>
		<spatialEntity spatialType="region" scaleAndSubsystem="Cellular.GutEndotheliumIschemia">
			<clusteredness>1</clusteredness>
			<density>0.1924999910242417</density>
			<area>1</area>
			<perimeter>4</perimeter>
			<distanceFromOrigin>3.605551275463989</distanceFromOrigin>
			<angle>0</angle>
			<triangleMeasure>0</triangleMeasure>
			<rectangleMeasure>0</rectangleMeasure>
			<circleMeasure>0</circleMeasure>
			<centroidX>19</centroidX>
			<centroidY>18</centroidY>
		</spatialEntity>
		<spatialEntity spatialType="region" scaleAndSubsystem="Cellular.GutEndotheliumIschemia">
			<clusteredness>1</clusteredness>
			<density>0.5300025491153493</density>
			<area>1</area>
			<perimeter>4</perimeter>
			<distanceFromOrigin>15.13274595042156</distanceFromOrigin>
			<angle>0</angle>
			<triangleMeasure>0</triangleMeasure>
			<rectangleMeasure>0</rectangleMeasure>
			<circleMeasure>0</circleMeasure>
			<centroidX>1</centroidX>
			<centroidY>18</centroidY>
		</spatialEntity>
		<spatialEntity spatialType="region" scaleAndSubsystem="Cellular.GutEndotheliumIschemia">
			<clusteredness>1</clusteredness>
			<density>2.834100057097042e-05</density>
			<area>1</area>
			<perimeter>4</perimeter>
			<distanceFromOrigin>15.03329637837291</distanceFromOrigin>
			<angle>0</angle>
			<triangleMeasure>0</triangleMeasure>
			<rectangleMeasure>0</rectangleMeasure>
			<circleMeasure>0</circleMeasure>
			<centroidX>31</centroidX>
			<centroidY>17</centroidY>
		</spatialEntity>
		<spatialEntity spatialType="region" scaleAndSubsystem="Cellular.GutEndotheliumIschemia">
			<clusteredness>1</clusteredness>
			<density>0.1558844472847733</density>
			<area>1</area>
			<perimeter>4</perimeter>
			<distanceFromOrigin>10.04987562112089</distanceFromOrigin>
			<angle>0</angle>
			<triangleMeasure>0</triangleMeasure>
			<rectangleMeasure>0</rectangleMeasure>
			<circleMeasure>0</circleMeasure>
			<centroidX>26</centroidX>
			<centroidY>17</centroidY>
		</spatialEntity>
		<spatialEntity spatialType="region" scaleAndSubsystem="Cellular.GutEndotheliumIschemia">
			<clusteredness>1</clusteredness>
			<density>0.1343750089406967</density>
			<area>4</area>
			<perimeter>10</perimeter>
			<distanceFromOrigin>6</distanceFromOrigin>
			<angle>17.5924245621816</angle>
			<triangleMeasure>0.5</triangleMeasure>
			<rectangleMeasure>0.6666667726304965</rectangleMeasure>
			<circleMeasure>0.2400300935512913</circleMeasure>
			<centroidX>22.5</centroidX>
			<centroidY>16</centroidY>
		</spatialEntity>
		<spatialEntity spatialType="region" scaleAndSubsystem="Cellular.GutEndotheliumIschemia">
			<clusteredness>1</clusteredness>
			<density>0.2412499880089479</density>
			<area>2</area>
			<perimeter>6</perimeter>
			<distanceFromOrigin>3</distanceFromOrigin>
			<angle>18.43494882292201</angle>
			<triangleMeasure>0</triangleMeasure>
			<rectangleMeasure>0</rectangleMeasure>
			<circleMeasure>0</circleMeasure>
			<centroidX>19</centroidX>
			<centroidY>15.5</centroidY>
		</spatialEntity>
		<spatialEntity spatialType="region" scaleAndSubsystem="Cellular.GutEndotheliumIschemia">
			<clusteredness>1</clusteredness>
			<density>0.5299999760646447</density>
			<area>1</area>
			<perimeter>4</perimeter>
			<distanceFromOrigin>7.280109889280518</distanceFromOrigin>
			<angle>0</angle>
			<triangleMeasure>0</triangleMeasure>
			<rectangleMeasure>0</rectangleMeasure>
			<circleMeasure>0</circleMeasure>
			<centroidX>14</centroidX>
			<centroidY>9</centroidY>
		</spatialEntity>
		<spatialEntity spatialType="region" scaleAndSubsystem="Cellular.GutEndotheliumIschemia">
			<clusteredness>1</clusteredness>
			<density>0.1550000059838388</density>
			<area>1</area>
			<perimeter>4</perimeter>
			<distanceFromOrigin>12.0415945787923</distanceFromOrigin>
			<angle>0</angle>
			<triangleMeasure>0</triangleMeasure>
			<rectangleMeasure>0</rectangleMeasure>
			<circleMeasure>0</circleMeasure>
			<centroidX>24</centroidX>
			<centroidY>7</centroidY>
		</spatialEntity>
		<spatialEntity spatialType="region" scaleAndSubsystem="Cellular.GutEndotheliumIschemia">
			<clusteredness>1</clusteredness>
			<density>0.1424999910242417</density>
			<area>1</area>
			<perimeter>4</perimeter>
			<distanceFromOrigin>14.86606874731851</distanceFromOrigin>
			<angle>0</angle>
			<triangleMeasure>0</triangleMeasure>
			<rectangleMeasure>0</rectangleMeasure>
			<circleMeasure>0</circleMeasure>
			<centroidX>26</centroidX>
			<centroidY>5</centroidY>
		</spatialEntity>
		<spatialEntity spatialType="region" scaleAndSubsystem="Cellular.GutEndotheliumIschemia">
			<clusteredness>1</clusteredness>
			<density>0.3574999940161612</density>
			<area>2</area>
			<perimeter>6</perimeter>
			<distanceFromOrigin>11</distanceFromOrigin>
			<angle>5.194428907734806</angle>
			<triangleMeasure>0</triangleMeasure>
			<rectangleMeasure>0</rectangleMeasure>
			<circleMeasure>0</circleMeasure>
			<centroidX>16.5</centroidX>
			<centroidY>5</centroidY>
		</spatialEntity>
		<spatialEntity spatialType="region" scaleAndSubsystem="Cellular.GutEndotheliumIschemia">
			<clusteredness>1</clusteredness>
			<density>0.1275001233538072</density>
			<area>29</area>
			<perimeter>42</perimeter>
			<distanceFromOrigin>10.63014581273465</distanceFromOrigin>
			<angle>25.24052926478679</angle>
			<triangleMeasure>0.4339952337518884</triangleMeasure>
			<rectangleMeasure>0.3074596833309759</rectangleMeasure>
			<circleMeasure>0.2360951665183162</circleMeasure>
			<centroidX>28.55</centroidX>
			<centroidY>8.65</centroidY>
		</spatialEntity>
		<spatialEntity spatialType="region" scaleAndSubsystem="Cellular.GutEndotheliumIschemia">
			<clusteredness>1</clusteredness>
			<density>0.1575000014959597</density>
			<area>2</area>
			<perimeter>6</perimeter>
			<distanceFromOrigin>17.0293863659264</distanceFromOrigin>
			<angle>2.473031648087648</angle>
			<triangleMeasure>0</triangleMeasure>
			<rectangleMeasure>0</rectangleMeasure>
			<circleMeasure>0</circleMeasure>
			<centroidX>27.5</centroidX>
			<centroidY>3</centroidY>
		</spatialEntity>
		<spatialEntity spatialType="region" scaleAndSubsystem="Cellular.GutEndotheliumIschemia">
			<clusteredness>1</clusteredness>
			<density>0.1721875022147216</density>
			<area>8</area>
			<perimeter>14</perimeter>
			<distanceFromOrigin>11.70469991071963</distanceFromOrigin>
			<angle>11.44933798850003</angle>
			<triangleMeasure>0.5833333333333334</triangleMeasure>
			<rectangleMeasure>0.6250000638621259</rectangleMeasure>
			<circleMeasure>0.420052601619386</circleMeasure>
			<centroidX>20.16667</centroidX>
			<centroidY>3.666667</centroidY>
		</spatialEntity>
		<spatialEntity spatialType="region" scaleAndSubsystem="Cellular.GutEndotheliumIschemia">
			<clusteredness>1</clusteredness>
			<density>0.002499999953251259</density>
			<area>1</area>
			<perimeter>4</perimeter>
			<distanceFromOrigin>21.21320343559643</distanceFromOrigin>
			<angle>0</angle>
			<triangleMeasure>0</triangleMeasure>
			<rectangleMeasure>0</rectangleMeasure>
			<circleMeasure>0</circleMeasure>
			<centroidX>31</centroidX>
			<centroidY>1</centroidY>
		</spatialEntity>
		<spatialEntity spatialType="region" scaleAndSubsystem="Cellular.GutEndotheliumIschemia">
			<clusteredness>1</clusteredness>
			<density>0.3175000059838389</density>
			<area>1</area>
			<perimeter>4</perimeter>
			<distanceFromOrigin>19.84943324127921</distanceFromOrigin>
			<angle>0</angle>
			<triangleMeasure>0</triangleMeasure>
			<rectangleMeasure>0</rectangleMeasure>
			<circleMeasure>0</circleMeasure>
			<centroidX>29</centroidX>
			<centroidY>1</centroidY>
		</spatialEntity>
		<spatialEntity spatialType="region" scaleAndSubsystem="Cellular.GutEndotheliumIschemia">
			<clusteredness>1</clusteredness>
			<density>0.002499999953251259</density>
			<area>2</area>
			<perimeter>6</perimeter>
			<distanceFromOrigin>17.4928556845359</distanceFromOrigin>
			<angle>2.726310993906266</angle>
			<triangleMeasure>0</triangleMeasure>
			<rectangleMeasure>0</rectangleMeasure>
			<circleMeasure>0</circleMeasure>
			<centroidX>25.5</centroidX>
			<centroidY>1</centroidY>
		</spatialEntity>
		<spatialEntity spatialType="region" scaleAndSubsystem="Cellular.GutEndotheliumIschemia">
			<clusteredness>1</clusteredness>
			<density>0.1891666706091438</density>
			<area>6</area>
			<perimeter>12</perimeter>
			<distanceFromOrigin>14.0356688476182</distanceFromOrigin>
			<angle>11.68026014856632</angle>
			<triangleMeasure>0.5</triangleMeasure>
			<rectangleMeasure>0.6666666666666666</rectangleMeasure>
			<circleMeasure>0.2400300580682206</circleMeasure>
			<centroidX>16.5</centroidX>
			<centroidY>1.5</centroidY>
		</spatialEntity>
		<spatialEntity spatialType="region" scaleAndSubsystem="Cellular.GutEndotheliumIschemia">
			<clusteredness>0.7635135135135135</clusteredness>
			<density>0.1527175273888124</density>
			<area>113</area>
			<perimeter>176</perimeter>
			<distanceFromOrigin>1</distanceFromOrigin>
			<angle>360</angle>
			<triangleMeasure>0.1732467706770934</triangleMeasure>
			<rectangleMeasure>0.1865906282374629</rectangleMeasure>
			<circleMeasure>0.1488528261060111</circleMeasure>
			<centroidX>9.5</centroidX>
			<centroidY>10.0122</centroidY>
		</spatialEntity>
		<spatialEntity spatialType="region" scaleAndSubsystem="Cellular.GutEndotheliumIschemia">
			<clusteredness>1</clusteredness>
			<density>0.002499999953251259</density>
			<area>1</area>
			<perimeter>4</perimeter>
			<distanceFromOrigin>20.51828452868319</distanceFromOrigin>
			<angle>0</angle>
			<triangleMeasure>0</triangleMeasure>
			<rectangleMeasure>0</rectangleMeasure>
			<circleMeasure>0</circleMeasure>
			<centroidX>2</centroidX>
			<centroidY>1</centroidY>
		</spatialEntity>
		<numericStateVariable scaleAndSubsystem="Tissue.GutEndothelium">
			<name>GutCellDamageByproduct</name>
			<value>1216.739197523362</value>
		</numericStateVariable>
		<numericStateVariable scaleAndSubsystem="Organ.Gut">
			<name>GutLeak</name>
			<value>0</value>
		</numericStateVariable>
		<numericStateVariable scaleAndSubsystem="Tissue.GutEpithelium">
			<name>GutOccludinCellwall</name>
			<value>1162.793167176826</value>
		</numericStateVariable>
		<numericStateVariable scaleAndSubsystem="Tissue.GutEpithelium">
			<name>GutOccludinCytoplasm</name>
			<value>384.3987641237742</value>
		</numericStateVariable>
		<numericStateVariable scaleAndSubsystem="Tissue.LungEndothelium">
			<name>LungCellDamageByproduct</name>
			<value>0</value>
		</numericStateVariable>
		<numericStateVariable scaleAndSubsystem="Organ.Lung">
			<name>LungEdema</name>
			<value>0</value>
		</numericStateVariable>
		<numericStateVariable scaleAndSubsystem="Tissue.LungEpithelium">
			<name>LungOccludinCellwall</name>
			<value>1162.81</value>
		</numericStateVariable>
		<numericStateVariable scaleAndSubsystem="Tissue.LungEpithelium">
			<name>LungOccludinCytoplasm</name>
			<value>384.4</value>
		</numericStateVariable>
		<numericStateVariable scaleAndSubsystem="Cellular.GutEndotheliumIschemia">
			<name>avgClusterednessRegions</name>
			<value>0.05574096817923609</value>
		</numericStateVariable>
		<numericStateVariable scaleAndSubsystem="Cellular.LungEndotheliumIschemia">
			<name>avgClusterednessRegions</name>
			<value>1</value>
		</numericStateVariable>
		<numericStateVariable scaleAndSubsystem="Cellular.GutEndotheliumIschemia">
			<name>avgDensityRegions</name>
			<value>0.1818937478538013</value>
		</numericStateVariable>
		<numericStateVariable scaleAndSubsystem="Cellular.LungEndotheliumIschemia">
			<name>avgDensityRegions</name>
			<value>0</value>
		</numericStateVariable>
	</timepoint>
	<timepoint value="13">
		<spatialEntity spatialType="region" scaleAndSubsystem="Cellular.GutEndotheliumIschemia">
			<clusteredness>1</clusteredness>
			<density>0.08937499844560436</density>
			<area>4</area>
			<perimeter>10</perimeter>
			<distanceFromOrigin>14.0356688476182</distanceFromOrigin>
			<angle>7.89969161426523</angle>
			<triangleMeasure>0.5</triangleMeasure>
			<rectangleMeasure>0.2500000149011621</rectangleMeasure>
			<circleMeasure>0.1200150467756456</circleMeasure>
			<centroidX>16.25</centroidX>
			<centroidY>30.75</centroidY>
		</spatialEntity>
		<spatialEntity spatialType="region" scaleAndSubsystem="Cellular.GutEndotheliumIschemia">
			<clusteredness>1</clusteredness>
			<density>0.1508333293051501</density>
			<area>6</area>
			<perimeter>10</perimeter>
			<distanceFromOrigin>18.43908891458577</distanceFromOrigin>
			<angle>6.34019174590991</angle>
			<triangleMeasure>0.5</triangleMeasure>
			<rectangleMeasure>1</rectangleMeasure>
			<circleMeasure>0.4800601871025826</circleMeasure>
			<centroidX>30.5</centroidX>
			<centroidY>29</centroidY>
		</spatialEntity>
		<spatialEntity spatialType="region" scaleAndSubsystem="Cellular.GutEndotheliumIschemia">
			<clusteredness>1</clusteredness>
			<density>0.1350000059487773</density>
			<area>8</area>
			<perimeter>18</perimeter>
			<distanceFromOrigin>15</distanceFromOrigin>
			<angle>8.198068846016293</angle>
			<triangleMeasure>0.4897959183673469</triangleMeasure>
			<rectangleMeasure>0.4000000254313167</rectangleMeasure>
			<circleMeasure>0.238732414637843</circleMeasure>
			<centroidX>25.5</centroidX>
			<centroidY>29.33333</centroidY>
		</spatialEntity>
		<spatialEntity spatialType="region" scaleAndSubsystem="Cellular.GutEndotheliumIschemia">
			<clusteredness>1</clusteredness>
			<density>0.1278846180996384</density>
			<area>13</area>
			<perimeter>22</perimeter>
			<distanceFromOrigin>18.02775637731995</distanceFromOrigin>
			<angle>17.65012421993012</angle>
			<triangleMeasure>0.5333333333333333</triangleMeasure>
			<rectangleMeasure>0.3333333333333333</rectangleMeasure>
			<circleMeasure>0.176492709488857</circleMeasure>
			<centroidX>3.272727</centroidX>
			<centroidY>30</centroidY>
		</spatialEntity>
		<spatialEntity spatialType="region" scaleAndSubsystem="Cellular.GutEndotheliumIschemia">
			<clusteredness>1</clusteredness>
			<density>0.2675000119443033</density>
			<area>2</area>
			<perimeter>8</perimeter>
			<distanceFromOrigin>17.20465053408525</distanceFromOrigin>
			<angle>4.573921259900861</angle>
			<triangleMeasure>0</triangleMeasure>
			<rectangleMeasure>0</rectangleMeasure>
			<circleMeasure>0</circleMeasure>
			<centroidX>30.5</centroidX>
			<centroidY>25.5</centroidY>
		</spatialEntity>
		<spatialEntity spatialType="region" scaleAndSubsystem="Cellular.GutEndotheliumIschemia">
			<clusteredness>1</clusteredness>
			<density>0.1253571496624239</density>
			<area>7</area>
			<perimeter>12</perimeter>
			<distanceFromOrigin>13.60147050873544</distanceFromOrigin>
			<angle>10.66618675984483</angle>
			<triangleMeasure>0.625</triangleMeasure>
			<rectangleMeasure>0.625</rectangleMeasure>
			<circleMeasure>0.3750470386088385</circleMeasure>
			<centroidX>27.8</centroidX>
			<centroidY>25</centroidY>
		</spatialEntity>
		<spatialEntity spatialType="region" scaleAndSubsystem="Cellular.GutEndotheliumIschemia">
			<clusteredness>1</clusteredness>
			<density>0.2011111090905266</density>
			<area>9</area>
			<perimeter>16</perimeter>
			<distanceFromOrigin>10.63014581273465</distanceFromOrigin>
			<angle>17.13299615034314</angle>
			<triangleMeasure>0.375</triangleMeasure>
			<rectangleMeasure>0.5</rectangleMeasure>
			<circleMeasure>0.2769577985386844</circleMeasure>
			<centroidX>24.16667</centroidX>
			<centroidY>24.66667</centroidY>
		</spatialEntity>
		<spatialEntity spatialType="region" scaleAndSubsystem="Cellular.GutEndotheliumIschemia">
			<clusteredness>1</clusteredness>
			<density>0.3699999940161611</density>
			<area>1</area>
			<perimeter>4</perimeter>
			<distanceFromOrigin>7.071067811865476</distanceFromOrigin>
			<angle>0</angle>
			<triangleMeasure>0</triangleMeasure>
			<rectangleMeasure>0</rectangleMeasure>
			<circleMeasure>0</circleMeasure>
			<centroidX>17</centroidX>
			<centroidY>23</centroidY>
		</spatialEntity>
		<spatialEntity spatialType="region" scaleAndSubsystem="Cellular.GutEndotheliumIschemia">
			<clusteredness>1</clusteredness>
			<density>0.09583334128061931</density>
			<area>3</area>
			<perimeter>10</perimeter>
			<distanceFromOrigin>14.86606874731851</distanceFromOrigin>
			<angle>5.363069420046713</angle>
			<triangleMeasure>0</triangleMeasure>
			<rectangleMeasure>0</rectangleMeasure>
			<circleMeasure>0</circleMeasure>
			<centroidX>30.75</centroidX>
			<centroidY>22</centroidY>
		</spatialEntity>
		<spatialEntity spatialType="region" scaleAndSubsystem="Cellular.GutEndotheliumIschemia">
			<clusteredness>0.9</clusteredness>
			<density>0.1866666666303065</density>
			<area>9</area>
			<perimeter>18</perimeter>
			<distanceFromOrigin>14.7648230602334</distanceFromOrigin>
			<angle>15.04132947318066</angle>
			<triangleMeasure>0.25</triangleMeasure>
			<rectangleMeasure>0.25</rectangleMeasure>
			<circleMeasure>0.1328886206050298</circleMeasure>
			<centroidX>2</centroidX>
			<centroidY>23.125</centroidY>
		</spatialEntity>
		<spatialEntity spatialType="region" scaleAndSubsystem="Cellular.GutEndotheliumIschemia">
			<clusteredness>1</clusteredness>
			<density>0.3074999940161611</density>
			<area>1</area>
			<perimeter>4</perimeter>
			<distanceFromOrigin>5.656854249492381</distanceFromOrigin>
			<angle>0</angle>
			<triangleMeasure>0</triangleMeasure>
			<rectangleMeasure>0</rectangleMeasure>
			<circleMeasure>0</circleMeasure>
			<centroidX>20</centroidX>
			<centroidY>20</centroidY>
		</spatialEntity>
		<spatialEntity spatialType="region" scaleAndSubsystem="Cellular.GutEndotheliumIschemia">
			<clusteredness>1</clusteredness>
			<density>0.1652016139611046</density>
			<area>62</area>
			<perimeter>88</perimeter>
			<distanceFromOrigin>4</distanceFromOrigin>
			<angle>113.6293777306568</angle>
			<triangleMeasure>0.1875</triangleMeasure>
			<rectangleMeasure>0.271551724137931</rectangleMeasure>
			<circleMeasure>0.1878216494082723</circleMeasure>
			<centroidX>14.88372</centroidX>
			<centroidY>24.04651</centroidY>
		</spatialEntity>
		<spatialEntity spatialType="region" scaleAndSubsystem="Cellular.GutEndotheliumIschemia">
			<clusteredness>1</clusteredness>
			<density>0.2824999940161612</density>
			<area>1</area>
			<perimeter>4</perimeter>
			<distanceFromOrigin>9.486832980505138</distanceFromOrigin>
			<angle>0</angle>
			<triangleMeasure>0</triangleMeasure>
			<rectangleMeasure>0</rectangleMeasure>
			<circleMeasure>0</circleMeasure>
			<centroidX>7</centroidX>
			<centroidY>19</centroidY>
		</spatialEntity>
		<spatialEntity spatialType="region" scaleAndSubsystem="Cellular.GutEndotheliumIschemia">
			<clusteredness>1</clusteredness>
			<density>0.002499999953251259</density>
			<area>1</area>
			<perimeter>4</perimeter>
			<distanceFromOrigin>15.13274595042156</distanceFromOrigin>
			<angle>0</angle>
			<triangleMeasure>0</triangleMeasure>
			<rectangleMeasure>0</rectangleMeasure>
			<circleMeasure>0</circleMeasure>
			<centroidX>31</centroidX>
			<centroidY>18</centroidY>
		</spatialEntity>
		<spatialEntity spatialType="region" scaleAndSubsystem="Cellular.GutEndotheliumIschemia">
			<clusteredness>1</clusteredness>
			<density>0.1825000089757583</density>
			<area>1</area>
			<perimeter>4</perimeter>
			<distanceFromOrigin>3.605551275463989</distanceFromOrigin>
			<angle>0</angle>
			<triangleMeasure>0</triangleMeasure>
			<rectangleMeasure>0</rectangleMeasure>
			<circleMeasure>0</circleMeasure>
			<centroidX>19</centroidX>
			<centroidY>18</centroidY>
		</spatialEntity>
		<spatialEntity spatialType="region" scaleAndSubsystem="Cellular.GutEndotheliumIschemia">
			<clusteredness>1</clusteredness>
			<density>0.1791681306814057</density>
			<area>3</area>
			<perimeter>8</perimeter>
			<distanceFromOrigin>14.31782106327635</distanceFromOrigin>
			<angle>4.500113708420656</angle>
			<triangleMeasure>1</triangleMeasure>
			<rectangleMeasure>0.5000000894069832</rectangleMeasure>
			<circleMeasure>0.1591549430918953</circleMeasure>
			<centroidX>1.333333</centroidX>
			<centroidY>18.66667</centroidY>
		</spatialEntity>
		<spatialEntity spatialType="region" scaleAndSubsystem="Cellular.GutEndotheliumIschemia">
			<clusteredness>1</clusteredness>
			<density>0.1461401247510723</density>
			<area>1</area>
			<perimeter>4</perimeter>
			<distanceFromOrigin>10.04987562112089</distanceFromOrigin>
			<angle>0</angle>
			<triangleMeasure>0</triangleMeasure>
			<rectangleMeasure>0</rectangleMeasure>
			<circleMeasure>0</circleMeasure>
			<centroidX>26</centroidX>
			<centroidY>17</centroidY>
		</spatialEntity>
		<spatialEntity spatialType="region" scaleAndSubsystem="Cellular.GutEndotheliumIschemia">
			<clusteredness>1</clusteredness>
			<density>0.3699999940161611</density>
			<area>1</area>
			<perimeter>4</perimeter>
			<distanceFromOrigin>3</distanceFromOrigin>
			<angle>0</angle>
			<triangleMeasure>0</triangleMeasure>
			<rectangleMeasure>0</rectangleMeasure>
			<circleMeasure>0</circleMeasure>
			<centroidX>19</centroidX>
			<centroidY>16</centroidY>
		</spatialEntity>
		<spatialEntity spatialType="region" scaleAndSubsystem="Cellular.GutEndotheliumIschemia">
			<clusteredness>1</clusteredness>
			<density>0.2808386250259051</density>
			<area>3</area>
			<perimeter>8</perimeter>
			<distanceFromOrigin>13</distanceFromOrigin>
			<angle>0</angle>
			<triangleMeasure>0</triangleMeasure>
			<rectangleMeasure>0</rectangleMeasure>
			<circleMeasure>0</circleMeasure>
			<centroidX>2</centroidX>
			<centroidY>16</centroidY>
		</spatialEntity>
		<spatialEntity spatialType="region" scaleAndSubsystem="Cellular.GutEndotheliumIschemia">
			<clusteredness>1</clusteredness>
			<density>0.1369002589431463</density>
			<area>25</area>
			<perimeter>40</perimeter>
			<distanceFromOrigin>10</distanceFromOrigin>
			<angle>32.42106476250694</angle>
			<triangleMeasure>0.2588235294117647</triangleMeasure>
			<rectangleMeasure>0.2619047619047619</rectangleMeasure>
			<circleMeasure>0.2031023581284123</circleMeasure>
			<centroidX>27.66667</centroidX>
			<centroidY>8.888889000000001</centroidY>
		</spatialEntity>
		<spatialEntity spatialType="region" scaleAndSubsystem="Cellular.GutEndotheliumIschemia">
			<clusteredness>1</clusteredness>
			<density>0.1324999940161612</density>
			<area>1</area>
			<perimeter>4</perimeter>
			<distanceFromOrigin>14.86606874731851</distanceFromOrigin>
			<angle>0</angle>
			<triangleMeasure>0</triangleMeasure>
			<rectangleMeasure>0</rectangleMeasure>
			<circleMeasure>0</circleMeasure>
			<centroidX>26</centroidX>
			<centroidY>5</centroidY>
		</spatialEntity>
		<spatialEntity spatialType="region" scaleAndSubsystem="Cellular.GutEndotheliumIschemia">
			<clusteredness>0.6057692307692307</clusteredness>
			<density>0.1770833546381966</density>
			<area>63</area>
			<perimeter>92</perimeter>
			<distanceFromOrigin>2</distanceFromOrigin>
			<angle>116.565051177078</angle>
			<triangleMeasure>0.2604529666488746</triangleMeasure>
			<rectangleMeasure>0.2645351446742385</rectangleMeasure>
			<circleMeasure>0.2290743562244784</circleMeasure>
			<centroidX>8.682926</centroidX>
			<centroidY>11.73171</centroidY>
		</spatialEntity>
		<spatialEntity spatialType="region" scaleAndSubsystem="Cellular.GutEndotheliumIschemia">
			<clusteredness>1</clusteredness>
			<density>0.09124999846897873</density>
			<area>4</area>
			<perimeter>10</perimeter>
			<distanceFromOrigin>18.02775637731995</distanceFromOrigin>
			<angle>6.911227119024681</angle>
			<triangleMeasure>0.5</triangleMeasure>
			<rectangleMeasure>0.25</rectangleMeasure>
			<circleMeasure>0.1200150467756456</circleMeasure>
			<centroidX>30.75</centroidX>
			<centroidY>4.75</centroidY>
		</spatialEntity>
		<spatialEntity spatialType="region" scaleAndSubsystem="Cellular.GutEndotheliumIschemia">
			<clusteredness>1</clusteredness>
			<density>0.02250000109859542</density>
			<area>2</area>
			<perimeter>6</perimeter>
			<distanceFromOrigin>17.0293863659264</distanceFromOrigin>
			<angle>2.473031648087648</angle>
			<triangleMeasure>0</triangleMeasure>
			<rectangleMeasure>0</rectangleMeasure>
			<circleMeasure>0</circleMeasure>
			<centroidX>27.5</centroidX>
			<centroidY>3</centroidY>
		</spatialEntity>
		<spatialEntity spatialType="region" scaleAndSubsystem="Cellular.GutEndotheliumIschemia">
			<clusteredness>1</clusteredness>
			<density>0.1736111157340422</density>
			<area>9</area>
			<perimeter>16</perimeter>
			<distanceFromOrigin>16.64331697709324</distanceFromOrigin>
			<angle>14.80641666748559</angle>
			<triangleMeasure>0.5</triangleMeasure>
			<rectangleMeasure>0.6</rectangleMeasure>
			<circleMeasure>0.1384788791526592</circleMeasure>
			<centroidX>1.6</centroidX>
			<centroidY>5.4</centroidY>
		</spatialEntity>
		<spatialEntity spatialType="region" scaleAndSubsystem="Cellular.GutEndotheliumIschemia">
			<clusteredness>1</clusteredness>
			<density>0.002499999953251259</density>
			<area>1</area>
			<perimeter>4</perimeter>
			<distanceFromOrigin>21.21320343559643</distanceFromOrigin>
			<angle>0</angle>
			<triangleMeasure>0</triangleMeasure>
			<rectangleMeasure>0</rectangleMeasure>
			<circleMeasure>0</circleMeasure>
			<centroidX>31</centroidX>
			<centroidY>1</centroidY>
		</spatialEntity>
		<spatialEntity spatialType="region" scaleAndSubsystem="Cellular.GutEndotheliumIschemia">
			<clusteredness>1</clusteredness>
			<density>0.3074999940161611</density>
			<area>1</area>
			<perimeter>4</perimeter>
			<distanceFromOrigin>19.84943324127921</distanceFromOrigin>
			<angle>0</angle>
			<triangleMeasure>0</triangleMeasure>
			<rectangleMeasure>0</rectangleMeasure>
			<circleMeasure>0</circleMeasure>
			<centroidX>29</centroidX>
			<centroidY>1</centroidY>
		</spatialEntity>
		<spatialEntity spatialType="region" scaleAndSubsystem="Cellular.GutEndotheliumIschemia">
			<clusteredness>1</clusteredness>
			<density>0.002499999953251259</density>
			<area>3</area>
			<perimeter>8</perimeter>
			<distanceFromOrigin>17.4928556845359</distanceFromOrigin>
			<angle>5.29008120537127</angle>
			<triangleMeasure>0</triangleMeasure>
			<rectangleMeasure>0</rectangleMeasure>
			<circleMeasure>0</circleMeasure>
			<centroidX>26</centroidX>
			<centroidY>1</centroidY>
		</spatialEntity>
		<spatialEntity spatialType="region" scaleAndSubsystem="Cellular.GutEndotheliumIschemia">
			<clusteredness>1</clusteredness>
			<density>0.1229415411802037</density>
			<area>68</area>
			<perimeter>94</perimeter>
			<distanceFromOrigin>3.605551275463989</distanceFromOrigin>
			<angle>122.8686789333675</angle>
			<triangleMeasure>0.2030488239392811</triangleMeasure>
			<rectangleMeasure>0.2368808031880406</rectangleMeasure>
			<circleMeasure>0.08378409258917972</circleMeasure>
			<centroidX>20.36585</centroidX>
			<centroidY>9.682926999999999</centroidY>
		</spatialEntity>
		<spatialEntity spatialType="region" scaleAndSubsystem="Cellular.GutEndotheliumIschemia">
			<clusteredness>1</clusteredness>
			<density>0.1449999981156661</density>
			<area>13</area>
			<perimeter>20</perimeter>
			<distanceFromOrigin>14.42220510185596</distanceFromOrigin>
			<angle>9.2726017772003</angle>
			<triangleMeasure>0.52</triangleMeasure>
			<rectangleMeasure>0.5416667527622784</rectangleMeasure>
			<circleMeasure>0.3120390888591716</circleMeasure>
			<centroidX>6.333333</centroidX>
			<centroidY>2.555556</centroidY>
		</spatialEntity>
		<numericStateVariable scaleAndSubsystem="Tissue.GutEndothelium">
			<name>GutCellDamageByproduct</name>
			<value>1286.708706086097</value>
		</numericStateVariable>
		<numericStateVariable scaleAndSubsystem="Organ.Gut">
			<name>GutLeak</name>
			<value>0</value>
		</numericStateVariable>
		<numericStateVariable scaleAndSubsystem="Tissue.GutEpithelium">
			<name>GutOccludinCellwall</name>
			<value>1162.768879406433</value>
		</numericStateVariable>
		<numericStateVariable scaleAndSubsystem="Tissue.GutEpithelium">
			<name>GutOccludinCytoplasm</name>
			<value>384.3883748862768</value>
		</numericStateVariable>
		<numericStateVariable scaleAndSubsystem="Tissue.LungEndothelium">
			<name>LungCellDamageByproduct</name>
			<value>0</value>
		</numericStateVariable>
		<numericStateVariable scaleAndSubsystem="Organ.Lung">
			<name>LungEdema</name>
			<value>0</value>
		</numericStateVariable>
		<numericStateVariable scaleAndSubsystem="Tissue.LungEpithelium">
			<name>LungOccludinCellwall</name>
			<value>1162.81</value>
		</numericStateVariable>
		<numericStateVariable scaleAndSubsystem="Tissue.LungEpithelium">
			<name>LungOccludinCytoplasm</name>
			<value>384.4</value>
		</numericStateVariable>
		<numericStateVariable scaleAndSubsystem="Cellular.GutEndotheliumIschemia">
			<name>avgClusterednessRegions</name>
			<value>0.05444755618819094</value>
		</numericStateVariable>
		<numericStateVariable scaleAndSubsystem="Cellular.LungEndotheliumIschemia">
			<name>avgClusterednessRegions</name>
			<value>1</value>
		</numericStateVariable>
		<numericStateVariable scaleAndSubsystem="Cellular.GutEndotheliumIschemia">
			<name>avgDensityRegions</name>
			<value>0.1660065321979381</value>
		</numericStateVariable>
		<numericStateVariable scaleAndSubsystem="Cellular.LungEndotheliumIschemia">
			<name>avgDensityRegions</name>
			<value>0</value>
		</numericStateVariable>
	</timepoint>
	<timepoint value="14">
		<spatialEntity spatialType="region" scaleAndSubsystem="Cellular.GutEndotheliumIschemia">
			<clusteredness>1</clusteredness>
			<density>0.002499999953251259</density>
			<area>1</area>
			<perimeter>4</perimeter>
			<distanceFromOrigin>18.02775637731995</distanceFromOrigin>
			<angle>0</angle>
			<triangleMeasure>0</triangleMeasure>
			<rectangleMeasure>0</rectangleMeasure>
			<circleMeasure>0</circleMeasure>
			<centroidX>6</centroidX>
			<centroidY>31</centroidY>
		</spatialEntity>
		<spatialEntity spatialType="region" scaleAndSubsystem="Cellular.GutEndotheliumIschemia">
			<clusteredness>1</clusteredness>
			<density>0.1356250029568579</density>
			<area>4</area>
			<perimeter>10</perimeter>
			<distanceFromOrigin>16.64331697709324</distanceFromOrigin>
			<angle>5.29008120537127</angle>
			<triangleMeasure>0.5</triangleMeasure>
			<rectangleMeasure>0.2500000149011621</rectangleMeasure>
			<circleMeasure>0.1200150467756456</circleMeasure>
			<centroidX>25.75</centroidX>
			<centroidY>30.75</centroidY>
		</spatialEntity>
		<spatialEntity spatialType="region" scaleAndSubsystem="Cellular.GutEndotheliumIschemia">
			<clusteredness>1</clusteredness>
			<density>0.1133333372913934</density>
			<area>3</area>
			<perimeter>10</perimeter>
			<distanceFromOrigin>14.0356688476182</distanceFromOrigin>
			<angle>7.89969161426523</angle>
			<triangleMeasure>0</triangleMeasure>
			<rectangleMeasure>0</rectangleMeasure>
			<circleMeasure>0</circleMeasure>
			<centroidX>16</centroidX>
			<centroidY>30.75</centroidY>
		</spatialEntity>
		<spatialEntity spatialType="region" scaleAndSubsystem="Cellular.GutEndotheliumIschemia">
			<clusteredness>1</clusteredness>
			<density>0.1794999915945764</density>
			<area>5</area>
			<perimeter>12</perimeter>
			<distanceFromOrigin>18.43908891458577</distanceFromOrigin>
			<angle>6.34019174590991</angle>
			<triangleMeasure>0.3333333333333333</triangleMeasure>
			<rectangleMeasure>0.1666666931576241</rectangleMeasure>
			<circleMeasure>0.06000751451705515</circleMeasure>
			<centroidX>30.75</centroidX>
			<centroidY>29</centroidY>
		</spatialEntity>
		<spatialEntity spatialType="region" scaleAndSubsystem="Cellular.GutEndotheliumIschemia">
			<clusteredness>1</clusteredness>
			<density>0.5350000119676777</density>
			<area>1</area>
			<perimeter>4</perimeter>
			<distanceFromOrigin>15</distanceFromOrigin>
			<angle>0</angle>
			<triangleMeasure>0</triangleMeasure>
			<rectangleMeasure>0</rectangleMeasure>
			<circleMeasure>0</circleMeasure>
			<centroidX>25</centroidX>
			<centroidY>28</centroidY>
		</spatialEntity>
		<spatialEntity spatialType="region" scaleAndSubsystem="Cellular.GutEndotheliumIschemia">
			<clusteredness>1</clusteredness>
			<density>0.2065624984748223</density>
			<area>8</area>
			<perimeter>20</perimeter>
			<distanceFromOrigin>18.43908891458577</distanceFromOrigin>
			<angle>10.73889710090544</angle>
			<triangleMeasure>0.2999999427795519</triangleMeasure>
			<rectangleMeasure>0.2222222222222222</rectangleMeasure>
			<circleMeasure>0.1591549430918953</circleMeasure>
			<centroidX>2.111111</centroidX>
			<centroidY>29.88889</centroidY>
		</spatialEntity>
		<spatialEntity spatialType="region" scaleAndSubsystem="Cellular.GutEndotheliumIschemia">
			<clusteredness>1</clusteredness>
			<density>0.2656250037398993</density>
			<area>4</area>
			<perimeter>10</perimeter>
			<distanceFromOrigin>11.40175425099138</distanceFromOrigin>
			<angle>13.35534096290744</angle>
			<triangleMeasure>0</triangleMeasure>
			<rectangleMeasure>0</rectangleMeasure>
			<circleMeasure>0</circleMeasure>
			<centroidX>11.5</centroidX>
			<centroidY>27</centroidY>
		</spatialEntity>
		<spatialEntity spatialType="region" scaleAndSubsystem="Cellular.GutEndotheliumIschemia">
			<clusteredness>1</clusteredness>
			<density>0.1808333372758105</density>
			<area>3</area>
			<perimeter>10</perimeter>
			<distanceFromOrigin>17</distanceFromOrigin>
			<angle>7.465190856121426</angle>
			<triangleMeasure>0</triangleMeasure>
			<rectangleMeasure>0</rectangleMeasure>
			<circleMeasure>0</circleMeasure>
			<centroidX>30.75</centroidX>
			<centroidY>25</centroidY>
		</spatialEntity>
		<spatialEntity spatialType="region" scaleAndSubsystem="Cellular.GutEndotheliumIschemia">
			<clusteredness>1</clusteredness>
			<density>0.2630357074136493</density>
			<area>14</area>
			<perimeter>46</perimeter>
			<distanceFromOrigin>8.944271909999159</distanceFromOrigin>
			<angle>35.39479584498705</angle>
			<triangleMeasure>0.05463069375379287</triangleMeasure>
			<rectangleMeasure>0.05</rectangleMeasure>
			<circleMeasure>0.04132512318471174</circleMeasure>
			<centroidX>18.33333</centroidX>
			<centroidY>26.38889</centroidY>
		</spatialEntity>
		<spatialEntity spatialType="region" scaleAndSubsystem="Cellular.GutEndotheliumIschemia">
			<clusteredness>1</clusteredness>
			<density>0.1637499995967921</density>
			<area>16</area>
			<perimeter>26</perimeter>
			<distanceFromOrigin>11.40175425099138</distanceFromOrigin>
			<angle>23.40047755519244</angle>
			<triangleMeasure>0.325</triangleMeasure>
			<rectangleMeasure>0.3611111111111111</rectangleMeasure>
			<circleMeasure>0.1950244221804292</circleMeasure>
			<centroidX>25.72727</centroidX>
			<centroidY>24.81818</centroidY>
		</spatialEntity>
		<spatialEntity spatialType="region" scaleAndSubsystem="Cellular.GutEndotheliumIschemia">
			<clusteredness>1</clusteredness>
			<density>0.3600000119676777</density>
			<area>1</area>
			<perimeter>4</perimeter>
			<distanceFromOrigin>7.071067811865476</distanceFromOrigin>
			<angle>0</angle>
			<triangleMeasure>0</triangleMeasure>
			<rectangleMeasure>0</rectangleMeasure>
			<circleMeasure>0</circleMeasure>
			<centroidX>17</centroidX>
			<centroidY>23</centroidY>
		</spatialEntity>
		<spatialEntity spatialType="region" scaleAndSubsystem="Cellular.GutEndotheliumIschemia">
			<clusteredness>1</clusteredness>
			<density>0.1375000358796587</density>
			<area>2</area>
			<perimeter>8</perimeter>
			<distanceFromOrigin>14.86606874731851</distanceFromOrigin>
			<angle>2.147585428298503</angle>
			<triangleMeasure>0</triangleMeasure>
			<rectangleMeasure>0</rectangleMeasure>
			<circleMeasure>0</circleMeasure>
			<centroidX>30.5</centroidX>
			<centroidY>21.5</centroidY>
		</spatialEntity>
		<spatialEntity spatialType="region" scaleAndSubsystem="Cellular.GutEndotheliumIschemia">
			<clusteredness>1</clusteredness>
			<density>0.1725000011687185</density>
			<area>5</area>
			<perimeter>12</perimeter>
			<distanceFromOrigin>7.211102550927978</distanceFromOrigin>
			<angle>20.44954761079258</angle>
			<triangleMeasure>0.25</triangleMeasure>
			<rectangleMeasure>0.4166667328940603</rectangleMeasure>
			<circleMeasure>0.1500188154435354</circleMeasure>
			<centroidX>22</centroidX>
			<centroidY>21</centroidY>
		</spatialEntity>
		<spatialEntity spatialType="region" scaleAndSubsystem="Cellular.GutEndotheliumIschemia">
			<clusteredness>1</clusteredness>
			<density>0.2975000119676777</density>
			<area>1</area>
			<perimeter>4</perimeter>
			<distanceFromOrigin>5.656854249492381</distanceFromOrigin>
			<angle>0</angle>
			<triangleMeasure>0</triangleMeasure>
			<rectangleMeasure>0</rectangleMeasure>
			<circleMeasure>0</circleMeasure>
			<centroidX>20</centroidX>
			<centroidY>20</centroidY>
		</spatialEntity>
		<spatialEntity spatialType="region" scaleAndSubsystem="Cellular.GutEndotheliumIschemia">
			<clusteredness>1</clusteredness>
			<density>0.1223214242304741</density>
			<area>14</area>
			<perimeter>22</perimeter>
			<distanceFromOrigin>13.92838827718412</distanceFromOrigin>
			<angle>19.76373635309642</angle>
			<triangleMeasure>0.40625</triangleMeasure>
			<rectangleMeasure>0.65</rectangleMeasure>
			<circleMeasure>0.268999243920617</circleMeasure>
			<centroidX>2.125</centroidX>
			<centroidY>22.625</centroidY>
		</spatialEntity>
		<spatialEntity spatialType="region" scaleAndSubsystem="Cellular.GutEndotheliumIschemia">
			<clusteredness>1</clusteredness>
			<density>0.2079761949685219</density>
			<area>21</area>
			<perimeter>36</perimeter>
			<distanceFromOrigin>4</distanceFromOrigin>
			<angle>63.43494882292201</angle>
			<triangleMeasure>0.2902778515992529</triangleMeasure>
			<rectangleMeasure>0.2714285714285714</rectangleMeasure>
			<circleMeasure>0.2040431195389156</circleMeasure>
			<centroidX>12.47059</centroidX>
			<centroidY>21.88235</centroidY>
		</spatialEntity>
		<spatialEntity spatialType="region" scaleAndSubsystem="Cellular.GutEndotheliumIschemia">
			<clusteredness>1</clusteredness>
			<density>0.2725000119676777</density>
			<area>1</area>
			<perimeter>4</perimeter>
			<distanceFromOrigin>9.486832980505138</distanceFromOrigin>
			<angle>0</angle>
			<triangleMeasure>0</triangleMeasure>
			<rectangleMeasure>0</rectangleMeasure>
			<circleMeasure>0</circleMeasure>
			<centroidX>7</centroidX>
			<centroidY>19</centroidY>
		</spatialEntity>
		<spatialEntity spatialType="region" scaleAndSubsystem="Cellular.GutEndotheliumIschemia">
			<clusteredness>1</clusteredness>
			<density>0.002499999953251259</density>
			<area>1</area>
			<perimeter>4</perimeter>
			<distanceFromOrigin>15.13274595042156</distanceFromOrigin>
			<angle>0</angle>
			<triangleMeasure>0</triangleMeasure>
			<rectangleMeasure>0</rectangleMeasure>
			<circleMeasure>0</circleMeasure>
			<centroidX>31</centroidX>
			<centroidY>18</centroidY>
		</spatialEntity>
		<spatialEntity spatialType="region" scaleAndSubsystem="Cellular.GutEndotheliumIschemia">
			<clusteredness>1</clusteredness>
			<density>0.1212537926786086</density>
			<area>10</area>
			<perimeter>20</perimeter>
			<distanceFromOrigin>8.246211251235321</distanceFromOrigin>
			<angle>15.01836063115067</angle>
			<triangleMeasure>0.3579559109479802</triangleMeasure>
			<rectangleMeasure>0.2575757650194967</rectangleMeasure>
			<circleMeasure>0.1800225701634685</circleMeasure>
			<centroidX>26</centroidX>
			<centroidY>19.55556</centroidY>
		</spatialEntity>
		<spatialEntity spatialType="region" scaleAndSubsystem="Cellular.GutEndotheliumIschemia">
			<clusteredness>1</clusteredness>
			<density>0.1724999970080806</density>
			<area>1</area>
			<perimeter>4</perimeter>
			<distanceFromOrigin>3.605551275463989</distanceFromOrigin>
			<angle>0</angle>
			<triangleMeasure>0</triangleMeasure>
			<rectangleMeasure>0</rectangleMeasure>
			<circleMeasure>0</circleMeasure>
			<centroidX>19</centroidX>
			<centroidY>18</centroidY>
		</spatialEntity>
		<spatialEntity spatialType="region" scaleAndSubsystem="Cellular.GutEndotheliumIschemia">
			<clusteredness>1</clusteredness>
			<density>0.535006773705576</density>
			<area>1</area>
			<perimeter>4</perimeter>
			<distanceFromOrigin>15.13274595042156</distanceFromOrigin>
			<angle>0</angle>
			<triangleMeasure>0</triangleMeasure>
			<rectangleMeasure>0</rectangleMeasure>
			<circleMeasure>0</circleMeasure>
			<centroidX>1</centroidX>
			<centroidY>18</centroidY>
		</spatialEntity>
		<spatialEntity spatialType="region" scaleAndSubsystem="Cellular.GutEndotheliumIschemia">
			<clusteredness>1</clusteredness>
			<density>0.136408712349686</density>
			<area>1</area>
			<perimeter>4</perimeter>
			<distanceFromOrigin>10.04987562112089</distanceFromOrigin>
			<angle>0</angle>
			<triangleMeasure>0</triangleMeasure>
			<rectangleMeasure>0</rectangleMeasure>
			<circleMeasure>0</circleMeasure>
			<centroidX>26</centroidX>
			<centroidY>17</centroidY>
		</spatialEntity>
		<spatialEntity spatialType="region" scaleAndSubsystem="Cellular.GutEndotheliumIschemia">
			<clusteredness>1</clusteredness>
			<density>0.3600000119676777</density>
			<area>1</area>
			<perimeter>4</perimeter>
			<distanceFromOrigin>3</distanceFromOrigin>
			<angle>0</angle>
			<triangleMeasure>0</triangleMeasure>
			<rectangleMeasure>0</rectangleMeasure>
			<circleMeasure>0</circleMeasure>
			<centroidX>19</centroidX>
			<centroidY>16</centroidY>
		</spatialEntity>
		<spatialEntity spatialType="region" scaleAndSubsystem="Cellular.GutEndotheliumIschemia">
			<clusteredness>1</clusteredness>
			<density>0.002499999953251259</density>
			<area>1</area>
			<perimeter>4</perimeter>
			<distanceFromOrigin>16.15549442140351</distanceFromOrigin>
			<angle>0</angle>
			<triangleMeasure>0</triangleMeasure>
			<rectangleMeasure>0</rectangleMeasure>
			<circleMeasure>0</circleMeasure>
			<centroidX>1</centroidX>
			<centroidY>10</centroidY>
		</spatialEntity>
		<spatialEntity spatialType="region" scaleAndSubsystem="Cellular.GutEndotheliumIschemia">
			<clusteredness>1</clusteredness>
			<density>0.320000353046492</density>
			<area>2</area>
			<perimeter>6</perimeter>
			<distanceFromOrigin>10.81665382639197</distanceFromOrigin>
			<angle>4.184916125118415</angle>
			<triangleMeasure>0</triangleMeasure>
			<rectangleMeasure>0</rectangleMeasure>
			<circleMeasure>0</circleMeasure>
			<centroidX>25</centroidX>
			<centroidY>9.5</centroidY>
		</spatialEntity>
		<spatialEntity spatialType="region" scaleAndSubsystem="Cellular.GutEndotheliumIschemia">
			<clusteredness>1</clusteredness>
			<density>0.4850000119676777</density>
			<area>1</area>
			<perimeter>4</perimeter>
			<distanceFromOrigin>7.280109889280518</distanceFromOrigin>
			<angle>0</angle>
			<triangleMeasure>0</triangleMeasure>
			<rectangleMeasure>0</rectangleMeasure>
			<circleMeasure>0</circleMeasure>
			<centroidX>14</centroidX>
			<centroidY>9</centroidY>
		</spatialEntity>
		<spatialEntity spatialType="region" scaleAndSubsystem="Cellular.GutEndotheliumIschemia">
			<clusteredness>1</clusteredness>
			<density>0.3224999820484835</density>
			<area>1</area>
			<perimeter>4</perimeter>
			<distanceFromOrigin>17</distanceFromOrigin>
			<angle>0</angle>
			<triangleMeasure>0</triangleMeasure>
			<rectangleMeasure>0</rectangleMeasure>
			<circleMeasure>0</circleMeasure>
			<centroidX>1</centroidX>
			<centroidY>8</centroidY>
		</spatialEntity>
		<spatialEntity spatialType="region" scaleAndSubsystem="Cellular.GutEndotheliumIschemia">
			<clusteredness>1</clusteredness>
			<density>0.1350000119676777</density>
			<area>1</area>
			<perimeter>4</perimeter>
			<distanceFromOrigin>12.0415945787923</distanceFromOrigin>
			<angle>0</angle>
			<triangleMeasure>0</triangleMeasure>
			<rectangleMeasure>0</rectangleMeasure>
			<circleMeasure>0</circleMeasure>
			<centroidX>24</centroidX>
			<centroidY>7</centroidY>
		</spatialEntity>
		<spatialEntity spatialType="region" scaleAndSubsystem="Cellular.GutEndotheliumIschemia">
			<clusteredness>1</clusteredness>
			<density>0.1640006613731384</density>
			<area>15</area>
			<perimeter>34</perimeter>
			<distanceFromOrigin>12.52996408614167</distanceFromOrigin>
			<angle>21.37062226934319</angle>
			<triangleMeasure>0.1730769230769231</triangleMeasure>
			<rectangleMeasure>0.225</rectangleMeasure>
			<circleMeasure>0.1588434385399713</circleMeasure>
			<centroidX>29.31579</centroidX>
			<centroidY>8.631577999999999</centroidY>
		</spatialEntity>
		<spatialEntity spatialType="region" scaleAndSubsystem="Cellular.GutEndotheliumIschemia">
			<clusteredness>1</clusteredness>
			<density>0.2687500059604645</density>
			<area>2</area>
			<perimeter>8</perimeter>
			<distanceFromOrigin>10.295630140987</distanceFromOrigin>
			<angle>1.909152432996376</angle>
			<triangleMeasure>0</triangleMeasure>
			<rectangleMeasure>0</rectangleMeasure>
			<circleMeasure>0</circleMeasure>
			<centroidX>21.5</centroidX>
			<centroidY>6.5</centroidY>
		</spatialEntity>
		<spatialEntity spatialType="region" scaleAndSubsystem="Cellular.GutEndotheliumIschemia">
			<clusteredness>1</clusteredness>
			<density>0.1225000044878791</density>
			<area>1</area>
			<perimeter>4</perimeter>
			<distanceFromOrigin>14.86606874731851</distanceFromOrigin>
			<angle>0</angle>
			<triangleMeasure>0</triangleMeasure>
			<rectangleMeasure>0</rectangleMeasure>
			<circleMeasure>0</circleMeasure>
			<centroidX>26</centroidX>
			<centroidY>5</centroidY>
		</spatialEntity>
		<spatialEntity spatialType="region" scaleAndSubsystem="Cellular.GutEndotheliumIschemia">
			<clusteredness>0.5391304347826087</clusteredness>
			<density>0.1258454318963108</density>
			<area>62</area>
			<perimeter>104</perimeter>
			<distanceFromOrigin>1</distanceFromOrigin>
			<angle>360</angle>
			<triangleMeasure>0.2231064727651778</triangleMeasure>
			<rectangleMeasure>0.2043097811044841</rectangleMeasure>
			<circleMeasure>0.1774114890685817</circleMeasure>
			<centroidX>8.301887000000001</centroidX>
			<centroidY>12.33962</centroidY>
		</spatialEntity>
		<spatialEntity spatialType="region" scaleAndSubsystem="Cellular.GutEndotheliumIschemia">
			<clusteredness>1</clusteredness>
			<density>0.1749999910008674</density>
			<area>2</area>
			<perimeter>6</perimeter>
			<distanceFromOrigin>18.43908891458577</distanceFromOrigin>
			<angle>1.941486390914377</angle>
			<triangleMeasure>0</triangleMeasure>
			<rectangleMeasure>0</rectangleMeasure>
			<circleMeasure>0</circleMeasure>
			<centroidX>30.5</centroidX>
			<centroidY>4</centroidY>
		</spatialEntity>
		<spatialEntity spatialType="region" scaleAndSubsystem="Cellular.GutEndotheliumIschemia">
			<clusteredness>1</clusteredness>
			<density>0.03249999775606043</density>
			<area>1</area>
			<perimeter>4</perimeter>
			<distanceFromOrigin>17.0293863659264</distanceFromOrigin>
			<angle>0</angle>
			<triangleMeasure>0</triangleMeasure>
			<rectangleMeasure>0</rectangleMeasure>
			<circleMeasure>0</circleMeasure>
			<centroidX>27</centroidX>
			<centroidY>3</centroidY>
		</spatialEntity>
		<spatialEntity spatialType="region" scaleAndSubsystem="Cellular.GutEndotheliumIschemia">
			<clusteredness>0.9743589743589743</clusteredness>
			<density>0.1421052632809177</density>
			<area>38</area>
			<perimeter>62</perimeter>
			<distanceFromOrigin>3.605551275463989</distanceFromOrigin>
			<angle>101.3099324740202</angle>
			<triangleMeasure>0.2173889181396061</triangleMeasure>
			<rectangleMeasure>0.2192888015167281</rectangleMeasure>
			<circleMeasure>0.09901240846909533</circleMeasure>
			<centroidX>19.375</centroidX>
			<centroidY>9.71875</centroidY>
		</spatialEntity>
		<spatialEntity spatialType="region" scaleAndSubsystem="Cellular.GutEndotheliumIschemia">
			<clusteredness>1</clusteredness>
			<density>0.2562500059604645</density>
			<area>4</area>
			<perimeter>12</perimeter>
			<distanceFromOrigin>18.60107523773828</distanceFromOrigin>
			<angle>8.74616226255521</angle>
			<triangleMeasure>0</triangleMeasure>
			<rectangleMeasure>0</rectangleMeasure>
			<circleMeasure>0</circleMeasure>
			<centroidX>1.5</centroidX>
			<centroidY>3.5</centroidY>
		</spatialEntity>
		<spatialEntity spatialType="region" scaleAndSubsystem="Cellular.GutEndotheliumIschemia">
			<clusteredness>1</clusteredness>
			<density>0.2975000119676777</density>
			<area>1</area>
			<perimeter>4</perimeter>
			<distanceFromOrigin>19.84943324127921</distanceFromOrigin>
			<angle>0</angle>
			<triangleMeasure>0</triangleMeasure>
			<rectangleMeasure>0</rectangleMeasure>
			<circleMeasure>0</circleMeasure>
			<centroidX>29</centroidX>
			<centroidY>1</centroidY>
		</spatialEntity>
		<spatialEntity spatialType="region" scaleAndSubsystem="Cellular.GutEndotheliumIschemia">
			<clusteredness>1</clusteredness>
			<density>0.002499999953251259</density>
			<area>3</area>
			<perimeter>8</perimeter>
			<distanceFromOrigin>17.4928556845359</distanceFromOrigin>
			<angle>5.29008120537127</angle>
			<triangleMeasure>0</triangleMeasure>
			<rectangleMeasure>0</rectangleMeasure>
			<circleMeasure>0</circleMeasure>
			<centroidX>26</centroidX>
			<centroidY>1</centroidY>
		</spatialEntity>
		<spatialEntity spatialType="region" scaleAndSubsystem="Cellular.GutEndotheliumIschemia">
			<clusteredness>1</clusteredness>
			<density>0.2194999856107375</density>
			<area>5</area>
			<perimeter>12</perimeter>
			<distanceFromOrigin>14.0356688476182</distanceFromOrigin>
			<angle>8.171233559949753</angle>
			<triangleMeasure>0.25</triangleMeasure>
			<rectangleMeasure>0.5</rectangleMeasure>
			<circleMeasure>0.2400300935512913</circleMeasure>
			<centroidX>16</centroidX>
			<centroidY>1.4</centroidY>
		</spatialEntity>
		<spatialEntity spatialType="region" scaleAndSubsystem="Cellular.GutEndotheliumIschemia">
			<clusteredness>0.9090909090909091</clusteredness>
			<density>0.18749999368892</density>
			<area>10</area>
			<perimeter>20</perimeter>
			<distanceFromOrigin>15.26433752247375</distanceFromOrigin>
			<angle>9.637538112930946</angle>
			<triangleMeasure>0.25</triangleMeasure>
			<rectangleMeasure>0.3061224728115216</rectangleMeasure>
			<circleMeasure>0.2117912724606489</circleMeasure>
			<centroidX>6.25</centroidX>
			<centroidY>2.375</centroidY>
		</spatialEntity>
		<numericStateVariable scaleAndSubsystem="Tissue.GutEndothelium">
			<name>GutCellDamageByproduct</name>
			<value>1351.833843343612</value>
		</numericStateVariable>
		<numericStateVariable scaleAndSubsystem="Organ.Gut">
			<name>GutLeak</name>
			<value>0</value>
		</numericStateVariable>
		<numericStateVariable scaleAndSubsystem="Tissue.GutEpithelium">
			<name>GutOccludinCellwall</name>
			<value>1162.737627756529</value>
		</numericStateVariable>
		<numericStateVariable scaleAndSubsystem="Tissue.GutEpithelium">
			<name>GutOccludinCytoplasm</name>
			<value>384.3711280528103</value>
		</numericStateVariable>
		<numericStateVariable scaleAndSubsystem="Tissue.LungEndothelium">
			<name>LungCellDamageByproduct</name>
			<value>0</value>
		</numericStateVariable>
		<numericStateVariable scaleAndSubsystem="Organ.Lung">
			<name>LungEdema</name>
			<value>0</value>
		</numericStateVariable>
		<numericStateVariable scaleAndSubsystem="Tissue.LungEpithelium">
			<name>LungOccludinCellwall</name>
			<value>1162.81</value>
		</numericStateVariable>
		<numericStateVariable scaleAndSubsystem="Tissue.LungEpithelium">
			<name>LungOccludinCytoplasm</name>
			<value>384.4</value>
		</numericStateVariable>
		<numericStateVariable scaleAndSubsystem="Cellular.GutEndotheliumIschemia">
			<name>avgClusterednessRegions</name>
			<value>0.0558373128582127</value>
		</numericStateVariable>
		<numericStateVariable scaleAndSubsystem="Cellular.LungEndotheliumIschemia">
			<name>avgClusterednessRegions</name>
			<value>1</value>
		</numericStateVariable>
		<numericStateVariable scaleAndSubsystem="Cellular.GutEndotheliumIschemia">
			<name>avgDensityRegions</name>
			<value>0.2050670895499572</value>
		</numericStateVariable>
		<numericStateVariable scaleAndSubsystem="Cellular.LungEndotheliumIschemia">
			<name>avgDensityRegions</name>
			<value>0</value>
		</numericStateVariable>
	</timepoint>
	<timepoint value="15">
		<spatialEntity spatialType="region" scaleAndSubsystem="Cellular.GutEndotheliumIschemia">
			<clusteredness>1</clusteredness>
			<density>0.002499999953251259</density>
			<area>1</area>
			<perimeter>4</perimeter>
			<distanceFromOrigin>17.4928556845359</distanceFromOrigin>
			<angle>0</angle>
			<triangleMeasure>0</triangleMeasure>
			<rectangleMeasure>0</rectangleMeasure>
			<circleMeasure>0</circleMeasure>
			<centroidX>7</centroidX>
			<centroidY>31</centroidY>
		</spatialEntity>
		<spatialEntity spatialType="region" scaleAndSubsystem="Cellular.GutEndotheliumIschemia">
			<clusteredness>1</clusteredness>
			<density>0.1637499999766256</density>
			<area>2</area>
			<perimeter>6</perimeter>
			<distanceFromOrigin>14.0356688476182</distanceFromOrigin>
			<angle>0.2715419456845224</angle>
			<triangleMeasure>0</triangleMeasure>
			<rectangleMeasure>0</rectangleMeasure>
			<circleMeasure>0</circleMeasure>
			<centroidX>17</centroidX>
			<centroidY>30.5</centroidY>
		</spatialEntity>
		<spatialEntity spatialType="region" scaleAndSubsystem="Cellular.GutEndotheliumIschemia">
			<clusteredness>1</clusteredness>
			<density>0.1799999999532513</density>
			<area>5</area>
			<perimeter>12</perimeter>
			<distanceFromOrigin>18.43908891458577</distanceFromOrigin>
			<angle>6.34019174590991</angle>
			<triangleMeasure>0.3333333333333333</triangleMeasure>
			<rectangleMeasure>0.1666666931576241</rectangleMeasure>
			<circleMeasure>0.06000751451705515</circleMeasure>
			<centroidX>30.75</centroidX>
			<centroidY>29</centroidY>
		</spatialEntity>
		<spatialEntity spatialType="region" scaleAndSubsystem="Cellular.GutEndotheliumIschemia">
			<clusteredness>1</clusteredness>
			<density>0.1402083332632102</density>
			<area>12</area>
			<perimeter>18</perimeter>
			<distanceFromOrigin>18.43908891458577</distanceFromOrigin>
			<angle>15.08635400846512</angle>
			<triangleMeasure>0.8148148148148148</triangleMeasure>
			<rectangleMeasure>0.4583333333333333</rectangleMeasure>
			<circleMeasure>0.2640330751885299</circleMeasure>
			<centroidX>2.8</centroidX>
			<centroidY>30</centroidY>
		</spatialEntity>
		<spatialEntity spatialType="region" scaleAndSubsystem="Cellular.GutEndotheliumIschemia">
			<clusteredness>1</clusteredness>
			<density>0.2556249992520201</density>
			<area>4</area>
			<perimeter>10</perimeter>
			<distanceFromOrigin>11.40175425099138</distanceFromOrigin>
			<angle>13.35534096290744</angle>
			<triangleMeasure>0</triangleMeasure>
			<rectangleMeasure>0</rectangleMeasure>
			<circleMeasure>0</circleMeasure>
			<centroidX>11.5</centroidX>
			<centroidY>27</centroidY>
		</spatialEntity>
		<spatialEntity spatialType="region" scaleAndSubsystem="Cellular.GutEndotheliumIschemia">
			<clusteredness>1</clusteredness>
			<density>0.1379545462322745</density>
			<area>22</area>
			<perimeter>30</perimeter>
			<distanceFromOrigin>9.055385138137417</distanceFromOrigin>
			<angle>37.30394827798343</angle>
			<triangleMeasure>0.3801652892561984</triangleMeasure>
			<rectangleMeasure>0.4371344517277083</rectangleMeasure>
			<circleMeasure>0.2379608470732242</circleMeasure>
			<centroidX>19.08333</centroidX>
			<centroidY>27.08333</centroidY>
		</spatialEntity>
		<spatialEntity spatialType="region" scaleAndSubsystem="Cellular.GutEndotheliumIschemia">
			<clusteredness>1</clusteredness>
			<density>0.35</density>
			<area>1</area>
			<perimeter>4</perimeter>
			<distanceFromOrigin>7.071067811865476</distanceFromOrigin>
			<angle>0</angle>
			<triangleMeasure>0</triangleMeasure>
			<rectangleMeasure>0</rectangleMeasure>
			<circleMeasure>0</circleMeasure>
			<centroidX>17</centroidX>
			<centroidY>23</centroidY>
		</spatialEntity>
		<spatialEntity spatialType="region" scaleAndSubsystem="Cellular.GutEndotheliumIschemia">
			<clusteredness>1</clusteredness>
			<density>0.2625001495959712</density>
			<area>1</area>
			<perimeter>4</perimeter>
			<distanceFromOrigin>14.86606874731851</distanceFromOrigin>
			<angle>0</angle>
			<triangleMeasure>0</triangleMeasure>
			<rectangleMeasure>0</rectangleMeasure>
			<circleMeasure>0</circleMeasure>
			<centroidX>30</centroidX>
			<centroidY>21</centroidY>
		</spatialEntity>
		<spatialEntity spatialType="region" scaleAndSubsystem="Cellular.GutEndotheliumIschemia">
			<clusteredness>1</clusteredness>
			<density>0.1145000000959343</density>
			<area>15</area>
			<perimeter>16</perimeter>
			<distanceFromOrigin>13.92838827718412</distanceFromOrigin>
			<angle>16.26020470831196</angle>
			<triangleMeasure>0.5</triangleMeasure>
			<rectangleMeasure>1</rectangleMeasure>
			<circleMeasure>0.4800601871025826</circleMeasure>
			<centroidX>2</centroidX>
			<centroidY>23</centroidY>
		</spatialEntity>
		<spatialEntity spatialType="region" scaleAndSubsystem="Cellular.GutEndotheliumIschemia">
			<clusteredness>1</clusteredness>
			<density>0.1458749996680839</density>
			<area>40</area>
			<perimeter>86</perimeter>
			<distanceFromOrigin>5.656854249492381</distanceFromOrigin>
			<angle>39.69907348347432</angle>
			<triangleMeasure>0.1177226642570309</triangleMeasure>
			<rectangleMeasure>0.1373626143298114</rectangleMeasure>
			<circleMeasure>0.08884768593034952</circleMeasure>
			<centroidX>24.81818</centroidX>
			<centroidY>24.56818</centroidY>
		</spatialEntity>
		<spatialEntity spatialType="region" scaleAndSubsystem="Cellular.GutEndotheliumIschemia">
			<clusteredness>1</clusteredness>
			<density>0.2600210676006242</density>
			<area>2</area>
			<perimeter>6</perimeter>
			<distanceFromOrigin>12.36931687685298</distanceFromOrigin>
			<angle>4.398705354995532</angle>
			<triangleMeasure>0</triangleMeasure>
			<rectangleMeasure>0</rectangleMeasure>
			<circleMeasure>0</circleMeasure>
			<centroidX>28</centroidX>
			<centroidY>19.5</centroidY>
		</spatialEntity>
		<spatialEntity spatialType="region" scaleAndSubsystem="Cellular.GutEndotheliumIschemia">
			<clusteredness>0.8571428571428571</clusteredness>
			<density>0.1991666670977939</density>
			<area>18</area>
			<perimeter>34</perimeter>
			<distanceFromOrigin>4</distanceFromOrigin>
			<angle>63.43494882292201</angle>
			<triangleMeasure>0.3809523809523809</triangleMeasure>
			<rectangleMeasure>0.2222222222222222</rectangleMeasure>
			<circleMeasure>0.1531428569070417</circleMeasure>
			<centroidX>12.47059</centroidX>
			<centroidY>21.29412</centroidY>
		</spatialEntity>
		<spatialEntity spatialType="region" scaleAndSubsystem="Cellular.GutEndotheliumIschemia">
			<clusteredness>1</clusteredness>
			<density>0.2625</density>
			<area>1</area>
			<perimeter>4</perimeter>
			<distanceFromOrigin>9.486832980505138</distanceFromOrigin>
			<angle>0</angle>
			<triangleMeasure>0</triangleMeasure>
			<rectangleMeasure>0</rectangleMeasure>
			<circleMeasure>0</circleMeasure>
			<centroidX>7</centroidX>
			<centroidY>19</centroidY>
		</spatialEntity>
		<spatialEntity spatialType="region" scaleAndSubsystem="Cellular.GutEndotheliumIschemia">
			<clusteredness>1</clusteredness>
			<density>0.002499999953251259</density>
			<area>2</area>
			<perimeter>6</perimeter>
			<distanceFromOrigin>15.13274595042156</distanceFromOrigin>
			<angle>3.715289105428768</angle>
			<triangleMeasure>0</triangleMeasure>
			<rectangleMeasure>0</rectangleMeasure>
			<circleMeasure>0</circleMeasure>
			<centroidX>31</centroidX>
			<centroidY>18.5</centroidY>
		</spatialEntity>
		<spatialEntity spatialType="region" scaleAndSubsystem="Cellular.GutEndotheliumIschemia">
			<clusteredness>1</clusteredness>
			<density>0.1625</density>
			<area>1</area>
			<perimeter>4</perimeter>
			<distanceFromOrigin>3.605551275463989</distanceFromOrigin>
			<angle>0</angle>
			<triangleMeasure>0</triangleMeasure>
			<rectangleMeasure>0</rectangleMeasure>
			<circleMeasure>0</circleMeasure>
			<centroidX>19</centroidX>
			<centroidY>18</centroidY>
		</spatialEntity>
		<spatialEntity spatialType="region" scaleAndSubsystem="Cellular.GutEndotheliumIschemia">
			<clusteredness>1</clusteredness>
			<density>0.1266863505045573</density>
			<area>1</area>
			<perimeter>4</perimeter>
			<distanceFromOrigin>10.04987562112089</distanceFromOrigin>
			<angle>0</angle>
			<triangleMeasure>0</triangleMeasure>
			<rectangleMeasure>0</rectangleMeasure>
			<circleMeasure>0</circleMeasure>
			<centroidX>26</centroidX>
			<centroidY>17</centroidY>
		</spatialEntity>
		<spatialEntity spatialType="region" scaleAndSubsystem="Cellular.GutEndotheliumIschemia">
			<clusteredness>1</clusteredness>
			<density>0.35</density>
			<area>1</area>
			<perimeter>4</perimeter>
			<distanceFromOrigin>3</distanceFromOrigin>
			<angle>0</angle>
			<triangleMeasure>0</triangleMeasure>
			<rectangleMeasure>0</rectangleMeasure>
			<circleMeasure>0</circleMeasure>
			<centroidX>19</centroidX>
			<centroidY>16</centroidY>
		</spatialEntity>
		<spatialEntity spatialType="region" scaleAndSubsystem="Cellular.GutEndotheliumIschemia">
			<clusteredness>1</clusteredness>
			<density>0.1052283463843579</density>
			<area>11</area>
			<perimeter>24</perimeter>
			<distanceFromOrigin>5</distanceFromOrigin>
			<angle>31.26373169437743</angle>
			<triangleMeasure>0.345679012345679</triangleMeasure>
			<rectangleMeasure>0.2010135199899132</rectangleMeasure>
			<circleMeasure>0.1012025404549147</circleMeasure>
			<centroidX>22.71428</centroidX>
			<centroidY>16.71429</centroidY>
		</spatialEntity>
		<spatialEntity spatialType="region" scaleAndSubsystem="Cellular.GutEndotheliumIschemia">
			<clusteredness>1</clusteredness>
			<density>0.2600005654727711</density>
			<area>2</area>
			<perimeter>6</perimeter>
			<distanceFromOrigin>10.81665382639197</distanceFromOrigin>
			<angle>4.184916125118415</angle>
			<triangleMeasure>0</triangleMeasure>
			<rectangleMeasure>0</rectangleMeasure>
			<circleMeasure>0</circleMeasure>
			<centroidX>25</centroidX>
			<centroidY>9.5</centroidY>
		</spatialEntity>
		<spatialEntity spatialType="region" scaleAndSubsystem="Cellular.GutEndotheliumIschemia">
			<clusteredness>1</clusteredness>
			<density>0.2125</density>
			<area>1</area>
			<perimeter>4</perimeter>
			<distanceFromOrigin>17</distanceFromOrigin>
			<angle>0</angle>
			<triangleMeasure>0</triangleMeasure>
			<rectangleMeasure>0</rectangleMeasure>
			<circleMeasure>0</circleMeasure>
			<centroidX>1</centroidX>
			<centroidY>8</centroidY>
		</spatialEntity>
		<spatialEntity spatialType="region" scaleAndSubsystem="Cellular.GutEndotheliumIschemia">
			<clusteredness>1</clusteredness>
			<density>0.125</density>
			<area>1</area>
			<perimeter>4</perimeter>
			<distanceFromOrigin>12.0415945787923</distanceFromOrigin>
			<angle>0</angle>
			<triangleMeasure>0</triangleMeasure>
			<rectangleMeasure>0</rectangleMeasure>
			<circleMeasure>0</circleMeasure>
			<centroidX>24</centroidX>
			<centroidY>7</centroidY>
		</spatialEntity>
		<spatialEntity spatialType="region" scaleAndSubsystem="Cellular.GutEndotheliumIschemia">
			<clusteredness>1</clusteredness>
			<density>0.1540638312381602</density>
			<area>16</area>
			<perimeter>24</perimeter>
			<distanceFromOrigin>12.52996408614167</distanceFromOrigin>
			<angle>18.43494882292201</angle>
			<triangleMeasure>0.4888885573401168</triangleMeasure>
			<rectangleMeasure>0.410256450384722</rectangleMeasure>
			<circleMeasure>0.3136682913783127</circleMeasure>
			<centroidX>29.33333</centroidX>
			<centroidY>8.75</centroidY>
		</spatialEntity>
		<spatialEntity spatialType="region" scaleAndSubsystem="Cellular.GutEndotheliumIschemia">
			<clusteredness>1</clusteredness>
			<density>0.1757159461995133</density>
			<area>28</area>
			<perimeter>50</perimeter>
			<distanceFromOrigin>12.16552506059644</distanceFromOrigin>
			<angle>57.0947570770121</angle>
			<triangleMeasure>0.2875</triangleMeasure>
			<rectangleMeasure>0.2615686399724571</rectangleMeasure>
			<circleMeasure>0.07114293409358741</circleMeasure>
			<centroidX>3.263158</centroidX>
			<centroidY>12.78947</centroidY>
		</spatialEntity>
		<spatialEntity spatialType="region" scaleAndSubsystem="Cellular.GutEndotheliumIschemia">
			<clusteredness>1</clusteredness>
			<density>0.1125</density>
			<area>1</area>
			<perimeter>4</perimeter>
			<distanceFromOrigin>14.86606874731851</distanceFromOrigin>
			<angle>0</angle>
			<triangleMeasure>0</triangleMeasure>
			<rectangleMeasure>0</rectangleMeasure>
			<circleMeasure>0</circleMeasure>
			<centroidX>26</centroidX>
			<centroidY>5</centroidY>
		</spatialEntity>
		<spatialEntity spatialType="region" scaleAndSubsystem="Cellular.GutEndotheliumIschemia">
			<clusteredness>1</clusteredness>
			<density>0.375</density>
			<area>1</area>
			<perimeter>4</perimeter>
			<distanceFromOrigin>18.60107523773828</distanceFromOrigin>
			<angle>0</angle>
			<triangleMeasure>0</triangleMeasure>
			<rectangleMeasure>0</rectangleMeasure>
			<circleMeasure>0</circleMeasure>
			<centroidX>1</centroidX>
			<centroidY>5</centroidY>
		</spatialEntity>
		<spatialEntity spatialType="region" scaleAndSubsystem="Cellular.GutEndotheliumIschemia">
			<clusteredness>1</clusteredness>
			<density>0.3375</density>
			<area>1</area>
			<perimeter>4</perimeter>
			<distanceFromOrigin>18.43908891458577</distanceFromOrigin>
			<angle>0</angle>
			<triangleMeasure>0</triangleMeasure>
			<rectangleMeasure>0</rectangleMeasure>
			<circleMeasure>0</circleMeasure>
			<centroidX>30</centroidX>
			<centroidY>4</centroidY>
		</spatialEntity>
		<spatialEntity spatialType="region" scaleAndSubsystem="Cellular.GutEndotheliumIschemia">
			<clusteredness>1</clusteredness>
			<density>0.02250000074797985</density>
			<area>1</area>
			<perimeter>4</perimeter>
			<distanceFromOrigin>17.0293863659264</distanceFromOrigin>
			<angle>0</angle>
			<triangleMeasure>0</triangleMeasure>
			<rectangleMeasure>0</rectangleMeasure>
			<circleMeasure>0</circleMeasure>
			<centroidX>27</centroidX>
			<centroidY>3</centroidY>
		</spatialEntity>
		<spatialEntity spatialType="region" scaleAndSubsystem="Cellular.GutEndotheliumIschemia">
			<clusteredness>1</clusteredness>
			<density>0.2875</density>
			<area>1</area>
			<perimeter>4</perimeter>
			<distanceFromOrigin>19.84943324127921</distanceFromOrigin>
			<angle>0</angle>
			<triangleMeasure>0</triangleMeasure>
			<rectangleMeasure>0</rectangleMeasure>
			<circleMeasure>0</circleMeasure>
			<centroidX>29</centroidX>
			<centroidY>1</centroidY>
		</spatialEntity>
		<spatialEntity spatialType="region" scaleAndSubsystem="Cellular.GutEndotheliumIschemia">
			<clusteredness>0.8275862068965517</clusteredness>
			<density>0.1411734689827583</density>
			<area>96</area>
			<perimeter>138</perimeter>
			<distanceFromOrigin>1</distanceFromOrigin>
			<angle>360</angle>
			<triangleMeasure>0.2298230954092098</triangleMeasure>
			<rectangleMeasure>0.2461873638344227</rectangleMeasure>
			<circleMeasure>0.2050814898775054</circleMeasure>
			<centroidX>14.6</centroidX>
			<centroidY>9.357142</centroidY>
		</spatialEntity>
		<spatialEntity spatialType="region" scaleAndSubsystem="Cellular.GutEndotheliumIschemia">
			<clusteredness>0.8461538461538461</clusteredness>
			<density>0.2199999988822801</density>
			<area>11</area>
			<perimeter>24</perimeter>
			<distanceFromOrigin>15</distanceFromOrigin>
			<angle>14.38587012455386</angle>
			<triangleMeasure>0.2906574490378043</triangleMeasure>
			<rectangleMeasure>0.2361111441722459</rectangleMeasure>
			<circleMeasure>0.1553449402164961</circleMeasure>
			<centroidX>4.75</centroidX>
			<centroidY>2.5</centroidY>
		</spatialEntity>
		<spatialEntity spatialType="region" scaleAndSubsystem="Cellular.GutEndotheliumIschemia">
			<clusteredness>1</clusteredness>
			<density>0.002499999953251259</density>
			<area>1</area>
			<perimeter>4</perimeter>
			<distanceFromOrigin>21.21320343559643</distanceFromOrigin>
			<angle>0</angle>
			<triangleMeasure>0</triangleMeasure>
			<rectangleMeasure>0</rectangleMeasure>
			<circleMeasure>0</circleMeasure>
			<centroidX>1</centroidX>
			<centroidY>1</centroidY>
		</spatialEntity>
		<numericStateVariable scaleAndSubsystem="Tissue.GutEndothelium">
			<name>GutCellDamageByproduct</name>
			<value>1413.099054264366</value>
		</numericStateVariable>
		<numericStateVariable scaleAndSubsystem="Organ.Gut">
			<name>GutLeak</name>
			<value>0</value>
		</numericStateVariable>
		<numericStateVariable scaleAndSubsystem="Tissue.GutEpithelium">
			<name>GutOccludinCellwall</name>
			<value>1162.700948187776</value>
		</numericStateVariable>
		<numericStateVariable scaleAndSubsystem="Tissue.GutEpithelium">
			<name>GutOccludinCytoplasm</name>
			<value>384.3485214054908</value>
		</numericStateVariable>
		<numericStateVariable scaleAndSubsystem="Tissue.LungEndothelium">
			<name>LungCellDamageByproduct</name>
			<value>0</value>
		</numericStateVariable>
		<numericStateVariable scaleAndSubsystem="Organ.Lung">
			<name>LungEdema</name>
			<value>0</value>
		</numericStateVariable>
		<numericStateVariable scaleAndSubsystem="Tissue.LungEpithelium">
			<name>LungOccludinCellwall</name>
			<value>1162.81</value>
		</numericStateVariable>
		<numericStateVariable scaleAndSubsystem="Tissue.LungEpithelium">
			<name>LungOccludinCytoplasm</name>
			<value>384.4</value>
		</numericStateVariable>
		<numericStateVariable scaleAndSubsystem="Cellular.GutEndotheliumIschemia">
			<name>avgClusterednessRegions</name>
			<value>0.05444124841552458</value>
		</numericStateVariable>
		<numericStateVariable scaleAndSubsystem="Cellular.LungEndotheliumIschemia">
			<name>avgClusterednessRegions</name>
			<value>1</value>
		</numericStateVariable>
		<numericStateVariable scaleAndSubsystem="Cellular.GutEndotheliumIschemia">
			<name>avgDensityRegions</name>
			<value>0.1821764280970297</value>
		</numericStateVariable>
		<numericStateVariable scaleAndSubsystem="Cellular.LungEndotheliumIschemia">
			<name>avgDensityRegions</name>
			<value>0</value>
		</numericStateVariable>
	</timepoint>
	<timepoint value="16">
		<spatialEntity spatialType="region" scaleAndSubsystem="Cellular.GutEndotheliumIschemia">
			<clusteredness>1</clusteredness>
			<density>0.002499999953251259</density>
			<area>1</area>
			<perimeter>4</perimeter>
			<distanceFromOrigin>15.03329637837291</distanceFromOrigin>
			<angle>0</angle>
			<triangleMeasure>0</triangleMeasure>
			<rectangleMeasure>0</rectangleMeasure>
			<circleMeasure>0</circleMeasure>
			<centroidX>15</centroidX>
			<centroidY>31</centroidY>
		</spatialEntity>
		<spatialEntity spatialType="region" scaleAndSubsystem="Cellular.GutEndotheliumIschemia">
			<clusteredness>1</clusteredness>
			<density>0.3149999880323223</density>
			<area>1</area>
			<perimeter>4</perimeter>
			<distanceFromOrigin>14.0356688476182</distanceFromOrigin>
			<angle>0</angle>
			<triangleMeasure>0</triangleMeasure>
			<rectangleMeasure>0</rectangleMeasure>
			<circleMeasure>0</circleMeasure>
			<centroidX>17</centroidX>
			<centroidY>30</centroidY>
		</spatialEntity>
		<spatialEntity spatialType="region" scaleAndSubsystem="Cellular.GutEndotheliumIschemia">
			<clusteredness>1</clusteredness>
			<density>0.1680000071432076</density>
			<area>10</area>
			<perimeter>20</perimeter>
			<distanceFromOrigin>18.38477631085023</distanceFromOrigin>
			<angle>12.83177904253009</angle>
			<triangleMeasure>0.5</triangleMeasure>
			<rectangleMeasure>0.5</rectangleMeasure>
			<circleMeasure>0.2400300935512913</circleMeasure>
			<centroidX>2.428571</centroidX>
			<centroidY>30.14286</centroidY>
		</spatialEntity>
		<spatialEntity spatialType="region" scaleAndSubsystem="Cellular.GutEndotheliumIschemia">
			<clusteredness>1</clusteredness>
			<density>0.2231249879972607</density>
			<area>4</area>
			<perimeter>10</perimeter>
			<distanceFromOrigin>18.43908891458577</distanceFromOrigin>
			<angle>4.365257735027932</angle>
			<triangleMeasure>0.5</triangleMeasure>
			<rectangleMeasure>0.25</rectangleMeasure>
			<circleMeasure>0.1200150467756456</circleMeasure>
			<centroidX>30.75</centroidX>
			<centroidY>28.75</centroidY>
		</spatialEntity>
		<spatialEntity spatialType="region" scaleAndSubsystem="Cellular.GutEndotheliumIschemia">
			<clusteredness>1</clusteredness>
			<density>0.2316666836052938</density>
			<area>3</area>
			<perimeter>10</perimeter>
			<distanceFromOrigin>15.26433752247375</distanceFromOrigin>
			<angle>1.862620949306679</angle>
			<triangleMeasure>0</triangleMeasure>
			<rectangleMeasure>0</rectangleMeasure>
			<circleMeasure>0</circleMeasure>
			<centroidX>30</centroidX>
			<centroidY>24.25</centroidY>
		</spatialEntity>
		<spatialEntity spatialType="region" scaleAndSubsystem="Cellular.GutEndotheliumIschemia">
			<clusteredness>1</clusteredness>
			<density>0.3400000179515165</density>
			<area>1</area>
			<perimeter>4</perimeter>
			<distanceFromOrigin>7.071067811865476</distanceFromOrigin>
			<angle>0</angle>
			<triangleMeasure>0</triangleMeasure>
			<rectangleMeasure>0</rectangleMeasure>
			<circleMeasure>0</circleMeasure>
			<centroidX>17</centroidX>
			<centroidY>23</centroidY>
		</spatialEntity>
		<spatialEntity spatialType="region" scaleAndSubsystem="Cellular.GutEndotheliumIschemia">
			<clusteredness>1</clusteredness>
			<density>0.2525002273858762</density>
			<area>1</area>
			<perimeter>4</perimeter>
			<distanceFromOrigin>14.86606874731851</distanceFromOrigin>
			<angle>0</angle>
			<triangleMeasure>0</triangleMeasure>
			<rectangleMeasure>0</rectangleMeasure>
			<circleMeasure>0</circleMeasure>
			<centroidX>30</centroidX>
			<centroidY>21</centroidY>
		</spatialEntity>
		<spatialEntity spatialType="region" scaleAndSubsystem="Cellular.GutEndotheliumIschemia">
			<clusteredness>1</clusteredness>
			<density>0.3775028901941636</density>
			<area>1</area>
			<perimeter>4</perimeter>
			<distanceFromOrigin>10.77032961426901</distanceFromOrigin>
			<angle>0</angle>
			<triangleMeasure>0</triangleMeasure>
			<rectangleMeasure>0</rectangleMeasure>
			<circleMeasure>0</circleMeasure>
			<centroidX>26</centroidX>
			<centroidY>20</centroidY>
		</spatialEntity>
		<spatialEntity spatialType="region" scaleAndSubsystem="Cellular.GutEndotheliumIschemia">
			<clusteredness>0.8082191780821918</clusteredness>
			<density>0.1415677985030973</density>
			<area>59</area>
			<perimeter>84</perimeter>
			<distanceFromOrigin>5.656854249492381</distanceFromOrigin>
			<angle>88.865578369023</angle>
			<triangleMeasure>0.257948578988193</triangleMeasure>
			<rectangleMeasure>0.2073170959916058</rectangleMeasure>
			<circleMeasure>0.1310933613414251</circleMeasure>
			<centroidX>20.91892</centroidX>
			<centroidY>25.91892</centroidY>
		</spatialEntity>
		<spatialEntity spatialType="region" scaleAndSubsystem="Cellular.GutEndotheliumIschemia">
			<clusteredness>0.9473684210526315</clusteredness>
			<density>0.2227777800398974</density>
			<area>18</area>
			<perimeter>30</perimeter>
			<distanceFromOrigin>4</distanceFromOrigin>
			<angle>51.34019174590991</angle>
			<triangleMeasure>0.2888888888888889</triangleMeasure>
			<rectangleMeasure>0.2166666666666667</rectangleMeasure>
			<circleMeasure>0.1278848643357472</circleMeasure>
			<centroidX>12.5</centroidX>
			<centroidY>21.57143</centroidY>
		</spatialEntity>
		<spatialEntity spatialType="region" scaleAndSubsystem="Cellular.GutEndotheliumIschemia">
			<clusteredness>1</clusteredness>
			<density>0.2500279744466146</density>
			<area>2</area>
			<perimeter>6</perimeter>
			<distanceFromOrigin>12.36931687685298</distanceFromOrigin>
			<angle>4.398705354995532</angle>
			<triangleMeasure>0</triangleMeasure>
			<rectangleMeasure>0</rectangleMeasure>
			<circleMeasure>0</circleMeasure>
			<centroidX>28</centroidX>
			<centroidY>19.5</centroidY>
		</spatialEntity>
		<spatialEntity spatialType="region" scaleAndSubsystem="Cellular.GutEndotheliumIschemia">
			<clusteredness>1</clusteredness>
			<density>0.2524999880323223</density>
			<area>1</area>
			<perimeter>4</perimeter>
			<distanceFromOrigin>9.486832980505138</distanceFromOrigin>
			<angle>0</angle>
			<triangleMeasure>0</triangleMeasure>
			<rectangleMeasure>0</rectangleMeasure>
			<circleMeasure>0</circleMeasure>
			<centroidX>7</centroidX>
			<centroidY>19</centroidY>
		</spatialEntity>
		<spatialEntity spatialType="region" scaleAndSubsystem="Cellular.GutEndotheliumIschemia">
			<clusteredness>1</clusteredness>
			<density>0.1525000029919194</density>
			<area>1</area>
			<perimeter>4</perimeter>
			<distanceFromOrigin>3.605551275463989</distanceFromOrigin>
			<angle>0</angle>
			<triangleMeasure>0</triangleMeasure>
			<rectangleMeasure>0</rectangleMeasure>
			<circleMeasure>0</circleMeasure>
			<centroidX>19</centroidX>
			<centroidY>18</centroidY>
		</spatialEntity>
		<spatialEntity spatialType="region" scaleAndSubsystem="Cellular.GutEndotheliumIschemia">
			<clusteredness>1</clusteredness>
			<density>0.002499999953251259</density>
			<area>3</area>
			<perimeter>8</perimeter>
			<distanceFromOrigin>15.03329637837291</distanceFromOrigin>
			<angle>7.49585763972986</angle>
			<triangleMeasure>0</triangleMeasure>
			<rectangleMeasure>0</rectangleMeasure>
			<circleMeasure>0</circleMeasure>
			<centroidX>31</centroidX>
			<centroidY>18</centroidY>
		</spatialEntity>
		<spatialEntity spatialType="region" scaleAndSubsystem="Cellular.GutEndotheliumIschemia">
			<clusteredness>1</clusteredness>
			<density>0.1169702193316291</density>
			<area>1</area>
			<perimeter>4</perimeter>
			<distanceFromOrigin>10.04987562112089</distanceFromOrigin>
			<angle>0</angle>
			<triangleMeasure>0</triangleMeasure>
			<rectangleMeasure>0</rectangleMeasure>
			<circleMeasure>0</circleMeasure>
			<centroidX>26</centroidX>
			<centroidY>17</centroidY>
		</spatialEntity>
		<spatialEntity spatialType="region" scaleAndSubsystem="Cellular.GutEndotheliumIschemia">
			<clusteredness>1</clusteredness>
			<density>0.3400000179515165</density>
			<area>1</area>
			<perimeter>4</perimeter>
			<distanceFromOrigin>3</distanceFromOrigin>
			<angle>0</angle>
			<triangleMeasure>0</triangleMeasure>
			<rectangleMeasure>0</rectangleMeasure>
			<circleMeasure>0</circleMeasure>
			<centroidX>19</centroidX>
			<centroidY>16</centroidY>
		</spatialEntity>
		<spatialEntity spatialType="region" scaleAndSubsystem="Cellular.GutEndotheliumIschemia">
			<clusteredness>1</clusteredness>
			<density>0.06438214171166513</density>
			<area>1</area>
			<perimeter>4</perimeter>
			<distanceFromOrigin>12.0415945787923</distanceFromOrigin>
			<angle>0</angle>
			<triangleMeasure>0</triangleMeasure>
			<rectangleMeasure>0</rectangleMeasure>
			<circleMeasure>0</circleMeasure>
			<centroidX>28</centroidX>
			<centroidY>15</centroidY>
		</spatialEntity>
		<spatialEntity spatialType="region" scaleAndSubsystem="Cellular.GutEndotheliumIschemia">
			<clusteredness>1</clusteredness>
			<density>0.08218916309814828</density>
			<area>8</area>
			<perimeter>16</perimeter>
			<distanceFromOrigin>5.099019513592784</distanceFromOrigin>
			<angle>25.34617594194669</angle>
			<triangleMeasure>0.375000572205463</triangleMeasure>
			<rectangleMeasure>0.3472223004073449</rectangleMeasure>
			<circleMeasure>0.1666875636207274</circleMeasure>
			<centroidX>22.57143</centroidX>
			<centroidY>16.42857</centroidY>
		</spatialEntity>
		<spatialEntity spatialType="region" scaleAndSubsystem="Cellular.GutEndotheliumIschemia">
			<clusteredness>1</clusteredness>
			<density>0.5400000478707108</density>
			<area>1</area>
			<perimeter>4</perimeter>
			<distanceFromOrigin>4.123105625617661</distanceFromOrigin>
			<angle>0</angle>
			<triangleMeasure>0</triangleMeasure>
			<rectangleMeasure>0</rectangleMeasure>
			<circleMeasure>0</circleMeasure>
			<centroidX>15</centroidX>
			<centroidY>12</centroidY>
		</spatialEntity>
		<spatialEntity spatialType="region" scaleAndSubsystem="Cellular.GutEndotheliumIschemia">
			<clusteredness>1</clusteredness>
			<density>0.2775041468003217</density>
			<area>1</area>
			<perimeter>4</perimeter>
			<distanceFromOrigin>12.52996408614167</distanceFromOrigin>
			<angle>0</angle>
			<triangleMeasure>0</triangleMeasure>
			<rectangleMeasure>0</rectangleMeasure>
			<circleMeasure>0</circleMeasure>
			<centroidX>27</centroidX>
			<centroidY>10</centroidY>
		</spatialEntity>
		<spatialEntity spatialType="region" scaleAndSubsystem="Cellular.GutEndotheliumIschemia">
			<clusteredness>1</clusteredness>
			<density>0.2500008526970359</density>
			<area>2</area>
			<perimeter>6</perimeter>
			<distanceFromOrigin>10.81665382639197</distanceFromOrigin>
			<angle>4.184916125118415</angle>
			<triangleMeasure>0</triangleMeasure>
			<rectangleMeasure>0</rectangleMeasure>
			<circleMeasure>0</circleMeasure>
			<centroidX>25</centroidX>
			<centroidY>9.5</centroidY>
		</spatialEntity>
		<spatialEntity spatialType="region" scaleAndSubsystem="Cellular.GutEndotheliumIschemia">
			<clusteredness>1</clusteredness>
			<density>0.2150000029919194</density>
			<area>1</area>
			<perimeter>4</perimeter>
			<distanceFromOrigin>7.280109889280518</distanceFromOrigin>
			<angle>0</angle>
			<triangleMeasure>0</triangleMeasure>
			<rectangleMeasure>0</rectangleMeasure>
			<circleMeasure>0</circleMeasure>
			<centroidX>14</centroidX>
			<centroidY>9</centroidY>
		</spatialEntity>
		<spatialEntity spatialType="region" scaleAndSubsystem="Cellular.GutEndotheliumIschemia">
			<clusteredness>1</clusteredness>
			<density>0.2025000029919194</density>
			<area>1</area>
			<perimeter>4</perimeter>
			<distanceFromOrigin>17</distanceFromOrigin>
			<angle>0</angle>
			<triangleMeasure>0</triangleMeasure>
			<rectangleMeasure>0</rectangleMeasure>
			<circleMeasure>0</circleMeasure>
			<centroidX>1</centroidX>
			<centroidY>8</centroidY>
		</spatialEntity>
		<spatialEntity spatialType="region" scaleAndSubsystem="Cellular.GutEndotheliumIschemia">
			<clusteredness>1</clusteredness>
			<density>0.1150000029919194</density>
			<area>1</area>
			<perimeter>4</perimeter>
			<distanceFromOrigin>12.0415945787923</distanceFromOrigin>
			<angle>0</angle>
			<triangleMeasure>0</triangleMeasure>
			<rectangleMeasure>0</rectangleMeasure>
			<circleMeasure>0</circleMeasure>
			<centroidX>24</centroidX>
			<centroidY>7</centroidY>
		</spatialEntity>
		<spatialEntity spatialType="region" scaleAndSubsystem="Cellular.GutEndotheliumIschemia">
			<clusteredness>1</clusteredness>
			<density>0.2121666722204171</density>
			<area>15</area>
			<perimeter>32</perimeter>
			<distanceFromOrigin>2</distanceFromOrigin>
			<angle>53.13010235415598</angle>
			<triangleMeasure>0.2198066912724866</triangleMeasure>
			<rectangleMeasure>0.1573426657372677</rectangleMeasure>
			<circleMeasure>0.07298211138461246</circleMeasure>
			<centroidX>18.73333</centroidX>
			<centroidY>10.8</centroidY>
		</spatialEntity>
		<spatialEntity spatialType="region" scaleAndSubsystem="Cellular.GutEndotheliumIschemia">
			<clusteredness>1</clusteredness>
			<density>0.5400000478707108</density>
			<area>1</area>
			<perimeter>4</perimeter>
			<distanceFromOrigin>9.219544457292887</distanceFromOrigin>
			<angle>0</angle>
			<triangleMeasure>0</triangleMeasure>
			<rectangleMeasure>0</rectangleMeasure>
			<circleMeasure>0</circleMeasure>
			<centroidX>18</centroidX>
			<centroidY>7</centroidY>
		</spatialEntity>
		<spatialEntity spatialType="region" scaleAndSubsystem="Cellular.GutEndotheliumIschemia">
			<clusteredness>1</clusteredness>
			<density>0.1430010823167968</density>
			<area>15</area>
			<perimeter>22</perimeter>
			<distanceFromOrigin>13.92838827718412</distanceFromOrigin>
			<angle>18.43494882292201</angle>
			<triangleMeasure>0.4166666666666667</triangleMeasure>
			<rectangleMeasure>0.585937491268851</rectangleMeasure>
			<circleMeasure>0.3388660054983149</circleMeasure>
			<centroidX>29.5</centroidX>
			<centroidY>8.6</centroidY>
		</spatialEntity>
		<spatialEntity spatialType="region" scaleAndSubsystem="Cellular.GutEndotheliumIschemia">
			<clusteredness>0.9325842696629213</clusteredness>
			<density>0.1641573707347161</density>
			<area>83</area>
			<perimeter>140</perimeter>
			<distanceFromOrigin>1.414213562373095</distanceFromOrigin>
			<angle>126.869897645844</angle>
			<triangleMeasure>0.1258900399565535</triangleMeasure>
			<rectangleMeasure>0.1259398496240602</rectangleMeasure>
			<circleMeasure>0.1032452658274374</circleMeasure>
			<centroidX>7.125</centroidX>
			<centroidY>13.6875</centroidY>
		</spatialEntity>
		<spatialEntity spatialType="region" scaleAndSubsystem="Cellular.GutEndotheliumIschemia">
			<clusteredness>1</clusteredness>
			<density>0.1024999955121209</density>
			<area>1</area>
			<perimeter>4</perimeter>
			<distanceFromOrigin>14.86606874731851</distanceFromOrigin>
			<angle>0</angle>
			<triangleMeasure>0</triangleMeasure>
			<rectangleMeasure>0</rectangleMeasure>
			<circleMeasure>0</circleMeasure>
			<centroidX>26</centroidX>
			<centroidY>5</centroidY>
		</spatialEntity>
		<spatialEntity spatialType="region" scaleAndSubsystem="Cellular.GutEndotheliumIschemia">
			<clusteredness>1</clusteredness>
			<density>0.3174999910242417</density>
			<area>2</area>
			<perimeter>6</perimeter>
			<distanceFromOrigin>11</distanceFromOrigin>
			<angle>5.194428907734806</angle>
			<triangleMeasure>0</triangleMeasure>
			<rectangleMeasure>0</rectangleMeasure>
			<circleMeasure>0</circleMeasure>
			<centroidX>16.5</centroidX>
			<centroidY>5</centroidY>
		</spatialEntity>
		<spatialEntity spatialType="region" scaleAndSubsystem="Cellular.GutEndotheliumIschemia">
			<clusteredness>1</clusteredness>
			<density>0.3274999880323223</density>
			<area>1</area>
			<perimeter>4</perimeter>
			<distanceFromOrigin>18.43908891458577</distanceFromOrigin>
			<angle>0</angle>
			<triangleMeasure>0</triangleMeasure>
			<rectangleMeasure>0</rectangleMeasure>
			<circleMeasure>0</circleMeasure>
			<centroidX>30</centroidX>
			<centroidY>4</centroidY>
		</spatialEntity>
		<spatialEntity spatialType="region" scaleAndSubsystem="Cellular.GutEndotheliumIschemia">
			<clusteredness>1</clusteredness>
			<density>0.0125</density>
			<area>1</area>
			<perimeter>4</perimeter>
			<distanceFromOrigin>17.0293863659264</distanceFromOrigin>
			<angle>0</angle>
			<triangleMeasure>0</triangleMeasure>
			<rectangleMeasure>0</rectangleMeasure>
			<circleMeasure>0</circleMeasure>
			<centroidX>27</centroidX>
			<centroidY>3</centroidY>
		</spatialEntity>
		<spatialEntity spatialType="region" scaleAndSubsystem="Cellular.GutEndotheliumIschemia">
			<clusteredness>1</clusteredness>
			<density>0.2775000179515165</density>
			<area>1</area>
			<perimeter>4</perimeter>
			<distanceFromOrigin>19.84943324127921</distanceFromOrigin>
			<angle>0</angle>
			<triangleMeasure>0</triangleMeasure>
			<rectangleMeasure>0</rectangleMeasure>
			<circleMeasure>0</circleMeasure>
			<centroidX>29</centroidX>
			<centroidY>1</centroidY>
		</spatialEntity>
		<spatialEntity spatialType="region" scaleAndSubsystem="Cellular.GutEndotheliumIschemia">
			<clusteredness>1</clusteredness>
			<density>0.002499999953251259</density>
			<area>1</area>
			<perimeter>4</perimeter>
			<distanceFromOrigin>18.60107523773828</distanceFromOrigin>
			<angle>0</angle>
			<triangleMeasure>0</triangleMeasure>
			<rectangleMeasure>0</rectangleMeasure>
			<circleMeasure>0</circleMeasure>
			<centroidX>27</centroidX>
			<centroidY>1</centroidY>
		</spatialEntity>
		<spatialEntity spatialType="region" scaleAndSubsystem="Cellular.GutEndotheliumIschemia">
			<clusteredness>1</clusteredness>
			<density>0.174791669631316</density>
			<area>12</area>
			<perimeter>22</perimeter>
			<distanceFromOrigin>12.36931687685298</distanceFromOrigin>
			<angle>22.24902365721237</angle>
			<triangleMeasure>0.4499999141693279</triangleMeasure>
			<rectangleMeasure>0.3571429274249918</rectangleMeasure>
			<circleMeasure>0.1588434385399713</circleMeasure>
			<centroidX>17.8</centroidX>
			<centroidY>2.2</centroidY>
		</spatialEntity>
		<spatialEntity spatialType="region" scaleAndSubsystem="Cellular.GutEndotheliumIschemia">
			<clusteredness>1</clusteredness>
			<density>0.1573809574632084</density>
			<area>21</area>
			<perimeter>48</perimeter>
			<distanceFromOrigin>12.2065556157337</distanceFromOrigin>
			<angle>25.13570259658999</angle>
			<triangleMeasure>0.08333333333333333</triangleMeasure>
			<rectangleMeasure>0.1368421070947762</rectangleMeasure>
			<circleMeasure>0.08001003106931973</circleMeasure>
			<centroidX>5.384615</centroidX>
			<centroidY>3.115385</centroidY>
		</spatialEntity>
		<numericStateVariable scaleAndSubsystem="Tissue.GutEndothelium">
			<name>GutCellDamageByproduct</name>
			<value>1467.934172580425</value>
		</numericStateVariable>
		<numericStateVariable scaleAndSubsystem="Organ.Gut">
			<name>GutLeak</name>
			<value>0</value>
		</numericStateVariable>
		<numericStateVariable scaleAndSubsystem="Tissue.GutEpithelium">
			<name>GutOccludinCellwall</name>
			<value>1162.65493721416</value>
		</numericStateVariable>
		<numericStateVariable scaleAndSubsystem="Tissue.GutEpithelium">
			<name>GutOccludinCytoplasm</name>
			<value>384.3214887923423</value>
		</numericStateVariable>
		<numericStateVariable scaleAndSubsystem="Tissue.LungEndothelium">
			<name>LungCellDamageByproduct</name>
			<value>0</value>
		</numericStateVariable>
		<numericStateVariable scaleAndSubsystem="Organ.Lung">
			<name>LungEdema</name>
			<value>0</value>
		</numericStateVariable>
		<numericStateVariable scaleAndSubsystem="Tissue.LungEpithelium">
			<name>LungOccludinCellwall</name>
			<value>1162.81</value>
		</numericStateVariable>
		<numericStateVariable scaleAndSubsystem="Tissue.LungEpithelium">
			<name>LungOccludinCytoplasm</name>
			<value>384.4</value>
		</numericStateVariable>
		<numericStateVariable scaleAndSubsystem="Cellular.GutEndotheliumIschemia">
			<name>avgClusterednessRegions</name>
			<value>0.0637085943757122</value>
		</numericStateVariable>
		<numericStateVariable scaleAndSubsystem="Cellular.LungEndotheliumIschemia">
			<name>avgClusterednessRegions</name>
			<value>1</value>
		</numericStateVariable>
		<numericStateVariable scaleAndSubsystem="Cellular.GutEndotheliumIschemia">
			<name>avgDensityRegions</name>
			<value>0.2102003538160388</value>
		</numericStateVariable>
		<numericStateVariable scaleAndSubsystem="Cellular.LungEndotheliumIschemia">
			<name>avgDensityRegions</name>
			<value>0</value>
		</numericStateVariable>
	</timepoint>
	<timepoint value="17">
		<spatialEntity spatialType="region" scaleAndSubsystem="Cellular.GutEndotheliumIschemia">
			<clusteredness>1</clusteredness>
			<density>0.5425000359030331</density>
			<area>1</area>
			<perimeter>4</perimeter>
			<distanceFromOrigin>18.02775637731995</distanceFromOrigin>
			<angle>0</angle>
			<triangleMeasure>0</triangleMeasure>
			<rectangleMeasure>0</rectangleMeasure>
			<circleMeasure>0</circleMeasure>
			<centroidX>26</centroidX>
			<centroidY>31</centroidY>
		</spatialEntity>
		<spatialEntity spatialType="region" scaleAndSubsystem="Cellular.GutEndotheliumIschemia">
			<clusteredness>1</clusteredness>
			<density>0.153750002968545</density>
			<area>2</area>
			<perimeter>6</perimeter>
			<distanceFromOrigin>14.0356688476182</distanceFromOrigin>
			<angle>0.2715419456845224</angle>
			<triangleMeasure>0</triangleMeasure>
			<rectangleMeasure>0</rectangleMeasure>
			<circleMeasure>0</circleMeasure>
			<centroidX>17</centroidX>
			<centroidY>30.5</centroidY>
		</spatialEntity>
		<spatialEntity spatialType="region" scaleAndSubsystem="Cellular.GutEndotheliumIschemia">
			<clusteredness>1</clusteredness>
			<density>0.177999998775183</density>
			<area>5</area>
			<perimeter>14</perimeter>
			<distanceFromOrigin>18.43908891458577</distanceFromOrigin>
			<angle>4.398705354995532</angle>
			<triangleMeasure>0.25</triangleMeasure>
			<rectangleMeasure>0.3333333333333333</rectangleMeasure>
			<circleMeasure>0.1200150290341103</circleMeasure>
			<centroidX>30.6</centroidX>
			<centroidY>29.4</centroidY>
		</spatialEntity>
		<spatialEntity spatialType="region" scaleAndSubsystem="Cellular.GutEndotheliumIschemia">
			<clusteredness>1</clusteredness>
			<density>0.1416666686145309</density>
			<area>12</area>
			<perimeter>28</perimeter>
			<distanceFromOrigin>17.4928556845359</distanceFromOrigin>
			<angle>20.37643521383639</angle>
			<triangleMeasure>0.1666666666666667</triangleMeasure>
			<rectangleMeasure>0.1111111111111111</rectangleMeasure>
			<circleMeasure>0.05334001710805748</circleMeasure>
			<centroidX>2.636364</centroidX>
			<centroidY>29.81818</centroidY>
		</spatialEntity>
		<spatialEntity spatialType="region" scaleAndSubsystem="Cellular.GutEndotheliumIschemia">
			<clusteredness>1</clusteredness>
			<density>0.1599999965226129</density>
			<area>13</area>
			<perimeter>20</perimeter>
			<distanceFromOrigin>10</distanceFromOrigin>
			<angle>28.61045966596522</angle>
			<triangleMeasure>0.5555555555555556</triangleMeasure>
			<rectangleMeasure>0.4166666666666667</rectangleMeasure>
			<circleMeasure>0.1577992086619731</circleMeasure>
			<centroidX>13.71429</centroidX>
			<centroidY>27</centroidY>
		</spatialEntity>
		<spatialEntity spatialType="region" scaleAndSubsystem="Cellular.GutEndotheliumIschemia">
			<clusteredness>1</clusteredness>
			<density>0.3800000059838389</density>
			<area>1</area>
			<perimeter>4</perimeter>
			<distanceFromOrigin>14.2126704035519</distanceFromOrigin>
			<angle>0</angle>
			<triangleMeasure>0</triangleMeasure>
			<rectangleMeasure>0</rectangleMeasure>
			<circleMeasure>0</circleMeasure>
			<centroidX>27</centroidX>
			<centroidY>25</centroidY>
		</spatialEntity>
		<spatialEntity spatialType="region" scaleAndSubsystem="Cellular.GutEndotheliumIschemia">
			<clusteredness>1</clusteredness>
			<density>0.1725000067084443</density>
			<area>4</area>
			<perimeter>12</perimeter>
			<distanceFromOrigin>15.26433752247375</distanceFromOrigin>
			<angle>4.662739336254641</angle>
			<triangleMeasure>0.25</triangleMeasure>
			<rectangleMeasure>0.25</rectangleMeasure>
			<circleMeasure>0.1200150467756456</circleMeasure>
			<centroidX>30.2</centroidX>
			<centroidY>24.6</centroidY>
		</spatialEntity>
		<spatialEntity spatialType="region" scaleAndSubsystem="Cellular.GutEndotheliumIschemia">
			<clusteredness>1</clusteredness>
			<density>0.1468750009641928</density>
			<area>24</area>
			<perimeter>44</perimeter>
			<distanceFromOrigin>10.19803902718557</distanceFromOrigin>
			<angle>30.96375653207352</angle>
			<triangleMeasure>0.2619047619047619</triangleMeasure>
			<rectangleMeasure>0.275</rectangleMeasure>
			<circleMeasure>0.1808445940069459</circleMeasure>
			<centroidX>22.05882</centroidX>
			<centroidY>26.82353</centroidY>
		</spatialEntity>
		<spatialEntity spatialType="region" scaleAndSubsystem="Cellular.GutEndotheliumIschemia">
			<clusteredness>1</clusteredness>
			<density>0.3300000059838388</density>
			<area>1</area>
			<perimeter>4</perimeter>
			<distanceFromOrigin>8.944271909999159</distanceFromOrigin>
			<angle>0</angle>
			<triangleMeasure>0</triangleMeasure>
			<rectangleMeasure>0</rectangleMeasure>
			<circleMeasure>0</circleMeasure>
			<centroidX>20</centroidX>
			<centroidY>24</centroidY>
		</spatialEntity>
		<spatialEntity spatialType="region" scaleAndSubsystem="Cellular.GutEndotheliumIschemia">
			<clusteredness>1</clusteredness>
			<density>0.3300000059838388</density>
			<area>1</area>
			<perimeter>4</perimeter>
			<distanceFromOrigin>7.071067811865476</distanceFromOrigin>
			<angle>0</angle>
			<triangleMeasure>0</triangleMeasure>
			<rectangleMeasure>0</rectangleMeasure>
			<circleMeasure>0</circleMeasure>
			<centroidX>17</centroidX>
			<centroidY>23</centroidY>
		</spatialEntity>
		<spatialEntity spatialType="region" scaleAndSubsystem="Cellular.GutEndotheliumIschemia">
			<clusteredness>1</clusteredness>
			<density>0.2725000179281422</density>
			<area>2</area>
			<perimeter>6</perimeter>
			<distanceFromOrigin>10.81665382639197</distanceFromOrigin>
			<angle>4.184916125118415</angle>
			<triangleMeasure>0</triangleMeasure>
			<rectangleMeasure>0</rectangleMeasure>
			<circleMeasure>0</circleMeasure>
			<centroidX>25</centroidX>
			<centroidY>22.5</centroidY>
		</spatialEntity>
		<spatialEntity spatialType="region" scaleAndSubsystem="Cellular.GutEndotheliumIschemia">
			<clusteredness>1</clusteredness>
			<density>0.1225001899635091</density>
			<area>2</area>
			<perimeter>8</perimeter>
			<distanceFromOrigin>14.86606874731851</distanceFromOrigin>
			<angle>2.147585428298503</angle>
			<triangleMeasure>0</triangleMeasure>
			<rectangleMeasure>0</rectangleMeasure>
			<circleMeasure>0</circleMeasure>
			<centroidX>30.5</centroidX>
			<centroidY>21.5</centroidY>
		</spatialEntity>
		<spatialEntity spatialType="region" scaleAndSubsystem="Cellular.GutEndotheliumIschemia">
			<clusteredness>1</clusteredness>
			<density>0.1449999949706146</density>
			<area>12</area>
			<perimeter>20</perimeter>
			<distanceFromOrigin>14.7648230602334</distanceFromOrigin>
			<angle>15.04132947318066</angle>
			<triangleMeasure>0.5612244242581241</triangleMeasure>
			<rectangleMeasure>0.55</rectangleMeasure>
			<circleMeasure>0.2538779451132085</circleMeasure>
			<centroidX>1.888889</centroidX>
			<centroidY>23.66667</centroidY>
		</spatialEntity>
		<spatialEntity spatialType="region" scaleAndSubsystem="Cellular.GutEndotheliumIschemia">
			<clusteredness>1</clusteredness>
			<density>0.3675039852366728</density>
			<area>1</area>
			<perimeter>4</perimeter>
			<distanceFromOrigin>10.77032961426901</distanceFromOrigin>
			<angle>0</angle>
			<triangleMeasure>0</triangleMeasure>
			<rectangleMeasure>0</rectangleMeasure>
			<circleMeasure>0</circleMeasure>
			<centroidX>26</centroidX>
			<centroidY>20</centroidY>
		</spatialEntity>
		<spatialEntity spatialType="region" scaleAndSubsystem="Cellular.GutEndotheliumIschemia">
			<clusteredness>1</clusteredness>
			<density>0.1247222248505403</density>
			<area>9</area>
			<perimeter>16</perimeter>
			<distanceFromOrigin>5.656854249492381</distanceFromOrigin>
			<angle>20.44954761079258</angle>
			<triangleMeasure>0.4375</triangleMeasure>
			<rectangleMeasure>0.5833333333333334</rectangleMeasure>
			<circleMeasure>0.3231174316284651</circleMeasure>
			<centroidX>21.57143</centroidX>
			<centroidY>20.85714</centroidY>
		</spatialEntity>
		<spatialEntity spatialType="region" scaleAndSubsystem="Cellular.GutEndotheliumIschemia">
			<clusteredness>1</clusteredness>
			<density>0.002499999953251259</density>
			<area>1</area>
			<perimeter>4</perimeter>
			<distanceFromOrigin>15.29705854077836</distanceFromOrigin>
			<angle>0</angle>
			<triangleMeasure>0</triangleMeasure>
			<rectangleMeasure>0</rectangleMeasure>
			<circleMeasure>0</circleMeasure>
			<centroidX>31</centroidX>
			<centroidY>19</centroidY>
		</spatialEntity>
		<spatialEntity spatialType="region" scaleAndSubsystem="Cellular.GutEndotheliumIschemia">
			<clusteredness>1</clusteredness>
			<density>0.2400355395148782</density>
			<area>2</area>
			<perimeter>6</perimeter>
			<distanceFromOrigin>12.36931687685298</distanceFromOrigin>
			<angle>4.398705354995532</angle>
			<triangleMeasure>0</triangleMeasure>
			<rectangleMeasure>0</rectangleMeasure>
			<circleMeasure>0</circleMeasure>
			<centroidX>28</centroidX>
			<centroidY>19.5</centroidY>
		</spatialEntity>
		<spatialEntity spatialType="region" scaleAndSubsystem="Cellular.GutEndotheliumIschemia">
			<clusteredness>1</clusteredness>
			<density>0.2425000059838388</density>
			<area>1</area>
			<perimeter>4</perimeter>
			<distanceFromOrigin>9.486832980505138</distanceFromOrigin>
			<angle>0</angle>
			<triangleMeasure>0</triangleMeasure>
			<rectangleMeasure>0</rectangleMeasure>
			<circleMeasure>0</circleMeasure>
			<centroidX>7</centroidX>
			<centroidY>19</centroidY>
		</spatialEntity>
		<spatialEntity spatialType="region" scaleAndSubsystem="Cellular.GutEndotheliumIschemia">
			<clusteredness>1</clusteredness>
			<density>0.0925166036568436</density>
			<area>1</area>
			<perimeter>4</perimeter>
			<distanceFromOrigin>8.246211251235321</distanceFromOrigin>
			<angle>0</angle>
			<triangleMeasure>0</triangleMeasure>
			<rectangleMeasure>0</rectangleMeasure>
			<circleMeasure>0</circleMeasure>
			<centroidX>24</centroidX>
			<centroidY>18</centroidY>
		</spatialEntity>
		<spatialEntity spatialType="region" scaleAndSubsystem="Cellular.GutEndotheliumIschemia">
			<clusteredness>1</clusteredness>
			<density>0.1424999910242417</density>
			<area>1</area>
			<perimeter>4</perimeter>
			<distanceFromOrigin>3.605551275463989</distanceFromOrigin>
			<angle>0</angle>
			<triangleMeasure>0</triangleMeasure>
			<rectangleMeasure>0</rectangleMeasure>
			<circleMeasure>0</circleMeasure>
			<centroidX>19</centroidX>
			<centroidY>18</centroidY>
		</spatialEntity>
		<spatialEntity spatialType="region" scaleAndSubsystem="Cellular.GutEndotheliumIschemia">
			<clusteredness>1</clusteredness>
			<density>0.1072583965226716</density>
			<area>1</area>
			<perimeter>4</perimeter>
			<distanceFromOrigin>10.04987562112089</distanceFromOrigin>
			<angle>0</angle>
			<triangleMeasure>0</triangleMeasure>
			<rectangleMeasure>0</rectangleMeasure>
			<circleMeasure>0</circleMeasure>
			<centroidX>26</centroidX>
			<centroidY>17</centroidY>
		</spatialEntity>
		<spatialEntity spatialType="region" scaleAndSubsystem="Cellular.GutEndotheliumIschemia">
			<clusteredness>1</clusteredness>
			<density>0.3300000059838388</density>
			<area>1</area>
			<perimeter>4</perimeter>
			<distanceFromOrigin>3</distanceFromOrigin>
			<angle>0</angle>
			<triangleMeasure>0</triangleMeasure>
			<rectangleMeasure>0</rectangleMeasure>
			<circleMeasure>0</circleMeasure>
			<centroidX>19</centroidX>
			<centroidY>16</centroidY>
		</spatialEntity>
		<spatialEntity spatialType="region" scaleAndSubsystem="Cellular.GutEndotheliumIschemia">
			<clusteredness>1</clusteredness>
			<density>0.08678273219688266</density>
			<area>1</area>
			<perimeter>4</perimeter>
			<distanceFromOrigin>12.0415945787923</distanceFromOrigin>
			<angle>0</angle>
			<triangleMeasure>0</triangleMeasure>
			<rectangleMeasure>0</rectangleMeasure>
			<circleMeasure>0</circleMeasure>
			<centroidX>28</centroidX>
			<centroidY>15</centroidY>
		</spatialEntity>
		<spatialEntity spatialType="region" scaleAndSubsystem="Cellular.GutEndotheliumIschemia">
			<clusteredness>1</clusteredness>
			<density>0.1105001028846292</density>
			<area>5</area>
			<perimeter>10</perimeter>
			<distanceFromOrigin>5</distanceFromOrigin>
			<angle>20.77225468204583</angle>
			<triangleMeasure>0.75</triangleMeasure>
			<rectangleMeasure>0.75</rectangleMeasure>
			<circleMeasure>0.3600451403269369</circleMeasure>
			<centroidX>21.5</centroidX>
			<centroidY>16.25</centroidY>
		</spatialEntity>
		<spatialEntity spatialType="region" scaleAndSubsystem="Cellular.GutEndotheliumIschemia">
			<clusteredness>1</clusteredness>
			<density>0.3675000059838389</density>
			<area>1</area>
			<perimeter>4</perimeter>
			<distanceFromOrigin>5</distanceFromOrigin>
			<angle>0</angle>
			<triangleMeasure>0</triangleMeasure>
			<rectangleMeasure>0</rectangleMeasure>
			<circleMeasure>0</circleMeasure>
			<centroidX>20</centroidX>
			<centroidY>13</centroidY>
		</spatialEntity>
		<spatialEntity spatialType="region" scaleAndSubsystem="Cellular.GutEndotheliumIschemia">
			<clusteredness>1</clusteredness>
			<density>0.1375000089406967</density>
			<area>4</area>
			<perimeter>8</perimeter>
			<distanceFromOrigin>6.403124237432849</distanceFromOrigin>
			<angle>11.30993247402021</angle>
			<triangleMeasure>0.5</triangleMeasure>
			<rectangleMeasure>1</rectangleMeasure>
			<circleMeasure>0.3183098861837907</circleMeasure>
			<centroidX>11.5</centroidX>
			<centroidY>10.5</centroidY>
		</spatialEntity>
		<spatialEntity spatialType="region" scaleAndSubsystem="Cellular.GutEndotheliumIschemia">
			<clusteredness>1</clusteredness>
			<density>0.178030476407739</density>
			<area>19</area>
			<perimeter>36</perimeter>
			<distanceFromOrigin>12.64911064067352</distanceFromOrigin>
			<angle>34.69515353123397</angle>
			<triangleMeasure>0.2916666666666667</triangleMeasure>
			<rectangleMeasure>0.3400000537327443</rectangleMeasure>
			<circleMeasure>0.1150829234589656</circleMeasure>
			<centroidX>2.166667</centroidX>
			<centroidY>14.5</centroidY>
		</spatialEntity>
		<spatialEntity spatialType="region" scaleAndSubsystem="Cellular.GutEndotheliumIschemia">
			<clusteredness>1</clusteredness>
			<density>0.2400011735803941</density>
			<area>2</area>
			<perimeter>6</perimeter>
			<distanceFromOrigin>10.81665382639197</distanceFromOrigin>
			<angle>4.184916125118415</angle>
			<triangleMeasure>0</triangleMeasure>
			<rectangleMeasure>0</rectangleMeasure>
			<circleMeasure>0</circleMeasure>
			<centroidX>25</centroidX>
			<centroidY>9.5</centroidY>
		</spatialEntity>
		<spatialEntity spatialType="region" scaleAndSubsystem="Cellular.GutEndotheliumIschemia">
			<clusteredness>1</clusteredness>
			<density>0.2049999910242417</density>
			<area>1</area>
			<perimeter>4</perimeter>
			<distanceFromOrigin>7.280109889280518</distanceFromOrigin>
			<angle>0</angle>
			<triangleMeasure>0</triangleMeasure>
			<rectangleMeasure>0</rectangleMeasure>
			<circleMeasure>0</circleMeasure>
			<centroidX>14</centroidX>
			<centroidY>9</centroidY>
		</spatialEntity>
		<spatialEntity spatialType="region" scaleAndSubsystem="Cellular.GutEndotheliumIschemia">
			<clusteredness>1</clusteredness>
			<density>0.1925000059838388</density>
			<area>1</area>
			<perimeter>4</perimeter>
			<distanceFromOrigin>17</distanceFromOrigin>
			<angle>0</angle>
			<triangleMeasure>0</triangleMeasure>
			<rectangleMeasure>0</rectangleMeasure>
			<circleMeasure>0</circleMeasure>
			<centroidX>1</centroidX>
			<centroidY>8</centroidY>
		</spatialEntity>
		<spatialEntity spatialType="region" scaleAndSubsystem="Cellular.GutEndotheliumIschemia">
			<clusteredness>1</clusteredness>
			<density>0.1454704288028034</density>
			<area>16</area>
			<perimeter>20</perimeter>
			<distanceFromOrigin>12.52996408614167</distanceFromOrigin>
			<angle>16.26020470831196</angle>
			<triangleMeasure>0.674557187495937</triangleMeasure>
			<rectangleMeasure>0.6597222833905748</rectangleMeasure>
			<circleMeasure>0.5055833845845606</circleMeasure>
			<centroidX>28.875</centroidX>
			<centroidY>9.375</centroidY>
		</spatialEntity>
		<spatialEntity spatialType="region" scaleAndSubsystem="Cellular.GutEndotheliumIschemia">
			<clusteredness>1</clusteredness>
			<density>0.1050000134636374</density>
			<area>1</area>
			<perimeter>4</perimeter>
			<distanceFromOrigin>12.0415945787923</distanceFromOrigin>
			<angle>0</angle>
			<triangleMeasure>0</triangleMeasure>
			<rectangleMeasure>0</rectangleMeasure>
			<circleMeasure>0</circleMeasure>
			<centroidX>24</centroidX>
			<centroidY>7</centroidY>
		</spatialEntity>
		<spatialEntity spatialType="region" scaleAndSubsystem="Cellular.GutEndotheliumIschemia">
			<clusteredness>1</clusteredness>
			<density>0.3618750029919194</density>
			<area>4</area>
			<perimeter>12</perimeter>
			<distanceFromOrigin>12.8062484748657</distanceFromOrigin>
			<angle>6.246315620990129</angle>
			<triangleMeasure>0.25</triangleMeasure>
			<rectangleMeasure>0.25</rectangleMeasure>
			<circleMeasure>0.1200150467756456</circleMeasure>
			<centroidX>5.6</centroidX>
			<centroidY>7.2</centroidY>
		</spatialEntity>
		<spatialEntity spatialType="region" scaleAndSubsystem="Cellular.GutEndotheliumIschemia">
			<clusteredness>1</clusteredness>
			<density>0.09249999850404028</density>
			<area>1</area>
			<perimeter>4</perimeter>
			<distanceFromOrigin>14.86606874731851</distanceFromOrigin>
			<angle>0</angle>
			<triangleMeasure>0</triangleMeasure>
			<rectangleMeasure>0</rectangleMeasure>
			<circleMeasure>0</circleMeasure>
			<centroidX>26</centroidX>
			<centroidY>5</centroidY>
		</spatialEntity>
		<spatialEntity spatialType="region" scaleAndSubsystem="Cellular.GutEndotheliumIschemia">
			<clusteredness>1</clusteredness>
			<density>0.2479999924874773</density>
			<area>10</area>
			<perimeter>28</perimeter>
			<distanceFromOrigin>8.944271909999159</distanceFromOrigin>
			<angle>30.37912601136835</angle>
			<triangleMeasure>0.1257143880209166</triangleMeasure>
			<rectangleMeasure>0.08333333333333333</rectangleMeasure>
			<circleMeasure>0.05915549652949831</circleMeasure>
			<centroidX>10.07692</centroidX>
			<centroidY>7.461538</centroidY>
		</spatialEntity>
		<spatialEntity spatialType="region" scaleAndSubsystem="Cellular.GutEndotheliumIschemia">
			<clusteredness>1</clusteredness>
			<density>0.3549999760646446</density>
			<area>1</area>
			<perimeter>4</perimeter>
			<distanceFromOrigin>18.60107523773828</distanceFromOrigin>
			<angle>0</angle>
			<triangleMeasure>0</triangleMeasure>
			<rectangleMeasure>0</rectangleMeasure>
			<circleMeasure>0</circleMeasure>
			<centroidX>1</centroidX>
			<centroidY>5</centroidY>
		</spatialEntity>
		<spatialEntity spatialType="region" scaleAndSubsystem="Cellular.GutEndotheliumIschemia">
			<clusteredness>1</clusteredness>
			<density>0.3175000059838389</density>
			<area>1</area>
			<perimeter>4</perimeter>
			<distanceFromOrigin>18.43908891458577</distanceFromOrigin>
			<angle>0</angle>
			<triangleMeasure>0</triangleMeasure>
			<rectangleMeasure>0</rectangleMeasure>
			<circleMeasure>0</circleMeasure>
			<centroidX>30</centroidX>
			<centroidY>4</centroidY>
		</spatialEntity>
		<spatialEntity spatialType="region" scaleAndSubsystem="Cellular.GutEndotheliumIschemia">
			<clusteredness>1</clusteredness>
			<density>0.002499999953251259</density>
			<area>1</area>
			<perimeter>4</perimeter>
			<distanceFromOrigin>17.0293863659264</distanceFromOrigin>
			<angle>0</angle>
			<triangleMeasure>0</triangleMeasure>
			<rectangleMeasure>0</rectangleMeasure>
			<circleMeasure>0</circleMeasure>
			<centroidX>27</centroidX>
			<centroidY>3</centroidY>
		</spatialEntity>
		<spatialEntity spatialType="region" scaleAndSubsystem="Cellular.GutEndotheliumIschemia">
			<clusteredness>1</clusteredness>
			<density>0.2675000059838388</density>
			<area>1</area>
			<perimeter>4</perimeter>
			<distanceFromOrigin>19.84943324127921</distanceFromOrigin>
			<angle>0</angle>
			<triangleMeasure>0</triangleMeasure>
			<rectangleMeasure>0</rectangleMeasure>
			<circleMeasure>0</circleMeasure>
			<centroidX>29</centroidX>
			<centroidY>1</centroidY>
		</spatialEntity>
		<spatialEntity spatialType="region" scaleAndSubsystem="Cellular.GutEndotheliumIschemia">
			<clusteredness>0.7711864406779662</clusteredness>
			<density>0.1484114592736648</density>
			<area>91</area>
			<perimeter>130</perimeter>
			<distanceFromOrigin>1</distanceFromOrigin>
			<angle>360</angle>
			<triangleMeasure>0.1677194883255628</triangleMeasure>
			<rectangleMeasure>0.1758064516129032</rectangleMeasure>
			<circleMeasure>0.1131629786230421</circleMeasure>
			<centroidX>14.90476</centroidX>
			<centroidY>11.92064</centroidY>
		</spatialEntity>
		<spatialEntity spatialType="region" scaleAndSubsystem="Cellular.GutEndotheliumIschemia">
			<clusteredness>1</clusteredness>
			<density>0.1326470635341525</density>
			<area>17</area>
			<perimeter>32</perimeter>
			<distanceFromOrigin>15.62049935181331</distanceFromOrigin>
			<angle>15.39554925399509</angle>
			<triangleMeasure>0.2708333333333333</triangleMeasure>
			<rectangleMeasure>0.3611111111111111</rectangleMeasure>
			<circleMeasure>0.1950244221804292</circleMeasure>
			<centroidX>3.8</centroidX>
			<centroidY>2.533333</centroidY>
		</spatialEntity>
		<numericStateVariable scaleAndSubsystem="Tissue.GutEndothelium">
			<name>GutCellDamageByproduct</name>
			<value>1518.025435738075</value>
		</numericStateVariable>
		<numericStateVariable scaleAndSubsystem="Organ.Gut">
			<name>GutLeak</name>
			<value>0</value>
		</numericStateVariable>
		<numericStateVariable scaleAndSubsystem="Tissue.GutEpithelium">
			<name>GutOccludinCellwall</name>
			<value>1162.5848324641</value>
		</numericStateVariable>
		<numericStateVariable scaleAndSubsystem="Tissue.GutEpithelium">
			<name>GutOccludinCytoplasm</name>
			<value>384.2907010477395</value>
		</numericStateVariable>
		<numericStateVariable scaleAndSubsystem="Tissue.LungEndothelium">
			<name>LungCellDamageByproduct</name>
			<value>0</value>
		</numericStateVariable>
		<numericStateVariable scaleAndSubsystem="Organ.Lung">
			<name>LungEdema</name>
			<value>0</value>
		</numericStateVariable>
		<numericStateVariable scaleAndSubsystem="Tissue.LungEpithelium">
			<name>LungOccludinCellwall</name>
			<value>1162.81</value>
		</numericStateVariable>
		<numericStateVariable scaleAndSubsystem="Tissue.LungEpithelium">
			<name>LungOccludinCytoplasm</name>
			<value>384.4</value>
		</numericStateVariable>
		<numericStateVariable scaleAndSubsystem="Cellular.GutEndotheliumIschemia">
			<name>avgClusterednessRegions</name>
			<value>0.06099508799113313</value>
		</numericStateVariable>
		<numericStateVariable scaleAndSubsystem="Cellular.LungEndotheliumIschemia">
			<name>avgClusterednessRegions</name>
			<value>1</value>
		</numericStateVariable>
		<numericStateVariable scaleAndSubsystem="Cellular.GutEndotheliumIschemia">
			<name>avgDensityRegions</name>
			<value>0.2053426128790886</value>
		</numericStateVariable>
		<numericStateVariable scaleAndSubsystem="Cellular.LungEndotheliumIschemia">
			<name>avgDensityRegions</name>
			<value>0</value>
		</numericStateVariable>
	</timepoint>
	<timepoint value="18">
		<spatialEntity spatialType="region" scaleAndSubsystem="Cellular.GutEndotheliumIschemia">
			<clusteredness>1</clusteredness>
			<density>0.09291667061693529</density>
			<area>6</area>
			<perimeter>10</perimeter>
			<distanceFromOrigin>16.64331697709324</distanceFromOrigin>
			<angle>7.193470055295538</angle>
			<triangleMeasure>0.5</triangleMeasure>
			<rectangleMeasure>1</rectangleMeasure>
			<circleMeasure>0.4800601871025826</circleMeasure>
			<centroidX>26</centroidX>
			<centroidY>30.5</centroidY>
		</spatialEntity>
		<spatialEntity spatialType="region" scaleAndSubsystem="Cellular.GutEndotheliumIschemia">
			<clusteredness>1</clusteredness>
			<density>0.2949999940161612</density>
			<area>1</area>
			<perimeter>4</perimeter>
			<distanceFromOrigin>14.0356688476182</distanceFromOrigin>
			<angle>0</angle>
			<triangleMeasure>0</triangleMeasure>
			<rectangleMeasure>0</rectangleMeasure>
			<circleMeasure>0</circleMeasure>
			<centroidX>17</centroidX>
			<centroidY>30</centroidY>
		</spatialEntity>
		<spatialEntity spatialType="region" scaleAndSubsystem="Cellular.GutEndotheliumIschemia">
			<clusteredness>1</clusteredness>
			<density>0.1491666775513319</density>
			<area>6</area>
			<perimeter>14</perimeter>
			<distanceFromOrigin>18.43908891458577</distanceFromOrigin>
			<angle>6.34019174590991</angle>
			<triangleMeasure>0.375</triangleMeasure>
			<rectangleMeasure>0.5</rectangleMeasure>
			<circleMeasure>0.1800225435511654</circleMeasure>
			<centroidX>30.6</centroidX>
			<centroidY>29.2</centroidY>
		</spatialEntity>
		<spatialEntity spatialType="region" scaleAndSubsystem="Cellular.GutEndotheliumIschemia">
			<clusteredness>1</clusteredness>
			<density>0.1323076949759666</density>
			<area>13</area>
			<perimeter>26</perimeter>
			<distanceFromOrigin>17.4928556845359</distanceFromOrigin>
			<angle>20.37643521383639</angle>
			<triangleMeasure>0.3240739825004345</triangleMeasure>
			<rectangleMeasure>0.1944444444444444</rectangleMeasure>
			<circleMeasure>0.09334502993910057</circleMeasure>
			<centroidX>2.909091</centroidX>
			<centroidY>30</centroidY>
		</spatialEntity>
		<spatialEntity spatialType="region" scaleAndSubsystem="Cellular.GutEndotheliumIschemia">
			<clusteredness>1</clusteredness>
			<density>0.3699999940161611</density>
			<area>1</area>
			<perimeter>4</perimeter>
			<distanceFromOrigin>14.2126704035519</distanceFromOrigin>
			<angle>0</angle>
			<triangleMeasure>0</triangleMeasure>
			<rectangleMeasure>0</rectangleMeasure>
			<circleMeasure>0</circleMeasure>
			<centroidX>27</centroidX>
			<centroidY>25</centroidY>
		</spatialEntity>
		<spatialEntity spatialType="region" scaleAndSubsystem="Cellular.GutEndotheliumIschemia">
			<clusteredness>1</clusteredness>
			<density>0.2199999940161612</density>
			<area>1</area>
			<perimeter>4</perimeter>
			<distanceFromOrigin>8.944271909999159</distanceFromOrigin>
			<angle>0</angle>
			<triangleMeasure>0</triangleMeasure>
			<rectangleMeasure>0</rectangleMeasure>
			<circleMeasure>0</circleMeasure>
			<centroidX>20</centroidX>
			<centroidY>24</centroidY>
		</spatialEntity>
		<spatialEntity spatialType="region" scaleAndSubsystem="Cellular.GutEndotheliumIschemia">
			<clusteredness>1</clusteredness>
			<density>0.3199999940161611</density>
			<area>1</area>
			<perimeter>4</perimeter>
			<distanceFromOrigin>7.071067811865476</distanceFromOrigin>
			<angle>0</angle>
			<triangleMeasure>0</triangleMeasure>
			<rectangleMeasure>0</rectangleMeasure>
			<circleMeasure>0</circleMeasure>
			<centroidX>17</centroidX>
			<centroidY>23</centroidY>
		</spatialEntity>
		<spatialEntity spatialType="region" scaleAndSubsystem="Cellular.GutEndotheliumIschemia">
			<clusteredness>1</clusteredness>
			<density>0.1156250706490348</density>
			<area>8</area>
			<perimeter>22</perimeter>
			<distanceFromOrigin>14.86606874731851</distanceFromOrigin>
			<angle>15.88385373392108</angle>
			<triangleMeasure>0.1</triangleMeasure>
			<rectangleMeasure>0.1</rectangleMeasure>
			<circleMeasure>0.04800601367064179</circleMeasure>
			<centroidX>30.33333</centroidX>
			<centroidY>23.77778</centroidY>
		</spatialEntity>
		<spatialEntity spatialType="region" scaleAndSubsystem="Cellular.GutEndotheliumIschemia">
			<clusteredness>1</clusteredness>
			<density>0.3575051999559589</density>
			<area>1</area>
			<perimeter>4</perimeter>
			<distanceFromOrigin>10.77032961426901</distanceFromOrigin>
			<angle>0</angle>
			<triangleMeasure>0</triangleMeasure>
			<rectangleMeasure>0</rectangleMeasure>
			<circleMeasure>0</circleMeasure>
			<centroidX>26</centroidX>
			<centroidY>20</centroidY>
		</spatialEntity>
		<spatialEntity spatialType="region" scaleAndSubsystem="Cellular.GutEndotheliumIschemia">
			<clusteredness>1</clusteredness>
			<density>0.1390816342072183</density>
			<area>49</area>
			<perimeter>84</perimeter>
			<distanceFromOrigin>7.211102550927978</distanceFromOrigin>
			<angle>88.865578369023</angle>
			<triangleMeasure>0.2210274322043876</triangleMeasure>
			<rectangleMeasure>0.159870488440428</rectangleMeasure>
			<circleMeasure>0.09396196084986719</circleMeasure>
			<centroidX>20.375</centroidX>
			<centroidY>25.225</centroidY>
		</spatialEntity>
		<spatialEntity spatialType="region" scaleAndSubsystem="Cellular.GutEndotheliumIschemia">
			<clusteredness>1</clusteredness>
			<density>0.2574999940161611</density>
			<area>1</area>
			<perimeter>4</perimeter>
			<distanceFromOrigin>5.656854249492381</distanceFromOrigin>
			<angle>0</angle>
			<triangleMeasure>0</triangleMeasure>
			<rectangleMeasure>0</rectangleMeasure>
			<circleMeasure>0</circleMeasure>
			<centroidX>20</centroidX>
			<centroidY>20</centroidY>
		</spatialEntity>
		<spatialEntity spatialType="region" scaleAndSubsystem="Cellular.GutEndotheliumIschemia">
			<clusteredness>1</clusteredness>
			<density>0.1973684236238124</density>
			<area>19</area>
			<perimeter>30</perimeter>
			<distanceFromOrigin>4</distanceFromOrigin>
			<angle>51.34019174590991</angle>
			<triangleMeasure>0.5</triangleMeasure>
			<rectangleMeasure>0.3272727499717539</rectangleMeasure>
			<circleMeasure>0.1770713506187269</circleMeasure>
			<centroidX>12.4375</centroidX>
			<centroidY>21.625</centroidY>
		</spatialEntity>
		<spatialEntity spatialType="region" scaleAndSubsystem="Cellular.GutEndotheliumIschemia">
			<clusteredness>1</clusteredness>
			<density>0.2300436281690411</density>
			<area>2</area>
			<perimeter>6</perimeter>
			<distanceFromOrigin>12.36931687685298</distanceFromOrigin>
			<angle>4.398705354995532</angle>
			<triangleMeasure>0</triangleMeasure>
			<rectangleMeasure>0</rectangleMeasure>
			<circleMeasure>0</circleMeasure>
			<centroidX>28</centroidX>
			<centroidY>19.5</centroidY>
		</spatialEntity>
		<spatialEntity spatialType="region" scaleAndSubsystem="Cellular.GutEndotheliumIschemia">
			<clusteredness>1</clusteredness>
			<density>0.2325000089757583</density>
			<area>1</area>
			<perimeter>4</perimeter>
			<distanceFromOrigin>9.486832980505138</distanceFromOrigin>
			<angle>0</angle>
			<triangleMeasure>0</triangleMeasure>
			<rectangleMeasure>0</rectangleMeasure>
			<circleMeasure>0</circleMeasure>
			<centroidX>7</centroidX>
			<centroidY>19</centroidY>
		</spatialEntity>
		<spatialEntity spatialType="region" scaleAndSubsystem="Cellular.GutEndotheliumIschemia">
			<clusteredness>1</clusteredness>
			<density>0.1324999940161612</density>
			<area>1</area>
			<perimeter>4</perimeter>
			<distanceFromOrigin>3.605551275463989</distanceFromOrigin>
			<angle>0</angle>
			<triangleMeasure>0</triangleMeasure>
			<rectangleMeasure>0</rectangleMeasure>
			<circleMeasure>0</circleMeasure>
			<centroidX>19</centroidX>
			<centroidY>18</centroidY>
		</spatialEntity>
		<spatialEntity spatialType="region" scaleAndSubsystem="Cellular.GutEndotheliumIschemia">
			<clusteredness>1</clusteredness>
			<density>0.002499999953251259</density>
			<area>3</area>
			<perimeter>8</perimeter>
			<distanceFromOrigin>15.03329637837291</distanceFromOrigin>
			<angle>7.49585763972986</angle>
			<triangleMeasure>0</triangleMeasure>
			<rectangleMeasure>0</rectangleMeasure>
			<circleMeasure>0</circleMeasure>
			<centroidX>31</centroidX>
			<centroidY>18</centroidY>
		</spatialEntity>
		<spatialEntity spatialType="region" scaleAndSubsystem="Cellular.GutEndotheliumIschemia">
			<clusteredness>1</clusteredness>
			<density>0.09751470229204963</density>
			<area>1</area>
			<perimeter>4</perimeter>
			<distanceFromOrigin>10.04987562112089</distanceFromOrigin>
			<angle>0</angle>
			<triangleMeasure>0</triangleMeasure>
			<rectangleMeasure>0</rectangleMeasure>
			<circleMeasure>0</circleMeasure>
			<centroidX>26</centroidX>
			<centroidY>17</centroidY>
		</spatialEntity>
		<spatialEntity spatialType="region" scaleAndSubsystem="Cellular.GutEndotheliumIschemia">
			<clusteredness>1</clusteredness>
			<density>0.3199999940161611</density>
			<area>1</area>
			<perimeter>4</perimeter>
			<distanceFromOrigin>3</distanceFromOrigin>
			<angle>0</angle>
			<triangleMeasure>0</triangleMeasure>
			<rectangleMeasure>0</rectangleMeasure>
			<circleMeasure>0</circleMeasure>
			<centroidX>19</centroidX>
			<centroidY>16</centroidY>
		</spatialEntity>
		<spatialEntity spatialType="region" scaleAndSubsystem="Cellular.GutEndotheliumIschemia">
			<clusteredness>1</clusteredness>
			<density>0.09125277201334635</density>
			<area>1</area>
			<perimeter>4</perimeter>
			<distanceFromOrigin>12.0415945787923</distanceFromOrigin>
			<angle>0</angle>
			<triangleMeasure>0</triangleMeasure>
			<rectangleMeasure>0</rectangleMeasure>
			<circleMeasure>0</circleMeasure>
			<centroidX>28</centroidX>
			<centroidY>15</centroidY>
		</spatialEntity>
		<spatialEntity spatialType="region" scaleAndSubsystem="Cellular.GutEndotheliumIschemia">
			<clusteredness>1</clusteredness>
			<density>0.07166902974799827</density>
			<area>9</area>
			<perimeter>18</perimeter>
			<distanceFromOrigin>5.099019513592784</distanceFromOrigin>
			<angle>25.34617594194669</angle>
			<triangleMeasure>0.3333333333333333</triangleMeasure>
			<rectangleMeasure>0.3333333333333333</rectangleMeasure>
			<circleMeasure>0.2000250763448728</circleMeasure>
			<centroidX>22.42857</centroidX>
			<centroidY>16.42857</centroidY>
		</spatialEntity>
		<spatialEntity spatialType="region" scaleAndSubsystem="Cellular.GutEndotheliumIschemia">
			<clusteredness>1</clusteredness>
			<density>0.2575074738147212</density>
			<area>1</area>
			<perimeter>4</perimeter>
			<distanceFromOrigin>12.52996408614167</distanceFromOrigin>
			<angle>0</angle>
			<triangleMeasure>0</triangleMeasure>
			<rectangleMeasure>0</rectangleMeasure>
			<circleMeasure>0</circleMeasure>
			<centroidX>27</centroidX>
			<centroidY>10</centroidY>
		</spatialEntity>
		<spatialEntity spatialType="region" scaleAndSubsystem="Cellular.GutEndotheliumIschemia">
			<clusteredness>0.9512195121951219</clusteredness>
			<density>0.1258358583486734</density>
			<area>39</area>
			<perimeter>48</perimeter>
			<distanceFromOrigin>12.16552506059644</distanceFromOrigin>
			<angle>60.25511870305779</angle>
			<triangleMeasure>0.4134615384615384</triangleMeasure>
			<rectangleMeasure>0.4479166666666667</rectangleMeasure>
			<circleMeasure>0.09737069174429042</circleMeasure>
			<centroidX>2.25</centroidX>
			<centroidY>18</centroidY>
		</spatialEntity>
		<spatialEntity spatialType="region" scaleAndSubsystem="Cellular.GutEndotheliumIschemia">
			<clusteredness>1</clusteredness>
			<density>0.1685026436226041</density>
			<area>10</area>
			<perimeter>14</perimeter>
			<distanceFromOrigin>13.92838827718412</distanceFromOrigin>
			<angle>13.36933858786883</angle>
			<triangleMeasure>0.5625</triangleMeasure>
			<rectangleMeasure>0.75</rectangleMeasure>
			<circleMeasure>0.4154366978080265</circleMeasure>
			<centroidX>30</centroidX>
			<centroidY>10.4</centroidY>
		</spatialEntity>
		<spatialEntity spatialType="region" scaleAndSubsystem="Cellular.GutEndotheliumIschemia">
			<clusteredness>1</clusteredness>
			<density>0.2300015655218386</density>
			<area>2</area>
			<perimeter>6</perimeter>
			<distanceFromOrigin>10.81665382639197</distanceFromOrigin>
			<angle>4.184916125118415</angle>
			<triangleMeasure>0</triangleMeasure>
			<rectangleMeasure>0</rectangleMeasure>
			<circleMeasure>0</circleMeasure>
			<centroidX>25</centroidX>
			<centroidY>9.5</centroidY>
		</spatialEntity>
		<spatialEntity spatialType="region" scaleAndSubsystem="Cellular.GutEndotheliumIschemia">
			<clusteredness>1</clusteredness>
			<density>0.1825000239353554</density>
			<area>1</area>
			<perimeter>4</perimeter>
			<distanceFromOrigin>17</distanceFromOrigin>
			<angle>0</angle>
			<triangleMeasure>0</triangleMeasure>
			<rectangleMeasure>0</rectangleMeasure>
			<circleMeasure>0</circleMeasure>
			<centroidX>1</centroidX>
			<centroidY>8</centroidY>
		</spatialEntity>
		<spatialEntity spatialType="region" scaleAndSubsystem="Cellular.GutEndotheliumIschemia">
			<clusteredness>1</clusteredness>
			<density>0.3699999940161611</density>
			<area>1</area>
			<perimeter>4</perimeter>
			<distanceFromOrigin>15.8113883008419</distanceFromOrigin>
			<angle>0</angle>
			<triangleMeasure>0</triangleMeasure>
			<rectangleMeasure>0</rectangleMeasure>
			<circleMeasure>0</circleMeasure>
			<centroidX>29</centroidX>
			<centroidY>7</centroidY>
		</spatialEntity>
		<spatialEntity spatialType="region" scaleAndSubsystem="Cellular.GutEndotheliumIschemia">
			<clusteredness>1</clusteredness>
			<density>0.09500000149595972</density>
			<area>1</area>
			<perimeter>4</perimeter>
			<distanceFromOrigin>12.0415945787923</distanceFromOrigin>
			<angle>0</angle>
			<triangleMeasure>0</triangleMeasure>
			<rectangleMeasure>0</rectangleMeasure>
			<circleMeasure>0</circleMeasure>
			<centroidX>24</centroidX>
			<centroidY>7</centroidY>
		</spatialEntity>
		<spatialEntity spatialType="region" scaleAndSubsystem="Cellular.GutEndotheliumIschemia">
			<clusteredness>1</clusteredness>
			<density>0.2387500004830703</density>
			<area>6</area>
			<perimeter>10</perimeter>
			<distanceFromOrigin>12.8062484748657</distanceFromOrigin>
			<angle>8.972626614896393</angle>
			<triangleMeasure>0.5</triangleMeasure>
			<rectangleMeasure>1</rectangleMeasure>
			<circleMeasure>0.4800601871025826</circleMeasure>
			<centroidX>5.5</centroidX>
			<centroidY>7</centroidY>
		</spatialEntity>
		<spatialEntity spatialType="region" scaleAndSubsystem="Cellular.GutEndotheliumIschemia">
			<clusteredness>1</clusteredness>
			<density>0.08250000149595971</density>
			<area>1</area>
			<perimeter>4</perimeter>
			<distanceFromOrigin>14.86606874731851</distanceFromOrigin>
			<angle>0</angle>
			<triangleMeasure>0</triangleMeasure>
			<rectangleMeasure>0</rectangleMeasure>
			<circleMeasure>0</circleMeasure>
			<centroidX>26</centroidX>
			<centroidY>5</centroidY>
		</spatialEntity>
		<spatialEntity spatialType="region" scaleAndSubsystem="Cellular.GutEndotheliumIschemia">
			<clusteredness>1</clusteredness>
			<density>0.3074999940161611</density>
			<area>1</area>
			<perimeter>4</perimeter>
			<distanceFromOrigin>18.43908891458577</distanceFromOrigin>
			<angle>0</angle>
			<triangleMeasure>0</triangleMeasure>
			<rectangleMeasure>0</rectangleMeasure>
			<circleMeasure>0</circleMeasure>
			<centroidX>30</centroidX>
			<centroidY>4</centroidY>
		</spatialEntity>
		<spatialEntity spatialType="region" scaleAndSubsystem="Cellular.GutEndotheliumIschemia">
			<clusteredness>0.8484848484848485</clusteredness>
			<density>0.1420535738436448</density>
			<area>56</area>
			<perimeter>86</perimeter>
			<distanceFromOrigin>1</distanceFromOrigin>
			<angle>360</angle>
			<triangleMeasure>0.1666666829687933</triangleMeasure>
			<rectangleMeasure>0.2029384785092704</rectangleMeasure>
			<circleMeasure>0.106862714640468</circleMeasure>
			<centroidX>17.14286</centroidX>
			<centroidY>10.28571</centroidY>
		</spatialEntity>
		<spatialEntity spatialType="region" scaleAndSubsystem="Cellular.GutEndotheliumIschemia">
			<clusteredness>1</clusteredness>
			<density>0.002499999953251259</density>
			<area>1</area>
			<perimeter>4</perimeter>
			<distanceFromOrigin>21.21320343559643</distanceFromOrigin>
			<angle>0</angle>
			<triangleMeasure>0</triangleMeasure>
			<rectangleMeasure>0</rectangleMeasure>
			<circleMeasure>0</circleMeasure>
			<centroidX>31</centroidX>
			<centroidY>1</centroidY>
		</spatialEntity>
		<spatialEntity spatialType="region" scaleAndSubsystem="Cellular.GutEndotheliumIschemia">
			<clusteredness>1</clusteredness>
			<density>0.2574999940161611</density>
			<area>1</area>
			<perimeter>4</perimeter>
			<distanceFromOrigin>19.84943324127921</distanceFromOrigin>
			<angle>0</angle>
			<triangleMeasure>0</triangleMeasure>
			<rectangleMeasure>0</rectangleMeasure>
			<circleMeasure>0</circleMeasure>
			<centroidX>29</centroidX>
			<centroidY>1</centroidY>
		</spatialEntity>
		<spatialEntity spatialType="region" scaleAndSubsystem="Cellular.GutEndotheliumIschemia">
			<clusteredness>1</clusteredness>
			<density>0.002499999953251259</density>
			<area>3</area>
			<perimeter>8</perimeter>
			<distanceFromOrigin>17.4928556845359</distanceFromOrigin>
			<angle>5.29008120537127</angle>
			<triangleMeasure>0</triangleMeasure>
			<rectangleMeasure>0</rectangleMeasure>
			<circleMeasure>0</circleMeasure>
			<centroidX>26</centroidX>
			<centroidY>1</centroidY>
		</spatialEntity>
		<spatialEntity spatialType="region" scaleAndSubsystem="Cellular.GutEndotheliumIschemia">
			<clusteredness>1</clusteredness>
			<density>0.3424999910242417</density>
			<area>2</area>
			<perimeter>6</perimeter>
			<distanceFromOrigin>15</distanceFromOrigin>
			<angle>3.814074834290355</angle>
			<triangleMeasure>0</triangleMeasure>
			<rectangleMeasure>0</rectangleMeasure>
			<circleMeasure>0</circleMeasure>
			<centroidX>16.5</centroidX>
			<centroidY>1</centroidY>
		</spatialEntity>
		<spatialEntity spatialType="region" scaleAndSubsystem="Cellular.GutEndotheliumIschemia">
			<clusteredness>1</clusteredness>
			<density>0.1216129024823507</density>
			<area>62</area>
			<perimeter>86</perimeter>
			<distanceFromOrigin>5.830951894845301</distanceFromOrigin>
			<angle>55.61965527615514</angle>
			<triangleMeasure>0.2037037037037037</triangleMeasure>
			<rectangleMeasure>0.2500000288992251</rectangleMeasure>
			<circleMeasure>0.1609500613464404</circleMeasure>
			<centroidX>7.681818</centroidX>
			<centroidY>6.886364</centroidY>
		</spatialEntity>
		<numericStateVariable scaleAndSubsystem="Tissue.GutEndothelium">
			<name>GutCellDamageByproduct</name>
			<value>1566.325415601822</value>
		</numericStateVariable>
		<numericStateVariable scaleAndSubsystem="Organ.Gut">
			<name>GutLeak</name>
			<value>0</value>
		</numericStateVariable>
		<numericStateVariable scaleAndSubsystem="Tissue.GutEpithelium">
			<name>GutOccludinCellwall</name>
			<value>1162.487346000728</value>
		</numericStateVariable>
		<numericStateVariable scaleAndSubsystem="Tissue.GutEpithelium">
			<name>GutOccludinCytoplasm</name>
			<value>384.2589846205285</value>
		</numericStateVariable>
		<numericStateVariable scaleAndSubsystem="Tissue.LungEndothelium">
			<name>LungCellDamageByproduct</name>
			<value>0</value>
		</numericStateVariable>
		<numericStateVariable scaleAndSubsystem="Organ.Lung">
			<name>LungEdema</name>
			<value>0</value>
		</numericStateVariable>
		<numericStateVariable scaleAndSubsystem="Tissue.LungEpithelium">
			<name>LungOccludinCellwall</name>
			<value>1162.81</value>
		</numericStateVariable>
		<numericStateVariable scaleAndSubsystem="Tissue.LungEpithelium">
			<name>LungOccludinCytoplasm</name>
			<value>384.4</value>
		</numericStateVariable>
		<numericStateVariable scaleAndSubsystem="Cellular.GutEndotheliumIschemia">
			<name>avgClusterednessRegions</name>
			<value>0.06170292826491657</value>
		</numericStateVariable>
		<numericStateVariable scaleAndSubsystem="Cellular.LungEndotheliumIschemia">
			<name>avgClusterednessRegions</name>
			<value>1</value>
		</numericStateVariable>
		<numericStateVariable scaleAndSubsystem="Cellular.GutEndotheliumIschemia">
			<name>avgDensityRegions</name>
			<value>0.1875337635796732</value>
		</numericStateVariable>
		<numericStateVariable scaleAndSubsystem="Cellular.LungEndotheliumIschemia">
			<name>avgDensityRegions</name>
			<value>0</value>
		</numericStateVariable>
	</timepoint>
	<timepoint value="19">
		<spatialEntity spatialType="region" scaleAndSubsystem="Cellular.GutEndotheliumIschemia">
			<clusteredness>1</clusteredness>
			<density>0.1841666706247267</density>
			<area>3</area>
			<perimeter>8</perimeter>
			<distanceFromOrigin>16.64331697709324</distanceFromOrigin>
			<angle>2.802451519866785</angle>
			<triangleMeasure>1</triangleMeasure>
			<rectangleMeasure>0.5000000894069832</rectangleMeasure>
			<circleMeasure>0.1591549430918953</circleMeasure>
			<centroidX>25.66667</centroidX>
			<centroidY>30.33333</centroidY>
		</spatialEntity>
		<spatialEntity spatialType="region" scaleAndSubsystem="Cellular.GutEndotheliumIschemia">
			<clusteredness>1</clusteredness>
			<density>0.2849999820484835</density>
			<area>1</area>
			<perimeter>4</perimeter>
			<distanceFromOrigin>14.0356688476182</distanceFromOrigin>
			<angle>0</angle>
			<triangleMeasure>0</triangleMeasure>
			<rectangleMeasure>0</rectangleMeasure>
			<circleMeasure>0</circleMeasure>
			<centroidX>17</centroidX>
			<centroidY>30</centroidY>
		</spatialEntity>
		<spatialEntity spatialType="region" scaleAndSubsystem="Cellular.GutEndotheliumIschemia">
			<clusteredness>1</clusteredness>
			<density>0.1559090952184748</density>
			<area>11</area>
			<perimeter>26</perimeter>
			<distanceFromOrigin>17.4928556845359</distanceFromOrigin>
			<angle>18.12186024790136</angle>
			<triangleMeasure>0.1666666666666667</triangleMeasure>
			<rectangleMeasure>0.1666666666666667</rectangleMeasure>
			<circleMeasure>0.06000751451705515</circleMeasure>
			<centroidX>3</centroidX>
			<centroidY>30.2</centroidY>
		</spatialEntity>
		<spatialEntity spatialType="region" scaleAndSubsystem="Cellular.GutEndotheliumIschemia">
			<clusteredness>1</clusteredness>
			<density>0.1780000095273934</density>
			<area>5</area>
			<perimeter>12</perimeter>
			<distanceFromOrigin>18.43908891458577</distanceFromOrigin>
			<angle>6.34019174590991</angle>
			<triangleMeasure>0.25</triangleMeasure>
			<rectangleMeasure>0.5</rectangleMeasure>
			<circleMeasure>0.2400300935512913</circleMeasure>
			<centroidX>30.6</centroidX>
			<centroidY>29</centroidY>
		</spatialEntity>
		<spatialEntity spatialType="region" scaleAndSubsystem="Cellular.GutEndotheliumIschemia">
			<clusteredness>1</clusteredness>
			<density>0.2507142861350244</density>
			<area>7</area>
			<perimeter>22</perimeter>
			<distanceFromOrigin>10</distanceFromOrigin>
			<angle>28.61045966596522</angle>
			<triangleMeasure>0</triangleMeasure>
			<rectangleMeasure>0</rectangleMeasure>
			<circleMeasure>0</circleMeasure>
			<centroidX>13.75</centroidX>
			<centroidY>26.625</centroidY>
		</spatialEntity>
		<spatialEntity spatialType="region" scaleAndSubsystem="Cellular.GutEndotheliumIschemia">
			<clusteredness>1</clusteredness>
			<density>0.3600000119676777</density>
			<area>1</area>
			<perimeter>4</perimeter>
			<distanceFromOrigin>14.2126704035519</distanceFromOrigin>
			<angle>0</angle>
			<triangleMeasure>0</triangleMeasure>
			<rectangleMeasure>0</rectangleMeasure>
			<circleMeasure>0</circleMeasure>
			<centroidX>27</centroidX>
			<centroidY>25</centroidY>
		</spatialEntity>
		<spatialEntity spatialType="region" scaleAndSubsystem="Cellular.GutEndotheliumIschemia">
			<clusteredness>1</clusteredness>
			<density>0.2099999970080806</density>
			<area>1</area>
			<perimeter>4</perimeter>
			<distanceFromOrigin>8.944271909999159</distanceFromOrigin>
			<angle>0</angle>
			<triangleMeasure>0</triangleMeasure>
			<rectangleMeasure>0</rectangleMeasure>
			<circleMeasure>0</circleMeasure>
			<centroidX>20</centroidX>
			<centroidY>24</centroidY>
		</spatialEntity>
		<spatialEntity spatialType="region" scaleAndSubsystem="Cellular.GutEndotheliumIschemia">
			<clusteredness>1</clusteredness>
			<density>0.3100000119676777</density>
			<area>1</area>
			<perimeter>4</perimeter>
			<distanceFromOrigin>7.071067811865476</distanceFromOrigin>
			<angle>0</angle>
			<triangleMeasure>0</triangleMeasure>
			<rectangleMeasure>0</rectangleMeasure>
			<circleMeasure>0</circleMeasure>
			<centroidX>17</centroidX>
			<centroidY>23</centroidY>
		</spatialEntity>
		<spatialEntity spatialType="region" scaleAndSubsystem="Cellular.GutEndotheliumIschemia">
			<clusteredness>1</clusteredness>
			<density>0.09125007610695034</density>
			<area>10</area>
			<perimeter>20</perimeter>
			<distanceFromOrigin>14.86606874731851</distanceFromOrigin>
			<angle>15.88385373392108</angle>
			<triangleMeasure>0.3</triangleMeasure>
			<rectangleMeasure>0.3</rectangleMeasure>
			<circleMeasure>0.1384788791526592</circleMeasure>
			<centroidX>30.33333</centroidX>
			<centroidY>23.66667</centroidY>
		</spatialEntity>
		<spatialEntity spatialType="region" scaleAndSubsystem="Cellular.GutEndotheliumIschemia">
			<clusteredness>1</clusteredness>
			<density>0.3475065642712163</density>
			<area>1</area>
			<perimeter>4</perimeter>
			<distanceFromOrigin>10.77032961426901</distanceFromOrigin>
			<angle>0</angle>
			<triangleMeasure>0</triangleMeasure>
			<rectangleMeasure>0</rectangleMeasure>
			<circleMeasure>0</circleMeasure>
			<centroidX>26</centroidX>
			<centroidY>20</centroidY>
		</spatialEntity>
		<spatialEntity spatialType="region" scaleAndSubsystem="Cellular.GutEndotheliumIschemia">
			<clusteredness>1</clusteredness>
			<density>0.1407352949646242</density>
			<area>34</area>
			<perimeter>54</perimeter>
			<distanceFromOrigin>7.211102550927978</distanceFromOrigin>
			<angle>48.94518622903757</angle>
			<triangleMeasure>0.2421875</triangleMeasure>
			<rectangleMeasure>0.2421875</rectangleMeasure>
			<circleMeasure>0.2154839986683026</circleMeasure>
			<centroidX>22.89286</centroidX>
			<centroidY>24.60714</centroidY>
		</spatialEntity>
		<spatialEntity spatialType="region" scaleAndSubsystem="Cellular.GutEndotheliumIschemia">
			<clusteredness>1</clusteredness>
			<density>0.2474999970080806</density>
			<area>1</area>
			<perimeter>4</perimeter>
			<distanceFromOrigin>5.656854249492381</distanceFromOrigin>
			<angle>0</angle>
			<triangleMeasure>0</triangleMeasure>
			<rectangleMeasure>0</rectangleMeasure>
			<circleMeasure>0</circleMeasure>
			<centroidX>20</centroidX>
			<centroidY>20</centroidY>
		</spatialEntity>
		<spatialEntity spatialType="region" scaleAndSubsystem="Cellular.GutEndotheliumIschemia">
			<clusteredness>1</clusteredness>
			<density>0.2643750079706603</density>
			<area>12</area>
			<perimeter>26</perimeter>
			<distanceFromOrigin>4</distanceFromOrigin>
			<angle>39.80557109226519</angle>
			<triangleMeasure>0.2099126858548522</triangleMeasure>
			<rectangleMeasure>0.1644384703871727</rectangleMeasure>
			<circleMeasure>0.06923944963467109</circleMeasure>
			<centroidX>12.78571</centroidX>
			<centroidY>21.85714</centroidY>
		</spatialEntity>
		<spatialEntity spatialType="region" scaleAndSubsystem="Cellular.GutEndotheliumIschemia">
			<clusteredness>1</clusteredness>
			<density>0.3350000119676777</density>
			<area>1</area>
			<perimeter>4</perimeter>
			<distanceFromOrigin>6.403124237432849</distanceFromOrigin>
			<angle>0</angle>
			<triangleMeasure>0</triangleMeasure>
			<rectangleMeasure>0</rectangleMeasure>
			<circleMeasure>0</circleMeasure>
			<centroidX>11</centroidX>
			<centroidY>20</centroidY>
		</spatialEntity>
		<spatialEntity spatialType="region" scaleAndSubsystem="Cellular.GutEndotheliumIschemia">
			<clusteredness>1</clusteredness>
			<density>0.2200520908131319</density>
			<area>2</area>
			<perimeter>6</perimeter>
			<distanceFromOrigin>12.36931687685298</distanceFromOrigin>
			<angle>4.398705354995532</angle>
			<triangleMeasure>0</triangleMeasure>
			<rectangleMeasure>0</rectangleMeasure>
			<circleMeasure>0</circleMeasure>
			<centroidX>28</centroidX>
			<centroidY>19.5</centroidY>
		</spatialEntity>
		<spatialEntity spatialType="region" scaleAndSubsystem="Cellular.GutEndotheliumIschemia">
			<clusteredness>1</clusteredness>
			<density>0.2224999970080806</density>
			<area>1</area>
			<perimeter>4</perimeter>
			<distanceFromOrigin>9.486832980505138</distanceFromOrigin>
			<angle>0</angle>
			<triangleMeasure>0</triangleMeasure>
			<rectangleMeasure>0</rectangleMeasure>
			<circleMeasure>0</circleMeasure>
			<centroidX>7</centroidX>
			<centroidY>19</centroidY>
		</spatialEntity>
		<spatialEntity spatialType="region" scaleAndSubsystem="Cellular.GutEndotheliumIschemia">
			<clusteredness>1</clusteredness>
			<density>0.07252468782312729</density>
			<area>1</area>
			<perimeter>4</perimeter>
			<distanceFromOrigin>8.246211251235321</distanceFromOrigin>
			<angle>0</angle>
			<triangleMeasure>0</triangleMeasure>
			<rectangleMeasure>0</rectangleMeasure>
			<circleMeasure>0</circleMeasure>
			<centroidX>24</centroidX>
			<centroidY>18</centroidY>
		</spatialEntity>
		<spatialEntity spatialType="region" scaleAndSubsystem="Cellular.GutEndotheliumIschemia">
			<clusteredness>1</clusteredness>
			<density>0.1225000044878791</density>
			<area>1</area>
			<perimeter>4</perimeter>
			<distanceFromOrigin>3.605551275463989</distanceFromOrigin>
			<angle>0</angle>
			<triangleMeasure>0</triangleMeasure>
			<rectangleMeasure>0</rectangleMeasure>
			<circleMeasure>0</circleMeasure>
			<centroidX>19</centroidX>
			<centroidY>18</centroidY>
		</spatialEntity>
		<spatialEntity spatialType="region" scaleAndSubsystem="Cellular.GutEndotheliumIschemia">
			<clusteredness>1</clusteredness>
			<density>0.002499999953251259</density>
			<area>2</area>
			<perimeter>6</perimeter>
			<distanceFromOrigin>15.03329637837291</distanceFromOrigin>
			<angle>3.78056853430109</angle>
			<triangleMeasure>0</triangleMeasure>
			<rectangleMeasure>0</rectangleMeasure>
			<circleMeasure>0</circleMeasure>
			<centroidX>31</centroidX>
			<centroidY>17.5</centroidY>
		</spatialEntity>
		<spatialEntity spatialType="region" scaleAndSubsystem="Cellular.GutEndotheliumIschemia">
			<clusteredness>1</clusteredness>
			<density>0.08772243424957873</density>
			<area>1</area>
			<perimeter>4</perimeter>
			<distanceFromOrigin>10.04987562112089</distanceFromOrigin>
			<angle>0</angle>
			<triangleMeasure>0</triangleMeasure>
			<rectangleMeasure>0</rectangleMeasure>
			<circleMeasure>0</circleMeasure>
			<centroidX>26</centroidX>
			<centroidY>17</centroidY>
		</spatialEntity>
		<spatialEntity spatialType="region" scaleAndSubsystem="Cellular.GutEndotheliumIschemia">
			<clusteredness>1</clusteredness>
			<density>0.3100000119676777</density>
			<area>1</area>
			<perimeter>4</perimeter>
			<distanceFromOrigin>3</distanceFromOrigin>
			<angle>0</angle>
			<triangleMeasure>0</triangleMeasure>
			<rectangleMeasure>0</rectangleMeasure>
			<circleMeasure>0</circleMeasure>
			<centroidX>19</centroidX>
			<centroidY>16</centroidY>
		</spatialEntity>
		<spatialEntity spatialType="region" scaleAndSubsystem="Cellular.GutEndotheliumIschemia">
			<clusteredness>1</clusteredness>
			<density>0.1273912128173944</density>
			<area>22</area>
			<perimeter>34</perimeter>
			<distanceFromOrigin>13</distanceFromOrigin>
			<angle>33.69006752597979</angle>
			<triangleMeasure>0.3571428571428572</triangleMeasure>
			<rectangleMeasure>0.5</rectangleMeasure>
			<circleMeasure>0.1153990659605493</circleMeasure>
			<centroidX>1.833333</centroidX>
			<centroidY>20.08333</centroidY>
		</spatialEntity>
		<spatialEntity spatialType="region" scaleAndSubsystem="Cellular.GutEndotheliumIschemia">
			<clusteredness>1</clusteredness>
			<density>0.08790778365789675</density>
			<area>1</area>
			<perimeter>4</perimeter>
			<distanceFromOrigin>12.0415945787923</distanceFromOrigin>
			<angle>0</angle>
			<triangleMeasure>0</triangleMeasure>
			<rectangleMeasure>0</rectangleMeasure>
			<circleMeasure>0</circleMeasure>
			<centroidX>28</centroidX>
			<centroidY>15</centroidY>
		</spatialEntity>
		<spatialEntity spatialType="region" scaleAndSubsystem="Cellular.GutEndotheliumIschemia">
			<clusteredness>1</clusteredness>
			<density>0.09333350483108969</density>
			<area>6</area>
			<perimeter>16</perimeter>
			<distanceFromOrigin>5.099019513592784</distanceFromOrigin>
			<angle>22.61986494804043</angle>
			<triangleMeasure>0.3333333333333333</triangleMeasure>
			<rectangleMeasure>0.375</rectangleMeasure>
			<circleMeasure>0.2250282231653031</circleMeasure>
			<centroidX>22</centroidX>
			<centroidY>16</centroidY>
		</spatialEntity>
		<spatialEntity spatialType="region" scaleAndSubsystem="Cellular.GutEndotheliumIschemia">
			<clusteredness>1</clusteredness>
			<density>0.3474999820484835</density>
			<area>1</area>
			<perimeter>4</perimeter>
			<distanceFromOrigin>5</distanceFromOrigin>
			<angle>0</angle>
			<triangleMeasure>0</triangleMeasure>
			<rectangleMeasure>0</rectangleMeasure>
			<circleMeasure>0</circleMeasure>
			<centroidX>20</centroidX>
			<centroidY>13</centroidY>
		</spatialEntity>
		<spatialEntity spatialType="region" scaleAndSubsystem="Cellular.GutEndotheliumIschemia">
			<clusteredness>1</clusteredness>
			<density>0.3116666646564708</density>
			<area>3</area>
			<perimeter>10</perimeter>
			<distanceFromOrigin>2</distanceFromOrigin>
			<angle>14.03624346792648</angle>
			<triangleMeasure>0</triangleMeasure>
			<rectangleMeasure>0</rectangleMeasure>
			<circleMeasure>0</circleMeasure>
			<centroidX>15.75</centroidX>
			<centroidY>13</centroidY>
		</spatialEntity>
		<spatialEntity spatialType="region" scaleAndSubsystem="Cellular.GutEndotheliumIschemia">
			<clusteredness>0.9444444444444444</clusteredness>
			<density>0.1172794127409296</density>
			<area>34</area>
			<perimeter>44</perimeter>
			<distanceFromOrigin>1</distanceFromOrigin>
			<angle>102.0947570770121</angle>
			<triangleMeasure>0.3195266560685789</triangleMeasure>
			<rectangleMeasure>0.3750000596046543</rectangleMeasure>
			<circleMeasure>0.1661746699792457</circleMeasure>
			<centroidX>10.61111</centroidX>
			<centroidY>14.22222</centroidY>
		</spatialEntity>
		<spatialEntity spatialType="region" scaleAndSubsystem="Cellular.GutEndotheliumIschemia">
			<clusteredness>1</clusteredness>
			<density>0.173001165887382</density>
			<area>10</area>
			<perimeter>26</perimeter>
			<distanceFromOrigin>12.64911064067352</distanceFromOrigin>
			<angle>18.43494882292201</angle>
			<triangleMeasure>0.125</triangleMeasure>
			<rectangleMeasure>0.125</rectangleMeasure>
			<circleMeasure>0.08471649513330136</circleMeasure>
			<centroidX>2.454545</centroidX>
			<centroidY>12</centroidY>
		</spatialEntity>
		<spatialEntity spatialType="region" scaleAndSubsystem="Cellular.GutEndotheliumIschemia">
			<clusteredness>1</clusteredness>
			<density>0.2200019986021753</density>
			<area>2</area>
			<perimeter>6</perimeter>
			<distanceFromOrigin>10.81665382639197</distanceFromOrigin>
			<angle>4.184916125118415</angle>
			<triangleMeasure>0</triangleMeasure>
			<rectangleMeasure>0</rectangleMeasure>
			<circleMeasure>0</circleMeasure>
			<centroidX>25</centroidX>
			<centroidY>9.5</centroidY>
		</spatialEntity>
		<spatialEntity spatialType="region" scaleAndSubsystem="Cellular.GutEndotheliumIschemia">
			<clusteredness>1</clusteredness>
			<density>0.1725000269272748</density>
			<area>1</area>
			<perimeter>4</perimeter>
			<distanceFromOrigin>17</distanceFromOrigin>
			<angle>0</angle>
			<triangleMeasure>0</triangleMeasure>
			<rectangleMeasure>0</rectangleMeasure>
			<circleMeasure>0</circleMeasure>
			<centroidX>1</centroidX>
			<centroidY>8</centroidY>
		</spatialEntity>
		<spatialEntity spatialType="region" scaleAndSubsystem="Cellular.GutEndotheliumIschemia">
			<clusteredness>1</clusteredness>
			<density>0.1543361060136284</density>
			<area>15</area>
			<perimeter>24</perimeter>
			<distanceFromOrigin>12.52996408614167</distanceFromOrigin>
			<angle>19.76373635309642</angle>
			<triangleMeasure>0.4431821255646623</triangleMeasure>
			<rectangleMeasure>0.46875</rectangleMeasure>
			<circleMeasure>0.3056085672694193</circleMeasure>
			<centroidX>29.25</centroidX>
			<centroidY>9.75</centroidY>
		</spatialEntity>
		<spatialEntity spatialType="region" scaleAndSubsystem="Cellular.GutEndotheliumIschemia">
			<clusteredness>1</clusteredness>
			<density>0.08500000448787913</density>
			<area>1</area>
			<perimeter>4</perimeter>
			<distanceFromOrigin>12.0415945787923</distanceFromOrigin>
			<angle>0</angle>
			<triangleMeasure>0</triangleMeasure>
			<rectangleMeasure>0</rectangleMeasure>
			<circleMeasure>0</circleMeasure>
			<centroidX>24</centroidX>
			<centroidY>7</centroidY>
		</spatialEntity>
		<spatialEntity spatialType="region" scaleAndSubsystem="Cellular.GutEndotheliumIschemia">
			<clusteredness>0.9</clusteredness>
			<density>0.1290740730369446</density>
			<area>27</area>
			<perimeter>38</perimeter>
			<distanceFromOrigin>7.280109889280518</distanceFromOrigin>
			<angle>38.02723071397354</angle>
			<triangleMeasure>0.438957420867281</triangleMeasure>
			<rectangleMeasure>0.4444444444444444</rectangleMeasure>
			<circleMeasure>0.2133600828515193</circleMeasure>
			<centroidX>9.117647</centroidX>
			<centroidY>7.588235</centroidY>
		</spatialEntity>
		<spatialEntity spatialType="region" scaleAndSubsystem="Cellular.GutEndotheliumIschemia">
			<clusteredness>1</clusteredness>
			<density>0.07249999700808057</density>
			<area>1</area>
			<perimeter>4</perimeter>
			<distanceFromOrigin>14.86606874731851</distanceFromOrigin>
			<angle>0</angle>
			<triangleMeasure>0</triangleMeasure>
			<rectangleMeasure>0</rectangleMeasure>
			<circleMeasure>0</circleMeasure>
			<centroidX>26</centroidX>
			<centroidY>5</centroidY>
		</spatialEntity>
		<spatialEntity spatialType="region" scaleAndSubsystem="Cellular.GutEndotheliumIschemia">
			<clusteredness>0.9523809523809523</clusteredness>
			<density>0.1672500026576659</density>
			<area>20</area>
			<perimeter>42</perimeter>
			<distanceFromOrigin>4.47213595499958</distanceFromOrigin>
			<angle>38.65980825409009</angle>
			<triangleMeasure>0.1867285005895359</triangleMeasure>
			<rectangleMeasure>0.165178565802623</rectangleMeasure>
			<circleMeasure>0.121386116048921</circleMeasure>
			<centroidX>18.5</centroidX>
			<centroidY>8.5</centroidY>
		</spatialEntity>
		<spatialEntity spatialType="region" scaleAndSubsystem="Cellular.GutEndotheliumIschemia">
			<clusteredness>1</clusteredness>
			<density>0.1849999970080806</density>
			<area>1</area>
			<perimeter>4</perimeter>
			<distanceFromOrigin>18.60107523773828</distanceFromOrigin>
			<angle>0</angle>
			<triangleMeasure>0</triangleMeasure>
			<rectangleMeasure>0</rectangleMeasure>
			<circleMeasure>0</circleMeasure>
			<centroidX>1</centroidX>
			<centroidY>5</centroidY>
		</spatialEntity>
		<spatialEntity spatialType="region" scaleAndSubsystem="Cellular.GutEndotheliumIschemia">
			<clusteredness>1</clusteredness>
			<density>0.2975000119676777</density>
			<area>1</area>
			<perimeter>4</perimeter>
			<distanceFromOrigin>18.43908891458577</distanceFromOrigin>
			<angle>0</angle>
			<triangleMeasure>0</triangleMeasure>
			<rectangleMeasure>0</rectangleMeasure>
			<circleMeasure>0</circleMeasure>
			<centroidX>30</centroidX>
			<centroidY>4</centroidY>
		</spatialEntity>
		<spatialEntity spatialType="region" scaleAndSubsystem="Cellular.GutEndotheliumIschemia">
			<clusteredness>1</clusteredness>
			<density>0.2375000017764522</density>
			<area>5</area>
			<perimeter>14</perimeter>
			<distanceFromOrigin>12.08304597359457</distanceFromOrigin>
			<angle>11.44933798850003</angle>
			<triangleMeasure>0.5</triangleMeasure>
			<rectangleMeasure>0.2500000447034916</rectangleMeasure>
			<circleMeasure>0.1500188154435354</circleMeasure>
			<centroidX>20.25</centroidX>
			<centroidY>3.75</centroidY>
		</spatialEntity>
		<spatialEntity spatialType="region" scaleAndSubsystem="Cellular.GutEndotheliumIschemia">
			<clusteredness>1</clusteredness>
			<density>0.2750000059604645</density>
			<area>2</area>
			<perimeter>6</perimeter>
			<distanceFromOrigin>19.1049731745428</distanceFromOrigin>
			<angle>2.121096396661454</angle>
			<triangleMeasure>0</triangleMeasure>
			<rectangleMeasure>0</rectangleMeasure>
			<circleMeasure>0</circleMeasure>
			<centroidX>2</centroidX>
			<centroidY>2.5</centroidY>
		</spatialEntity>
		<spatialEntity spatialType="region" scaleAndSubsystem="Cellular.GutEndotheliumIschemia">
			<clusteredness>1</clusteredness>
			<density>0.2474999970080806</density>
			<area>1</area>
			<perimeter>4</perimeter>
			<distanceFromOrigin>19.84943324127921</distanceFromOrigin>
			<angle>0</angle>
			<triangleMeasure>0</triangleMeasure>
			<rectangleMeasure>0</rectangleMeasure>
			<circleMeasure>0</circleMeasure>
			<centroidX>29</centroidX>
			<centroidY>1</centroidY>
		</spatialEntity>
		<spatialEntity spatialType="region" scaleAndSubsystem="Cellular.GutEndotheliumIschemia">
			<clusteredness>1</clusteredness>
			<density>0.002499999953251259</density>
			<area>2</area>
			<perimeter>6</perimeter>
			<distanceFromOrigin>17.4928556845359</distanceFromOrigin>
			<angle>2.726310993906266</angle>
			<triangleMeasure>0</triangleMeasure>
			<rectangleMeasure>0</rectangleMeasure>
			<circleMeasure>0</circleMeasure>
			<centroidX>25.5</centroidX>
			<centroidY>1</centroidY>
		</spatialEntity>
		<spatialEntity spatialType="region" scaleAndSubsystem="Cellular.GutEndotheliumIschemia">
			<clusteredness>1</clusteredness>
			<density>0.340000010471718</density>
			<area>2</area>
			<perimeter>6</perimeter>
			<distanceFromOrigin>15</distanceFromOrigin>
			<angle>3.814074834290355</angle>
			<triangleMeasure>0</triangleMeasure>
			<rectangleMeasure>0</rectangleMeasure>
			<circleMeasure>0</circleMeasure>
			<centroidX>16.5</centroidX>
			<centroidY>1</centroidY>
		</spatialEntity>
		<spatialEntity spatialType="region" scaleAndSubsystem="Cellular.GutEndotheliumIschemia">
			<clusteredness>0.7692307692307693</clusteredness>
			<density>0.09899999892010408</density>
			<area>10</area>
			<perimeter>16</perimeter>
			<distanceFromOrigin>14.42220510185596</distanceFromOrigin>
			<angle>10.06068979532297</angle>
			<triangleMeasure>0.4166666666666667</triangleMeasure>
			<rectangleMeasure>0.5555555555555556</rectangleMeasure>
			<circleMeasure>0.3333751272414547</circleMeasure>
			<centroidX>6.428571</centroidX>
			<centroidY>2.428571</centroidY>
		</spatialEntity>
		<numericStateVariable scaleAndSubsystem="Tissue.GutEndothelium">
			<name>GutCellDamageByproduct</name>
			<value>1608.436736901429</value>
		</numericStateVariable>
		<numericStateVariable scaleAndSubsystem="Organ.Gut">
			<name>GutLeak</name>
			<value>0</value>
		</numericStateVariable>
		<numericStateVariable scaleAndSubsystem="Tissue.GutEpithelium">
			<name>GutOccludinCellwall</name>
			<value>1162.388902267934</value>
		</numericStateVariable>
		<numericStateVariable scaleAndSubsystem="Tissue.GutEpithelium">
			<name>GutOccludinCytoplasm</name>
			<value>384.2282558400924</value>
		</numericStateVariable>
		<numericStateVariable scaleAndSubsystem="Tissue.LungEndothelium">
			<name>LungCellDamageByproduct</name>
			<value>0</value>
		</numericStateVariable>
		<numericStateVariable scaleAndSubsystem="Organ.Lung">
			<name>LungEdema</name>
			<value>0</value>
		</numericStateVariable>
		<numericStateVariable scaleAndSubsystem="Tissue.LungEpithelium">
			<name>LungOccludinCellwall</name>
			<value>1162.81</value>
		</numericStateVariable>
		<numericStateVariable scaleAndSubsystem="Tissue.LungEpithelium">
			<name>LungOccludinCytoplasm</name>
			<value>384.4</value>
		</numericStateVariable>
		<numericStateVariable scaleAndSubsystem="Cellular.GutEndotheliumIschemia">
			<name>avgClusterednessRegions</name>
			<value>0.0609471948974289</value>
		</numericStateVariable>
		<numericStateVariable scaleAndSubsystem="Cellular.LungEndotheliumIschemia">
			<name>avgClusterednessRegions</name>
			<value>1</value>
		</numericStateVariable>
		<numericStateVariable scaleAndSubsystem="Cellular.GutEndotheliumIschemia">
			<name>avgDensityRegions</name>
			<value>0.1939697256169442</value>
		</numericStateVariable>
		<numericStateVariable scaleAndSubsystem="Cellular.LungEndotheliumIschemia">
			<name>avgDensityRegions</name>
			<value>0</value>
		</numericStateVariable>
	</timepoint>
	<timepoint value="20">
		<spatialEntity spatialType="region" scaleAndSubsystem="Cellular.GutEndotheliumIschemia">
			<clusteredness>1</clusteredness>
			<density>0.002499999953251259</density>
			<area>1</area>
			<perimeter>4</perimeter>
			<distanceFromOrigin>15.03329637837291</distanceFromOrigin>
			<angle>0</angle>
			<triangleMeasure>0</triangleMeasure>
			<rectangleMeasure>0</rectangleMeasure>
			<circleMeasure>0</circleMeasure>
			<centroidX>15</centroidX>
			<centroidY>31</centroidY>
		</spatialEntity>
		<spatialEntity spatialType="region" scaleAndSubsystem="Cellular.GutEndotheliumIschemia">
			<clusteredness>1</clusteredness>
			<density>0.1849999999688342</density>
			<area>3</area>
			<perimeter>12</perimeter>
			<distanceFromOrigin>16.64331697709324</distanceFromOrigin>
			<angle>5.422000315261462</angle>
			<triangleMeasure>0</triangleMeasure>
			<rectangleMeasure>0</rectangleMeasure>
			<circleMeasure>0</circleMeasure>
			<centroidX>26</centroidX>
			<centroidY>30.5</centroidY>
		</spatialEntity>
		<spatialEntity spatialType="region" scaleAndSubsystem="Cellular.GutEndotheliumIschemia">
			<clusteredness>1</clusteredness>
			<density>0.275</density>
			<area>1</area>
			<perimeter>4</perimeter>
			<distanceFromOrigin>14.0356688476182</distanceFromOrigin>
			<angle>0</angle>
			<triangleMeasure>0</triangleMeasure>
			<rectangleMeasure>0</rectangleMeasure>
			<circleMeasure>0</circleMeasure>
			<centroidX>17</centroidX>
			<centroidY>30</centroidY>
		</spatialEntity>
		<spatialEntity spatialType="region" scaleAndSubsystem="Cellular.GutEndotheliumIschemia">
			<clusteredness>1</clusteredness>
			<density>0.1441666666199179</density>
			<area>12</area>
			<perimeter>14</perimeter>
			<distanceFromOrigin>17.69180601295413</distanceFromOrigin>
			<angle>10.42580852588478</angle>
			<triangleMeasure>0.5</triangleMeasure>
			<rectangleMeasure>1</rectangleMeasure>
			<circleMeasure>0.5539155970773687</circleMeasure>
			<centroidX>2.5</centroidX>
			<centroidY>30</centroidY>
		</spatialEntity>
		<spatialEntity spatialType="region" scaleAndSubsystem="Cellular.GutEndotheliumIschemia">
			<clusteredness>1</clusteredness>
			<density>0.2199999999766256</density>
			<area>4</area>
			<perimeter>10</perimeter>
			<distanceFromOrigin>18.43908891458577</distanceFromOrigin>
			<angle>4.365257735027932</angle>
			<triangleMeasure>0.5</triangleMeasure>
			<rectangleMeasure>0.25</rectangleMeasure>
			<circleMeasure>0.1200150467756456</circleMeasure>
			<centroidX>30.75</centroidX>
			<centroidY>28.75</centroidY>
		</spatialEntity>
		<spatialEntity spatialType="region" scaleAndSubsystem="Cellular.GutEndotheliumIschemia">
			<clusteredness>1</clusteredness>
			<density>0.2026470570415774</density>
			<area>17</area>
			<perimeter>50</perimeter>
			<distanceFromOrigin>10</distanceFromOrigin>
			<angle>57.22091933193044</angle>
			<triangleMeasure>0</triangleMeasure>
			<rectangleMeasure>0.05709876526403202</rectangleMeasure>
			<circleMeasure>0.01666875629010636</circleMeasure>
			<centroidX>16.81818</centroidX>
			<centroidY>26.86364</centroidY>
		</spatialEntity>
		<spatialEntity spatialType="region" scaleAndSubsystem="Cellular.GutEndotheliumIschemia">
			<clusteredness>1</clusteredness>
			<density>0.35</density>
			<area>1</area>
			<perimeter>4</perimeter>
			<distanceFromOrigin>14.2126704035519</distanceFromOrigin>
			<angle>0</angle>
			<triangleMeasure>0</triangleMeasure>
			<rectangleMeasure>0</rectangleMeasure>
			<circleMeasure>0</circleMeasure>
			<centroidX>27</centroidX>
			<centroidY>25</centroidY>
		</spatialEntity>
		<spatialEntity spatialType="region" scaleAndSubsystem="Cellular.GutEndotheliumIschemia">
			<clusteredness>0.9</clusteredness>
			<density>0.1933333286532649</density>
			<area>9</area>
			<perimeter>16</perimeter>
			<distanceFromOrigin>11.40175425099138</distanceFromOrigin>
			<angle>8.583621480113948</angle>
			<triangleMeasure>0.3703703703703703</triangleMeasure>
			<rectangleMeasure>0.2976191287138245</rectangleMeasure>
			<circleMeasure>0.1666875636207274</circleMeasure>
			<centroidX>24.5</centroidX>
			<centroidY>26.5</centroidY>
		</spatialEntity>
		<spatialEntity spatialType="region" scaleAndSubsystem="Cellular.GutEndotheliumIschemia">
			<clusteredness>1</clusteredness>
			<density>0.09678571531418659</density>
			<area>7</area>
			<perimeter>12</perimeter>
			<distanceFromOrigin>15.26433752247375</distanceFromOrigin>
			<angle>7.465190856121426</angle>
			<triangleMeasure>0.625</triangleMeasure>
			<rectangleMeasure>0.625</rectangleMeasure>
			<circleMeasure>0.3750470386088385</circleMeasure>
			<centroidX>30.2</centroidX>
			<centroidY>25</centroidY>
		</spatialEntity>
		<spatialEntity spatialType="region" scaleAndSubsystem="Cellular.GutEndotheliumIschemia">
			<clusteredness>1</clusteredness>
			<density>0.2</density>
			<area>1</area>
			<perimeter>4</perimeter>
			<distanceFromOrigin>8.944271909999159</distanceFromOrigin>
			<angle>0</angle>
			<triangleMeasure>0</triangleMeasure>
			<rectangleMeasure>0</rectangleMeasure>
			<circleMeasure>0</circleMeasure>
			<centroidX>20</centroidX>
			<centroidY>24</centroidY>
		</spatialEntity>
		<spatialEntity spatialType="region" scaleAndSubsystem="Cellular.GutEndotheliumIschemia">
			<clusteredness>1</clusteredness>
			<density>0.3375</density>
			<area>1</area>
			<perimeter>4</perimeter>
			<distanceFromOrigin>11.40175425099138</distanceFromOrigin>
			<angle>0</angle>
			<triangleMeasure>0</triangleMeasure>
			<rectangleMeasure>0</rectangleMeasure>
			<circleMeasure>0</circleMeasure>
			<centroidX>25</centroidX>
			<centroidY>23</centroidY>
		</spatialEntity>
		<spatialEntity spatialType="region" scaleAndSubsystem="Cellular.GutEndotheliumIschemia">
			<clusteredness>1</clusteredness>
			<density>0.3</density>
			<area>1</area>
			<perimeter>4</perimeter>
			<distanceFromOrigin>7.071067811865476</distanceFromOrigin>
			<angle>0</angle>
			<triangleMeasure>0</triangleMeasure>
			<rectangleMeasure>0</rectangleMeasure>
			<circleMeasure>0</circleMeasure>
			<centroidX>17</centroidX>
			<centroidY>23</centroidY>
		</spatialEntity>
		<spatialEntity spatialType="region" scaleAndSubsystem="Cellular.GutEndotheliumIschemia">
			<clusteredness>1</clusteredness>
			<density>0.1075004786837335</density>
			<area>2</area>
			<perimeter>8</perimeter>
			<distanceFromOrigin>14.86606874731851</distanceFromOrigin>
			<angle>2.147585428298503</angle>
			<triangleMeasure>0</triangleMeasure>
			<rectangleMeasure>0</rectangleMeasure>
			<circleMeasure>0</circleMeasure>
			<centroidX>30.5</centroidX>
			<centroidY>21.5</centroidY>
		</spatialEntity>
		<spatialEntity spatialType="region" scaleAndSubsystem="Cellular.GutEndotheliumIschemia">
			<clusteredness>1</clusteredness>
			<density>0.3124999700808058</density>
			<area>2</area>
			<perimeter>8</perimeter>
			<distanceFromOrigin>7.810249675906654</distanceFromOrigin>
			<angle>10.38885781546961</angle>
			<triangleMeasure>0</triangleMeasure>
			<rectangleMeasure>0</rectangleMeasure>
			<circleMeasure>0</circleMeasure>
			<centroidX>21.5</centroidX>
			<centroidY>21.5</centroidY>
		</spatialEntity>
		<spatialEntity spatialType="region" scaleAndSubsystem="Cellular.GutEndotheliumIschemia">
			<clusteredness>1</clusteredness>
			<density>0.3375079884248621</density>
			<area>1</area>
			<perimeter>4</perimeter>
			<distanceFromOrigin>10.77032961426901</distanceFromOrigin>
			<angle>0</angle>
			<triangleMeasure>0</triangleMeasure>
			<rectangleMeasure>0</rectangleMeasure>
			<circleMeasure>0</circleMeasure>
			<centroidX>26</centroidX>
			<centroidY>20</centroidY>
		</spatialEntity>
		<spatialEntity spatialType="region" scaleAndSubsystem="Cellular.GutEndotheliumIschemia">
			<clusteredness>1</clusteredness>
			<density>0.2375</density>
			<area>1</area>
			<perimeter>4</perimeter>
			<distanceFromOrigin>5.656854249492381</distanceFromOrigin>
			<angle>0</angle>
			<triangleMeasure>0</triangleMeasure>
			<rectangleMeasure>0</rectangleMeasure>
			<circleMeasure>0</circleMeasure>
			<centroidX>20</centroidX>
			<centroidY>20</centroidY>
		</spatialEntity>
		<spatialEntity spatialType="region" scaleAndSubsystem="Cellular.GutEndotheliumIschemia">
			<clusteredness>1</clusteredness>
			<density>0.2226785756626717</density>
			<area>14</area>
			<perimeter>26</perimeter>
			<distanceFromOrigin>4</distanceFromOrigin>
			<angle>39.80557109226519</angle>
			<triangleMeasure>0.2700001647950225</triangleMeasure>
			<rectangleMeasure>0.2214885675449275</rectangleMeasure>
			<circleMeasure>0.08853567530936345</circleMeasure>
			<centroidX>12.71429</centroidX>
			<centroidY>21.92857</centroidY>
		</spatialEntity>
		<spatialEntity spatialType="region" scaleAndSubsystem="Cellular.GutEndotheliumIschemia">
			<clusteredness>1</clusteredness>
			<density>0.225</density>
			<area>1</area>
			<perimeter>4</perimeter>
			<distanceFromOrigin>6.403124237432849</distanceFromOrigin>
			<angle>0</angle>
			<triangleMeasure>0</triangleMeasure>
			<rectangleMeasure>0</rectangleMeasure>
			<circleMeasure>0</circleMeasure>
			<centroidX>11</centroidX>
			<centroidY>20</centroidY>
		</spatialEntity>
		<spatialEntity spatialType="region" scaleAndSubsystem="Cellular.GutEndotheliumIschemia">
			<clusteredness>1</clusteredness>
			<density>0.1190000041966775</density>
			<area>15</area>
			<perimeter>26</perimeter>
			<distanceFromOrigin>13.60147050873544</distanceFromOrigin>
			<angle>19.76373635309642</angle>
			<triangleMeasure>0.325</triangleMeasure>
			<rectangleMeasure>0.5416666666666666</rectangleMeasure>
			<circleMeasure>0.1950244221804292</circleMeasure>
			<centroidX>1.916667</centroidX>
			<centroidY>23.16667</centroidY>
		</spatialEntity>
		<spatialEntity spatialType="region" scaleAndSubsystem="Cellular.GutEndotheliumIschemia">
			<clusteredness>1</clusteredness>
			<density>0.2100606282552083</density>
			<area>2</area>
			<perimeter>6</perimeter>
			<distanceFromOrigin>12.36931687685298</distanceFromOrigin>
			<angle>4.398705354995532</angle>
			<triangleMeasure>0</triangleMeasure>
			<rectangleMeasure>0</rectangleMeasure>
			<circleMeasure>0</circleMeasure>
			<centroidX>28</centroidX>
			<centroidY>19.5</centroidY>
		</spatialEntity>
		<spatialEntity spatialType="region" scaleAndSubsystem="Cellular.GutEndotheliumIschemia">
			<clusteredness>1</clusteredness>
			<density>0.2125</density>
			<area>1</area>
			<perimeter>4</perimeter>
			<distanceFromOrigin>9.486832980505138</distanceFromOrigin>
			<angle>0</angle>
			<triangleMeasure>0</triangleMeasure>
			<rectangleMeasure>0</rectangleMeasure>
			<circleMeasure>0</circleMeasure>
			<centroidX>7</centroidX>
			<centroidY>19</centroidY>
		</spatialEntity>
		<spatialEntity spatialType="region" scaleAndSubsystem="Cellular.GutEndotheliumIschemia">
			<clusteredness>1</clusteredness>
			<density>0.06252891690123315</density>
			<area>1</area>
			<perimeter>4</perimeter>
			<distanceFromOrigin>8.246211251235321</distanceFromOrigin>
			<angle>0</angle>
			<triangleMeasure>0</triangleMeasure>
			<rectangleMeasure>0</rectangleMeasure>
			<circleMeasure>0</circleMeasure>
			<centroidX>24</centroidX>
			<centroidY>18</centroidY>
		</spatialEntity>
		<spatialEntity spatialType="region" scaleAndSubsystem="Cellular.GutEndotheliumIschemia">
			<clusteredness>1</clusteredness>
			<density>0.1125</density>
			<area>1</area>
			<perimeter>4</perimeter>
			<distanceFromOrigin>3.605551275463989</distanceFromOrigin>
			<angle>0</angle>
			<triangleMeasure>0</triangleMeasure>
			<rectangleMeasure>0</rectangleMeasure>
			<circleMeasure>0</circleMeasure>
			<centroidX>19</centroidX>
			<centroidY>18</centroidY>
		</spatialEntity>
		<spatialEntity spatialType="region" scaleAndSubsystem="Cellular.GutEndotheliumIschemia">
			<clusteredness>1</clusteredness>
			<density>0.2762644509474436</density>
			<area>2</area>
			<perimeter>6</perimeter>
			<distanceFromOrigin>14.14213562373095</distanceFromOrigin>
			<angle>0.5354589855645338</angle>
			<triangleMeasure>0</triangleMeasure>
			<rectangleMeasure>0</rectangleMeasure>
			<circleMeasure>0</circleMeasure>
			<centroidX>1.5</centroidX>
			<centroidY>18</centroidY>
		</spatialEntity>
		<spatialEntity spatialType="region" scaleAndSubsystem="Cellular.GutEndotheliumIschemia">
			<clusteredness>1</clusteredness>
			<density>0.07788111368815104</density>
			<area>1</area>
			<perimeter>4</perimeter>
			<distanceFromOrigin>10.04987562112089</distanceFromOrigin>
			<angle>0</angle>
			<triangleMeasure>0</triangleMeasure>
			<rectangleMeasure>0</rectangleMeasure>
			<circleMeasure>0</circleMeasure>
			<centroidX>26</centroidX>
			<centroidY>17</centroidY>
		</spatialEntity>
		<spatialEntity spatialType="region" scaleAndSubsystem="Cellular.GutEndotheliumIschemia">
			<clusteredness>1</clusteredness>
			<density>0.2762506581988989</density>
			<area>2</area>
			<perimeter>6</perimeter>
			<distanceFromOrigin>6</distanceFromOrigin>
			<angle>0</angle>
			<triangleMeasure>0</triangleMeasure>
			<rectangleMeasure>0</rectangleMeasure>
			<circleMeasure>0</circleMeasure>
			<centroidX>22.5</centroidX>
			<centroidY>16</centroidY>
		</spatialEntity>
		<spatialEntity spatialType="region" scaleAndSubsystem="Cellular.GutEndotheliumIschemia">
			<clusteredness>1</clusteredness>
			<density>0.3</density>
			<area>1</area>
			<perimeter>4</perimeter>
			<distanceFromOrigin>3</distanceFromOrigin>
			<angle>0</angle>
			<triangleMeasure>0</triangleMeasure>
			<rectangleMeasure>0</rectangleMeasure>
			<circleMeasure>0</circleMeasure>
			<centroidX>19</centroidX>
			<centroidY>16</centroidY>
		</spatialEntity>
		<spatialEntity spatialType="region" scaleAndSubsystem="Cellular.GutEndotheliumIschemia">
			<clusteredness>1</clusteredness>
			<density>0.2875013164445466</density>
			<area>1</area>
			<perimeter>4</perimeter>
			<distanceFromOrigin>13</distanceFromOrigin>
			<angle>0</angle>
			<triangleMeasure>0</triangleMeasure>
			<rectangleMeasure>0</rectangleMeasure>
			<circleMeasure>0</circleMeasure>
			<centroidX>3</centroidX>
			<centroidY>16</centroidY>
		</spatialEntity>
		<spatialEntity spatialType="region" scaleAndSubsystem="Cellular.GutEndotheliumIschemia">
			<clusteredness>1</clusteredness>
			<density>0.1625937817143459</density>
			<area>1</area>
			<perimeter>4</perimeter>
			<distanceFromOrigin>15</distanceFromOrigin>
			<angle>0</angle>
			<triangleMeasure>0</triangleMeasure>
			<rectangleMeasure>0</rectangleMeasure>
			<circleMeasure>0</circleMeasure>
			<centroidX>1</centroidX>
			<centroidY>16</centroidY>
		</spatialEntity>
		<spatialEntity spatialType="region" scaleAndSubsystem="Cellular.GutEndotheliumIschemia">
			<clusteredness>1</clusteredness>
			<density>0.08107307284486059</density>
			<area>1</area>
			<perimeter>4</perimeter>
			<distanceFromOrigin>12.0415945787923</distanceFromOrigin>
			<angle>0</angle>
			<triangleMeasure>0</triangleMeasure>
			<rectangleMeasure>0</rectangleMeasure>
			<circleMeasure>0</circleMeasure>
			<centroidX>28</centroidX>
			<centroidY>15</centroidY>
		</spatialEntity>
		<spatialEntity spatialType="region" scaleAndSubsystem="Cellular.GutEndotheliumIschemia">
			<clusteredness>1</clusteredness>
			<density>0.2375113992130055</density>
			<area>1</area>
			<perimeter>4</perimeter>
			<distanceFromOrigin>12.52996408614167</distanceFromOrigin>
			<angle>0</angle>
			<triangleMeasure>0</triangleMeasure>
			<rectangleMeasure>0</rectangleMeasure>
			<circleMeasure>0</circleMeasure>
			<centroidX>27</centroidX>
			<centroidY>10</centroidY>
		</spatialEntity>
		<spatialEntity spatialType="region" scaleAndSubsystem="Cellular.GutEndotheliumIschemia">
			<clusteredness>1</clusteredness>
			<density>0.1431829692208193</density>
			<area>11</area>
			<perimeter>24</perimeter>
			<distanceFromOrigin>12.36931687685298</distanceFromOrigin>
			<angle>18.43494882292201</angle>
			<triangleMeasure>0.2962962962962963</triangleMeasure>
			<rectangleMeasure>0.3333333333333333</rectangleMeasure>
			<circleMeasure>0.2259106536888036</circleMeasure>
			<centroidX>2.666667</centroidX>
			<centroidY>11.75</centroidY>
		</spatialEntity>
		<spatialEntity spatialType="region" scaleAndSubsystem="Cellular.GutEndotheliumIschemia">
			<clusteredness>1</clusteredness>
			<density>0.2100024840411018</density>
			<area>2</area>
			<perimeter>6</perimeter>
			<distanceFromOrigin>10.81665382639197</distanceFromOrigin>
			<angle>4.184916125118415</angle>
			<triangleMeasure>0</triangleMeasure>
			<rectangleMeasure>0</rectangleMeasure>
			<circleMeasure>0</circleMeasure>
			<centroidX>25</centroidX>
			<centroidY>9.5</centroidY>
		</spatialEntity>
		<spatialEntity spatialType="region" scaleAndSubsystem="Cellular.GutEndotheliumIschemia">
			<clusteredness>1</clusteredness>
			<density>0.175</density>
			<area>1</area>
			<perimeter>4</perimeter>
			<distanceFromOrigin>7.280109889280518</distanceFromOrigin>
			<angle>0</angle>
			<triangleMeasure>0</triangleMeasure>
			<rectangleMeasure>0</rectangleMeasure>
			<circleMeasure>0</circleMeasure>
			<centroidX>14</centroidX>
			<centroidY>9</centroidY>
		</spatialEntity>
		<spatialEntity spatialType="region" scaleAndSubsystem="Cellular.GutEndotheliumIschemia">
			<clusteredness>1</clusteredness>
			<density>0.1625000448787914</density>
			<area>1</area>
			<perimeter>4</perimeter>
			<distanceFromOrigin>17</distanceFromOrigin>
			<angle>0</angle>
			<triangleMeasure>0</triangleMeasure>
			<rectangleMeasure>0</rectangleMeasure>
			<circleMeasure>0</circleMeasure>
			<centroidX>1</centroidX>
			<centroidY>8</centroidY>
		</spatialEntity>
		<spatialEntity spatialType="region" scaleAndSubsystem="Cellular.GutEndotheliumIschemia">
			<clusteredness>0.9</clusteredness>
			<density>0.2294486929388607</density>
			<area>9</area>
			<perimeter>22</perimeter>
			<distanceFromOrigin>14.31782106327635</distanceFromOrigin>
			<angle>18.74975763031111</angle>
			<triangleMeasure>0.125</triangleMeasure>
			<rectangleMeasure>0.1704545602325578</rectangleMeasure>
			<circleMeasure>0.06923943957632961</circleMeasure>
			<centroidX>29.7</centroidX>
			<centroidY>9.6</centroidY>
		</spatialEntity>
		<spatialEntity spatialType="region" scaleAndSubsystem="Cellular.GutEndotheliumIschemia">
			<clusteredness>1</clusteredness>
			<density>0.075</density>
			<area>1</area>
			<perimeter>4</perimeter>
			<distanceFromOrigin>12.0415945787923</distanceFromOrigin>
			<angle>0</angle>
			<triangleMeasure>0</triangleMeasure>
			<rectangleMeasure>0</rectangleMeasure>
			<circleMeasure>0</circleMeasure>
			<centroidX>24</centroidX>
			<centroidY>7</centroidY>
		</spatialEntity>
		<spatialEntity spatialType="region" scaleAndSubsystem="Cellular.GutEndotheliumIschemia">
			<clusteredness>1</clusteredness>
			<density>0.0625</density>
			<area>1</area>
			<perimeter>4</perimeter>
			<distanceFromOrigin>14.86606874731851</distanceFromOrigin>
			<angle>0</angle>
			<triangleMeasure>0</triangleMeasure>
			<rectangleMeasure>0</rectangleMeasure>
			<circleMeasure>0</circleMeasure>
			<centroidX>26</centroidX>
			<centroidY>5</centroidY>
		</spatialEntity>
		<spatialEntity spatialType="region" scaleAndSubsystem="Cellular.GutEndotheliumIschemia">
			<clusteredness>0.8</clusteredness>
			<density>0.139249999219296</density>
			<area>20</area>
			<perimeter>28</perimeter>
			<distanceFromOrigin>8.944271909999159</distanceFromOrigin>
			<angle>30.01013764031821</angle>
			<triangleMeasure>0.3467818058561906</triangleMeasure>
			<rectangleMeasure>0.4030172794826994</rectangleMeasure>
			<circleMeasure>0.2490878136296021</circleMeasure>
			<centroidX>8.571427999999999</centroidX>
			<centroidY>7.214286</centroidY>
		</spatialEntity>
		<spatialEntity spatialType="region" scaleAndSubsystem="Cellular.GutEndotheliumIschemia">
			<clusteredness>1</clusteredness>
			<density>0.2875</density>
			<area>1</area>
			<perimeter>4</perimeter>
			<distanceFromOrigin>18.43908891458577</distanceFromOrigin>
			<angle>0</angle>
			<triangleMeasure>0</triangleMeasure>
			<rectangleMeasure>0</rectangleMeasure>
			<circleMeasure>0</circleMeasure>
			<centroidX>30</centroidX>
			<centroidY>4</centroidY>
		</spatialEntity>
		<spatialEntity spatialType="region" scaleAndSubsystem="Cellular.GutEndotheliumIschemia">
			<clusteredness>1</clusteredness>
			<density>0.1192168673977851</density>
			<area>83</area>
			<perimeter>110</perimeter>
			<distanceFromOrigin>1</distanceFromOrigin>
			<angle>360</angle>
			<triangleMeasure>0.2591765539532509</triangleMeasure>
			<rectangleMeasure>0.2794117897852092</rectangleMeasure>
			<circleMeasure>0.1724457080959878</circleMeasure>
			<centroidX>14.75439</centroidX>
			<centroidY>11.17544</centroidY>
		</spatialEntity>
		<spatialEntity spatialType="region" scaleAndSubsystem="Cellular.GutEndotheliumIschemia">
			<clusteredness>1</clusteredness>
			<density>0.1824999999766256</density>
			<area>4</area>
			<perimeter>10</perimeter>
			<distanceFromOrigin>18.43908891458577</distanceFromOrigin>
			<angle>6.625065865893756</angle>
			<triangleMeasure>0.5</triangleMeasure>
			<rectangleMeasure>0.6666667726304965</rectangleMeasure>
			<circleMeasure>0.2400300935512913</circleMeasure>
			<centroidX>1.5</centroidX>
			<centroidY>4</centroidY>
		</spatialEntity>
		<spatialEntity spatialType="region" scaleAndSubsystem="Cellular.GutEndotheliumIschemia">
			<clusteredness>1</clusteredness>
			<density>0.002499999953251259</density>
			<area>1</area>
			<perimeter>4</perimeter>
			<distanceFromOrigin>21.21320343559643</distanceFromOrigin>
			<angle>0</angle>
			<triangleMeasure>0</triangleMeasure>
			<rectangleMeasure>0</rectangleMeasure>
			<circleMeasure>0</circleMeasure>
			<centroidX>31</centroidX>
			<centroidY>1</centroidY>
		</spatialEntity>
		<spatialEntity spatialType="region" scaleAndSubsystem="Cellular.GutEndotheliumIschemia">
			<clusteredness>1</clusteredness>
			<density>0.2375</density>
			<area>1</area>
			<perimeter>4</perimeter>
			<distanceFromOrigin>19.84943324127921</distanceFromOrigin>
			<angle>0</angle>
			<triangleMeasure>0</triangleMeasure>
			<rectangleMeasure>0</rectangleMeasure>
			<circleMeasure>0</circleMeasure>
			<centroidX>29</centroidX>
			<centroidY>1</centroidY>
		</spatialEntity>
		<spatialEntity spatialType="region" scaleAndSubsystem="Cellular.GutEndotheliumIschemia">
			<clusteredness>1</clusteredness>
			<density>0.002499999953251259</density>
			<area>1</area>
			<perimeter>4</perimeter>
			<distanceFromOrigin>18.60107523773828</distanceFromOrigin>
			<angle>0</angle>
			<triangleMeasure>0</triangleMeasure>
			<rectangleMeasure>0</rectangleMeasure>
			<circleMeasure>0</circleMeasure>
			<centroidX>27</centroidX>
			<centroidY>1</centroidY>
		</spatialEntity>
		<spatialEntity spatialType="region" scaleAndSubsystem="Cellular.GutEndotheliumIschemia">
			<clusteredness>1</clusteredness>
			<density>0.002499999953251259</density>
			<area>1</area>
			<perimeter>4</perimeter>
			<distanceFromOrigin>17.4928556845359</distanceFromOrigin>
			<angle>0</angle>
			<triangleMeasure>0</triangleMeasure>
			<rectangleMeasure>0</rectangleMeasure>
			<circleMeasure>0</circleMeasure>
			<centroidX>25</centroidX>
			<centroidY>1</centroidY>
		</spatialEntity>
		<spatialEntity spatialType="region" scaleAndSubsystem="Cellular.GutEndotheliumIschemia">
			<clusteredness>1</clusteredness>
			<density>0.1699999999766256</density>
			<area>4</area>
			<perimeter>12</perimeter>
			<distanceFromOrigin>14.0356688476182</distanceFromOrigin>
			<angle>8.171233559949753</angle>
			<triangleMeasure>0.25</triangleMeasure>
			<rectangleMeasure>0.25</rectangleMeasure>
			<circleMeasure>0.1200150467756456</circleMeasure>
			<centroidX>16.2</centroidX>
			<centroidY>1.4</centroidY>
		</spatialEntity>
		<spatialEntity spatialType="region" scaleAndSubsystem="Cellular.GutEndotheliumIschemia">
			<clusteredness>1</clusteredness>
			<density>0.1424999986338979</density>
			<area>9</area>
			<perimeter>18</perimeter>
			<distanceFromOrigin>15.8113883008419</distanceFromOrigin>
			<angle>9.637538112930946</angle>
			<triangleMeasure>0.4375</triangleMeasure>
			<rectangleMeasure>0.5833333333333334</rectangleMeasure>
			<circleMeasure>0.3231174316284651</circleMeasure>
			<centroidX>5.5</centroidX>
			<centroidY>1.875</centroidY>
		</spatialEntity>
		<spatialEntity spatialType="region" scaleAndSubsystem="Cellular.GutEndotheliumIschemia">
			<clusteredness>1</clusteredness>
			<density>0.002499999953251259</density>
			<area>1</area>
			<perimeter>4</perimeter>
			<distanceFromOrigin>21.21320343559643</distanceFromOrigin>
			<angle>0</angle>
			<triangleMeasure>0</triangleMeasure>
			<rectangleMeasure>0</rectangleMeasure>
			<circleMeasure>0</circleMeasure>
			<centroidX>1</centroidX>
			<centroidY>1</centroidY>
		</spatialEntity>
		<numericStateVariable scaleAndSubsystem="Tissue.GutEndothelium">
			<name>GutCellDamageByproduct</name>
			<value>1648.025105361585</value>
		</numericStateVariable>
		<numericStateVariable scaleAndSubsystem="Organ.Gut">
			<name>GutLeak</name>
			<value>0</value>
		</numericStateVariable>
		<numericStateVariable scaleAndSubsystem="Tissue.GutEpithelium">
			<name>GutOccludinCellwall</name>
			<value>1162.289851046853</value>
		</numericStateVariable>
		<numericStateVariable scaleAndSubsystem="Tissue.GutEpithelium">
			<name>GutOccludinCytoplasm</name>
			<value>384.1994854566716</value>
		</numericStateVariable>
		<numericStateVariable scaleAndSubsystem="Tissue.LungEndothelium">
			<name>LungCellDamageByproduct</name>
			<value>0</value>
		</numericStateVariable>
		<numericStateVariable scaleAndSubsystem="Organ.Lung">
			<name>LungEdema</name>
			<value>0</value>
		</numericStateVariable>
		<numericStateVariable scaleAndSubsystem="Tissue.LungEpithelium">
			<name>LungOccludinCellwall</name>
			<value>1162.81</value>
		</numericStateVariable>
		<numericStateVariable scaleAndSubsystem="Tissue.LungEpithelium">
			<name>LungOccludinCytoplasm</name>
			<value>384.4</value>
		</numericStateVariable>
		<numericStateVariable scaleAndSubsystem="Cellular.GutEndotheliumIschemia">
			<name>avgClusterednessRegions</name>
			<value>0.05723618613414867</value>
		</numericStateVariable>
		<numericStateVariable scaleAndSubsystem="Cellular.LungEndotheliumIschemia">
			<name>avgClusterednessRegions</name>
			<value>1</value>
		</numericStateVariable>
		<numericStateVariable scaleAndSubsystem="Cellular.GutEndotheliumIschemia">
			<name>avgDensityRegions</name>
			<value>0.1777833914057329</value>
		</numericStateVariable>
		<numericStateVariable scaleAndSubsystem="Cellular.LungEndotheliumIschemia">
			<name>avgDensityRegions</name>
			<value>0</value>
		</numericStateVariable>
	</timepoint>
	<timepoint value="21">
		<spatialEntity spatialType="region" scaleAndSubsystem="Cellular.GutEndotheliumIschemia">
			<clusteredness>1</clusteredness>
			<density>0.002499999953251259</density>
			<area>1</area>
			<perimeter>4</perimeter>
			<distanceFromOrigin>21.21320343559643</distanceFromOrigin>
			<angle>0</angle>
			<triangleMeasure>0</triangleMeasure>
			<rectangleMeasure>0</rectangleMeasure>
			<circleMeasure>0</circleMeasure>
			<centroidX>31</centroidX>
			<centroidY>31</centroidY>
		</spatialEntity>
		<spatialEntity spatialType="region" scaleAndSubsystem="Cellular.GutEndotheliumIschemia">
			<clusteredness>1</clusteredness>
			<density>0.06812499697301902</density>
			<area>4</area>
			<perimeter>10</perimeter>
			<distanceFromOrigin>14.0356688476182</distanceFromOrigin>
			<angle>7.89969161426523</angle>
			<triangleMeasure>0.5</triangleMeasure>
			<rectangleMeasure>0.2500000149011621</rectangleMeasure>
			<circleMeasure>0.1200150467756456</circleMeasure>
			<centroidX>16.25</centroidX>
			<centroidY>30.75</centroidY>
		</spatialEntity>
		<spatialEntity spatialType="region" scaleAndSubsystem="Cellular.GutEndotheliumIschemia">
			<clusteredness>1</clusteredness>
			<density>0.2193750104483436</density>
			<area>4</area>
			<perimeter>8</perimeter>
			<distanceFromOrigin>18.43908891458577</distanceFromOrigin>
			<angle>4.219095349248455</angle>
			<triangleMeasure>0.5</triangleMeasure>
			<rectangleMeasure>1</rectangleMeasure>
			<circleMeasure>0.3183098861837907</circleMeasure>
			<centroidX>30.5</centroidX>
			<centroidY>28.5</centroidY>
		</spatialEntity>
		<spatialEntity spatialType="region" scaleAndSubsystem="Cellular.GutEndotheliumIschemia">
			<clusteredness>1</clusteredness>
			<density>0.2165625014141494</density>
			<area>8</area>
			<perimeter>18</perimeter>
			<distanceFromOrigin>17.69180601295413</distanceFromOrigin>
			<angle>8.630801788548439</angle>
			<triangleMeasure>0.4629628321434778</triangleMeasure>
			<rectangleMeasure>0.2777778072121734</rectangleMeasure>
			<circleMeasure>0.1989436788648692</circleMeasure>
			<centroidX>2.333333</centroidX>
			<centroidY>29.66667</centroidY>
		</spatialEntity>
		<spatialEntity spatialType="region" scaleAndSubsystem="Cellular.GutEndotheliumIschemia">
			<clusteredness>1</clusteredness>
			<density>0.1956249966340906</density>
			<area>4</area>
			<perimeter>10</perimeter>
			<distanceFromOrigin>11.40175425099138</distanceFromOrigin>
			<angle>13.35534096290744</angle>
			<triangleMeasure>0</triangleMeasure>
			<rectangleMeasure>0</rectangleMeasure>
			<circleMeasure>0</circleMeasure>
			<centroidX>11.5</centroidX>
			<centroidY>27</centroidY>
		</spatialEntity>
		<spatialEntity spatialType="region" scaleAndSubsystem="Cellular.GutEndotheliumIschemia">
			<clusteredness>1</clusteredness>
			<density>0.1835000023654863</density>
			<area>5</area>
			<perimeter>12</perimeter>
			<distanceFromOrigin>10</distanceFromOrigin>
			<angle>5.710593137499642</angle>
			<triangleMeasure>0.25</triangleMeasure>
			<rectangleMeasure>0.5</rectangleMeasure>
			<circleMeasure>0.2400300935512913</circleMeasure>
			<centroidX>15.4</centroidX>
			<centroidY>27</centroidY>
		</spatialEntity>
		<spatialEntity spatialType="region" scaleAndSubsystem="Cellular.GutEndotheliumIschemia">
			<clusteredness>1</clusteredness>
			<density>0.3400000179515165</density>
			<area>1</area>
			<perimeter>4</perimeter>
			<distanceFromOrigin>14.2126704035519</distanceFromOrigin>
			<angle>0</angle>
			<triangleMeasure>0</triangleMeasure>
			<rectangleMeasure>0</rectangleMeasure>
			<circleMeasure>0</circleMeasure>
			<centroidX>27</centroidX>
			<centroidY>25</centroidY>
		</spatialEntity>
		<spatialEntity spatialType="region" scaleAndSubsystem="Cellular.GutEndotheliumIschemia">
			<clusteredness>0.9615384615384616</clusteredness>
			<density>0.1602999976943521</density>
			<area>25</area>
			<perimeter>46</perimeter>
			<distanceFromOrigin>10.19803902718557</distanceFromOrigin>
			<angle>30.96375653207352</angle>
			<triangleMeasure>0.2632657893846622</triangleMeasure>
			<rectangleMeasure>0.1962249843220495</rectangleMeasure>
			<circleMeasure>0.1075606321669855</circleMeasure>
			<centroidX>22.90476</centroidX>
			<centroidY>27.52381</centroidY>
		</spatialEntity>
		<spatialEntity spatialType="region" scaleAndSubsystem="Cellular.GutEndotheliumIschemia">
			<clusteredness>1</clusteredness>
			<density>0.1324999966808394</density>
			<area>5</area>
			<perimeter>14</perimeter>
			<distanceFromOrigin>15.26433752247375</distanceFromOrigin>
			<angle>5.61758059012683</angle>
			<triangleMeasure>0.5</triangleMeasure>
			<rectangleMeasure>0.2500000447034916</rectangleMeasure>
			<circleMeasure>0.1500188154435354</circleMeasure>
			<centroidX>30.25</centroidX>
			<centroidY>24.75</centroidY>
		</spatialEntity>
		<spatialEntity spatialType="region" scaleAndSubsystem="Cellular.GutEndotheliumIschemia">
			<clusteredness>1</clusteredness>
			<density>0.1900000029919194</density>
			<area>1</area>
			<perimeter>4</perimeter>
			<distanceFromOrigin>8.944271909999159</distanceFromOrigin>
			<angle>0</angle>
			<triangleMeasure>0</triangleMeasure>
			<rectangleMeasure>0</rectangleMeasure>
			<circleMeasure>0</circleMeasure>
			<centroidX>20</centroidX>
			<centroidY>24</centroidY>
		</spatialEntity>
		<spatialEntity spatialType="region" scaleAndSubsystem="Cellular.GutEndotheliumIschemia">
			<clusteredness>1</clusteredness>
			<density>0.2275000029919194</density>
			<area>1</area>
			<perimeter>4</perimeter>
			<distanceFromOrigin>11.40175425099138</distanceFromOrigin>
			<angle>0</angle>
			<triangleMeasure>0</triangleMeasure>
			<rectangleMeasure>0</rectangleMeasure>
			<circleMeasure>0</circleMeasure>
			<centroidX>25</centroidX>
			<centroidY>23</centroidY>
		</spatialEntity>
		<spatialEntity spatialType="region" scaleAndSubsystem="Cellular.GutEndotheliumIschemia">
			<clusteredness>1</clusteredness>
			<density>0.2899999880323223</density>
			<area>1</area>
			<perimeter>4</perimeter>
			<distanceFromOrigin>7.071067811865476</distanceFromOrigin>
			<angle>0</angle>
			<triangleMeasure>0</triangleMeasure>
			<rectangleMeasure>0</rectangleMeasure>
			<circleMeasure>0</circleMeasure>
			<centroidX>17</centroidX>
			<centroidY>23</centroidY>
		</spatialEntity>
		<spatialEntity spatialType="region" scaleAndSubsystem="Cellular.GutEndotheliumIschemia">
			<clusteredness>1</clusteredness>
			<density>0.202501199759689</density>
			<area>1</area>
			<perimeter>4</perimeter>
			<distanceFromOrigin>14.86606874731851</distanceFromOrigin>
			<angle>0</angle>
			<triangleMeasure>0</triangleMeasure>
			<rectangleMeasure>0</rectangleMeasure>
			<circleMeasure>0</circleMeasure>
			<centroidX>30</centroidX>
			<centroidY>21</centroidY>
		</spatialEntity>
		<spatialEntity spatialType="region" scaleAndSubsystem="Cellular.GutEndotheliumIschemia">
			<clusteredness>1</clusteredness>
			<density>0.3275095023360907</density>
			<area>1</area>
			<perimeter>4</perimeter>
			<distanceFromOrigin>10.77032961426901</distanceFromOrigin>
			<angle>0</angle>
			<triangleMeasure>0</triangleMeasure>
			<rectangleMeasure>0</rectangleMeasure>
			<circleMeasure>0</circleMeasure>
			<centroidX>26</centroidX>
			<centroidY>20</centroidY>
		</spatialEntity>
		<spatialEntity spatialType="region" scaleAndSubsystem="Cellular.GutEndotheliumIschemia">
			<clusteredness>1</clusteredness>
			<density>0.1254166751126059</density>
			<area>6</area>
			<perimeter>16</perimeter>
			<distanceFromOrigin>5.656854249492381</distanceFromOrigin>
			<angle>11.53462065364472</angle>
			<triangleMeasure>0.25</triangleMeasure>
			<rectangleMeasure>0.2000000190734881</rectangleMeasure>
			<circleMeasure>0.09231926617956145</circleMeasure>
			<centroidX>21.33333</centroidX>
			<centroidY>20.83333</centroidY>
		</spatialEntity>
		<spatialEntity spatialType="region" scaleAndSubsystem="Cellular.GutEndotheliumIschemia">
			<clusteredness>1</clusteredness>
			<density>0.1643749971717011</density>
			<area>20</area>
			<perimeter>28</perimeter>
			<distanceFromOrigin>4</distanceFromOrigin>
			<angle>51.34019174590991</angle>
			<triangleMeasure>0.4222222222222222</triangleMeasure>
			<rectangleMeasure>0.3166666666666667</rectangleMeasure>
			<circleMeasure>0.1869086478753228</circleMeasure>
			<centroidX>12.83333</centroidX>
			<centroidY>21.41667</centroidY>
		</spatialEntity>
		<spatialEntity spatialType="region" scaleAndSubsystem="Cellular.GutEndotheliumIschemia">
			<clusteredness>1</clusteredness>
			<density>0.200068754308364</density>
			<area>2</area>
			<perimeter>6</perimeter>
			<distanceFromOrigin>12.36931687685298</distanceFromOrigin>
			<angle>4.398705354995532</angle>
			<triangleMeasure>0</triangleMeasure>
			<rectangleMeasure>0</rectangleMeasure>
			<circleMeasure>0</circleMeasure>
			<centroidX>28</centroidX>
			<centroidY>19.5</centroidY>
		</spatialEntity>
		<spatialEntity spatialType="region" scaleAndSubsystem="Cellular.GutEndotheliumIschemia">
			<clusteredness>1</clusteredness>
			<density>0.2025000029919194</density>
			<area>1</area>
			<perimeter>4</perimeter>
			<distanceFromOrigin>9.486832980505138</distanceFromOrigin>
			<angle>0</angle>
			<triangleMeasure>0</triangleMeasure>
			<rectangleMeasure>0</rectangleMeasure>
			<circleMeasure>0</circleMeasure>
			<centroidX>7</centroidX>
			<centroidY>19</centroidY>
		</spatialEntity>
		<spatialEntity spatialType="region" scaleAndSubsystem="Cellular.GutEndotheliumIschemia">
			<clusteredness>1</clusteredness>
			<density>0.002499999953251259</density>
			<area>2</area>
			<perimeter>6</perimeter>
			<distanceFromOrigin>15.13274595042156</distanceFromOrigin>
			<angle>3.715289105428768</angle>
			<triangleMeasure>0</triangleMeasure>
			<rectangleMeasure>0</rectangleMeasure>
			<circleMeasure>0</circleMeasure>
			<centroidX>31</centroidX>
			<centroidY>18.5</centroidY>
		</spatialEntity>
		<spatialEntity spatialType="region" scaleAndSubsystem="Cellular.GutEndotheliumIschemia">
			<clusteredness>1</clusteredness>
			<density>0.05253300760306564</density>
			<area>1</area>
			<perimeter>4</perimeter>
			<distanceFromOrigin>8.246211251235321</distanceFromOrigin>
			<angle>0</angle>
			<triangleMeasure>0</triangleMeasure>
			<rectangleMeasure>0</rectangleMeasure>
			<circleMeasure>0</circleMeasure>
			<centroidX>24</centroidX>
			<centroidY>18</centroidY>
		</spatialEntity>
		<spatialEntity spatialType="region" scaleAndSubsystem="Cellular.GutEndotheliumIschemia">
			<clusteredness>1</clusteredness>
			<density>0.1024999955121209</density>
			<area>1</area>
			<perimeter>4</perimeter>
			<distanceFromOrigin>3.605551275463989</distanceFromOrigin>
			<angle>0</angle>
			<triangleMeasure>0</triangleMeasure>
			<rectangleMeasure>0</rectangleMeasure>
			<circleMeasure>0</circleMeasure>
			<centroidX>19</centroidX>
			<centroidY>18</centroidY>
		</spatialEntity>
		<spatialEntity spatialType="region" scaleAndSubsystem="Cellular.GutEndotheliumIschemia">
			<clusteredness>1</clusteredness>
			<density>0.06799780901740579</density>
			<area>1</area>
			<perimeter>4</perimeter>
			<distanceFromOrigin>10.04987562112089</distanceFromOrigin>
			<angle>0</angle>
			<triangleMeasure>0</triangleMeasure>
			<rectangleMeasure>0</rectangleMeasure>
			<circleMeasure>0</circleMeasure>
			<centroidX>26</centroidX>
			<centroidY>17</centroidY>
		</spatialEntity>
		<spatialEntity spatialType="region" scaleAndSubsystem="Cellular.GutEndotheliumIschemia">
			<clusteredness>1</clusteredness>
			<density>0.2899999880323223</density>
			<area>1</area>
			<perimeter>4</perimeter>
			<distanceFromOrigin>3</distanceFromOrigin>
			<angle>0</angle>
			<triangleMeasure>0</triangleMeasure>
			<rectangleMeasure>0</rectangleMeasure>
			<circleMeasure>0</circleMeasure>
			<centroidX>19</centroidX>
			<centroidY>16</centroidY>
		</spatialEntity>
		<spatialEntity spatialType="region" scaleAndSubsystem="Cellular.GutEndotheliumIschemia">
			<clusteredness>1</clusteredness>
			<density>0.1438232005230314</density>
			<area>19</area>
			<perimeter>36</perimeter>
			<distanceFromOrigin>13</distanceFromOrigin>
			<angle>34.69515353123397</angle>
			<triangleMeasure>0.1805555555555556</triangleMeasure>
			<rectangleMeasure>0.325</rectangleMeasure>
			<circleMeasure>0.07500939287435708</circleMeasure>
			<centroidX>1.8</centroidX>
			<centroidY>20.8</centroidY>
		</spatialEntity>
		<spatialEntity spatialType="region" scaleAndSubsystem="Cellular.GutEndotheliumIschemia">
			<clusteredness>1</clusteredness>
			<density>0.07263502233168657</density>
			<area>1</area>
			<perimeter>4</perimeter>
			<distanceFromOrigin>12.0415945787923</distanceFromOrigin>
			<angle>0</angle>
			<triangleMeasure>0</triangleMeasure>
			<rectangleMeasure>0</rectangleMeasure>
			<circleMeasure>0</circleMeasure>
			<centroidX>28</centroidX>
			<centroidY>15</centroidY>
		</spatialEntity>
		<spatialEntity spatialType="region" scaleAndSubsystem="Cellular.GutEndotheliumIschemia">
			<clusteredness>1</clusteredness>
			<density>0.1400004008821413</density>
			<area>4</area>
			<perimeter>12</perimeter>
			<distanceFromOrigin>5.099019513592784</distanceFromOrigin>
			<angle>19.44003482817619</angle>
			<triangleMeasure>0.5</triangleMeasure>
			<rectangleMeasure>0.2500000447034916</rectangleMeasure>
			<circleMeasure>0.0750094077217677</circleMeasure>
			<centroidX>22.25</centroidX>
			<centroidY>16</centroidY>
		</spatialEntity>
		<spatialEntity spatialType="region" scaleAndSubsystem="Cellular.GutEndotheliumIschemia">
			<clusteredness>1</clusteredness>
			<density>0.3650000179515165</density>
			<area>1</area>
			<perimeter>4</perimeter>
			<distanceFromOrigin>3.605551275463989</distanceFromOrigin>
			<angle>0</angle>
			<triangleMeasure>0</triangleMeasure>
			<rectangleMeasure>0</rectangleMeasure>
			<circleMeasure>0</circleMeasure>
			<centroidX>13</centroidX>
			<centroidY>14</centroidY>
		</spatialEntity>
		<spatialEntity spatialType="region" scaleAndSubsystem="Cellular.GutEndotheliumIschemia">
			<clusteredness>1</clusteredness>
			<density>0.1550000115936878</density>
			<area>2</area>
			<perimeter>6</perimeter>
			<distanceFromOrigin>5.830951894845301</distanceFromOrigin>
			<angle>4.398705354995532</angle>
			<triangleMeasure>0</triangleMeasure>
			<rectangleMeasure>0</rectangleMeasure>
			<circleMeasure>0</circleMeasure>
			<centroidX>10.5</centroidX>
			<centroidY>13</centroidY>
		</spatialEntity>
		<spatialEntity spatialType="region" scaleAndSubsystem="Cellular.GutEndotheliumIschemia">
			<clusteredness>1</clusteredness>
			<density>0.2275048987538207</density>
			<area>3</area>
			<perimeter>8</perimeter>
			<distanceFromOrigin>13.34166406412633</distanceFromOrigin>
			<angle>4.864514437760526</angle>
			<triangleMeasure>1</triangleMeasure>
			<rectangleMeasure>0.5000000894069832</rectangleMeasure>
			<circleMeasure>0.1591549430918953</circleMeasure>
			<centroidX>2.333333</centroidX>
			<centroidY>13.33333</centroidY>
		</spatialEntity>
		<spatialEntity spatialType="region" scaleAndSubsystem="Cellular.GutEndotheliumIschemia">
			<clusteredness>1</clusteredness>
			<density>0.1284999978776072</density>
			<area>10</area>
			<perimeter>14</perimeter>
			<distanceFromOrigin>8.54400374531753</distanceFromOrigin>
			<angle>18.83843355798076</angle>
			<triangleMeasure>0.5625</triangleMeasure>
			<rectangleMeasure>0.75</rectangleMeasure>
			<circleMeasure>0.4154366978080265</circleMeasure>
			<centroidX>7.4</centroidX>
			<centroidY>12</centroidY>
		</spatialEntity>
		<spatialEntity spatialType="region" scaleAndSubsystem="Cellular.GutEndotheliumIschemia">
			<clusteredness>1</clusteredness>
			<density>0.2391667823386348</density>
			<area>3</area>
			<perimeter>8</perimeter>
			<distanceFromOrigin>13.41640786499874</distanceFromOrigin>
			<angle>5.527540151656172</angle>
			<triangleMeasure>1</triangleMeasure>
			<rectangleMeasure>0.5000000894069832</rectangleMeasure>
			<circleMeasure>0.1591549430918953</circleMeasure>
			<centroidX>3.333333</centroidX>
			<centroidY>10.33333</centroidY>
		</spatialEntity>
		<spatialEntity spatialType="region" scaleAndSubsystem="Cellular.GutEndotheliumIschemia">
			<clusteredness>1</clusteredness>
			<density>0.200002965740129</density>
			<area>2</area>
			<perimeter>6</perimeter>
			<distanceFromOrigin>10.81665382639197</distanceFromOrigin>
			<angle>4.184916125118415</angle>
			<triangleMeasure>0</triangleMeasure>
			<rectangleMeasure>0</rectangleMeasure>
			<circleMeasure>0</circleMeasure>
			<centroidX>25</centroidX>
			<centroidY>9.5</centroidY>
		</spatialEntity>
		<spatialEntity spatialType="region" scaleAndSubsystem="Cellular.GutEndotheliumIschemia">
			<clusteredness>1</clusteredness>
			<density>0.1650000029919194</density>
			<area>1</area>
			<perimeter>4</perimeter>
			<distanceFromOrigin>7.280109889280518</distanceFromOrigin>
			<angle>0</angle>
			<triangleMeasure>0</triangleMeasure>
			<rectangleMeasure>0</rectangleMeasure>
			<circleMeasure>0</circleMeasure>
			<centroidX>14</centroidX>
			<centroidY>9</centroidY>
		</spatialEntity>
		<spatialEntity spatialType="region" scaleAndSubsystem="Cellular.GutEndotheliumIschemia">
			<clusteredness>1</clusteredness>
			<density>0.1525000478707108</density>
			<area>1</area>
			<perimeter>4</perimeter>
			<distanceFromOrigin>17</distanceFromOrigin>
			<angle>0</angle>
			<triangleMeasure>0</triangleMeasure>
			<rectangleMeasure>0</rectangleMeasure>
			<circleMeasure>0</circleMeasure>
			<centroidX>1</centroidX>
			<centroidY>8</centroidY>
		</spatialEntity>
		<spatialEntity spatialType="region" scaleAndSubsystem="Cellular.GutEndotheliumIschemia">
			<clusteredness>0.875</clusteredness>
			<density>0.1219682867286586</density>
			<area>14</area>
			<perimeter>24</perimeter>
			<distanceFromOrigin>12.52996408614167</distanceFromOrigin>
			<angle>19.76373635309642</angle>
			<triangleMeasure>0.3693186941232773</triangleMeasure>
			<rectangleMeasure>0.3823529411764706</rectangleMeasure>
			<circleMeasure>0.2648607583001634</circleMeasure>
			<centroidX>29.33333</centroidX>
			<centroidY>9.583333</centroidY>
		</spatialEntity>
		<spatialEntity spatialType="region" scaleAndSubsystem="Cellular.GutEndotheliumIschemia">
			<clusteredness>1</clusteredness>
			<density>0.06500000299191942</density>
			<area>1</area>
			<perimeter>4</perimeter>
			<distanceFromOrigin>12.0415945787923</distanceFromOrigin>
			<angle>0</angle>
			<triangleMeasure>0</triangleMeasure>
			<rectangleMeasure>0</rectangleMeasure>
			<circleMeasure>0</circleMeasure>
			<centroidX>24</centroidX>
			<centroidY>7</centroidY>
		</spatialEntity>
		<spatialEntity spatialType="region" scaleAndSubsystem="Cellular.GutEndotheliumIschemia">
			<clusteredness>1</clusteredness>
			<density>0.228749993501925</density>
			<area>6</area>
			<perimeter>10</perimeter>
			<distanceFromOrigin>12.8062484748657</distanceFromOrigin>
			<angle>8.972626614896393</angle>
			<triangleMeasure>0.5</triangleMeasure>
			<rectangleMeasure>1</rectangleMeasure>
			<circleMeasure>0.4800601871025826</circleMeasure>
			<centroidX>5.5</centroidX>
			<centroidY>7</centroidY>
		</spatialEntity>
		<spatialEntity spatialType="region" scaleAndSubsystem="Cellular.GutEndotheliumIschemia">
			<clusteredness>1</clusteredness>
			<density>0.05249999925202015</density>
			<area>1</area>
			<perimeter>4</perimeter>
			<distanceFromOrigin>14.86606874731851</distanceFromOrigin>
			<angle>0</angle>
			<triangleMeasure>0</triangleMeasure>
			<rectangleMeasure>0</rectangleMeasure>
			<circleMeasure>0</circleMeasure>
			<centroidX>26</centroidX>
			<centroidY>5</centroidY>
		</spatialEntity>
		<spatialEntity spatialType="region" scaleAndSubsystem="Cellular.GutEndotheliumIschemia">
			<clusteredness>1</clusteredness>
			<density>0.2675000059838388</density>
			<area>2</area>
			<perimeter>6</perimeter>
			<distanceFromOrigin>11</distanceFromOrigin>
			<angle>5.194428907734806</angle>
			<triangleMeasure>0</triangleMeasure>
			<rectangleMeasure>0</rectangleMeasure>
			<circleMeasure>0</circleMeasure>
			<centroidX>16.5</centroidX>
			<centroidY>5</centroidY>
		</spatialEntity>
		<spatialEntity spatialType="region" scaleAndSubsystem="Cellular.GutEndotheliumIschemia">
			<clusteredness>0.7894736842105263</clusteredness>
			<density>0.2018333368831211</density>
			<area>15</area>
			<perimeter>28</perimeter>
			<distanceFromOrigin>7.211102550927978</distanceFromOrigin>
			<angle>27.01266534793854</angle>
			<triangleMeasure>0.25</triangleMeasure>
			<rectangleMeasure>0.3333333659375867</rectangleMeasure>
			<circleMeasure>0.2294405223355141</circleMeasure>
			<centroidX>10.16667</centroidX>
			<centroidY>7.833333</centroidY>
		</spatialEntity>
		<spatialEntity spatialType="region" scaleAndSubsystem="Cellular.GutEndotheliumIschemia">
			<clusteredness>1</clusteredness>
			<density>0.2775000179515165</density>
			<area>1</area>
			<perimeter>4</perimeter>
			<distanceFromOrigin>18.43908891458577</distanceFromOrigin>
			<angle>0</angle>
			<triangleMeasure>0</triangleMeasure>
			<rectangleMeasure>0</rectangleMeasure>
			<circleMeasure>0</circleMeasure>
			<centroidX>30</centroidX>
			<centroidY>4</centroidY>
		</spatialEntity>
		<spatialEntity spatialType="region" scaleAndSubsystem="Cellular.GutEndotheliumIschemia">
			<clusteredness>0.9591836734693877</clusteredness>
			<density>0.1346276600459341</density>
			<area>47</area>
			<perimeter>84</perimeter>
			<distanceFromOrigin>1.414213562373095</distanceFromOrigin>
			<angle>360</angle>
			<triangleMeasure>0.1464737834267858</triangleMeasure>
			<rectangleMeasure>0.167630450432374</rectangleMeasure>
			<circleMeasure>0.07298211138461246</circleMeasure>
			<centroidX>17.375</centroidX>
			<centroidY>11.125</centroidY>
		</spatialEntity>
		<spatialEntity spatialType="region" scaleAndSubsystem="Cellular.GutEndotheliumIschemia">
			<clusteredness>1</clusteredness>
			<density>0.002499999953251259</density>
			<area>1</area>
			<perimeter>4</perimeter>
			<distanceFromOrigin>21.21320343559643</distanceFromOrigin>
			<angle>0</angle>
			<triangleMeasure>0</triangleMeasure>
			<rectangleMeasure>0</rectangleMeasure>
			<circleMeasure>0</circleMeasure>
			<centroidX>31</centroidX>
			<centroidY>1</centroidY>
		</spatialEntity>
		<spatialEntity spatialType="region" scaleAndSubsystem="Cellular.GutEndotheliumIschemia">
			<clusteredness>1</clusteredness>
			<density>0.2275000029919194</density>
			<area>1</area>
			<perimeter>4</perimeter>
			<distanceFromOrigin>19.84943324127921</distanceFromOrigin>
			<angle>0</angle>
			<triangleMeasure>0</triangleMeasure>
			<rectangleMeasure>0</rectangleMeasure>
			<circleMeasure>0</circleMeasure>
			<centroidX>29</centroidX>
			<centroidY>1</centroidY>
		</spatialEntity>
		<spatialEntity spatialType="region" scaleAndSubsystem="Cellular.GutEndotheliumIschemia">
			<clusteredness>1</clusteredness>
			<density>0.002499999953251259</density>
			<area>1</area>
			<perimeter>4</perimeter>
			<distanceFromOrigin>18.60107523773828</distanceFromOrigin>
			<angle>0</angle>
			<triangleMeasure>0</triangleMeasure>
			<rectangleMeasure>0</rectangleMeasure>
			<circleMeasure>0</circleMeasure>
			<centroidX>27</centroidX>
			<centroidY>1</centroidY>
		</spatialEntity>
		<spatialEntity spatialType="region" scaleAndSubsystem="Cellular.GutEndotheliumIschemia">
			<clusteredness>1</clusteredness>
			<density>0.002499999953251259</density>
			<area>1</area>
			<perimeter>4</perimeter>
			<distanceFromOrigin>17.4928556845359</distanceFromOrigin>
			<angle>0</angle>
			<triangleMeasure>0</triangleMeasure>
			<rectangleMeasure>0</rectangleMeasure>
			<circleMeasure>0</circleMeasure>
			<centroidX>25</centroidX>
			<centroidY>1</centroidY>
		</spatialEntity>
		<spatialEntity spatialType="region" scaleAndSubsystem="Cellular.GutEndotheliumIschemia">
			<clusteredness>1</clusteredness>
			<density>0.113333332304861</density>
			<area>6</area>
			<perimeter>10</perimeter>
			<distanceFromOrigin>14.0356688476182</distanceFromOrigin>
			<angle>8.171233559949753</angle>
			<triangleMeasure>0.5</triangleMeasure>
			<rectangleMeasure>1</rectangleMeasure>
			<circleMeasure>0.4800601871025826</circleMeasure>
			<centroidX>16</centroidX>
			<centroidY>1.5</centroidY>
		</spatialEntity>
		<spatialEntity spatialType="region" scaleAndSubsystem="Cellular.GutEndotheliumIschemia">
			<clusteredness>1</clusteredness>
			<density>0.1204999993673337</density>
			<area>15</area>
			<perimeter>36</perimeter>
			<distanceFromOrigin>15.26433752247375</distanceFromOrigin>
			<angle>22.13866001630631</angle>
			<triangleMeasure>0.1361111103899685</triangleMeasure>
			<rectangleMeasure>0.1250000340598063</rectangleMeasure>
			<circleMeasure>0.07327369457594352</circleMeasure>
			<centroidX>3.333333</centroidX>
			<centroidY>2.666667</centroidY>
		</spatialEntity>
		<numericStateVariable scaleAndSubsystem="Tissue.GutEndothelium">
			<name>GutCellDamageByproduct</name>
			<value>1685.016808132824</value>
		</numericStateVariable>
		<numericStateVariable scaleAndSubsystem="Organ.Gut">
			<name>GutLeak</name>
			<value>0</value>
		</numericStateVariable>
		<numericStateVariable scaleAndSubsystem="Tissue.GutEpithelium">
			<name>GutOccludinCellwall</name>
			<value>1162.190485976311</value>
		</numericStateVariable>
		<numericStateVariable scaleAndSubsystem="Tissue.GutEpithelium">
			<name>GutOccludinCytoplasm</name>
			<value>384.1730449688381</value>
		</numericStateVariable>
		<numericStateVariable scaleAndSubsystem="Tissue.LungEndothelium">
			<name>LungCellDamageByproduct</name>
			<value>0</value>
		</numericStateVariable>
		<numericStateVariable scaleAndSubsystem="Organ.Lung">
			<name>LungEdema</name>
			<value>0</value>
		</numericStateVariable>
		<numericStateVariable scaleAndSubsystem="Tissue.LungEpithelium">
			<name>LungOccludinCellwall</name>
			<value>1162.81</value>
		</numericStateVariable>
		<numericStateVariable scaleAndSubsystem="Tissue.LungEpithelium">
			<name>LungOccludinCytoplasm</name>
			<value>384.4</value>
		</numericStateVariable>
		<numericStateVariable scaleAndSubsystem="Cellular.GutEndotheliumIschemia">
			<name>avgClusterednessRegions</name>
			<value>0.05982628298369858</value>
		</numericStateVariable>
		<numericStateVariable scaleAndSubsystem="Cellular.LungEndotheliumIschemia">
			<name>avgClusterednessRegions</name>
			<value>1</value>
		</numericStateVariable>
		<numericStateVariable scaleAndSubsystem="Cellular.GutEndotheliumIschemia">
			<name>avgDensityRegions</name>
			<value>0.1619069881801548</value>
		</numericStateVariable>
		<numericStateVariable scaleAndSubsystem="Cellular.LungEndotheliumIschemia">
			<name>avgDensityRegions</name>
			<value>0</value>
		</numericStateVariable>
	</timepoint>
	<timepoint value="22">
		<spatialEntity spatialType="region" scaleAndSubsystem="Cellular.GutEndotheliumIschemia">
			<clusteredness>1</clusteredness>
			<density>0.08666666863011378</density>
			<area>3</area>
			<perimeter>10</perimeter>
			<distanceFromOrigin>14.0356688476182</distanceFromOrigin>
			<angle>7.89969161426523</angle>
			<triangleMeasure>0</triangleMeasure>
			<rectangleMeasure>0</rectangleMeasure>
			<circleMeasure>0</circleMeasure>
			<centroidX>16</centroidX>
			<centroidY>30.75</centroidY>
		</spatialEntity>
		<spatialEntity spatialType="region" scaleAndSubsystem="Cellular.GutEndotheliumIschemia">
			<clusteredness>1</clusteredness>
			<density>0.1770000016923044</density>
			<area>5</area>
			<perimeter>12</perimeter>
			<distanceFromOrigin>18.43908891458577</distanceFromOrigin>
			<angle>6.34019174590991</angle>
			<triangleMeasure>0.25</triangleMeasure>
			<rectangleMeasure>0.5</rectangleMeasure>
			<circleMeasure>0.2400300935512913</circleMeasure>
			<centroidX>30.6</centroidX>
			<centroidY>29</centroidY>
		</spatialEntity>
		<spatialEntity spatialType="region" scaleAndSubsystem="Cellular.GutEndotheliumIschemia">
			<clusteredness>1</clusteredness>
			<density>0.1750000082979015</density>
			<area>10</area>
			<perimeter>18</perimeter>
			<distanceFromOrigin>18.43908891458577</distanceFromOrigin>
			<angle>10.73889710090544</angle>
			<triangleMeasure>0.4375</triangleMeasure>
			<rectangleMeasure>0.3888888888888889</rectangleMeasure>
			<circleMeasure>0.2785211504108169</circleMeasure>
			<centroidX>2</centroidX>
			<centroidY>29.57143</centroidY>
		</spatialEntity>
		<spatialEntity spatialType="region" scaleAndSubsystem="Cellular.GutEndotheliumIschemia">
			<clusteredness>1</clusteredness>
			<density>0.3300000059838388</density>
			<area>1</area>
			<perimeter>4</perimeter>
			<distanceFromOrigin>14.2126704035519</distanceFromOrigin>
			<angle>0</angle>
			<triangleMeasure>0</triangleMeasure>
			<rectangleMeasure>0</rectangleMeasure>
			<circleMeasure>0</circleMeasure>
			<centroidX>27</centroidX>
			<centroidY>25</centroidY>
		</spatialEntity>
		<spatialEntity spatialType="region" scaleAndSubsystem="Cellular.GutEndotheliumIschemia">
			<clusteredness>1</clusteredness>
			<density>0.1358000008639167</density>
			<area>25</area>
			<perimeter>42</perimeter>
			<distanceFromOrigin>9.055385138137417</distanceFromOrigin>
			<angle>53.05441444638176</angle>
			<triangleMeasure>0.3407252334375455</triangleMeasure>
			<rectangleMeasure>0.3151515127228129</rectangleMeasure>
			<circleMeasure>0.1190231804011073</circleMeasure>
			<centroidX>16.53846</centroidX>
			<centroidY>26.92308</centroidY>
		</spatialEntity>
		<spatialEntity spatialType="region" scaleAndSubsystem="Cellular.GutEndotheliumIschemia">
			<clusteredness>1</clusteredness>
			<density>0.163125008578394</density>
			<area>4</area>
			<perimeter>12</perimeter>
			<distanceFromOrigin>15.26433752247375</distanceFromOrigin>
			<angle>4.573921259900861</angle>
			<triangleMeasure>0.3333333333333333</triangleMeasure>
			<rectangleMeasure>0.1666666799121443</rectangleMeasure>
			<circleMeasure>0.03978873577297384</circleMeasure>
			<centroidX>30</centroidX>
			<centroidY>25</centroidY>
		</spatialEntity>
		<spatialEntity spatialType="region" scaleAndSubsystem="Cellular.GutEndotheliumIschemia">
			<clusteredness>1</clusteredness>
			<density>0.1800000059838388</density>
			<area>1</area>
			<perimeter>4</perimeter>
			<distanceFromOrigin>8.944271909999159</distanceFromOrigin>
			<angle>0</angle>
			<triangleMeasure>0</triangleMeasure>
			<rectangleMeasure>0</rectangleMeasure>
			<circleMeasure>0</circleMeasure>
			<centroidX>20</centroidX>
			<centroidY>24</centroidY>
		</spatialEntity>
		<spatialEntity spatialType="region" scaleAndSubsystem="Cellular.GutEndotheliumIschemia">
			<clusteredness>0.9523809523809523</clusteredness>
			<density>0.1257500055023268</density>
			<area>20</area>
			<perimeter>30</perimeter>
			<distanceFromOrigin>11.31370849898476</distanceFromOrigin>
			<angle>21.16125981682828</angle>
			<triangleMeasure>0.3164067780607811</triangleMeasure>
			<rectangleMeasure>0.4184211681424405</rectangleMeasure>
			<circleMeasure>0.1588434543454867</circleMeasure>
			<centroidX>25</centroidX>
			<centroidY>27.5</centroidY>
		</spatialEntity>
		<spatialEntity spatialType="region" scaleAndSubsystem="Cellular.GutEndotheliumIschemia">
			<clusteredness>1</clusteredness>
			<density>0.2800000059838388</density>
			<area>1</area>
			<perimeter>4</perimeter>
			<distanceFromOrigin>7.071067811865476</distanceFromOrigin>
			<angle>0</angle>
			<triangleMeasure>0</triangleMeasure>
			<rectangleMeasure>0</rectangleMeasure>
			<circleMeasure>0</circleMeasure>
			<centroidX>17</centroidX>
			<centroidY>23</centroidY>
		</spatialEntity>
		<spatialEntity spatialType="region" scaleAndSubsystem="Cellular.GutEndotheliumIschemia">
			<clusteredness>1</clusteredness>
			<density>0.1925014570647595</density>
			<area>1</area>
			<perimeter>4</perimeter>
			<distanceFromOrigin>14.86606874731851</distanceFromOrigin>
			<angle>0</angle>
			<triangleMeasure>0</triangleMeasure>
			<rectangleMeasure>0</rectangleMeasure>
			<circleMeasure>0</circleMeasure>
			<centroidX>30</centroidX>
			<centroidY>21</centroidY>
		</spatialEntity>
		<spatialEntity spatialType="region" scaleAndSubsystem="Cellular.GutEndotheliumIschemia">
			<clusteredness>1</clusteredness>
			<density>0.3175110162473193</density>
			<area>1</area>
			<perimeter>4</perimeter>
			<distanceFromOrigin>10.77032961426901</distanceFromOrigin>
			<angle>0</angle>
			<triangleMeasure>0</triangleMeasure>
			<rectangleMeasure>0</rectangleMeasure>
			<circleMeasure>0</circleMeasure>
			<centroidX>26</centroidX>
			<centroidY>20</centroidY>
		</spatialEntity>
		<spatialEntity spatialType="region" scaleAndSubsystem="Cellular.GutEndotheliumIschemia">
			<clusteredness>1</clusteredness>
			<density>0.2100000328877393</density>
			<area>2</area>
			<perimeter>8</perimeter>
			<distanceFromOrigin>7.810249675906654</distanceFromOrigin>
			<angle>10.06068979532297</angle>
			<triangleMeasure>0</triangleMeasure>
			<rectangleMeasure>0</rectangleMeasure>
			<circleMeasure>0</circleMeasure>
			<centroidX>22.5</centroidX>
			<centroidY>20.5</centroidY>
		</spatialEntity>
		<spatialEntity spatialType="region" scaleAndSubsystem="Cellular.GutEndotheliumIschemia">
			<clusteredness>1</clusteredness>
			<density>0.2175000059838388</density>
			<area>1</area>
			<perimeter>4</perimeter>
			<distanceFromOrigin>5.656854249492381</distanceFromOrigin>
			<angle>0</angle>
			<triangleMeasure>0</triangleMeasure>
			<rectangleMeasure>0</rectangleMeasure>
			<circleMeasure>0</circleMeasure>
			<centroidX>20</centroidX>
			<centroidY>20</centroidY>
		</spatialEntity>
		<spatialEntity spatialType="region" scaleAndSubsystem="Cellular.GutEndotheliumIschemia">
			<clusteredness>1</clusteredness>
			<density>0.2285714233121952</density>
			<area>14</area>
			<perimeter>32</perimeter>
			<distanceFromOrigin>4</distanceFromOrigin>
			<angle>51.34019174590991</angle>
			<triangleMeasure>0.1944444444444444</triangleMeasure>
			<rectangleMeasure>0.1458333333333333</rectangleMeasure>
			<circleMeasure>0.08077935790711627</circleMeasure>
			<centroidX>12.29412</centroidX>
			<centroidY>21.47059</centroidY>
		</spatialEntity>
		<spatialEntity spatialType="region" scaleAndSubsystem="Cellular.GutEndotheliumIschemia">
			<clusteredness>1</clusteredness>
			<density>0.1900761398614622</density>
			<area>2</area>
			<perimeter>6</perimeter>
			<distanceFromOrigin>12.36931687685298</distanceFromOrigin>
			<angle>4.398705354995532</angle>
			<triangleMeasure>0</triangleMeasure>
			<rectangleMeasure>0</rectangleMeasure>
			<circleMeasure>0</circleMeasure>
			<centroidX>28</centroidX>
			<centroidY>19.5</centroidY>
		</spatialEntity>
		<spatialEntity spatialType="region" scaleAndSubsystem="Cellular.GutEndotheliumIschemia">
			<clusteredness>1</clusteredness>
			<density>0.1924999910242417</density>
			<area>1</area>
			<perimeter>4</perimeter>
			<distanceFromOrigin>9.486832980505138</distanceFromOrigin>
			<angle>0</angle>
			<triangleMeasure>0</triangleMeasure>
			<rectangleMeasure>0</rectangleMeasure>
			<circleMeasure>0</circleMeasure>
			<centroidX>7</centroidX>
			<centroidY>19</centroidY>
		</spatialEntity>
		<spatialEntity spatialType="region" scaleAndSubsystem="Cellular.GutEndotheliumIschemia">
			<clusteredness>1</clusteredness>
			<density>0.09249999850404028</density>
			<area>1</area>
			<perimeter>4</perimeter>
			<distanceFromOrigin>3.605551275463989</distanceFromOrigin>
			<angle>0</angle>
			<triangleMeasure>0</triangleMeasure>
			<rectangleMeasure>0</rectangleMeasure>
			<circleMeasure>0</circleMeasure>
			<centroidX>19</centroidX>
			<centroidY>18</centroidY>
		</spatialEntity>
		<spatialEntity spatialType="region" scaleAndSubsystem="Cellular.GutEndotheliumIschemia">
			<clusteredness>1</clusteredness>
			<density>0.002499999953251259</density>
			<area>1</area>
			<perimeter>4</perimeter>
			<distanceFromOrigin>15.03329637837291</distanceFromOrigin>
			<angle>0</angle>
			<triangleMeasure>0</triangleMeasure>
			<rectangleMeasure>0</rectangleMeasure>
			<circleMeasure>0</circleMeasure>
			<centroidX>31</centroidX>
			<centroidY>17</centroidY>
		</spatialEntity>
		<spatialEntity spatialType="region" scaleAndSubsystem="Cellular.GutEndotheliumIschemia">
			<clusteredness>1</clusteredness>
			<density>0.05808145859662224</density>
			<area>1</area>
			<perimeter>4</perimeter>
			<distanceFromOrigin>10.04987562112089</distanceFromOrigin>
			<angle>0</angle>
			<triangleMeasure>0</triangleMeasure>
			<rectangleMeasure>0</rectangleMeasure>
			<circleMeasure>0</circleMeasure>
			<centroidX>26</centroidX>
			<centroidY>17</centroidY>
		</spatialEntity>
		<spatialEntity spatialType="region" scaleAndSubsystem="Cellular.GutEndotheliumIschemia">
			<clusteredness>1</clusteredness>
			<density>0.2800000059838388</density>
			<area>1</area>
			<perimeter>4</perimeter>
			<distanceFromOrigin>3</distanceFromOrigin>
			<angle>0</angle>
			<triangleMeasure>0</triangleMeasure>
			<rectangleMeasure>0</rectangleMeasure>
			<circleMeasure>0</circleMeasure>
			<centroidX>19</centroidX>
			<centroidY>16</centroidY>
		</spatialEntity>
		<spatialEntity spatialType="region" scaleAndSubsystem="Cellular.GutEndotheliumIschemia">
			<clusteredness>1</clusteredness>
			<density>0.1745103880938362</density>
			<area>15</area>
			<perimeter>36</perimeter>
			<distanceFromOrigin>13</distanceFromOrigin>
			<angle>31.6075022462489</angle>
			<triangleMeasure>0.09375</triangleMeasure>
			<rectangleMeasure>0.1875</rectangleMeasure>
			<circleMeasure>0.05294781811516223</circleMeasure>
			<centroidX>1.823529</centroidX>
			<centroidY>20.29412</centroidY>
		</spatialEntity>
		<spatialEntity spatialType="region" scaleAndSubsystem="Cellular.GutEndotheliumIschemia">
			<clusteredness>1</clusteredness>
			<density>0.06343596215341606</density>
			<area>1</area>
			<perimeter>4</perimeter>
			<distanceFromOrigin>12.0415945787923</distanceFromOrigin>
			<angle>0</angle>
			<triangleMeasure>0</triangleMeasure>
			<rectangleMeasure>0</rectangleMeasure>
			<circleMeasure>0</circleMeasure>
			<centroidX>28</centroidX>
			<centroidY>15</centroidY>
		</spatialEntity>
		<spatialEntity spatialType="region" scaleAndSubsystem="Cellular.GutEndotheliumIschemia">
			<clusteredness>1</clusteredness>
			<density>0.08714839119871123</density>
			<area>7</area>
			<perimeter>16</perimeter>
			<distanceFromOrigin>5.099019513592784</distanceFromOrigin>
			<angle>25.34617594194669</angle>
			<triangleMeasure>0.3333333333333333</triangleMeasure>
			<rectangleMeasure>0.3703703965342767</rectangleMeasure>
			<circleMeasure>0.1333500508965819</circleMeasure>
			<centroidX>22.5</centroidX>
			<centroidY>16.375</centroidY>
		</spatialEntity>
		<spatialEntity spatialType="region" scaleAndSubsystem="Cellular.GutEndotheliumIschemia">
			<clusteredness>1</clusteredness>
			<density>0.1449999902762619</density>
			<area>2</area>
			<perimeter>6</perimeter>
			<distanceFromOrigin>5.830951894845301</distanceFromOrigin>
			<angle>4.398705354995532</angle>
			<triangleMeasure>0</triangleMeasure>
			<rectangleMeasure>0</rectangleMeasure>
			<circleMeasure>0</circleMeasure>
			<centroidX>10.5</centroidX>
			<centroidY>13</centroidY>
		</spatialEntity>
		<spatialEntity spatialType="region" scaleAndSubsystem="Cellular.GutEndotheliumIschemia">
			<clusteredness>1</clusteredness>
			<density>0.3549999760646446</density>
			<area>1</area>
			<perimeter>4</perimeter>
			<distanceFromOrigin>4.123105625617661</distanceFromOrigin>
			<angle>0</angle>
			<triangleMeasure>0</triangleMeasure>
			<rectangleMeasure>0</rectangleMeasure>
			<circleMeasure>0</circleMeasure>
			<centroidX>15</centroidX>
			<centroidY>12</centroidY>
		</spatialEntity>
		<spatialEntity spatialType="region" scaleAndSubsystem="Cellular.GutEndotheliumIschemia">
			<clusteredness>1</clusteredness>
			<density>0.217515593884038</density>
			<area>1</area>
			<perimeter>4</perimeter>
			<distanceFromOrigin>12.52996408614167</distanceFromOrigin>
			<angle>0</angle>
			<triangleMeasure>0</triangleMeasure>
			<rectangleMeasure>0</rectangleMeasure>
			<circleMeasure>0</circleMeasure>
			<centroidX>27</centroidX>
			<centroidY>10</centroidY>
		</spatialEntity>
		<spatialEntity spatialType="region" scaleAndSubsystem="Cellular.GutEndotheliumIschemia">
			<clusteredness>1</clusteredness>
			<density>0.1047743154082069</density>
			<area>11</area>
			<perimeter>18</perimeter>
			<distanceFromOrigin>12.16552506059644</distanceFromOrigin>
			<angle>18.43494882292201</angle>
			<triangleMeasure>0.625</triangleMeasure>
			<rectangleMeasure>0.625</rectangleMeasure>
			<circleMeasure>0.3000376169391141</circleMeasure>
			<centroidX>3.166667</centroidX>
			<centroidY>12.16667</centroidY>
		</spatialEntity>
		<spatialEntity spatialType="region" scaleAndSubsystem="Cellular.GutEndotheliumIschemia">
			<clusteredness>1</clusteredness>
			<density>0.422512449353349</density>
			<area>4</area>
			<perimeter>12</perimeter>
			<distanceFromOrigin>14.7648230602334</distanceFromOrigin>
			<angle>9.865806943084369</angle>
			<triangleMeasure>0.5</triangleMeasure>
			<rectangleMeasure>0.2500000447034916</rectangleMeasure>
			<circleMeasure>0.0750094077217677</circleMeasure>
			<centroidX>30</centroidX>
			<centroidY>10.25</centroidY>
		</spatialEntity>
		<spatialEntity spatialType="region" scaleAndSubsystem="Cellular.GutEndotheliumIschemia">
			<clusteredness>1</clusteredness>
			<density>0.1900034736184513</density>
			<area>2</area>
			<perimeter>6</perimeter>
			<distanceFromOrigin>10.81665382639197</distanceFromOrigin>
			<angle>4.184916125118415</angle>
			<triangleMeasure>0</triangleMeasure>
			<rectangleMeasure>0</rectangleMeasure>
			<circleMeasure>0</circleMeasure>
			<centroidX>25</centroidX>
			<centroidY>9.5</centroidY>
		</spatialEntity>
		<spatialEntity spatialType="region" scaleAndSubsystem="Cellular.GutEndotheliumIschemia">
			<clusteredness>1</clusteredness>
			<density>0.1550000059838388</density>
			<area>1</area>
			<perimeter>4</perimeter>
			<distanceFromOrigin>7.280109889280518</distanceFromOrigin>
			<angle>0</angle>
			<triangleMeasure>0</triangleMeasure>
			<rectangleMeasure>0</rectangleMeasure>
			<circleMeasure>0</circleMeasure>
			<centroidX>14</centroidX>
			<centroidY>9</centroidY>
		</spatialEntity>
		<spatialEntity spatialType="region" scaleAndSubsystem="Cellular.GutEndotheliumIschemia">
			<clusteredness>1</clusteredness>
			<density>0.1425000508626302</density>
			<area>1</area>
			<perimeter>4</perimeter>
			<distanceFromOrigin>17</distanceFromOrigin>
			<angle>0</angle>
			<triangleMeasure>0</triangleMeasure>
			<rectangleMeasure>0</rectangleMeasure>
			<circleMeasure>0</circleMeasure>
			<centroidX>1</centroidX>
			<centroidY>8</centroidY>
		</spatialEntity>
		<spatialEntity spatialType="region" scaleAndSubsystem="Cellular.GutEndotheliumIschemia">
			<clusteredness>1</clusteredness>
			<density>0.3300000059838388</density>
			<area>1</area>
			<perimeter>4</perimeter>
			<distanceFromOrigin>15.8113883008419</distanceFromOrigin>
			<angle>0</angle>
			<triangleMeasure>0</triangleMeasure>
			<rectangleMeasure>0</rectangleMeasure>
			<circleMeasure>0</circleMeasure>
			<centroidX>29</centroidX>
			<centroidY>7</centroidY>
		</spatialEntity>
		<spatialEntity spatialType="region" scaleAndSubsystem="Cellular.GutEndotheliumIschemia">
			<clusteredness>1</clusteredness>
			<density>0.05500000598383885</density>
			<area>1</area>
			<perimeter>4</perimeter>
			<distanceFromOrigin>12.0415945787923</distanceFromOrigin>
			<angle>0</angle>
			<triangleMeasure>0</triangleMeasure>
			<rectangleMeasure>0</rectangleMeasure>
			<circleMeasure>0</circleMeasure>
			<centroidX>24</centroidX>
			<centroidY>7</centroidY>
		</spatialEntity>
		<spatialEntity spatialType="region" scaleAndSubsystem="Cellular.GutEndotheliumIschemia">
			<clusteredness>1</clusteredness>
			<density>0.1767307763365779</density>
			<area>26</area>
			<perimeter>58</perimeter>
			<distanceFromOrigin>1.414213562373095</distanceFromOrigin>
			<angle>360</angle>
			<triangleMeasure>0.1428571428571428</triangleMeasure>
			<rectangleMeasure>0.1466905047690194</rectangleMeasure>
			<circleMeasure>0.05304532610296091</circleMeasure>
			<centroidX>16.75862</centroidX>
			<centroidY>12.58621</centroidY>
		</spatialEntity>
		<spatialEntity spatialType="region" scaleAndSubsystem="Cellular.GutEndotheliumIschemia">
			<clusteredness>1</clusteredness>
			<density>0.555000035903033</density>
			<area>1</area>
			<perimeter>4</perimeter>
			<distanceFromOrigin>9.219544457292887</distanceFromOrigin>
			<angle>0</angle>
			<triangleMeasure>0</triangleMeasure>
			<rectangleMeasure>0</rectangleMeasure>
			<circleMeasure>0</circleMeasure>
			<centroidX>18</centroidX>
			<centroidY>7</centroidY>
		</spatialEntity>
		<spatialEntity spatialType="region" scaleAndSubsystem="Cellular.GutEndotheliumIschemia">
			<clusteredness>0.9259259259259259</clusteredness>
			<density>0.1677000024832931</density>
			<area>25</area>
			<perimeter>46</perimeter>
			<distanceFromOrigin>6.403124237432849</distanceFromOrigin>
			<angle>49.3382667914282</angle>
			<triangleMeasure>0.2380953245963413</triangleMeasure>
			<rectangleMeasure>0.2380952380952381</rectangleMeasure>
			<circleMeasure>0.1621824697435832</circleMeasure>
			<centroidX>8.857143000000001</centroidX>
			<centroidY>9.190476</centroidY>
		</spatialEntity>
		<spatialEntity spatialType="region" scaleAndSubsystem="Cellular.GutEndotheliumIschemia">
			<clusteredness>1</clusteredness>
			<density>0.2254166711389629</density>
			<area>6</area>
			<perimeter>10</perimeter>
			<distanceFromOrigin>12.8062484748657</distanceFromOrigin>
			<angle>8.972626614896393</angle>
			<triangleMeasure>0.5</triangleMeasure>
			<rectangleMeasure>1</rectangleMeasure>
			<circleMeasure>0.4800601871025826</circleMeasure>
			<centroidX>5.5</centroidX>
			<centroidY>7</centroidY>
		</spatialEntity>
		<spatialEntity spatialType="region" scaleAndSubsystem="Cellular.GutEndotheliumIschemia">
			<clusteredness>1</clusteredness>
			<density>0.04250000224393956</density>
			<area>1</area>
			<perimeter>4</perimeter>
			<distanceFromOrigin>14.86606874731851</distanceFromOrigin>
			<angle>0</angle>
			<triangleMeasure>0</triangleMeasure>
			<rectangleMeasure>0</rectangleMeasure>
			<circleMeasure>0</circleMeasure>
			<centroidX>26</centroidX>
			<centroidY>5</centroidY>
		</spatialEntity>
		<spatialEntity spatialType="region" scaleAndSubsystem="Cellular.GutEndotheliumIschemia">
			<clusteredness>1</clusteredness>
			<density>0.2574999940161611</density>
			<area>2</area>
			<perimeter>6</perimeter>
			<distanceFromOrigin>11</distanceFromOrigin>
			<angle>5.194428907734806</angle>
			<triangleMeasure>0</triangleMeasure>
			<rectangleMeasure>0</rectangleMeasure>
			<circleMeasure>0</circleMeasure>
			<centroidX>16.5</centroidX>
			<centroidY>5</centroidY>
		</spatialEntity>
		<spatialEntity spatialType="region" scaleAndSubsystem="Cellular.GutEndotheliumIschemia">
			<clusteredness>1</clusteredness>
			<density>0.2675000059838388</density>
			<area>1</area>
			<perimeter>4</perimeter>
			<distanceFromOrigin>18.43908891458577</distanceFromOrigin>
			<angle>0</angle>
			<triangleMeasure>0</triangleMeasure>
			<rectangleMeasure>0</rectangleMeasure>
			<circleMeasure>0</circleMeasure>
			<centroidX>30</centroidX>
			<centroidY>4</centroidY>
		</spatialEntity>
		<spatialEntity spatialType="region" scaleAndSubsystem="Cellular.GutEndotheliumIschemia">
			<clusteredness>1</clusteredness>
			<density>0.1504166706325182</density>
			<area>6</area>
			<perimeter>12</perimeter>
			<distanceFromOrigin>11.70469991071963</distanceFromOrigin>
			<angle>9.625248156123922</angle>
			<triangleMeasure>0.6666666666666666</triangleMeasure>
			<rectangleMeasure>0.5</rectangleMeasure>
			<circleMeasure>0.1591549430918953</circleMeasure>
			<centroidX>20.2</centroidX>
			<centroidY>3.8</centroidY>
		</spatialEntity>
		<spatialEntity spatialType="region" scaleAndSubsystem="Cellular.GutEndotheliumIschemia">
			<clusteredness>1</clusteredness>
			<density>0.2574999940161611</density>
			<area>1</area>
			<perimeter>4</perimeter>
			<distanceFromOrigin>15.8113883008419</distanceFromOrigin>
			<angle>0</angle>
			<triangleMeasure>0</triangleMeasure>
			<rectangleMeasure>0</rectangleMeasure>
			<circleMeasure>0</circleMeasure>
			<centroidX>7</centroidX>
			<centroidY>3</centroidY>
		</spatialEntity>
		<spatialEntity spatialType="region" scaleAndSubsystem="Cellular.GutEndotheliumIschemia">
			<clusteredness>1</clusteredness>
			<density>0.002499999953251259</density>
			<area>1</area>
			<perimeter>4</perimeter>
			<distanceFromOrigin>21.21320343559643</distanceFromOrigin>
			<angle>0</angle>
			<triangleMeasure>0</triangleMeasure>
			<rectangleMeasure>0</rectangleMeasure>
			<circleMeasure>0</circleMeasure>
			<centroidX>31</centroidX>
			<centroidY>1</centroidY>
		</spatialEntity>
		<spatialEntity spatialType="region" scaleAndSubsystem="Cellular.GutEndotheliumIschemia">
			<clusteredness>1</clusteredness>
			<density>0.2175000059838388</density>
			<area>1</area>
			<perimeter>4</perimeter>
			<distanceFromOrigin>19.84943324127921</distanceFromOrigin>
			<angle>0</angle>
			<triangleMeasure>0</triangleMeasure>
			<rectangleMeasure>0</rectangleMeasure>
			<circleMeasure>0</circleMeasure>
			<centroidX>29</centroidX>
			<centroidY>1</centroidY>
		</spatialEntity>
		<spatialEntity spatialType="region" scaleAndSubsystem="Cellular.GutEndotheliumIschemia">
			<clusteredness>1</clusteredness>
			<density>0.002499999953251259</density>
			<area>1</area>
			<perimeter>4</perimeter>
			<distanceFromOrigin>17.4928556845359</distanceFromOrigin>
			<angle>0</angle>
			<triangleMeasure>0</triangleMeasure>
			<rectangleMeasure>0</rectangleMeasure>
			<circleMeasure>0</circleMeasure>
			<centroidX>25</centroidX>
			<centroidY>1</centroidY>
		</spatialEntity>
		<spatialEntity spatialType="region" scaleAndSubsystem="Cellular.GutEndotheliumIschemia">
			<clusteredness>1</clusteredness>
			<density>0.1345000005703346</density>
			<area>5</area>
			<perimeter>12</perimeter>
			<distanceFromOrigin>14.0356688476182</distanceFromOrigin>
			<angle>8.171233559949753</angle>
			<triangleMeasure>0.25</triangleMeasure>
			<rectangleMeasure>0.5</rectangleMeasure>
			<circleMeasure>0.2400300935512913</circleMeasure>
			<centroidX>16</centroidX>
			<centroidY>1.4</centroidY>
		</spatialEntity>
		<spatialEntity spatialType="region" scaleAndSubsystem="Cellular.GutEndotheliumIschemia">
			<clusteredness>1</clusteredness>
			<density>0.270000005235859</density>
			<area>2</area>
			<perimeter>8</perimeter>
			<distanceFromOrigin>17.80449381476486</distanceFromOrigin>
			<angle>4.467159061389273</angle>
			<triangleMeasure>0</triangleMeasure>
			<rectangleMeasure>0</rectangleMeasure>
			<circleMeasure>0</circleMeasure>
			<centroidX>5.5</centroidX>
			<centroidY>1.5</centroidY>
		</spatialEntity>
		<spatialEntity spatialType="region" scaleAndSubsystem="Cellular.GutEndotheliumIschemia">
			<clusteredness>1</clusteredness>
			<density>0.07300000415128821</density>
			<area>10</area>
			<perimeter>18</perimeter>
			<distanceFromOrigin>17.69180601295413</distanceFromOrigin>
			<angle>10.72109627343719</angle>
			<triangleMeasure>0.5555555334797621</triangleMeasure>
			<rectangleMeasure>0.5</rectangleMeasure>
			<circleMeasure>0.2823883632808653</circleMeasure>
			<centroidX>1.888889</centroidX>
			<centroidY>2.777778</centroidY>
		</spatialEntity>
		<numericStateVariable scaleAndSubsystem="Tissue.GutEndothelium">
			<name>GutCellDamageByproduct</name>
			<value>1718.626819377034</value>
		</numericStateVariable>
		<numericStateVariable scaleAndSubsystem="Organ.Gut">
			<name>GutLeak</name>
			<value>0</value>
		</numericStateVariable>
		<numericStateVariable scaleAndSubsystem="Tissue.GutEpithelium">
			<name>GutOccludinCellwall</name>
			<value>1162.090996377467</value>
		</numericStateVariable>
		<numericStateVariable scaleAndSubsystem="Tissue.GutEpithelium">
			<name>GutOccludinCytoplasm</name>
			<value>384.1489404745034</value>
		</numericStateVariable>
		<numericStateVariable scaleAndSubsystem="Tissue.LungEndothelium">
			<name>LungCellDamageByproduct</name>
			<value>0</value>
		</numericStateVariable>
		<numericStateVariable scaleAndSubsystem="Organ.Lung">
			<name>LungEdema</name>
			<value>0</value>
		</numericStateVariable>
		<numericStateVariable scaleAndSubsystem="Tissue.LungEpithelium">
			<name>LungOccludinCellwall</name>
			<value>1162.81</value>
		</numericStateVariable>
		<numericStateVariable scaleAndSubsystem="Tissue.LungEpithelium">
			<name>LungOccludinCytoplasm</name>
			<value>384.4</value>
		</numericStateVariable>
		<numericStateVariable scaleAndSubsystem="Cellular.GutEndotheliumIschemia">
			<name>avgClusterednessRegions</name>
			<value>0.06097181191177919</value>
		</numericStateVariable>
		<numericStateVariable scaleAndSubsystem="Cellular.LungEndotheliumIschemia">
			<name>avgClusterednessRegions</name>
			<value>1</value>
		</numericStateVariable>
		<numericStateVariable scaleAndSubsystem="Cellular.GutEndotheliumIschemia">
			<name>avgDensityRegions</name>
			<value>0.1849530837167324</value>
		</numericStateVariable>
		<numericStateVariable scaleAndSubsystem="Cellular.LungEndotheliumIschemia">
			<name>avgDensityRegions</name>
			<value>0</value>
		</numericStateVariable>
	</timepoint>
	<timepoint value="23">
		<spatialEntity spatialType="region" scaleAndSubsystem="Cellular.GutEndotheliumIschemia">
			<clusteredness>1</clusteredness>
			<density>0.5575000239353554</density>
			<area>1</area>
			<perimeter>4</perimeter>
			<distanceFromOrigin>18.02775637731995</distanceFromOrigin>
			<angle>0</angle>
			<triangleMeasure>0</triangleMeasure>
			<rectangleMeasure>0</rectangleMeasure>
			<circleMeasure>0</circleMeasure>
			<centroidX>26</centroidX>
			<centroidY>31</centroidY>
		</spatialEntity>
		<spatialEntity spatialType="region" scaleAndSubsystem="Cellular.GutEndotheliumIschemia">
			<clusteredness>1</clusteredness>
			<density>0.2450000089757583</density>
			<area>1</area>
			<perimeter>4</perimeter>
			<distanceFromOrigin>14.0356688476182</distanceFromOrigin>
			<angle>0</angle>
			<triangleMeasure>0</triangleMeasure>
			<rectangleMeasure>0</rectangleMeasure>
			<circleMeasure>0</circleMeasure>
			<centroidX>17</centroidX>
			<centroidY>30</centroidY>
		</spatialEntity>
		<spatialEntity spatialType="region" scaleAndSubsystem="Cellular.GutEndotheliumIschemia">
			<clusteredness>1</clusteredness>
			<density>0.1470833292973587</density>
			<area>6</area>
			<perimeter>14</perimeter>
			<distanceFromOrigin>18.43908891458577</distanceFromOrigin>
			<angle>6.34019174590991</angle>
			<triangleMeasure>0.375</triangleMeasure>
			<rectangleMeasure>0.5</rectangleMeasure>
			<circleMeasure>0.1800225435511654</circleMeasure>
			<centroidX>30.6</centroidX>
			<centroidY>29.2</centroidY>
		</spatialEntity>
		<spatialEntity spatialType="region" scaleAndSubsystem="Cellular.GutEndotheliumIschemia">
			<clusteredness>1</clusteredness>
			<density>0.5575000239353554</density>
			<area>1</area>
			<perimeter>4</perimeter>
			<distanceFromOrigin>15</distanceFromOrigin>
			<angle>0</angle>
			<triangleMeasure>0</triangleMeasure>
			<rectangleMeasure>0</rectangleMeasure>
			<circleMeasure>0</circleMeasure>
			<centroidX>25</centroidX>
			<centroidY>28</centroidY>
		</spatialEntity>
		<spatialEntity spatialType="region" scaleAndSubsystem="Cellular.GutEndotheliumIschemia">
			<clusteredness>1</clusteredness>
			<density>0.1602272759146869</density>
			<area>11</area>
			<perimeter>18</perimeter>
			<distanceFromOrigin>18.38477631085023</distanceFromOrigin>
			<angle>12.68038349181982</angle>
			<triangleMeasure>0.625</triangleMeasure>
			<rectangleMeasure>0.5555555555555556</rectangleMeasure>
			<circleMeasure>0.3333751272414547</circleMeasure>
			<centroidX>2.375</centroidX>
			<centroidY>29.75</centroidY>
		</spatialEntity>
		<spatialEntity spatialType="region" scaleAndSubsystem="Cellular.GutEndotheliumIschemia">
			<clusteredness>1</clusteredness>
			<density>0.2417857065588152</density>
			<area>7</area>
			<perimeter>16</perimeter>
			<distanceFromOrigin>10.19803902718557</distanceFromOrigin>
			<angle>15.25511870305778</angle>
			<triangleMeasure>0.5</triangleMeasure>
			<rectangleMeasure>0.3571429848671416</rectangleMeasure>
			<circleMeasure>0.1200150467756456</circleMeasure>
			<centroidX>20</centroidX>
			<centroidY>27.2</centroidY>
		</spatialEntity>
		<spatialEntity spatialType="region" scaleAndSubsystem="Cellular.GutEndotheliumIschemia">
			<clusteredness>1</clusteredness>
			<density>0.1822222232039458</density>
			<area>9</area>
			<perimeter>24</perimeter>
			<distanceFromOrigin>10</distanceFromOrigin>
			<angle>28.61045966596522</angle>
			<triangleMeasure>0.1333333333333333</triangleMeasure>
			<rectangleMeasure>0.08333333333333333</rectangleMeasure>
			<circleMeasure>0.03155984173239462</circleMeasure>
			<centroidX>14.25</centroidX>
			<centroidY>27.125</centroidY>
		</spatialEntity>
		<spatialEntity spatialType="region" scaleAndSubsystem="Cellular.GutEndotheliumIschemia">
			<clusteredness>1</clusteredness>
			<density>0.3199999940161611</density>
			<area>1</area>
			<perimeter>4</perimeter>
			<distanceFromOrigin>14.2126704035519</distanceFromOrigin>
			<angle>0</angle>
			<triangleMeasure>0</triangleMeasure>
			<rectangleMeasure>0</rectangleMeasure>
			<circleMeasure>0</circleMeasure>
			<centroidX>27</centroidX>
			<centroidY>25</centroidY>
		</spatialEntity>
		<spatialEntity spatialType="region" scaleAndSubsystem="Cellular.GutEndotheliumIschemia">
			<clusteredness>1</clusteredness>
			<density>0.1295000050582138</density>
			<area>5</area>
			<perimeter>12</perimeter>
			<distanceFromOrigin>15.26433752247375</distanceFromOrigin>
			<angle>3.945186229037563</angle>
			<triangleMeasure>0.75</triangleMeasure>
			<rectangleMeasure>0.7500001341104747</rectangleMeasure>
			<circleMeasure>0.2250282231653031</circleMeasure>
			<centroidX>30.25</centroidX>
			<centroidY>24.75</centroidY>
		</spatialEntity>
		<spatialEntity spatialType="region" scaleAndSubsystem="Cellular.GutEndotheliumIschemia">
			<clusteredness>1</clusteredness>
			<density>0.1700000089757583</density>
			<area>1</area>
			<perimeter>4</perimeter>
			<distanceFromOrigin>8.944271909999159</distanceFromOrigin>
			<angle>0</angle>
			<triangleMeasure>0</triangleMeasure>
			<rectangleMeasure>0</rectangleMeasure>
			<circleMeasure>0</circleMeasure>
			<centroidX>20</centroidX>
			<centroidY>24</centroidY>
		</spatialEntity>
		<spatialEntity spatialType="region" scaleAndSubsystem="Cellular.GutEndotheliumIschemia">
			<clusteredness>1</clusteredness>
			<density>0.1312500086485171</density>
			<area>10</area>
			<perimeter>14</perimeter>
			<distanceFromOrigin>10.63014581273465</distanceFromOrigin>
			<angle>17.13299615034314</angle>
			<triangleMeasure>0.5625</triangleMeasure>
			<rectangleMeasure>0.75</rectangleMeasure>
			<circleMeasure>0.4154366978080265</circleMeasure>
			<centroidX>24</centroidX>
			<centroidY>24.6</centroidY>
		</spatialEntity>
		<spatialEntity spatialType="region" scaleAndSubsystem="Cellular.GutEndotheliumIschemia">
			<clusteredness>1</clusteredness>
			<density>0.2700000239353554</density>
			<area>1</area>
			<perimeter>4</perimeter>
			<distanceFromOrigin>7.071067811865476</distanceFromOrigin>
			<angle>0</angle>
			<triangleMeasure>0</triangleMeasure>
			<rectangleMeasure>0</rectangleMeasure>
			<circleMeasure>0</circleMeasure>
			<centroidX>17</centroidX>
			<centroidY>23</centroidY>
		</spatialEntity>
		<spatialEntity spatialType="region" scaleAndSubsystem="Cellular.GutEndotheliumIschemia">
			<clusteredness>1</clusteredness>
			<density>0.09250085716154061</density>
			<area>2</area>
			<perimeter>8</perimeter>
			<distanceFromOrigin>14.86606874731851</distanceFromOrigin>
			<angle>2.147585428298503</angle>
			<triangleMeasure>0</triangleMeasure>
			<rectangleMeasure>0</rectangleMeasure>
			<circleMeasure>0</circleMeasure>
			<centroidX>30.5</centroidX>
			<centroidY>21.5</centroidY>
		</spatialEntity>
		<spatialEntity spatialType="region" scaleAndSubsystem="Cellular.GutEndotheliumIschemia">
			<clusteredness>1</clusteredness>
			<density>0.4200000538545496</density>
			<area>1</area>
			<perimeter>4</perimeter>
			<distanceFromOrigin>7.810249675906654</distanceFromOrigin>
			<angle>0</angle>
			<triangleMeasure>0</triangleMeasure>
			<rectangleMeasure>0</rectangleMeasure>
			<circleMeasure>0</circleMeasure>
			<centroidX>22</centroidX>
			<centroidY>21</centroidY>
		</spatialEntity>
		<spatialEntity spatialType="region" scaleAndSubsystem="Cellular.GutEndotheliumIschemia">
			<clusteredness>1</clusteredness>
			<density>0.2995833633771909</density>
			<area>6</area>
			<perimeter>16</perimeter>
			<distanceFromOrigin>14.86606874731851</distanceFromOrigin>
			<angle>11.30993247402021</angle>
			<triangleMeasure>0.25</triangleMeasure>
			<rectangleMeasure>0.25</rectangleMeasure>
			<circleMeasure>0.07059709082021631</circleMeasure>
			<centroidX>1.571429</centroidX>
			<centroidY>22.85714</centroidY>
		</spatialEntity>
		<spatialEntity spatialType="region" scaleAndSubsystem="Cellular.GutEndotheliumIschemia">
			<clusteredness>1</clusteredness>
			<density>0.3075124703201593</density>
			<area>1</area>
			<perimeter>4</perimeter>
			<distanceFromOrigin>10.77032961426901</distanceFromOrigin>
			<angle>0</angle>
			<triangleMeasure>0</triangleMeasure>
			<rectangleMeasure>0</rectangleMeasure>
			<circleMeasure>0</circleMeasure>
			<centroidX>26</centroidX>
			<centroidY>20</centroidY>
		</spatialEntity>
		<spatialEntity spatialType="region" scaleAndSubsystem="Cellular.GutEndotheliumIschemia">
			<clusteredness>1</clusteredness>
			<density>0.2075000089757583</density>
			<area>1</area>
			<perimeter>4</perimeter>
			<distanceFromOrigin>5.656854249492381</distanceFromOrigin>
			<angle>0</angle>
			<triangleMeasure>0</triangleMeasure>
			<rectangleMeasure>0</rectangleMeasure>
			<circleMeasure>0</circleMeasure>
			<centroidX>20</centroidX>
			<centroidY>20</centroidY>
		</spatialEntity>
		<spatialEntity spatialType="region" scaleAndSubsystem="Cellular.GutEndotheliumIschemia">
			<clusteredness>1</clusteredness>
			<density>0.1959374966136381</density>
			<area>16</area>
			<perimeter>30</perimeter>
			<distanceFromOrigin>4</distanceFromOrigin>
			<angle>51.34019174590991</angle>
			<triangleMeasure>0.2455357811889052</triangleMeasure>
			<rectangleMeasure>0.1840816143094692</rectangleMeasure>
			<circleMeasure>0.1082102698225553</circleMeasure>
			<centroidX>12.53333</centroidX>
			<centroidY>21.73333</centroidY>
		</spatialEntity>
		<spatialEntity spatialType="region" scaleAndSubsystem="Cellular.GutEndotheliumIschemia">
			<clusteredness>1</clusteredness>
			<density>0.1800825119018555</density>
			<area>2</area>
			<perimeter>6</perimeter>
			<distanceFromOrigin>12.36931687685298</distanceFromOrigin>
			<angle>4.398705354995532</angle>
			<triangleMeasure>0</triangleMeasure>
			<rectangleMeasure>0</rectangleMeasure>
			<circleMeasure>0</circleMeasure>
			<centroidX>28</centroidX>
			<centroidY>19.5</centroidY>
		</spatialEntity>
		<spatialEntity spatialType="region" scaleAndSubsystem="Cellular.GutEndotheliumIschemia">
			<clusteredness>1</clusteredness>
			<density>0.1825000089757583</density>
			<area>1</area>
			<perimeter>4</perimeter>
			<distanceFromOrigin>9.486832980505138</distanceFromOrigin>
			<angle>0</angle>
			<triangleMeasure>0</triangleMeasure>
			<rectangleMeasure>0</rectangleMeasure>
			<circleMeasure>0</circleMeasure>
			<centroidX>7</centroidX>
			<centroidY>19</centroidY>
		</spatialEntity>
		<spatialEntity spatialType="region" scaleAndSubsystem="Cellular.GutEndotheliumIschemia">
			<clusteredness>1</clusteredness>
			<density>0.002499999953251259</density>
			<area>1</area>
			<perimeter>4</perimeter>
			<distanceFromOrigin>15.13274595042156</distanceFromOrigin>
			<angle>0</angle>
			<triangleMeasure>0</triangleMeasure>
			<rectangleMeasure>0</rectangleMeasure>
			<circleMeasure>0</circleMeasure>
			<centroidX>31</centroidX>
			<centroidY>18</centroidY>
		</spatialEntity>
		<spatialEntity spatialType="region" scaleAndSubsystem="Cellular.GutEndotheliumIschemia">
			<clusteredness>1</clusteredness>
			<density>0.08250000149595971</density>
			<area>1</area>
			<perimeter>4</perimeter>
			<distanceFromOrigin>3.605551275463989</distanceFromOrigin>
			<angle>0</angle>
			<triangleMeasure>0</triangleMeasure>
			<rectangleMeasure>0</rectangleMeasure>
			<circleMeasure>0</circleMeasure>
			<centroidX>19</centroidX>
			<centroidY>18</centroidY>
		</spatialEntity>
		<spatialEntity spatialType="region" scaleAndSubsystem="Cellular.GutEndotheliumIschemia">
			<clusteredness>1</clusteredness>
			<density>0.04814039866129557</density>
			<area>1</area>
			<perimeter>4</perimeter>
			<distanceFromOrigin>10.04987562112089</distanceFromOrigin>
			<angle>0</angle>
			<triangleMeasure>0</triangleMeasure>
			<rectangleMeasure>0</rectangleMeasure>
			<circleMeasure>0</circleMeasure>
			<centroidX>26</centroidX>
			<centroidY>17</centroidY>
		</spatialEntity>
		<spatialEntity spatialType="region" scaleAndSubsystem="Cellular.GutEndotheliumIschemia">
			<clusteredness>1</clusteredness>
			<density>0.2700000239353554</density>
			<area>1</area>
			<perimeter>4</perimeter>
			<distanceFromOrigin>3</distanceFromOrigin>
			<angle>0</angle>
			<triangleMeasure>0</triangleMeasure>
			<rectangleMeasure>0</rectangleMeasure>
			<circleMeasure>0</circleMeasure>
			<centroidX>19</centroidX>
			<centroidY>16</centroidY>
		</spatialEntity>
		<spatialEntity spatialType="region" scaleAndSubsystem="Cellular.GutEndotheliumIschemia">
			<clusteredness>1</clusteredness>
			<density>0.1708333213344898</density>
			<area>3</area>
			<perimeter>8</perimeter>
			<distanceFromOrigin>5</distanceFromOrigin>
			<angle>11.30993247402021</angle>
			<triangleMeasure>1</triangleMeasure>
			<rectangleMeasure>0.5000000894069832</rectangleMeasure>
			<circleMeasure>0.1591549430918953</circleMeasure>
			<centroidX>10.66667</centroidX>
			<centroidY>16.33333</centroidY>
		</spatialEntity>
		<spatialEntity spatialType="region" scaleAndSubsystem="Cellular.GutEndotheliumIschemia">
			<clusteredness>1</clusteredness>
			<density>0.1505337183148253</density>
			<area>5</area>
			<perimeter>20</perimeter>
			<distanceFromOrigin>13</distanceFromOrigin>
			<angle>12.0947570770121</angle>
			<triangleMeasure>0</triangleMeasure>
			<rectangleMeasure>0</rectangleMeasure>
			<circleMeasure>0</circleMeasure>
			<centroidX>1.714286</centroidX>
			<centroidY>17.28572</centroidY>
		</spatialEntity>
		<spatialEntity spatialType="region" scaleAndSubsystem="Cellular.GutEndotheliumIschemia">
			<clusteredness>1</clusteredness>
			<density>0.05386253805721507</density>
			<area>1</area>
			<perimeter>4</perimeter>
			<distanceFromOrigin>12.0415945787923</distanceFromOrigin>
			<angle>0</angle>
			<triangleMeasure>0</triangleMeasure>
			<rectangleMeasure>0</rectangleMeasure>
			<circleMeasure>0</circleMeasure>
			<centroidX>28</centroidX>
			<centroidY>15</centroidY>
		</spatialEntity>
		<spatialEntity spatialType="region" scaleAndSubsystem="Cellular.GutEndotheliumIschemia">
			<clusteredness>1</clusteredness>
			<density>0.07563031006093118</density>
			<area>8</area>
			<perimeter>20</perimeter>
			<distanceFromOrigin>5.099019513592784</distanceFromOrigin>
			<angle>25.34617594194669</angle>
			<triangleMeasure>0.2222222222222222</triangleMeasure>
			<rectangleMeasure>0.2222222222222222</rectangleMeasure>
			<circleMeasure>0.1333500508965819</circleMeasure>
			<centroidX>22.28572</centroidX>
			<centroidY>16.28571</centroidY>
		</spatialEntity>
		<spatialEntity spatialType="region" scaleAndSubsystem="Cellular.GutEndotheliumIschemia">
			<clusteredness>1</clusteredness>
			<density>0.1522916648902145</density>
			<area>12</area>
			<perimeter>20</perimeter>
			<distanceFromOrigin>1.414213562373095</distanceFromOrigin>
			<angle>135</angle>
			<triangleMeasure>0.4583333333333333</triangleMeasure>
			<rectangleMeasure>0.4583333333333333</rectangleMeasure>
			<circleMeasure>0.310627148822105</circleMeasure>
			<centroidX>14.375</centroidX>
			<centroidY>15.625</centroidY>
		</spatialEntity>
		<spatialEntity spatialType="region" scaleAndSubsystem="Cellular.GutEndotheliumIschemia">
			<clusteredness>1</clusteredness>
			<density>0.134999999813005</density>
			<area>2</area>
			<perimeter>6</perimeter>
			<distanceFromOrigin>5.830951894845301</distanceFromOrigin>
			<angle>4.398705354995532</angle>
			<triangleMeasure>0</triangleMeasure>
			<rectangleMeasure>0</rectangleMeasure>
			<circleMeasure>0</circleMeasure>
			<centroidX>10.5</centroidX>
			<centroidY>13</centroidY>
		</spatialEntity>
		<spatialEntity spatialType="region" scaleAndSubsystem="Cellular.GutEndotheliumIschemia">
			<clusteredness>1</clusteredness>
			<density>0.2925017113779105</density>
			<area>1</area>
			<perimeter>4</perimeter>
			<distanceFromOrigin>13.34166406412633</distanceFromOrigin>
			<angle>0</angle>
			<triangleMeasure>0</triangleMeasure>
			<rectangleMeasure>0</rectangleMeasure>
			<circleMeasure>0</circleMeasure>
			<centroidX>3</centroidX>
			<centroidY>13</centroidY>
		</spatialEntity>
		<spatialEntity spatialType="region" scaleAndSubsystem="Cellular.GutEndotheliumIschemia">
			<clusteredness>1</clusteredness>
			<density>0.3449999940161612</density>
			<area>1</area>
			<perimeter>4</perimeter>
			<distanceFromOrigin>4.123105625617661</distanceFromOrigin>
			<angle>0</angle>
			<triangleMeasure>0</triangleMeasure>
			<rectangleMeasure>0</rectangleMeasure>
			<circleMeasure>0</circleMeasure>
			<centroidX>15</centroidX>
			<centroidY>12</centroidY>
		</spatialEntity>
		<spatialEntity spatialType="region" scaleAndSubsystem="Cellular.GutEndotheliumIschemia">
			<clusteredness>1</clusteredness>
			<density>0.2700002632889093</density>
			<area>2</area>
			<perimeter>8</perimeter>
			<distanceFromOrigin>13.41640786499874</distanceFromOrigin>
			<angle>5.527540151656172</angle>
			<triangleMeasure>0</triangleMeasure>
			<rectangleMeasure>0</rectangleMeasure>
			<circleMeasure>0</circleMeasure>
			<centroidX>3.5</centroidX>
			<centroidY>10.5</centroidY>
		</spatialEntity>
		<spatialEntity spatialType="region" scaleAndSubsystem="Cellular.GutEndotheliumIschemia">
			<clusteredness>1</clusteredness>
			<density>0.1800039702770757</density>
			<area>2</area>
			<perimeter>6</perimeter>
			<distanceFromOrigin>10.81665382639197</distanceFromOrigin>
			<angle>4.184916125118415</angle>
			<triangleMeasure>0</triangleMeasure>
			<rectangleMeasure>0</rectangleMeasure>
			<circleMeasure>0</circleMeasure>
			<centroidX>25</centroidX>
			<centroidY>9.5</centroidY>
		</spatialEntity>
		<spatialEntity spatialType="region" scaleAndSubsystem="Cellular.GutEndotheliumIschemia">
			<clusteredness>1</clusteredness>
			<density>0.1325000837737439</density>
			<area>1</area>
			<perimeter>4</perimeter>
			<distanceFromOrigin>17</distanceFromOrigin>
			<angle>0</angle>
			<triangleMeasure>0</triangleMeasure>
			<rectangleMeasure>0</rectangleMeasure>
			<circleMeasure>0</circleMeasure>
			<centroidX>1</centroidX>
			<centroidY>8</centroidY>
		</spatialEntity>
		<spatialEntity spatialType="region" scaleAndSubsystem="Cellular.GutEndotheliumIschemia">
			<clusteredness>1</clusteredness>
			<density>0.2302858276824286</density>
			<area>9</area>
			<perimeter>24</perimeter>
			<distanceFromOrigin>12.52996408614167</distanceFromOrigin>
			<angle>16.26020470831196</angle>
			<triangleMeasure>0.2337657705217425</triangleMeasure>
			<rectangleMeasure>0.1428571428571428</rectangleMeasure>
			<circleMeasure>0.1064387110455387</circleMeasure>
			<centroidX>29.18182</centroidX>
			<centroidY>9.181818</centroidY>
		</spatialEntity>
		<spatialEntity spatialType="region" scaleAndSubsystem="Cellular.GutEndotheliumIschemia">
			<clusteredness>1</clusteredness>
			<density>0.04500000897575827</density>
			<area>1</area>
			<perimeter>4</perimeter>
			<distanceFromOrigin>12.0415945787923</distanceFromOrigin>
			<angle>0</angle>
			<triangleMeasure>0</triangleMeasure>
			<rectangleMeasure>0</rectangleMeasure>
			<circleMeasure>0</circleMeasure>
			<centroidX>24</centroidX>
			<centroidY>7</centroidY>
		</spatialEntity>
		<spatialEntity spatialType="region" scaleAndSubsystem="Cellular.GutEndotheliumIschemia">
			<clusteredness>1</clusteredness>
			<density>0.2659999946051953</density>
			<area>5</area>
			<perimeter>12</perimeter>
			<distanceFromOrigin>12.8062484748657</distanceFromOrigin>
			<angle>8.972626614896393</angle>
			<triangleMeasure>0.25</triangleMeasure>
			<rectangleMeasure>0.5</rectangleMeasure>
			<circleMeasure>0.2400300935512913</circleMeasure>
			<centroidX>5.6</centroidX>
			<centroidY>7</centroidY>
		</spatialEntity>
		<spatialEntity spatialType="region" scaleAndSubsystem="Cellular.GutEndotheliumIschemia">
			<clusteredness>1</clusteredness>
			<density>0.03249999775606043</density>
			<area>1</area>
			<perimeter>4</perimeter>
			<distanceFromOrigin>14.86606874731851</distanceFromOrigin>
			<angle>0</angle>
			<triangleMeasure>0</triangleMeasure>
			<rectangleMeasure>0</rectangleMeasure>
			<circleMeasure>0</circleMeasure>
			<centroidX>26</centroidX>
			<centroidY>5</centroidY>
		</spatialEntity>
		<spatialEntity spatialType="region" scaleAndSubsystem="Cellular.GutEndotheliumIschemia">
			<clusteredness>1</clusteredness>
			<density>0.1628750044574925</density>
			<area>20</area>
			<perimeter>46</perimeter>
			<distanceFromOrigin>4.123105625617661</distanceFromOrigin>
			<angle>53.13010235415598</angle>
			<triangleMeasure>0.1375</triangleMeasure>
			<rectangleMeasure>0.1388888808613278</rectangleMeasure>
			<circleMeasure>0.08251034465825638</circleMeasure>
			<centroidX>18.85</centroidX>
			<centroidY>8.449999999999999</centroidY>
		</spatialEntity>
		<spatialEntity spatialType="region" scaleAndSubsystem="Cellular.GutEndotheliumIschemia">
			<clusteredness>0.8235294117647058</clusteredness>
			<density>0.1330357127580322</density>
			<area>28</area>
			<perimeter>46</perimeter>
			<distanceFromOrigin>6.403124237432849</distanceFromOrigin>
			<angle>55.61965527615514</angle>
			<triangleMeasure>0.2848794867696596</triangleMeasure>
			<rectangleMeasure>0.2363636363636364</rectangleMeasure>
			<circleMeasure>0.1920240785846227</circleMeasure>
			<centroidX>9.590909</centroidX>
			<centroidY>9.454545</centroidY>
		</spatialEntity>
		<spatialEntity spatialType="region" scaleAndSubsystem="Cellular.GutEndotheliumIschemia">
			<clusteredness>1</clusteredness>
			<density>0.2574999940161611</density>
			<area>1</area>
			<perimeter>4</perimeter>
			<distanceFromOrigin>18.43908891458577</distanceFromOrigin>
			<angle>0</angle>
			<triangleMeasure>0</triangleMeasure>
			<rectangleMeasure>0</rectangleMeasure>
			<circleMeasure>0</circleMeasure>
			<centroidX>30</centroidX>
			<centroidY>4</centroidY>
		</spatialEntity>
		<spatialEntity spatialType="region" scaleAndSubsystem="Cellular.GutEndotheliumIschemia">
			<clusteredness>1</clusteredness>
			<density>0.1483333360525518</density>
			<area>6</area>
			<perimeter>12</perimeter>
			<distanceFromOrigin>12.08304597359457</distanceFromOrigin>
			<angle>11.44933798850003</angle>
			<triangleMeasure>0.5</triangleMeasure>
			<rectangleMeasure>0.5555556070657471</rectangleMeasure>
			<circleMeasure>0.3000376308870708</circleMeasure>
			<centroidX>20</centroidX>
			<centroidY>3.833333</centroidY>
		</spatialEntity>
		<spatialEntity spatialType="region" scaleAndSubsystem="Cellular.GutEndotheliumIschemia">
			<clusteredness>1</clusteredness>
			<density>0.002499999953251259</density>
			<area>1</area>
			<perimeter>4</perimeter>
			<distanceFromOrigin>21.21320343559643</distanceFromOrigin>
			<angle>0</angle>
			<triangleMeasure>0</triangleMeasure>
			<rectangleMeasure>0</rectangleMeasure>
			<circleMeasure>0</circleMeasure>
			<centroidX>31</centroidX>
			<centroidY>1</centroidY>
		</spatialEntity>
		<spatialEntity spatialType="region" scaleAndSubsystem="Cellular.GutEndotheliumIschemia">
			<clusteredness>1</clusteredness>
			<density>0.2074999940161611</density>
			<area>1</area>
			<perimeter>4</perimeter>
			<distanceFromOrigin>19.84943324127921</distanceFromOrigin>
			<angle>0</angle>
			<triangleMeasure>0</triangleMeasure>
			<rectangleMeasure>0</rectangleMeasure>
			<circleMeasure>0</circleMeasure>
			<centroidX>29</centroidX>
			<centroidY>1</centroidY>
		</spatialEntity>
		<spatialEntity spatialType="region" scaleAndSubsystem="Cellular.GutEndotheliumIschemia">
			<clusteredness>1</clusteredness>
			<density>0.3050000134636374</density>
			<area>2</area>
			<perimeter>6</perimeter>
			<distanceFromOrigin>15</distanceFromOrigin>
			<angle>3.814074834290355</angle>
			<triangleMeasure>0</triangleMeasure>
			<rectangleMeasure>0</rectangleMeasure>
			<circleMeasure>0</circleMeasure>
			<centroidX>16.5</centroidX>
			<centroidY>1</centroidY>
		</spatialEntity>
		<spatialEntity spatialType="region" scaleAndSubsystem="Cellular.GutEndotheliumIschemia">
			<clusteredness>1</clusteredness>
			<density>0.08470588460513052</density>
			<area>17</area>
			<perimeter>34</perimeter>
			<distanceFromOrigin>15.8113883008419</distanceFromOrigin>
			<angle>20.05609473657542</angle>
			<triangleMeasure>0.2571428553912105</triangleMeasure>
			<rectangleMeasure>0.2500000397364361</rectangleMeasure>
			<circleMeasure>0.162020296138416</circleMeasure>
			<centroidX>3.294118</centroidX>
			<centroidY>2.470588</centroidY>
		</spatialEntity>
		<numericStateVariable scaleAndSubsystem="Tissue.GutEndothelium">
			<name>GutCellDamageByproduct</name>
			<value>1749.462295475556</value>
		</numericStateVariable>
		<numericStateVariable scaleAndSubsystem="Organ.Gut">
			<name>GutLeak</name>
			<value>0</value>
		</numericStateVariable>
		<numericStateVariable scaleAndSubsystem="Tissue.GutEpithelium">
			<name>GutOccludinCellwall</name>
			<value>1161.991587275382</value>
		</numericStateVariable>
		<numericStateVariable scaleAndSubsystem="Tissue.GutEpithelium">
			<name>GutOccludinCytoplasm</name>
			<value>384.12709122577</value>
		</numericStateVariable>
		<numericStateVariable scaleAndSubsystem="Tissue.LungEndothelium">
			<name>LungCellDamageByproduct</name>
			<value>0</value>
		</numericStateVariable>
		<numericStateVariable scaleAndSubsystem="Organ.Lung">
			<name>LungEdema</name>
			<value>0</value>
		</numericStateVariable>
		<numericStateVariable scaleAndSubsystem="Tissue.LungEpithelium">
			<name>LungOccludinCellwall</name>
			<value>1162.81</value>
		</numericStateVariable>
		<numericStateVariable scaleAndSubsystem="Tissue.LungEpithelium">
			<name>LungOccludinCytoplasm</name>
			<value>384.4</value>
		</numericStateVariable>
		<numericStateVariable scaleAndSubsystem="Cellular.GutEndotheliumIschemia">
			<name>avgClusterednessRegions</name>
			<value>0.06077878692774782</value>
		</numericStateVariable>
		<numericStateVariable scaleAndSubsystem="Cellular.LungEndotheliumIschemia">
			<name>avgClusterednessRegions</name>
			<value>1</value>
		</numericStateVariable>
		<numericStateVariable scaleAndSubsystem="Cellular.GutEndotheliumIschemia">
			<name>avgDensityRegions</name>
			<value>0.1964727483239986</value>
		</numericStateVariable>
		<numericStateVariable scaleAndSubsystem="Cellular.LungEndotheliumIschemia">
			<name>avgDensityRegions</name>
			<value>0</value>
		</numericStateVariable>
	</timepoint>
	<timepoint value="24">
		<spatialEntity spatialType="region" scaleAndSubsystem="Cellular.GutEndotheliumIschemia">
			<clusteredness>1</clusteredness>
			<density>0.5600000119676777</density>
			<area>1</area>
			<perimeter>4</perimeter>
			<distanceFromOrigin>18.02775637731995</distanceFromOrigin>
			<angle>0</angle>
			<triangleMeasure>0</triangleMeasure>
			<rectangleMeasure>0</rectangleMeasure>
			<circleMeasure>0</circleMeasure>
			<centroidX>26</centroidX>
			<centroidY>31</centroidY>
		</spatialEntity>
		<spatialEntity spatialType="region" scaleAndSubsystem="Cellular.GutEndotheliumIschemia">
			<clusteredness>1</clusteredness>
			<density>0.2349999970080806</density>
			<area>1</area>
			<perimeter>4</perimeter>
			<distanceFromOrigin>14.0356688476182</distanceFromOrigin>
			<angle>0</angle>
			<triangleMeasure>0</triangleMeasure>
			<rectangleMeasure>0</rectangleMeasure>
			<circleMeasure>0</circleMeasure>
			<centroidX>17</centroidX>
			<centroidY>30</centroidY>
		</spatialEntity>
		<spatialEntity spatialType="region" scaleAndSubsystem="Cellular.GutEndotheliumIschemia">
			<clusteredness>1</clusteredness>
			<density>0.1466666621320388</density>
			<area>6</area>
			<perimeter>10</perimeter>
			<distanceFromOrigin>18.43908891458577</distanceFromOrigin>
			<angle>6.34019174590991</angle>
			<triangleMeasure>0.5</triangleMeasure>
			<rectangleMeasure>1</rectangleMeasure>
			<circleMeasure>0.4800601871025826</circleMeasure>
			<centroidX>30.5</centroidX>
			<centroidY>29</centroidY>
		</spatialEntity>
		<spatialEntity spatialType="region" scaleAndSubsystem="Cellular.GutEndotheliumIschemia">
			<clusteredness>1</clusteredness>
			<density>0.1475000039424771</density>
			<area>12</area>
			<perimeter>18</perimeter>
			<distanceFromOrigin>17.69180601295413</distanceFromOrigin>
			<angle>12.68038349181982</angle>
			<triangleMeasure>0.4583333333333333</triangleMeasure>
			<rectangleMeasure>0.6111111111111112</rectangleMeasure>
			<circleMeasure>0.3667126399656002</circleMeasure>
			<centroidX>2.5</centroidX>
			<centroidY>29.66667</centroidY>
		</spatialEntity>
		<spatialEntity spatialType="region" scaleAndSubsystem="Cellular.GutEndotheliumIschemia">
			<clusteredness>1</clusteredness>
			<density>0.002499999953251259</density>
			<area>1</area>
			<perimeter>4</perimeter>
			<distanceFromOrigin>18.02775637731995</distanceFromOrigin>
			<angle>0</angle>
			<triangleMeasure>0</triangleMeasure>
			<rectangleMeasure>0</rectangleMeasure>
			<circleMeasure>0</circleMeasure>
			<centroidX>1</centroidX>
			<centroidY>26</centroidY>
		</spatialEntity>
		<spatialEntity spatialType="region" scaleAndSubsystem="Cellular.GutEndotheliumIschemia">
			<clusteredness>1</clusteredness>
			<density>0.3100000119676777</density>
			<area>1</area>
			<perimeter>4</perimeter>
			<distanceFromOrigin>14.2126704035519</distanceFromOrigin>
			<angle>0</angle>
			<triangleMeasure>0</triangleMeasure>
			<rectangleMeasure>0</rectangleMeasure>
			<circleMeasure>0</circleMeasure>
			<centroidX>27</centroidX>
			<centroidY>25</centroidY>
		</spatialEntity>
		<spatialEntity spatialType="region" scaleAndSubsystem="Cellular.GutEndotheliumIschemia">
			<clusteredness>1</clusteredness>
			<density>0.2812500059604645</density>
			<area>2</area>
			<perimeter>6</perimeter>
			<distanceFromOrigin>17</distanceFromOrigin>
			<angle>2.891269596220564</angle>
			<triangleMeasure>0</triangleMeasure>
			<rectangleMeasure>0</rectangleMeasure>
			<circleMeasure>0</circleMeasure>
			<centroidX>31</centroidX>
			<centroidY>24.5</centroidY>
		</spatialEntity>
		<spatialEntity spatialType="region" scaleAndSubsystem="Cellular.GutEndotheliumIschemia">
			<clusteredness>1</clusteredness>
			<density>0.07250000448787913</density>
			<area>1</area>
			<perimeter>4</perimeter>
			<distanceFromOrigin>15.26433752247375</distanceFromOrigin>
			<angle>0</angle>
			<triangleMeasure>0</triangleMeasure>
			<rectangleMeasure>0</rectangleMeasure>
			<circleMeasure>0</circleMeasure>
			<centroidX>29</centroidX>
			<centroidY>24</centroidY>
		</spatialEntity>
		<spatialEntity spatialType="region" scaleAndSubsystem="Cellular.GutEndotheliumIschemia">
			<clusteredness>0.9473684210526315</clusteredness>
			<density>0.118333333386575</density>
			<area>36</area>
			<perimeter>60</perimeter>
			<distanceFromOrigin>9</distanceFromOrigin>
			<angle>73.61045966596522</angle>
			<triangleMeasure>0</triangleMeasure>
			<rectangleMeasure>0.178130503759605</rectangleMeasure>
			<circleMeasure>0.06462347758631301</circleMeasure>
			<centroidX>19.29032</centroidX>
			<centroidY>26.6129</centroidY>
		</spatialEntity>
		<spatialEntity spatialType="region" scaleAndSubsystem="Cellular.GutEndotheliumIschemia">
			<clusteredness>1</clusteredness>
			<density>0.1599999970080806</density>
			<area>1</area>
			<perimeter>4</perimeter>
			<distanceFromOrigin>8.944271909999159</distanceFromOrigin>
			<angle>0</angle>
			<triangleMeasure>0</triangleMeasure>
			<rectangleMeasure>0</rectangleMeasure>
			<circleMeasure>0</circleMeasure>
			<centroidX>20</centroidX>
			<centroidY>24</centroidY>
		</spatialEntity>
		<spatialEntity spatialType="region" scaleAndSubsystem="Cellular.GutEndotheliumIschemia">
			<clusteredness>1</clusteredness>
			<density>0.1975000269272748</density>
			<area>1</area>
			<perimeter>4</perimeter>
			<distanceFromOrigin>11.40175425099138</distanceFromOrigin>
			<angle>0</angle>
			<triangleMeasure>0</triangleMeasure>
			<rectangleMeasure>0</rectangleMeasure>
			<circleMeasure>0</circleMeasure>
			<centroidX>25</centroidX>
			<centroidY>23</centroidY>
		</spatialEntity>
		<spatialEntity spatialType="region" scaleAndSubsystem="Cellular.GutEndotheliumIschemia">
			<clusteredness>1</clusteredness>
			<density>0.2599999820484835</density>
			<area>1</area>
			<perimeter>4</perimeter>
			<distanceFromOrigin>7.071067811865476</distanceFromOrigin>
			<angle>0</angle>
			<triangleMeasure>0</triangleMeasure>
			<rectangleMeasure>0</rectangleMeasure>
			<circleMeasure>0</circleMeasure>
			<centroidX>17</centroidX>
			<centroidY>23</centroidY>
		</spatialEntity>
		<spatialEntity spatialType="region" scaleAndSubsystem="Cellular.GutEndotheliumIschemia">
			<clusteredness>1</clusteredness>
			<density>0.08750099329387441</density>
			<area>2</area>
			<perimeter>8</perimeter>
			<distanceFromOrigin>14.86606874731851</distanceFromOrigin>
			<angle>2.147585428298503</angle>
			<triangleMeasure>0</triangleMeasure>
			<rectangleMeasure>0</rectangleMeasure>
			<circleMeasure>0</circleMeasure>
			<centroidX>30.5</centroidX>
			<centroidY>21.5</centroidY>
		</spatialEntity>
		<spatialEntity spatialType="region" scaleAndSubsystem="Cellular.GutEndotheliumIschemia">
			<clusteredness>1</clusteredness>
			<density>0.2975137149586397</density>
			<area>1</area>
			<perimeter>4</perimeter>
			<distanceFromOrigin>10.77032961426901</distanceFromOrigin>
			<angle>0</angle>
			<triangleMeasure>0</triangleMeasure>
			<rectangleMeasure>0</rectangleMeasure>
			<circleMeasure>0</circleMeasure>
			<centroidX>26</centroidX>
			<centroidY>20</centroidY>
		</spatialEntity>
		<spatialEntity spatialType="region" scaleAndSubsystem="Cellular.GutEndotheliumIschemia">
			<clusteredness>1</clusteredness>
			<density>0.1155000167266995</density>
			<area>5</area>
			<perimeter>12</perimeter>
			<distanceFromOrigin>5.656854249492381</distanceFromOrigin>
			<angle>11.53462065364472</angle>
			<triangleMeasure>0.5625085831998169</triangleMeasure>
			<rectangleMeasure>0.5000000794728723</rectangleMeasure>
			<circleMeasure>0.1193662073189215</circleMeasure>
			<centroidX>21</centroidX>
			<centroidY>20.8</centroidY>
		</spatialEntity>
		<spatialEntity spatialType="region" scaleAndSubsystem="Cellular.GutEndotheliumIschemia">
			<clusteredness>1</clusteredness>
			<density>0.1807352933916666</density>
			<area>17</area>
			<perimeter>26</perimeter>
			<distanceFromOrigin>4</distanceFromOrigin>
			<angle>51.34019174590991</angle>
			<triangleMeasure>0.4166666666666667</triangleMeasure>
			<rectangleMeasure>0.3125</rectangleMeasure>
			<circleMeasure>0.1730986240866777</circleMeasure>
			<centroidX>12.83333</centroidX>
			<centroidY>21.25</centroidY>
		</spatialEntity>
		<spatialEntity spatialType="region" scaleAndSubsystem="Cellular.GutEndotheliumIschemia">
			<clusteredness>1</clusteredness>
			<density>0.1772500238932815</density>
			<area>10</area>
			<perimeter>16</perimeter>
			<distanceFromOrigin>13.60147050873544</distanceFromOrigin>
			<angle>13.79948539601937</angle>
			<triangleMeasure>0.5</triangleMeasure>
			<rectangleMeasure>0.539682545809699</rectangleMeasure>
			<circleMeasure>0.2400300935512913</circleMeasure>
			<centroidX>1.833333</centroidX>
			<centroidY>21.66667</centroidY>
		</spatialEntity>
		<spatialEntity spatialType="region" scaleAndSubsystem="Cellular.GutEndotheliumIschemia">
			<clusteredness>1</clusteredness>
			<density>0.1700878143310547</density>
			<area>2</area>
			<perimeter>6</perimeter>
			<distanceFromOrigin>12.36931687685298</distanceFromOrigin>
			<angle>4.398705354995532</angle>
			<triangleMeasure>0</triangleMeasure>
			<rectangleMeasure>0</rectangleMeasure>
			<circleMeasure>0</circleMeasure>
			<centroidX>28</centroidX>
			<centroidY>19.5</centroidY>
		</spatialEntity>
		<spatialEntity spatialType="region" scaleAndSubsystem="Cellular.GutEndotheliumIschemia">
			<clusteredness>1</clusteredness>
			<density>0.1724999970080806</density>
			<area>1</area>
			<perimeter>4</perimeter>
			<distanceFromOrigin>9.486832980505138</distanceFromOrigin>
			<angle>0</angle>
			<triangleMeasure>0</triangleMeasure>
			<rectangleMeasure>0</rectangleMeasure>
			<circleMeasure>0</circleMeasure>
			<centroidX>7</centroidX>
			<centroidY>19</centroidY>
		</spatialEntity>
		<spatialEntity spatialType="region" scaleAndSubsystem="Cellular.GutEndotheliumIschemia">
			<clusteredness>1</clusteredness>
			<density>0.07250000448787913</density>
			<area>1</area>
			<perimeter>4</perimeter>
			<distanceFromOrigin>3.605551275463989</distanceFromOrigin>
			<angle>0</angle>
			<triangleMeasure>0</triangleMeasure>
			<rectangleMeasure>0</rectangleMeasure>
			<circleMeasure>0</circleMeasure>
			<centroidX>19</centroidX>
			<centroidY>18</centroidY>
		</spatialEntity>
		<spatialEntity spatialType="region" scaleAndSubsystem="Cellular.GutEndotheliumIschemia">
			<clusteredness>1</clusteredness>
			<density>0.2475429609710095</density>
			<area>1</area>
			<perimeter>4</perimeter>
			<distanceFromOrigin>15.13274595042156</distanceFromOrigin>
			<angle>0</angle>
			<triangleMeasure>0</triangleMeasure>
			<rectangleMeasure>0</rectangleMeasure>
			<circleMeasure>0</circleMeasure>
			<centroidX>1</centroidX>
			<centroidY>18</centroidY>
		</spatialEntity>
		<spatialEntity spatialType="region" scaleAndSubsystem="Cellular.GutEndotheliumIschemia">
			<clusteredness>1</clusteredness>
			<density>0.03818141712861903</density>
			<area>1</area>
			<perimeter>4</perimeter>
			<distanceFromOrigin>10.04987562112089</distanceFromOrigin>
			<angle>0</angle>
			<triangleMeasure>0</triangleMeasure>
			<rectangleMeasure>0</rectangleMeasure>
			<circleMeasure>0</circleMeasure>
			<centroidX>26</centroidX>
			<centroidY>17</centroidY>
		</spatialEntity>
		<spatialEntity spatialType="region" scaleAndSubsystem="Cellular.GutEndotheliumIschemia">
			<clusteredness>1</clusteredness>
			<density>0.2599999820484835</density>
			<area>1</area>
			<perimeter>4</perimeter>
			<distanceFromOrigin>3</distanceFromOrigin>
			<angle>0</angle>
			<triangleMeasure>0</triangleMeasure>
			<rectangleMeasure>0</rectangleMeasure>
			<circleMeasure>0</circleMeasure>
			<centroidX>19</centroidX>
			<centroidY>16</centroidY>
		</spatialEntity>
		<spatialEntity spatialType="region" scaleAndSubsystem="Cellular.GutEndotheliumIschemia">
			<clusteredness>1</clusteredness>
			<density>0.4099999820484835</density>
			<area>1</area>
			<perimeter>4</perimeter>
			<distanceFromOrigin>5</distanceFromOrigin>
			<angle>0</angle>
			<triangleMeasure>0</triangleMeasure>
			<rectangleMeasure>0</rectangleMeasure>
			<circleMeasure>0</circleMeasure>
			<centroidX>11</centroidX>
			<centroidY>16</centroidY>
		</spatialEntity>
		<spatialEntity spatialType="region" scaleAndSubsystem="Cellular.GutEndotheliumIschemia">
			<clusteredness>1</clusteredness>
			<density>0.247502659816368</density>
			<area>1</area>
			<perimeter>4</perimeter>
			<distanceFromOrigin>13</distanceFromOrigin>
			<angle>0</angle>
			<triangleMeasure>0</triangleMeasure>
			<rectangleMeasure>0</rectangleMeasure>
			<circleMeasure>0</circleMeasure>
			<centroidX>3</centroidX>
			<centroidY>16</centroidY>
		</spatialEntity>
		<spatialEntity spatialType="region" scaleAndSubsystem="Cellular.GutEndotheliumIschemia">
			<clusteredness>1</clusteredness>
			<density>0.1226337881649242</density>
			<area>1</area>
			<perimeter>4</perimeter>
			<distanceFromOrigin>15</distanceFromOrigin>
			<angle>0</angle>
			<triangleMeasure>0</triangleMeasure>
			<rectangleMeasure>0</rectangleMeasure>
			<circleMeasure>0</circleMeasure>
			<centroidX>1</centroidX>
			<centroidY>16</centroidY>
		</spatialEntity>
		<spatialEntity spatialType="region" scaleAndSubsystem="Cellular.GutEndotheliumIschemia">
			<clusteredness>1</clusteredness>
			<density>0.04409795274921492</density>
			<area>1</area>
			<perimeter>4</perimeter>
			<distanceFromOrigin>12.0415945787923</distanceFromOrigin>
			<angle>0</angle>
			<triangleMeasure>0</triangleMeasure>
			<rectangleMeasure>0</rectangleMeasure>
			<circleMeasure>0</circleMeasure>
			<centroidX>28</centroidX>
			<centroidY>15</centroidY>
		</spatialEntity>
		<spatialEntity spatialType="region" scaleAndSubsystem="Cellular.GutEndotheliumIschemia">
			<clusteredness>1</clusteredness>
			<density>0.08500652416747491</density>
			<area>7</area>
			<perimeter>20</perimeter>
			<distanceFromOrigin>5</distanceFromOrigin>
			<angle>23.49856567595209</angle>
			<triangleMeasure>0.24</triangleMeasure>
			<rectangleMeasure>0.1704545602325578</rectangleMeasure>
			<circleMeasure>0.1193662073189215</circleMeasure>
			<centroidX>22.14286</centroidX>
			<centroidY>16.14286</centroidY>
		</spatialEntity>
		<spatialEntity spatialType="region" scaleAndSubsystem="Cellular.GutEndotheliumIschemia">
			<clusteredness>1</clusteredness>
			<density>0.297500041886872</density>
			<area>1</area>
			<perimeter>4</perimeter>
			<distanceFromOrigin>5</distanceFromOrigin>
			<angle>0</angle>
			<triangleMeasure>0</triangleMeasure>
			<rectangleMeasure>0</rectangleMeasure>
			<circleMeasure>0</circleMeasure>
			<centroidX>20</centroidX>
			<centroidY>13</centroidY>
		</spatialEntity>
		<spatialEntity spatialType="region" scaleAndSubsystem="Cellular.GutEndotheliumIschemia">
			<clusteredness>1</clusteredness>
			<density>0.1249999939226637</density>
			<area>2</area>
			<perimeter>6</perimeter>
			<distanceFromOrigin>5.830951894845301</distanceFromOrigin>
			<angle>4.398705354995532</angle>
			<triangleMeasure>0</triangleMeasure>
			<rectangleMeasure>0</rectangleMeasure>
			<circleMeasure>0</circleMeasure>
			<centroidX>10.5</centroidX>
			<centroidY>13</centroidY>
		</spatialEntity>
		<spatialEntity spatialType="region" scaleAndSubsystem="Cellular.GutEndotheliumIschemia">
			<clusteredness>1</clusteredness>
			<density>0.2825019986021752</density>
			<area>1</area>
			<perimeter>4</perimeter>
			<distanceFromOrigin>13.34166406412633</distanceFromOrigin>
			<angle>0</angle>
			<triangleMeasure>0</triangleMeasure>
			<rectangleMeasure>0</rectangleMeasure>
			<circleMeasure>0</circleMeasure>
			<centroidX>3</centroidX>
			<centroidY>13</centroidY>
		</spatialEntity>
		<spatialEntity spatialType="region" scaleAndSubsystem="Cellular.GutEndotheliumIschemia">
			<clusteredness>1</clusteredness>
			<density>0.1700000048852434</density>
			<area>14</area>
			<perimeter>32</perimeter>
			<distanceFromOrigin>1.414213562373095</distanceFromOrigin>
			<angle>180</angle>
			<triangleMeasure>0.225</triangleMeasure>
			<rectangleMeasure>0.1654412066338439</rectangleMeasure>
			<circleMeasure>0.08853567530936345</circleMeasure>
			<centroidX>14.27273</centroidX>
			<centroidY>15.72727</centroidY>
		</spatialEntity>
		<spatialEntity spatialType="region" scaleAndSubsystem="Cellular.GutEndotheliumIschemia">
			<clusteredness>1</clusteredness>
			<density>0.3350000119676777</density>
			<area>1</area>
			<perimeter>4</perimeter>
			<distanceFromOrigin>4.123105625617661</distanceFromOrigin>
			<angle>0</angle>
			<triangleMeasure>0</triangleMeasure>
			<rectangleMeasure>0</rectangleMeasure>
			<circleMeasure>0</circleMeasure>
			<centroidX>15</centroidX>
			<centroidY>12</centroidY>
		</spatialEntity>
		<spatialEntity spatialType="region" scaleAndSubsystem="Cellular.GutEndotheliumIschemia">
			<clusteredness>1</clusteredness>
			<density>0.2600003186394186</density>
			<area>2</area>
			<perimeter>8</perimeter>
			<distanceFromOrigin>13.41640786499874</distanceFromOrigin>
			<angle>5.527540151656172</angle>
			<triangleMeasure>0</triangleMeasure>
			<rectangleMeasure>0</rectangleMeasure>
			<circleMeasure>0</circleMeasure>
			<centroidX>3.5</centroidX>
			<centroidY>10.5</centroidY>
		</spatialEntity>
		<spatialEntity spatialType="region" scaleAndSubsystem="Cellular.GutEndotheliumIschemia">
			<clusteredness>1</clusteredness>
			<density>0.2200112337825679</density>
			<area>7</area>
			<perimeter>18</perimeter>
			<distanceFromOrigin>12.52996408614167</distanceFromOrigin>
			<angle>11.82148834060726</angle>
			<triangleMeasure>0.234374105933739</triangleMeasure>
			<rectangleMeasure>0.25</rectangleMeasure>
			<circleMeasure>0.1058956362303245</circleMeasure>
			<centroidX>29.22222</centroidX>
			<centroidY>9.777778</centroidY>
		</spatialEntity>
		<spatialEntity spatialType="region" scaleAndSubsystem="Cellular.GutEndotheliumIschemia">
			<clusteredness>1</clusteredness>
			<density>0.1700044332766066</density>
			<area>2</area>
			<perimeter>6</perimeter>
			<distanceFromOrigin>10.81665382639197</distanceFromOrigin>
			<angle>4.184916125118415</angle>
			<triangleMeasure>0</triangleMeasure>
			<rectangleMeasure>0</rectangleMeasure>
			<circleMeasure>0</circleMeasure>
			<centroidX>25</centroidX>
			<centroidY>9.5</centroidY>
		</spatialEntity>
		<spatialEntity spatialType="region" scaleAndSubsystem="Cellular.GutEndotheliumIschemia">
			<clusteredness>1</clusteredness>
			<density>0.1225000867656633</density>
			<area>1</area>
			<perimeter>4</perimeter>
			<distanceFromOrigin>17</distanceFromOrigin>
			<angle>0</angle>
			<triangleMeasure>0</triangleMeasure>
			<rectangleMeasure>0</rectangleMeasure>
			<circleMeasure>0</circleMeasure>
			<centroidX>1</centroidX>
			<centroidY>8</centroidY>
		</spatialEntity>
		<spatialEntity spatialType="region" scaleAndSubsystem="Cellular.GutEndotheliumIschemia">
			<clusteredness>1</clusteredness>
			<density>0.3100000418868719</density>
			<area>1</area>
			<perimeter>4</perimeter>
			<distanceFromOrigin>15.8113883008419</distanceFromOrigin>
			<angle>0</angle>
			<triangleMeasure>0</triangleMeasure>
			<rectangleMeasure>0</rectangleMeasure>
			<circleMeasure>0</circleMeasure>
			<centroidX>29</centroidX>
			<centroidY>7</centroidY>
		</spatialEntity>
		<spatialEntity spatialType="region" scaleAndSubsystem="Cellular.GutEndotheliumIschemia">
			<clusteredness>1</clusteredness>
			<density>0.0350000119676777</density>
			<area>1</area>
			<perimeter>4</perimeter>
			<distanceFromOrigin>12.0415945787923</distanceFromOrigin>
			<angle>0</angle>
			<triangleMeasure>0</triangleMeasure>
			<rectangleMeasure>0</rectangleMeasure>
			<circleMeasure>0</circleMeasure>
			<centroidX>24</centroidX>
			<centroidY>7</centroidY>
		</spatialEntity>
		<spatialEntity spatialType="region" scaleAndSubsystem="Cellular.GutEndotheliumIschemia">
			<clusteredness>1</clusteredness>
			<density>0.3262500017459598</density>
			<area>4</area>
			<perimeter>14</perimeter>
			<distanceFromOrigin>6.708203932499369</distanceFromOrigin>
			<angle>5.440332031005506</angle>
			<triangleMeasure>0</triangleMeasure>
			<rectangleMeasure>0</rectangleMeasure>
			<circleMeasure>0</circleMeasure>
			<centroidX>20.5</centroidX>
			<centroidY>8.25</centroidY>
		</spatialEntity>
		<spatialEntity spatialType="region" scaleAndSubsystem="Cellular.GutEndotheliumIschemia">
			<clusteredness>1</clusteredness>
			<density>0.02250000074797985</density>
			<area>1</area>
			<perimeter>4</perimeter>
			<distanceFromOrigin>14.86606874731851</distanceFromOrigin>
			<angle>0</angle>
			<triangleMeasure>0</triangleMeasure>
			<rectangleMeasure>0</rectangleMeasure>
			<circleMeasure>0</circleMeasure>
			<centroidX>26</centroidX>
			<centroidY>5</centroidY>
		</spatialEntity>
		<spatialEntity spatialType="region" scaleAndSubsystem="Cellular.GutEndotheliumIschemia">
			<clusteredness>1</clusteredness>
			<density>0.2375000074797985</density>
			<area>2</area>
			<perimeter>6</perimeter>
			<distanceFromOrigin>11</distanceFromOrigin>
			<angle>5.194428907734806</angle>
			<triangleMeasure>0</triangleMeasure>
			<rectangleMeasure>0</rectangleMeasure>
			<circleMeasure>0</circleMeasure>
			<centroidX>16.5</centroidX>
			<centroidY>5</centroidY>
		</spatialEntity>
		<spatialEntity spatialType="region" scaleAndSubsystem="Cellular.GutEndotheliumIschemia">
			<clusteredness>0.8823529411764706</clusteredness>
			<density>0.1822500002695844</density>
			<area>30</area>
			<perimeter>56</perimeter>
			<distanceFromOrigin>7.211102550927978</distanceFromOrigin>
			<angle>55.61965527615514</angle>
			<triangleMeasure>0.1829545549715851</triangleMeasure>
			<rectangleMeasure>0.2017543994672273</rectangleMeasure>
			<circleMeasure>0.144627704569548</circleMeasure>
			<centroidX>9.307693</centroidX>
			<centroidY>8.615385</centroidY>
		</spatialEntity>
		<spatialEntity spatialType="region" scaleAndSubsystem="Cellular.GutEndotheliumIschemia">
			<clusteredness>1</clusteredness>
			<density>0.2474999970080806</density>
			<area>1</area>
			<perimeter>4</perimeter>
			<distanceFromOrigin>18.43908891458577</distanceFromOrigin>
			<angle>0</angle>
			<triangleMeasure>0</triangleMeasure>
			<rectangleMeasure>0</rectangleMeasure>
			<circleMeasure>0</circleMeasure>
			<centroidX>30</centroidX>
			<centroidY>4</centroidY>
		</spatialEntity>
		<spatialEntity spatialType="region" scaleAndSubsystem="Cellular.GutEndotheliumIschemia">
			<clusteredness>1</clusteredness>
			<density>0.1039285707540539</density>
			<area>14</area>
			<perimeter>22</perimeter>
			<distanceFromOrigin>8.246211251235321</distanceFromOrigin>
			<angle>18.10376303450663</angle>
			<triangleMeasure>0.375</triangleMeasure>
			<rectangleMeasure>0.3846153987229934</rectangleMeasure>
			<circleMeasure>0.2117912513866284</circleMeasure>
			<centroidX>19.1</centroidX>
			<centroidY>5.7</centroidY>
		</spatialEntity>
		<spatialEntity spatialType="region" scaleAndSubsystem="Cellular.GutEndotheliumIschemia">
			<clusteredness>1</clusteredness>
			<density>0.1975000119676777</density>
			<area>1</area>
			<perimeter>4</perimeter>
			<distanceFromOrigin>19.84943324127921</distanceFromOrigin>
			<angle>0</angle>
[truncated: 3,788,735 more chars]
