# Supplementary material for: A Novel Method to Verify Multilevel Computational Models of Biological Systems Using Multiscale Spatio-Temporal Meta Model Checking
Source: PLoS One. 2016 May 17;11(5):e0154847. doi: 10.1371/journal.pone.0154847 (PMC4871515; doi:10.1371/journal.pone.0154847)
Supplement: S4 Dataset — (ZIP) [file pone.0154847.s025.zip › acute_inflammation_of_gut_and_lung_2015-01-28-04_34_05.xml]

<?xml version="1.0" encoding="utf-8"?>
<!--Warning! This xml file was automatically generated by a C++ program using the Boost PropertyTree library.-->
<experiment>
	<timepoint value="1">
		<spatialEntity spatialType="region" scaleAndSubsystem="Cellular.GutEndotheliumIschemia">
			<clusteredness>1</clusteredness>
			<density>0.002499999953251259</density>
			<area>2</area>
			<perimeter>6</perimeter>
			<distanceFromOrigin>15.52417469626002</distanceFromOrigin>
			<angle>3.503531644784458</angle>
			<triangleMeasure>0</triangleMeasure>
			<rectangleMeasure>0</rectangleMeasure>
			<circleMeasure>0</circleMeasure>
			<centroidX>31</centroidX>
			<centroidY>11.5</centroidY>
		</spatialEntity>
		<spatialEntity spatialType="region" scaleAndSubsystem="Cellular.GutEndotheliumIschemia">
			<clusteredness>1</clusteredness>
			<density>0.5024999880323223</density>
			<area>1</area>
			<perimeter>4</perimeter>
			<distanceFromOrigin>13</distanceFromOrigin>
			<angle>0</angle>
			<triangleMeasure>0</triangleMeasure>
			<rectangleMeasure>0</rectangleMeasure>
			<circleMeasure>0</circleMeasure>
			<centroidX>4</centroidX>
			<centroidY>11</centroidY>
		</spatialEntity>
		<spatialEntity spatialType="region" scaleAndSubsystem="Cellular.GutEndotheliumIschemia">
			<clusteredness>0.7368421052631579</clusteredness>
			<density>0.1399999951907233</density>
			<area>84</area>
			<perimeter>114</perimeter>
			<distanceFromOrigin>6.403124237432849</distanceFromOrigin>
			<angle>79.90894276111109</angle>
			<triangleMeasure>0.2254464285714286</triangleMeasure>
			<rectangleMeasure>0.2525</rectangleMeasure>
			<circleMeasure>0.1390082315283793</circleMeasure>
			<centroidX>4.883333</centroidX>
			<centroidY>21.1</centroidY>
		</spatialEntity>
		<spatialEntity spatialType="region" scaleAndSubsystem="Cellular.GutEndotheliumIschemia">
			<clusteredness>1</clusteredness>
			<density>0.2039999903884589</density>
			<area>5</area>
			<perimeter>12</perimeter>
			<distanceFromOrigin>8.246211251235321</distanceFromOrigin>
			<angle>17.62229722866827</angle>
			<triangleMeasure>0.6666666666666666</triangleMeasure>
			<rectangleMeasure>0.3333333333333333</rectangleMeasure>
			<circleMeasure>0.1333500503208509</circleMeasure>
			<centroidX>18.5</centroidX>
			<centroidY>7.25</centroidY>
		</spatialEntity>
		<spatialEntity spatialType="region" scaleAndSubsystem="Cellular.GutEndotheliumIschemia">
			<clusteredness>0.8181818181818182</clusteredness>
			<density>0.1691666626462749</density>
			<area>9</area>
			<perimeter>22</perimeter>
			<distanceFromOrigin>14.42220510185596</distanceFromOrigin>
			<angle>13.67130713219584</angle>
			<triangleMeasure>0.2083333333333333</triangleMeasure>
			<rectangleMeasure>0.2500000238418602</rectangleMeasure>
			<circleMeasure>0.1764927270505408</circleMeasure>
			<centroidX>2.8</centroidX>
			<centroidY>7.2</centroidY>
		</spatialEntity>
		<spatialEntity spatialType="region" scaleAndSubsystem="Cellular.GutEndotheliumIschemia">
			<clusteredness>0.9107142857142857</clusteredness>
			<density>0.1210784266289268</density>
			<area>51</area>
			<perimeter>76</perimeter>
			<distanceFromOrigin>6.708203932499369</distanceFromOrigin>
			<angle>38.20211749971366</angle>
			<triangleMeasure>0.2808642504401031</triangleMeasure>
			<rectangleMeasure>0.2777777596643067</rectangleMeasure>
			<circleMeasure>0.2190055716926647</circleMeasure>
			<centroidX>26.60976</centroidX>
			<centroidY>7.341464</centroidY>
		</spatialEntity>
		<spatialEntity spatialType="region" scaleAndSubsystem="Cellular.GutEndotheliumIschemia">
			<clusteredness>1</clusteredness>
			<density>0.2524999939927868</density>
			<area>2</area>
			<perimeter>6</perimeter>
			<distanceFromOrigin>20.51828452868319</distanceFromOrigin>
			<angle>1.974934010881977</angle>
			<triangleMeasure>0</triangleMeasure>
			<rectangleMeasure>0</rectangleMeasure>
			<circleMeasure>0</circleMeasure>
			<centroidX>30.5</centroidX>
			<centroidY>1</centroidY>
		</spatialEntity>
		<spatialEntity spatialType="region" scaleAndSubsystem="Cellular.GutEndotheliumIschemia">
			<clusteredness>1</clusteredness>
			<density>0.1151388835023951</density>
			<area>18</area>
			<perimeter>24</perimeter>
			<distanceFromOrigin>11.40175425099138</distanceFromOrigin>
			<angle>16.51570258895311</angle>
			<triangleMeasure>0.3935186853134799</triangleMeasure>
			<rectangleMeasure>0.425</rectangleMeasure>
			<circleMeasure>0.2488116490575431</circleMeasure>
			<centroidX>21.33333</centroidX>
			<centroidY>2.444444</centroidY>
		</spatialEntity>
		<spatialEntity spatialType="region" scaleAndSubsystem="Cellular.GutEndotheliumIschemia">
			<clusteredness>0.8065693430656934</clusteredness>
			<density>0.1556578888551123</density>
			<area>221</area>
			<perimeter>266</perimeter>
			<distanceFromOrigin>0</distanceFromOrigin>
			<angle>360</angle>
			<triangleMeasure>0.1940359493250292</triangleMeasure>
			<rectangleMeasure>0.2074261423288123</rectangleMeasure>
			<circleMeasure>0.1481988135336963</circleMeasure>
			<centroidX>18.43478</centroidX>
			<centroidY>18.08696</centroidY>
		</spatialEntity>
		<spatialEntity spatialType="region" scaleAndSubsystem="Cellular.GutEndotheliumIschemia">
			<clusteredness>1</clusteredness>
			<density>0.0858333312997631</density>
			<area>6</area>
			<perimeter>14</perimeter>
			<distanceFromOrigin>17.80449381476486</distanceFromOrigin>
			<angle>8.74616226255521</angle>
			<triangleMeasure>0.375</triangleMeasure>
			<rectangleMeasure>0.375</rectangleMeasure>
			<circleMeasure>0.1193662073189215</circleMeasure>
			<centroidX>4</centroidX>
			<centroidY>1.833333</centroidY>
		</spatialEntity>
		<numericStateVariable scaleAndSubsystem="Tissue.GutEndothelium">
			<name>GutCellDamageByproduct</name>
			<value>128.8270478423074</value>
		</numericStateVariable>
		<numericStateVariable scaleAndSubsystem="Organ.Gut">
			<name>GutLeak</name>
			<value>0</value>
		</numericStateVariable>
		<numericStateVariable scaleAndSubsystem="Tissue.GutEpithelium">
			<name>GutOccludinCellwall</name>
			<value>1162.81</value>
		</numericStateVariable>
		<numericStateVariable scaleAndSubsystem="Tissue.GutEpithelium">
			<name>GutOccludinCytoplasm</name>
			<value>384.4</value>
		</numericStateVariable>
		<numericStateVariable scaleAndSubsystem="Tissue.LungEndothelium">
			<name>LungCellDamageByproduct</name>
			<value>0</value>
		</numericStateVariable>
		<numericStateVariable scaleAndSubsystem="Organ.Lung">
			<name>LungEdema</name>
			<value>0</value>
		</numericStateVariable>
		<numericStateVariable scaleAndSubsystem="Tissue.LungEpithelium">
			<name>LungOccludinCellwall</name>
			<value>1162.81</value>
		</numericStateVariable>
		<numericStateVariable scaleAndSubsystem="Tissue.LungEpithelium">
			<name>LungOccludinCytoplasm</name>
			<value>384.4</value>
		</numericStateVariable>
		<numericStateVariable scaleAndSubsystem="Cellular.GutEndotheliumIschemia">
			<name>avgClusterednessRegions</name>
			<value>0.05827819157140696</value>
		</numericStateVariable>
		<numericStateVariable scaleAndSubsystem="Cellular.LungEndotheliumIschemia">
			<name>avgClusterednessRegions</name>
			<value>1</value>
		</numericStateVariable>
		<numericStateVariable scaleAndSubsystem="Cellular.GutEndotheliumIschemia">
			<name>avgDensityRegions</name>
			<value>0.1748375160490015</value>
		</numericStateVariable>
		<numericStateVariable scaleAndSubsystem="Cellular.LungEndotheliumIschemia">
			<name>avgDensityRegions</name>
			<value>0</value>
		</numericStateVariable>
	</timepoint>
	<timepoint value="2">
		<spatialEntity spatialType="region" scaleAndSubsystem="Cellular.GutEndotheliumIschemia">
			<clusteredness>1</clusteredness>
			<density>0.002499999953251259</density>
			<area>1</area>
			<perimeter>4</perimeter>
			<distanceFromOrigin>19.20937271229855</distanceFromOrigin>
			<angle>0</angle>
			<triangleMeasure>0</triangleMeasure>
			<rectangleMeasure>0</rectangleMeasure>
			<circleMeasure>0</circleMeasure>
			<centroidX>1</centroidX>
			<centroidY>28</centroidY>
		</spatialEntity>
		<spatialEntity spatialType="region" scaleAndSubsystem="Cellular.GutEndotheliumIschemia">
			<clusteredness>0.8099547511312217</clusteredness>
			<density>0.1479508173857856</density>
			<area>179</area>
			<perimeter>194</perimeter>
			<distanceFromOrigin>0</distanceFromOrigin>
			<angle>360</angle>
			<triangleMeasure>0.2278504044687309</triangleMeasure>
			<rectangleMeasure>0.2988095238095238</rectangleMeasure>
			<circleMeasure>0.2080371383100498</circleMeasure>
			<centroidX>20.04124</centroidX>
			<centroidY>22.74227</centroidY>
		</spatialEntity>
		<spatialEntity spatialType="region" scaleAndSubsystem="Cellular.GutEndotheliumIschemia">
			<clusteredness>1</clusteredness>
			<density>0.5049999760646446</density>
			<area>1</area>
			<perimeter>4</perimeter>
			<distanceFromOrigin>17</distanceFromOrigin>
			<angle>0</angle>
			<triangleMeasure>0</triangleMeasure>
			<rectangleMeasure>0</rectangleMeasure>
			<circleMeasure>0</circleMeasure>
			<centroidX>1</centroidX>
			<centroidY>8</centroidY>
		</spatialEntity>
		<spatialEntity spatialType="region" scaleAndSubsystem="Cellular.GutEndotheliumIschemia">
			<clusteredness>1</clusteredness>
			<density>0.1029999951755299</density>
			<area>5</area>
			<perimeter>10</perimeter>
			<distanceFromOrigin>19.1049731745428</distanceFromOrigin>
			<angle>4.085616779974877</angle>
			<triangleMeasure>0.75</triangleMeasure>
			<rectangleMeasure>0.75</rectangleMeasure>
			<circleMeasure>0.3600451403269369</circleMeasure>
			<centroidX>29.75</centroidX>
			<centroidY>1.5</centroidY>
		</spatialEntity>
		<spatialEntity spatialType="region" scaleAndSubsystem="Cellular.GutEndotheliumIschemia">
			<clusteredness>0.8547854785478548</clusteredness>
			<density>0.121450380118481</density>
			<area>259</area>
			<perimeter>280</perimeter>
			<distanceFromOrigin>4</distanceFromOrigin>
			<angle>360</angle>
			<triangleMeasure>0.2371373435060959</triangleMeasure>
			<rectangleMeasure>0.2171999681529468</rectangleMeasure>
			<circleMeasure>0.1566988552046238</circleMeasure>
			<centroidX>13.80451</centroidX>
			<centroidY>11.40602</centroidY>
		</spatialEntity>
		<spatialEntity spatialType="region" scaleAndSubsystem="Cellular.GutEndotheliumIschemia">
			<clusteredness>1</clusteredness>
			<density>0.08624999597181682</density>
			<area>6</area>
			<perimeter>18</perimeter>
			<distanceFromOrigin>17.0293863659264</distanceFromOrigin>
			<angle>8.74616226255521</angle>
			<triangleMeasure>0.125</triangleMeasure>
			<rectangleMeasure>0.25</rectangleMeasure>
			<circleMeasure>0.1500188154435354</circleMeasure>
			<centroidX>4</centroidX>
			<centroidY>2</centroidY>
		</spatialEntity>
		<numericStateVariable scaleAndSubsystem="Tissue.GutEndothelium">
			<name>GutCellDamageByproduct</name>
			<value>257.7292914651379</value>
		</numericStateVariable>
		<numericStateVariable scaleAndSubsystem="Organ.Gut">
			<name>GutLeak</name>
			<value>0</value>
		</numericStateVariable>
		<numericStateVariable scaleAndSubsystem="Tissue.GutEpithelium">
			<name>GutOccludinCellwall</name>
			<value>1162.81</value>
		</numericStateVariable>
		<numericStateVariable scaleAndSubsystem="Tissue.GutEpithelium">
			<name>GutOccludinCytoplasm</name>
			<value>384.4</value>
		</numericStateVariable>
		<numericStateVariable scaleAndSubsystem="Tissue.LungEndothelium">
			<name>LungCellDamageByproduct</name>
			<value>0</value>
		</numericStateVariable>
		<numericStateVariable scaleAndSubsystem="Organ.Lung">
			<name>LungEdema</name>
			<value>0</value>
		</numericStateVariable>
		<numericStateVariable scaleAndSubsystem="Tissue.LungEpithelium">
			<name>LungOccludinCellwall</name>
			<value>1162.81</value>
		</numericStateVariable>
		<numericStateVariable scaleAndSubsystem="Tissue.LungEpithelium">
			<name>LungOccludinCytoplasm</name>
			<value>384.4</value>
		</numericStateVariable>
		<numericStateVariable scaleAndSubsystem="Cellular.GutEndotheliumIschemia">
			<name>avgClusterednessRegions</name>
			<value>0.04685589561322798</value>
		</numericStateVariable>
		<numericStateVariable scaleAndSubsystem="Cellular.LungEndotheliumIschemia">
			<name>avgClusterednessRegions</name>
			<value>1</value>
		</numericStateVariable>
		<numericStateVariable scaleAndSubsystem="Cellular.GutEndotheliumIschemia">
			<name>avgDensityRegions</name>
			<value>0.1610251941115849</value>
		</numericStateVariable>
		<numericStateVariable scaleAndSubsystem="Cellular.LungEndotheliumIschemia">
			<name>avgDensityRegions</name>
			<value>0</value>
		</numericStateVariable>
	</timepoint>
	<timepoint value="3">
		<spatialEntity spatialType="region" scaleAndSubsystem="Cellular.GutEndotheliumIschemia">
			<clusteredness>1</clusteredness>
			<density>0.003124999941564074</density>
			<area>4</area>
			<perimeter>10</perimeter>
			<distanceFromOrigin>15.13274595042156</distanceFromOrigin>
			<angle>10.84030545433057</angle>
			<triangleMeasure>0</triangleMeasure>
			<rectangleMeasure>0</rectangleMeasure>
			<circleMeasure>0</circleMeasure>
			<centroidX>31</centroidX>
			<centroidY>12.5</centroidY>
		</spatialEntity>
		<spatialEntity spatialType="region" scaleAndSubsystem="Cellular.GutEndotheliumIschemia">
			<clusteredness>1</clusteredness>
			<density>0.507499964096967</density>
			<area>1</area>
			<perimeter>4</perimeter>
			<distanceFromOrigin>17</distanceFromOrigin>
			<angle>0</angle>
			<triangleMeasure>0</triangleMeasure>
			<rectangleMeasure>0</rectangleMeasure>
			<circleMeasure>0</circleMeasure>
			<centroidX>1</centroidX>
			<centroidY>8</centroidY>
		</spatialEntity>
		<spatialEntity spatialType="region" scaleAndSubsystem="Cellular.GutEndotheliumIschemia">
			<clusteredness>1</clusteredness>
			<density>0.1951562417342382</density>
			<area>16</area>
			<perimeter>36</perimeter>
			<distanceFromOrigin>10.04987562112089</distanceFromOrigin>
			<angle>24.03428815944258</angle>
			<triangleMeasure>0.2160664740033278</triangleMeasure>
			<rectangleMeasure>0.1428571428571428</rectangleMeasure>
			<circleMeasure>0.0738554029557863</circleMeasure>
			<centroidX>12.4375</centroidX>
			<centroidY>3.5625</centroidY>
		</spatialEntity>
		<spatialEntity spatialType="region" scaleAndSubsystem="Cellular.GutEndotheliumIschemia">
			<clusteredness>1</clusteredness>
			<density>0.1708333213344898</density>
			<area>3</area>
			<perimeter>8</perimeter>
			<distanceFromOrigin>19.1049731745428</distanceFromOrigin>
			<angle>2.121096396661454</angle>
			<triangleMeasure>1</triangleMeasure>
			<rectangleMeasure>0.5000000894069832</rectangleMeasure>
			<circleMeasure>0.1591549430918953</circleMeasure>
			<centroidX>29.66667</centroidX>
			<centroidY>1.666667</centroidY>
		</spatialEntity>
		<spatialEntity spatialType="region" scaleAndSubsystem="Cellular.GutEndotheliumIschemia">
			<clusteredness>0.7876288659793814</clusteredness>
			<density>0.1450450955670796</density>
			<area>382</area>
			<perimeter>414</perimeter>
			<distanceFromOrigin>0</distanceFromOrigin>
			<angle>360</angle>
			<triangleMeasure>0.2096938644911247</triangleMeasure>
			<rectangleMeasure>0.3044444444444445</rectangleMeasure>
			<circleMeasure>0.2386837221164946</circleMeasure>
			<centroidX>15.33333</centroidX>
			<centroidY>15.93939</centroidY>
		</spatialEntity>
		<spatialEntity spatialType="region" scaleAndSubsystem="Cellular.GutEndotheliumIschemia">
			<clusteredness>1</clusteredness>
			<density>0.06562499547121571</density>
			<area>8</area>
			<perimeter>12</perimeter>
			<distanceFromOrigin>17.69180601295413</distanceFromOrigin>
			<angle>8.74616226255521</angle>
			<triangleMeasure>0.7777777777777778</triangleMeasure>
			<rectangleMeasure>0.875</rectangleMeasure>
			<circleMeasure>0.5250658540523738</circleMeasure>
			<centroidX>4</centroidX>
			<centroidY>2</centroidY>
		</spatialEntity>
		<numericStateVariable scaleAndSubsystem="Tissue.GutEndothelium">
			<name>GutCellDamageByproduct</name>
			<value>386.984322441668</value>
		</numericStateVariable>
		<numericStateVariable scaleAndSubsystem="Organ.Gut">
			<name>GutLeak</name>
			<value>0</value>
		</numericStateVariable>
		<numericStateVariable scaleAndSubsystem="Tissue.GutEpithelium">
			<name>GutOccludinCellwall</name>
			<value>1162.81</value>
		</numericStateVariable>
		<numericStateVariable scaleAndSubsystem="Tissue.GutEpithelium">
			<name>GutOccludinCytoplasm</name>
			<value>384.4</value>
		</numericStateVariable>
		<numericStateVariable scaleAndSubsystem="Tissue.LungEndothelium">
			<name>LungCellDamageByproduct</name>
			<value>0</value>
		</numericStateVariable>
		<numericStateVariable scaleAndSubsystem="Organ.Lung">
			<name>LungEdema</name>
			<value>0</value>
		</numericStateVariable>
		<numericStateVariable scaleAndSubsystem="Tissue.LungEpithelium">
			<name>LungOccludinCellwall</name>
			<value>1162.81</value>
		</numericStateVariable>
		<numericStateVariable scaleAndSubsystem="Tissue.LungEpithelium">
			<name>LungOccludinCytoplasm</name>
			<value>384.4</value>
		</numericStateVariable>
		<numericStateVariable scaleAndSubsystem="Cellular.GutEndotheliumIschemia">
			<name>avgClusterednessRegions</name>
			<value>0.05473075946208513</value>
		</numericStateVariable>
		<numericStateVariable scaleAndSubsystem="Cellular.LungEndotheliumIschemia">
			<name>avgClusterednessRegions</name>
			<value>1</value>
		</numericStateVariable>
		<numericStateVariable scaleAndSubsystem="Cellular.GutEndotheliumIschemia">
			<name>avgDensityRegions</name>
			<value>0.1812141030242591</value>
		</numericStateVariable>
		<numericStateVariable scaleAndSubsystem="Cellular.LungEndotheliumIschemia">
			<name>avgDensityRegions</name>
			<value>0</value>
		</numericStateVariable>
	</timepoint>
	<timepoint value="4">
		<spatialEntity spatialType="region" scaleAndSubsystem="Cellular.GutEndotheliumIschemia">
			<clusteredness>1</clusteredness>
			<density>0.2562500059604645</density>
			<area>2</area>
			<perimeter>6</perimeter>
			<distanceFromOrigin>16.97056274847714</distanceFromOrigin>
			<angle>2.29061004263853</angle>
			<triangleMeasure>0</triangleMeasure>
			<rectangleMeasure>0</rectangleMeasure>
			<circleMeasure>0</circleMeasure>
			<centroidX>4</centroidX>
			<centroidY>28.5</centroidY>
		</spatialEntity>
		<spatialEntity spatialType="region" scaleAndSubsystem="Cellular.GutEndotheliumIschemia">
			<clusteredness>1</clusteredness>
			<density>0.1725000039424771</density>
			<area>6</area>
			<perimeter>14</perimeter>
			<distanceFromOrigin>3.16227766016838</distanceFromOrigin>
			<angle>49.39870535499554</angle>
			<triangleMeasure>0.5</triangleMeasure>
			<rectangleMeasure>0.3409091204651157</rectangleMeasure>
			<circleMeasure>0.1384788992693422</circleMeasure>
			<centroidX>12.8</centroidX>
			<centroidY>18.2</centroidY>
		</spatialEntity>
		<spatialEntity spatialType="region" scaleAndSubsystem="Cellular.GutEndotheliumIschemia">
			<clusteredness>1</clusteredness>
			<density>0.5199999640969669</density>
			<area>2</area>
			<perimeter>6</perimeter>
			<distanceFromOrigin>15.29705854077836</distanceFromOrigin>
			<angle>3.62148470411734</angle>
			<triangleMeasure>0</triangleMeasure>
			<rectangleMeasure>0</rectangleMeasure>
			<circleMeasure>0</circleMeasure>
			<centroidX>1</centroidX>
			<centroidY>12.5</centroidY>
		</spatialEntity>
		<spatialEntity spatialType="region" scaleAndSubsystem="Cellular.GutEndotheliumIschemia">
			<clusteredness>1</clusteredness>
			<density>0.002499999953251259</density>
			<area>1</area>
			<perimeter>4</perimeter>
			<distanceFromOrigin>17.4928556845359</distanceFromOrigin>
			<angle>0</angle>
			<triangleMeasure>0</triangleMeasure>
			<rectangleMeasure>0</rectangleMeasure>
			<circleMeasure>0</circleMeasure>
			<centroidX>31</centroidX>
			<centroidY>7</centroidY>
		</spatialEntity>
		<spatialEntity spatialType="region" scaleAndSubsystem="Cellular.GutEndotheliumIschemia">
			<clusteredness>1</clusteredness>
			<density>0.087083335288989</density>
			<area>6</area>
			<perimeter>10</perimeter>
			<distanceFromOrigin>19.1049731745428</distanceFromOrigin>
			<angle>6.060550790856853</angle>
			<triangleMeasure>0.5</triangleMeasure>
			<rectangleMeasure>1</rectangleMeasure>
			<circleMeasure>0.4800601871025826</circleMeasure>
			<centroidX>30</centroidX>
			<centroidY>1.5</centroidY>
		</spatialEntity>
		<spatialEntity spatialType="region" scaleAndSubsystem="Cellular.GutEndotheliumIschemia">
			<clusteredness>0.9058823529411765</clusteredness>
			<density>0.1374999943537235</density>
			<area>77</area>
			<perimeter>100</perimeter>
			<distanceFromOrigin>5</distanceFromOrigin>
			<angle>82.87498365109819</angle>
			<triangleMeasure>0.2272727272727273</triangleMeasure>
			<rectangleMeasure>0.2781818120076835</rectangleMeasure>
			<circleMeasure>0.2204357545618149</circleMeasure>
			<centroidX>23.19608</centroidX>
			<centroidY>7.019608</centroidY>
		</spatialEntity>
		<spatialEntity spatialType="region" scaleAndSubsystem="Cellular.GutEndotheliumIschemia">
			<clusteredness>0.7823834196891192</clusteredness>
			<density>0.1583442600560472</density>
			<area>302</area>
			<perimeter>354</perimeter>
			<distanceFromOrigin>0</distanceFromOrigin>
			<angle>360</angle>
			<triangleMeasure>0.2048088314373261</triangleMeasure>
			<rectangleMeasure>0.2261111111111111</rectangleMeasure>
			<circleMeasure>0.1654678856985088</circleMeasure>
			<centroidX>12.37427</centroidX>
			<centroidY>17.83041</centroidY>
		</spatialEntity>
		<spatialEntity spatialType="region" scaleAndSubsystem="Cellular.GutEndotheliumIschemia">
			<clusteredness>1</clusteredness>
			<density>0.1293750029568579</density>
			<area>4</area>
			<perimeter>12</perimeter>
			<distanceFromOrigin>17.0293863659264</distanceFromOrigin>
			<angle>4.347456907559677</angle>
			<triangleMeasure>0.25</triangleMeasure>
			<rectangleMeasure>0.25</rectangleMeasure>
			<circleMeasure>0.1200150467756456</circleMeasure>
			<centroidX>4.4</centroidX>
			<centroidY>1.8</centroidY>
		</spatialEntity>
		<numericStateVariable scaleAndSubsystem="Tissue.GutEndothelium">
			<name>GutCellDamageByproduct</name>
			<value>516.7950511738341</value>
		</numericStateVariable>
		<numericStateVariable scaleAndSubsystem="Organ.Gut">
			<name>GutLeak</name>
			<value>0</value>
		</numericStateVariable>
		<numericStateVariable scaleAndSubsystem="Tissue.GutEpithelium">
			<name>GutOccludinCellwall</name>
			<value>1162.81</value>
		</numericStateVariable>
		<numericStateVariable scaleAndSubsystem="Tissue.GutEpithelium">
			<name>GutOccludinCytoplasm</name>
			<value>384.4</value>
		</numericStateVariable>
		<numericStateVariable scaleAndSubsystem="Tissue.LungEndothelium">
			<name>LungCellDamageByproduct</name>
			<value>0</value>
		</numericStateVariable>
		<numericStateVariable scaleAndSubsystem="Organ.Lung">
			<name>LungEdema</name>
			<value>0</value>
		</numericStateVariable>
		<numericStateVariable scaleAndSubsystem="Tissue.LungEpithelium">
			<name>LungOccludinCellwall</name>
			<value>1162.81</value>
		</numericStateVariable>
		<numericStateVariable scaleAndSubsystem="Tissue.LungEpithelium">
			<name>LungOccludinCytoplasm</name>
			<value>384.4</value>
		</numericStateVariable>
		<numericStateVariable scaleAndSubsystem="Cellular.GutEndotheliumIschemia">
			<name>avgClusterednessRegions</name>
			<value>0.05138432707890226</value>
		</numericStateVariable>
		<numericStateVariable scaleAndSubsystem="Cellular.LungEndotheliumIschemia">
			<name>avgClusterednessRegions</name>
			<value>1</value>
		</numericStateVariable>
		<numericStateVariable scaleAndSubsystem="Cellular.GutEndotheliumIschemia">
			<name>avgDensityRegions</name>
			<value>0.1829440708260971</value>
		</numericStateVariable>
		<numericStateVariable scaleAndSubsystem="Cellular.LungEndotheliumIschemia">
			<name>avgDensityRegions</name>
			<value>0</value>
		</numericStateVariable>
	</timepoint>
	<timepoint value="5">
		<spatialEntity spatialType="region" scaleAndSubsystem="Cellular.GutEndotheliumIschemia">
			<clusteredness>1</clusteredness>
			<density>0.2574999999766256</density>
			<area>2</area>
			<perimeter>6</perimeter>
			<distanceFromOrigin>16.40121946685673</distanceFromOrigin>
			<angle>2.66776628044633</angle>
			<triangleMeasure>0</triangleMeasure>
			<rectangleMeasure>0</rectangleMeasure>
			<circleMeasure>0</circleMeasure>
			<centroidX>26.5</centroidX>
			<centroidY>29</centroidY>
		</spatialEntity>
		<spatialEntity spatialType="region" scaleAndSubsystem="Cellular.GutEndotheliumIschemia">
			<clusteredness>1</clusteredness>
			<density>0.003749999871440962</density>
			<area>4</area>
			<perimeter>10</perimeter>
			<distanceFromOrigin>15.13274595042156</distanceFromOrigin>
			<angle>10.84030545433057</angle>
			<triangleMeasure>0</triangleMeasure>
			<rectangleMeasure>0</rectangleMeasure>
			<circleMeasure>0</circleMeasure>
			<centroidX>1</centroidX>
			<centroidY>19.5</centroidY>
		</spatialEntity>
		<spatialEntity spatialType="region" scaleAndSubsystem="Cellular.GutEndotheliumIschemia">
			<clusteredness>0.8704663212435233</clusteredness>
			<density>0.1543786978732684</density>
			<area>168</area>
			<perimeter>168</perimeter>
			<distanceFromOrigin>1.414213562373095</distanceFromOrigin>
			<angle>360</angle>
			<triangleMeasure>0.2531230353534944</triangleMeasure>
			<rectangleMeasure>0.3771140052192979</rectangleMeasure>
			<circleMeasure>0.2828077458494215</circleMeasure>
			<centroidX>21.51191</centroidX>
			<centroidY>23.29762</centroidY>
		</spatialEntity>
		<spatialEntity spatialType="region" scaleAndSubsystem="Cellular.GutEndotheliumIschemia">
			<clusteredness>1</clusteredness>
			<density>0.004166666588752099</density>
			<area>3</area>
			<perimeter>8</perimeter>
			<distanceFromOrigin>15.13274595042156</distanceFromOrigin>
			<angle>7.336773809546107</angle>
			<triangleMeasure>0</triangleMeasure>
			<rectangleMeasure>0</rectangleMeasure>
			<circleMeasure>0</circleMeasure>
			<centroidX>31</centroidX>
			<centroidY>13</centroidY>
		</spatialEntity>
		<spatialEntity spatialType="region" scaleAndSubsystem="Cellular.GutEndotheliumIschemia">
			<clusteredness>1</clusteredness>
			<density>0.002499999953251259</density>
			<area>1</area>
			<perimeter>4</perimeter>
			<distanceFromOrigin>16.55294535724685</distanceFromOrigin>
			<angle>0</angle>
			<triangleMeasure>0</triangleMeasure>
			<rectangleMeasure>0</rectangleMeasure>
			<circleMeasure>0</circleMeasure>
			<centroidX>31</centroidX>
			<centroidY>9</centroidY>
		</spatialEntity>
		<spatialEntity spatialType="region" scaleAndSubsystem="Cellular.GutEndotheliumIschemia">
			<clusteredness>1</clusteredness>
			<density>0.002499999953251259</density>
			<area>1</area>
			<perimeter>4</perimeter>
			<distanceFromOrigin>17.4928556845359</distanceFromOrigin>
			<angle>0</angle>
			<triangleMeasure>0</triangleMeasure>
			<rectangleMeasure>0</rectangleMeasure>
			<circleMeasure>0</circleMeasure>
			<centroidX>31</centroidX>
			<centroidY>7</centroidY>
		</spatialEntity>
		<spatialEntity spatialType="region" scaleAndSubsystem="Cellular.GutEndotheliumIschemia">
			<clusteredness>0.6764705882352942</clusteredness>
			<density>0.1590966381023342</density>
			<area>115</area>
			<perimeter>150</perimeter>
			<distanceFromOrigin>2.23606797749979</distanceFromOrigin>
			<angle>118.2374455381673</angle>
			<triangleMeasure>0.2380952380952381</triangleMeasure>
			<rectangleMeasure>0.2461538461538462</rectangleMeasure>
			<circleMeasure>0.1477108151582364</circleMeasure>
			<centroidX>6.014493</centroidX>
			<centroidY>19.42029</centroidY>
		</spatialEntity>
		<spatialEntity spatialType="region" scaleAndSubsystem="Cellular.GutEndotheliumIschemia">
			<clusteredness>1</clusteredness>
			<density>0.2574999999766256</density>
			<area>2</area>
			<perimeter>8</perimeter>
			<distanceFromOrigin>17.0293863659264</distanceFromOrigin>
			<angle>0.3649363357306455</angle>
			<triangleMeasure>0</triangleMeasure>
			<rectangleMeasure>0</rectangleMeasure>
			<circleMeasure>0</circleMeasure>
			<centroidX>4.5</centroidX>
			<centroidY>2.5</centroidY>
		</spatialEntity>
		<spatialEntity spatialType="region" scaleAndSubsystem="Cellular.GutEndotheliumIschemia">
			<clusteredness>1</clusteredness>
			<density>0.5125</density>
			<area>1</area>
			<perimeter>4</perimeter>
			<distanceFromOrigin>20.51828452868319</distanceFromOrigin>
			<angle>0</angle>
			<triangleMeasure>0</triangleMeasure>
			<rectangleMeasure>0</rectangleMeasure>
			<circleMeasure>0</circleMeasure>
			<centroidX>30</centroidX>
			<centroidY>1</centroidY>
		</spatialEntity>
		<spatialEntity spatialType="region" scaleAndSubsystem="Cellular.GutEndotheliumIschemia">
			<clusteredness>0.9021739130434783</clusteredness>
			<density>0.1278012047697122</density>
			<area>83</area>
			<perimeter>110</perimeter>
			<distanceFromOrigin>4.47213595499958</distanceFromOrigin>
			<angle>98.13010235415599</angle>
			<triangleMeasure>0.2353940229591806</triangleMeasure>
			<rectangleMeasure>0.2647712367249427</rectangleMeasure>
			<circleMeasure>0.1947785123776109</circleMeasure>
			<centroidX>22.43636</centroidX>
			<centroidY>7.436364</centroidY>
		</spatialEntity>
		<spatialEntity spatialType="region" scaleAndSubsystem="Cellular.GutEndotheliumIschemia">
			<clusteredness>1</clusteredness>
			<density>0.1227499999563678</density>
			<area>30</area>
			<perimeter>46</perimeter>
			<distanceFromOrigin>10.04987562112089</distanceFromOrigin>
			<angle>33.47627829610267</angle>
			<triangleMeasure>0.2882070583564134</triangleMeasure>
			<rectangleMeasure>0.3333333333333333</rectangleMeasure>
			<circleMeasure>0.3006951607762607</circleMeasure>
			<centroidX>11.66667</centroidX>
			<centroidY>3.833333</centroidY>
		</spatialEntity>
		<numericStateVariable scaleAndSubsystem="Tissue.GutEndothelium">
			<name>GutCellDamageByproduct</name>
			<value>645.5939713694113</value>
		</numericStateVariable>
		<numericStateVariable scaleAndSubsystem="Organ.Gut">
			<name>GutLeak</name>
			<value>0</value>
		</numericStateVariable>
		<numericStateVariable scaleAndSubsystem="Tissue.GutEpithelium">
			<name>GutOccludinCellwall</name>
			<value>1162.81</value>
		</numericStateVariable>
		<numericStateVariable scaleAndSubsystem="Tissue.GutEpithelium">
			<name>GutOccludinCytoplasm</name>
			<value>384.4</value>
		</numericStateVariable>
		<numericStateVariable scaleAndSubsystem="Tissue.LungEndothelium">
			<name>LungCellDamageByproduct</name>
			<value>0</value>
		</numericStateVariable>
		<numericStateVariable scaleAndSubsystem="Organ.Lung">
			<name>LungEdema</name>
			<value>0</value>
		</numericStateVariable>
		<numericStateVariable scaleAndSubsystem="Tissue.LungEpithelium">
			<name>LungOccludinCellwall</name>
			<value>1162.81</value>
		</numericStateVariable>
		<numericStateVariable scaleAndSubsystem="Tissue.LungEpithelium">
			<name>LungOccludinCytoplasm</name>
			<value>384.4</value>
		</numericStateVariable>
		<numericStateVariable scaleAndSubsystem="Cellular.GutEndotheliumIschemia">
			<name>avgClusterednessRegions</name>
			<value>0.05155050253601508</value>
		</numericStateVariable>
		<numericStateVariable scaleAndSubsystem="Cellular.LungEndotheliumIschemia">
			<name>avgClusterednessRegions</name>
			<value>1</value>
		</numericStateVariable>
		<numericStateVariable scaleAndSubsystem="Cellular.GutEndotheliumIschemia">
			<name>avgDensityRegions</name>
			<value>0.1458584733656027</value>
		</numericStateVariable>
		<numericStateVariable scaleAndSubsystem="Cellular.LungEndotheliumIschemia">
			<name>avgDensityRegions</name>
			<value>0</value>
		</numericStateVariable>
	</timepoint>
	<timepoint value="6">
		<spatialEntity spatialType="region" scaleAndSubsystem="Cellular.GutEndotheliumIschemia">
			<clusteredness>1</clusteredness>
			<density>0.1411999958917206</density>
			<area>25</area>
			<perimeter>34</perimeter>
			<distanceFromOrigin>7.280109889280518</distanceFromOrigin>
			<angle>26.56505117707799</angle>
			<triangleMeasure>0.337098789892401</triangleMeasure>
			<rectangleMeasure>0.4301470387146969</rectangleMeasure>
			<circleMeasure>0.3240406095352211</circleMeasure>
			<centroidX>13.63158</centroidX>
			<centroidY>26.31579</centroidY>
		</spatialEntity>
		<spatialEntity spatialType="region" scaleAndSubsystem="Cellular.GutEndotheliumIschemia">
			<clusteredness>0.8604651162790697</clusteredness>
			<density>0.1631756723969464</density>
			<area>37</area>
			<perimeter>60</perimeter>
			<distanceFromOrigin>7.810249675906654</distanceFromOrigin>
			<angle>38.41805534482199</angle>
			<triangleMeasure>0</triangleMeasure>
			<rectangleMeasure>0.2665912756605696</rectangleMeasure>
			<circleMeasure>0.197576579212359</circleMeasure>
			<centroidX>6.034483</centroidX>
			<centroidY>25.86207</centroidY>
		</spatialEntity>
		<spatialEntity spatialType="region" scaleAndSubsystem="Cellular.GutEndotheliumIschemia">
			<clusteredness>0.6793893129770993</clusteredness>
			<density>0.1830913978187992</density>
			<area>89</area>
			<perimeter>92</perimeter>
			<distanceFromOrigin>8.062257748298549</distanceFromOrigin>
			<angle>79.50852298766841</angle>
			<triangleMeasure>0.4138888888888889</triangleMeasure>
			<rectangleMeasure>0.3880208333333333</rectangleMeasure>
			<circleMeasure>0.2783228330736851</circleMeasure>
			<centroidX>26.58974</centroidX>
			<centroidY>24.53846</centroidY>
		</spatialEntity>
		<spatialEntity spatialType="region" scaleAndSubsystem="Cellular.GutEndotheliumIschemia">
			<clusteredness>0.8444444444444444</clusteredness>
			<density>0.1397435890783192</density>
			<area>38</area>
			<perimeter>46</perimeter>
			<distanceFromOrigin>8</distanceFromOrigin>
			<angle>43.49256424122503</angle>
			<triangleMeasure>0.3579710451681784</triangleMeasure>
			<rectangleMeasure>0.4710801168317041</rectangleMeasure>
			<circleMeasure>0.3651497575031079</circleMeasure>
			<centroidX>4.476191</centroidX>
			<centroidY>17.66667</centroidY>
		</spatialEntity>
		<spatialEntity spatialType="region" scaleAndSubsystem="Cellular.GutEndotheliumIschemia">
			<clusteredness>1</clusteredness>
			<density>0.5299999760646447</density>
			<area>2</area>
			<perimeter>6</perimeter>
			<distanceFromOrigin>15.29705854077836</distanceFromOrigin>
			<angle>3.62148470411734</angle>
			<triangleMeasure>0</triangleMeasure>
			<rectangleMeasure>0</rectangleMeasure>
			<circleMeasure>0</circleMeasure>
			<centroidX>1</centroidX>
			<centroidY>12.5</centroidY>
		</spatialEntity>
		<spatialEntity spatialType="region" scaleAndSubsystem="Cellular.GutEndotheliumIschemia">
			<clusteredness>1</clusteredness>
			<density>0.002499999953251259</density>
			<area>2</area>
			<perimeter>6</perimeter>
			<distanceFromOrigin>15.52417469626002</distanceFromOrigin>
			<angle>3.503531644784458</angle>
			<triangleMeasure>0</triangleMeasure>
			<rectangleMeasure>0</rectangleMeasure>
			<circleMeasure>0</circleMeasure>
			<centroidX>31</centroidX>
			<centroidY>11.5</centroidY>
		</spatialEntity>
		<spatialEntity spatialType="region" scaleAndSubsystem="Cellular.GutEndotheliumIschemia">
			<clusteredness>1</clusteredness>
			<density>0.1263095197668708</density>
			<area>21</area>
			<perimeter>34</perimeter>
			<distanceFromOrigin>7.810249675906654</distanceFromOrigin>
			<angle>28.49563861824498</angle>
			<triangleMeasure>0.3999028323893585</triangleMeasure>
			<rectangleMeasure>0.4038462130981171</rectangleMeasure>
			<circleMeasure>0.2520315851940608</circleMeasure>
			<centroidX>25.375</centroidX>
			<centroidY>11.8125</centroidY>
		</spatialEntity>
		<spatialEntity spatialType="region" scaleAndSubsystem="Cellular.GutEndotheliumIschemia">
			<clusteredness>1</clusteredness>
			<density>0.002499999953251259</density>
			<area>3</area>
			<perimeter>8</perimeter>
			<distanceFromOrigin>16.55294535724685</distanceFromOrigin>
			<angle>5.946863053973501</angle>
			<triangleMeasure>0</triangleMeasure>
			<rectangleMeasure>0</rectangleMeasure>
			<circleMeasure>0</circleMeasure>
			<centroidX>31</centroidX>
			<centroidY>8</centroidY>
		</spatialEntity>
		<spatialEntity spatialType="region" scaleAndSubsystem="Cellular.GutEndotheliumIschemia">
			<clusteredness>1</clusteredness>
			<density>0.1601923039775808</density>
			<area>13</area>
			<perimeter>28</perimeter>
			<distanceFromOrigin>11.6619037896906</distanceFromOrigin>
			<angle>11.07020257793936</angle>
			<triangleMeasure>0.2285714285714286</triangleMeasure>
			<rectangleMeasure>0.2751322543079446</rectangleMeasure>
			<circleMeasure>0.1411941675910856</circleMeasure>
			<centroidX>3.25</centroidX>
			<centroidY>9.083333</centroidY>
		</spatialEntity>
		<spatialEntity spatialType="region" scaleAndSubsystem="Cellular.GutEndotheliumIschemia">
			<clusteredness>0.9069767441860465</clusteredness>
			<density>0.1464240509512762</density>
			<area>78</area>
			<perimeter>104</perimeter>
			<distanceFromOrigin>0</distanceFromOrigin>
			<angle>360</angle>
			<triangleMeasure>0.2606060616538954</triangleMeasure>
			<rectangleMeasure>0.2785442236872025</rectangleMeasure>
			<circleMeasure>0.1419200963034244</circleMeasure>
			<centroidX>13.86</centroidX>
			<centroidY>14.88</centroidY>
		</spatialEntity>
		<spatialEntity spatialType="region" scaleAndSubsystem="Cellular.GutEndotheliumIschemia">
			<clusteredness>1</clusteredness>
			<density>0.2587499939927868</density>
			<area>2</area>
			<perimeter>8</perimeter>
			<distanceFromOrigin>15.55634918610405</distanceFromOrigin>
			<angle>5.194428907734806</angle>
			<triangleMeasure>0</triangleMeasure>
			<rectangleMeasure>0</rectangleMeasure>
			<circleMeasure>0</circleMeasure>
			<centroidX>4.5</centroidX>
			<centroidY>5.5</centroidY>
		</spatialEntity>
		<spatialEntity spatialType="region" scaleAndSubsystem="Cellular.GutEndotheliumIschemia">
			<clusteredness>1</clusteredness>
			<density>0.2587499939927868</density>
			<area>2</area>
			<perimeter>6</perimeter>
			<distanceFromOrigin>19.84943324127921</distanceFromOrigin>
			<angle>2.1106827690929</angle>
			<triangleMeasure>0</triangleMeasure>
			<rectangleMeasure>0</rectangleMeasure>
			<circleMeasure>0</circleMeasure>
			<centroidX>29.5</centroidX>
			<centroidY>1</centroidY>
		</spatialEntity>
		<spatialEntity spatialType="region" scaleAndSubsystem="Cellular.GutEndotheliumIschemia">
			<clusteredness>0.6911764705882353</clusteredness>
			<density>0.1157142813847799</density>
			<area>47</area>
			<perimeter>56</perimeter>
			<distanceFromOrigin>8.062257748298549</distanceFromOrigin>
			<angle>50.59933933652058</angle>
			<triangleMeasure>0.3139398314239503</triangleMeasure>
			<rectangleMeasure>0.3351648351648351</rectangleMeasure>
			<circleMeasure>0.1978626260248056</circleMeasure>
			<centroidX>23.71428</centroidX>
			<centroidY>5.035714</centroidY>
		</spatialEntity>
		<spatialEntity spatialType="region" scaleAndSubsystem="Cellular.GutEndotheliumIschemia">
			<clusteredness>0.9523809523809523</clusteredness>
			<density>0.1499999978729323</density>
			<area>20</area>
			<perimeter>32</perimeter>
			<distanceFromOrigin>10.19803902718557</distanceFromOrigin>
			<angle>24.2151389860315</angle>
			<triangleMeasure>0.3090909090909091</triangleMeasure>
			<rectangleMeasure>0.3139204511434333</rectangleMeasure>
			<circleMeasure>0.2438354377310042</circleMeasure>
			<centroidX>12.4375</centroidX>
			<centroidY>3.5</centroidY>
		</spatialEntity>
		<spatialEntity spatialType="region" scaleAndSubsystem="Cellular.GutEndotheliumIschemia">
			<clusteredness>1</clusteredness>
			<density>0.130624996973019</density>
			<area>4</area>
			<perimeter>12</perimeter>
			<distanceFromOrigin>17.0293863659264</distanceFromOrigin>
			<angle>2.254574965935033</angle>
			<triangleMeasure>0.5</triangleMeasure>
			<rectangleMeasure>0.2500000447034916</rectangleMeasure>
			<circleMeasure>0.0750094077217677</circleMeasure>
			<centroidX>4</centroidX>
			<centroidY>1.75</centroidY>
		</spatialEntity>
		<numericStateVariable scaleAndSubsystem="Tissue.GutEndothelium">
			<name>GutCellDamageByproduct</name>
			<value>763.7088620464609</value>
		</numericStateVariable>
		<numericStateVariable scaleAndSubsystem="Organ.Gut">
			<name>GutLeak</name>
			<value>0</value>
		</numericStateVariable>
		<numericStateVariable scaleAndSubsystem="Tissue.GutEpithelium">
			<name>GutOccludinCellwall</name>
			<value>1162.81</value>
		</numericStateVariable>
		<numericStateVariable scaleAndSubsystem="Tissue.GutEpithelium">
			<name>GutOccludinCytoplasm</name>
			<value>384.4</value>
		</numericStateVariable>
		<numericStateVariable scaleAndSubsystem="Tissue.LungEndothelium">
			<name>LungCellDamageByproduct</name>
			<value>0</value>
		</numericStateVariable>
		<numericStateVariable scaleAndSubsystem="Organ.Lung">
			<name>LungEdema</name>
			<value>0</value>
		</numericStateVariable>
		<numericStateVariable scaleAndSubsystem="Tissue.LungEpithelium">
			<name>LungOccludinCellwall</name>
			<value>1162.81</value>
		</numericStateVariable>
		<numericStateVariable scaleAndSubsystem="Tissue.LungEpithelium">
			<name>LungOccludinCytoplasm</name>
			<value>384.4</value>
		</numericStateVariable>
		<numericStateVariable scaleAndSubsystem="Cellular.GutEndotheliumIschemia">
			<name>avgClusterednessRegions</name>
			<value>0.05436718326418295</value>
		</numericStateVariable>
		<numericStateVariable scaleAndSubsystem="Cellular.LungEndotheliumIschemia">
			<name>avgClusterednessRegions</name>
			<value>1</value>
		</numericStateVariable>
		<numericStateVariable scaleAndSubsystem="Cellular.GutEndotheliumIschemia">
			<name>avgDensityRegions</name>
			<value>0.167265051337931</value>
		</numericStateVariable>
		<numericStateVariable scaleAndSubsystem="Cellular.LungEndotheliumIschemia">
			<name>avgDensityRegions</name>
			<value>0</value>
		</numericStateVariable>
	</timepoint>
	<timepoint value="7">
		<spatialEntity spatialType="region" scaleAndSubsystem="Cellular.GutEndotheliumIschemia">
			<clusteredness>1</clusteredness>
			<density>0.2687500059604645</density>
			<area>4</area>
			<perimeter>10</perimeter>
			<distanceFromOrigin>15.23154621172782</distanceFromOrigin>
			<angle>6.271077449501147</angle>
			<triangleMeasure>0.5</triangleMeasure>
			<rectangleMeasure>0.2500000149011621</rectangleMeasure>
			<circleMeasure>0.1200150467756456</circleMeasure>
			<centroidX>22.75</centroidX>
			<centroidY>30.75</centroidY>
		</spatialEntity>
		<spatialEntity spatialType="region" scaleAndSubsystem="Cellular.GutEndotheliumIschemia">
			<clusteredness>1</clusteredness>
			<density>0.002499999953251259</density>
			<area>1</area>
			<perimeter>4</perimeter>
			<distanceFromOrigin>19.20937271229855</distanceFromOrigin>
			<angle>0</angle>
			<triangleMeasure>0</triangleMeasure>
			<rectangleMeasure>0</rectangleMeasure>
			<circleMeasure>0</circleMeasure>
			<centroidX>1</centroidX>
			<centroidY>28</centroidY>
		</spatialEntity>
		<spatialEntity spatialType="region" scaleAndSubsystem="Cellular.GutEndotheliumIschemia">
			<clusteredness>1</clusteredness>
			<density>0.004374999859753777</density>
			<area>4</area>
			<perimeter>10</perimeter>
			<distanceFromOrigin>15.13274595042156</distanceFromOrigin>
			<angle>10.84030545433057</angle>
			<triangleMeasure>0</triangleMeasure>
			<rectangleMeasure>0</rectangleMeasure>
			<circleMeasure>0</circleMeasure>
			<centroidX>1</centroidX>
			<centroidY>19.5</centroidY>
		</spatialEntity>
		<spatialEntity spatialType="region" scaleAndSubsystem="Cellular.GutEndotheliumIschemia">
			<clusteredness>1</clusteredness>
			<density>0.1759999903978086</density>
			<area>5</area>
			<perimeter>12</perimeter>
			<distanceFromOrigin>3.16227766016838</distanceFromOrigin>
			<angle>45</angle>
			<triangleMeasure>0.5</triangleMeasure>
			<rectangleMeasure>0.3571428936355005</rectangleMeasure>
			<circleMeasure>0.1200150290341103</circleMeasure>
			<centroidX>13.4</centroidX>
			<centroidY>18.6</centroidY>
		</spatialEntity>
		<spatialEntity spatialType="region" scaleAndSubsystem="Cellular.GutEndotheliumIschemia">
			<clusteredness>0.8344370860927153</clusteredness>
			<density>0.1829882787595339</density>
			<area>126</area>
			<perimeter>146</perimeter>
			<distanceFromOrigin>4.123105625617661</distanceFromOrigin>
			<angle>120.6506679570529</angle>
			<triangleMeasure>0.2958477508650519</triangleMeasure>
			<rectangleMeasure>0.3</rectangleMeasure>
			<circleMeasure>0.186081606542876</circleMeasure>
			<centroidX>21.7973</centroidX>
			<centroidY>24.02703</centroidY>
		</spatialEntity>
		<spatialEntity spatialType="region" scaleAndSubsystem="Cellular.GutEndotheliumIschemia">
			<clusteredness>1</clusteredness>
			<density>0.1665384564464448</density>
			<area>13</area>
			<perimeter>22</perimeter>
			<distanceFromOrigin>0</distanceFromOrigin>
			<angle>360</angle>
			<triangleMeasure>0.4583333333333333</triangleMeasure>
			<rectangleMeasure>0.3666666666666666</rectangleMeasure>
			<circleMeasure>0.2276147448559067</circleMeasure>
			<centroidX>16.63636</centroidX>
			<centroidY>16.18182</centroidY>
		</spatialEntity>
		<spatialEntity spatialType="region" scaleAndSubsystem="Cellular.GutEndotheliumIschemia">
			<clusteredness>1</clusteredness>
			<density>0.003749999929876889</density>
			<area>2</area>
			<perimeter>6</perimeter>
			<distanceFromOrigin>15.29705854077836</distanceFromOrigin>
			<angle>3.62148470411734</angle>
			<triangleMeasure>0</triangleMeasure>
			<rectangleMeasure>0</rectangleMeasure>
			<circleMeasure>0</circleMeasure>
			<centroidX>31</centroidX>
			<centroidY>12.5</centroidY>
		</spatialEntity>
		<spatialEntity spatialType="region" scaleAndSubsystem="Cellular.GutEndotheliumIschemia">
			<clusteredness>0.875</clusteredness>
			<density>0.103214284507723</density>
			<area>21</area>
			<perimeter>34</perimeter>
			<distanceFromOrigin>6.708203932499369</distanceFromOrigin>
			<angle>28.49563861824498</angle>
			<triangleMeasure>0.3333333333333333</triangleMeasure>
			<rectangleMeasure>0.3928571428571428</rectangleMeasure>
			<circleMeasure>0.2276147232874318</circleMeasure>
			<centroidX>25.8</centroidX>
			<centroidY>11.73333</centroidY>
		</spatialEntity>
		<spatialEntity spatialType="region" scaleAndSubsystem="Cellular.GutEndotheliumIschemia">
			<clusteredness>1</clusteredness>
			<density>0.002499999953251259</density>
			<area>1</area>
			<perimeter>4</perimeter>
			<distanceFromOrigin>16.55294535724685</distanceFromOrigin>
			<angle>0</angle>
			<triangleMeasure>0</triangleMeasure>
			<rectangleMeasure>0</rectangleMeasure>
			<circleMeasure>0</circleMeasure>
			<centroidX>31</centroidX>
			<centroidY>9</centroidY>
		</spatialEntity>
		<spatialEntity spatialType="region" scaleAndSubsystem="Cellular.GutEndotheliumIschemia">
			<clusteredness>1</clusteredness>
			<density>0.5174999760646446</density>
			<area>1</area>
			<perimeter>4</perimeter>
			<distanceFromOrigin>17</distanceFromOrigin>
			<angle>0</angle>
			<triangleMeasure>0</triangleMeasure>
			<rectangleMeasure>0</rectangleMeasure>
			<circleMeasure>0</circleMeasure>
			<centroidX>1</centroidX>
			<centroidY>8</centroidY>
		</spatialEntity>
		<spatialEntity spatialType="region" scaleAndSubsystem="Cellular.GutEndotheliumIschemia">
			<clusteredness>1</clusteredness>
			<density>0.2060000047496721</density>
			<area>5</area>
			<perimeter>12</perimeter>
			<distanceFromOrigin>8.54400374531753</distanceFromOrigin>
			<angle>20.22485943116808</angle>
			<triangleMeasure>0.5</triangleMeasure>
			<rectangleMeasure>0.3571428936355005</rectangleMeasure>
			<circleMeasure>0.1200150290341103</circleMeasure>
			<centroidX>18.6</centroidX>
			<centroidY>7.4</centroidY>
		</spatialEntity>
		<spatialEntity spatialType="region" scaleAndSubsystem="Cellular.GutEndotheliumIschemia">
			<clusteredness>1</clusteredness>
			<density>0.1741666586570491</density>
			<area>3</area>
			<perimeter>8</perimeter>
			<distanceFromOrigin>10.19803902718557</distanceFromOrigin>
			<angle>6.115503566285408</angle>
			<triangleMeasure>1</triangleMeasure>
			<rectangleMeasure>0.5000000894069832</rectangleMeasure>
			<circleMeasure>0.1591549430918953</circleMeasure>
			<centroidX>14.33333</centroidX>
			<centroidY>5.333333</centroidY>
		</spatialEntity>
		<spatialEntity spatialType="region" scaleAndSubsystem="Cellular.GutEndotheliumIschemia">
			<clusteredness>0.9084967320261438</clusteredness>
			<density>0.149658270365833</density>
			<area>139</area>
			<perimeter>180</perimeter>
			<distanceFromOrigin>4</distanceFromOrigin>
			<angle>161.565051177078</angle>
			<triangleMeasure>0</triangleMeasure>
			<rectangleMeasure>0.2321458561153831</rectangleMeasure>
			<circleMeasure>0.1387286816554371</circleMeasure>
			<centroidX>6.6</centroidX>
			<centroidY>17.03333</centroidY>
		</spatialEntity>
		<spatialEntity spatialType="region" scaleAndSubsystem="Cellular.GutEndotheliumIschemia">
			<clusteredness>1</clusteredness>
			<density>0.5174999760646446</density>
			<area>1</area>
			<perimeter>4</perimeter>
			<distanceFromOrigin>18.43908891458577</distanceFromOrigin>
			<angle>0</angle>
			<triangleMeasure>0</triangleMeasure>
			<rectangleMeasure>0</rectangleMeasure>
			<circleMeasure>0</circleMeasure>
			<centroidX>4</centroidX>
			<centroidY>2</centroidY>
		</spatialEntity>
		<spatialEntity spatialType="region" scaleAndSubsystem="Cellular.GutEndotheliumIschemia">
			<clusteredness>1</clusteredness>
			<density>0.5174999760646446</density>
			<area>1</area>
			<perimeter>4</perimeter>
			<distanceFromOrigin>20.51828452868319</distanceFromOrigin>
			<angle>0</angle>
			<triangleMeasure>0</triangleMeasure>
			<rectangleMeasure>0</rectangleMeasure>
			<circleMeasure>0</circleMeasure>
			<centroidX>30</centroidX>
			<centroidY>1</centroidY>
		</spatialEntity>
		<spatialEntity spatialType="region" scaleAndSubsystem="Cellular.GutEndotheliumIschemia">
			<clusteredness>1</clusteredness>
			<density>0.002499999953251259</density>
			<area>1</area>
			<perimeter>4</perimeter>
			<distanceFromOrigin>17.4928556845359</distanceFromOrigin>
			<angle>0</angle>
			<triangleMeasure>0</triangleMeasure>
			<rectangleMeasure>0</rectangleMeasure>
			<circleMeasure>0</circleMeasure>
			<centroidX>25</centroidX>
			<centroidY>1</centroidY>
		</spatialEntity>
		<spatialEntity spatialType="region" scaleAndSubsystem="Cellular.GutEndotheliumIschemia">
			<clusteredness>1</clusteredness>
			<density>0.1492948729767758</density>
			<area>39</area>
			<perimeter>60</perimeter>
			<distanceFromOrigin>11.40175425099138</distanceFromOrigin>
			<angle>45</angle>
			<triangleMeasure>0.228395061728395</triangleMeasure>
			<rectangleMeasure>0.2854938473285049</rectangleMeasure>
			<circleMeasure>0.1520738450700131</circleMeasure>
			<centroidX>24.07143</centroidX>
			<centroidY>4.285714</centroidY>
		</spatialEntity>
		<spatialEntity spatialType="region" scaleAndSubsystem="Cellular.GutEndotheliumIschemia">
			<clusteredness>1</clusteredness>
			<density>0.124999995480955</density>
			<area>6</area>
			<perimeter>14</perimeter>
			<distanceFromOrigin>13.0384048104053</distanceFromOrigin>
			<angle>9.180541957626151</angle>
			<triangleMeasure>0.375</triangleMeasure>
			<rectangleMeasure>0.375</rectangleMeasure>
			<circleMeasure>0.2250282231653031</circleMeasure>
			<centroidX>14.16667</centroidX>
			<centroidY>2</centroidY>
		</spatialEntity>
		<spatialEntity spatialType="region" scaleAndSubsystem="Cellular.GutEndotheliumIschemia">
			<clusteredness>1</clusteredness>
			<density>0.2335714302477049</density>
			<area>7</area>
			<perimeter>16</perimeter>
			<distanceFromOrigin>13.8924439894498</distanceFromOrigin>
			<angle>15.32501998539171</angle>
			<triangleMeasure>0.6666666666666666</triangleMeasure>
			<rectangleMeasure>0.3333333863152482</rectangleMeasure>
			<circleMeasure>0.1333500508965819</circleMeasure>
			<centroidX>10.25</centroidX>
			<centroidY>2.25</centroidY>
		</spatialEntity>
		<numericStateVariable scaleAndSubsystem="Tissue.GutEndothelium">
			<name>GutCellDamageByproduct</name>
			<value>872.1814081805052</value>
		</numericStateVariable>
		<numericStateVariable scaleAndSubsystem="Organ.Gut">
			<name>GutLeak</name>
			<value>0</value>
		</numericStateVariable>
		<numericStateVariable scaleAndSubsystem="Tissue.GutEpithelium">
			<name>GutOccludinCellwall</name>
			<value>1162.81</value>
		</numericStateVariable>
		<numericStateVariable scaleAndSubsystem="Tissue.GutEpithelium">
			<name>GutOccludinCytoplasm</name>
			<value>384.4</value>
		</numericStateVariable>
		<numericStateVariable scaleAndSubsystem="Tissue.LungEndothelium">
			<name>LungCellDamageByproduct</name>
			<value>0</value>
		</numericStateVariable>
		<numericStateVariable scaleAndSubsystem="Organ.Lung">
			<name>LungEdema</name>
			<value>0</value>
		</numericStateVariable>
		<numericStateVariable scaleAndSubsystem="Tissue.LungEpithelium">
			<name>LungOccludinCellwall</name>
			<value>1162.81</value>
		</numericStateVariable>
		<numericStateVariable scaleAndSubsystem="Tissue.LungEpithelium">
			<name>LungOccludinCytoplasm</name>
			<value>384.4</value>
		</numericStateVariable>
		<numericStateVariable scaleAndSubsystem="Cellular.GutEndotheliumIschemia">
			<name>avgClusterednessRegions</name>
			<value>0.05558117297658126</value>
		</numericStateVariable>
		<numericStateVariable scaleAndSubsystem="Cellular.LungEndotheliumIschemia">
			<name>avgClusterednessRegions</name>
			<value>1</value>
		</numericStateVariable>
		<numericStateVariable scaleAndSubsystem="Cellular.GutEndotheliumIschemia">
			<name>avgDensityRegions</name>
			<value>0.1843845882312254</value>
		</numericStateVariable>
		<numericStateVariable scaleAndSubsystem="Cellular.LungEndotheliumIschemia">
			<name>avgDensityRegions</name>
			<value>0</value>
		</numericStateVariable>
	</timepoint>
	<timepoint value="8">
		<spatialEntity spatialType="region" scaleAndSubsystem="Cellular.GutEndotheliumIschemia">
			<clusteredness>1</clusteredness>
			<density>0.1503571325657415</density>
			<area>7</area>
			<perimeter>18</perimeter>
			<distanceFromOrigin>16.27882059609971</distanceFromOrigin>
			<angle>8.963869809292396</angle>
			<triangleMeasure>0.25</triangleMeasure>
			<rectangleMeasure>0.25</rectangleMeasure>
			<circleMeasure>0.1193662073189215</circleMeasure>
			<centroidX>28.25</centroidX>
			<centroidY>29.125</centroidY>
		</spatialEntity>
		<spatialEntity spatialType="region" scaleAndSubsystem="Cellular.GutEndotheliumIschemia">
			<clusteredness>1</clusteredness>
			<density>0.3574999940161612</density>
			<area>1</area>
			<perimeter>4</perimeter>
			<distanceFromOrigin>18.60107523773828</distanceFromOrigin>
			<angle>0</angle>
			<triangleMeasure>0</triangleMeasure>
			<rectangleMeasure>0</rectangleMeasure>
			<circleMeasure>0</circleMeasure>
			<centroidX>31</centroidX>
			<centroidY>27</centroidY>
		</spatialEntity>
		<spatialEntity spatialType="region" scaleAndSubsystem="Cellular.GutEndotheliumIschemia">
			<clusteredness>0.9</clusteredness>
			<density>0.1511111110773481</density>
			<area>18</area>
			<perimeter>30</perimeter>
			<distanceFromOrigin>6.324555320336759</distanceFromOrigin>
			<angle>20.55604521958346</angle>
			<triangleMeasure>0.3840885204011862</triangleMeasure>
			<rectangleMeasure>0.3409091450951403</rectangleMeasure>
			<circleMeasure>0.2160270730234807</circleMeasure>
			<centroidX>14.07692</centroidX>
			<centroidY>25.76923</centroidY>
		</spatialEntity>
		<spatialEntity spatialType="region" scaleAndSubsystem="Cellular.GutEndotheliumIschemia">
			<clusteredness>1</clusteredness>
			<density>0.1749999880011565</density>
			<area>3</area>
			<perimeter>8</perimeter>
			<distanceFromOrigin>7.071067811865476</distanceFromOrigin>
			<angle>10.38885781546961</angle>
			<triangleMeasure>1</triangleMeasure>
			<rectangleMeasure>0.5000000894069832</rectangleMeasure>
			<circleMeasure>0.1591549430918953</circleMeasure>
			<centroidX>10.66667</centroidX>
			<centroidY>21.33333</centroidY>
		</spatialEntity>
		<spatialEntity spatialType="region" scaleAndSubsystem="Cellular.GutEndotheliumIschemia">
			<clusteredness>1</clusteredness>
			<density>0.1099999947290795</density>
			<area>8</area>
			<perimeter>14</perimeter>
			<distanceFromOrigin>2.82842712474619</distanceFromOrigin>
			<angle>45</angle>
			<triangleMeasure>0.5833333333333334</triangleMeasure>
			<rectangleMeasure>0.6250000638621259</rectangleMeasure>
			<circleMeasure>0.420052601619386</circleMeasure>
			<centroidX>13.16667</centroidX>
			<centroidY>18.66667</centroidY>
		</spatialEntity>
		<spatialEntity spatialType="region" scaleAndSubsystem="Cellular.GutEndotheliumIschemia">
			<clusteredness>0.8938053097345132</clusteredness>
			<density>0.1886881229739077</density>
			<area>101</area>
			<perimeter>102</perimeter>
			<distanceFromOrigin>4.242640687119285</distanceFromOrigin>
			<angle>83.45370921670596</angle>
			<triangleMeasure>0.3099867641627161</triangleMeasure>
			<rectangleMeasure>0.3536249777419581</rectangleMeasure>
			<circleMeasure>0.2835972042381651</circleMeasure>
			<centroidX>24.18868</centroidX>
			<centroidY>23.4717</centroidY>
		</spatialEntity>
		<spatialEntity spatialType="region" scaleAndSubsystem="Cellular.GutEndotheliumIschemia">
			<clusteredness>1</clusteredness>
			<density>0.3150000059721517</density>
			<area>4</area>
			<perimeter>14</perimeter>
			<distanceFromOrigin>2</distanceFromOrigin>
			<angle>81.86989764584403</angle>
			<triangleMeasure>0</triangleMeasure>
			<rectangleMeasure>0</rectangleMeasure>
			<circleMeasure>0</circleMeasure>
			<centroidX>18</centroidX>
			<centroidY>16.5</centroidY>
		</spatialEntity>
		<spatialEntity spatialType="region" scaleAndSubsystem="Cellular.GutEndotheliumIschemia">
			<clusteredness>1</clusteredness>
			<density>0.2174999895049076</density>
			<area>4</area>
			<perimeter>12</perimeter>
			<distanceFromOrigin>0</distanceFromOrigin>
			<angle>0</angle>
			<triangleMeasure>0.3333333333333333</triangleMeasure>
			<rectangleMeasure>0.1666666799121443</rectangleMeasure>
			<circleMeasure>0.03978873577297384</circleMeasure>
			<centroidX>15</centroidX>
			<centroidY>15</centroidY>
		</spatialEntity>
		<spatialEntity spatialType="region" scaleAndSubsystem="Cellular.GutEndotheliumIschemia">
			<clusteredness>1</clusteredness>
			<density>0.002499999953251259</density>
			<area>3</area>
			<perimeter>8</perimeter>
			<distanceFromOrigin>15.13274595042156</distanceFromOrigin>
			<angle>7.336773809546107</angle>
			<triangleMeasure>0</triangleMeasure>
			<rectangleMeasure>0</rectangleMeasure>
			<circleMeasure>0</circleMeasure>
			<centroidX>31</centroidX>
			<centroidY>13</centroidY>
		</spatialEntity>
		<spatialEntity spatialType="region" scaleAndSubsystem="Cellular.GutEndotheliumIschemia">
			<clusteredness>0.8636363636363636</clusteredness>
			<density>0.1142105275263358</density>
			<area>19</area>
			<perimeter>32</perimeter>
			<distanceFromOrigin>7.211102550927978</distanceFromOrigin>
			<angle>28.49563861824498</angle>
			<triangleMeasure>0.3298612509245347</triangleMeasure>
			<rectangleMeasure>0.3392857142857143</rectangleMeasure>
			<circleMeasure>0.2151212935892018</circleMeasure>
			<centroidX>25.28572</centroidX>
			<centroidY>11.92857</centroidY>
		</spatialEntity>
		<spatialEntity spatialType="region" scaleAndSubsystem="Cellular.GutEndotheliumIschemia">
			<clusteredness>1</clusteredness>
			<density>0.2124999982636182</density>
			<area>7</area>
			<perimeter>12</perimeter>
			<distanceFromOrigin>5.099019513592784</distanceFromOrigin>
			<angle>22.61986494804043</angle>
			<triangleMeasure>0.75</triangleMeasure>
			<rectangleMeasure>0.75</rectangleMeasure>
			<circleMeasure>0.238732414637843</circleMeasure>
			<centroidX>16</centroidX>
			<centroidY>10.2</centroidY>
		</spatialEntity>
		<spatialEntity spatialType="region" scaleAndSubsystem="Cellular.GutEndotheliumIschemia">
			<clusteredness>1</clusteredness>
			<density>0.3325000239353554</density>
			<area>1</area>
			<perimeter>4</perimeter>
			<distanceFromOrigin>14.42220510185596</distanceFromOrigin>
			<angle>0</angle>
			<triangleMeasure>0</triangleMeasure>
			<rectangleMeasure>0</rectangleMeasure>
			<circleMeasure>0</circleMeasure>
			<centroidX>28</centroidX>
			<centroidY>8</centroidY>
		</spatialEntity>
		<spatialEntity spatialType="region" scaleAndSubsystem="Cellular.GutEndotheliumIschemia">
			<clusteredness>1</clusteredness>
			<density>0.1844999975784152</density>
			<area>5</area>
			<perimeter>10</perimeter>
			<distanceFromOrigin>8.246211251235321</distanceFromOrigin>
			<angle>14.21585347367355</angle>
			<triangleMeasure>0.75</triangleMeasure>
			<rectangleMeasure>0.75</rectangleMeasure>
			<circleMeasure>0.3600451403269369</circleMeasure>
			<centroidX>18.25</centroidX>
			<centroidY>7.5</centroidY>
		</spatialEntity>
		<spatialEntity spatialType="region" scaleAndSubsystem="Cellular.GutEndotheliumIschemia">
			<clusteredness>1</clusteredness>
			<density>0.2612499820251091</density>
			<area>2</area>
			<perimeter>8</perimeter>
			<distanceFromOrigin>11.40175425099138</distanceFromOrigin>
			<angle>6.911227119024681</angle>
			<triangleMeasure>0</triangleMeasure>
			<rectangleMeasure>0</rectangleMeasure>
			<circleMeasure>0</circleMeasure>
			<centroidX>9.5</centroidX>
			<centroidY>6.5</centroidY>
		</spatialEntity>
		<spatialEntity spatialType="region" scaleAndSubsystem="Cellular.GutEndotheliumIschemia">
			<clusteredness>0.7986577181208053</clusteredness>
			<density>0.145083333045439</density>
			<area>119</area>
			<perimeter>158</perimeter>
			<distanceFromOrigin>4.242640687119285</distanceFromOrigin>
			<angle>116.565051177078</angle>
			<triangleMeasure>0.2248322238548539</triangleMeasure>
			<rectangleMeasure>0.2413194444444444</rectangleMeasure>
			<circleMeasure>0.1387861234028385</circleMeasure>
			<centroidX>5.388889</centroidX>
			<centroidY>17.13889</centroidY>
		</spatialEntity>
		<spatialEntity spatialType="region" scaleAndSubsystem="Cellular.GutEndotheliumIschemia">
			<clusteredness>1</clusteredness>
			<density>0.1389583422662386</density>
			<area>12</area>
			<perimeter>14</perimeter>
			<distanceFromOrigin>13</distanceFromOrigin>
			<angle>14.03624346792648</angle>
			<triangleMeasure>0.5</triangleMeasure>
			<rectangleMeasure>1</rectangleMeasure>
			<circleMeasure>0.5539155970773687</circleMeasure>
			<centroidX>9.5</centroidX>
			<centroidY>3</centroidY>
		</spatialEntity>
		<spatialEntity spatialType="region" scaleAndSubsystem="Cellular.GutEndotheliumIschemia">
			<clusteredness>1</clusteredness>
			<density>0.5199999640969669</density>
			<area>1</area>
			<perimeter>4</perimeter>
			<distanceFromOrigin>20.51828452868319</distanceFromOrigin>
			<angle>0</angle>
			<triangleMeasure>0</triangleMeasure>
			<rectangleMeasure>0</rectangleMeasure>
			<circleMeasure>0</circleMeasure>
			<centroidX>30</centroidX>
			<centroidY>1</centroidY>
		</spatialEntity>
		<spatialEntity spatialType="region" scaleAndSubsystem="Cellular.GutEndotheliumIschemia">
			<clusteredness>0.7358490566037735</clusteredness>
			<density>0.1327564137373934</density>
			<area>39</area>
			<perimeter>50</perimeter>
			<distanceFromOrigin>11.40175425099138</distanceFromOrigin>
			<angle>47.72631099390627</angle>
			<triangleMeasure>0.28125</triangleMeasure>
			<rectangleMeasure>0.3125</rectangleMeasure>
			<circleMeasure>0.1500187981164116</circleMeasure>
			<centroidX>25.66667</centroidX>
			<centroidY>4.666667</centroidY>
		</spatialEntity>
		<spatialEntity spatialType="region" scaleAndSubsystem="Cellular.GutEndotheliumIschemia">
			<clusteredness>1</clusteredness>
			<density>0.1411111100826388</density>
			<area>9</area>
			<perimeter>28</perimeter>
			<distanceFromOrigin>10.04987562112089</distanceFromOrigin>
			<angle>9.180541957626151</angle>
			<triangleMeasure>0.1111111111111111</triangleMeasure>
			<rectangleMeasure>0.1</rectangleMeasure>
			<circleMeasure>0.0413844990647103</circleMeasure>
			<centroidX>14.25</centroidX>
			<centroidY>3.166667</centroidY>
		</spatialEntity>
		<spatialEntity spatialType="region" scaleAndSubsystem="Cellular.GutEndotheliumIschemia">
			<clusteredness>1</clusteredness>
			<density>0.1318749909891802</density>
			<area>4</area>
			<perimeter>12</perimeter>
			<distanceFromOrigin>17.69180601295413</distanceFromOrigin>
			<angle>4.398705354995532</angle>
			<triangleMeasure>0.25</triangleMeasure>
			<rectangleMeasure>0.25</rectangleMeasure>
			<circleMeasure>0.1200150467756456</circleMeasure>
			<centroidX>3.6</centroidX>
			<centroidY>2.2</centroidY>
		</spatialEntity>
		<numericStateVariable scaleAndSubsystem="Tissue.GutEndothelium">
			<name>GutCellDamageByproduct</name>
			<value>975.2046142934653</value>
		</numericStateVariable>
		<numericStateVariable scaleAndSubsystem="Organ.Gut">
			<name>GutLeak</name>
			<value>0</value>
		</numericStateVariable>
		<numericStateVariable scaleAndSubsystem="Tissue.GutEpithelium">
			<name>GutOccludinCellwall</name>
			<value>1162.81</value>
		</numericStateVariable>
		<numericStateVariable scaleAndSubsystem="Tissue.GutEpithelium">
			<name>GutOccludinCytoplasm</name>
			<value>384.4</value>
		</numericStateVariable>
		<numericStateVariable scaleAndSubsystem="Tissue.LungEndothelium">
			<name>LungCellDamageByproduct</name>
			<value>0</value>
		</numericStateVariable>
		<numericStateVariable scaleAndSubsystem="Organ.Lung">
			<name>LungEdema</name>
			<value>0</value>
		</numericStateVariable>
		<numericStateVariable scaleAndSubsystem="Tissue.LungEpithelium">
			<name>LungOccludinCellwall</name>
			<value>1162.81</value>
		</numericStateVariable>
		<numericStateVariable scaleAndSubsystem="Tissue.LungEpithelium">
			<name>LungOccludinCytoplasm</name>
			<value>384.4</value>
		</numericStateVariable>
		<numericStateVariable scaleAndSubsystem="Cellular.GutEndotheliumIschemia">
			<name>avgClusterednessRegions</name>
			<value>0.06215476431378652</value>
		</numericStateVariable>
		<numericStateVariable scaleAndSubsystem="Cellular.LungEndotheliumIschemia">
			<name>avgClusterednessRegions</name>
			<value>1</value>
		</numericStateVariable>
		<numericStateVariable scaleAndSubsystem="Cellular.GutEndotheliumIschemia">
			<name>avgDensityRegions</name>
			<value>0.1991200511170198</value>
		</numericStateVariable>
		<numericStateVariable scaleAndSubsystem="Cellular.LungEndotheliumIschemia">
			<name>avgDensityRegions</name>
			<value>0</value>
		</numericStateVariable>
	</timepoint>
	<timepoint value="9">
		<spatialEntity spatialType="region" scaleAndSubsystem="Cellular.GutEndotheliumIschemia">
			<clusteredness>1</clusteredness>
			<density>0.002499999953251259</density>
			<area>3</area>
			<perimeter>8</perimeter>
			<distanceFromOrigin>19.84943324127921</distanceFromOrigin>
			<angle>4.085616779974877</angle>
			<triangleMeasure>0</triangleMeasure>
			<rectangleMeasure>0</rectangleMeasure>
			<circleMeasure>0</circleMeasure>
			<centroidX>30</centroidX>
			<centroidY>31</centroidY>
		</spatialEntity>
		<spatialEntity spatialType="region" scaleAndSubsystem="Cellular.GutEndotheliumIschemia">
			<clusteredness>1</clusteredness>
			<density>0.2014285688306771</density>
			<area>7</area>
			<perimeter>16</perimeter>
			<distanceFromOrigin>4</distanceFromOrigin>
			<angle>36.86989764584402</angle>
			<triangleMeasure>0.3333333333333333</triangleMeasure>
			<rectangleMeasure>0.25</rectangleMeasure>
			<circleMeasure>0.1384788992693422</circleMeasure>
			<centroidX>17.14286</centroidX>
			<centroidY>20.85714</centroidY>
		</spatialEntity>
		<spatialEntity spatialType="region" scaleAndSubsystem="Cellular.GutEndotheliumIschemia">
			<clusteredness>1</clusteredness>
			<density>0.159166660651662</density>
			<area>3</area>
			<perimeter>8</perimeter>
			<distanceFromOrigin>4.242640687119285</distanceFromOrigin>
			<angle>18.43494882292201</angle>
			<triangleMeasure>1</triangleMeasure>
			<rectangleMeasure>0.5000000894069832</rectangleMeasure>
			<circleMeasure>0.1591549430918953</circleMeasure>
			<centroidX>13.33333</centroidX>
			<centroidY>19.66667</centroidY>
		</spatialEntity>
		<spatialEntity spatialType="region" scaleAndSubsystem="Cellular.GutEndotheliumIschemia">
			<clusteredness>1</clusteredness>
			<density>0.004999999906502518</density>
			<area>2</area>
			<perimeter>6</perimeter>
			<distanceFromOrigin>15.29705854077836</distanceFromOrigin>
			<angle>3.62148470411734</angle>
			<triangleMeasure>0</triangleMeasure>
			<rectangleMeasure>0</rectangleMeasure>
			<circleMeasure>0</circleMeasure>
			<centroidX>1</centroidX>
			<centroidY>19.5</centroidY>
		</spatialEntity>
		<spatialEntity spatialType="region" scaleAndSubsystem="Cellular.GutEndotheliumIschemia">
			<clusteredness>1</clusteredness>
			<density>0.3600000119676777</density>
			<area>1</area>
			<perimeter>4</perimeter>
			<distanceFromOrigin>13.15294643796591</distanceFromOrigin>
			<angle>0</angle>
			<triangleMeasure>0</triangleMeasure>
			<rectangleMeasure>0</rectangleMeasure>
			<circleMeasure>0</circleMeasure>
			<centroidX>3</centroidX>
			<centroidY>18</centroidY>
		</spatialEntity>
		<spatialEntity spatialType="region" scaleAndSubsystem="Cellular.GutEndotheliumIschemia">
			<clusteredness>1</clusteredness>
			<density>0.3975000119676777</density>
			<area>3</area>
			<perimeter>10</perimeter>
			<distanceFromOrigin>2</distanceFromOrigin>
			<angle>63.43494882292201</angle>
			<triangleMeasure>0</triangleMeasure>
			<rectangleMeasure>0</rectangleMeasure>
			<circleMeasure>0</circleMeasure>
			<centroidX>17.75</centroidX>
			<centroidY>17</centroidY>
		</spatialEntity>
		<spatialEntity spatialType="region" scaleAndSubsystem="Cellular.GutEndotheliumIschemia">
			<clusteredness>0.9166666666666666</clusteredness>
			<density>0.1472348444106249</density>
			<area>66</area>
			<perimeter>94</perimeter>
			<distanceFromOrigin>7.810249675906654</distanceFromOrigin>
			<angle>71.3232982678099</angle>
			<triangleMeasure>0.240000024414065</triangleMeasure>
			<rectangleMeasure>0.2550505069614431</rectangleMeasure>
			<circleMeasure>0.1630392978043932</circleMeasure>
			<centroidX>5.697674</centroidX>
			<centroidY>22.88372</centroidY>
		</spatialEntity>
		<spatialEntity spatialType="region" scaleAndSubsystem="Cellular.GutEndotheliumIschemia">
			<clusteredness>0.8838709677419355</clusteredness>
			<density>0.1638309340178336</density>
			<area>137</area>
			<perimeter>146</perimeter>
			<distanceFromOrigin>6.324555320336759</distanceFromOrigin>
			<angle>135</angle>
			<triangleMeasure>0.3106508751080705</triangleMeasure>
			<rectangleMeasure>0.248801939394251</rectangleMeasure>
			<circleMeasure>0.1655681925536026</circleMeasure>
			<centroidX>23.30263</centroidX>
			<centroidY>24</centroidY>
		</spatialEntity>
		<spatialEntity spatialType="region" scaleAndSubsystem="Cellular.GutEndotheliumIschemia">
			<clusteredness>1</clusteredness>
			<density>0.5224999521292892</density>
			<area>1</area>
			<perimeter>4</perimeter>
			<distanceFromOrigin>13</distanceFromOrigin>
			<angle>0</angle>
			<triangleMeasure>0</triangleMeasure>
			<rectangleMeasure>0</rectangleMeasure>
			<circleMeasure>0</circleMeasure>
			<centroidX>4</centroidX>
			<centroidY>11</centroidY>
		</spatialEntity>
		<spatialEntity spatialType="region" scaleAndSubsystem="Cellular.GutEndotheliumIschemia">
			<clusteredness>1</clusteredness>
			<density>0.2195000095460929</density>
			<area>10</area>
			<perimeter>18</perimeter>
			<distanceFromOrigin>13</distanceFromOrigin>
			<angle>18.43494882292201</angle>
			<triangleMeasure>0.5</triangleMeasure>
			<rectangleMeasure>0.3863636746457261</rectangleMeasure>
			<circleMeasure>0.1448457467264861</circleMeasure>
			<centroidX>1.833333</centroidX>
			<centroidY>14</centroidY>
		</spatialEntity>
		<spatialEntity spatialType="region" scaleAndSubsystem="Cellular.GutEndotheliumIschemia">
			<clusteredness>0.9047619047619048</clusteredness>
			<density>0.1149999974189774</density>
			<area>19</area>
			<perimeter>32</perimeter>
			<distanceFromOrigin>6.708203932499369</distanceFromOrigin>
			<angle>24.34108993669251</angle>
			<triangleMeasure>0.3269230769230769</triangleMeasure>
			<rectangleMeasure>0.3035714285714285</rectangleMeasure>
			<circleMeasure>0.1758841043584701</circleMeasure>
			<centroidX>25.4375</centroidX>
			<centroidY>11.8125</centroidY>
		</spatialEntity>
		<spatialEntity spatialType="region" scaleAndSubsystem="Cellular.GutEndotheliumIschemia">
			<clusteredness>1</clusteredness>
			<density>0.1758333173452639</density>
			<area>3</area>
			<perimeter>8</perimeter>
			<distanceFromOrigin>10.81665382639197</distanceFromOrigin>
			<angle>7.125016348901798</angle>
			<triangleMeasure>1</triangleMeasure>
			<rectangleMeasure>0.5000000894069832</rectangleMeasure>
			<circleMeasure>0.1591549430918953</circleMeasure>
			<centroidX>6.333333</centroidX>
			<centroidY>10.33333</centroidY>
		</spatialEntity>
		<spatialEntity spatialType="region" scaleAndSubsystem="Cellular.GutEndotheliumIschemia">
			<clusteredness>1</clusteredness>
			<density>0.1080357180923975</density>
			<area>14</area>
			<perimeter>16</perimeter>
			<distanceFromOrigin>4</distanceFromOrigin>
			<angle>37.8749836510982</angle>
			<triangleMeasure>0.64</triangleMeasure>
			<rectangleMeasure>0.8888888888888888</rectangleMeasure>
			<circleMeasure>0.5334002035863276</circleMeasure>
			<centroidX>15.5</centroidX>
			<centroidY>10.5</centroidY>
		</spatialEntity>
		<spatialEntity spatialType="region" scaleAndSubsystem="Cellular.GutEndotheliumIschemia">
			<clusteredness>1</clusteredness>
			<density>0.172500000306464</density>
			<area>27</area>
			<perimeter>44</perimeter>
			<distanceFromOrigin>0</distanceFromOrigin>
			<angle>0</angle>
			<triangleMeasure>0.253676499049972</triangleMeasure>
			<rectangleMeasure>0.2933673412290429</rectangleMeasure>
			<circleMeasure>0.1408339735430056</circleMeasure>
			<centroidX>11.89474</centroidX>
			<centroidY>12.94737</centroidY>
		</spatialEntity>
		<spatialEntity spatialType="region" scaleAndSubsystem="Cellular.GutEndotheliumIschemia">
			<clusteredness>1</clusteredness>
			<density>0.3224999820484835</density>
			<area>1</area>
			<perimeter>4</perimeter>
			<distanceFromOrigin>14.42220510185596</distanceFromOrigin>
			<angle>0</angle>
			<triangleMeasure>0</triangleMeasure>
			<rectangleMeasure>0</rectangleMeasure>
			<circleMeasure>0</circleMeasure>
			<centroidX>28</centroidX>
			<centroidY>8</centroidY>
		</spatialEntity>
		<spatialEntity spatialType="region" scaleAndSubsystem="Cellular.GutEndotheliumIschemia">
			<clusteredness>1</clusteredness>
			<density>0.4550000209434359</density>
			<area>2</area>
			<perimeter>6</perimeter>
			<distanceFromOrigin>9.219544457292887</distanceFromOrigin>
			<angle>5.9061411137705</angle>
			<triangleMeasure>0</triangleMeasure>
			<rectangleMeasure>0</rectangleMeasure>
			<circleMeasure>0</circleMeasure>
			<centroidX>18.5</centroidX>
			<centroidY>7</centroidY>
		</spatialEntity>
		<spatialEntity spatialType="region" scaleAndSubsystem="Cellular.GutEndotheliumIschemia">
			<clusteredness>1</clusteredness>
			<density>0.177187489499064</density>
			<area>8</area>
			<perimeter>20</perimeter>
			<distanceFromOrigin>14.42220510185596</distanceFromOrigin>
			<angle>14.78867761416517</angle>
			<triangleMeasure>0.25</triangleMeasure>
			<rectangleMeasure>0.2777778035328736</rectangleMeasure>
			<circleMeasure>0.1333500508965819</circleMeasure>
			<centroidX>2.5</centroidX>
			<centroidY>7.6</centroidY>
		</spatialEntity>
		<spatialEntity spatialType="region" scaleAndSubsystem="Cellular.GutEndotheliumIschemia">
			<clusteredness>1</clusteredness>
			<density>0.149782610478202</density>
			<area>23</area>
			<perimeter>44</perimeter>
			<distanceFromOrigin>11.40175425099138</distanceFromOrigin>
			<angle>30.28795299066601</angle>
			<triangleMeasure>0.1746031375999462</triangleMeasure>
			<rectangleMeasure>0.2105263369235327</rectangleMeasure>
			<circleMeasure>0.1270747397974336</circleMeasure>
			<centroidX>26.90909</centroidX>
			<centroidY>5.454545</centroidY>
		</spatialEntity>
		<spatialEntity spatialType="region" scaleAndSubsystem="Cellular.GutEndotheliumIschemia">
			<clusteredness>1</clusteredness>
			<density>0.1064999903884589</density>
			<area>5</area>
			<perimeter>10</perimeter>
			<distanceFromOrigin>19.79898987322333</distanceFromOrigin>
			<angle>6.060550790856853</angle>
			<triangleMeasure>0.75</triangleMeasure>
			<rectangleMeasure>0.75</rectangleMeasure>
			<circleMeasure>0.3600451403269369</circleMeasure>
			<centroidX>30.25</centroidX>
			<centroidY>1.5</centroidY>
		</spatialEntity>
		<spatialEntity spatialType="region" scaleAndSubsystem="Cellular.GutEndotheliumIschemia">
			<clusteredness>1</clusteredness>
			<density>0.002499999953251259</density>
			<area>3</area>
			<perimeter>8</perimeter>
			<distanceFromOrigin>16.55294535724685</distanceFromOrigin>
			<angle>5.946863053973501</angle>
			<triangleMeasure>0</triangleMeasure>
			<rectangleMeasure>0</rectangleMeasure>
			<circleMeasure>0</circleMeasure>
			<centroidX>24</centroidX>
			<centroidY>1</centroidY>
		</spatialEntity>
		<spatialEntity spatialType="region" scaleAndSubsystem="Cellular.GutEndotheliumIschemia">
			<clusteredness>1</clusteredness>
			<density>0.1432499960824555</density>
			<area>10</area>
			<perimeter>18</perimeter>
			<distanceFromOrigin>12.64911064067352</distanceFromOrigin>
			<angle>15.25511870305778</angle>
			<triangleMeasure>0.3333333333333333</triangleMeasure>
			<rectangleMeasure>0.4761906059421192</rectangleMeasure>
			<circleMeasure>0.2667001017931638</circleMeasure>
			<centroidX>20.14286</centroidX>
			<centroidY>2.428571</centroidY>
		</spatialEntity>
		<spatialEntity spatialType="region" scaleAndSubsystem="Cellular.GutEndotheliumIschemia">
			<clusteredness>0.9629629629629629</clusteredness>
			<density>0.1340384589600887</density>
			<area>26</area>
			<perimeter>50</perimeter>
			<distanceFromOrigin>10.04987562112089</distanceFromOrigin>
			<angle>33.11134196037203</angle>
			<triangleMeasure>0.1851851917261615</triangleMeasure>
			<rectangleMeasure>0.2626262342914059</rectangleMeasure>
			<circleMeasure>0.1846385073894657</circleMeasure>
			<centroidX>11.52</centroidX>
			<centroidY>3.84</centroidY>
		</spatialEntity>
		<spatialEntity spatialType="region" scaleAndSubsystem="Cellular.GutEndotheliumIschemia">
			<clusteredness>1</clusteredness>
			<density>0.07678570740697097</density>
			<area>7</area>
			<perimeter>14</perimeter>
			<distanceFromOrigin>17.69180601295413</distanceFromOrigin>
			<angle>8.74616226255521</angle>
			<triangleMeasure>0.5555555555555556</triangleMeasure>
			<rectangleMeasure>0.625</rectangleMeasure>
			<circleMeasure>0.3750470386088385</circleMeasure>
			<centroidX>4</centroidX>
			<centroidY>2</centroidY>
		</spatialEntity>
		<numericStateVariable scaleAndSubsystem="Tissue.GutEndothelium">
			<name>GutCellDamageByproduct</name>
			<value>1068.721245142352</value>
		</numericStateVariable>
		<numericStateVariable scaleAndSubsystem="Organ.Gut">
			<name>GutLeak</name>
			<value>0</value>
		</numericStateVariable>
		<numericStateVariable scaleAndSubsystem="Tissue.GutEpithelium">
			<name>GutOccludinCellwall</name>
			<value>1162.81</value>
		</numericStateVariable>
		<numericStateVariable scaleAndSubsystem="Tissue.GutEpithelium">
			<name>GutOccludinCytoplasm</name>
			<value>384.4</value>
		</numericStateVariable>
		<numericStateVariable scaleAndSubsystem="Tissue.LungEndothelium">
			<name>LungCellDamageByproduct</name>
			<value>0</value>
		</numericStateVariable>
		<numericStateVariable scaleAndSubsystem="Organ.Lung">
			<name>LungEdema</name>
			<value>0</value>
		</numericStateVariable>
		<numericStateVariable scaleAndSubsystem="Tissue.LungEpithelium">
			<name>LungOccludinCellwall</name>
			<value>1162.81</value>
		</numericStateVariable>
		<numericStateVariable scaleAndSubsystem="Tissue.LungEpithelium">
			<name>LungOccludinCytoplasm</name>
			<value>384.4</value>
		</numericStateVariable>
		<numericStateVariable scaleAndSubsystem="Cellular.GutEndotheliumIschemia">
			<name>avgClusterednessRegions</name>
			<value>0.06068883706530194</value>
		</numericStateVariable>
		<numericStateVariable scaleAndSubsystem="Cellular.LungEndotheliumIschemia">
			<name>avgClusterednessRegions</name>
			<value>1</value>
		</numericStateVariable>
		<numericStateVariable scaleAndSubsystem="Cellular.GutEndotheliumIschemia">
			<name>avgDensityRegions</name>
			<value>0.187720620969774</value>
		</numericStateVariable>
		<numericStateVariable scaleAndSubsystem="Cellular.LungEndotheliumIschemia">
			<name>avgDensityRegions</name>
			<value>0</value>
		</numericStateVariable>
	</timepoint>
	<timepoint value="10">
		<spatialEntity spatialType="region" scaleAndSubsystem="Cellular.GutEndotheliumIschemia">
			<clusteredness>1</clusteredness>
			<density>0.525</density>
			<area>1</area>
			<perimeter>4</perimeter>
			<distanceFromOrigin>17.0293863659264</distanceFromOrigin>
			<angle>0</angle>
			<triangleMeasure>0</triangleMeasure>
			<rectangleMeasure>0</rectangleMeasure>
			<circleMeasure>0</circleMeasure>
			<centroidX>27</centroidX>
			<centroidY>29</centroidY>
		</spatialEntity>
		<spatialEntity spatialType="region" scaleAndSubsystem="Cellular.GutEndotheliumIschemia">
			<clusteredness>1</clusteredness>
			<density>0.525</density>
			<area>1</area>
			<perimeter>4</perimeter>
			<distanceFromOrigin>11</distanceFromOrigin>
			<angle>0</angle>
			<triangleMeasure>0</triangleMeasure>
			<rectangleMeasure>0</rectangleMeasure>
			<circleMeasure>0</circleMeasure>
			<centroidX>16</centroidX>
			<centroidY>27</centroidY>
		</spatialEntity>
		<spatialEntity spatialType="region" scaleAndSubsystem="Cellular.GutEndotheliumIschemia">
			<clusteredness>1</clusteredness>
			<density>0.3041666666666666</density>
			<area>3</area>
			<perimeter>10</perimeter>
			<distanceFromOrigin>11.70469991071963</distanceFromOrigin>
			<angle>6.988489729983475</angle>
			<triangleMeasure>0</triangleMeasure>
			<rectangleMeasure>0</rectangleMeasure>
			<circleMeasure>0</circleMeasure>
			<centroidX>12.75</centroidX>
			<centroidY>28</centroidY>
		</spatialEntity>
		<spatialEntity spatialType="region" scaleAndSubsystem="Cellular.GutEndotheliumIschemia">
			<clusteredness>1</clusteredness>
			<density>0.525</density>
			<area>1</area>
			<perimeter>4</perimeter>
			<distanceFromOrigin>10.19803902718557</distanceFromOrigin>
			<angle>0</angle>
			<triangleMeasure>0</triangleMeasure>
			<rectangleMeasure>0</rectangleMeasure>
			<circleMeasure>0</circleMeasure>
			<centroidX>14</centroidX>
			<centroidY>26</centroidY>
		</spatialEntity>
		<spatialEntity spatialType="region" scaleAndSubsystem="Cellular.GutEndotheliumIschemia">
			<clusteredness>1</clusteredness>
			<density>0.3625</density>
			<area>1</area>
			<perimeter>4</perimeter>
			<distanceFromOrigin>17.20465053408525</distanceFromOrigin>
			<angle>0</angle>
			<triangleMeasure>0</triangleMeasure>
			<rectangleMeasure>0</rectangleMeasure>
			<circleMeasure>0</circleMeasure>
			<centroidX>2</centroidX>
			<centroidY>26</centroidY>
		</spatialEntity>
		<spatialEntity spatialType="region" scaleAndSubsystem="Cellular.GutEndotheliumIschemia">
			<clusteredness>1</clusteredness>
			<density>0.1762499999766256</density>
			<area>2</area>
			<perimeter>8</perimeter>
			<distanceFromOrigin>16.1245154965971</distanceFromOrigin>
			<angle>4.727987818842203</angle>
			<triangleMeasure>0</triangleMeasure>
			<rectangleMeasure>0</rectangleMeasure>
			<circleMeasure>0</circleMeasure>
			<centroidX>1.5</centroidX>
			<centroidY>23.5</centroidY>
		</spatialEntity>
		<spatialEntity spatialType="region" scaleAndSubsystem="Cellular.GutEndotheliumIschemia">
			<clusteredness>1</clusteredness>
			<density>0.221999999962601</density>
			<area>5</area>
			<perimeter>12</perimeter>
			<distanceFromOrigin>6.324555320336759</distanceFromOrigin>
			<angle>16.07357416474639</angle>
			<triangleMeasure>0.5625021457753974</triangleMeasure>
			<rectangleMeasure>0.500000039736433</rectangleMeasure>
			<circleMeasure>0.1193662073189215</circleMeasure>
			<centroidX>14.2</centroidX>
			<centroidY>23</centroidY>
		</spatialEntity>
		<spatialEntity spatialType="region" scaleAndSubsystem="Cellular.GutEndotheliumIschemia">
			<clusteredness>1</clusteredness>
			<density>0.002499999953251259</density>
			<area>2</area>
			<perimeter>6</perimeter>
			<distanceFromOrigin>15.52417469626002</distanceFromOrigin>
			<angle>3.503531644784458</angle>
			<triangleMeasure>0</triangleMeasure>
			<rectangleMeasure>0</rectangleMeasure>
			<circleMeasure>0</circleMeasure>
			<centroidX>1</centroidX>
			<centroidY>20.5</centroidY>
		</spatialEntity>
		<spatialEntity spatialType="region" scaleAndSubsystem="Cellular.GutEndotheliumIschemia">
			<clusteredness>1</clusteredness>
			<density>0.3625</density>
			<area>1</area>
			<perimeter>4</perimeter>
			<distanceFromOrigin>4.242640687119285</distanceFromOrigin>
			<angle>0</angle>
			<triangleMeasure>0</triangleMeasure>
			<rectangleMeasure>0</rectangleMeasure>
			<circleMeasure>0</circleMeasure>
			<centroidX>13</centroidX>
			<centroidY>19</centroidY>
		</spatialEntity>
		<spatialEntity spatialType="region" scaleAndSubsystem="Cellular.GutEndotheliumIschemia">
			<clusteredness>1</clusteredness>
			<density>0.325</density>
			<area>1</area>
			<perimeter>4</perimeter>
			<distanceFromOrigin>3.16227766016838</distanceFromOrigin>
			<angle>0</angle>
			<triangleMeasure>0</triangleMeasure>
			<rectangleMeasure>0</rectangleMeasure>
			<circleMeasure>0</circleMeasure>
			<centroidX>13</centroidX>
			<centroidY>17</centroidY>
		</spatialEntity>
		<spatialEntity spatialType="region" scaleAndSubsystem="Cellular.GutEndotheliumIschemia">
			<clusteredness>0.7583333333333333</clusteredness>
			<density>0.1888586952761514</density>
			<area>91</area>
			<perimeter>92</perimeter>
			<distanceFromOrigin>8.062257748298549</distanceFromOrigin>
			<angle>78.69006752597979</angle>
			<triangleMeasure>0.3777777777777778</triangleMeasure>
			<rectangleMeasure>0.3487179487179487</rectangleMeasure>
			<circleMeasure>0.2844844813425118</circleMeasure>
			<centroidX>25.7907</centroidX>
			<centroidY>25.02326</centroidY>
		</spatialEntity>
		<spatialEntity spatialType="region" scaleAndSubsystem="Cellular.GutEndotheliumIschemia">
			<clusteredness>1</clusteredness>
			<density>0.1750000010312222</density>
			<area>17</area>
			<perimeter>38</perimeter>
			<distanceFromOrigin>0</distanceFromOrigin>
			<angle>0</angle>
			<triangleMeasure>0.22</triangleMeasure>
			<rectangleMeasure>0.2619047619047619</rectangleMeasure>
			<circleMeasure>0.1245439068148011</circleMeasure>
			<centroidX>17.66667</centroidX>
			<centroidY>18.55556</centroidY>
		</spatialEntity>
		<spatialEntity spatialType="region" scaleAndSubsystem="Cellular.GutEndotheliumIschemia">
			<clusteredness>1</clusteredness>
			<density>0.3125</density>
			<area>1</area>
			<perimeter>4</perimeter>
			<distanceFromOrigin>2.23606797749979</distanceFromOrigin>
			<angle>0</angle>
			<triangleMeasure>0</triangleMeasure>
			<rectangleMeasure>0</rectangleMeasure>
			<circleMeasure>0</circleMeasure>
			<centroidX>14</centroidX>
			<centroidY>15</centroidY>
		</spatialEntity>
		<spatialEntity spatialType="region" scaleAndSubsystem="Cellular.GutEndotheliumIschemia">
			<clusteredness>0.8823529411764706</clusteredness>
			<density>0.1625121790677114</density>
			<area>60</area>
			<perimeter>112</perimeter>
			<distanceFromOrigin>6.403124237432849</distanceFromOrigin>
			<angle>79.01934998982645</angle>
			<triangleMeasure>0.1589944010220813</triangleMeasure>
			<rectangleMeasure>0.1796452021595767</rectangleMeasure>
			<circleMeasure>0.1011541927235632</circleMeasure>
			<centroidX>6.132075</centroidX>
			<centroidY>21.60377</centroidY>
		</spatialEntity>
		<spatialEntity spatialType="region" scaleAndSubsystem="Cellular.GutEndotheliumIschemia">
			<clusteredness>1</clusteredness>
			<density>0.003749999929876889</density>
			<area>2</area>
			<perimeter>6</perimeter>
			<distanceFromOrigin>15.13274595042156</distanceFromOrigin>
			<angle>3.715289105428768</angle>
			<triangleMeasure>0</triangleMeasure>
			<rectangleMeasure>0</rectangleMeasure>
			<circleMeasure>0</circleMeasure>
			<centroidX>31</centroidX>
			<centroidY>13.5</centroidY>
		</spatialEntity>
		<spatialEntity spatialType="region" scaleAndSubsystem="Cellular.GutEndotheliumIschemia">
			<clusteredness>1</clusteredness>
			<density>0.1142708332710017</density>
			<area>24</area>
			<perimeter>26</perimeter>
			<distanceFromOrigin>6.708203932499369</distanceFromOrigin>
			<angle>27.27676338311369</angle>
			<triangleMeasure>0.5185185185185185</triangleMeasure>
			<rectangleMeasure>0.5833333333333334</rectangleMeasure>
			<circleMeasure>0.3733801197564023</circleMeasure>
			<centroidX>24.5</centroidX>
			<centroidY>12.08333</centroidY>
		</spatialEntity>
		<spatialEntity spatialType="region" scaleAndSubsystem="Cellular.GutEndotheliumIschemia">
			<clusteredness>1</clusteredness>
			<density>0.525</density>
			<area>1</area>
			<perimeter>4</perimeter>
			<distanceFromOrigin>11.6619037896906</distanceFromOrigin>
			<angle>0</angle>
			<triangleMeasure>0</triangleMeasure>
			<rectangleMeasure>0</rectangleMeasure>
			<circleMeasure>0</circleMeasure>
			<centroidX>6</centroidX>
			<centroidY>10</centroidY>
		</spatialEntity>
		<spatialEntity spatialType="region" scaleAndSubsystem="Cellular.GutEndotheliumIschemia">
			<clusteredness>1</clusteredness>
			<density>0.2049999999649385</density>
			<area>8</area>
			<perimeter>16</perimeter>
			<distanceFromOrigin>12.64911064067352</distanceFromOrigin>
			<angle>15.25511870305778</angle>
			<triangleMeasure>0.4166666666666667</triangleMeasure>
			<rectangleMeasure>0.36111105180082</rectangleMeasure>
			<circleMeasure>0.1666875636207274</circleMeasure>
			<centroidX>2.333333</centroidX>
			<centroidY>11.83333</centroidY>
		</spatialEntity>
		<spatialEntity spatialType="region" scaleAndSubsystem="Cellular.GutEndotheliumIschemia">
			<clusteredness>1</clusteredness>
			<density>0.2427500034313576</density>
			<area>10</area>
			<perimeter>24</perimeter>
			<distanceFromOrigin>4.47213595499958</distanceFromOrigin>
			<angle>29.74488129694222</angle>
			<triangleMeasure>0.3076923076923077</triangleMeasure>
			<rectangleMeasure>0.2307692307692308</rectangleMeasure>
			<circleMeasure>0.1384788791526592</circleMeasure>
			<centroidX>11</centroidX>
			<centroidY>11.33333</centroidY>
		</spatialEntity>
		<spatialEntity spatialType="region" scaleAndSubsystem="Cellular.GutEndotheliumIschemia">
			<clusteredness>1</clusteredness>
			<density>0.3625</density>
			<area>2</area>
			<perimeter>6</perimeter>
			<distanceFromOrigin>9.219544457292887</distanceFromOrigin>
			<angle>4.398705354995532</angle>
			<triangleMeasure>0</triangleMeasure>
			<rectangleMeasure>0</rectangleMeasure>
			<circleMeasure>0</circleMeasure>
			<centroidX>9</centroidX>
			<centroidY>9.5</centroidY>
		</spatialEntity>
		<spatialEntity spatialType="region" scaleAndSubsystem="Cellular.GutEndotheliumIschemia">
			<clusteredness>1</clusteredness>
			<density>0.3125</density>
			<area>1</area>
			<perimeter>4</perimeter>
			<distanceFromOrigin>14.42220510185596</distanceFromOrigin>
			<angle>0</angle>
			<triangleMeasure>0</triangleMeasure>
			<rectangleMeasure>0</rectangleMeasure>
			<circleMeasure>0</circleMeasure>
			<centroidX>28</centroidX>
			<centroidY>8</centroidY>
		</spatialEntity>
		<spatialEntity spatialType="region" scaleAndSubsystem="Cellular.GutEndotheliumIschemia">
			<clusteredness>1</clusteredness>
			<density>0.35</density>
			<area>1</area>
			<perimeter>4</perimeter>
			<distanceFromOrigin>14.42220510185596</distanceFromOrigin>
			<angle>0</angle>
			<triangleMeasure>0</triangleMeasure>
			<rectangleMeasure>0</rectangleMeasure>
			<circleMeasure>0</circleMeasure>
			<centroidX>4</centroidX>
			<centroidY>8</centroidY>
		</spatialEntity>
		<spatialEntity spatialType="region" scaleAndSubsystem="Cellular.GutEndotheliumIschemia">
			<clusteredness>1</clusteredness>
			<density>0.002499999953251259</density>
			<area>3</area>
			<perimeter>8</perimeter>
			<distanceFromOrigin>16.55294535724685</distanceFromOrigin>
			<angle>5.946863053973501</angle>
			<triangleMeasure>0</triangleMeasure>
			<rectangleMeasure>0</rectangleMeasure>
			<circleMeasure>0</circleMeasure>
			<centroidX>31</centroidX>
			<centroidY>8</centroidY>
		</spatialEntity>
		<spatialEntity spatialType="region" scaleAndSubsystem="Cellular.GutEndotheliumIschemia">
			<clusteredness>1</clusteredness>
			<density>0.08958333329437604</density>
			<area>6</area>
			<perimeter>10</perimeter>
			<distanceFromOrigin>15.65247584249853</distanceFromOrigin>
			<angle>7.718332794007577</angle>
			<triangleMeasure>0.5</triangleMeasure>
			<rectangleMeasure>1</rectangleMeasure>
			<circleMeasure>0.4800601871025826</circleMeasure>
			<centroidX>1.5</centroidX>
			<centroidY>8</centroidY>
		</spatialEntity>
		<spatialEntity spatialType="region" scaleAndSubsystem="Cellular.GutEndotheliumIschemia">
			<clusteredness>1</clusteredness>
			<density>0.1395588168085928</density>
			<area>17</area>
			<perimeter>26</perimeter>
			<distanceFromOrigin>4</distanceFromOrigin>
			<angle>31.86597769360368</angle>
			<triangleMeasure>0.3984375949949253</triangleMeasure>
			<rectangleMeasure>0.5022727359819019</rectangleMeasure>
			<circleMeasure>0.2550319366974844</circleMeasure>
			<centroidX>16.91667</centroidX>
			<centroidY>8.75</centroidY>
		</spatialEntity>
		<spatialEntity spatialType="region" scaleAndSubsystem="Cellular.GutEndotheliumIschemia">
			<clusteredness>1</clusteredness>
			<density>0.2637499999766256</density>
			<area>2</area>
			<perimeter>6</perimeter>
			<distanceFromOrigin>14.86606874731851</distanceFromOrigin>
			<angle>2.468117913828541</angle>
			<triangleMeasure>0</triangleMeasure>
			<rectangleMeasure>0</rectangleMeasure>
			<circleMeasure>0</circleMeasure>
			<centroidX>4.5</centroidX>
			<centroidY>6</centroidY>
		</spatialEntity>
		<spatialEntity spatialType="region" scaleAndSubsystem="Cellular.GutEndotheliumIschemia">
			<clusteredness>1</clusteredness>
			<density>0.525</density>
			<area>1</area>
			<perimeter>4</perimeter>
			<distanceFromOrigin>18.43908891458577</distanceFromOrigin>
			<angle>0</angle>
			<triangleMeasure>0</triangleMeasure>
			<rectangleMeasure>0</rectangleMeasure>
			<circleMeasure>0</circleMeasure>
			<centroidX>4</centroidX>
			<centroidY>2</centroidY>
		</spatialEntity>
		<spatialEntity spatialType="region" scaleAndSubsystem="Cellular.GutEndotheliumIschemia">
			<clusteredness>1</clusteredness>
			<density>0.08958333329437604</density>
			<area>6</area>
			<perimeter>10</perimeter>
			<distanceFromOrigin>19.1049731745428</distanceFromOrigin>
			<angle>6.060550790856853</angle>
			<triangleMeasure>0.5</triangleMeasure>
			<rectangleMeasure>1</rectangleMeasure>
			<circleMeasure>0.4800601871025826</circleMeasure>
			<centroidX>30</centroidX>
			<centroidY>1.5</centroidY>
		</spatialEntity>
		<spatialEntity spatialType="region" scaleAndSubsystem="Cellular.GutEndotheliumIschemia">
			<clusteredness>0.9696969696969697</clusteredness>
			<density>0.1468750000584359</density>
			<area>32</area>
			<perimeter>54</perimeter>
			<distanceFromOrigin>12.0415945787923</distanceFromOrigin>
			<angle>41.1214754971523</angle>
			<triangleMeasure>0.2130177514792899</triangleMeasure>
			<rectangleMeasure>0.225</rectangleMeasure>
			<circleMeasure>0.1296162451506266</circleMeasure>
			<centroidX>24.10714</centroidX>
			<centroidY>3.678571</centroidY>
		</spatialEntity>
		<spatialEntity spatialType="region" scaleAndSubsystem="Cellular.GutEndotheliumIschemia">
			<clusteredness>1</clusteredness>
			<density>0.139999999962601</density>
			<area>25</area>
			<perimeter>48</perimeter>
			<distanceFromOrigin>10.04987562112089</distanceFromOrigin>
			<angle>33.11134196037203</angle>
			<triangleMeasure>0.1900000181198137</triangleMeasure>
			<rectangleMeasure>0.2391156524636315</rectangleMeasure>
			<circleMeasure>0.1754065820199925</circleMeasure>
			<centroidX>11.5</centroidX>
			<centroidY>3.583333</centroidY>
		</spatialEntity>
		<numericStateVariable scaleAndSubsystem="Tissue.GutEndothelium">
			<name>GutCellDamageByproduct</name>
			<value>1154.788154882438</value>
		</numericStateVariable>
		<numericStateVariable scaleAndSubsystem="Organ.Gut">
			<name>GutLeak</name>
			<value>0</value>
		</numericStateVariable>
		<numericStateVariable scaleAndSubsystem="Tissue.GutEpithelium">
			<name>GutOccludinCellwall</name>
			<value>1162.81</value>
		</numericStateVariable>
		<numericStateVariable scaleAndSubsystem="Tissue.GutEpithelium">
			<name>GutOccludinCytoplasm</name>
			<value>384.4</value>
		</numericStateVariable>
		<numericStateVariable scaleAndSubsystem="Tissue.LungEndothelium">
			<name>LungCellDamageByproduct</name>
			<value>0</value>
		</numericStateVariable>
		<numericStateVariable scaleAndSubsystem="Organ.Lung">
			<name>LungEdema</name>
			<value>0</value>
		</numericStateVariable>
		<numericStateVariable scaleAndSubsystem="Tissue.LungEpithelium">
			<name>LungOccludinCellwall</name>
			<value>1162.81</value>
		</numericStateVariable>
		<numericStateVariable scaleAndSubsystem="Tissue.LungEpithelium">
			<name>LungOccludinCytoplasm</name>
			<value>384.4</value>
		</numericStateVariable>
		<numericStateVariable scaleAndSubsystem="Cellular.GutEndotheliumIschemia">
			<name>avgClusterednessRegions</name>
			<value>0.06003999612214028</value>
		</numericStateVariable>
		<numericStateVariable scaleAndSubsystem="Cellular.LungEndotheliumIschemia">
			<name>avgClusterednessRegions</name>
			<value>1</value>
		</numericStateVariable>
		<numericStateVariable scaleAndSubsystem="Cellular.GutEndotheliumIschemia">
			<name>avgDensityRegions</name>
			<value>0.2560469620626554</value>
		</numericStateVariable>
		<numericStateVariable scaleAndSubsystem="Cellular.LungEndotheliumIschemia">
			<name>avgDensityRegions</name>
			<value>0</value>
		</numericStateVariable>
	</timepoint>
	<timepoint value="11">
		<spatialEntity spatialType="region" scaleAndSubsystem="Cellular.GutEndotheliumIschemia">
			<clusteredness>1</clusteredness>
			<density>0.3524999880323223</density>
			<area>1</area>
			<perimeter>4</perimeter>
			<distanceFromOrigin>17.20465053408525</distanceFromOrigin>
			<angle>0</angle>
			<triangleMeasure>0</triangleMeasure>
			<rectangleMeasure>0</rectangleMeasure>
			<circleMeasure>0</circleMeasure>
			<centroidX>2</centroidX>
			<centroidY>26</centroidY>
		</spatialEntity>
		<spatialEntity spatialType="region" scaleAndSubsystem="Cellular.GutEndotheliumIschemia">
			<clusteredness>1</clusteredness>
			<density>0.3149999880323223</density>
			<area>1</area>
			<perimeter>4</perimeter>
			<distanceFromOrigin>15</distanceFromOrigin>
			<angle>0</angle>
			<triangleMeasure>0</triangleMeasure>
			<rectangleMeasure>0</rectangleMeasure>
			<circleMeasure>0</circleMeasure>
			<centroidX>4</centroidX>
			<centroidY>25</centroidY>
		</spatialEntity>
		<spatialEntity spatialType="region" scaleAndSubsystem="Cellular.GutEndotheliumIschemia">
			<clusteredness>1</clusteredness>
			<density>0.3650000179515165</density>
			<area>1</area>
			<perimeter>4</perimeter>
			<distanceFromOrigin>17</distanceFromOrigin>
			<angle>0</angle>
			<triangleMeasure>0</triangleMeasure>
			<rectangleMeasure>0</rectangleMeasure>
			<circleMeasure>0</circleMeasure>
			<centroidX>31</centroidX>
			<centroidY>24</centroidY>
		</spatialEntity>
		<spatialEntity spatialType="region" scaleAndSubsystem="Cellular.GutEndotheliumIschemia">
			<clusteredness>1</clusteredness>
			<density>0.2899999880323223</density>
			<area>1</area>
			<perimeter>4</perimeter>
			<distanceFromOrigin>16.1245154965971</distanceFromOrigin>
			<angle>0</angle>
			<triangleMeasure>0</triangleMeasure>
			<rectangleMeasure>0</rectangleMeasure>
			<circleMeasure>0</circleMeasure>
			<centroidX>2</centroidX>
			<centroidY>24</centroidY>
		</spatialEntity>
		<spatialEntity spatialType="region" scaleAndSubsystem="Cellular.GutEndotheliumIschemia">
			<clusteredness>0.8636363636363636</clusteredness>
			<density>0.1622368458500834</density>
			<area>19</area>
			<perimeter>40</perimeter>
			<distanceFromOrigin>6.082762530298219</distanceFromOrigin>
			<angle>32.27564431457763</angle>
			<triangleMeasure>0.1929717112448337</triangleMeasure>
			<rectangleMeasure>0.178571432994779</rectangleMeasure>
			<circleMeasure>0.1245439068148011</circleMeasure>
			<centroidX>14.5</centroidX>
			<centroidY>25.25</centroidY>
		</spatialEntity>
		<spatialEntity spatialType="region" scaleAndSubsystem="Cellular.GutEndotheliumIschemia">
			<clusteredness>1</clusteredness>
			<density>0.3625</density>
			<area>3</area>
			<perimeter>10</perimeter>
			<distanceFromOrigin>4.47213595499958</distanceFromOrigin>
			<angle>25.55996517182381</angle>
			<triangleMeasure>0</triangleMeasure>
			<rectangleMeasure>0</rectangleMeasure>
			<circleMeasure>0</circleMeasure>
			<centroidX>18</centroidX>
			<centroidY>20.25</centroidY>
		</spatialEntity>
		<spatialEntity spatialType="region" scaleAndSubsystem="Cellular.GutEndotheliumIschemia">
			<clusteredness>1</clusteredness>
			<density>0.004999999906502518</density>
			<area>1</area>
			<perimeter>4</perimeter>
			<distanceFromOrigin>15.52417469626002</distanceFromOrigin>
			<angle>0</angle>
			<triangleMeasure>0</triangleMeasure>
			<rectangleMeasure>0</rectangleMeasure>
			<circleMeasure>0</circleMeasure>
			<centroidX>1</centroidX>
			<centroidY>20</centroidY>
		</spatialEntity>
		<spatialEntity spatialType="region" scaleAndSubsystem="Cellular.GutEndotheliumIschemia">
			<clusteredness>1</clusteredness>
			<density>0.3524999880323223</density>
			<area>1</area>
			<perimeter>4</perimeter>
			<distanceFromOrigin>4.242640687119285</distanceFromOrigin>
			<angle>0</angle>
			<triangleMeasure>0</triangleMeasure>
			<rectangleMeasure>0</rectangleMeasure>
			<circleMeasure>0</circleMeasure>
			<centroidX>13</centroidX>
			<centroidY>19</centroidY>
		</spatialEntity>
		<spatialEntity spatialType="region" scaleAndSubsystem="Cellular.GutEndotheliumIschemia">
			<clusteredness>1</clusteredness>
			<density>0.3400000179515165</density>
			<area>1</area>
			<perimeter>4</perimeter>
			<distanceFromOrigin>13.15294643796591</distanceFromOrigin>
			<angle>0</angle>
			<triangleMeasure>0</triangleMeasure>
			<rectangleMeasure>0</rectangleMeasure>
			<circleMeasure>0</circleMeasure>
			<centroidX>3</centroidX>
			<centroidY>18</centroidY>
		</spatialEntity>
		<spatialEntity spatialType="region" scaleAndSubsystem="Cellular.GutEndotheliumIschemia">
			<clusteredness>1</clusteredness>
			<density>0.002499999953251259</density>
			<area>1</area>
			<perimeter>4</perimeter>
			<distanceFromOrigin>15.13274595042156</distanceFromOrigin>
			<angle>0</angle>
			<triangleMeasure>0</triangleMeasure>
			<rectangleMeasure>0</rectangleMeasure>
			<circleMeasure>0</circleMeasure>
			<centroidX>1</centroidX>
			<centroidY>18</centroidY>
		</spatialEntity>
		<spatialEntity spatialType="region" scaleAndSubsystem="Cellular.GutEndotheliumIschemia">
			<clusteredness>1</clusteredness>
			<density>0.3149999880323223</density>
			<area>1</area>
			<perimeter>4</perimeter>
			<distanceFromOrigin>3.16227766016838</distanceFromOrigin>
			<angle>0</angle>
			<triangleMeasure>0</triangleMeasure>
			<rectangleMeasure>0</rectangleMeasure>
			<circleMeasure>0</circleMeasure>
			<centroidX>13</centroidX>
			<centroidY>17</centroidY>
		</spatialEntity>
		<spatialEntity spatialType="region" scaleAndSubsystem="Cellular.GutEndotheliumIschemia">
			<clusteredness>0.6290322580645161</clusteredness>
			<density>0.1933720952209902</density>
			<area>78</area>
			<perimeter>90</perimeter>
			<distanceFromOrigin>6.708203932499369</distanceFromOrigin>
			<angle>73.30075576600638</angle>
			<triangleMeasure>0.3463541666666667</triangleMeasure>
			<rectangleMeasure>0.3694444444444445</rectangleMeasure>
			<circleMeasure>0.291277370450249</circleMeasure>
			<centroidX>25.31915</centroidX>
			<centroidY>24.87234</centroidY>
		</spatialEntity>
		<spatialEntity spatialType="region" scaleAndSubsystem="Cellular.GutEndotheliumIschemia">
			<clusteredness>1</clusteredness>
			<density>0.1484374984806659</density>
			<area>8</area>
			<perimeter>16</perimeter>
			<distanceFromOrigin>0</distanceFromOrigin>
			<angle>180</angle>
			<triangleMeasure>0.575995500035156</triangleMeasure>
			<rectangleMeasure>0.4285714285714285</rectangleMeasure>
			<circleMeasure>0.238732414637843</circleMeasure>
			<centroidX>17.5</centroidX>
			<centroidY>16.25</centroidY>
		</spatialEntity>
		<spatialEntity spatialType="region" scaleAndSubsystem="Cellular.GutEndotheliumIschemia">
			<clusteredness>1</clusteredness>
			<density>0.3025000179515165</density>
			<area>1</area>
			<perimeter>4</perimeter>
			<distanceFromOrigin>2.23606797749979</distanceFromOrigin>
			<angle>0</angle>
			<triangleMeasure>0</triangleMeasure>
			<rectangleMeasure>0</rectangleMeasure>
			<circleMeasure>0</circleMeasure>
			<centroidX>14</centroidX>
			<centroidY>15</centroidY>
		</spatialEntity>
		<spatialEntity spatialType="region" scaleAndSubsystem="Cellular.GutEndotheliumIschemia">
			<clusteredness>0.9242424242424242</clusteredness>
			<density>0.1827847767818859</density>
			<area>61</area>
			<perimeter>112</perimeter>
			<distanceFromOrigin>7.810249675906654</distanceFromOrigin>
			<angle>79.91452370003752</angle>
			<triangleMeasure>0.1262272078956105</triangleMeasure>
			<rectangleMeasure>0.1536903507149265</rectangleMeasure>
			<circleMeasure>0.0705970844788156</circleMeasure>
			<centroidX>5.72549</centroidX>
			<centroidY>21.37255</centroidY>
		</spatialEntity>
		<spatialEntity spatialType="region" scaleAndSubsystem="Cellular.GutEndotheliumIschemia">
			<clusteredness>0.9285714285714286</clusteredness>
			<density>0.2088461565755611</density>
			<area>13</area>
			<perimeter>30</perimeter>
			<distanceFromOrigin>8.062257748298549</distanceFromOrigin>
			<angle>25.55996517182381</angle>
			<triangleMeasure>0.1312500801086915</triangleMeasure>
			<rectangleMeasure>0.125</rectangleMeasure>
			<circleMeasure>0.09311516186978204</circleMeasure>
			<centroidX>25.4</centroidX>
			<centroidY>11.8</centroidY>
		</spatialEntity>
		<spatialEntity spatialType="region" scaleAndSubsystem="Cellular.GutEndotheliumIschemia">
			<clusteredness>1</clusteredness>
			<density>0.2994999892103906</density>
			<area>5</area>
			<perimeter>10</perimeter>
			<distanceFromOrigin>5.099019513592784</distanceFromOrigin>
			<angle>22.61986494804043</angle>
			<triangleMeasure>0.75</triangleMeasure>
			<rectangleMeasure>0.75</rectangleMeasure>
			<circleMeasure>0.3600451403269369</circleMeasure>
			<centroidX>15.75</centroidX>
			<centroidY>10.5</centroidY>
		</spatialEntity>
		<spatialEntity spatialType="region" scaleAndSubsystem="Cellular.GutEndotheliumIschemia">
			<clusteredness>1</clusteredness>
			<density>0.1927272740744864</density>
			<area>11</area>
			<perimeter>26</perimeter>
			<distanceFromOrigin>5</distanceFromOrigin>
			<angle>37.8749836510982</angle>
			<triangleMeasure>0.25</triangleMeasure>
			<rectangleMeasure>0.2433154832038794</rectangleMeasure>
			<circleMeasure>0.1615586923447691</circleMeasure>
			<centroidX>10.91667</centroidX>
			<centroidY>11.83333</centroidY>
		</spatialEntity>
		<spatialEntity spatialType="region" scaleAndSubsystem="Cellular.GutEndotheliumIschemia">
			<clusteredness>1</clusteredness>
			<density>0.3524999880323223</density>
			<area>2</area>
			<perimeter>6</perimeter>
			<distanceFromOrigin>9.219544457292887</distanceFromOrigin>
			<angle>4.398705354995532</angle>
			<triangleMeasure>0</triangleMeasure>
			<rectangleMeasure>0</rectangleMeasure>
			<circleMeasure>0</circleMeasure>
			<centroidX>9</centroidX>
			<centroidY>9.5</centroidY>
		</spatialEntity>
		<spatialEntity spatialType="region" scaleAndSubsystem="Cellular.GutEndotheliumIschemia">
			<clusteredness>1</clusteredness>
			<density>0.3025000179515165</density>
			<area>1</area>
			<perimeter>4</perimeter>
			<distanceFromOrigin>14.42220510185596</distanceFromOrigin>
			<angle>0</angle>
			<triangleMeasure>0</triangleMeasure>
			<rectangleMeasure>0</rectangleMeasure>
			<circleMeasure>0</circleMeasure>
			<centroidX>28</centroidX>
			<centroidY>8</centroidY>
		</spatialEntity>
		<spatialEntity spatialType="region" scaleAndSubsystem="Cellular.GutEndotheliumIschemia">
			<clusteredness>1</clusteredness>
			<density>0.3425000059838388</density>
			<area>2</area>
			<perimeter>6</perimeter>
			<distanceFromOrigin>9.219544457292887</distanceFromOrigin>
			<angle>5.9061411137705</angle>
			<triangleMeasure>0</triangleMeasure>
			<rectangleMeasure>0</rectangleMeasure>
			<circleMeasure>0</circleMeasure>
			<centroidX>18.5</centroidX>
			<centroidY>7</centroidY>
		</spatialEntity>
		<spatialEntity spatialType="region" scaleAndSubsystem="Cellular.GutEndotheliumIschemia">
			<clusteredness>1</clusteredness>
			<density>0.5274999880323223</density>
			<area>1</area>
			<perimeter>4</perimeter>
			<distanceFromOrigin>11.6619037896906</distanceFromOrigin>
			<angle>0</angle>
			<triangleMeasure>0</triangleMeasure>
			<rectangleMeasure>0</rectangleMeasure>
			<circleMeasure>0</circleMeasure>
			<centroidX>10</centroidX>
			<centroidY>6</centroidY>
		</spatialEntity>
		<spatialEntity spatialType="region" scaleAndSubsystem="Cellular.GutEndotheliumIschemia">
			<clusteredness>1</clusteredness>
			<density>0.09432692188842624</density>
			<area>26</area>
			<perimeter>44</perimeter>
			<distanceFromOrigin>11.18033988749895</distanceFromOrigin>
			<angle>27.89727103094763</angle>
			<triangleMeasure>0.2153320272391284</triangleMeasure>
			<rectangleMeasure>0.2734375434617271</rectangleMeasure>
			<circleMeasure>0.2377656402828021</circleMeasure>
			<centroidX>3.636364</centroidX>
			<centroidY>8.5</centroidY>
		</spatialEntity>
		<spatialEntity spatialType="region" scaleAndSubsystem="Cellular.GutEndotheliumIschemia">
			<clusteredness>1</clusteredness>
			<density>0.1720000035388797</density>
			<area>10</area>
			<perimeter>14</perimeter>
			<distanceFromOrigin>13</distanceFromOrigin>
			<angle>14.03624346792648</angle>
			<triangleMeasure>0.5625</triangleMeasure>
			<rectangleMeasure>0.75</rectangleMeasure>
			<circleMeasure>0.4154366978080265</circleMeasure>
			<centroidX>9.6</centroidX>
			<centroidY>3</centroidY>
		</spatialEntity>
		<spatialEntity spatialType="region" scaleAndSubsystem="Cellular.GutEndotheliumIschemia">
			<clusteredness>1</clusteredness>
			<density>0.1774999959796083</density>
			<area>3</area>
			<perimeter>8</perimeter>
			<distanceFromOrigin>19.1049731745428</distanceFromOrigin>
			<angle>2.121096396661454</angle>
			<triangleMeasure>1</triangleMeasure>
			<rectangleMeasure>0.5000000894069832</rectangleMeasure>
			<circleMeasure>0.1591549430918953</circleMeasure>
			<centroidX>29.66667</centroidX>
			<centroidY>1.666667</centroidY>
		</spatialEntity>
		<spatialEntity spatialType="region" scaleAndSubsystem="Cellular.GutEndotheliumIschemia">
			<clusteredness>1</clusteredness>
			<density>0.1182894749045987</density>
			<area>38</area>
			<perimeter>64</perimeter>
			<distanceFromOrigin>11.40175425099138</distanceFromOrigin>
			<angle>53.67317404787976</angle>
			<triangleMeasure>0.1738781838688259</triangleMeasure>
			<rectangleMeasure>0.1960565498449297</rectangleMeasure>
			<circleMeasure>0.08943428911145015</circleMeasure>
			<centroidX>25.13333</centroidX>
			<centroidY>4.366667</centroidY>
		</spatialEntity>
		<spatialEntity spatialType="region" scaleAndSubsystem="Cellular.GutEndotheliumIschemia">
			<clusteredness>1</clusteredness>
			<density>0.07544117889602291</density>
			<area>17</area>
			<perimeter>20</perimeter>
			<distanceFromOrigin>10.04987562112089</distanceFromOrigin>
			<angle>12.88516939970327</angle>
			<triangleMeasure>0.45</triangleMeasure>
			<rectangleMeasure>0.9</rectangleMeasure>
			<circleMeasure>0.3724604915823927</circleMeasure>
			<centroidX>14</centroidX>
			<centroidY>3.2</centroidY>
		</spatialEntity>
		<spatialEntity spatialType="region" scaleAndSubsystem="Cellular.GutEndotheliumIschemia">
			<clusteredness>1</clusteredness>
			<density>0.06812499846313513</density>
			<area>8</area>
			<perimeter>12</perimeter>
			<distanceFromOrigin>17.0293863659264</distanceFromOrigin>
			<angle>6.84277341263094</angle>
			<triangleMeasure>0.7777777777777778</triangleMeasure>
			<rectangleMeasure>0.875</rectangleMeasure>
			<circleMeasure>0.5250658540523738</circleMeasure>
			<centroidX>4</centroidX>
			<centroidY>2</centroidY>
		</spatialEntity>
		<numericStateVariable scaleAndSubsystem="Tissue.GutEndothelium">
			<name>GutCellDamageByproduct</name>
			<value>1236.078928299999</value>
		</numericStateVariable>
		<numericStateVariable scaleAndSubsystem="Organ.Gut">
			<name>GutLeak</name>
			<value>0</value>
		</numericStateVariable>
		<numericStateVariable scaleAndSubsystem="Tissue.GutEpithelium">
			<name>GutOccludinCellwall</name>
			<value>1162.81</value>
		</numericStateVariable>
		<numericStateVariable scaleAndSubsystem="Tissue.GutEpithelium">
			<name>GutOccludinCytoplasm</name>
			<value>384.4</value>
		</numericStateVariable>
		<numericStateVariable scaleAndSubsystem="Tissue.LungEndothelium">
			<name>LungCellDamageByproduct</name>
			<value>0</value>
		</numericStateVariable>
		<numericStateVariable scaleAndSubsystem="Organ.Lung">
			<name>LungEdema</name>
			<value>0</value>
		</numericStateVariable>
		<numericStateVariable scaleAndSubsystem="Tissue.LungEpithelium">
			<name>LungOccludinCellwall</name>
			<value>1162.81</value>
		</numericStateVariable>
		<numericStateVariable scaleAndSubsystem="Tissue.LungEpithelium">
			<name>LungOccludinCytoplasm</name>
			<value>384.4</value>
		</numericStateVariable>
		<numericStateVariable scaleAndSubsystem="Cellular.GutEndotheliumIschemia">
			<name>avgClusterednessRegions</name>
			<value>0.06367241680608872</value>
		</numericStateVariable>
		<numericStateVariable scaleAndSubsystem="Cellular.LungEndotheliumIschemia">
			<name>avgClusterednessRegions</name>
			<value>1</value>
		</numericStateVariable>
		<numericStateVariable scaleAndSubsystem="Cellular.GutEndotheliumIschemia">
			<name>avgDensityRegions</name>
			<value>0.2364674001335947</value>
		</numericStateVariable>
		<numericStateVariable scaleAndSubsystem="Cellular.LungEndotheliumIschemia">
			<name>avgDensityRegions</name>
			<value>0</value>
		</numericStateVariable>
	</timepoint>
	<timepoint value="12">
		<spatialEntity spatialType="region" scaleAndSubsystem="Cellular.GutEndotheliumIschemia">
			<clusteredness>1</clusteredness>
			<density>0.5299999760646447</density>
			<area>1</area>
			<perimeter>4</perimeter>
			<distanceFromOrigin>17.0293863659264</distanceFromOrigin>
			<angle>0</angle>
			<triangleMeasure>0</triangleMeasure>
			<rectangleMeasure>0</rectangleMeasure>
			<circleMeasure>0</circleMeasure>
			<centroidX>27</centroidX>
			<centroidY>29</centroidY>
		</spatialEntity>
		<spatialEntity spatialType="region" scaleAndSubsystem="Cellular.GutEndotheliumIschemia">
			<clusteredness>1</clusteredness>
			<density>0.3425000059838388</density>
			<area>1</area>
			<perimeter>4</perimeter>
			<distanceFromOrigin>17.20465053408525</distanceFromOrigin>
			<angle>0</angle>
			<triangleMeasure>0</triangleMeasure>
			<rectangleMeasure>0</rectangleMeasure>
			<circleMeasure>0</circleMeasure>
			<centroidX>2</centroidX>
			<centroidY>26</centroidY>
		</spatialEntity>
		<spatialEntity spatialType="region" scaleAndSubsystem="Cellular.GutEndotheliumIschemia">
			<clusteredness>1</clusteredness>
			<density>0.1800000059838388</density>
			<area>1</area>
			<perimeter>4</perimeter>
			<distanceFromOrigin>16.1245154965971</distanceFromOrigin>
			<angle>0</angle>
			<triangleMeasure>0</triangleMeasure>
			<rectangleMeasure>0</rectangleMeasure>
			<circleMeasure>0</circleMeasure>
			<centroidX>2</centroidX>
			<centroidY>24</centroidY>
		</spatialEntity>
		<spatialEntity spatialType="region" scaleAndSubsystem="Cellular.GutEndotheliumIschemia">
			<clusteredness>1</clusteredness>
			<density>0.002499999953251259</density>
			<area>1</area>
			<perimeter>4</perimeter>
			<distanceFromOrigin>16.15549442140351</distanceFromOrigin>
			<angle>0</angle>
			<triangleMeasure>0</triangleMeasure>
			<rectangleMeasure>0</rectangleMeasure>
			<circleMeasure>0</circleMeasure>
			<centroidX>1</centroidX>
			<centroidY>22</centroidY>
		</spatialEntity>
		<spatialEntity spatialType="region" scaleAndSubsystem="Cellular.GutEndotheliumIschemia">
			<clusteredness>1</clusteredness>
			<density>0.002499999953251259</density>
			<area>1</area>
			<perimeter>4</perimeter>
			<distanceFromOrigin>15.52417469626002</distanceFromOrigin>
			<angle>0</angle>
			<triangleMeasure>0</triangleMeasure>
			<rectangleMeasure>0</rectangleMeasure>
			<circleMeasure>0</circleMeasure>
			<centroidX>1</centroidX>
			<centroidY>20</centroidY>
		</spatialEntity>
		<spatialEntity spatialType="region" scaleAndSubsystem="Cellular.GutEndotheliumIschemia">
			<clusteredness>1</clusteredness>
			<density>0.3425000059838388</density>
			<area>1</area>
			<perimeter>4</perimeter>
			<distanceFromOrigin>4.242640687119285</distanceFromOrigin>
			<angle>0</angle>
			<triangleMeasure>0</triangleMeasure>
			<rectangleMeasure>0</rectangleMeasure>
			<circleMeasure>0</circleMeasure>
			<centroidX>13</centroidX>
			<centroidY>19</centroidY>
		</spatialEntity>
		<spatialEntity spatialType="region" scaleAndSubsystem="Cellular.GutEndotheliumIschemia">
			<clusteredness>1</clusteredness>
			<density>0.3300008736404718</density>
			<area>1</area>
			<perimeter>4</perimeter>
			<distanceFromOrigin>13.15294643796591</distanceFromOrigin>
			<angle>0</angle>
			<triangleMeasure>0</triangleMeasure>
			<rectangleMeasure>0</rectangleMeasure>
			<circleMeasure>0</circleMeasure>
			<centroidX>3</centroidX>
			<centroidY>18</centroidY>
		</spatialEntity>
		<spatialEntity spatialType="region" scaleAndSubsystem="Cellular.GutEndotheliumIschemia">
			<clusteredness>1</clusteredness>
			<density>0.3050000059838389</density>
			<area>1</area>
			<perimeter>4</perimeter>
			<distanceFromOrigin>3.16227766016838</distanceFromOrigin>
			<angle>0</angle>
			<triangleMeasure>0</triangleMeasure>
			<rectangleMeasure>0</rectangleMeasure>
			<circleMeasure>0</circleMeasure>
			<centroidX>13</centroidX>
			<centroidY>17</centroidY>
		</spatialEntity>
		<spatialEntity spatialType="region" scaleAndSubsystem="Cellular.GutEndotheliumIschemia">
			<clusteredness>1</clusteredness>
			<density>0.3050000059838389</density>
			<area>1</area>
			<perimeter>4</perimeter>
			<distanceFromOrigin>0</distanceFromOrigin>
			<angle>0</angle>
			<triangleMeasure>0</triangleMeasure>
			<rectangleMeasure>0</rectangleMeasure>
			<circleMeasure>0</circleMeasure>
			<centroidX>16</centroidX>
			<centroidY>16</centroidY>
		</spatialEntity>
		<spatialEntity spatialType="region" scaleAndSubsystem="Cellular.GutEndotheliumIschemia">
			<clusteredness>0.8321678321678322</clusteredness>
			<density>0.1797552729259934</density>
			<area>119</area>
			<perimeter>172</perimeter>
			<distanceFromOrigin>2</distanceFromOrigin>
			<angle>120.9637565320735</angle>
			<triangleMeasure>0.1991758241758242</triangleMeasure>
			<rectangleMeasure>0.2384868421052632</rectangleMeasure>
			<circleMeasure>0.1796199244054301</circleMeasure>
			<centroidX>22.64773</centroidX>
			<centroidY>24.18182</centroidY>
		</spatialEntity>
		<spatialEntity spatialType="region" scaleAndSubsystem="Cellular.GutEndotheliumIschemia">
			<clusteredness>1</clusteredness>
			<density>0.2924999760646446</density>
			<area>1</area>
			<perimeter>4</perimeter>
			<distanceFromOrigin>2.23606797749979</distanceFromOrigin>
			<angle>0</angle>
			<triangleMeasure>0</triangleMeasure>
			<rectangleMeasure>0</rectangleMeasure>
			<circleMeasure>0</circleMeasure>
			<centroidX>14</centroidX>
			<centroidY>15</centroidY>
		</spatialEntity>
		<spatialEntity spatialType="region" scaleAndSubsystem="Cellular.GutEndotheliumIschemia">
			<clusteredness>0.8636363636363636</clusteredness>
			<density>0.1368218487707608</density>
			<area>57</area>
			<perimeter>86</perimeter>
			<distanceFromOrigin>7.071067811865476</distanceFromOrigin>
			<angle>74.29136217098426</angle>
			<triangleMeasure>0.2433281121283904</triangleMeasure>
			<rectangleMeasure>0.2605042016806723</rectangleMeasure>
			<circleMeasure>0.126978366473648</circleMeasure>
			<centroidX>6.565217</centroidX>
			<centroidY>22.58696</centroidY>
		</spatialEntity>
		<spatialEntity spatialType="region" scaleAndSubsystem="Cellular.GutEndotheliumIschemia">
			<clusteredness>1</clusteredness>
			<density>0.002499999953251259</density>
			<area>2</area>
			<perimeter>6</perimeter>
			<distanceFromOrigin>15.29705854077836</distanceFromOrigin>
			<angle>3.62148470411734</angle>
			<triangleMeasure>0</triangleMeasure>
			<rectangleMeasure>0</rectangleMeasure>
			<circleMeasure>0</circleMeasure>
			<centroidX>31</centroidX>
			<centroidY>12.5</centroidY>
		</spatialEntity>
		<spatialEntity spatialType="region" scaleAndSubsystem="Cellular.GutEndotheliumIschemia">
			<clusteredness>1</clusteredness>
			<density>0.1894230759701218</density>
			<area>13</area>
			<perimeter>28</perimeter>
			<distanceFromOrigin>12.64911064067352</distanceFromOrigin>
			<angle>22.61986494804043</angle>
			<triangleMeasure>0.1914062314608618</triangleMeasure>
			<rectangleMeasure>0.2333333333333333</rectangleMeasure>
			<circleMeasure>0.1235448966421999</circleMeasure>
			<centroidX>2.266667</centroidX>
			<centroidY>13.26667</centroidY>
		</spatialEntity>
		<spatialEntity spatialType="region" scaleAndSubsystem="Cellular.GutEndotheliumIschemia">
			<clusteredness>0.9333333333333333</clusteredness>
			<density>0.1957142822548789</density>
			<area>14</area>
			<perimeter>30</perimeter>
			<distanceFromOrigin>7.211102550927978</distanceFromOrigin>
			<angle>18.43494882292201</angle>
			<triangleMeasure>0.1749999666214053</triangleMeasure>
			<rectangleMeasure>0.1904761904761905</rectangleMeasure>
			<circleMeasure>0.09057738677440078</circleMeasure>
			<centroidX>25.71428</centroidX>
			<centroidY>11.21429</centroidY>
		</spatialEntity>
		<spatialEntity spatialType="region" scaleAndSubsystem="Cellular.GutEndotheliumIschemia">
			<clusteredness>1</clusteredness>
			<density>0.3675000059838389</density>
			<area>1</area>
			<perimeter>4</perimeter>
			<distanceFromOrigin>11.6619037896906</distanceFromOrigin>
			<angle>0</angle>
			<triangleMeasure>0</triangleMeasure>
			<rectangleMeasure>0</rectangleMeasure>
			<circleMeasure>0</circleMeasure>
			<centroidX>6</centroidX>
			<centroidY>10</centroidY>
		</spatialEntity>
		<spatialEntity spatialType="region" scaleAndSubsystem="Cellular.GutEndotheliumIschemia">
			<clusteredness>0.875</clusteredness>
			<density>0.2153571445400976</density>
			<area>7</area>
			<perimeter>14</perimeter>
			<distanceFromOrigin>4</distanceFromOrigin>
			<angle>25.34617594194669</angle>
			<triangleMeasure>0.375</triangleMeasure>
			<rectangleMeasure>0.2500000397364361</rectangleMeasure>
			<circleMeasure>0.1193662073189215</circleMeasure>
			<centroidX>15.75</centroidX>
			<centroidY>11</centroidY>
		</spatialEntity>
		<spatialEntity spatialType="region" scaleAndSubsystem="Cellular.GutEndotheliumIschemia">
			<clusteredness>1</clusteredness>
			<density>0.1857499972979228</density>
			<area>10</area>
			<perimeter>26</perimeter>
			<distanceFromOrigin>5</distanceFromOrigin>
			<angle>34.5085229876684</angle>
			<triangleMeasure>0.2666666666666667</triangleMeasure>
			<rectangleMeasure>0.24</rectangleMeasure>
			<circleMeasure>0.1440180410119254</circleMeasure>
			<centroidX>11.09091</centroidX>
			<centroidY>11.54545</centroidY>
		</spatialEntity>
		<spatialEntity spatialType="region" scaleAndSubsystem="Cellular.GutEndotheliumIschemia">
			<clusteredness>1</clusteredness>
			<density>0.3175000059838389</density>
			<area>2</area>
			<perimeter>6</perimeter>
			<distanceFromOrigin>9.219544457292887</distanceFromOrigin>
			<angle>4.398705354995532</angle>
			<triangleMeasure>0</triangleMeasure>
			<rectangleMeasure>0</rectangleMeasure>
			<circleMeasure>0</circleMeasure>
			<centroidX>9</centroidX>
			<centroidY>9.5</centroidY>
		</spatialEntity>
		<spatialEntity spatialType="region" scaleAndSubsystem="Cellular.GutEndotheliumIschemia">
			<clusteredness>1</clusteredness>
			<density>0.2924999760646446</density>
			<area>1</area>
			<perimeter>4</perimeter>
			<distanceFromOrigin>14.42220510185596</distanceFromOrigin>
			<angle>0</angle>
			<triangleMeasure>0</triangleMeasure>
			<rectangleMeasure>0</rectangleMeasure>
			<circleMeasure>0</circleMeasure>
			<centroidX>28</centroidX>
			<centroidY>8</centroidY>
		</spatialEntity>
		<spatialEntity spatialType="region" scaleAndSubsystem="Cellular.GutEndotheliumIschemia">
			<clusteredness>1</clusteredness>
			<density>0.2825000014959597</density>
			<area>2</area>
			<perimeter>6</perimeter>
			<distanceFromOrigin>9.219544457292887</distanceFromOrigin>
			<angle>5.9061411137705</angle>
			<triangleMeasure>0</triangleMeasure>
			<rectangleMeasure>0</rectangleMeasure>
			<circleMeasure>0</circleMeasure>
			<centroidX>18.5</centroidX>
			<centroidY>7</centroidY>
		</spatialEntity>
		<spatialEntity spatialType="region" scaleAndSubsystem="Cellular.GutEndotheliumIschemia">
			<clusteredness>1</clusteredness>
			<density>0.1783333253237157</density>
			<area>3</area>
			<perimeter>8</perimeter>
			<distanceFromOrigin>10.04987562112089</distanceFromOrigin>
			<angle>5.599339336520571</angle>
			<triangleMeasure>1</triangleMeasure>
			<rectangleMeasure>0.5000000894069832</rectangleMeasure>
			<circleMeasure>0.1591549430918953</circleMeasure>
			<centroidX>14.33333</centroidX>
			<centroidY>5.666667</centroidY>
		</spatialEntity>
		<spatialEntity spatialType="region" scaleAndSubsystem="Cellular.GutEndotheliumIschemia">
			<clusteredness>1</clusteredness>
			<density>0.1177083298076991</density>
			<area>12</area>
			<perimeter>26</perimeter>
			<distanceFromOrigin>14.2126704035519</distanceFromOrigin>
			<angle>18.43494882292201</angle>
			<triangleMeasure>0.3</triangleMeasure>
			<rectangleMeasure>0.3249999690055877</rectangleMeasure>
			<circleMeasure>0.2117065537399777</circleMeasure>
			<centroidX>3</centroidX>
			<centroidY>6.909091</centroidY>
		</spatialEntity>
		<spatialEntity spatialType="region" scaleAndSubsystem="Cellular.GutEndotheliumIschemia">
			<clusteredness>1</clusteredness>
			<density>0.1343749939810996</density>
			<area>4</area>
			<perimeter>10</perimeter>
			<distanceFromOrigin>19.1049731745428</distanceFromOrigin>
			<angle>2.121096396661454</angle>
			<triangleMeasure>0.5</triangleMeasure>
			<rectangleMeasure>0.6666667726304965</rectangleMeasure>
			<circleMeasure>0.2400300935512913</circleMeasure>
			<centroidX>30</centroidX>
			<centroidY>1.5</centroidY>
		</spatialEntity>
		<spatialEntity spatialType="region" scaleAndSubsystem="Cellular.GutEndotheliumIschemia">
			<clusteredness>0.967741935483871</clusteredness>
			<density>0.1399999993143518</density>
			<area>30</area>
			<perimeter>56</perimeter>
			<distanceFromOrigin>11.40175425099138</distanceFromOrigin>
			<angle>40.33665089416041</angle>
			<triangleMeasure>0.1785714551115341</triangleMeasure>
			<rectangleMeasure>0.1870404434717457</rectangleMeasure>
			<circleMeasure>0.1138073724279533</circleMeasure>
			<centroidX>24.08333</centroidX>
			<centroidY>3.791667</centroidY>
		</spatialEntity>
		<spatialEntity spatialType="region" scaleAndSubsystem="Cellular.GutEndotheliumIschemia">
			<clusteredness>1</clusteredness>
			<density>0.1576315799979849</density>
			<area>19</area>
			<perimeter>36</perimeter>
			<distanceFromOrigin>11.18033988749895</distanceFromOrigin>
			<angle>25.55996517182381</angle>
			<triangleMeasure>0.2916666543042223</triangleMeasure>
			<rectangleMeasure>0.2790178262571629</rectangleMeasure>
			<circleMeasure>0.2250282123824618</circleMeasure>
			<centroidX>10.88235</centroidX>
			<centroidY>3.176471</centroidY>
		</spatialEntity>
		<spatialEntity spatialType="region" scaleAndSubsystem="Cellular.GutEndotheliumIschemia">
			<clusteredness>1</clusteredness>
			<density>0.2662499880089479</density>
			<area>2</area>
			<perimeter>6</perimeter>
			<distanceFromOrigin>18.43908891458577</distanceFromOrigin>
			<angle>1.941486390914377</angle>
			<triangleMeasure>0</triangleMeasure>
			<rectangleMeasure>0</rectangleMeasure>
			<circleMeasure>0</circleMeasure>
			<centroidX>4</centroidX>
			<centroidY>1.5</centroidY>
		</spatialEntity>
		<numericStateVariable scaleAndSubsystem="Tissue.GutEndothelium">
			<name>GutCellDamageByproduct</name>
			<value>1313.332555442382</value>
		</numericStateVariable>
		<numericStateVariable scaleAndSubsystem="Organ.Gut">
			<name>GutLeak</name>
			<value>0</value>
		</numericStateVariable>
		<numericStateVariable scaleAndSubsystem="Tissue.GutEpithelium">
			<name>GutOccludinCellwall</name>
			<value>1162.801228866943</value>
		</numericStateVariable>
		<numericStateVariable scaleAndSubsystem="Tissue.GutEpithelium">
			<name>GutOccludinCytoplasm</name>
			<value>384.4</value>
		</numericStateVariable>
		<numericStateVariable scaleAndSubsystem="Tissue.LungEndothelium">
			<name>LungCellDamageByproduct</name>
			<value>0</value>
		</numericStateVariable>
		<numericStateVariable scaleAndSubsystem="Organ.Lung">
			<name>LungEdema</name>
			<value>0</value>
		</numericStateVariable>
		<numericStateVariable scaleAndSubsystem="Tissue.LungEpithelium">
			<name>LungOccludinCellwall</name>
			<value>1162.81</value>
		</numericStateVariable>
		<numericStateVariable scaleAndSubsystem="Tissue.LungEpithelium">
			<name>LungOccludinCytoplasm</name>
			<value>384.4</value>
		</numericStateVariable>
		<numericStateVariable scaleAndSubsystem="Cellular.GutEndotheliumIschemia">
			<name>avgClusterednessRegions</name>
			<value>0.06272150529303125</value>
		</numericStateVariable>
		<numericStateVariable scaleAndSubsystem="Cellular.LungEndotheliumIschemia">
			<name>avgClusterednessRegions</name>
			<value>1</value>
		</numericStateVariable>
		<numericStateVariable scaleAndSubsystem="Cellular.GutEndotheliumIschemia">
			<name>avgDensityRegions</name>
			<value>0.2219303956766876</value>
		</numericStateVariable>
		<numericStateVariable scaleAndSubsystem="Cellular.LungEndotheliumIschemia">
			<name>avgDensityRegions</name>
			<value>0</value>
		</numericStateVariable>
	</timepoint>
	<timepoint value="13">
		<spatialEntity spatialType="region" scaleAndSubsystem="Cellular.GutEndotheliumIschemia">
			<clusteredness>1</clusteredness>
			<density>0.2741666606828278</density>
			<area>3</area>
			<perimeter>10</perimeter>
			<distanceFromOrigin>11.70469991071963</distanceFromOrigin>
			<angle>6.988489729983475</angle>
			<triangleMeasure>0</triangleMeasure>
			<rectangleMeasure>0</rectangleMeasure>
			<circleMeasure>0</circleMeasure>
			<centroidX>12.75</centroidX>
			<centroidY>28</centroidY>
		</spatialEntity>
		<spatialEntity spatialType="region" scaleAndSubsystem="Cellular.GutEndotheliumIschemia">
			<clusteredness>1</clusteredness>
			<density>0.3325000239353554</density>
			<area>1</area>
			<perimeter>4</perimeter>
			<distanceFromOrigin>17.20465053408525</distanceFromOrigin>
			<angle>0</angle>
			<triangleMeasure>0</triangleMeasure>
			<rectangleMeasure>0</rectangleMeasure>
			<circleMeasure>0</circleMeasure>
			<centroidX>2</centroidX>
			<centroidY>26</centroidY>
		</spatialEntity>
		<spatialEntity spatialType="region" scaleAndSubsystem="Cellular.GutEndotheliumIschemia">
			<clusteredness>1</clusteredness>
			<density>0.170000098733341</density>
			<area>1</area>
			<perimeter>4</perimeter>
			<distanceFromOrigin>16.1245154965971</distanceFromOrigin>
			<angle>0</angle>
			<triangleMeasure>0</triangleMeasure>
			<rectangleMeasure>0</rectangleMeasure>
			<circleMeasure>0</circleMeasure>
			<centroidX>2</centroidX>
			<centroidY>24</centroidY>
		</spatialEntity>
		<spatialEntity spatialType="region" scaleAndSubsystem="Cellular.GutEndotheliumIschemia">
			<clusteredness>1</clusteredness>
			<density>0.2483333313387204</density>
			<area>3</area>
			<perimeter>10</perimeter>
			<distanceFromOrigin>4.47213595499958</distanceFromOrigin>
			<angle>25.55996517182381</angle>
			<triangleMeasure>0</triangleMeasure>
			<rectangleMeasure>0</rectangleMeasure>
			<circleMeasure>0</circleMeasure>
			<centroidX>18</centroidX>
			<centroidY>20.25</centroidY>
		</spatialEntity>
		<spatialEntity spatialType="region" scaleAndSubsystem="Cellular.GutEndotheliumIschemia">
			<clusteredness>1</clusteredness>
			<density>0.3325000239353554</density>
			<area>1</area>
			<perimeter>4</perimeter>
			<distanceFromOrigin>4.242640687119285</distanceFromOrigin>
			<angle>0</angle>
			<triangleMeasure>0</triangleMeasure>
			<rectangleMeasure>0</rectangleMeasure>
			<circleMeasure>0</circleMeasure>
			<centroidX>13</centroidX>
			<centroidY>19</centroidY>
		</spatialEntity>
		<spatialEntity spatialType="region" scaleAndSubsystem="Cellular.GutEndotheliumIschemia">
			<clusteredness>1</clusteredness>
			<density>0.004499999869103525</density>
			<area>5</area>
			<perimeter>12</perimeter>
			<distanceFromOrigin>15.13274595042156</distanceFromOrigin>
			<angle>14.20676611776037</angle>
			<triangleMeasure>0</triangleMeasure>
			<rectangleMeasure>0</rectangleMeasure>
			<circleMeasure>0</circleMeasure>
			<centroidX>1</centroidX>
			<centroidY>20</centroidY>
		</spatialEntity>
		<spatialEntity spatialType="region" scaleAndSubsystem="Cellular.GutEndotheliumIschemia">
			<clusteredness>1</clusteredness>
			<density>0.2949999940161612</density>
			<area>1</area>
			<perimeter>4</perimeter>
			<distanceFromOrigin>3.16227766016838</distanceFromOrigin>
			<angle>0</angle>
			<triangleMeasure>0</triangleMeasure>
			<rectangleMeasure>0</rectangleMeasure>
			<circleMeasure>0</circleMeasure>
			<centroidX>13</centroidX>
			<centroidY>17</centroidY>
		</spatialEntity>
		<spatialEntity spatialType="region" scaleAndSubsystem="Cellular.GutEndotheliumIschemia">
			<clusteredness>1</clusteredness>
			<density>0.1841666626774408</density>
			<area>3</area>
			<perimeter>10</perimeter>
			<distanceFromOrigin>2</distanceFromOrigin>
			<angle>63.43494882292201</angle>
			<triangleMeasure>0</triangleMeasure>
			<rectangleMeasure>0</rectangleMeasure>
			<circleMeasure>0</circleMeasure>
			<centroidX>17.75</centroidX>
			<centroidY>17</centroidY>
		</spatialEntity>
		<spatialEntity spatialType="region" scaleAndSubsystem="Cellular.GutEndotheliumIschemia">
			<clusteredness>1</clusteredness>
			<density>0.2949999940161612</density>
			<area>1</area>
			<perimeter>4</perimeter>
			<distanceFromOrigin>0</distanceFromOrigin>
			<angle>0</angle>
			<triangleMeasure>0</triangleMeasure>
			<rectangleMeasure>0</rectangleMeasure>
			<circleMeasure>0</circleMeasure>
			<centroidX>16</centroidX>
			<centroidY>16</centroidY>
		</spatialEntity>
		<spatialEntity spatialType="region" scaleAndSubsystem="Cellular.GutEndotheliumIschemia">
			<clusteredness>0.7972972972972973</clusteredness>
			<density>0.1623750872043223</density>
			<area>118</area>
			<perimeter>130</perimeter>
			<distanceFromOrigin>6.324555320336759</distanceFromOrigin>
			<angle>114.954750574579</angle>
			<triangleMeasure>0.3355249036294781</triangleMeasure>
			<rectangleMeasure>0.2825605559981234</rectangleMeasure>
			<circleMeasure>0.224646757358339</circleMeasure>
			<centroidX>23.10448</centroidX>
			<centroidY>24.52239</centroidY>
		</spatialEntity>
		<spatialEntity spatialType="region" scaleAndSubsystem="Cellular.GutEndotheliumIschemia">
			<clusteredness>1</clusteredness>
			<density>0.2824999940161612</density>
			<area>1</area>
			<perimeter>4</perimeter>
			<distanceFromOrigin>2.23606797749979</distanceFromOrigin>
			<angle>0</angle>
			<triangleMeasure>0</triangleMeasure>
			<rectangleMeasure>0</rectangleMeasure>
			<circleMeasure>0</circleMeasure>
			<centroidX>14</centroidX>
			<centroidY>15</centroidY>
		</spatialEntity>
		<spatialEntity spatialType="region" scaleAndSubsystem="Cellular.GutEndotheliumIschemia">
			<clusteredness>1</clusteredness>
			<density>0.1479287660418967</density>
			<area>72</area>
			<perimeter>98</perimeter>
			<distanceFromOrigin>7.810249675906654</distanceFromOrigin>
			<angle>79.01934998982645</angle>
			<triangleMeasure>0.2138599178761029</triangleMeasure>
			<rectangleMeasure>0.3150415326233287</rectangleMeasure>
			<circleMeasure>0.1651213817645399</circleMeasure>
			<centroidX>6.229167</centroidX>
			<centroidY>22.54167</centroidY>
		</spatialEntity>
		<spatialEntity spatialType="region" scaleAndSubsystem="Cellular.GutEndotheliumIschemia">
			<clusteredness>1</clusteredness>
			<density>0.002499999953251259</density>
			<area>1</area>
			<perimeter>4</perimeter>
			<distanceFromOrigin>15.29705854077836</distanceFromOrigin>
			<angle>0</angle>
			<triangleMeasure>0</triangleMeasure>
			<rectangleMeasure>0</rectangleMeasure>
			<circleMeasure>0</circleMeasure>
			<centroidX>31</centroidX>
			<centroidY>13</centroidY>
		</spatialEntity>
		<spatialEntity spatialType="region" scaleAndSubsystem="Cellular.GutEndotheliumIschemia">
			<clusteredness>1</clusteredness>
			<density>0.1825000089757583</density>
			<area>1</area>
			<perimeter>4</perimeter>
			<distanceFromOrigin>8.062257748298549</distanceFromOrigin>
			<angle>0</angle>
			<triangleMeasure>0</triangleMeasure>
			<rectangleMeasure>0</rectangleMeasure>
			<circleMeasure>0</circleMeasure>
			<centroidX>9</centroidX>
			<centroidY>12</centroidY>
		</spatialEntity>
		<spatialEntity spatialType="region" scaleAndSubsystem="Cellular.GutEndotheliumIschemia">
			<clusteredness>1</clusteredness>
			<density>0.002499999953251259</density>
			<area>1</area>
			<perimeter>4</perimeter>
			<distanceFromOrigin>15.8113883008419</distanceFromOrigin>
			<angle>0</angle>
			<triangleMeasure>0</triangleMeasure>
			<rectangleMeasure>0</rectangleMeasure>
			<circleMeasure>0</circleMeasure>
			<centroidX>31</centroidX>
			<centroidY>11</centroidY>
		</spatialEntity>
		<spatialEntity spatialType="region" scaleAndSubsystem="Cellular.GutEndotheliumIschemia">
			<clusteredness>0.9130434782608695</clusteredness>
			<density>0.1327380974530951</density>
			<area>21</area>
			<perimeter>28</perimeter>
			<distanceFromOrigin>6.708203932499369</distanceFromOrigin>
			<angle>25.76932762433872</angle>
			<triangleMeasure>0.3125001324548223</triangleMeasure>
			<rectangleMeasure>0.3719009026568663</rectangleMeasure>
			<circleMeasure>0.2117065242079006</circleMeasure>
			<centroidX>24.91667</centroidX>
			<centroidY>11.66667</centroidY>
		</spatialEntity>
		<spatialEntity spatialType="region" scaleAndSubsystem="Cellular.GutEndotheliumIschemia">
			<clusteredness>1</clusteredness>
			<density>0.2258333326424908</density>
			<area>9</area>
			<perimeter>26</perimeter>
			<distanceFromOrigin>11.6619037896906</distanceFromOrigin>
			<angle>19.65382405805331</angle>
			<triangleMeasure>0.1111111111111111</triangleMeasure>
			<rectangleMeasure>0.09615384968074835</rectangleMeasure>
			<circleMeasure>0.03529854189777139</circleMeasure>
			<centroidX>3.307692</centroidX>
			<centroidY>11.30769</centroidY>
		</spatialEntity>
		<spatialEntity spatialType="region" scaleAndSubsystem="Cellular.GutEndotheliumIschemia">
			<clusteredness>0.9166666666666666</clusteredness>
			<density>0.1384090870671944</density>
			<area>11</area>
			<perimeter>20</perimeter>
			<distanceFromOrigin>4</distanceFromOrigin>
			<angle>37.8749836510982</angle>
			<triangleMeasure>0.32</triangleMeasure>
			<rectangleMeasure>0.4444444444444444</rectangleMeasure>
			<circleMeasure>0.2667001017931638</circleMeasure>
			<centroidX>15.5</centroidX>
			<centroidY>10.5</centroidY>
		</spatialEntity>
		<spatialEntity spatialType="region" scaleAndSubsystem="Cellular.GutEndotheliumIschemia">
			<clusteredness>1</clusteredness>
			<density>0.198571427930303</density>
			<area>7</area>
			<perimeter>18</perimeter>
			<distanceFromOrigin>5</distanceFromOrigin>
			<angle>25.34617594194669</angle>
			<triangleMeasure>0.25</triangleMeasure>
			<rectangleMeasure>0.375</rectangleMeasure>
			<circleMeasure>0.1058956362303245</circleMeasure>
			<centroidX>11.5</centroidX>
			<centroidY>11.125</centroidY>
		</spatialEntity>
		<spatialEntity spatialType="region" scaleAndSubsystem="Cellular.GutEndotheliumIschemia">
			<clusteredness>1</clusteredness>
			<density>0.2325000089757583</density>
			<area>2</area>
			<perimeter>6</perimeter>
			<distanceFromOrigin>9.219544457292887</distanceFromOrigin>
			<angle>4.398705354995532</angle>
			<triangleMeasure>0</triangleMeasure>
			<rectangleMeasure>0</rectangleMeasure>
			<circleMeasure>0</circleMeasure>
			<centroidX>9</centroidX>
			<centroidY>9.5</centroidY>
		</spatialEntity>
		<spatialEntity spatialType="region" scaleAndSubsystem="Cellular.GutEndotheliumIschemia">
			<clusteredness>1</clusteredness>
			<density>0.2824999940161612</density>
			<area>1</area>
			<perimeter>4</perimeter>
			<distanceFromOrigin>14.42220510185596</distanceFromOrigin>
			<angle>0</angle>
			<triangleMeasure>0</triangleMeasure>
			<rectangleMeasure>0</rectangleMeasure>
			<circleMeasure>0</circleMeasure>
			<centroidX>28</centroidX>
			<centroidY>8</centroidY>
		</spatialEntity>
		<spatialEntity spatialType="region" scaleAndSubsystem="Cellular.GutEndotheliumIschemia">
			<clusteredness>1</clusteredness>
			<density>0.5325000239353553</density>
			<area>1</area>
			<perimeter>4</perimeter>
			<distanceFromOrigin>17</distanceFromOrigin>
			<angle>0</angle>
			<triangleMeasure>0</triangleMeasure>
			<rectangleMeasure>0</rectangleMeasure>
			<circleMeasure>0</circleMeasure>
			<centroidX>1</centroidX>
			<centroidY>8</centroidY>
		</spatialEntity>
		<spatialEntity spatialType="region" scaleAndSubsystem="Cellular.GutEndotheliumIschemia">
			<clusteredness>1</clusteredness>
			<density>0.2725000119676777</density>
			<area>2</area>
			<perimeter>6</perimeter>
			<distanceFromOrigin>9.219544457292887</distanceFromOrigin>
			<angle>5.9061411137705</angle>
			<triangleMeasure>0</triangleMeasure>
			<rectangleMeasure>0</rectangleMeasure>
			<circleMeasure>0</circleMeasure>
			<centroidX>18.5</centroidX>
			<centroidY>7</centroidY>
		</spatialEntity>
		<spatialEntity spatialType="region" scaleAndSubsystem="Cellular.GutEndotheliumIschemia">
			<clusteredness>1</clusteredness>
			<density>0.5649999880323223</density>
			<area>2</area>
			<perimeter>6</perimeter>
			<distanceFromOrigin>12.8062484748657</distanceFromOrigin>
			<angle>2.632434868986484</angle>
			<triangleMeasure>0</triangleMeasure>
			<rectangleMeasure>0</rectangleMeasure>
			<circleMeasure>0</circleMeasure>
			<centroidX>24</centroidX>
			<centroidY>5.5</centroidY>
		</spatialEntity>
		<spatialEntity spatialType="region" scaleAndSubsystem="Cellular.GutEndotheliumIschemia">
			<clusteredness>1</clusteredness>
			<density>0.1437500029607536</density>
			<area>6</area>
			<perimeter>14</perimeter>
			<distanceFromOrigin>14.42220510185596</distanceFromOrigin>
			<angle>11.30993247402021</angle>
			<triangleMeasure>0.4166668432730964</triangleMeasure>
			<rectangleMeasure>0.3000000286102322</rectangleMeasure>
			<circleMeasure>0.1800225435511654</circleMeasure>
			<centroidX>4</centroidX>
			<centroidY>6.166667</centroidY>
		</spatialEntity>
		<spatialEntity spatialType="region" scaleAndSubsystem="Cellular.GutEndotheliumIschemia">
			<clusteredness>1</clusteredness>
			<density>0.2675000119443033</density>
			<area>2</area>
			<perimeter>8</perimeter>
			<distanceFromOrigin>11.18033988749895</distanceFromOrigin>
			<angle>5.541204778039854</angle>
			<triangleMeasure>0</triangleMeasure>
			<rectangleMeasure>0</rectangleMeasure>
			<circleMeasure>0</circleMeasure>
			<centroidX>14.5</centroidX>
			<centroidY>4.5</centroidY>
		</spatialEntity>
		<spatialEntity spatialType="region" scaleAndSubsystem="Cellular.GutEndotheliumIschemia">
			<clusteredness>1</clusteredness>
			<density>0.1791666746139526</density>
			<area>3</area>
			<perimeter>10</perimeter>
			<distanceFromOrigin>19.84943324127921</distanceFromOrigin>
			<angle>6.060550790856853</angle>
			<triangleMeasure>0</triangleMeasure>
			<rectangleMeasure>0</rectangleMeasure>
			<circleMeasure>0</circleMeasure>
			<centroidX>30</centroidX>
			<centroidY>1.25</centroidY>
		</spatialEntity>
		<spatialEntity spatialType="region" scaleAndSubsystem="Cellular.GutEndotheliumIschemia">
			<clusteredness>1</clusteredness>
			<density>0.1459615375121794</density>
			<area>13</area>
			<perimeter>28</perimeter>
			<distanceFromOrigin>13.45362404707371</distanceFromOrigin>
			<angle>21.46765143909899</angle>
			<triangleMeasure>0.32</triangleMeasure>
			<rectangleMeasure>0.1973434806514366</rectangleMeasure>
			<circleMeasure>0.1142397748379503</circleMeasure>
			<centroidX>26.61539</centroidX>
			<centroidY>3.923077</centroidY>
		</spatialEntity>
		<spatialEntity spatialType="region" scaleAndSubsystem="Cellular.GutEndotheliumIschemia">
			<clusteredness>1</clusteredness>
			<density>0.004999999906502518</density>
			<area>1</area>
			<perimeter>4</perimeter>
			<distanceFromOrigin>16.55294535724685</distanceFromOrigin>
			<angle>0</angle>
			<triangleMeasure>0</triangleMeasure>
			<rectangleMeasure>0</rectangleMeasure>
			<circleMeasure>0</circleMeasure>
			<centroidX>23</centroidX>
			<centroidY>1</centroidY>
		</spatialEntity>
		<spatialEntity spatialType="region" scaleAndSubsystem="Cellular.GutEndotheliumIschemia">
			<clusteredness>1</clusteredness>
			<density>0.1168749995967921</density>
			<area>8</area>
			<perimeter>18</perimeter>
			<distanceFromOrigin>13</distanceFromOrigin>
			<angle>15.25511870305778</angle>
			<triangleMeasure>0.3125</triangleMeasure>
			<rectangleMeasure>0.347222254416092</rectangleMeasure>
			<circleMeasure>0.1666875636207274</circleMeasure>
			<centroidX>20.33333</centroidX>
			<centroidY>2.666667</centroidY>
		</spatialEntity>
		<spatialEntity spatialType="region" scaleAndSubsystem="Cellular.GutEndotheliumIschemia">
			<clusteredness>0.9090909090909091</clusteredness>
			<density>0.1207500013066273</density>
			<area>20</area>
			<perimeter>32</perimeter>
			<distanceFromOrigin>10.81665382639197</distanceFromOrigin>
			<angle>29.74488129694222</angle>
			<triangleMeasure>0.3562500410527038</triangleMeasure>
			<rectangleMeasure>0.2678571246108243</rectangleMeasure>
			<circleMeasure>0.2077183489040133</circleMeasure>
			<centroidX>10.8125</centroidX>
			<centroidY>3.25</centroidY>
		</spatialEntity>
		<spatialEntity spatialType="region" scaleAndSubsystem="Cellular.GutEndotheliumIschemia">
			<clusteredness>1</clusteredness>
			<density>0.2675000119443033</density>
			<area>2</area>
			<perimeter>8</perimeter>
			<distanceFromOrigin>18.43908891458577</distanceFromOrigin>
			<angle>4.347456907559677</angle>
			<triangleMeasure>0</triangleMeasure>
			<rectangleMeasure>0</rectangleMeasure>
			<circleMeasure>0</circleMeasure>
			<centroidX>4.5</centroidX>
			<centroidY>1.5</centroidY>
		</spatialEntity>
		<numericStateVariable scaleAndSubsystem="Tissue.GutEndothelium">
			<name>GutCellDamageByproduct</name>
			<value>1388.746273540863</value>
		</numericStateVariable>
		<numericStateVariable scaleAndSubsystem="Organ.Gut">
			<name>GutLeak</name>
			<value>0</value>
		</numericStateVariable>
		<numericStateVariable scaleAndSubsystem="Tissue.GutEpithelium">
			<name>GutOccludinCellwall</name>
			<value>1162.778172547388</value>
		</numericStateVariable>
		<numericStateVariable scaleAndSubsystem="Tissue.GutEpithelium">
			<name>GutOccludinCytoplasm</name>
			<value>384.3939749062922</value>
		</numericStateVariable>
		<numericStateVariable scaleAndSubsystem="Tissue.LungEndothelium">
			<name>LungCellDamageByproduct</name>
			<value>0</value>
		</numericStateVariable>
		<numericStateVariable scaleAndSubsystem="Organ.Lung">
			<name>LungEdema</name>
			<value>0</value>
		</numericStateVariable>
		<numericStateVariable scaleAndSubsystem="Tissue.LungEpithelium">
			<name>LungOccludinCellwall</name>
			<value>1162.81</value>
		</numericStateVariable>
		<numericStateVariable scaleAndSubsystem="Tissue.LungEpithelium">
			<name>LungOccludinCytoplasm</name>
			<value>384.4</value>
		</numericStateVariable>
		<numericStateVariable scaleAndSubsystem="Cellular.GutEndotheliumIschemia">
			<name>avgClusterednessRegions</name>
			<value>0.06434182124030602</value>
		</numericStateVariable>
		<numericStateVariable scaleAndSubsystem="Cellular.LungEndotheliumIschemia">
			<name>avgClusterednessRegions</name>
			<value>1</value>
		</numericStateVariable>
		<numericStateVariable scaleAndSubsystem="Cellular.GutEndotheliumIschemia">
			<name>avgDensityRegions</name>
			<value>0.21073518303609</value>
		</numericStateVariable>
		<numericStateVariable scaleAndSubsystem="Cellular.LungEndotheliumIschemia">
			<name>avgDensityRegions</name>
			<value>0</value>
		</numericStateVariable>
	</timepoint>
	<timepoint value="14">
		<spatialEntity spatialType="region" scaleAndSubsystem="Cellular.GutEndotheliumIschemia">
			<clusteredness>1</clusteredness>
			<density>0.2975000119676777</density>
			<area>1</area>
			<perimeter>4</perimeter>
			<distanceFromOrigin>18.60107523773828</distanceFromOrigin>
			<angle>0</angle>
			<triangleMeasure>0</triangleMeasure>
			<rectangleMeasure>0</rectangleMeasure>
			<circleMeasure>0</circleMeasure>
			<centroidX>31</centroidX>
			<centroidY>27</centroidY>
		</spatialEntity>
		<spatialEntity spatialType="region" scaleAndSubsystem="Cellular.GutEndotheliumIschemia">
			<clusteredness>1</clusteredness>
			<density>0.264166673647812</density>
			<area>3</area>
			<perimeter>10</perimeter>
			<distanceFromOrigin>11.70469991071963</distanceFromOrigin>
			<angle>6.988489729983475</angle>
			<triangleMeasure>0</triangleMeasure>
			<rectangleMeasure>0</rectangleMeasure>
			<circleMeasure>0</circleMeasure>
			<centroidX>12.75</centroidX>
			<centroidY>28</centroidY>
		</spatialEntity>
		<spatialEntity spatialType="region" scaleAndSubsystem="Cellular.GutEndotheliumIschemia">
			<clusteredness>1</clusteredness>
			<density>0.3224999820484835</density>
			<area>1</area>
			<perimeter>4</perimeter>
			<distanceFromOrigin>17.20465053408525</distanceFromOrigin>
			<angle>0</angle>
			<triangleMeasure>0</triangleMeasure>
			<rectangleMeasure>0</rectangleMeasure>
			<circleMeasure>0</circleMeasure>
			<centroidX>2</centroidX>
			<centroidY>26</centroidY>
		</spatialEntity>
		<spatialEntity spatialType="region" scaleAndSubsystem="Cellular.GutEndotheliumIschemia">
			<clusteredness>1</clusteredness>
			<density>0.3350000119676777</density>
			<area>1</area>
			<perimeter>4</perimeter>
			<distanceFromOrigin>17</distanceFromOrigin>
			<angle>0</angle>
			<triangleMeasure>0</triangleMeasure>
			<rectangleMeasure>0</rectangleMeasure>
			<circleMeasure>0</circleMeasure>
			<centroidX>31</centroidX>
			<centroidY>24</centroidY>
		</spatialEntity>
		<spatialEntity spatialType="region" scaleAndSubsystem="Cellular.GutEndotheliumIschemia">
			<clusteredness>1</clusteredness>
			<density>0.1600004757151884</density>
			<area>1</area>
			<perimeter>4</perimeter>
			<distanceFromOrigin>16.1245154965971</distanceFromOrigin>
			<angle>0</angle>
			<triangleMeasure>0</triangleMeasure>
			<rectangleMeasure>0</rectangleMeasure>
			<circleMeasure>0</circleMeasure>
			<centroidX>2</centroidX>
			<centroidY>24</centroidY>
		</spatialEntity>
		<spatialEntity spatialType="region" scaleAndSubsystem="Cellular.GutEndotheliumIschemia">
			<clusteredness>1</clusteredness>
			<density>0.2049999924851399</density>
			<area>8</area>
			<perimeter>18</perimeter>
			<distanceFromOrigin>7.071067811865476</distanceFromOrigin>
			<angle>23.19859051364819</angle>
			<triangleMeasure>0.4166666666666667</triangleMeasure>
			<rectangleMeasure>0.3125000558793645</rectangleMeasure>
			<circleMeasure>0.1989436788648692</circleMeasure>
			<centroidX>14.42857</centroidX>
			<centroidY>24</centroidY>
		</spatialEntity>
		<spatialEntity spatialType="region" scaleAndSubsystem="Cellular.GutEndotheliumIschemia">
			<clusteredness>1</clusteredness>
			<density>0.2050000009973065</density>
			<area>3</area>
			<perimeter>10</perimeter>
			<distanceFromOrigin>4.47213595499958</distanceFromOrigin>
			<angle>25.55996517182381</angle>
			<triangleMeasure>0</triangleMeasure>
			<rectangleMeasure>0</rectangleMeasure>
			<circleMeasure>0</circleMeasure>
			<centroidX>18</centroidX>
			<centroidY>20.25</centroidY>
		</spatialEntity>
		<spatialEntity spatialType="region" scaleAndSubsystem="Cellular.GutEndotheliumIschemia">
			<clusteredness>1</clusteredness>
			<density>0.2725000119676777</density>
			<area>1</area>
			<perimeter>4</perimeter>
			<distanceFromOrigin>4.242640687119285</distanceFromOrigin>
			<angle>0</angle>
			<triangleMeasure>0</triangleMeasure>
			<rectangleMeasure>0</rectangleMeasure>
			<circleMeasure>0</circleMeasure>
			<centroidX>13</centroidX>
			<centroidY>19</centroidY>
		</spatialEntity>
		<spatialEntity spatialType="region" scaleAndSubsystem="Cellular.GutEndotheliumIschemia">
			<clusteredness>1</clusteredness>
			<density>0.002500017984896783</density>
			<area>4</area>
			<perimeter>10</perimeter>
			<distanceFromOrigin>15.13274595042156</distanceFromOrigin>
			<angle>10.84030545433057</angle>
			<triangleMeasure>0</triangleMeasure>
			<rectangleMeasure>0</rectangleMeasure>
			<circleMeasure>0</circleMeasure>
			<centroidX>1</centroidX>
			<centroidY>19.5</centroidY>
		</spatialEntity>
		<spatialEntity spatialType="region" scaleAndSubsystem="Cellular.GutEndotheliumIschemia">
			<clusteredness>1</clusteredness>
			<density>0.2849999820484835</density>
			<area>1</area>
			<perimeter>4</perimeter>
			<distanceFromOrigin>3.16227766016838</distanceFromOrigin>
			<angle>0</angle>
			<triangleMeasure>0</triangleMeasure>
			<rectangleMeasure>0</rectangleMeasure>
			<circleMeasure>0</circleMeasure>
			<centroidX>13</centroidX>
			<centroidY>17</centroidY>
		</spatialEntity>
		<spatialEntity spatialType="region" scaleAndSubsystem="Cellular.GutEndotheliumIschemia">
			<clusteredness>1</clusteredness>
			<density>0.1741666656693602</density>
			<area>3</area>
			<perimeter>10</perimeter>
			<distanceFromOrigin>2</distanceFromOrigin>
			<angle>63.43494882292201</angle>
			<triangleMeasure>0</triangleMeasure>
			<rectangleMeasure>0</rectangleMeasure>
			<circleMeasure>0</circleMeasure>
			<centroidX>17.75</centroidX>
			<centroidY>17</centroidY>
		</spatialEntity>
		<spatialEntity spatialType="region" scaleAndSubsystem="Cellular.GutEndotheliumIschemia">
			<clusteredness>1</clusteredness>
			<density>0.2349999970080806</density>
			<area>1</area>
			<perimeter>4</perimeter>
			<distanceFromOrigin>0</distanceFromOrigin>
			<angle>0</angle>
			<triangleMeasure>0</triangleMeasure>
			<rectangleMeasure>0</rectangleMeasure>
			<circleMeasure>0</circleMeasure>
			<centroidX>16</centroidX>
			<centroidY>16</centroidY>
		</spatialEntity>
		<spatialEntity spatialType="region" scaleAndSubsystem="Cellular.GutEndotheliumIschemia">
			<clusteredness>0.5954198473282443</clusteredness>
			<density>0.2076794042396697</density>
			<area>78</area>
			<perimeter>96</perimeter>
			<distanceFromOrigin>6.708203932499369</distanceFromOrigin>
			<angle>99.52728338145236</angle>
			<triangleMeasure>0.3037815995569214</triangleMeasure>
			<rectangleMeasure>0.2421875</rectangleMeasure>
			<circleMeasure>0.1849249004339177</circleMeasure>
			<centroidX>24.3125</centroidX>
			<centroidY>24.125</centroidY>
		</spatialEntity>
		<spatialEntity spatialType="region" scaleAndSubsystem="Cellular.GutEndotheliumIschemia">
			<clusteredness>1</clusteredness>
			<density>0.2224999970080806</density>
			<area>1</area>
			<perimeter>4</perimeter>
			<distanceFromOrigin>2.23606797749979</distanceFromOrigin>
			<angle>0</angle>
			<triangleMeasure>0</triangleMeasure>
			<rectangleMeasure>0</rectangleMeasure>
			<circleMeasure>0</circleMeasure>
			<centroidX>14</centroidX>
			<centroidY>15</centroidY>
		</spatialEntity>
		<spatialEntity spatialType="region" scaleAndSubsystem="Cellular.GutEndotheliumIschemia">
			<clusteredness>1</clusteredness>
			<density>0.1724999970080806</density>
			<area>1</area>
			<perimeter>4</perimeter>
			<distanceFromOrigin>8.062257748298549</distanceFromOrigin>
			<angle>0</angle>
			<triangleMeasure>0</triangleMeasure>
			<rectangleMeasure>0</rectangleMeasure>
			<circleMeasure>0</circleMeasure>
			<centroidX>9</centroidX>
			<centroidY>12</centroidY>
		</spatialEntity>
		<spatialEntity spatialType="region" scaleAndSubsystem="Cellular.GutEndotheliumIschemia">
			<clusteredness>0.9459459459459459</clusteredness>
			<density>0.1577606250307071</density>
			<area>70</area>
			<perimeter>110</perimeter>
			<distanceFromOrigin>7.071067811865476</distanceFromOrigin>
			<angle>79.91452370003752</angle>
			<triangleMeasure>0.201515153844604</triangleMeasure>
			<rectangleMeasure>0.2094949788782032</rectangleMeasure>
			<circleMeasure>0.1073075684077997</circleMeasure>
			<centroidX>5.555555</centroidX>
			<centroidY>21.57407</centroidY>
		</spatialEntity>
		<spatialEntity spatialType="region" scaleAndSubsystem="Cellular.GutEndotheliumIschemia">
			<clusteredness>0.7083333333333334</clusteredness>
			<density>0.1188157869074244</density>
			<area>17</area>
			<perimeter>32</perimeter>
			<distanceFromOrigin>6.708203932499369</distanceFromOrigin>
			<angle>27.27676338311369</angle>
			<triangleMeasure>0.2479338842975207</triangleMeasure>
			<rectangleMeasure>0.274193545013015</rectangleMeasure>
			<circleMeasure>0.1551918567868854</circleMeasure>
			<centroidX>25.125</centroidX>
			<centroidY>11.9375</centroidY>
		</spatialEntity>
		<spatialEntity spatialType="region" scaleAndSubsystem="Cellular.GutEndotheliumIschemia">
			<clusteredness>1</clusteredness>
			<density>0.1121874992169586</density>
			<area>8</area>
			<perimeter>16</perimeter>
			<distanceFromOrigin>11.6619037896906</distanceFromOrigin>
			<angle>13.86102756302115</angle>
			<triangleMeasure>0.3125</triangleMeasure>
			<rectangleMeasure>0.4166666666666667</rectangleMeasure>
			<circleMeasure>0.2307981654489036</circleMeasure>
			<centroidX>4.285714</centroidX>
			<centroidY>10.85714</centroidY>
		</spatialEntity>
		<spatialEntity spatialType="region" scaleAndSubsystem="Cellular.GutEndotheliumIschemia">
			<clusteredness>1</clusteredness>
			<density>0.1390909030688213</density>
			<area>11</area>
			<perimeter>16</perimeter>
			<distanceFromOrigin>4.123105625617661</distanceFromOrigin>
			<angle>29.74488129694222</angle>
			<triangleMeasure>0.55</triangleMeasure>
			<rectangleMeasure>0.6547619344966495</rectangleMeasure>
			<circleMeasure>0.4376760935027122</circleMeasure>
			<centroidX>15.57143</centroidX>
			<centroidY>10.42857</centroidY>
		</spatialEntity>
		<spatialEntity spatialType="region" scaleAndSubsystem="Cellular.GutEndotheliumIschemia">
			<clusteredness>1</clusteredness>
			<density>0.1866666690976012</density>
			<area>6</area>
			<perimeter>20</perimeter>
			<distanceFromOrigin>5</distanceFromOrigin>
			<angle>25.34617594194669</angle>
			<triangleMeasure>0.08333333333333333</triangleMeasure>
			<rectangleMeasure>0.125</rectangleMeasure>
			<circleMeasure>0.03529854541010816</circleMeasure>
			<centroidX>11.55556</centroidX>
			<centroidY>11.22222</centroidY>
		</spatialEntity>
		<spatialEntity spatialType="region" scaleAndSubsystem="Cellular.GutEndotheliumIschemia">
			<clusteredness>1</clusteredness>
			<density>0.1724999970080806</density>
			<area>2</area>
			<perimeter>6</perimeter>
			<distanceFromOrigin>9.219544457292887</distanceFromOrigin>
			<angle>4.398705354995532</angle>
			<triangleMeasure>0</triangleMeasure>
			<rectangleMeasure>0</rectangleMeasure>
			<circleMeasure>0</circleMeasure>
			<centroidX>9</centroidX>
			<centroidY>9.5</centroidY>
		</spatialEntity>
		<spatialEntity spatialType="region" scaleAndSubsystem="Cellular.GutEndotheliumIschemia">
			<clusteredness>1</clusteredness>
			<density>0.2725000119676777</density>
			<area>1</area>
			<perimeter>4</perimeter>
			<distanceFromOrigin>14.42220510185596</distanceFromOrigin>
			<angle>0</angle>
			<triangleMeasure>0</triangleMeasure>
			<rectangleMeasure>0</rectangleMeasure>
			<circleMeasure>0</circleMeasure>
			<centroidX>28</centroidX>
			<centroidY>8</centroidY>
		</spatialEntity>
		<spatialEntity spatialType="region" scaleAndSubsystem="Cellular.GutEndotheliumIschemia">
			<clusteredness>1</clusteredness>
			<density>0.002499999953251259</density>
			<area>3</area>
			<perimeter>8</perimeter>
			<distanceFromOrigin>16.55294535724685</distanceFromOrigin>
			<angle>5.946863053973501</angle>
			<triangleMeasure>0</triangleMeasure>
			<rectangleMeasure>0</rectangleMeasure>
			<circleMeasure>0</circleMeasure>
			<centroidX>31</centroidX>
			<centroidY>8</centroidY>
		</spatialEntity>
		<spatialEntity spatialType="region" scaleAndSubsystem="Cellular.GutEndotheliumIschemia">
			<clusteredness>1</clusteredness>
			<density>0.2624999925202015</density>
			<area>2</area>
			<perimeter>6</perimeter>
			<distanceFromOrigin>9.219544457292887</distanceFromOrigin>
			<angle>5.9061411137705</angle>
			<triangleMeasure>0</triangleMeasure>
			<rectangleMeasure>0</rectangleMeasure>
			<circleMeasure>0</circleMeasure>
			<centroidX>18.5</centroidX>
			<centroidY>7</centroidY>
		</spatialEntity>
		<spatialEntity spatialType="region" scaleAndSubsystem="Cellular.GutEndotheliumIschemia">
			<clusteredness>1</clusteredness>
			<density>0.569999964096967</density>
			<area>2</area>
			<perimeter>6</perimeter>
			<distanceFromOrigin>12.8062484748657</distanceFromOrigin>
			<angle>2.632434868986484</angle>
			<triangleMeasure>0</triangleMeasure>
			<rectangleMeasure>0</rectangleMeasure>
			<circleMeasure>0</circleMeasure>
			<centroidX>24</centroidX>
			<centroidY>5.5</centroidY>
		</spatialEntity>
		<spatialEntity spatialType="region" scaleAndSubsystem="Cellular.GutEndotheliumIschemia">
			<clusteredness>0.9230769230769231</clusteredness>
			<density>0.1168750029568579</density>
			<area>12</area>
			<perimeter>24</perimeter>
			<distanceFromOrigin>14.2126704035519</distanceFromOrigin>
			<angle>19.98310652189998</angle>
			<triangleMeasure>0.21875</triangleMeasure>
			<rectangleMeasure>0.2916667130258422</rectangleMeasure>
			<circleMeasure>0.1312664635130935</circleMeasure>
			<centroidX>3</centroidX>
			<centroidY>7.083333</centroidY>
		</spatialEntity>
		<spatialEntity spatialType="region" scaleAndSubsystem="Cellular.GutEndotheliumIschemia">
			<clusteredness>1</clusteredness>
			<density>0.2099999970080806</density>
			<area>2</area>
			<perimeter>6</perimeter>
			<distanceFromOrigin>13</distanceFromOrigin>
			<angle>3.945186229037563</angle>
			<triangleMeasure>0</triangleMeasure>
			<rectangleMeasure>0</rectangleMeasure>
			<circleMeasure>0</circleMeasure>
			<centroidX>21.5</centroidX>
			<centroidY>4</centroidY>
		</spatialEntity>
		<spatialEntity spatialType="region" scaleAndSubsystem="Cellular.GutEndotheliumIschemia">
			<clusteredness>1</clusteredness>
			<density>0.3725000119676777</density>
			<area>1</area>
			<perimeter>4</perimeter>
			<distanceFromOrigin>14.56021977856104</distanceFromOrigin>
			<angle>0</angle>
			<triangleMeasure>0</triangleMeasure>
			<rectangleMeasure>0</rectangleMeasure>
			<circleMeasure>0</circleMeasure>
			<centroidX>20</centroidX>
			<centroidY>2</centroidY>
		</spatialEntity>
		<spatialEntity spatialType="region" scaleAndSubsystem="Cellular.GutEndotheliumIschemia">
			<clusteredness>1</clusteredness>
			<density>0.1356250029568579</density>
			<area>4</area>
			<perimeter>12</perimeter>
			<distanceFromOrigin>19.1049731745428</distanceFromOrigin>
			<angle>4.096030407543431</angle>
			<triangleMeasure>0.25</triangleMeasure>
			<rectangleMeasure>0.25</rectangleMeasure>
			<circleMeasure>0.1200150467756456</circleMeasure>
			<centroidX>30.2</centroidX>
			<centroidY>1.4</centroidY>
		</spatialEntity>
		<spatialEntity spatialType="region" scaleAndSubsystem="Cellular.GutEndotheliumIschemia">
			<clusteredness>1</clusteredness>
			<density>0.1189062495880267</density>
			<area>16</area>
			<perimeter>34</perimeter>
			<distanceFromOrigin>13.45362404707371</distanceFromOrigin>
			<angle>27.96223220437437</angle>
			<triangleMeasure>0.1424030653076817</triangleMeasure>
			<rectangleMeasure>0.1538461538461539</rectangleMeasure>
			<circleMeasure>0.0738554029557863</circleMeasure>
			<centroidX>26.0625</centroidX>
			<centroidY>3.5</centroidY>
		</spatialEntity>
		<spatialEntity spatialType="region" scaleAndSubsystem="Cellular.GutEndotheliumIschemia">
			<clusteredness>1</clusteredness>
			<density>0.1237068962938001</density>
			<area>29</area>
			<perimeter>40</perimeter>
			<distanceFromOrigin>10.04987562112089</distanceFromOrigin>
			<angle>29.28142706105902</angle>
			<triangleMeasure>0.3125000124176348</triangleMeasure>
			<rectangleMeasure>0.4285714285714285</rectangleMeasure>
			<circleMeasure>0.2769577610841986</circleMeasure>
			<centroidX>11.35</centroidX>
			<centroidY>3.65</centroidY>
		</spatialEntity>
		<spatialEntity spatialType="region" scaleAndSubsystem="Cellular.GutEndotheliumIschemia">
			<clusteredness>1</clusteredness>
			<density>0.0616666679548542</density>
			<area>9</area>
			<perimeter>12</perimeter>
			<distanceFromOrigin>17.0293863659264</distanceFromOrigin>
			<angle>8.74616226255521</angle>
			<triangleMeasure>0.5</triangleMeasure>
			<rectangleMeasure>1</rectangleMeasure>
			<circleMeasure>0.6000752617741416</circleMeasure>
			<centroidX>4</centroidX>
			<centroidY>2</centroidY>
		</spatialEntity>
		<numericStateVariable scaleAndSubsystem="Tissue.GutEndothelium">
			<name>GutCellDamageByproduct</name>
			<value>1462.975554503193</value>
		</numericStateVariable>
		<numericStateVariable scaleAndSubsystem="Organ.Gut">
			<name>GutLeak</name>
			<value>0</value>
		</numericStateVariable>
		<numericStateVariable scaleAndSubsystem="Tissue.GutEpithelium">
			<name>GutOccludinCellwall</name>
			<value>1162.743090127931</value>
		</numericStateVariable>
		<numericStateVariable scaleAndSubsystem="Tissue.GutEpithelium">
			<name>GutOccludinCytoplasm</name>
			<value>384.3778334655968</value>
		</numericStateVariable>
		<numericStateVariable scaleAndSubsystem="Tissue.LungEndothelium">
			<name>LungCellDamageByproduct</name>
			<value>0</value>
		</numericStateVariable>
		<numericStateVariable scaleAndSubsystem="Organ.Lung">
			<name>LungEdema</name>
			<value>0</value>
		</numericStateVariable>
		<numericStateVariable scaleAndSubsystem="Tissue.LungEpithelium">
			<name>LungOccludinCellwall</name>
			<value>1162.81</value>
		</numericStateVariable>
		<numericStateVariable scaleAndSubsystem="Tissue.LungEpithelium">
			<name>LungOccludinCytoplasm</name>
			<value>384.4</value>
		</numericStateVariable>
		<numericStateVariable scaleAndSubsystem="Cellular.GutEndotheliumIschemia">
			<name>avgClusterednessRegions</name>
			<value>0.06231087879226852</value>
		</numericStateVariable>
		<numericStateVariable scaleAndSubsystem="Cellular.LungEndotheliumIschemia">
			<name>avgClusterednessRegions</name>
			<value>1</value>
		</numericStateVariable>
		<numericStateVariable scaleAndSubsystem="Cellular.GutEndotheliumIschemia">
			<name>avgDensityRegions</name>
			<value>0.2029629531049207</value>
		</numericStateVariable>
		<numericStateVariable scaleAndSubsystem="Cellular.LungEndotheliumIschemia">
			<name>avgDensityRegions</name>
			<value>0</value>
		</numericStateVariable>
	</timepoint>
	<timepoint value="15">
		<spatialEntity spatialType="region" scaleAndSubsystem="Cellular.GutEndotheliumIschemia">
			<clusteredness>1</clusteredness>
			<density>0.1462499999532512</density>
			<area>8</area>
			<perimeter>12</perimeter>
			<distanceFromOrigin>15.23154621172782</distanceFromOrigin>
			<angle>10.93381678575579</angle>
			<triangleMeasure>0.5</triangleMeasure>
			<rectangleMeasure>1</rectangleMeasure>
			<circleMeasure>0.3600450871023309</circleMeasure>
			<centroidX>23.5</centroidX>
			<centroidY>30.5</centroidY>
		</spatialEntity>
		<spatialEntity spatialType="region" scaleAndSubsystem="Cellular.GutEndotheliumIschemia">
			<clusteredness>1</clusteredness>
			<density>0.109499999962601</density>
			<area>5</area>
			<perimeter>14</perimeter>
			<distanceFromOrigin>19.1049731745428</distanceFromOrigin>
			<angle>6.20671317663633</angle>
			<triangleMeasure>0.1666666666666667</triangleMeasure>
			<rectangleMeasure>0.125000007450581</rectangleMeasure>
			<circleMeasure>0.03978873577297384</circleMeasure>
			<centroidX>29.66667</centroidX>
			<centroidY>30.33333</centroidY>
		</spatialEntity>
		<spatialEntity spatialType="region" scaleAndSubsystem="Cellular.GutEndotheliumIschemia">
			<clusteredness>1</clusteredness>
			<density>0.5375</density>
			<area>1</area>
			<perimeter>4</perimeter>
			<distanceFromOrigin>17.0293863659264</distanceFromOrigin>
			<angle>0</angle>
			<triangleMeasure>0</triangleMeasure>
			<rectangleMeasure>0</rectangleMeasure>
			<circleMeasure>0</circleMeasure>
			<centroidX>27</centroidX>
			<centroidY>29</centroidY>
		</spatialEntity>
		<spatialEntity spatialType="region" scaleAndSubsystem="Cellular.GutEndotheliumIschemia">
			<clusteredness>1</clusteredness>
			<density>0.2875</density>
			<area>1</area>
			<perimeter>4</perimeter>
			<distanceFromOrigin>18.60107523773828</distanceFromOrigin>
			<angle>0</angle>
			<triangleMeasure>0</triangleMeasure>
			<rectangleMeasure>0</rectangleMeasure>
			<circleMeasure>0</circleMeasure>
			<centroidX>31</centroidX>
			<centroidY>27</centroidY>
		</spatialEntity>
		<spatialEntity spatialType="region" scaleAndSubsystem="Cellular.GutEndotheliumIschemia">
			<clusteredness>1</clusteredness>
			<density>0.3125000299191942</density>
			<area>1</area>
			<perimeter>4</perimeter>
			<distanceFromOrigin>17.20465053408525</distanceFromOrigin>
			<angle>0</angle>
			<triangleMeasure>0</triangleMeasure>
			<rectangleMeasure>0</rectangleMeasure>
			<circleMeasure>0</circleMeasure>
			<centroidX>2</centroidX>
			<centroidY>26</centroidY>
		</spatialEntity>
		<spatialEntity spatialType="region" scaleAndSubsystem="Cellular.GutEndotheliumIschemia">
			<clusteredness>1</clusteredness>
			<density>0.1500012566061581</density>
			<area>1</area>
			<perimeter>4</perimeter>
			<distanceFromOrigin>16.1245154965971</distanceFromOrigin>
			<angle>0</angle>
			<triangleMeasure>0</triangleMeasure>
			<rectangleMeasure>0</rectangleMeasure>
			<circleMeasure>0</circleMeasure>
			<centroidX>2</centroidX>
			<centroidY>24</centroidY>
		</spatialEntity>
		<spatialEntity spatialType="region" scaleAndSubsystem="Cellular.GutEndotheliumIschemia">
			<clusteredness>1</clusteredness>
			<density>0.1950000388949525</density>
			<area>3</area>
			<perimeter>10</perimeter>
			<distanceFromOrigin>4.47213595499958</distanceFromOrigin>
			<angle>25.55996517182381</angle>
			<triangleMeasure>0</triangleMeasure>
			<rectangleMeasure>0</rectangleMeasure>
			<circleMeasure>0</circleMeasure>
			<centroidX>18</centroidX>
			<centroidY>20.25</centroidY>
		</spatialEntity>
		<spatialEntity spatialType="region" scaleAndSubsystem="Cellular.GutEndotheliumIschemia">
			<clusteredness>1</clusteredness>
			<density>0.1125</density>
			<area>1</area>
			<perimeter>4</perimeter>
			<distanceFromOrigin>4.242640687119285</distanceFromOrigin>
			<angle>0</angle>
			<triangleMeasure>0</triangleMeasure>
			<rectangleMeasure>0</rectangleMeasure>
			<circleMeasure>0</circleMeasure>
			<centroidX>13</centroidX>
			<centroidY>19</centroidY>
		</spatialEntity>
		<spatialEntity spatialType="region" scaleAndSubsystem="Cellular.GutEndotheliumIschemia">
			<clusteredness>1</clusteredness>
			<density>0.003125041197328007</density>
			<area>4</area>
			<perimeter>10</perimeter>
			<distanceFromOrigin>15.29705854077836</distanceFromOrigin>
			<angle>10.4914770123316</angle>
			<triangleMeasure>0</triangleMeasure>
			<rectangleMeasure>0</rectangleMeasure>
			<circleMeasure>0</circleMeasure>
			<centroidX>1</centroidX>
			<centroidY>20.5</centroidY>
		</spatialEntity>
		<spatialEntity spatialType="region" scaleAndSubsystem="Cellular.GutEndotheliumIschemia">
			<clusteredness>1</clusteredness>
			<density>0.275</density>
			<area>1</area>
			<perimeter>4</perimeter>
			<distanceFromOrigin>3.16227766016838</distanceFromOrigin>
			<angle>0</angle>
			<triangleMeasure>0</triangleMeasure>
			<rectangleMeasure>0</rectangleMeasure>
			<circleMeasure>0</circleMeasure>
			<centroidX>13</centroidX>
			<centroidY>17</centroidY>
		</spatialEntity>
		<spatialEntity spatialType="region" scaleAndSubsystem="Cellular.GutEndotheliumIschemia">
			<clusteredness>1</clusteredness>
			<density>0.1641666686612796</density>
			<area>3</area>
			<perimeter>10</perimeter>
			<distanceFromOrigin>2</distanceFromOrigin>
			<angle>63.43494882292201</angle>
			<triangleMeasure>0</triangleMeasure>
			<rectangleMeasure>0</rectangleMeasure>
			<circleMeasure>0</circleMeasure>
			<centroidX>17.75</centroidX>
			<centroidY>17</centroidY>
		</spatialEntity>
		<spatialEntity spatialType="region" scaleAndSubsystem="Cellular.GutEndotheliumIschemia">
			<clusteredness>1</clusteredness>
			<density>0.125</density>
			<area>1</area>
			<perimeter>4</perimeter>
			<distanceFromOrigin>0</distanceFromOrigin>
			<angle>0</angle>
			<triangleMeasure>0</triangleMeasure>
			<rectangleMeasure>0</rectangleMeasure>
			<circleMeasure>0</circleMeasure>
			<centroidX>16</centroidX>
			<centroidY>16</centroidY>
		</spatialEntity>
		<spatialEntity spatialType="region" scaleAndSubsystem="Cellular.GutEndotheliumIschemia">
			<clusteredness>0.9734513274336283</clusteredness>
			<density>0.1832095846608646</density>
			<area>110</area>
			<perimeter>130</perimeter>
			<distanceFromOrigin>6.082762530298219</distanceFromOrigin>
			<angle>121.3286928678042</angle>
			<triangleMeasure>0.2619048253388966</triangleMeasure>
			<rectangleMeasure>0.2731804746181822</rectangleMeasure>
			<circleMeasure>0.1633194574170445</circleMeasure>
			<centroidX>21.57812</centroidX>
			<centroidY>23.32812</centroidY>
		</spatialEntity>
		<spatialEntity spatialType="region" scaleAndSubsystem="Cellular.GutEndotheliumIschemia">
			<clusteredness>1</clusteredness>
			<density>0.1125</density>
			<area>1</area>
			<perimeter>4</perimeter>
			<distanceFromOrigin>2.23606797749979</distanceFromOrigin>
			<angle>0</angle>
			<triangleMeasure>0</triangleMeasure>
			<rectangleMeasure>0</rectangleMeasure>
			<circleMeasure>0</circleMeasure>
			<centroidX>14</centroidX>
			<centroidY>15</centroidY>
		</spatialEntity>
		<spatialEntity spatialType="region" scaleAndSubsystem="Cellular.GutEndotheliumIschemia">
			<clusteredness>1</clusteredness>
			<density>0.1375000037398993</density>
			<area>2</area>
			<perimeter>6</perimeter>
			<distanceFromOrigin>5</distanceFromOrigin>
			<angle>5.9061411137705</angle>
			<triangleMeasure>0</triangleMeasure>
			<rectangleMeasure>0</rectangleMeasure>
			<circleMeasure>0</circleMeasure>
			<centroidX>11.5</centroidX>
			<centroidY>13</centroidY>
		</spatialEntity>
		<spatialEntity spatialType="region" scaleAndSubsystem="Cellular.GutEndotheliumIschemia">
			<clusteredness>1</clusteredness>
			<density>0.1625</density>
			<area>1</area>
			<perimeter>4</perimeter>
			<distanceFromOrigin>8.062257748298549</distanceFromOrigin>
			<angle>0</angle>
			<triangleMeasure>0</triangleMeasure>
			<rectangleMeasure>0</rectangleMeasure>
			<circleMeasure>0</circleMeasure>
			<centroidX>9</centroidX>
			<centroidY>12</centroidY>
		</spatialEntity>
		<spatialEntity spatialType="region" scaleAndSubsystem="Cellular.GutEndotheliumIschemia">
			<clusteredness>1</clusteredness>
			<density>0.002499999953251259</density>
			<area>2</area>
			<perimeter>6</perimeter>
			<distanceFromOrigin>15.52417469626002</distanceFromOrigin>
			<angle>3.503531644784458</angle>
			<triangleMeasure>0</triangleMeasure>
			<rectangleMeasure>0</rectangleMeasure>
			<circleMeasure>0</circleMeasure>
			<centroidX>31</centroidX>
			<centroidY>11.5</centroidY>
		</spatialEntity>
		<spatialEntity spatialType="region" scaleAndSubsystem="Cellular.GutEndotheliumIschemia">
			<clusteredness>0.8333333333333334</clusteredness>
			<density>0.1339285713840488</density>
			<area>20</area>
			<perimeter>26</perimeter>
			<distanceFromOrigin>7.211102550927978</distanceFromOrigin>
			<angle>22.70284212321283</angle>
			<triangleMeasure>0.375</triangleMeasure>
			<rectangleMeasure>0.5</rectangleMeasure>
			<circleMeasure>0.2377656402828021</circleMeasure>
			<centroidX>24.90909</centroidX>
			<centroidY>11.36364</centroidY>
		</spatialEntity>
		<spatialEntity spatialType="region" scaleAndSubsystem="Cellular.GutEndotheliumIschemia">
			<clusteredness>1</clusteredness>
			<density>0.1281249999610427</density>
			<area>12</area>
			<perimeter>18</perimeter>
			<distanceFromOrigin>4</distanceFromOrigin>
			<angle>37.8749836510982</angle>
			<triangleMeasure>0.5</triangleMeasure>
			<rectangleMeasure>0.6666666666666666</rectangleMeasure>
			<circleMeasure>0.4000501526897457</circleMeasure>
			<centroidX>15.375</centroidX>
			<centroidY>10.625</centroidY>
		</spatialEntity>
		<spatialEntity spatialType="region" scaleAndSubsystem="Cellular.GutEndotheliumIschemia">
			<clusteredness>1</clusteredness>
			<density>0.2416666542003357</density>
			<area>3</area>
			<perimeter>12</perimeter>
			<distanceFromOrigin>7.071067811865476</distanceFromOrigin>
			<angle>11.30993247402021</angle>
			<triangleMeasure>0</triangleMeasure>
			<rectangleMeasure>0</rectangleMeasure>
			<circleMeasure>0</circleMeasure>
			<centroidX>11.5</centroidX>
			<centroidY>10</centroidY>
		</spatialEntity>
		<spatialEntity spatialType="region" scaleAndSubsystem="Cellular.GutEndotheliumIschemia">
			<clusteredness>1</clusteredness>
			<density>0.1625</density>
			<area>2</area>
			<perimeter>6</perimeter>
			<distanceFromOrigin>9.219544457292887</distanceFromOrigin>
			<angle>4.398705354995532</angle>
			<triangleMeasure>0</triangleMeasure>
			<rectangleMeasure>0</rectangleMeasure>
			<circleMeasure>0</circleMeasure>
			<centroidX>9</centroidX>
			<centroidY>9.5</centroidY>
		</spatialEntity>
		<spatialEntity spatialType="region" scaleAndSubsystem="Cellular.GutEndotheliumIschemia">
			<clusteredness>1</clusteredness>
			<density>0.2625</density>
			<area>1</area>
			<perimeter>4</perimeter>
			<distanceFromOrigin>14.42220510185596</distanceFromOrigin>
			<angle>0</angle>
			<triangleMeasure>0</triangleMeasure>
			<rectangleMeasure>0</rectangleMeasure>
			<circleMeasure>0</circleMeasure>
			<centroidX>28</centroidX>
			<centroidY>8</centroidY>
		</spatialEntity>
		<spatialEntity spatialType="region" scaleAndSubsystem="Cellular.GutEndotheliumIschemia">
			<clusteredness>1</clusteredness>
			<density>0.3</density>
			<area>1</area>
			<perimeter>4</perimeter>
			<distanceFromOrigin>14.42220510185596</distanceFromOrigin>
			<angle>0</angle>
			<triangleMeasure>0</triangleMeasure>
			<rectangleMeasure>0</rectangleMeasure>
			<circleMeasure>0</circleMeasure>
			<centroidX>4</centroidX>
			<centroidY>8</centroidY>
		</spatialEntity>
		<spatialEntity spatialType="region" scaleAndSubsystem="Cellular.GutEndotheliumIschemia">
			<clusteredness>0.9560439560439561</clusteredness>
			<density>0.1438073501521939</density>
			<area>87</area>
			<perimeter>124</perimeter>
			<distanceFromOrigin>6.403124237432849</distanceFromOrigin>
			<angle>95.9468630539735</angle>
			<triangleMeasure>0.2003875924549341</triangleMeasure>
			<rectangleMeasure>0.2160464684180443</rectangleMeasure>
			<circleMeasure>0.09512153905345866</circleMeasure>
			<centroidX>5.145454</centroidX>
			<centroidY>19.12727</centroidY>
		</spatialEntity>
		<spatialEntity spatialType="region" scaleAndSubsystem="Cellular.GutEndotheliumIschemia">
			<clusteredness>1</clusteredness>
			<density>0.2524999955121209</density>
			<area>2</area>
			<perimeter>6</perimeter>
			<distanceFromOrigin>9.219544457292887</distanceFromOrigin>
			<angle>5.9061411137705</angle>
			<triangleMeasure>0</triangleMeasure>
			<rectangleMeasure>0</rectangleMeasure>
			<circleMeasure>0</circleMeasure>
			<centroidX>18.5</centroidX>
			<centroidY>7</centroidY>
		</spatialEntity>
		<spatialEntity spatialType="region" scaleAndSubsystem="Cellular.GutEndotheliumIschemia">
			<clusteredness>1</clusteredness>
			<density>0.2699999999766256</density>
			<area>2</area>
			<perimeter>6</perimeter>
			<distanceFromOrigin>15.62049935181331</distanceFromOrigin>
			<angle>2.236979063437702</angle>
			<triangleMeasure>0</triangleMeasure>
			<rectangleMeasure>0</rectangleMeasure>
			<circleMeasure>0</circleMeasure>
			<centroidX>3.5</centroidX>
			<centroidY>6</centroidY>
		</spatialEntity>
		<spatialEntity spatialType="region" scaleAndSubsystem="Cellular.GutEndotheliumIschemia">
			<clusteredness>1</clusteredness>
			<density>0.3125</density>
			<area>1</area>
			<perimeter>4</perimeter>
			<distanceFromOrigin>14.56021977856104</distanceFromOrigin>
			<angle>0</angle>
			<triangleMeasure>0</triangleMeasure>
			<rectangleMeasure>0</rectangleMeasure>
			<circleMeasure>0</circleMeasure>
			<centroidX>20</centroidX>
			<centroidY>2</centroidY>
		</spatialEntity>
		<spatialEntity spatialType="region" scaleAndSubsystem="Cellular.GutEndotheliumIschemia">
			<clusteredness>1</clusteredness>
			<density>0.09166666662770938</density>
			<area>6</area>
			<perimeter>10</perimeter>
			<distanceFromOrigin>19.1049731745428</distanceFromOrigin>
			<angle>6.060550790856853</angle>
			<triangleMeasure>0.5</triangleMeasure>
			<rectangleMeasure>1</rectangleMeasure>
			<circleMeasure>0.4800601871025826</circleMeasure>
			<centroidX>30</centroidX>
			<centroidY>1.5</centroidY>
		</spatialEntity>
		<spatialEntity spatialType="region" scaleAndSubsystem="Cellular.GutEndotheliumIschemia">
			<clusteredness>1</clusteredness>
			<density>0.1282407401520529</density>
			<area>27</area>
			<perimeter>46</perimeter>
			<distanceFromOrigin>12.2065556157337</distanceFromOrigin>
			<angle>31.84245725998519</angle>
			<triangleMeasure>0.2037037037037037</triangleMeasure>
			<rectangleMeasure>0.2365591591914318</rectangleMeasure>
			<circleMeasure>0.1553135744110525</circleMeasure>
			<centroidX>25.61905</centroidX>
			<centroidY>4.476191</centroidY>
		</spatialEntity>
		<spatialEntity spatialType="region" scaleAndSubsystem="Cellular.GutEndotheliumIschemia">
			<clusteredness>1</clusteredness>
			<density>0.003749999929876889</density>
			<area>2</area>
			<perimeter>6</perimeter>
			<distanceFromOrigin>16.15549442140351</distanceFromOrigin>
			<angle>3.21548399174821</angle>
			<triangleMeasure>0</triangleMeasure>
			<rectangleMeasure>0</rectangleMeasure>
			<circleMeasure>0</circleMeasure>
			<centroidX>22.5</centroidX>
			<centroidY>1</centroidY>
		</spatialEntity>
		<spatialEntity spatialType="region" scaleAndSubsystem="Cellular.GutEndotheliumIschemia">
			<clusteredness>1</clusteredness>
			<density>0.1110937499605558</density>
			<area>32</area>
			<perimeter>40</perimeter>
			<distanceFromOrigin>10.04987562112089</distanceFromOrigin>
			<angle>33.11134196037203</angle>
			<triangleMeasure>0.4235294117647059</triangleMeasure>
			<rectangleMeasure>0.5</rectangleMeasure>
			<circleMeasure>0.3866080638551923</circleMeasure>
			<centroidX>12.11765</centroidX>
			<centroidY>3.941176</centroidY>
		</spatialEntity>
		<spatialEntity spatialType="region" scaleAndSubsystem="Cellular.GutEndotheliumIschemia">
			<clusteredness>1</clusteredness>
			<density>0.1362499999649384</density>
			<area>4</area>
			<perimeter>16</perimeter>
			<distanceFromOrigin>18.38477631085023</distanceFromOrigin>
			<angle>8.74616226255521</angle>
			<triangleMeasure>0</triangleMeasure>
			<rectangleMeasure>0</rectangleMeasure>
			<circleMeasure>0</circleMeasure>
			<centroidX>3.8</centroidX>
			<centroidY>1.8</centroidY>
		</spatialEntity>
		<numericStateVariable scaleAndSubsystem="Tissue.GutEndothelium">
			<name>GutCellDamageByproduct</name>
			<value>1535.651902488427</value>
		</numericStateVariable>
		<numericStateVariable scaleAndSubsystem="Organ.Gut">
			<name>GutLeak</name>
			<value>0</value>
		</numericStateVariable>
		<numericStateVariable scaleAndSubsystem="Tissue.GutEpithelium">
			<name>GutOccludinCellwall</name>
			<value>1162.699849654093</value>
		</numericStateVariable>
		<numericStateVariable scaleAndSubsystem="Tissue.GutEpithelium">
			<name>GutOccludinCytoplasm</name>
			<value>384.3527550508741</value>
		</numericStateVariable>
		<numericStateVariable scaleAndSubsystem="Tissue.LungEndothelium">
			<name>LungCellDamageByproduct</name>
			<value>0</value>
		</numericStateVariable>
		<numericStateVariable scaleAndSubsystem="Organ.Lung">
			<name>LungEdema</name>
			<value>0</value>
		</numericStateVariable>
		<numericStateVariable scaleAndSubsystem="Tissue.LungEpithelium">
			<name>LungOccludinCellwall</name>
			<value>1162.81</value>
		</numericStateVariable>
		<numericStateVariable scaleAndSubsystem="Tissue.LungEpithelium">
			<name>LungOccludinCytoplasm</name>
			<value>384.4</value>
		</numericStateVariable>
		<numericStateVariable scaleAndSubsystem="Cellular.GutEndotheliumIschemia">
			<name>avgClusterednessRegions</name>
			<value>0.06035065828347064</value>
		</numericStateVariable>
		<numericStateVariable scaleAndSubsystem="Cellular.LungEndotheliumIschemia">
			<name>avgClusterednessRegions</name>
			<value>1</value>
		</numericStateVariable>
		<numericStateVariable scaleAndSubsystem="Cellular.GutEndotheliumIschemia">
			<name>avgDensityRegions</name>
			<value>0.1779619172303213</value>
		</numericStateVariable>
		<numericStateVariable scaleAndSubsystem="Cellular.LungEndotheliumIschemia">
			<name>avgDensityRegions</name>
			<value>0</value>
		</numericStateVariable>
	</timepoint>
	<timepoint value="16">
		<spatialEntity spatialType="region" scaleAndSubsystem="Cellular.GutEndotheliumIschemia">
			<clusteredness>1</clusteredness>
			<density>0.5400000478707108</density>
			<area>1</area>
			<perimeter>4</perimeter>
			<distanceFromOrigin>17.0293863659264</distanceFromOrigin>
			<angle>0</angle>
			<triangleMeasure>0</triangleMeasure>
			<rectangleMeasure>0</rectangleMeasure>
			<circleMeasure>0</circleMeasure>
			<centroidX>27</centroidX>
			<centroidY>29</centroidY>
		</spatialEntity>
		<spatialEntity spatialType="region" scaleAndSubsystem="Cellular.GutEndotheliumIschemia">
			<clusteredness>1</clusteredness>
			<density>0.118571437941212</density>
			<area>7</area>
			<perimeter>20</perimeter>
			<distanceFromOrigin>18.60107523773828</distanceFromOrigin>
			<angle>12.83177904253009</angle>
			<triangleMeasure>0.125</triangleMeasure>
			<rectangleMeasure>0.06250000372529052</rectangleMeasure>
			<circleMeasure>0.03000376169391141</circleMeasure>
			<centroidX>30.5</centroidX>
			<centroidY>29.4</centroidY>
		</spatialEntity>
		<spatialEntity spatialType="region" scaleAndSubsystem="Cellular.GutEndotheliumIschemia">
			<clusteredness>1</clusteredness>
			<density>0.1368750119326161</density>
			<area>4</area>
			<perimeter>12</perimeter>
			<distanceFromOrigin>10</distanceFromOrigin>
			<angle>5.710593137499642</angle>
			<triangleMeasure>0.25</triangleMeasure>
			<rectangleMeasure>0.25</rectangleMeasure>
			<circleMeasure>0.1200150467756456</circleMeasure>
			<centroidX>16.4</centroidX>
			<centroidY>26.8</centroidY>
		</spatialEntity>
		<spatialEntity spatialType="region" scaleAndSubsystem="Cellular.GutEndotheliumIschemia">
			<clusteredness>1</clusteredness>
			<density>0.302500077789905</density>
			<area>1</area>
			<perimeter>4</perimeter>
			<distanceFromOrigin>17.20465053408525</distanceFromOrigin>
			<angle>0</angle>
			<triangleMeasure>0</triangleMeasure>
			<rectangleMeasure>0</rectangleMeasure>
			<circleMeasure>0</circleMeasure>
			<centroidX>2</centroidX>
			<centroidY>26</centroidY>
		</spatialEntity>
		<spatialEntity spatialType="region" scaleAndSubsystem="Cellular.GutEndotheliumIschemia">
			<clusteredness>1</clusteredness>
			<density>0.2650059718711704</density>
			<area>1</area>
			<perimeter>4</perimeter>
			<distanceFromOrigin>15</distanceFromOrigin>
			<angle>0</angle>
			<triangleMeasure>0</triangleMeasure>
			<rectangleMeasure>0</rectangleMeasure>
			<circleMeasure>0</circleMeasure>
			<centroidX>4</centroidX>
			<centroidY>25</centroidY>
		</spatialEntity>
		<spatialEntity spatialType="region" scaleAndSubsystem="Cellular.GutEndotheliumIschemia">
			<clusteredness>1</clusteredness>
			<density>0.1400025461234298</density>
			<area>1</area>
			<perimeter>4</perimeter>
			<distanceFromOrigin>16.1245154965971</distanceFromOrigin>
			<angle>0</angle>
			<triangleMeasure>0</triangleMeasure>
			<rectangleMeasure>0</rectangleMeasure>
			<circleMeasure>0</circleMeasure>
			<centroidX>2</centroidX>
			<centroidY>24</centroidY>
		</spatialEntity>
		<spatialEntity spatialType="region" scaleAndSubsystem="Cellular.GutEndotheliumIschemia">
			<clusteredness>1</clusteredness>
			<density>0.2130000020709692</density>
			<area>10</area>
			<perimeter>24</perimeter>
			<distanceFromOrigin>7.280109889280518</distanceFromOrigin>
			<angle>12.85809017299818</angle>
			<triangleMeasure>0.2008931308380275</triangleMeasure>
			<rectangleMeasure>0.2517361211142058</rectangleMeasure>
			<circleMeasure>0.08109124149859535</circleMeasure>
			<centroidX>13.58333</centroidX>
			<centroidY>25.75</centroidY>
		</spatialEntity>
		<spatialEntity spatialType="region" scaleAndSubsystem="Cellular.GutEndotheliumIschemia">
			<clusteredness>1</clusteredness>
			<density>0.2900253295898437</density>
			<area>1</area>
			<perimeter>4</perimeter>
			<distanceFromOrigin>6.708203932499369</distanceFromOrigin>
			<angle>0</angle>
			<triangleMeasure>0</triangleMeasure>
			<rectangleMeasure>0</rectangleMeasure>
			<circleMeasure>0</circleMeasure>
			<centroidX>19</centroidX>
			<centroidY>22</centroidY>
		</spatialEntity>
		<spatialEntity spatialType="region" scaleAndSubsystem="Cellular.GutEndotheliumIschemia">
			<clusteredness>1</clusteredness>
			<density>0.1850001964693755</density>
			<area>3</area>
			<perimeter>10</perimeter>
			<distanceFromOrigin>4.47213595499958</distanceFromOrigin>
			<angle>25.55996517182381</angle>
			<triangleMeasure>0</triangleMeasure>
			<rectangleMeasure>0</rectangleMeasure>
			<circleMeasure>0</circleMeasure>
			<centroidX>18</centroidX>
			<centroidY>20.25</centroidY>
		</spatialEntity>
		<spatialEntity spatialType="region" scaleAndSubsystem="Cellular.GutEndotheliumIschemia">
			<clusteredness>1</clusteredness>
			<density>0.002499999953251259</density>
			<area>1</area>
			<perimeter>4</perimeter>
			<distanceFromOrigin>4.242640687119285</distanceFromOrigin>
			<angle>0</angle>
			<triangleMeasure>0</triangleMeasure>
			<rectangleMeasure>0</rectangleMeasure>
			<circleMeasure>0</circleMeasure>
			<centroidX>13</centroidX>
			<centroidY>19</centroidY>
		</spatialEntity>
		<spatialEntity spatialType="region" scaleAndSubsystem="Cellular.GutEndotheliumIschemia">
			<clusteredness>0.9661016949152542</clusteredness>
			<density>0.1224883466592659</density>
			<area>57</area>
			<perimeter>64</perimeter>
			<distanceFromOrigin>6.403124237432849</distanceFromOrigin>
			<angle>48.17983011986423</angle>
			<triangleMeasure>0.284</triangleMeasure>
			<rectangleMeasure>0.408045941228236</rectangleMeasure>
			<circleMeasure>0.2640372184681651</circleMeasure>
			<centroidX>7.037037</centroidX>
			<centroidY>23.85185</centroidY>
		</spatialEntity>
		<spatialEntity spatialType="region" scaleAndSubsystem="Cellular.GutEndotheliumIschemia">
			<clusteredness>1</clusteredness>
			<density>0.003333401526422414</density>
			<area>3</area>
			<perimeter>8</perimeter>
			<distanceFromOrigin>15.29705854077836</distanceFromOrigin>
			<angle>7.125016348901798</angle>
			<triangleMeasure>0</triangleMeasure>
			<rectangleMeasure>0</rectangleMeasure>
			<circleMeasure>0</circleMeasure>
			<centroidX>1</centroidX>
			<centroidY>20</centroidY>
		</spatialEntity>
		<spatialEntity spatialType="region" scaleAndSubsystem="Cellular.GutEndotheliumIschemia">
			<clusteredness>1</clusteredness>
			<density>0.2900271247414982</density>
			<area>1</area>
			<perimeter>4</perimeter>
			<distanceFromOrigin>13.15294643796591</distanceFromOrigin>
			<angle>0</angle>
			<triangleMeasure>0</triangleMeasure>
			<rectangleMeasure>0</rectangleMeasure>
			<circleMeasure>0</circleMeasure>
			<centroidX>3</centroidX>
			<centroidY>18</centroidY>
		</spatialEntity>
		<spatialEntity spatialType="region" scaleAndSubsystem="Cellular.GutEndotheliumIschemia">
			<clusteredness>1</clusteredness>
			<density>0.2649999880323223</density>
			<area>1</area>
			<perimeter>4</perimeter>
			<distanceFromOrigin>3.16227766016838</distanceFromOrigin>
			<angle>0</angle>
			<triangleMeasure>0</triangleMeasure>
			<rectangleMeasure>0</rectangleMeasure>
			<circleMeasure>0</circleMeasure>
			<centroidX>13</centroidX>
			<centroidY>17</centroidY>
		</spatialEntity>
		<spatialEntity spatialType="region" scaleAndSubsystem="Cellular.GutEndotheliumIschemia">
			<clusteredness>1</clusteredness>
			<density>0.1541666666666667</density>
			<area>3</area>
			<perimeter>10</perimeter>
			<distanceFromOrigin>2</distanceFromOrigin>
			<angle>63.43494882292201</angle>
			<triangleMeasure>0</triangleMeasure>
			<rectangleMeasure>0</rectangleMeasure>
			<circleMeasure>0</circleMeasure>
			<centroidX>17.75</centroidX>
			<centroidY>17</centroidY>
		</spatialEntity>
		<spatialEntity spatialType="region" scaleAndSubsystem="Cellular.GutEndotheliumIschemia">
			<clusteredness>1</clusteredness>
			<density>0.1150000029919194</density>
			<area>1</area>
			<perimeter>4</perimeter>
			<distanceFromOrigin>0</distanceFromOrigin>
			<angle>0</angle>
			<triangleMeasure>0</triangleMeasure>
			<rectangleMeasure>0</rectangleMeasure>
			<circleMeasure>0</circleMeasure>
			<centroidX>16</centroidX>
			<centroidY>16</centroidY>
		</spatialEntity>
		<spatialEntity spatialType="region" scaleAndSubsystem="Cellular.GutEndotheliumIschemia">
			<clusteredness>1</clusteredness>
			<density>0.1024999955121209</density>
			<area>1</area>
			<perimeter>4</perimeter>
			<distanceFromOrigin>2.23606797749979</distanceFromOrigin>
			<angle>0</angle>
			<triangleMeasure>0</triangleMeasure>
			<rectangleMeasure>0</rectangleMeasure>
			<circleMeasure>0</circleMeasure>
			<centroidX>14</centroidX>
			<centroidY>15</centroidY>
		</spatialEntity>
		<spatialEntity spatialType="region" scaleAndSubsystem="Cellular.GutEndotheliumIschemia">
			<clusteredness>1</clusteredness>
			<density>0.1371875642853625</density>
			<area>8</area>
			<perimeter>18</perimeter>
			<distanceFromOrigin>8</distanceFromOrigin>
			<angle>14.03624346792648</angle>
			<triangleMeasure>0.25</triangleMeasure>
			<rectangleMeasure>0.3333333333333333</rectangleMeasure>
			<circleMeasure>0.1846385323591229</circleMeasure>
			<centroidX>6.714286</centroidX>
			<centroidY>15.14286</centroidY>
		</spatialEntity>
		<spatialEntity spatialType="region" scaleAndSubsystem="Cellular.GutEndotheliumIschemia">
			<clusteredness>1</clusteredness>
			<density>0.1024999973820705</density>
			<area>2</area>
			<perimeter>6</perimeter>
			<distanceFromOrigin>5</distanceFromOrigin>
			<angle>5.9061411137705</angle>
			<triangleMeasure>0</triangleMeasure>
			<rectangleMeasure>0</rectangleMeasure>
			<circleMeasure>0</circleMeasure>
			<centroidX>11.5</centroidX>
			<centroidY>13</centroidY>
		</spatialEntity>
		<spatialEntity spatialType="region" scaleAndSubsystem="Cellular.GutEndotheliumIschemia">
			<clusteredness>0.8137254901960784</clusteredness>
			<density>0.1957122351572282</density>
			<area>83</area>
			<perimeter>104</perimeter>
			<distanceFromOrigin>8.48528137423857</distanceFromOrigin>
			<angle>89.67629847507979</angle>
			<triangleMeasure>0.27999997151693</triangleMeasure>
			<rectangleMeasure>0.266075397028799</rectangleMeasure>
			<circleMeasure>0.130333066692474</circleMeasure>
			<centroidX>26.0566</centroidX>
			<centroidY>22.45283</centroidY>
		</spatialEntity>
		<spatialEntity spatialType="region" scaleAndSubsystem="Cellular.GutEndotheliumIschemia">
			<clusteredness>1</clusteredness>
			<density>0.1525000029919194</density>
			<area>1</area>
			<perimeter>4</perimeter>
			<distanceFromOrigin>8.062257748298549</distanceFromOrigin>
			<angle>0</angle>
			<triangleMeasure>0</triangleMeasure>
			<rectangleMeasure>0</rectangleMeasure>
			<circleMeasure>0</circleMeasure>
			<centroidX>9</centroidX>
			<centroidY>12</centroidY>
		</spatialEntity>
		<spatialEntity spatialType="region" scaleAndSubsystem="Cellular.GutEndotheliumIschemia">
			<clusteredness>0.7826086956521739</clusteredness>
			<density>0.08986842477284719</density>
			<area>18</area>
			<perimeter>28</perimeter>
			<distanceFromOrigin>8.062257748298549</distanceFromOrigin>
			<angle>24.22774531795417</angle>
			<triangleMeasure>0.34</triangleMeasure>
			<rectangleMeasure>0.3541666666666667</rectangleMeasure>
			<circleMeasure>0.2427594521832933</circleMeasure>
			<centroidX>25.25</centroidX>
			<centroidY>12</centroidY>
		</spatialEntity>
		<spatialEntity spatialType="region" scaleAndSubsystem="Cellular.GutEndotheliumIschemia">
			<clusteredness>1</clusteredness>
			<density>0.1534999975737403</density>
			<area>10</area>
			<perimeter>20</perimeter>
			<distanceFromOrigin>4.47213595499958</distanceFromOrigin>
			<angle>37.8749836510982</angle>
			<triangleMeasure>0.3333333333333333</triangleMeasure>
			<rectangleMeasure>0.4444444444444444</rectangleMeasure>
			<circleMeasure>0.2667001017931638</circleMeasure>
			<centroidX>15.42857</centroidX>
			<centroidY>10.28571</centroidY>
		</spatialEntity>
		<spatialEntity spatialType="region" scaleAndSubsystem="Cellular.GutEndotheliumIschemia">
			<clusteredness>1</clusteredness>
			<density>0.19833333320867</density>
			<area>3</area>
			<perimeter>12</perimeter>
			<distanceFromOrigin>7.071067811865476</distanceFromOrigin>
			<angle>11.30993247402021</angle>
			<triangleMeasure>0</triangleMeasure>
			<rectangleMeasure>0</rectangleMeasure>
			<circleMeasure>0</circleMeasure>
			<centroidX>11.5</centroidX>
			<centroidY>10</centroidY>
		</spatialEntity>
		<spatialEntity spatialType="region" scaleAndSubsystem="Cellular.GutEndotheliumIschemia">
			<clusteredness>1</clusteredness>
			<density>0.1524999955121209</density>
			<area>2</area>
			<perimeter>6</perimeter>
			<distanceFromOrigin>9.219544457292887</distanceFromOrigin>
			<angle>4.398705354995532</angle>
			<triangleMeasure>0</triangleMeasure>
			<rectangleMeasure>0</rectangleMeasure>
			<circleMeasure>0</circleMeasure>
			<centroidX>9</centroidX>
			<centroidY>9.5</centroidY>
		</spatialEntity>
		<spatialEntity spatialType="region" scaleAndSubsystem="Cellular.GutEndotheliumIschemia">
			<clusteredness>1</clusteredness>
			<density>0.2524999880323223</density>
			<area>1</area>
			<perimeter>4</perimeter>
			<distanceFromOrigin>14.42220510185596</distanceFromOrigin>
			<angle>0</angle>
			<triangleMeasure>0</triangleMeasure>
			<rectangleMeasure>0</rectangleMeasure>
			<circleMeasure>0</circleMeasure>
			<centroidX>28</centroidX>
			<centroidY>8</centroidY>
		</spatialEntity>
		<spatialEntity spatialType="region" scaleAndSubsystem="Cellular.GutEndotheliumIschemia">
			<clusteredness>1</clusteredness>
			<density>0.2425000134636374</density>
			<area>2</area>
			<perimeter>6</perimeter>
			<distanceFromOrigin>9.219544457292887</distanceFromOrigin>
			<angle>5.9061411137705</angle>
			<triangleMeasure>0</triangleMeasure>
			<rectangleMeasure>0</rectangleMeasure>
			<circleMeasure>0</circleMeasure>
			<centroidX>18.5</centroidX>
			<centroidY>7</centroidY>
		</spatialEntity>
		<spatialEntity spatialType="region" scaleAndSubsystem="Cellular.GutEndotheliumIschemia">
			<clusteredness>1</clusteredness>
			<density>0.1435714362298741</density>
			<area>28</area>
			<perimeter>56</perimeter>
			<distanceFromOrigin>11.6619037896906</distanceFromOrigin>
			<angle>42.51044707800085</angle>
			<triangleMeasure>0.1944444444444444</triangleMeasure>
			<rectangleMeasure>0.1909090909090909</rectangleMeasure>
			<circleMeasure>0.1032916400543098</circleMeasure>
			<centroidX>3.26087</centroidX>
			<centroidY>9.956522</centroidY>
		</spatialEntity>
		<spatialEntity spatialType="region" scaleAndSubsystem="Cellular.GutEndotheliumIschemia">
			<clusteredness>1</clusteredness>
			<density>0.1276851860353197</density>
			<area>27</area>
			<perimeter>46</perimeter>
			<distanceFromOrigin>11.40175425099138</distanceFromOrigin>
			<angle>42.36324157385955</angle>
			<triangleMeasure>0.2103977704430832</triangleMeasure>
			<rectangleMeasure>0.2087719326189534</rectangleMeasure>
			<circleMeasure>0.100812635117154</circleMeasure>
			<centroidX>26.86364</centroidX>
			<centroidY>5.363636</centroidY>
		</spatialEntity>
		<spatialEntity spatialType="region" scaleAndSubsystem="Cellular.GutEndotheliumIschemia">
			<clusteredness>1</clusteredness>
			<density>0.2025000029919194</density>
			<area>1</area>
			<perimeter>4</perimeter>
			<distanceFromOrigin>14.56021977856104</distanceFromOrigin>
			<angle>0</angle>
			<triangleMeasure>0</triangleMeasure>
			<rectangleMeasure>0</rectangleMeasure>
			<circleMeasure>0</circleMeasure>
			<centroidX>20</centroidX>
			<centroidY>2</centroidY>
		</spatialEntity>
		<spatialEntity spatialType="region" scaleAndSubsystem="Cellular.GutEndotheliumIschemia">
			<clusteredness>1</clusteredness>
			<density>0.1100000095367432</density>
			<area>5</area>
			<perimeter>10</perimeter>
			<distanceFromOrigin>19.1049731745428</distanceFromOrigin>
			<angle>4.096030407543431</angle>
			<triangleMeasure>0.75</triangleMeasure>
			<rectangleMeasure>0.75</rectangleMeasure>
			<circleMeasure>0.3600451403269369</circleMeasure>
			<centroidX>30.25</centroidX>
			<centroidY>1.5</centroidY>
		</spatialEntity>
		<spatialEntity spatialType="region" scaleAndSubsystem="Cellular.GutEndotheliumIschemia">
			<clusteredness>1</clusteredness>
			<density>0.003749999929876889</density>
			<area>2</area>
			<perimeter>6</perimeter>
			<distanceFromOrigin>17</distanceFromOrigin>
			<angle>2.891269596220564</angle>
			<triangleMeasure>0</triangleMeasure>
			<rectangleMeasure>0</rectangleMeasure>
			<circleMeasure>0</circleMeasure>
			<centroidX>24.5</centroidX>
			<centroidY>1</centroidY>
		</spatialEntity>
		<spatialEntity spatialType="region" scaleAndSubsystem="Cellular.GutEndotheliumIschemia">
			<clusteredness>1</clusteredness>
			<density>0.002499999953251259</density>
			<area>1</area>
			<perimeter>4</perimeter>
			<distanceFromOrigin>16.15549442140351</distanceFromOrigin>
			<angle>0</angle>
			<triangleMeasure>0</triangleMeasure>
			<rectangleMeasure>0</rectangleMeasure>
			<circleMeasure>0</circleMeasure>
			<centroidX>22</centroidX>
			<centroidY>1</centroidY>
		</spatialEntity>
		<spatialEntity spatialType="region" scaleAndSubsystem="Cellular.GutEndotheliumIschemia">
			<clusteredness>1</clusteredness>
			<density>0.1173275872934018</density>
			<area>29</area>
			<perimeter>48</perimeter>
			<distanceFromOrigin>10.04987562112089</distanceFromOrigin>
			<angle>30.22837850783248</angle>
			<triangleMeasure>0.2565789650764504</triangleMeasure>
			<rectangleMeasure>0.327407433311768</rectangleMeasure>
			<circleMeasure>0.2689992184306013</circleMeasure>
			<centroidX>11.66667</centroidX>
			<centroidY>3.75</centroidY>
		</spatialEntity>
		<spatialEntity spatialType="region" scaleAndSubsystem="Cellular.GutEndotheliumIschemia">
			<clusteredness>1</clusteredness>
			<density>0.0792857210843169</density>
			<area>7</area>
			<perimeter>16</perimeter>
			<distanceFromOrigin>17.0293863659264</distanceFromOrigin>
			<angle>8.74616226255521</angle>
			<triangleMeasure>0.25</triangleMeasure>
			<rectangleMeasure>0.5</rectangleMeasure>
			<circleMeasure>0.3000376308870708</circleMeasure>
			<centroidX>4</centroidX>
			<centroidY>2</centroidY>
		</spatialEntity>
		<numericStateVariable scaleAndSubsystem="Tissue.GutEndothelium">
			<name>GutCellDamageByproduct</name>
			<value>1603.480928678923</value>
		</numericStateVariable>
		<numericStateVariable scaleAndSubsystem="Organ.Gut">
			<name>GutLeak</name>
			<value>0</value>
		</numericStateVariable>
		<numericStateVariable scaleAndSubsystem="Tissue.GutEpithelium">
			<name>GutOccludinCellwall</name>
			<value>1162.644947080199</value>
		</numericStateVariable>
		<numericStateVariable scaleAndSubsystem="Tissue.GutEpithelium">
			<name>GutOccludinCytoplasm</name>
			<value>384.3212162872287</value>
		</numericStateVariable>
		<numericStateVariable scaleAndSubsystem="Tissue.LungEndothelium">
			<name>LungCellDamageByproduct</name>
			<value>0</value>
		</numericStateVariable>
		<numericStateVariable scaleAndSubsystem="Organ.Lung">
			<name>LungEdema</name>
			<value>0</value>
		</numericStateVariable>
		<numericStateVariable scaleAndSubsystem="Tissue.LungEpithelium">
			<name>LungOccludinCellwall</name>
			<value>1162.81</value>
		</numericStateVariable>
		<numericStateVariable scaleAndSubsystem="Tissue.LungEpithelium">
			<name>LungOccludinCytoplasm</name>
			<value>384.4</value>
		</numericStateVariable>
		<numericStateVariable scaleAndSubsystem="Cellular.GutEndotheliumIschemia">
			<name>avgClusterednessRegions</name>
			<value>0.06315832812620498</value>
		</numericStateVariable>
		<numericStateVariable scaleAndSubsystem="Cellular.LungEndotheliumIschemia">
			<name>avgClusterednessRegions</name>
			<value>1</value>
		</numericStateVariable>
		<numericStateVariable scaleAndSubsystem="Cellular.GutEndotheliumIschemia">
			<name>avgDensityRegions</name>
			<value>0.1631347898050663</value>
		</numericStateVariable>
		<numericStateVariable scaleAndSubsystem="Cellular.LungEndotheliumIschemia">
			<name>avgDensityRegions</name>
			<value>0</value>
		</numericStateVariable>
	</timepoint>
	<timepoint value="17">
		<spatialEntity spatialType="region" scaleAndSubsystem="Cellular.GutEndotheliumIschemia">
			<clusteredness>1</clusteredness>
			<density>0.2341666701572393</density>
			<area>3</area>
			<perimeter>10</perimeter>
			<distanceFromOrigin>11.70469991071963</distanceFromOrigin>
			<angle>6.988489729983475</angle>
			<triangleMeasure>0</triangleMeasure>
			<rectangleMeasure>0</rectangleMeasure>
			<circleMeasure>0</circleMeasure>
			<centroidX>12.75</centroidX>
			<centroidY>28</centroidY>
		</spatialEntity>
		<spatialEntity spatialType="region" scaleAndSubsystem="Cellular.GutEndotheliumIschemia">
			<clusteredness>1</clusteredness>
			<density>0.2925001256606158</density>
			<area>1</area>
			<perimeter>4</perimeter>
			<distanceFromOrigin>17.20465053408525</distanceFromOrigin>
			<angle>0</angle>
			<triangleMeasure>0</triangleMeasure>
			<rectangleMeasure>0</rectangleMeasure>
			<circleMeasure>0</circleMeasure>
			<centroidX>2</centroidX>
			<centroidY>26</centroidY>
		</spatialEntity>
		<spatialEntity spatialType="region" scaleAndSubsystem="Cellular.GutEndotheliumIschemia">
			<clusteredness>1</clusteredness>
			<density>0.255010118671492</density>
			<area>1</area>
			<perimeter>4</perimeter>
			<distanceFromOrigin>15</distanceFromOrigin>
			<angle>0</angle>
			<triangleMeasure>0</triangleMeasure>
			<rectangleMeasure>0</rectangleMeasure>
			<circleMeasure>0</circleMeasure>
			<centroidX>4</centroidX>
			<centroidY>25</centroidY>
		</spatialEntity>
		<spatialEntity spatialType="region" scaleAndSubsystem="Cellular.GutEndotheliumIschemia">
			<clusteredness>1</clusteredness>
			<density>0.130004389145795</density>
			<area>1</area>
			<perimeter>4</perimeter>
			<distanceFromOrigin>16.1245154965971</distanceFromOrigin>
			<angle>0</angle>
			<triangleMeasure>0</triangleMeasure>
			<rectangleMeasure>0</rectangleMeasure>
			<circleMeasure>0</circleMeasure>
			<centroidX>2</centroidX>
			<centroidY>24</centroidY>
		</spatialEntity>
		<spatialEntity spatialType="region" scaleAndSubsystem="Cellular.GutEndotheliumIschemia">
			<clusteredness>1</clusteredness>
			<density>0.002499999953251259</density>
			<area>1</area>
			<perimeter>4</perimeter>
			<distanceFromOrigin>16.15549442140351</distanceFromOrigin>
			<angle>0</angle>
			<triangleMeasure>0</triangleMeasure>
			<rectangleMeasure>0</rectangleMeasure>
			<circleMeasure>0</circleMeasure>
			<centroidX>1</centroidX>
			<centroidY>22</centroidY>
		</spatialEntity>
		<spatialEntity spatialType="region" scaleAndSubsystem="Cellular.GutEndotheliumIschemia">
			<clusteredness>1</clusteredness>
			<density>0.542518585803462</density>
			<area>1</area>
			<perimeter>4</perimeter>
			<distanceFromOrigin>7.810249675906654</distanceFromOrigin>
			<angle>0</angle>
			<triangleMeasure>0</triangleMeasure>
			<rectangleMeasure>0</rectangleMeasure>
			<circleMeasure>0</circleMeasure>
			<centroidX>10</centroidX>
			<centroidY>21</centroidY>
		</spatialEntity>
		<spatialEntity spatialType="region" scaleAndSubsystem="Cellular.GutEndotheliumIschemia">
			<clusteredness>1</clusteredness>
			<density>0.1750005485185611</density>
			<area>3</area>
			<perimeter>10</perimeter>
			<distanceFromOrigin>4.47213595499958</distanceFromOrigin>
			<angle>25.55996517182381</angle>
			<triangleMeasure>0</triangleMeasure>
			<rectangleMeasure>0</rectangleMeasure>
			<circleMeasure>0</circleMeasure>
			<centroidX>18</centroidX>
			<centroidY>20.25</centroidY>
		</spatialEntity>
		<spatialEntity spatialType="region" scaleAndSubsystem="Cellular.GutEndotheliumIschemia">
			<clusteredness>0.7818181818181819</clusteredness>
			<density>0.07639267866462317</density>
			<area>43</area>
			<perimeter>54</perimeter>
			<distanceFromOrigin>8.54400374531753</distanceFromOrigin>
			<angle>46.67239436108927</angle>
			<triangleMeasure>0.3155080213903743</triangleMeasure>
			<rectangleMeasure>0.4120997516929493</rectangleMeasure>
			<circleMeasure>0.2314015408234289</circleMeasure>
			<centroidX>6.318182</centroidX>
			<centroidY>25.13636</centroidY>
		</spatialEntity>
		<spatialEntity spatialType="region" scaleAndSubsystem="Cellular.GutEndotheliumIschemia">
			<clusteredness>1</clusteredness>
			<density>0.00500026590683881</density>
			<area>2</area>
			<perimeter>6</perimeter>
			<distanceFromOrigin>15.29705854077836</distanceFromOrigin>
			<angle>3.62148470411734</angle>
			<triangleMeasure>0</triangleMeasure>
			<rectangleMeasure>0</rectangleMeasure>
			<circleMeasure>0</circleMeasure>
			<centroidX>1</centroidX>
			<centroidY>19.5</centroidY>
		</spatialEntity>
		<spatialEntity spatialType="region" scaleAndSubsystem="Cellular.GutEndotheliumIschemia">
			<clusteredness>1</clusteredness>
			<density>0.2550000059838389</density>
			<area>1</area>
			<perimeter>4</perimeter>
			<distanceFromOrigin>3.16227766016838</distanceFromOrigin>
			<angle>0</angle>
			<triangleMeasure>0</triangleMeasure>
			<rectangleMeasure>0</rectangleMeasure>
			<circleMeasure>0</circleMeasure>
			<centroidX>13</centroidX>
			<centroidY>17</centroidY>
		</spatialEntity>
		<spatialEntity spatialType="region" scaleAndSubsystem="Cellular.GutEndotheliumIschemia">
			<clusteredness>1</clusteredness>
			<density>0.1275000079784518</density>
			<area>3</area>
			<perimeter>10</perimeter>
			<distanceFromOrigin>2</distanceFromOrigin>
			<angle>63.43494882292201</angle>
			<triangleMeasure>0</triangleMeasure>
			<rectangleMeasure>0</rectangleMeasure>
			<circleMeasure>0</circleMeasure>
			<centroidX>17.75</centroidX>
			<centroidY>17</centroidY>
		</spatialEntity>
		<spatialEntity spatialType="region" scaleAndSubsystem="Cellular.GutEndotheliumIschemia">
			<clusteredness>1</clusteredness>
			<density>0.1049999985040403</density>
			<area>1</area>
			<perimeter>4</perimeter>
			<distanceFromOrigin>0</distanceFromOrigin>
			<angle>0</angle>
			<triangleMeasure>0</triangleMeasure>
			<rectangleMeasure>0</rectangleMeasure>
			<circleMeasure>0</circleMeasure>
			<centroidX>16</centroidX>
			<centroidY>16</centroidY>
		</spatialEntity>
		<spatialEntity spatialType="region" scaleAndSubsystem="Cellular.GutEndotheliumIschemia">
			<clusteredness>0.762589928057554</clusteredness>
			<density>0.1570240801642896</density>
			<area>106</area>
			<perimeter>134</perimeter>
			<distanceFromOrigin>6.708203932499369</distanceFromOrigin>
			<angle>110.7090375916491</angle>
			<triangleMeasure>0.2974534334506304</triangleMeasure>
			<rectangleMeasure>0.2518382352941176</rectangleMeasure>
			<circleMeasure>0.2148114922120893</circleMeasure>
			<centroidX>24.04478</centroidX>
			<centroidY>25.0597</centroidY>
		</spatialEntity>
		<spatialEntity spatialType="region" scaleAndSubsystem="Cellular.GutEndotheliumIschemia">
			<clusteredness>1</clusteredness>
			<density>0.09249999850404028</density>
			<area>1</area>
			<perimeter>4</perimeter>
			<distanceFromOrigin>2.23606797749979</distanceFromOrigin>
			<angle>0</angle>
			<triangleMeasure>0</triangleMeasure>
			<rectangleMeasure>0</rectangleMeasure>
			<circleMeasure>0</circleMeasure>
			<centroidX>14</centroidX>
			<centroidY>15</centroidY>
		</spatialEntity>
		<spatialEntity spatialType="region" scaleAndSubsystem="Cellular.GutEndotheliumIschemia">
			<clusteredness>1</clusteredness>
			<density>0.002499999953251259</density>
			<area>2</area>
			<perimeter>6</perimeter>
			<distanceFromOrigin>15.13274595042156</distanceFromOrigin>
			<angle>3.715289105428768</angle>
			<triangleMeasure>0</triangleMeasure>
			<rectangleMeasure>0</rectangleMeasure>
			<circleMeasure>0</circleMeasure>
			<centroidX>31</centroidX>
			<centroidY>13.5</centroidY>
		</spatialEntity>
		<spatialEntity spatialType="region" scaleAndSubsystem="Cellular.GutEndotheliumIschemia">
			<clusteredness>1</clusteredness>
			<density>0.04250000037398993</density>
			<area>2</area>
			<perimeter>6</perimeter>
			<distanceFromOrigin>5</distanceFromOrigin>
			<angle>5.9061411137705</angle>
			<triangleMeasure>0</triangleMeasure>
			<rectangleMeasure>0</rectangleMeasure>
			<circleMeasure>0</circleMeasure>
			<centroidX>11.5</centroidX>
			<centroidY>13</centroidY>
		</spatialEntity>
		<spatialEntity spatialType="region" scaleAndSubsystem="Cellular.GutEndotheliumIschemia">
			<clusteredness>1</clusteredness>
			<density>0.1424999910242417</density>
			<area>1</area>
			<perimeter>4</perimeter>
			<distanceFromOrigin>8.062257748298549</distanceFromOrigin>
			<angle>0</angle>
			<triangleMeasure>0</triangleMeasure>
			<rectangleMeasure>0</rectangleMeasure>
			<circleMeasure>0</circleMeasure>
			<centroidX>9</centroidX>
			<centroidY>12</centroidY>
		</spatialEntity>
		<spatialEntity spatialType="region" scaleAndSubsystem="Cellular.GutEndotheliumIschemia">
			<clusteredness>1</clusteredness>
			<density>0.002499999953251259</density>
			<area>1</area>
			<perimeter>4</perimeter>
			<distanceFromOrigin>15.8113883008419</distanceFromOrigin>
			<angle>0</angle>
			<triangleMeasure>0</triangleMeasure>
			<rectangleMeasure>0</rectangleMeasure>
			<circleMeasure>0</circleMeasure>
			<centroidX>31</centroidX>
			<centroidY>11</centroidY>
		</spatialEntity>
		<spatialEntity spatialType="region" scaleAndSubsystem="Cellular.GutEndotheliumIschemia">
			<clusteredness>0.8823529411764706</clusteredness>
			<density>0.1886666674239963</density>
			<area>15</area>
			<perimeter>30</perimeter>
			<distanceFromOrigin>7.211102550927978</distanceFromOrigin>
			<angle>23.00887008282287</angle>
			<triangleMeasure>0.1250001362393365</triangleMeasure>
			<rectangleMeasure>0.1562500159655315</rectangleMeasure>
			<circleMeasure>0.08572502667964826</circleMeasure>
			<centroidX>25.78572</centroidX>
			<centroidY>11.71429</centroidY>
		</spatialEntity>
		<spatialEntity spatialType="region" scaleAndSubsystem="Cellular.GutEndotheliumIschemia">
			<clusteredness>0.967741935483871</clusteredness>
			<density>0.1358370277149225</density>
			<area>30</area>
			<perimeter>46</perimeter>
			<distanceFromOrigin>9.055385138137417</distanceFromOrigin>
			<angle>39.70991879462873</angle>
			<triangleMeasure>0.225</triangleMeasure>
			<rectangleMeasure>0.28125</rectangleMeasure>
			<circleMeasure>0.2219456380994336</circleMeasure>
			<centroidX>4.2</centroidX>
			<centroidY>14.25</centroidY>
		</spatialEntity>
		<spatialEntity spatialType="region" scaleAndSubsystem="Cellular.GutEndotheliumIschemia">
			<clusteredness>1</clusteredness>
			<density>0.1402272737812443</density>
			<area>11</area>
			<perimeter>22</perimeter>
			<distanceFromOrigin>4</distanceFromOrigin>
			<angle>37.8749836510982</angle>
			<triangleMeasure>0.4</triangleMeasure>
			<rectangleMeasure>0.5555555555555556</rectangleMeasure>
			<circleMeasure>0.3333751272414547</circleMeasure>
			<centroidX>15.55556</centroidX>
			<centroidY>10.44444</centroidY>
		</spatialEntity>
		<spatialEntity spatialType="region" scaleAndSubsystem="Cellular.GutEndotheliumIschemia">
			<clusteredness>1</clusteredness>
			<density>0.2837500029919194</density>
			<area>2</area>
			<perimeter>8</perimeter>
			<distanceFromOrigin>7.211102550927978</distanceFromOrigin>
			<angle>1.847610265994596</angle>
			<triangleMeasure>0</triangleMeasure>
			<rectangleMeasure>0</rectangleMeasure>
			<circleMeasure>0</circleMeasure>
			<centroidX>11.5</centroidX>
			<centroidY>9.5</centroidY>
		</spatialEntity>
		<spatialEntity spatialType="region" scaleAndSubsystem="Cellular.GutEndotheliumIschemia">
			<clusteredness>1</clusteredness>
			<density>0.1424999985040403</density>
			<area>2</area>
			<perimeter>6</perimeter>
			<distanceFromOrigin>9.219544457292887</distanceFromOrigin>
			<angle>4.398705354995532</angle>
			<triangleMeasure>0</triangleMeasure>
			<rectangleMeasure>0</rectangleMeasure>
			<circleMeasure>0</circleMeasure>
			<centroidX>9</centroidX>
			<centroidY>9.5</centroidY>
		</spatialEntity>
		<spatialEntity spatialType="region" scaleAndSubsystem="Cellular.GutEndotheliumIschemia">
			<clusteredness>1</clusteredness>
			<density>0.2425000059838388</density>
			<area>1</area>
			<perimeter>4</perimeter>
			<distanceFromOrigin>14.42220510185596</distanceFromOrigin>
			<angle>0</angle>
			<triangleMeasure>0</triangleMeasure>
			<rectangleMeasure>0</rectangleMeasure>
			<circleMeasure>0</circleMeasure>
			<centroidX>28</centroidX>
			<centroidY>8</centroidY>
		</spatialEntity>
		<spatialEntity spatialType="region" scaleAndSubsystem="Cellular.GutEndotheliumIschemia">
			<clusteredness>1</clusteredness>
			<density>0.3300000059838388</density>
			<area>1</area>
			<perimeter>4</perimeter>
			<distanceFromOrigin>17</distanceFromOrigin>
			<angle>0</angle>
			<triangleMeasure>0</triangleMeasure>
			<rectangleMeasure>0</rectangleMeasure>
			<circleMeasure>0</circleMeasure>
			<centroidX>1</centroidX>
			<centroidY>8</centroidY>
		</spatialEntity>
		<spatialEntity spatialType="region" scaleAndSubsystem="Cellular.GutEndotheliumIschemia">
			<clusteredness>1</clusteredness>
			<density>0.2324999865363626</density>
			<area>2</area>
			<perimeter>6</perimeter>
			<distanceFromOrigin>9.219544457292887</distanceFromOrigin>
			<angle>5.9061411137705</angle>
			<triangleMeasure>0</triangleMeasure>
			<rectangleMeasure>0</rectangleMeasure>
			<circleMeasure>0</circleMeasure>
			<centroidX>18.5</centroidX>
			<centroidY>7</centroidY>
		</spatialEntity>
		<spatialEntity spatialType="region" scaleAndSubsystem="Cellular.GutEndotheliumIschemia">
			<clusteredness>1</clusteredness>
			<density>0.2174999985040403</density>
			<area>2</area>
			<perimeter>6</perimeter>
			<distanceFromOrigin>13.45362404707371</distanceFromOrigin>
			<angle>3.01278750418334</angle>
			<triangleMeasure>0</triangleMeasure>
			<rectangleMeasure>0</rectangleMeasure>
			<circleMeasure>0</circleMeasure>
			<centroidX>26</centroidX>
			<centroidY>6.5</centroidY>
		</spatialEntity>
		<spatialEntity spatialType="region" scaleAndSubsystem="Cellular.GutEndotheliumIschemia">
			<clusteredness>1</clusteredness>
			<density>0.3800000059838389</density>
			<area>1</area>
			<perimeter>4</perimeter>
			<distanceFromOrigin>11.6619037896906</distanceFromOrigin>
			<angle>0</angle>
			<triangleMeasure>0</triangleMeasure>
			<rectangleMeasure>0</rectangleMeasure>
			<circleMeasure>0</circleMeasure>
			<centroidX>10</centroidX>
			<centroidY>6</centroidY>
		</spatialEntity>
		<spatialEntity spatialType="region" scaleAndSubsystem="Cellular.GutEndotheliumIschemia">
			<clusteredness>1</clusteredness>
			<density>0.1387500069499795</density>
			<area>6</area>
			<perimeter>16</perimeter>
			<distanceFromOrigin>14.42220510185596</distanceFromOrigin>
			<angle>11.30993247402021</angle>
			<triangleMeasure>0.1666666666666667</triangleMeasure>
			<rectangleMeasure>0.2380952489078726</rectangleMeasure>
			<circleMeasure>0.1200150290341103</circleMeasure>
			<centroidX>4</centroidX>
			<centroidY>6.25</centroidY>
		</spatialEntity>
		<spatialEntity spatialType="region" scaleAndSubsystem="Cellular.GutEndotheliumIschemia">
			<clusteredness>1</clusteredness>
			<density>0.1800000134636374</density>
			<area>2</area>
			<perimeter>6</perimeter>
			<distanceFromOrigin>13</distanceFromOrigin>
			<angle>3.945186229037563</angle>
			<triangleMeasure>0</triangleMeasure>
			<rectangleMeasure>0</rectangleMeasure>
			<circleMeasure>0</circleMeasure>
			<centroidX>21.5</centroidX>
			<centroidY>4</centroidY>
		</spatialEntity>
		<spatialEntity spatialType="region" scaleAndSubsystem="Cellular.GutEndotheliumIschemia">
			<clusteredness>1</clusteredness>
			<density>0.1924999910242417</density>
			<area>1</area>
			<perimeter>4</perimeter>
			<distanceFromOrigin>14.56021977856104</distanceFromOrigin>
			<angle>0</angle>
			<triangleMeasure>0</triangleMeasure>
			<rectangleMeasure>0</rectangleMeasure>
			<circleMeasure>0</circleMeasure>
			<centroidX>20</centroidX>
			<centroidY>2</centroidY>
		</spatialEntity>
		<spatialEntity spatialType="region" scaleAndSubsystem="Cellular.GutEndotheliumIschemia">
			<clusteredness>1</clusteredness>
			<density>0.1825000119365119</density>
			<area>3</area>
			<perimeter>8</perimeter>
			<distanceFromOrigin>19.1049731745428</distanceFromOrigin>
			<angle>2.121096396661454</angle>
			<triangleMeasure>1</triangleMeasure>
			<rectangleMeasure>0.5000000894069832</rectangleMeasure>
			<circleMeasure>0.1591549430918953</circleMeasure>
			<centroidX>29.66667</centroidX>
			<centroidY>1.666667</centroidY>
		</spatialEntity>
		<spatialEntity spatialType="region" scaleAndSubsystem="Cellular.GutEndotheliumIschemia">
			<clusteredness>1</clusteredness>
			<density>0.1198863619576588</density>
			<area>22</area>
			<perimeter>36</perimeter>
			<distanceFromOrigin>12.8062484748657</distanceFromOrigin>
			<angle>29.4454287299256</angle>
			<triangleMeasure>0.2888889541940091</triangleMeasure>
			<rectangleMeasure>0.2571428571428571</rectangleMeasure>
			<circleMeasure>0.1459642227692249</circleMeasure>
			<centroidX>26.11765</centroidX>
			<centroidY>3.529412</centroidY>
		</spatialEntity>
		<spatialEntity spatialType="region" scaleAndSubsystem="Cellular.GutEndotheliumIschemia">
			<clusteredness>1</clusteredness>
			<density>0.1601388846996823</density>
			<area>18</area>
			<perimeter>36</perimeter>
			<distanceFromOrigin>10.19803902718557</distanceFromOrigin>
			<angle>25.55996517182381</angle>
			<triangleMeasure>0.1972242518278677</triangleMeasure>
			<rectangleMeasure>0.2142857142857143</rectangleMeasure>
			<circleMeasure>0.1384788992693422</circleMeasure>
			<centroidX>11.75</centroidX>
			<centroidY>3.25</centroidY>
		</spatialEntity>
		<spatialEntity spatialType="region" scaleAndSubsystem="Cellular.GutEndotheliumIschemia">
			<clusteredness>1</clusteredness>
			<density>0.1375000089406967</density>
			<area>4</area>
			<perimeter>10</perimeter>
			<distanceFromOrigin>17.80449381476486</distanceFromOrigin>
			<angle>6.625065865893756</angle>
			<triangleMeasure>0.5</triangleMeasure>
			<rectangleMeasure>0.2500000149011621</rectangleMeasure>
			<circleMeasure>0.1200150467756456</circleMeasure>
			<centroidX>4.25</centroidX>
			<centroidY>1.75</centroidY>
		</spatialEntity>
		<numericStateVariable scaleAndSubsystem="Tissue.GutEndothelium">
			<name>GutCellDamageByproduct</name>
			<value>1668.184084919915</value>
		</numericStateVariable>
		<numericStateVariable scaleAndSubsystem="Organ.Gut">
			<name>GutLeak</name>
			<value>0</value>
		</numericStateVariable>
		<numericStateVariable scaleAndSubsystem="Tissue.GutEpithelium">
			<name>GutOccludinCellwall</name>
			<value>1162.566323139425</value>
		</numericStateVariable>
		<numericStateVariable scaleAndSubsystem="Tissue.GutEpithelium">
			<name>GutOccludinCytoplasm</name>
			<value>384.2836872067775</value>
		</numericStateVariable>
		<numericStateVariable scaleAndSubsystem="Tissue.LungEndothelium">
			<name>LungCellDamageByproduct</name>
			<value>0</value>
		</numericStateVariable>
		<numericStateVariable scaleAndSubsystem="Organ.Lung">
			<name>LungEdema</name>
			<value>0</value>
		</numericStateVariable>
		<numericStateVariable scaleAndSubsystem="Tissue.LungEpithelium">
			<name>LungOccludinCellwall</name>
			<value>1162.81</value>
		</numericStateVariable>
		<numericStateVariable scaleAndSubsystem="Tissue.LungEpithelium">
			<name>LungOccludinCytoplasm</name>
			<value>384.4</value>
		</numericStateVariable>
		<numericStateVariable scaleAndSubsystem="Cellular.GutEndotheliumIschemia">
			<name>avgClusterednessRegions</name>
			<value>0.06365422779932887</value>
		</numericStateVariable>
		<numericStateVariable scaleAndSubsystem="Cellular.LungEndotheliumIschemia">
			<name>avgClusterednessRegions</name>
			<value>1</value>
		</numericStateVariable>
		<numericStateVariable scaleAndSubsystem="Cellular.GutEndotheliumIschemia">
			<name>avgDensityRegions</name>
			<value>0.1727106776371921</value>
		</numericStateVariable>
		<numericStateVariable scaleAndSubsystem="Cellular.LungEndotheliumIschemia">
			<name>avgDensityRegions</name>
			<value>0</value>
		</numericStateVariable>
	</timepoint>
	<timepoint value="18">
		<spatialEntity spatialType="region" scaleAndSubsystem="Cellular.GutEndotheliumIschemia">
			<clusteredness>1</clusteredness>
			<density>0.5450000239353554</density>
			<area>1</area>
			<perimeter>4</perimeter>
			<distanceFromOrigin>17.0293863659264</distanceFromOrigin>
			<angle>0</angle>
			<triangleMeasure>0</triangleMeasure>
			<rectangleMeasure>0</rectangleMeasure>
			<circleMeasure>0</circleMeasure>
			<centroidX>27</centroidX>
			<centroidY>29</centroidY>
		</spatialEntity>
		<spatialEntity spatialType="region" scaleAndSubsystem="Cellular.GutEndotheliumIschemia">
			<clusteredness>1</clusteredness>
			<density>0.1354166696274202</density>
			<area>6</area>
			<perimeter>18</perimeter>
			<distanceFromOrigin>18.38477631085023</distanceFromOrigin>
			<angle>10.86725865921666</angle>
			<triangleMeasure>0.2222222222222222</triangleMeasure>
			<rectangleMeasure>0.1666666666666667</rectangleMeasure>
			<circleMeasure>0.09231926617956145</circleMeasure>
			<centroidX>30</centroidX>
			<centroidY>28.85714</centroidY>
		</spatialEntity>
		<spatialEntity spatialType="region" scaleAndSubsystem="Cellular.GutEndotheliumIschemia">
			<clusteredness>1</clusteredness>
			<density>0.2825002333697151</density>
			<area>1</area>
			<perimeter>4</perimeter>
			<distanceFromOrigin>17.20465053408525</distanceFromOrigin>
			<angle>0</angle>
			<triangleMeasure>0</triangleMeasure>
			<rectangleMeasure>0</rectangleMeasure>
			<circleMeasure>0</circleMeasure>
			<centroidX>2</centroidX>
			<centroidY>26</centroidY>
		</spatialEntity>
		<spatialEntity spatialType="region" scaleAndSubsystem="Cellular.GutEndotheliumIschemia">
			<clusteredness>1</clusteredness>
			<density>0.2450153575224035</density>
			<area>1</area>
			<perimeter>4</perimeter>
			<distanceFromOrigin>15</distanceFromOrigin>
			<angle>0</angle>
			<triangleMeasure>0</triangleMeasure>
			<rectangleMeasure>0</rectangleMeasure>
			<circleMeasure>0</circleMeasure>
			<centroidX>4</centroidX>
			<centroidY>25</centroidY>
		</spatialEntity>
		<spatialEntity spatialType="region" scaleAndSubsystem="Cellular.GutEndotheliumIschemia">
			<clusteredness>1</clusteredness>
			<density>0.2950000538545496</density>
			<area>1</area>
			<perimeter>4</perimeter>
			<distanceFromOrigin>17</distanceFromOrigin>
			<angle>0</angle>
			<triangleMeasure>0</triangleMeasure>
			<rectangleMeasure>0</rectangleMeasure>
			<circleMeasure>0</circleMeasure>
			<centroidX>31</centroidX>
			<centroidY>24</centroidY>
		</spatialEntity>
		<spatialEntity spatialType="region" scaleAndSubsystem="Cellular.GutEndotheliumIschemia">
			<clusteredness>1</clusteredness>
			<density>0.1200067856732537</density>
			<area>1</area>
			<perimeter>4</perimeter>
			<distanceFromOrigin>16.1245154965971</distanceFromOrigin>
			<angle>0</angle>
			<triangleMeasure>0</triangleMeasure>
			<rectangleMeasure>0</rectangleMeasure>
			<circleMeasure>0</circleMeasure>
			<centroidX>2</centroidX>
			<centroidY>24</centroidY>
		</spatialEntity>
		<spatialEntity spatialType="region" scaleAndSubsystem="Cellular.GutEndotheliumIschemia">
			<clusteredness>1</clusteredness>
			<density>0.140555553277853</density>
			<area>18</area>
			<perimeter>26</perimeter>
			<distanceFromOrigin>7.071067811865476</distanceFromOrigin>
			<angle>19.98310652189998</angle>
			<triangleMeasure>0.4222222222222222</triangleMeasure>
			<rectangleMeasure>0.4241071861921569</rectangleMeasure>
			<circleMeasure>0.2850356939560119</circleMeasure>
			<centroidX>14</centroidX>
			<centroidY>25.85714</centroidY>
		</spatialEntity>
		<spatialEntity spatialType="region" scaleAndSubsystem="Cellular.GutEndotheliumIschemia">
			<clusteredness>1</clusteredness>
			<density>0.1650011399213006</density>
			<area>3</area>
			<perimeter>10</perimeter>
			<distanceFromOrigin>4.47213595499958</distanceFromOrigin>
			<angle>25.55996517182381</angle>
			<triangleMeasure>0</triangleMeasure>
			<rectangleMeasure>0</rectangleMeasure>
			<circleMeasure>0</circleMeasure>
			<centroidX>18</centroidX>
			<centroidY>20.25</centroidY>
		</spatialEntity>
		<spatialEntity spatialType="region" scaleAndSubsystem="Cellular.GutEndotheliumIschemia">
			<clusteredness>0.8958333333333334</clusteredness>
			<density>0.1314422733987817</density>
			<area>43</area>
			<perimeter>58</perimeter>
			<distanceFromOrigin>7.810249675906654</distanceFromOrigin>
			<angle>48.17983011986423</angle>
			<triangleMeasure>0.2586206352243073</triangleMeasure>
			<rectangleMeasure>0.3472222222222222</rectangleMeasure>
			<circleMeasure>0.1961030006978211</circleMeasure>
			<centroidX>7.071429</centroidX>
			<centroidY>25.25</centroidY>
		</spatialEntity>
		<spatialEntity spatialType="region" scaleAndSubsystem="Cellular.GutEndotheliumIschemia">
			<clusteredness>1</clusteredness>
			<density>0.00166729136774913</density>
			<area>3</area>
			<perimeter>8</perimeter>
			<distanceFromOrigin>15.13274595042156</distanceFromOrigin>
			<angle>7.336773809546107</angle>
			<triangleMeasure>0</triangleMeasure>
			<rectangleMeasure>0</rectangleMeasure>
			<circleMeasure>0</circleMeasure>
			<centroidX>1</centroidX>
			<centroidY>19</centroidY>
		</spatialEntity>
		<spatialEntity spatialType="region" scaleAndSubsystem="Cellular.GutEndotheliumIschemia">
			<clusteredness>1</clusteredness>
			<density>0.2450000089757583</density>
			<area>1</area>
			<perimeter>4</perimeter>
			<distanceFromOrigin>3.16227766016838</distanceFromOrigin>
			<angle>0</angle>
			<triangleMeasure>0</triangleMeasure>
			<rectangleMeasure>0</rectangleMeasure>
			<circleMeasure>0</circleMeasure>
			<centroidX>13</centroidX>
			<centroidY>17</centroidY>
		</spatialEntity>
		<spatialEntity spatialType="region" scaleAndSubsystem="Cellular.GutEndotheliumIschemia">
			<clusteredness>1</clusteredness>
			<density>0.1224999970080806</density>
			<area>2</area>
			<perimeter>6</perimeter>
			<distanceFromOrigin>2</distanceFromOrigin>
			<angle>26.56505117707799</angle>
			<triangleMeasure>0</triangleMeasure>
			<rectangleMeasure>0</rectangleMeasure>
			<circleMeasure>0</circleMeasure>
			<centroidX>18</centroidX>
			<centroidY>16.5</centroidY>
		</spatialEntity>
		<spatialEntity spatialType="region" scaleAndSubsystem="Cellular.GutEndotheliumIschemia">
			<clusteredness>1</clusteredness>
			<density>0.09500000149595972</density>
			<area>1</area>
			<perimeter>4</perimeter>
			<distanceFromOrigin>0</distanceFromOrigin>
			<angle>0</angle>
			<triangleMeasure>0</triangleMeasure>
			<rectangleMeasure>0</rectangleMeasure>
			<circleMeasure>0</circleMeasure>
			<centroidX>16</centroidX>
			<centroidY>16</centroidY>
		</spatialEntity>
		<spatialEntity spatialType="region" scaleAndSubsystem="Cellular.GutEndotheliumIschemia">
			<clusteredness>0.8817204301075269</clusteredness>
			<density>0.1942498904342487</density>
			<area>82</area>
			<perimeter>110</perimeter>
			<distanceFromOrigin>6.708203932499369</distanceFromOrigin>
			<angle>84.45879522196014</angle>
			<triangleMeasure>0.2741797993486481</triangleMeasure>
			<rectangleMeasure>0.2916666666666667</rectangleMeasure>
			<circleMeasure>0.1837730403752074</circleMeasure>
			<centroidX>24.92453</centroidX>
			<centroidY>23.16981</centroidY>
		</spatialEntity>
		<spatialEntity spatialType="region" scaleAndSubsystem="Cellular.GutEndotheliumIschemia">
			<clusteredness>1</clusteredness>
			<density>0.08250000149595971</density>
			<area>1</area>
			<perimeter>4</perimeter>
			<distanceFromOrigin>2.23606797749979</distanceFromOrigin>
			<angle>0</angle>
			<triangleMeasure>0</triangleMeasure>
			<rectangleMeasure>0</rectangleMeasure>
			<circleMeasure>0</circleMeasure>
			<centroidX>14</centroidX>
			<centroidY>15</centroidY>
		</spatialEntity>
		<spatialEntity spatialType="region" scaleAndSubsystem="Cellular.GutEndotheliumIschemia">
			<clusteredness>1</clusteredness>
			<density>0.03249999962601007</density>
			<area>2</area>
			<perimeter>6</perimeter>
			<distanceFromOrigin>5</distanceFromOrigin>
			<angle>5.9061411137705</angle>
			<triangleMeasure>0</triangleMeasure>
			<rectangleMeasure>0</rectangleMeasure>
			<circleMeasure>0</circleMeasure>
			<centroidX>11.5</centroidX>
			<centroidY>13</centroidY>
		</spatialEntity>
		<spatialEntity spatialType="region" scaleAndSubsystem="Cellular.GutEndotheliumIschemia">
			<clusteredness>1</clusteredness>
			<density>0.08250000149595971</density>
			<area>1</area>
			<perimeter>4</perimeter>
			<distanceFromOrigin>8.062257748298549</distanceFromOrigin>
			<angle>0</angle>
			<triangleMeasure>0</triangleMeasure>
			<rectangleMeasure>0</rectangleMeasure>
			<circleMeasure>0</circleMeasure>
			<centroidX>9</centroidX>
			<centroidY>12</centroidY>
		</spatialEntity>
		<spatialEntity spatialType="region" scaleAndSubsystem="Cellular.GutEndotheliumIschemia">
			<clusteredness>1</clusteredness>
			<density>0.004166666588752099</density>
			<area>3</area>
			<perimeter>8</perimeter>
			<distanceFromOrigin>15.29705854077836</distanceFromOrigin>
			<angle>7.125016348901798</angle>
			<triangleMeasure>0</triangleMeasure>
			<rectangleMeasure>0</rectangleMeasure>
			<circleMeasure>0</circleMeasure>
			<centroidX>31</centroidX>
			<centroidY>12</centroidY>
		</spatialEntity>
		<spatialEntity spatialType="region" scaleAndSubsystem="Cellular.GutEndotheliumIschemia">
			<clusteredness>1</clusteredness>
			<density>0.1332424081049919</density>
			<area>24</area>
			<perimeter>46</perimeter>
			<distanceFromOrigin>8.246211251235321</distanceFromOrigin>
			<angle>28.39998632060852</angle>
			<triangleMeasure>0.2498958783061676</triangleMeasure>
			<rectangleMeasure>0.2403846462450124</rectangleMeasure>
			<circleMeasure>0.1993807471912902</circleMeasure>
			<centroidX>4.263158</centroidX>
			<centroidY>15.10526</centroidY>
		</spatialEntity>
		<spatialEntity spatialType="region" scaleAndSubsystem="Cellular.GutEndotheliumIschemia">
			<clusteredness>1</clusteredness>
			<density>0.1336904812816367</density>
			<area>21</area>
			<perimeter>30</perimeter>
			<distanceFromOrigin>6.708203932499369</distanceFromOrigin>
			<angle>20.69545073406328</angle>
			<triangleMeasure>0.4259259259259259</triangleMeasure>
			<rectangleMeasure>0.4791667428281693</rectangleMeasure>
			<circleMeasure>0.2760345933077809</circleMeasure>
			<centroidX>25.61539</centroidX>
			<centroidY>11.92308</centroidY>
		</spatialEntity>
		<spatialEntity spatialType="region" scaleAndSubsystem="Cellular.GutEndotheliumIschemia">
			<clusteredness>1</clusteredness>
			<density>0.2850000059682559</density>
			<area>3</area>
			<perimeter>10</perimeter>
			<distanceFromOrigin>11.6619037896906</distanceFromOrigin>
			<angle>8.343891584033095</angle>
			<triangleMeasure>0</triangleMeasure>
			<rectangleMeasure>0</rectangleMeasure>
			<circleMeasure>0</circleMeasure>
			<centroidX>5</centroidX>
			<centroidY>10.25</centroidY>
		</spatialEntity>
		<spatialEntity spatialType="region" scaleAndSubsystem="Cellular.GutEndotheliumIschemia">
			<clusteredness>1</clusteredness>
			<density>0.1713888975010459</density>
			<area>9</area>
			<perimeter>14</perimeter>
			<distanceFromOrigin>4.123105625617661</distanceFromOrigin>
			<angle>23.49856567595209</angle>
			<triangleMeasure>0.8888888888888888</triangleMeasure>
			<rectangleMeasure>0.6666666666666666</rectangleMeasure>
			<circleMeasure>0.3692770647182458</circleMeasure>
			<centroidX>16</centroidX>
			<centroidY>10</centroidY>
		</spatialEntity>
		<spatialEntity spatialType="region" scaleAndSubsystem="Cellular.GutEndotheliumIschemia">
			<clusteredness>1</clusteredness>
			<density>0.2737499910242417</density>
			<area>2</area>
			<perimeter>8</perimeter>
			<distanceFromOrigin>7.211102550927978</distanceFromOrigin>
			<angle>1.847610265994596</angle>
			<triangleMeasure>0</triangleMeasure>
			<rectangleMeasure>0</rectangleMeasure>
			<circleMeasure>0</circleMeasure>
			<centroidX>11.5</centroidX>
			<centroidY>9.5</centroidY>
		</spatialEntity>
		<spatialEntity spatialType="region" scaleAndSubsystem="Cellular.GutEndotheliumIschemia">
			<clusteredness>1</clusteredness>
			<density>0.1325000014959597</density>
			<area>2</area>
			<perimeter>6</perimeter>
			<distanceFromOrigin>9.219544457292887</distanceFromOrigin>
			<angle>4.398705354995532</angle>
			<triangleMeasure>0</triangleMeasure>
			<rectangleMeasure>0</rectangleMeasure>
			<circleMeasure>0</circleMeasure>
			<centroidX>9</centroidX>
			<centroidY>9.5</centroidY>
		</spatialEntity>
		<spatialEntity spatialType="region" scaleAndSubsystem="Cellular.GutEndotheliumIschemia">
			<clusteredness>1</clusteredness>
			<density>0.2325000089757583</density>
			<area>1</area>
			<perimeter>4</perimeter>
			<distanceFromOrigin>14.42220510185596</distanceFromOrigin>
			<angle>0</angle>
			<triangleMeasure>0</triangleMeasure>
			<rectangleMeasure>0</rectangleMeasure>
			<circleMeasure>0</circleMeasure>
			<centroidX>28</centroidX>
			<centroidY>8</centroidY>
		</spatialEntity>
		<spatialEntity spatialType="region" scaleAndSubsystem="Cellular.GutEndotheliumIschemia">
			<clusteredness>1</clusteredness>
			<density>0.2199999940161612</density>
			<area>1</area>
			<perimeter>4</perimeter>
			<distanceFromOrigin>17</distanceFromOrigin>
			<angle>0</angle>
			<triangleMeasure>0</triangleMeasure>
			<rectangleMeasure>0</rectangleMeasure>
			<circleMeasure>0</circleMeasure>
			<centroidX>1</centroidX>
			<centroidY>8</centroidY>
		</spatialEntity>
		<spatialEntity spatialType="region" scaleAndSubsystem="Cellular.GutEndotheliumIschemia">
			<clusteredness>1</clusteredness>
			<density>0.2224999970080806</density>
			<area>2</area>
			<perimeter>6</perimeter>
			<distanceFromOrigin>9.219544457292887</distanceFromOrigin>
			<angle>5.9061411137705</angle>
			<triangleMeasure>0</triangleMeasure>
			<rectangleMeasure>0</rectangleMeasure>
			<circleMeasure>0</circleMeasure>
			<centroidX>18.5</centroidX>
			<centroidY>7</centroidY>
		</spatialEntity>
		<spatialEntity spatialType="region" scaleAndSubsystem="Cellular.GutEndotheliumIschemia">
			<clusteredness>1</clusteredness>
			<density>0.3199999940161611</density>
			<area>1</area>
			<perimeter>4</perimeter>
			<distanceFromOrigin>11.6619037896906</distanceFromOrigin>
			<angle>0</angle>
			<triangleMeasure>0</triangleMeasure>
			<rectangleMeasure>0</rectangleMeasure>
			<circleMeasure>0</circleMeasure>
			<centroidX>10</centroidX>
			<centroidY>6</centroidY>
		</spatialEntity>
		<spatialEntity spatialType="region" scaleAndSubsystem="Cellular.GutEndotheliumIschemia">
			<clusteredness>1</clusteredness>
			<density>0.1182142925195667</density>
			<area>7</area>
			<perimeter>14</perimeter>
			<distanceFromOrigin>14.42220510185596</distanceFromOrigin>
			<angle>11.30993247402021</angle>
			<triangleMeasure>0.4166666666666667</triangleMeasure>
			<rectangleMeasure>0.5952381222696814</rectangleMeasure>
			<circleMeasure>0.3000375725852757</circleMeasure>
			<centroidX>4.142857</centroidX>
			<centroidY>6.285714</centroidY>
		</spatialEntity>
		<spatialEntity spatialType="region" scaleAndSubsystem="Cellular.GutEndotheliumIschemia">
			<clusteredness>1</clusteredness>
			<density>0.1699999902762619</density>
			<area>2</area>
			<perimeter>6</perimeter>
			<distanceFromOrigin>13</distanceFromOrigin>
			<angle>3.945186229037563</angle>
			<triangleMeasure>0</triangleMeasure>
			<rectangleMeasure>0</rectangleMeasure>
			<circleMeasure>0</circleMeasure>
			<centroidX>21.5</centroidX>
			<centroidY>4</centroidY>
		</spatialEntity>
		<spatialEntity spatialType="region" scaleAndSubsystem="Cellular.GutEndotheliumIschemia">
			<clusteredness>0.6923076923076923</clusteredness>
			<density>0.1466249996540593</density>
			<area>18</area>
			<perimeter>28</perimeter>
			<distanceFromOrigin>12.2065556157337</distanceFromOrigin>
			<angle>18.74134044519272</angle>
			<triangleMeasure>0.4108838064532632</triangleMeasure>
			<rectangleMeasure>0.4062499864399438</rectangleMeasure>
			<circleMeasure>0.2830543336700024</circleMeasure>
			<centroidX>26.5</centroidX>
			<centroidY>4.571428</centroidY>
		</spatialEntity>
		<spatialEntity spatialType="region" scaleAndSubsystem="Cellular.GutEndotheliumIschemia">
			<clusteredness>1</clusteredness>
			<density>0.1825000089757583</density>
			<area>1</area>
			<perimeter>4</perimeter>
			<distanceFromOrigin>14.56021977856104</distanceFromOrigin>
			<angle>0</angle>
			<triangleMeasure>0</triangleMeasure>
			<rectangleMeasure>0</rectangleMeasure>
			<circleMeasure>0</circleMeasure>
			<centroidX>20</centroidX>
			<centroidY>2</centroidY>
		</spatialEntity>
		<spatialEntity spatialType="region" scaleAndSubsystem="Cellular.GutEndotheliumIschemia">
			<clusteredness>1</clusteredness>
			<density>0.1884999979711046</density>
			<area>15</area>
			<perimeter>32</perimeter>
			<distanceFromOrigin>10.19803902718557</distanceFromOrigin>
			<angle>25.55996517182381</angle>
			<triangleMeasure>0.1666666666666667</triangleMeasure>
			<rectangleMeasure>0.1666666666666667</rectangleMeasure>
			<circleMeasure>0.09231926617956145</circleMeasure>
			<centroidX>12.06667</centroidX>
			<centroidY>3.4</centroidY>
		</spatialEntity>
		<spatialEntity spatialType="region" scaleAndSubsystem="Cellular.GutEndotheliumIschemia">
			<clusteredness>1</clusteredness>
			<density>0.2737500119443033</density>
			<area>2</area>
			<perimeter>6</perimeter>
			<distanceFromOrigin>17.69180601295413</distanceFromOrigin>
			<angle>2.108095312357003</angle>
			<triangleMeasure>0</triangleMeasure>
			<rectangleMeasure>0</rectangleMeasure>
			<circleMeasure>0</circleMeasure>
			<centroidX>4</centroidX>
			<centroidY>2.5</centroidY>
		</spatialEntity>
		<spatialEntity spatialType="region" scaleAndSubsystem="Cellular.GutEndotheliumIschemia">
			<clusteredness>1</clusteredness>
			<density>0.1833333412806193</density>
			<area>3</area>
			<perimeter>8</perimeter>
			<distanceFromOrigin>19.84943324127921</distanceFromOrigin>
			<angle>4.085616779974877</angle>
			<triangleMeasure>0</triangleMeasure>
			<rectangleMeasure>0</rectangleMeasure>
			<circleMeasure>0</circleMeasure>
			<centroidX>30</centroidX>
			<centroidY>1</centroidY>
		</spatialEntity>
		<spatialEntity spatialType="region" scaleAndSubsystem="Cellular.GutEndotheliumIschemia">
			<clusteredness>1</clusteredness>
			<density>0.002499999953251259</density>
			<area>1</area>
			<perimeter>4</perimeter>
			<distanceFromOrigin>16.15549442140351</distanceFromOrigin>
			<angle>0</angle>
			<triangleMeasure>0</triangleMeasure>
			<rectangleMeasure>0</rectangleMeasure>
			<circleMeasure>0</circleMeasure>
			<centroidX>22</centroidX>
			<centroidY>1</centroidY>
		</spatialEntity>
		<numericStateVariable scaleAndSubsystem="Tissue.GutEndothelium">
			<name>GutCellDamageByproduct</name>
			<value>1731.778345659479</value>
		</numericStateVariable>
		<numericStateVariable scaleAndSubsystem="Organ.Gut">
			<name>GutLeak</name>
			<value>0</value>
		</numericStateVariable>
		<numericStateVariable scaleAndSubsystem="Tissue.GutEpithelium">
			<name>GutOccludinCellwall</name>
			<value>1162.453187474904</value>
		</numericStateVariable>
		<numericStateVariable scaleAndSubsystem="Tissue.GutEpithelium">
			<name>GutOccludinCytoplasm</name>
			<value>384.2388845385545</value>
		</numericStateVariable>
		<numericStateVariable scaleAndSubsystem="Tissue.LungEndothelium">
			<name>LungCellDamageByproduct</name>
			<value>0</value>
		</numericStateVariable>
		<numericStateVariable scaleAndSubsystem="Organ.Lung">
			<name>LungEdema</name>
			<value>0</value>
		</numericStateVariable>
		<numericStateVariable scaleAndSubsystem="Tissue.LungEpithelium">
			<name>LungOccludinCellwall</name>
			<value>1162.81</value>
		</numericStateVariable>
		<numericStateVariable scaleAndSubsystem="Tissue.LungEpithelium">
			<name>LungOccludinCytoplasm</name>
			<value>384.4</value>
		</numericStateVariable>
		<numericStateVariable scaleAndSubsystem="Cellular.GutEndotheliumIschemia">
			<name>avgClusterednessRegions</name>
			<value>0.06058100700140527</value>
		</numericStateVariable>
		<numericStateVariable scaleAndSubsystem="Cellular.LungEndotheliumIschemia">
			<name>avgClusterednessRegions</name>
			<value>1</value>
		</numericStateVariable>
		<numericStateVariable scaleAndSubsystem="Cellular.GutEndotheliumIschemia">
			<name>avgDensityRegions</name>
			<value>0.1752782325287869</value>
		</numericStateVariable>
		<numericStateVariable scaleAndSubsystem="Cellular.LungEndotheliumIschemia">
			<name>avgDensityRegions</name>
			<value>0</value>
		</numericStateVariable>
	</timepoint>
	<timepoint value="19">
		<spatialEntity spatialType="region" scaleAndSubsystem="Cellular.GutEndotheliumIschemia">
			<clusteredness>1</clusteredness>
			<density>0.08035714452674075</density>
			<area>7</area>
			<perimeter>16</perimeter>
			<distanceFromOrigin>18.38477631085023</distanceFromOrigin>
			<angle>8.171233559949753</angle>
			<triangleMeasure>0.125</triangleMeasure>
			<rectangleMeasure>0.25</rectangleMeasure>
			<circleMeasure>0.07957747154594767</circleMeasure>
			<centroidX>30</centroidX>
			<centroidY>29.85714</centroidY>
		</spatialEntity>
		<spatialEntity spatialType="region" scaleAndSubsystem="Cellular.GutEndotheliumIschemia">
			<clusteredness>1</clusteredness>
			<density>0.5475000119676777</density>
			<area>1</area>
			<perimeter>4</perimeter>
			<distanceFromOrigin>17.0293863659264</distanceFromOrigin>
			<angle>0</angle>
			<triangleMeasure>0</triangleMeasure>
			<rectangleMeasure>0</rectangleMeasure>
			<circleMeasure>0</circleMeasure>
			<centroidX>27</centroidX>
			<centroidY>29</centroidY>
		</spatialEntity>
		<spatialEntity spatialType="region" scaleAndSubsystem="Cellular.GutEndotheliumIschemia">
			<clusteredness>1</clusteredness>
			<density>0.2474999970080806</density>
			<area>1</area>
			<perimeter>4</perimeter>
			<distanceFromOrigin>18.60107523773828</distanceFromOrigin>
			<angle>0</angle>
			<triangleMeasure>0</triangleMeasure>
			<rectangleMeasure>0</rectangleMeasure>
			<circleMeasure>0</circleMeasure>
			<centroidX>31</centroidX>
			<centroidY>27</centroidY>
		</spatialEntity>
		<spatialEntity spatialType="region" scaleAndSubsystem="Cellular.GutEndotheliumIschemia">
			<clusteredness>1</clusteredness>
			<density>0.3850000119676777</density>
			<area>1</area>
			<perimeter>4</perimeter>
			<distanceFromOrigin>11</distanceFromOrigin>
			<angle>0</angle>
			<triangleMeasure>0</triangleMeasure>
			<rectangleMeasure>0</rectangleMeasure>
			<circleMeasure>0</circleMeasure>
			<centroidX>16</centroidX>
			<centroidY>27</centroidY>
		</spatialEntity>
		<spatialEntity spatialType="region" scaleAndSubsystem="Cellular.GutEndotheliumIschemia">
			<clusteredness>1</clusteredness>
			<density>0.2141666537016825</density>
			<area>3</area>
			<perimeter>10</perimeter>
			<distanceFromOrigin>11.70469991071963</distanceFromOrigin>
			<angle>6.988489729983475</angle>
			<triangleMeasure>0</triangleMeasure>
			<rectangleMeasure>0</rectangleMeasure>
			<circleMeasure>0</circleMeasure>
			<centroidX>12.75</centroidX>
			<centroidY>28</centroidY>
		</spatialEntity>
		<spatialEntity spatialType="region" scaleAndSubsystem="Cellular.GutEndotheliumIschemia">
			<clusteredness>0.76</clusteredness>
			<density>0.1391668215376357</density>
			<area>19</area>
			<perimeter>32</perimeter>
			<distanceFromOrigin>12.8062484748657</distanceFromOrigin>
			<angle>19.98310652189998</angle>
			<triangleMeasure>0.4111781408644608</triangleMeasure>
			<rectangleMeasure>0.35</rectangleMeasure>
			<circleMeasure>0.2686964500751414</circleMeasure>
			<centroidX>6.75</centroidX>
			<centroidY>29</centroidY>
		</spatialEntity>
		<spatialEntity spatialType="region" scaleAndSubsystem="Cellular.GutEndotheliumIschemia">
			<clusteredness>1</clusteredness>
			<density>0.2725004009172028</density>
			<area>1</area>
			<perimeter>4</perimeter>
			<distanceFromOrigin>17.20465053408525</distanceFromOrigin>
			<angle>0</angle>
			<triangleMeasure>0</triangleMeasure>
			<rectangleMeasure>0</rectangleMeasure>
			<circleMeasure>0</circleMeasure>
			<centroidX>2</centroidX>
			<centroidY>26</centroidY>
		</spatialEntity>
		<spatialEntity spatialType="region" scaleAndSubsystem="Cellular.GutEndotheliumIschemia">
			<clusteredness>1</clusteredness>
			<density>0.2350215837067249</density>
			<area>1</area>
			<perimeter>4</perimeter>
			<distanceFromOrigin>15</distanceFromOrigin>
			<angle>0</angle>
			<triangleMeasure>0</triangleMeasure>
			<rectangleMeasure>0</rectangleMeasure>
			<circleMeasure>0</circleMeasure>
			<centroidX>4</centroidX>
			<centroidY>25</centroidY>
		</spatialEntity>
		<spatialEntity spatialType="region" scaleAndSubsystem="Cellular.GutEndotheliumIschemia">
			<clusteredness>1</clusteredness>
			<density>0.3479035321403952</density>
			<area>1</area>
			<perimeter>4</perimeter>
			<distanceFromOrigin>12.8062484748657</distanceFromOrigin>
			<angle>0</angle>
			<triangleMeasure>0</triangleMeasure>
			<rectangleMeasure>0</rectangleMeasure>
			<circleMeasure>0</circleMeasure>
			<centroidX>6</centroidX>
			<centroidY>24</centroidY>
		</spatialEntity>
		<spatialEntity spatialType="region" scaleAndSubsystem="Cellular.GutEndotheliumIschemia">
			<clusteredness>1</clusteredness>
			<density>0.1100096534280216</density>
			<area>1</area>
			<perimeter>4</perimeter>
			<distanceFromOrigin>16.1245154965971</distanceFromOrigin>
			<angle>0</angle>
			<triangleMeasure>0</triangleMeasure>
			<rectangleMeasure>0</rectangleMeasure>
			<circleMeasure>0</circleMeasure>
			<centroidX>2</centroidX>
			<centroidY>24</centroidY>
		</spatialEntity>
		<spatialEntity spatialType="region" scaleAndSubsystem="Cellular.GutEndotheliumIschemia">
			<clusteredness>1</clusteredness>
			<density>0.2216668104294338</density>
			<area>9</area>
			<perimeter>22</perimeter>
			<distanceFromOrigin>13.60147050873544</distanceFromOrigin>
			<angle>11.73308415641224</angle>
			<triangleMeasure>0.125</triangleMeasure>
			<rectangleMeasure>0.1500000143051161</rectangleMeasure>
			<circleMeasure>0.1058956362303245</circleMeasure>
			<centroidX>28.36364</centroidX>
			<centroidY>24.63636</centroidY>
		</spatialEntity>
		<spatialEntity spatialType="region" scaleAndSubsystem="Cellular.GutEndotheliumIschemia">
			<clusteredness>1</clusteredness>
			<density>0.1674999921929602</density>
			<area>5</area>
			<perimeter>10</perimeter>
			<distanceFromOrigin>7</distanceFromOrigin>
			<angle>15.94539590092286</angle>
			<triangleMeasure>0.75</triangleMeasure>
			<rectangleMeasure>0.75</rectangleMeasure>
			<circleMeasure>0.3600451403269369</circleMeasure>
			<centroidX>14.75</centroidX>
			<centroidY>23.5</centroidY>
		</spatialEntity>
		<spatialEntity spatialType="region" scaleAndSubsystem="Cellular.GutEndotheliumIschemia">
			<clusteredness>1</clusteredness>
			<density>0.155001998103522</density>
			<area>3</area>
			<perimeter>10</perimeter>
			<distanceFromOrigin>4.47213595499958</distanceFromOrigin>
			<angle>25.55996517182381</angle>
			<triangleMeasure>0</triangleMeasure>
			<rectangleMeasure>0</rectangleMeasure>
			<circleMeasure>0</circleMeasure>
			<centroidX>18</centroidX>
			<centroidY>20.25</centroidY>
		</spatialEntity>
		<spatialEntity spatialType="region" scaleAndSubsystem="Cellular.GutEndotheliumIschemia">
			<clusteredness>0.6818181818181818</clusteredness>
			<density>0.09779215391944436</density>
			<area>15</area>
			<perimeter>28</perimeter>
			<distanceFromOrigin>7.810249675906654</distanceFromOrigin>
			<angle>29.74488129694222</angle>
			<triangleMeasure>0.203125</triangleMeasure>
			<rectangleMeasure>0.2816666630850898</rectangleMeasure>
			<circleMeasure>0.202728069979817</circleMeasure>
			<centroidX>7.166667</centroidX>
			<centroidY>21.33333</centroidY>
		</spatialEntity>
		<spatialEntity spatialType="region" scaleAndSubsystem="Cellular.GutEndotheliumIschemia">
			<clusteredness>1</clusteredness>
			<density>0.26009521484375</density>
			<area>1</area>
			<perimeter>4</perimeter>
			<distanceFromOrigin>13.15294643796591</distanceFromOrigin>
			<angle>0</angle>
			<triangleMeasure>0</triangleMeasure>
			<rectangleMeasure>0</rectangleMeasure>
			<circleMeasure>0</circleMeasure>
			<centroidX>3</centroidX>
			<centroidY>18</centroidY>
		</spatialEntity>
		<spatialEntity spatialType="region" scaleAndSubsystem="Cellular.GutEndotheliumIschemia">
			<clusteredness>1</clusteredness>
			<density>0.003749999929876889</density>
			<area>4</area>
			<perimeter>10</perimeter>
			<distanceFromOrigin>15.13274595042156</distanceFromOrigin>
			<angle>10.84030545433057</angle>
			<triangleMeasure>0</triangleMeasure>
			<rectangleMeasure>0</rectangleMeasure>
			<circleMeasure>0</circleMeasure>
			<centroidX>1</centroidX>
			<centroidY>19.5</centroidY>
		</spatialEntity>
		<spatialEntity spatialType="region" scaleAndSubsystem="Cellular.GutEndotheliumIschemia">
			<clusteredness>1</clusteredness>
			<density>0.2349999970080806</density>
			<area>1</area>
			<perimeter>4</perimeter>
			<distanceFromOrigin>3.16227766016838</distanceFromOrigin>
			<angle>0</angle>
			<triangleMeasure>0</triangleMeasure>
			<rectangleMeasure>0</rectangleMeasure>
			<circleMeasure>0</circleMeasure>
			<centroidX>13</centroidX>
			<centroidY>17</centroidY>
		</spatialEntity>
		<spatialEntity spatialType="region" scaleAndSubsystem="Cellular.GutEndotheliumIschemia">
			<clusteredness>0.8987341772151899</clusteredness>
			<density>0.2172335837509519</density>
			<area>71</area>
			<perimeter>82</perimeter>
			<distanceFromOrigin>6.708203932499369</distanceFromOrigin>
			<angle>77.47119229084849</angle>
			<triangleMeasure>0.292699822947545</triangleMeasure>
			<rectangleMeasure>0.2891156762690825</rectangleMeasure>
			<circleMeasure>0.1954267787384617</circleMeasure>
			<centroidX>23.95455</centroidX>
			<centroidY>23.09091</centroidY>
		</spatialEntity>
		<spatialEntity spatialType="region" scaleAndSubsystem="Cellular.GutEndotheliumIschemia">
			<clusteredness>1</clusteredness>
			<density>0.03749999766256295</density>
			<area>2</area>
			<perimeter>6</perimeter>
			<distanceFromOrigin>2</distanceFromOrigin>
			<angle>26.56505117707799</angle>
			<triangleMeasure>0</triangleMeasure>
			<rectangleMeasure>0</rectangleMeasure>
			<circleMeasure>0</circleMeasure>
			<centroidX>18</centroidX>
			<centroidY>16.5</centroidY>
		</spatialEntity>
		<spatialEntity spatialType="region" scaleAndSubsystem="Cellular.GutEndotheliumIschemia">
			<clusteredness>1</clusteredness>
			<density>0.08500000448787913</density>
			<area>1</area>
			<perimeter>4</perimeter>
			<distanceFromOrigin>0</distanceFromOrigin>
			<angle>0</angle>
			<triangleMeasure>0</triangleMeasure>
			<rectangleMeasure>0</rectangleMeasure>
			<circleMeasure>0</circleMeasure>
			<centroidX>16</centroidX>
			<centroidY>16</centroidY>
		</spatialEntity>
		<spatialEntity spatialType="region" scaleAndSubsystem="Cellular.GutEndotheliumIschemia">
			<clusteredness>1</clusteredness>
			<density>0.07249999700808057</density>
			<area>1</area>
			<perimeter>4</perimeter>
			<distanceFromOrigin>2.23606797749979</distanceFromOrigin>
			<angle>0</angle>
			<triangleMeasure>0</triangleMeasure>
			<rectangleMeasure>0</rectangleMeasure>
			<circleMeasure>0</circleMeasure>
			<centroidX>14</centroidX>
			<centroidY>15</centroidY>
		</spatialEntity>
		<spatialEntity spatialType="region" scaleAndSubsystem="Cellular.GutEndotheliumIschemia">
			<clusteredness>1</clusteredness>
			<density>0.5475209554036459</density>
			<area>1</area>
			<perimeter>4</perimeter>
			<distanceFromOrigin>9.055385138137417</distanceFromOrigin>
			<angle>0</angle>
			<triangleMeasure>0</triangleMeasure>
			<rectangleMeasure>0</rectangleMeasure>
			<circleMeasure>0</circleMeasure>
			<centroidX>7</centroidX>
			<centroidY>15</centroidY>
		</spatialEntity>
		<spatialEntity spatialType="region" scaleAndSubsystem="Cellular.GutEndotheliumIschemia">
			<clusteredness>1</clusteredness>
			<density>0.1843379081464281</density>
			<area>3</area>
			<perimeter>8</perimeter>
			<distanceFromOrigin>11.04536101718726</distanceFromOrigin>
			<angle>10.38885781546961</angle>
			<triangleMeasure>0</triangleMeasure>
			<rectangleMeasure>0</rectangleMeasure>
			<circleMeasure>0</circleMeasure>
			<centroidX>5</centroidX>
			<centroidY>16</centroidY>
		</spatialEntity>
		<spatialEntity spatialType="region" scaleAndSubsystem="Cellular.GutEndotheliumIschemia">
			<clusteredness>1</clusteredness>
			<density>0.02249999981300503</density>
			<area>2</area>
			<perimeter>6</perimeter>
			<distanceFromOrigin>5</distanceFromOrigin>
			<angle>5.9061411137705</angle>
			<triangleMeasure>0</triangleMeasure>
			<rectangleMeasure>0</rectangleMeasure>
			<circleMeasure>0</circleMeasure>
			<centroidX>11.5</centroidX>
			<centroidY>13</centroidY>
		</spatialEntity>
		<spatialEntity spatialType="region" scaleAndSubsystem="Cellular.GutEndotheliumIschemia">
			<clusteredness>1</clusteredness>
			<density>0.004166666588752099</density>
			<area>3</area>
			<perimeter>8</perimeter>
			<distanceFromOrigin>15.29705854077836</distanceFromOrigin>
			<angle>7.125016348901798</angle>
			<triangleMeasure>0</triangleMeasure>
			<rectangleMeasure>0</rectangleMeasure>
			<circleMeasure>0</circleMeasure>
			<centroidX>31</centroidX>
			<centroidY>12</centroidY>
		</spatialEntity>
		<spatialEntity spatialType="region" scaleAndSubsystem="Cellular.GutEndotheliumIschemia">
			<clusteredness>1</clusteredness>
			<density>0.2750000059604645</density>
			<area>2</area>
			<perimeter>8</perimeter>
			<distanceFromOrigin>7.810249675906654</distanceFromOrigin>
			<angle>10.06068979532297</angle>
			<triangleMeasure>0</triangleMeasure>
			<rectangleMeasure>0</rectangleMeasure>
			<circleMeasure>0</circleMeasure>
			<centroidX>22.5</centroidX>
			<centroidY>11.5</centroidY>
		</spatialEntity>
		<spatialEntity spatialType="region" scaleAndSubsystem="Cellular.GutEndotheliumIschemia">
			<clusteredness>1</clusteredness>
			<density>0.2750000059604645</density>
			<area>2</area>
			<perimeter>6</perimeter>
			<distanceFromOrigin>12.64911064067352</distanceFromOrigin>
			<angle>4.184916125118415</angle>
			<triangleMeasure>0</triangleMeasure>
			<rectangleMeasure>0</rectangleMeasure>
			<circleMeasure>0</circleMeasure>
			<centroidX>4</centroidX>
			<centroidY>11.5</centroidY>
		</spatialEntity>
		<spatialEntity spatialType="region" scaleAndSubsystem="Cellular.GutEndotheliumIschemia">
			<clusteredness>1</clusteredness>
			<density>0.2253139691399064</density>
			<area>8</area>
			<perimeter>20</perimeter>
			<distanceFromOrigin>13</distanceFromOrigin>
			<angle>19.65382405805331</angle>
			<triangleMeasure>0.2</triangleMeasure>
			<rectangleMeasure>0.1805555507724669</rectangleMeasure>
			<circleMeasure>0.06207674859706546</circleMeasure>
			<centroidX>1.571429</centroidX>
			<centroidY>13</centroidY>
		</spatialEntity>
		<spatialEntity spatialType="region" scaleAndSubsystem="Cellular.GutEndotheliumIschemia">
			<clusteredness>1</clusteredness>
			<density>0.348750006957771</density>
			<area>6</area>
			<perimeter>20</perimeter>
			<distanceFromOrigin>9.486832980505138</distanceFromOrigin>
			<angle>10.61965527615513</angle>
			<triangleMeasure>0.07500011444109259</triangleMeasure>
			<rectangleMeasure>0.08333332671059555</rectangleMeasure>
			<circleMeasure>0.03978873577297384</circleMeasure>
			<centroidX>26.375</centroidX>
			<centroidY>11.375</centroidY>
		</spatialEntity>
		<spatialEntity spatialType="region" scaleAndSubsystem="Cellular.GutEndotheliumIschemia">
			<clusteredness>1</clusteredness>
			<density>0.2975000119676777</density>
			<area>1</area>
			<perimeter>4</perimeter>
			<distanceFromOrigin>11.6619037896906</distanceFromOrigin>
			<angle>0</angle>
			<triangleMeasure>0</triangleMeasure>
			<rectangleMeasure>0</rectangleMeasure>
			<circleMeasure>0</circleMeasure>
			<centroidX>6</centroidX>
			<centroidY>10</centroidY>
		</spatialEntity>
		<spatialEntity spatialType="region" scaleAndSubsystem="Cellular.GutEndotheliumIschemia">
			<clusteredness>0.75</clusteredness>
			<density>0.1558333382886999</density>
			<area>6</area>
			<perimeter>14</perimeter>
			<distanceFromOrigin>4</distanceFromOrigin>
			<angle>22.61986494804043</angle>
			<triangleMeasure>0.32</triangleMeasure>
			<rectangleMeasure>0.4444444915394774</rectangleMeasure>
			<circleMeasure>0.2667001006417017</circleMeasure>
			<centroidX>16</centroidX>
			<centroidY>10.5</centroidY>
		</spatialEntity>
		<spatialEntity spatialType="region" scaleAndSubsystem="Cellular.GutEndotheliumIschemia">
			<clusteredness>1</clusteredness>
			<density>0.2637499940161612</density>
			<area>2</area>
			<perimeter>8</perimeter>
			<distanceFromOrigin>7.211102550927978</distanceFromOrigin>
			<angle>1.847610265994596</angle>
			<triangleMeasure>0</triangleMeasure>
			<rectangleMeasure>0</rectangleMeasure>
			<circleMeasure>0</circleMeasure>
			<centroidX>11.5</centroidX>
			<centroidY>9.5</centroidY>
		</spatialEntity>
		<spatialEntity spatialType="region" scaleAndSubsystem="Cellular.GutEndotheliumIschemia">
			<clusteredness>1</clusteredness>
			<density>0.1225000007479799</density>
			<area>2</area>
			<perimeter>6</perimeter>
			<distanceFromOrigin>9.219544457292887</distanceFromOrigin>
			<angle>4.398705354995532</angle>
			<triangleMeasure>0</triangleMeasure>
			<rectangleMeasure>0</rectangleMeasure>
			<circleMeasure>0</circleMeasure>
			<centroidX>9</centroidX>
			<centroidY>9.5</centroidY>
		</spatialEntity>
		<spatialEntity spatialType="region" scaleAndSubsystem="Cellular.GutEndotheliumIschemia">
			<clusteredness>1</clusteredness>
			<density>0.2224999970080806</density>
			<area>1</area>
			<perimeter>4</perimeter>
			<distanceFromOrigin>14.42220510185596</distanceFromOrigin>
			<angle>0</angle>
			<triangleMeasure>0</triangleMeasure>
			<rectangleMeasure>0</rectangleMeasure>
			<circleMeasure>0</circleMeasure>
			<centroidX>28</centroidX>
			<centroidY>8</centroidY>
		</spatialEntity>
		<spatialEntity spatialType="region" scaleAndSubsystem="Cellular.GutEndotheliumIschemia">
			<clusteredness>1</clusteredness>
			<density>0.2599999820484835</density>
			<area>1</area>
			<perimeter>4</perimeter>
			<distanceFromOrigin>14.42220510185596</distanceFromOrigin>
			<angle>0</angle>
			<triangleMeasure>0</triangleMeasure>
			<rectangleMeasure>0</rectangleMeasure>
			<circleMeasure>0</circleMeasure>
			<centroidX>4</centroidX>
			<centroidY>8</centroidY>
		</spatialEntity>
		<spatialEntity spatialType="region" scaleAndSubsystem="Cellular.GutEndotheliumIschemia">
			<clusteredness>1</clusteredness>
			<density>0.2099999970080806</density>
			<area>1</area>
			<perimeter>4</perimeter>
			<distanceFromOrigin>17</distanceFromOrigin>
			<angle>0</angle>
			<triangleMeasure>0</triangleMeasure>
			<rectangleMeasure>0</rectangleMeasure>
			<circleMeasure>0</circleMeasure>
			<centroidX>1</centroidX>
			<centroidY>8</centroidY>
		</spatialEntity>
		<spatialEntity spatialType="region" scaleAndSubsystem="Cellular.GutEndotheliumIschemia">
			<clusteredness>1</clusteredness>
			<density>0.2125000074797986</density>
			<area>2</area>
			<perimeter>6</perimeter>
			<distanceFromOrigin>9.219544457292887</distanceFromOrigin>
			<angle>5.9061411137705</angle>
			<triangleMeasure>0</triangleMeasure>
			<rectangleMeasure>0</rectangleMeasure>
			<circleMeasure>0</circleMeasure>
			<centroidX>18.5</centroidX>
			<centroidY>7</centroidY>
		</spatialEntity>
		<spatialEntity spatialType="region" scaleAndSubsystem="Cellular.GutEndotheliumIschemia">
			<clusteredness>1</clusteredness>
			<density>0.2099999970080806</density>
			<area>1</area>
			<perimeter>4</perimeter>
			<distanceFromOrigin>11.6619037896906</distanceFromOrigin>
			<angle>0</angle>
			<triangleMeasure>0</triangleMeasure>
			<rectangleMeasure>0</rectangleMeasure>
			<circleMeasure>0</circleMeasure>
			<centroidX>10</centroidX>
			<centroidY>6</centroidY>
		</spatialEntity>
		<spatialEntity spatialType="region" scaleAndSubsystem="Cellular.GutEndotheliumIschemia">
			<clusteredness>1</clusteredness>
			<density>0.3849999820484835</density>
			<area>1</area>
			<perimeter>4</perimeter>
			<distanceFromOrigin>11.18033988749895</distanceFromOrigin>
			<angle>0</angle>
			<triangleMeasure>0</triangleMeasure>
			<rectangleMeasure>0</rectangleMeasure>
			<circleMeasure>0</circleMeasure>
			<centroidX>14</centroidX>
			<centroidY>5</centroidY>
		</spatialEntity>
		<spatialEntity spatialType="region" scaleAndSubsystem="Cellular.GutEndotheliumIschemia">
			<clusteredness>1</clusteredness>
			<density>0.1387500029568579</density>
			<area>4</area>
			<perimeter>10</perimeter>
			<distanceFromOrigin>14.86606874731851</distanceFromOrigin>
			<angle>4.705096977266242</angle>
			<triangleMeasure>0.5</triangleMeasure>
			<rectangleMeasure>0.2500000149011621</rectangleMeasure>
			<circleMeasure>0.1200150467756456</circleMeasure>
			<centroidX>3.75</centroidX>
			<centroidY>5.75</centroidY>
		</spatialEntity>
		<spatialEntity spatialType="region" scaleAndSubsystem="Cellular.GutEndotheliumIschemia">
			<clusteredness>1</clusteredness>
			<density>0.1724999970080806</density>
			<area>1</area>
			<perimeter>4</perimeter>
			<distanceFromOrigin>14.56021977856104</distanceFromOrigin>
			<angle>0</angle>
			<triangleMeasure>0</triangleMeasure>
			<rectangleMeasure>0</rectangleMeasure>
			<circleMeasure>0</circleMeasure>
			<centroidX>20</centroidX>
			<centroidY>2</centroidY>
		</spatialEntity>
		<spatialEntity spatialType="region" scaleAndSubsystem="Cellular.GutEndotheliumIschemia">
			<clusteredness>1</clusteredness>
			<density>0.1841666706247267</density>
			<area>3</area>
			<perimeter>12</perimeter>
			<distanceFromOrigin>17.0293863659264</distanceFromOrigin>
			<angle>4.763641690726178</angle>
			<triangleMeasure>0</triangleMeasure>
			<rectangleMeasure>0</rectangleMeasure>
			<circleMeasure>0</circleMeasure>
			<centroidX>4</centroidX>
			<centroidY>2.5</centroidY>
		</spatialEntity>
		<spatialEntity spatialType="region" scaleAndSubsystem="Cellular.GutEndotheliumIschemia">
			<clusteredness>1</clusteredness>
			<density>0.1387500029568579</density>
			<area>4</area>
			<perimeter>8</perimeter>
			<distanceFromOrigin>19.79898987322333</distanceFromOrigin>
			<angle>3.949868021763954</angle>
			<triangleMeasure>0.5</triangleMeasure>
			<rectangleMeasure>1</rectangleMeasure>
			<circleMeasure>0.3183098861837907</circleMeasure>
			<centroidX>30.5</centroidX>
			<centroidY>1.5</centroidY>
		</spatialEntity>
		<spatialEntity spatialType="region" scaleAndSubsystem="Cellular.GutEndotheliumIschemia">
			<clusteredness>1</clusteredness>
			<density>0.1194642876960984</density>
			<area>28</area>
			<perimeter>50</perimeter>
			<distanceFromOrigin>11.40175425099138</distanceFromOrigin>
			<angle>31.84245725998519</angle>
			<triangleMeasure>0.1850340028496524</triangleMeasure>
			<rectangleMeasure>0.1930501958935446</rectangleMeasure>
			<circleMeasure>0.1411941585555023</circleMeasure>
			<centroidX>25.61539</centroidX>
			<centroidY>4.461538</centroidY>
		</spatialEntity>
		<spatialEntity spatialType="region" scaleAndSubsystem="Cellular.GutEndotheliumIschemia">
			<clusteredness>0.9333333333333333</clusteredness>
			<density>0.1660714308921696</density>
			<area>14</area>
			<perimeter>28</perimeter>
			<distanceFromOrigin>13</distanceFromOrigin>
			<angle>25.55996517182381</angle>
			<triangleMeasure>0.2678571550213567</triangleMeasure>
			<rectangleMeasure>0.25</rectangleMeasure>
			<circleMeasure>0.1350169076633741</circleMeasure>
			<centroidX>10.92857</centroidX>
			<centroidY>2.714286</centroidY>
		</spatialEntity>
		<numericStateVariable scaleAndSubsystem="Tissue.GutEndothelium">
			<name>GutCellDamageByproduct</name>
			<value>1790.051197055545</value>
		</numericStateVariable>
		<numericStateVariable scaleAndSubsystem="Organ.Gut">
			<name>GutLeak</name>
			<value>0</value>
		</numericStateVariable>
		<numericStateVariable scaleAndSubsystem="Tissue.GutEpithelium">
			<name>GutOccludinCellwall</name>
			<value>1162.315018334085</value>
		</numericStateVariable>
		<numericStateVariable scaleAndSubsystem="Tissue.GutEpithelium">
			<name>GutOccludinCytoplasm</name>
			<value>384.1830893814284</value>
		</numericStateVariable>
		<numericStateVariable scaleAndSubsystem="Tissue.LungEndothelium">
			<name>LungCellDamageByproduct</name>
			<value>0</value>
		</numericStateVariable>
		<numericStateVariable scaleAndSubsystem="Organ.Lung">
			<name>LungEdema</name>
			<value>0</value>
		</numericStateVariable>
		<numericStateVariable scaleAndSubsystem="Tissue.LungEpithelium">
			<name>LungOccludinCellwall</name>
			<value>1162.81</value>
		</numericStateVariable>
		<numericStateVariable scaleAndSubsystem="Tissue.LungEpithelium">
			<name>LungOccludinCytoplasm</name>
			<value>384.4</value>
		</numericStateVariable>
		<numericStateVariable scaleAndSubsystem="Cellular.GutEndotheliumIschemia">
			<name>avgClusterednessRegions</name>
			<value>0.06111308976600506</value>
		</numericStateVariable>
		<numericStateVariable scaleAndSubsystem="Cellular.LungEndotheliumIschemia">
			<name>avgClusterednessRegions</name>
			<value>1</value>
		</numericStateVariable>
		<numericStateVariable scaleAndSubsystem="Cellular.GutEndotheliumIschemia">
			<name>avgDensityRegions</name>
			<value>0.2060897950658919</value>
		</numericStateVariable>
		<numericStateVariable scaleAndSubsystem="Cellular.LungEndotheliumIschemia">
			<name>avgDensityRegions</name>
			<value>0</value>
		</numericStateVariable>
	</timepoint>
	<timepoint value="20">
		<spatialEntity spatialType="region" scaleAndSubsystem="Cellular.GutEndotheliumIschemia">
			<clusteredness>1</clusteredness>
			<density>0.5500000598383885</density>
			<area>1</area>
			<perimeter>4</perimeter>
			<distanceFromOrigin>17.0293863659264</distanceFromOrigin>
			<angle>0</angle>
			<triangleMeasure>0</triangleMeasure>
			<rectangleMeasure>0</rectangleMeasure>
			<circleMeasure>0</circleMeasure>
			<centroidX>27</centroidX>
			<centroidY>29</centroidY>
		</spatialEntity>
		<spatialEntity spatialType="region" scaleAndSubsystem="Cellular.GutEndotheliumIschemia">
			<clusteredness>1</clusteredness>
			<density>0.06770833454100915</density>
			<area>12</area>
			<perimeter>16</perimeter>
			<distanceFromOrigin>18.38477631085023</distanceFromOrigin>
			<angle>12.83177904253009</angle>
			<triangleMeasure>0.75</triangleMeasure>
			<rectangleMeasure>0.75</rectangleMeasure>
			<circleMeasure>0.3600451403269369</circleMeasure>
			<centroidX>30</centroidX>
			<centroidY>29.5</centroidY>
		</spatialEntity>
		<spatialEntity spatialType="region" scaleAndSubsystem="Cellular.GutEndotheliumIschemia">
			<clusteredness>1</clusteredness>
			<density>0.3750000299191942</density>
			<area>1</area>
			<perimeter>4</perimeter>
			<distanceFromOrigin>11</distanceFromOrigin>
			<angle>0</angle>
			<triangleMeasure>0</triangleMeasure>
			<rectangleMeasure>0</rectangleMeasure>
			<circleMeasure>0</circleMeasure>
			<centroidX>16</centroidX>
			<centroidY>27</centroidY>
		</spatialEntity>
		<spatialEntity spatialType="region" scaleAndSubsystem="Cellular.GutEndotheliumIschemia">
			<clusteredness>1</clusteredness>
			<density>0.2041666691599328</density>
			<area>3</area>
			<perimeter>10</perimeter>
			<distanceFromOrigin>11.70469991071963</distanceFromOrigin>
			<angle>6.988489729983475</angle>
			<triangleMeasure>0</triangleMeasure>
			<rectangleMeasure>0</rectangleMeasure>
			<circleMeasure>0</circleMeasure>
			<centroidX>12.75</centroidX>
			<centroidY>28</centroidY>
		</spatialEntity>
		<spatialEntity spatialType="region" scaleAndSubsystem="Cellular.GutEndotheliumIschemia">
			<clusteredness>0.4736842105263158</clusteredness>
			<density>0.2286540956040184</density>
			<area>9</area>
			<perimeter>24</perimeter>
			<distanceFromOrigin>12.8062484748657</distanceFromOrigin>
			<angle>12.96450866041925</angle>
			<triangleMeasure>0.3055555555555556</triangleMeasure>
			<rectangleMeasure>0.2750000262260462</rectangleMeasure>
			<circleMeasure>0.1941419804377427</circleMeasure>
			<centroidX>6.363636</centroidX>
			<centroidY>28.81818</centroidY>
		</spatialEntity>
		<spatialEntity spatialType="region" scaleAndSubsystem="Cellular.GutEndotheliumIschemia">
			<clusteredness>1</clusteredness>
			<density>0.2625005983838848</density>
			<area>1</area>
			<perimeter>4</perimeter>
			<distanceFromOrigin>17.20465053408525</distanceFromOrigin>
			<angle>0</angle>
			<triangleMeasure>0</triangleMeasure>
			<rectangleMeasure>0</rectangleMeasure>
			<circleMeasure>0</circleMeasure>
			<centroidX>2</centroidX>
			<centroidY>26</centroidY>
		</spatialEntity>
		<spatialEntity spatialType="region" scaleAndSubsystem="Cellular.GutEndotheliumIschemia">
			<clusteredness>1</clusteredness>
			<density>0.2250286027496936</density>
			<area>1</area>
			<perimeter>4</perimeter>
			<distanceFromOrigin>15</distanceFromOrigin>
			<angle>0</angle>
			<triangleMeasure>0</triangleMeasure>
			<rectangleMeasure>0</rectangleMeasure>
			<circleMeasure>0</circleMeasure>
			<centroidX>4</centroidX>
			<centroidY>25</centroidY>
		</spatialEntity>
		<spatialEntity spatialType="region" scaleAndSubsystem="Cellular.GutEndotheliumIschemia">
			<clusteredness>1</clusteredness>
			<density>0.2750001495959712</density>
			<area>1</area>
			<perimeter>4</perimeter>
			<distanceFromOrigin>17</distanceFromOrigin>
			<angle>0</angle>
			<triangleMeasure>0</triangleMeasure>
			<rectangleMeasure>0</rectangleMeasure>
			<circleMeasure>0</circleMeasure>
			<centroidX>31</centroidX>
			<centroidY>24</centroidY>
		</spatialEntity>
		<spatialEntity spatialType="region" scaleAndSubsystem="Cellular.GutEndotheliumIschemia">
			<clusteredness>1</clusteredness>
			<density>0.3379944745232077</density>
			<area>1</area>
			<perimeter>4</perimeter>
			<distanceFromOrigin>12.8062484748657</distanceFromOrigin>
			<angle>0</angle>
			<triangleMeasure>0</triangleMeasure>
			<rectangleMeasure>0</rectangleMeasure>
			<circleMeasure>0</circleMeasure>
			<centroidX>6</centroidX>
			<centroidY>24</centroidY>
		</spatialEntity>
		<spatialEntity spatialType="region" scaleAndSubsystem="Cellular.GutEndotheliumIschemia">
			<clusteredness>1</clusteredness>
			<density>0.1000129475313074</density>
			<area>1</area>
			<perimeter>4</perimeter>
			<distanceFromOrigin>16.1245154965971</distanceFromOrigin>
			<angle>0</angle>
			<triangleMeasure>0</triangleMeasure>
			<rectangleMeasure>0</rectangleMeasure>
			<circleMeasure>0</circleMeasure>
			<centroidX>2</centroidX>
			<centroidY>24</centroidY>
		</spatialEntity>
		<spatialEntity spatialType="region" scaleAndSubsystem="Cellular.GutEndotheliumIschemia">
			<clusteredness>1</clusteredness>
			<density>0.1391666666355008</density>
			<area>6</area>
			<perimeter>14</perimeter>
			<distanceFromOrigin>7</distanceFromOrigin>
			<angle>15.94539590092286</angle>
			<triangleMeasure>0.375</triangleMeasure>
			<rectangleMeasure>0.375</rectangleMeasure>
			<circleMeasure>0.2250282231653031</circleMeasure>
			<centroidX>14.83333</centroidX>
			<centroidY>24</centroidY>
		</spatialEntity>
		<spatialEntity spatialType="region" scaleAndSubsystem="Cellular.GutEndotheliumIschemia">
			<clusteredness>1</clusteredness>
			<density>0.4361020854875153</density>
			<area>2</area>
			<perimeter>6</perimeter>
			<distanceFromOrigin>10.63014581273465</distanceFromOrigin>
			<angle>3.814074834290355</angle>
			<triangleMeasure>0</triangleMeasure>
			<rectangleMeasure>0</rectangleMeasure>
			<circleMeasure>0</circleMeasure>
			<centroidX>8</centroidX>
			<centroidY>23.5</centroidY>
		</spatialEntity>
		<spatialEntity spatialType="region" scaleAndSubsystem="Cellular.GutEndotheliumIschemia">
			<clusteredness>1</clusteredness>
			<density>0.2501476961023667</density>
			<area>1</area>
			<perimeter>4</perimeter>
			<distanceFromOrigin>6.708203932499369</distanceFromOrigin>
			<angle>0</angle>
			<triangleMeasure>0</triangleMeasure>
			<rectangleMeasure>0</rectangleMeasure>
			<circleMeasure>0</circleMeasure>
			<centroidX>19</centroidX>
			<centroidY>22</centroidY>
		</spatialEntity>
		<spatialEntity spatialType="region" scaleAndSubsystem="Cellular.GutEndotheliumIschemia">
			<clusteredness>1</clusteredness>
			<density>0.3750517302868413</density>
			<area>1</area>
			<perimeter>4</perimeter>
			<distanceFromOrigin>7.810249675906654</distanceFromOrigin>
			<angle>0</angle>
			<triangleMeasure>0</triangleMeasure>
			<rectangleMeasure>0</rectangleMeasure>
			<circleMeasure>0</circleMeasure>
			<centroidX>10</centroidX>
			<centroidY>21</centroidY>
		</spatialEntity>
		<spatialEntity spatialType="region" scaleAndSubsystem="Cellular.GutEndotheliumIschemia">
			<clusteredness>1</clusteredness>
			<density>0.1283364788379544</density>
			<area>3</area>
			<perimeter>10</perimeter>
			<distanceFromOrigin>4.47213595499958</distanceFromOrigin>
			<angle>25.55996517182381</angle>
			<triangleMeasure>0</triangleMeasure>
			<rectangleMeasure>0</rectangleMeasure>
			<circleMeasure>0</circleMeasure>
			<centroidX>18</centroidX>
			<centroidY>20.25</centroidY>
		</spatialEntity>
		<spatialEntity spatialType="region" scaleAndSubsystem="Cellular.GutEndotheliumIschemia">
			<clusteredness>0.8888888888888888</clusteredness>
			<density>0.1777712402454413</density>
			<area>8</area>
			<perimeter>12</perimeter>
			<distanceFromOrigin>9.486832980505138</distanceFromOrigin>
			<angle>13.79948539601937</angle>
			<triangleMeasure>0.25</triangleMeasure>
			<rectangleMeasure>0.5</rectangleMeasure>
			<circleMeasure>0.3000376308870708</circleMeasure>
			<centroidX>6</centroidX>
			<centroidY>20</centroidY>
		</spatialEntity>
		<spatialEntity spatialType="region" scaleAndSubsystem="Cellular.GutEndotheliumIschemia">
			<clusteredness>1</clusteredness>
			<density>0.2501456765567555</density>
			<area>1</area>
			<perimeter>4</perimeter>
			<distanceFromOrigin>13.15294643796591</distanceFromOrigin>
			<angle>0</angle>
			<triangleMeasure>0</triangleMeasure>
			<rectangleMeasure>0</rectangleMeasure>
			<circleMeasure>0</circleMeasure>
			<centroidX>3</centroidX>
			<centroidY>18</centroidY>
		</spatialEntity>
		<spatialEntity spatialType="region" scaleAndSubsystem="Cellular.GutEndotheliumIschemia">
			<clusteredness>1</clusteredness>
			<density>0.003749999929876889</density>
			<area>4</area>
			<perimeter>10</perimeter>
			<distanceFromOrigin>15.13274595042156</distanceFromOrigin>
			<angle>10.84030545433057</angle>
			<triangleMeasure>0</triangleMeasure>
			<rectangleMeasure>0</rectangleMeasure>
			<circleMeasure>0</circleMeasure>
			<centroidX>1</centroidX>
			<centroidY>19.5</centroidY>
		</spatialEntity>
		<spatialEntity spatialType="region" scaleAndSubsystem="Cellular.GutEndotheliumIschemia">
			<clusteredness>1</clusteredness>
			<density>0.2250000149595971</density>
			<area>1</area>
			<perimeter>4</perimeter>
			<distanceFromOrigin>3.16227766016838</distanceFromOrigin>
			<angle>0</angle>
			<triangleMeasure>0</triangleMeasure>
			<rectangleMeasure>0</rectangleMeasure>
			<circleMeasure>0</circleMeasure>
			<centroidX>13</centroidX>
			<centroidY>17</centroidY>
		</spatialEntity>
		<spatialEntity spatialType="region" scaleAndSubsystem="Cellular.GutEndotheliumIschemia">
			<clusteredness>0.9431818181818182</clusteredness>
			<density>0.2080759268203029</density>
			<area>83</area>
			<perimeter>106</perimeter>
			<distanceFromOrigin>7.615773105863909</distanceFromOrigin>
			<angle>79.69515353123397</angle>
			<triangleMeasure>0.2895719671571589</triangleMeasure>
			<rectangleMeasure>0.3253332963776807</rectangleMeasure>
			<circleMeasure>0.2102453200242399</circleMeasure>
			<centroidX>24.86539</centroidX>
			<centroidY>23.38461</centroidY>
		</spatialEntity>
		<spatialEntity spatialType="region" scaleAndSubsystem="Cellular.GutEndotheliumIschemia">
			<clusteredness>1</clusteredness>
			<density>0.075</density>
			<area>1</area>
			<perimeter>4</perimeter>
			<distanceFromOrigin>0</distanceFromOrigin>
			<angle>0</angle>
			<triangleMeasure>0</triangleMeasure>
			<rectangleMeasure>0</rectangleMeasure>
			<circleMeasure>0</circleMeasure>
			<centroidX>16</centroidX>
			<centroidY>16</centroidY>
		</spatialEntity>
		<spatialEntity spatialType="region" scaleAndSubsystem="Cellular.GutEndotheliumIschemia">
			<clusteredness>1</clusteredness>
			<density>0.0625</density>
			<area>1</area>
			<perimeter>4</perimeter>
			<distanceFromOrigin>2.23606797749979</distanceFromOrigin>
			<angle>0</angle>
			<triangleMeasure>0</triangleMeasure>
			<rectangleMeasure>0</rectangleMeasure>
			<circleMeasure>0</circleMeasure>
			<centroidX>14</centroidX>
			<centroidY>15</centroidY>
		</spatialEntity>
		<spatialEntity spatialType="region" scaleAndSubsystem="Cellular.GutEndotheliumIschemia">
			<clusteredness>1</clusteredness>
			<density>0.1851530167012433</density>
			<area>6</area>
			<perimeter>18</perimeter>
			<distanceFromOrigin>9.055385138137417</distanceFromOrigin>
			<angle>18.23940084665115</angle>
			<triangleMeasure>0.08333333333333333</triangleMeasure>
			<rectangleMeasure>0.08928572340887513</rectangleMeasure>
			<circleMeasure>0.06000751451705515</circleMeasure>
			<centroidX>5.777778</centroidX>
			<centroidY>15.11111</centroidY>
		</spatialEntity>
		<spatialEntity spatialType="region" scaleAndSubsystem="Cellular.GutEndotheliumIschemia">
			<clusteredness>1</clusteredness>
			<density>0.01250000070123112</density>
			<area>2</area>
			<perimeter>6</perimeter>
			<distanceFromOrigin>5</distanceFromOrigin>
			<angle>5.9061411137705</angle>
			<triangleMeasure>0</triangleMeasure>
			<rectangleMeasure>0</rectangleMeasure>
			<circleMeasure>0</circleMeasure>
			<centroidX>11.5</centroidX>
			<centroidY>13</centroidY>
		</spatialEntity>
		<spatialEntity spatialType="region" scaleAndSubsystem="Cellular.GutEndotheliumIschemia">
			<clusteredness>1</clusteredness>
			<density>0.1652297614304989</density>
			<area>11</area>
			<perimeter>16</perimeter>
			<distanceFromOrigin>13</distanceFromOrigin>
			<angle>14.93141717813756</angle>
			<triangleMeasure>0.5625</triangleMeasure>
			<rectangleMeasure>0.5625</rectangleMeasure>
			<circleMeasure>0.2700338552452027</circleMeasure>
			<centroidX>1.833333</centroidX>
			<centroidY>14.16667</centroidY>
		</spatialEntity>
		<spatialEntity spatialType="region" scaleAndSubsystem="Cellular.GutEndotheliumIschemia">
			<clusteredness>1</clusteredness>
			<density>0.1203571427936981</density>
			<area>14</area>
			<perimeter>20</perimeter>
			<distanceFromOrigin>6.708203932499369</distanceFromOrigin>
			<angle>24.22774531795417</angle>
			<triangleMeasure>0.5250008010876481</triangleMeasure>
			<rectangleMeasure>0.5833333333333334</rectangleMeasure>
			<circleMeasure>0.4200526637147597</circleMeasure>
			<centroidX>24</centroidX>
			<centroidY>12.6</centroidY>
		</spatialEntity>
		<spatialEntity spatialType="region" scaleAndSubsystem="Cellular.GutEndotheliumIschemia">
			<clusteredness>1</clusteredness>
			<density>0.2268749999649385</density>
			<area>4</area>
			<perimeter>12</perimeter>
			<distanceFromOrigin>12.08304597359457</distanceFromOrigin>
			<angle>6.34019174590991</angle>
			<triangleMeasure>0.3333333333333333</triangleMeasure>
			<rectangleMeasure>0.1666666799121443</rectangleMeasure>
			<circleMeasure>0.03978873577297384</circleMeasure>
			<centroidX>28</centroidX>
			<centroidY>11</centroidY>
		</spatialEntity>
		<spatialEntity spatialType="region" scaleAndSubsystem="Cellular.GutEndotheliumIschemia">
			<clusteredness>1</clusteredness>
			<density>0.2875</density>
			<area>1</area>
			<perimeter>4</perimeter>
			<distanceFromOrigin>11.6619037896906</distanceFromOrigin>
			<angle>0</angle>
			<triangleMeasure>0</triangleMeasure>
			<rectangleMeasure>0</rectangleMeasure>
			<circleMeasure>0</circleMeasure>
			<centroidX>6</centroidX>
			<centroidY>10</centroidY>
		</spatialEntity>
		<spatialEntity spatialType="region" scaleAndSubsystem="Cellular.GutEndotheliumIschemia">
			<clusteredness>1</clusteredness>
			<density>0.1849999999688342</density>
			<area>3</area>
			<perimeter>12</perimeter>
			<distanceFromOrigin>13</distanceFromOrigin>
			<angle>7.672411599779548</angle>
			<triangleMeasure>0</triangleMeasure>
			<rectangleMeasure>0</rectangleMeasure>
			<circleMeasure>0</circleMeasure>
			<centroidX>3.5</centroidX>
			<centroidY>11</centroidY>
		</spatialEntity>
		<spatialEntity spatialType="region" scaleAndSubsystem="Cellular.GutEndotheliumIschemia">
			<clusteredness>1</clusteredness>
			<density>0.2245833333021675</density>
			<area>6</area>
			<perimeter>14</perimeter>
			<distanceFromOrigin>4.47213595499958</distanceFromOrigin>
			<angle>26.56505117707799</angle>
			<triangleMeasure>0.5</triangleMeasure>
			<rectangleMeasure>0.3125000496705452</rectangleMeasure>
			<circleMeasure>0.1384788992693422</circleMeasure>
			<centroidX>15.16667</centroidX>
			<centroidY>10.66667</centroidY>
		</spatialEntity>
		<spatialEntity spatialType="region" scaleAndSubsystem="Cellular.GutEndotheliumIschemia">
			<clusteredness>1</clusteredness>
			<density>0.2537499970080806</density>
			<area>2</area>
			<perimeter>8</perimeter>
			<distanceFromOrigin>7.211102550927978</distanceFromOrigin>
			<angle>1.847610265994596</angle>
			<triangleMeasure>0</triangleMeasure>
			<rectangleMeasure>0</rectangleMeasure>
			<circleMeasure>0</circleMeasure>
			<centroidX>11.5</centroidX>
			<centroidY>9.5</centroidY>
		</spatialEntity>
		<spatialEntity spatialType="region" scaleAndSubsystem="Cellular.GutEndotheliumIschemia">
			<clusteredness>1</clusteredness>
			<density>0.1125</density>
			<area>2</area>
			<perimeter>6</perimeter>
			<distanceFromOrigin>9.219544457292887</distanceFromOrigin>
			<angle>4.398705354995532</angle>
			<triangleMeasure>0</triangleMeasure>
			<rectangleMeasure>0</rectangleMeasure>
			<circleMeasure>0</circleMeasure>
			<centroidX>9</centroidX>
			<centroidY>9.5</centroidY>
		</spatialEntity>
		<spatialEntity spatialType="region" scaleAndSubsystem="Cellular.GutEndotheliumIschemia">
			<clusteredness>1</clusteredness>
			<density>0.2125</density>
			<area>1</area>
			<perimeter>4</perimeter>
			<distanceFromOrigin>14.42220510185596</distanceFromOrigin>
			<angle>0</angle>
			<triangleMeasure>0</triangleMeasure>
			<rectangleMeasure>0</rectangleMeasure>
			<circleMeasure>0</circleMeasure>
			<centroidX>28</centroidX>
			<centroidY>8</centroidY>
		</spatialEntity>
		<spatialEntity spatialType="region" scaleAndSubsystem="Cellular.GutEndotheliumIschemia">
			<clusteredness>1</clusteredness>
			<density>0.25</density>
			<area>1</area>
			<perimeter>4</perimeter>
			<distanceFromOrigin>14.42220510185596</distanceFromOrigin>
			<angle>0</angle>
			<triangleMeasure>0</triangleMeasure>
			<rectangleMeasure>0</rectangleMeasure>
			<circleMeasure>0</circleMeasure>
			<centroidX>4</centroidX>
			<centroidY>8</centroidY>
		</spatialEntity>
		<spatialEntity spatialType="region" scaleAndSubsystem="Cellular.GutEndotheliumIschemia">
			<clusteredness>1</clusteredness>
			<density>0.2</density>
			<area>1</area>
			<perimeter>4</perimeter>
			<distanceFromOrigin>17</distanceFromOrigin>
			<angle>0</angle>
			<triangleMeasure>0</triangleMeasure>
			<rectangleMeasure>0</rectangleMeasure>
			<circleMeasure>0</circleMeasure>
			<centroidX>1</centroidX>
			<centroidY>8</centroidY>
		</spatialEntity>
		<spatialEntity spatialType="region" scaleAndSubsystem="Cellular.GutEndotheliumIschemia">
			<clusteredness>1</clusteredness>
			<density>0.2024999955121209</density>
			<area>2</area>
			<perimeter>6</perimeter>
			<distanceFromOrigin>9.219544457292887</distanceFromOrigin>
			<angle>5.9061411137705</angle>
			<triangleMeasure>0</triangleMeasure>
			<rectangleMeasure>0</rectangleMeasure>
			<circleMeasure>0</circleMeasure>
			<centroidX>18.5</centroidX>
			<centroidY>7</centroidY>
		</spatialEntity>
		<spatialEntity spatialType="region" scaleAndSubsystem="Cellular.GutEndotheliumIschemia">
			<clusteredness>1</clusteredness>
			<density>0.2</density>
			<area>1</area>
			<perimeter>4</perimeter>
			<distanceFromOrigin>11.6619037896906</distanceFromOrigin>
			<angle>0</angle>
			<triangleMeasure>0</triangleMeasure>
			<rectangleMeasure>0</rectangleMeasure>
			<circleMeasure>0</circleMeasure>
			<centroidX>10</centroidX>
			<centroidY>6</centroidY>
		</spatialEntity>
		<spatialEntity spatialType="region" scaleAndSubsystem="Cellular.GutEndotheliumIschemia">
			<clusteredness>1</clusteredness>
			<density>0.375</density>
			<area>1</area>
			<perimeter>4</perimeter>
			<distanceFromOrigin>11.18033988749895</distanceFromOrigin>
			<angle>0</angle>
			<triangleMeasure>0</triangleMeasure>
			<rectangleMeasure>0</rectangleMeasure>
			<circleMeasure>0</circleMeasure>
			<centroidX>14</centroidX>
			<centroidY>5</centroidY>
		</spatialEntity>
		<spatialEntity spatialType="region" scaleAndSubsystem="Cellular.GutEndotheliumIschemia">
			<clusteredness>1</clusteredness>
			<density>0.2762499999766256</density>
			<area>2</area>
			<perimeter>8</perimeter>
			<distanceFromOrigin>15.55634918610405</distanceFromOrigin>
			<angle>5.194428907734806</angle>
			<triangleMeasure>0</triangleMeasure>
			<rectangleMeasure>0</rectangleMeasure>
			<circleMeasure>0</circleMeasure>
			<centroidX>4.5</centroidX>
			<centroidY>5.5</centroidY>
		</spatialEntity>
		<spatialEntity spatialType="region" scaleAndSubsystem="Cellular.GutEndotheliumIschemia">
			<clusteredness>1</clusteredness>
			<density>0.1830555544439744</density>
			<area>18</area>
			<perimeter>46</perimeter>
			<distanceFromOrigin>11.40175425099138</distanceFromOrigin>
			<angle>27.89727103094763</angle>
			<triangleMeasure>0.1562250073004011</triangleMeasure>
			<rectangleMeasure>0.1666666772630486</rectangleMeasure>
			<circleMeasure>0.08824636352527038</circleMeasure>
			<centroidX>25.44444</centroidX>
			<centroidY>5.111111</centroidY>
		</spatialEntity>
		<spatialEntity spatialType="region" scaleAndSubsystem="Cellular.GutEndotheliumIschemia">
			<clusteredness>1</clusteredness>
			<density>0.1625</density>
			<area>1</area>
			<perimeter>4</perimeter>
			<distanceFromOrigin>14.56021977856104</distanceFromOrigin>
			<angle>0</angle>
			<triangleMeasure>0</triangleMeasure>
			<rectangleMeasure>0</rectangleMeasure>
			<circleMeasure>0</circleMeasure>
			<centroidX>20</centroidX>
			<centroidY>2</centroidY>
		</spatialEntity>
		<spatialEntity spatialType="region" scaleAndSubsystem="Cellular.GutEndotheliumIschemia">
			<clusteredness>1</clusteredness>
			<density>0.0937499999610427</density>
			<area>6</area>
			<perimeter>10</perimeter>
			<distanceFromOrigin>19.1049731745428</distanceFromOrigin>
			<angle>6.060550790856853</angle>
			<triangleMeasure>0.5</triangleMeasure>
			<rectangleMeasure>1</rectangleMeasure>
			<circleMeasure>0.4800601871025826</circleMeasure>
			<centroidX>30</centroidX>
			<centroidY>1.5</centroidY>
		</spatialEntity>
		<spatialEntity spatialType="region" scaleAndSubsystem="Cellular.GutEndotheliumIschemia">
			<clusteredness>1</clusteredness>
			<density>0.003749999929876889</density>
			<area>4</area>
			<perimeter>10</perimeter>
			<distanceFromOrigin>16.15549442140351</distanceFromOrigin>
			<angle>9.16234704572171</angle>
			<triangleMeasure>0</triangleMeasure>
			<rectangleMeasure>0</rectangleMeasure>
			<circleMeasure>0</circleMeasure>
			<centroidX>23.5</centroidX>
			<centroidY>1</centroidY>
		</spatialEntity>
		<spatialEntity spatialType="region" scaleAndSubsystem="Cellular.GutEndotheliumIschemia">
			<clusteredness>1</clusteredness>
			<density>0.1521666666105682</density>
			<area>15</area>
			<perimeter>26</perimeter>
			<distanceFromOrigin>13</distanceFromOrigin>
			<angle>25.55996517182381</angle>
			<triangleMeasure>0.3581267292900554</triangleMeasure>
			<rectangleMeasure>0.3611111111111111</rectangleMeasure>
			<circleMeasure>0.1950244221804292</circleMeasure>
			<centroidX>10.78571</centroidX>
			<centroidY>2.571429</centroidY>
		</spatialEntity>
		<spatialEntity spatialType="region" scaleAndSubsystem="Cellular.GutEndotheliumIschemia">
			<clusteredness>1</clusteredness>
			<density>0.1393749999649384</density>
			<area>4</area>
			<perimeter>10</perimeter>
			<distanceFromOrigin>17.0293863659264</distanceFromOrigin>
			<angle>2.444068057635409</angle>
			<triangleMeasure>0.5</triangleMeasure>
			<rectangleMeasure>0.6666667726304965</rectangleMeasure>
			<circleMeasure>0.2400300935512913</circleMeasure>
			<centroidX>4.5</centroidX>
			<centroidY>2</centroidY>
		</spatialEntity>
		<numericStateVariable scaleAndSubsystem="Tissue.GutEndothelium">
			<name>GutCellDamageByproduct</name>
			<value>1844.80248829471</value>
		</numericStateVariable>
		<numericStateVariable scaleAndSubsystem="Organ.Gut">
			<name>GutLeak</name>
			<value>0</value>
		</numericStateVariable>
		<numericStateVariable scaleAndSubsystem="Tissue.GutEpithelium">
			<name>GutOccludinCellwall</name>
			<value>1162.144245301362</value>
		</numericStateVariable>
		<numericStateVariable scaleAndSubsystem="Tissue.GutEpithelium">
			<name>GutOccludinCytoplasm</name>
			<value>384.1117456194411</value>
		</numericStateVariable>
		<numericStateVariable scaleAndSubsystem="Tissue.LungEndothelium">
			<name>LungCellDamageByproduct</name>
			<value>0</value>
		</numericStateVariable>
		<numericStateVariable scaleAndSubsystem="Organ.Lung">
			<name>LungEdema</name>
			<value>0</value>
		</numericStateVariable>
		<numericStateVariable scaleAndSubsystem="Tissue.LungEpithelium">
			<name>LungOccludinCellwall</name>
			<value>1162.81</value>
		</numericStateVariable>
		<numericStateVariable scaleAndSubsystem="Tissue.LungEpithelium">
			<name>LungOccludinCytoplasm</name>
			<value>384.4</value>
		</numericStateVariable>
		<numericStateVariable scaleAndSubsystem="Cellular.GutEndotheliumIschemia">
			<name>avgClusterednessRegions</name>
			<value>0.06185866690414994</value>
		</numericStateVariable>
		<numericStateVariable scaleAndSubsystem="Cellular.LungEndotheliumIschemia">
			<name>avgClusterednessRegions</name>
			<value>1</value>
		</numericStateVariable>
		<numericStateVariable scaleAndSubsystem="Cellular.GutEndotheliumIschemia">
			<name>avgDensityRegions</name>
			<value>0.2040313099106356</value>
		</numericStateVariable>
		<numericStateVariable scaleAndSubsystem="Cellular.LungEndotheliumIschemia">
			<name>avgDensityRegions</name>
			<value>0</value>
		</numericStateVariable>
	</timepoint>
	<timepoint value="21">
		<spatialEntity spatialType="region" scaleAndSubsystem="Cellular.GutEndotheliumIschemia">
			<clusteredness>1</clusteredness>
			<density>0.3650696698357077</density>
			<area>1</area>
			<perimeter>4</perimeter>
			<distanceFromOrigin>11</distanceFromOrigin>
			<angle>0</angle>
			<triangleMeasure>0</triangleMeasure>
			<rectangleMeasure>0</rectangleMeasure>
			<circleMeasure>0</circleMeasure>
			<centroidX>16</centroidX>
			<centroidY>27</centroidY>
		</spatialEntity>
		<spatialEntity spatialType="region" scaleAndSubsystem="Cellular.GutEndotheliumIschemia">
			<clusteredness>1</clusteredness>
			<density>0.1942130543827231</density>
			<area>3</area>
			<perimeter>10</perimeter>
			<distanceFromOrigin>11.70469991071963</distanceFromOrigin>
			<angle>6.988489729983475</angle>
			<triangleMeasure>0</triangleMeasure>
			<rectangleMeasure>0</rectangleMeasure>
			<circleMeasure>0</circleMeasure>
			<centroidX>12.75</centroidX>
			<centroidY>28</centroidY>
		</spatialEntity>
		<spatialEntity spatialType="region" scaleAndSubsystem="Cellular.GutEndotheliumIschemia">
			<clusteredness>1</clusteredness>
			<density>0.2191667085379557</density>
			<area>3</area>
			<perimeter>8</perimeter>
			<distanceFromOrigin>14.86606874731851</distanceFromOrigin>
			<angle>4.705096977266242</angle>
			<triangleMeasure>0</triangleMeasure>
			<rectangleMeasure>0</rectangleMeasure>
			<circleMeasure>0</circleMeasure>
			<centroidX>28</centroidX>
			<centroidY>26</centroidY>
		</spatialEntity>
		<spatialEntity spatialType="region" scaleAndSubsystem="Cellular.GutEndotheliumIschemia">
			<clusteredness>1</clusteredness>
			<density>0.252500825769761</density>
			<area>1</area>
			<perimeter>4</perimeter>
			<distanceFromOrigin>17.20465053408525</distanceFromOrigin>
			<angle>0</angle>
			<triangleMeasure>0</triangleMeasure>
			<rectangleMeasure>0</rectangleMeasure>
			<circleMeasure>0</circleMeasure>
			<centroidX>2</centroidX>
			<centroidY>26</centroidY>
		</spatialEntity>
		<spatialEntity spatialType="region" scaleAndSubsystem="Cellular.GutEndotheliumIschemia">
			<clusteredness>1</clusteredness>
			<density>0.2150362949745328</density>
			<area>1</area>
			<perimeter>4</perimeter>
			<distanceFromOrigin>15</distanceFromOrigin>
			<angle>0</angle>
			<triangleMeasure>0</triangleMeasure>
			<rectangleMeasure>0</rectangleMeasure>
			<circleMeasure>0</circleMeasure>
			<centroidX>4</centroidX>
			<centroidY>25</centroidY>
		</spatialEntity>
		<spatialEntity spatialType="region" scaleAndSubsystem="Cellular.GutEndotheliumIschemia">
			<clusteredness>1</clusteredness>
			<density>0.2650002273858763</density>
			<area>1</area>
			<perimeter>4</perimeter>
			<distanceFromOrigin>17</distanceFromOrigin>
			<angle>0</angle>
			<triangleMeasure>0</triangleMeasure>
			<rectangleMeasure>0</rectangleMeasure>
			<circleMeasure>0</circleMeasure>
			<centroidX>31</centroidX>
			<centroidY>24</centroidY>
		</spatialEntity>
		<spatialEntity spatialType="region" scaleAndSubsystem="Cellular.GutEndotheliumIschemia">
			<clusteredness>1</clusteredness>
			<density>0.09001660066492417</density>
			<area>1</area>
			<perimeter>4</perimeter>
			<distanceFromOrigin>16.1245154965971</distanceFromOrigin>
			<angle>0</angle>
			<triangleMeasure>0</triangleMeasure>
			<rectangleMeasure>0</rectangleMeasure>
			<circleMeasure>0</circleMeasure>
			<centroidX>2</centroidX>
			<centroidY>24</centroidY>
		</spatialEntity>
		<spatialEntity spatialType="region" scaleAndSubsystem="Cellular.GutEndotheliumIschemia">
			<clusteredness>1</clusteredness>
			<density>0.1189385122611743</density>
			<area>7</area>
			<perimeter>14</perimeter>
			<distanceFromOrigin>7</distanceFromOrigin>
			<angle>15.94539590092286</angle>
			<triangleMeasure>0.5555555555555556</triangleMeasure>
			<rectangleMeasure>0.625</rectangleMeasure>
			<circleMeasure>0.3750470386088385</circleMeasure>
			<centroidX>15</centroidX>
			<centroidY>24</centroidY>
		</spatialEntity>
		<spatialEntity spatialType="region" scaleAndSubsystem="Cellular.GutEndotheliumIschemia">
			<clusteredness>1</clusteredness>
			<density>0.08500453786912307</density>
			<area>3</area>
			<perimeter>10</perimeter>
			<distanceFromOrigin>4.47213595499958</distanceFromOrigin>
			<angle>25.55996517182381</angle>
			<triangleMeasure>0</triangleMeasure>
			<rectangleMeasure>0</rectangleMeasure>
			<circleMeasure>0</circleMeasure>
			<centroidX>18</centroidX>
			<centroidY>20.25</centroidY>
		</spatialEntity>
		<spatialEntity spatialType="region" scaleAndSubsystem="Cellular.GutEndotheliumIschemia">
			<clusteredness>0.9607843137254902</clusteredness>
			<density>0.1325458108877935</density>
			<area>49</area>
			<perimeter>66</perimeter>
			<distanceFromOrigin>7.810249675906654</distanceFromOrigin>
			<angle>49.72798781884221</angle>
			<triangleMeasure>0.2273284058669888</triangleMeasure>
			<rectangleMeasure>0.3596479157108332</rectangleMeasure>
			<circleMeasure>0.1987748918377452</circleMeasure>
			<centroidX>6.482759</centroidX>
			<centroidY>25.62069</centroidY>
		</spatialEntity>
		<spatialEntity spatialType="region" scaleAndSubsystem="Cellular.GutEndotheliumIschemia">
			<clusteredness>1</clusteredness>
			<density>0.2402119206447227</density>
			<area>1</area>
			<perimeter>4</perimeter>
			<distanceFromOrigin>13.15294643796591</distanceFromOrigin>
			<angle>0</angle>
			<triangleMeasure>0</triangleMeasure>
			<rectangleMeasure>0</rectangleMeasure>
			<circleMeasure>0</circleMeasure>
			<centroidX>3</centroidX>
			<centroidY>18</centroidY>
		</spatialEntity>
		<spatialEntity spatialType="region" scaleAndSubsystem="Cellular.GutEndotheliumIschemia">
			<clusteredness>1</clusteredness>
			<density>0.002500925968382873</density>
			<area>5</area>
			<perimeter>12</perimeter>
			<distanceFromOrigin>15.13274595042156</distanceFromOrigin>
			<angle>14.20676611776037</angle>
			<triangleMeasure>0</triangleMeasure>
			<rectangleMeasure>0</rectangleMeasure>
			<circleMeasure>0</circleMeasure>
			<centroidX>1</centroidX>
			<centroidY>20</centroidY>
		</spatialEntity>
		<spatialEntity spatialType="region" scaleAndSubsystem="Cellular.GutEndotheliumIschemia">
			<clusteredness>1</clusteredness>
			<density>0.2150000029919194</density>
			<area>1</area>
			<perimeter>4</perimeter>
			<distanceFromOrigin>3.16227766016838</distanceFromOrigin>
			<angle>0</angle>
			<triangleMeasure>0</triangleMeasure>
			<rectangleMeasure>0</rectangleMeasure>
			<circleMeasure>0</circleMeasure>
			<centroidX>13</centroidX>
			<centroidY>17</centroidY>
		</spatialEntity>
		<spatialEntity spatialType="region" scaleAndSubsystem="Cellular.GutEndotheliumIschemia">
			<clusteredness>0.8269230769230769</clusteredness>
			<density>0.1865945317740959</density>
			<area>86</area>
			<perimeter>106</perimeter>
			<distanceFromOrigin>6.708203932499369</distanceFromOrigin>
			<angle>78.69006752597979</angle>
			<triangleMeasure>0.3124999581721847</triangleMeasure>
			<rectangleMeasure>0.2923076923076923</rectangleMeasure>
			<circleMeasure>0.2481985416340214</circleMeasure>
			<centroidX>26.09804</centroidX>
			<centroidY>24.41176</centroidY>
		</spatialEntity>
		<spatialEntity spatialType="region" scaleAndSubsystem="Cellular.GutEndotheliumIschemia">
			<clusteredness>1</clusteredness>
			<density>0.06499999551212086</density>
			<area>1</area>
			<perimeter>4</perimeter>
			<distanceFromOrigin>0</distanceFromOrigin>
			<angle>0</angle>
			<triangleMeasure>0</triangleMeasure>
			<rectangleMeasure>0</rectangleMeasure>
			<circleMeasure>0</circleMeasure>
			<centroidX>16</centroidX>
			<centroidY>16</centroidY>
		</spatialEntity>
		<spatialEntity spatialType="region" scaleAndSubsystem="Cellular.GutEndotheliumIschemia">
			<clusteredness>1</clusteredness>
			<density>0.05249999925202015</density>
			<area>1</area>
			<perimeter>4</perimeter>
			<distanceFromOrigin>2.23606797749979</distanceFromOrigin>
			<angle>0</angle>
			<triangleMeasure>0</triangleMeasure>
			<rectangleMeasure>0</rectangleMeasure>
			<circleMeasure>0</circleMeasure>
			<centroidX>14</centroidX>
			<centroidY>15</centroidY>
		</spatialEntity>
		<spatialEntity spatialType="region" scaleAndSubsystem="Cellular.GutEndotheliumIschemia">
			<clusteredness>1</clusteredness>
			<density>0.1403022307795816</density>
			<area>13</area>
			<perimeter>24</perimeter>
			<distanceFromOrigin>8.062257748298549</distanceFromOrigin>
			<angle>17.02052561151986</angle>
			<triangleMeasure>0.4260354260262166</triangleMeasure>
			<rectangleMeasure>0.3571428733618088</rectangleMeasure>
			<circleMeasure>0.2000250754812763</circleMeasure>
			<centroidX>4.8</centroidX>
			<centroidY>15.7</centroidY>
		</spatialEntity>
		<spatialEntity spatialType="region" scaleAndSubsystem="Cellular.GutEndotheliumIschemia">
			<clusteredness>1</clusteredness>
			<density>0.003749999929876889</density>
			<area>2</area>
			<perimeter>6</perimeter>
			<distanceFromOrigin>15.13274595042156</distanceFromOrigin>
			<angle>3.715289105428768</angle>
			<triangleMeasure>0</triangleMeasure>
			<rectangleMeasure>0</rectangleMeasure>
			<circleMeasure>0</circleMeasure>
			<centroidX>31</centroidX>
			<centroidY>13.5</centroidY>
		</spatialEntity>
		<spatialEntity spatialType="region" scaleAndSubsystem="Cellular.GutEndotheliumIschemia">
			<clusteredness>1</clusteredness>
			<density>0.007500001028472302</density>
			<area>1</area>
			<perimeter>4</perimeter>
			<distanceFromOrigin>5</distanceFromOrigin>
			<angle>0</angle>
			<triangleMeasure>0</triangleMeasure>
			<rectangleMeasure>0</rectangleMeasure>
			<circleMeasure>0</circleMeasure>
			<centroidX>12</centroidX>
			<centroidY>13</centroidY>
		</spatialEntity>
		<spatialEntity spatialType="region" scaleAndSubsystem="Cellular.GutEndotheliumIschemia">
			<clusteredness>1</clusteredness>
			<density>0.530000020943436</density>
			<area>2</area>
			<perimeter>6</perimeter>
			<distanceFromOrigin>15.29705854077836</distanceFromOrigin>
			<angle>3.62148470411734</angle>
			<triangleMeasure>0</triangleMeasure>
			<rectangleMeasure>0</rectangleMeasure>
			<circleMeasure>0</circleMeasure>
			<centroidX>1</centroidX>
			<centroidY>12.5</centroidY>
		</spatialEntity>
		<spatialEntity spatialType="region" scaleAndSubsystem="Cellular.GutEndotheliumIschemia">
			<clusteredness>1</clusteredness>
			<density>0.1228571416505801</density>
			<area>21</area>
			<perimeter>30</perimeter>
			<distanceFromOrigin>7.810249675906654</distanceFromOrigin>
			<angle>28.49563861824498</angle>
			<triangleMeasure>0.4958675184681697</triangleMeasure>
			<rectangleMeasure>0.4553571699985452</rectangleMeasure>
			<circleMeasure>0.288036097364641</circleMeasure>
			<centroidX>26</centroidX>
			<centroidY>11.72727</centroidY>
		</spatialEntity>
		<spatialEntity spatialType="region" scaleAndSubsystem="Cellular.GutEndotheliumIschemia">
			<clusteredness>1</clusteredness>
			<density>0.08500000056098489</density>
			<area>10</area>
			<perimeter>14</perimeter>
			<distanceFromOrigin>11.6619037896906</distanceFromOrigin>
			<angle>13.86102756302115</angle>
			<triangleMeasure>0.5625</triangleMeasure>
			<rectangleMeasure>0.75</rectangleMeasure>
			<circleMeasure>0.4154366978080265</circleMeasure>
			<centroidX>4.4</centroidX>
			<centroidY>11</centroidY>
		</spatialEntity>
		<spatialEntity spatialType="region" scaleAndSubsystem="Cellular.GutEndotheliumIschemia">
			<clusteredness>1</clusteredness>
			<density>0.2495000071619071</density>
			<area>5</area>
			<perimeter>10</perimeter>
			<distanceFromOrigin>5</distanceFromOrigin>
			<angle>11.30993247402021</angle>
			<triangleMeasure>0.75</triangleMeasure>
			<rectangleMeasure>0.75</rectangleMeasure>
			<circleMeasure>0.3600451403269369</circleMeasure>
			<centroidX>15.5</centroidX>
			<centroidY>10.25</centroidY>
		</spatialEntity>
		<spatialEntity spatialType="region" scaleAndSubsystem="Cellular.GutEndotheliumIschemia">
			<clusteredness>1</clusteredness>
			<density>0.2437500074797986</density>
			<area>2</area>
			<perimeter>8</perimeter>
			<distanceFromOrigin>7.211102550927978</distanceFromOrigin>
			<angle>1.847610265994596</angle>
			<triangleMeasure>0</triangleMeasure>
			<rectangleMeasure>0</rectangleMeasure>
			<circleMeasure>0</circleMeasure>
			<centroidX>11.5</centroidX>
			<centroidY>9.5</centroidY>
		</spatialEntity>
		<spatialEntity spatialType="region" scaleAndSubsystem="Cellular.GutEndotheliumIschemia">
			<clusteredness>1</clusteredness>
			<density>0.1024999992520201</density>
			<area>2</area>
			<perimeter>6</perimeter>
			<distanceFromOrigin>9.219544457292887</distanceFromOrigin>
			<angle>4.398705354995532</angle>
			<triangleMeasure>0</triangleMeasure>
			<rectangleMeasure>0</rectangleMeasure>
			<circleMeasure>0</circleMeasure>
			<centroidX>9</centroidX>
			<centroidY>9.5</centroidY>
		</spatialEntity>
		<spatialEntity spatialType="region" scaleAndSubsystem="Cellular.GutEndotheliumIschemia">
			<clusteredness>1</clusteredness>
			<density>0.2025000029919194</density>
			<area>1</area>
			<perimeter>4</perimeter>
			<distanceFromOrigin>14.42220510185596</distanceFromOrigin>
			<angle>0</angle>
			<triangleMeasure>0</triangleMeasure>
			<rectangleMeasure>0</rectangleMeasure>
			<circleMeasure>0</circleMeasure>
			<centroidX>28</centroidX>
			<centroidY>8</centroidY>
		</spatialEntity>
		<spatialEntity spatialType="region" scaleAndSubsystem="Cellular.GutEndotheliumIschemia">
			<clusteredness>1</clusteredness>
			<density>0.1900000029919194</density>
			<area>1</area>
			<perimeter>4</perimeter>
			<distanceFromOrigin>17</distanceFromOrigin>
			<angle>0</angle>
			<triangleMeasure>0</triangleMeasure>
			<rectangleMeasure>0</rectangleMeasure>
			<circleMeasure>0</circleMeasure>
			<centroidX>1</centroidX>
			<centroidY>8</centroidY>
		</spatialEntity>
		<spatialEntity spatialType="region" scaleAndSubsystem="Cellular.GutEndotheliumIschemia">
			<clusteredness>1</clusteredness>
			<density>0.1924999910242417</density>
			<area>2</area>
			<perimeter>6</perimeter>
			<distanceFromOrigin>9.219544457292887</distanceFromOrigin>
			<angle>5.9061411137705</angle>
			<triangleMeasure>0</triangleMeasure>
			<rectangleMeasure>0</rectangleMeasure>
			<circleMeasure>0</circleMeasure>
			<centroidX>18.5</centroidX>
			<centroidY>7</centroidY>
		</spatialEntity>
		<spatialEntity spatialType="region" scaleAndSubsystem="Cellular.GutEndotheliumIschemia">
			<clusteredness>1</clusteredness>
			<density>0.1900000029919194</density>
			<area>1</area>
			<perimeter>4</perimeter>
			<distanceFromOrigin>11.6619037896906</distanceFromOrigin>
			<angle>0</angle>
			<triangleMeasure>0</triangleMeasure>
			<rectangleMeasure>0</rectangleMeasure>
			<circleMeasure>0</circleMeasure>
			<centroidX>10</centroidX>
			<centroidY>6</centroidY>
		</spatialEntity>
		<spatialEntity spatialType="region" scaleAndSubsystem="Cellular.GutEndotheliumIschemia">
			<clusteredness>1</clusteredness>
			<density>0.3650000179515165</density>
			<area>1</area>
			<perimeter>4</perimeter>
			<distanceFromOrigin>11.18033988749895</distanceFromOrigin>
			<angle>0</angle>
			<triangleMeasure>0</triangleMeasure>
			<rectangleMeasure>0</rectangleMeasure>
			<circleMeasure>0</circleMeasure>
			<centroidX>14</centroidX>
			<centroidY>5</centroidY>
		</spatialEntity>
		<spatialEntity spatialType="region" scaleAndSubsystem="Cellular.GutEndotheliumIschemia">
			<clusteredness>1</clusteredness>
			<density>0.100937496973019</density>
			<area>8</area>
			<perimeter>18</perimeter>
			<distanceFromOrigin>14.2126704035519</distanceFromOrigin>
			<angle>11.30993247402021</angle>
			<triangleMeasure>0.375</triangleMeasure>
			<rectangleMeasure>0.5</rectangleMeasure>
			<circleMeasure>0.238732414637843</circleMeasure>
			<centroidX>4</centroidX>
			<centroidY>6.285714</centroidY>
		</spatialEntity>
		<spatialEntity spatialType="region" scaleAndSubsystem="Cellular.GutEndotheliumIschemia">
			<clusteredness>1</clusteredness>
			<density>0.193529416216836</density>
			<area>17</area>
			<perimeter>42</perimeter>
			<distanceFromOrigin>12.72792206135786</distanceFromOrigin>
			<angle>27.89727103094763</angle>
			<triangleMeasure>0.1394628275044121</triangleMeasure>
			<rectangleMeasure>0.1494140903305431</rectangleMeasure>
			<circleMeasure>0.07942172717274334</circleMeasure>
			<centroidX>26.41176</centroidX>
			<centroidY>5.352941</centroidY>
		</spatialEntity>
		<spatialEntity spatialType="region" scaleAndSubsystem="Cellular.GutEndotheliumIschemia">
			<clusteredness>1</clusteredness>
			<density>0.1525000029919194</density>
			<area>1</area>
			<perimeter>4</perimeter>
			<distanceFromOrigin>14.56021977856104</distanceFromOrigin>
			<angle>0</angle>
			<triangleMeasure>0</triangleMeasure>
			<rectangleMeasure>0</rectangleMeasure>
			<circleMeasure>0</circleMeasure>
			<centroidX>20</centroidX>
			<centroidY>2</centroidY>
		</spatialEntity>
		<spatialEntity spatialType="region" scaleAndSubsystem="Cellular.GutEndotheliumIschemia">
			<clusteredness>1</clusteredness>
			<density>0.5524999880323223</density>
			<area>1</area>
			<perimeter>4</perimeter>
			<distanceFromOrigin>18.43908891458577</distanceFromOrigin>
			<angle>0</angle>
			<triangleMeasure>0</triangleMeasure>
			<rectangleMeasure>0</rectangleMeasure>
			<circleMeasure>0</circleMeasure>
			<centroidX>4</centroidX>
			<centroidY>2</centroidY>
		</spatialEntity>
		<spatialEntity spatialType="region" scaleAndSubsystem="Cellular.GutEndotheliumIschemia">
			<clusteredness>1</clusteredness>
			<density>0.139999996973019</density>
			<area>4</area>
			<perimeter>12</perimeter>
			<distanceFromOrigin>19.1049731745428</distanceFromOrigin>
			<angle>6.060550790856853</angle>
			<triangleMeasure>0.25</triangleMeasure>
			<rectangleMeasure>0.25</rectangleMeasure>
			<circleMeasure>0.1200150467756456</circleMeasure>
			<centroidX>29.8</centroidX>
			<centroidY>1.4</centroidY>
		</spatialEntity>
		<spatialEntity spatialType="region" scaleAndSubsystem="Cellular.GutEndotheliumIschemia">
			<clusteredness>1</clusteredness>
			<density>0.002499999953251259</density>
			<area>3</area>
			<perimeter>8</perimeter>
			<distanceFromOrigin>16.55294535724685</distanceFromOrigin>
			<angle>5.946863053973501</angle>
			<triangleMeasure>0</triangleMeasure>
			<rectangleMeasure>0</rectangleMeasure>
			<circleMeasure>0</circleMeasure>
			<centroidX>24</centroidX>
			<centroidY>1</centroidY>
		</spatialEntity>
		<spatialEntity spatialType="region" scaleAndSubsystem="Cellular.GutEndotheliumIschemia">
			<clusteredness>1</clusteredness>
			<density>0.1922727378506924</density>
			<area>11</area>
			<perimeter>26</perimeter>
			<distanceFromOrigin>13</distanceFromOrigin>
			<angle>22.12633480937329</angle>
			<triangleMeasure>0</triangleMeasure>
			<rectangleMeasure>0.2064777391712556</rectangleMeasure>
			<circleMeasure>0.1241534971941309</circleMeasure>
			<centroidX>11.23077</centroidX>
			<centroidY>2.615385</centroidY>
		</spatialEntity>
		<numericStateVariable scaleAndSubsystem="Tissue.GutEndothelium">
			<name>GutCellDamageByproduct</name>
			<value>1899.17551182518</value>
		</numericStateVariable>
		<numericStateVariable scaleAndSubsystem="Organ.Gut">
			<name>GutLeak</name>
			<value>0</value>
		</numericStateVariable>
		<numericStateVariable scaleAndSubsystem="Tissue.GutEpithelium">
			<name>GutOccludinCellwall</name>
			<value>1161.956620598886</value>
		</numericStateVariable>
		<numericStateVariable scaleAndSubsystem="Tissue.GutEpithelium">
			<name>GutOccludinCytoplasm</name>
			<value>384.0206705966596</value>
		</numericStateVariable>
		<numericStateVariable scaleAndSubsystem="Tissue.LungEndothelium">
			<name>LungCellDamageByproduct</name>
			<value>0</value>
		</numericStateVariable>
		<numericStateVariable scaleAndSubsystem="Organ.Lung">
			<name>LungEdema</name>
			<value>0</value>
		</numericStateVariable>
		<numericStateVariable scaleAndSubsystem="Tissue.LungEpithelium">
			<name>LungOccludinCellwall</name>
			<value>1162.81</value>
		</numericStateVariable>
		<numericStateVariable scaleAndSubsystem="Tissue.LungEpithelium">
			<name>LungOccludinCytoplasm</name>
			<value>384.4</value>
		</numericStateVariable>
		<numericStateVariable scaleAndSubsystem="Cellular.GutEndotheliumIschemia">
			<name>avgClusterednessRegions</name>
			<value>0.06041122457838363</value>
		</numericStateVariable>
		<numericStateVariable scaleAndSubsystem="Cellular.LungEndotheliumIschemia">
			<name>avgClusterednessRegions</name>
			<value>1</value>
		</numericStateVariable>
		<numericStateVariable scaleAndSubsystem="Cellular.GutEndotheliumIschemia">
			<name>avgDensityRegions</name>
			<value>0.1799648293092451</value>
		</numericStateVariable>
		<numericStateVariable scaleAndSubsystem="Cellular.LungEndotheliumIschemia">
			<name>avgDensityRegions</name>
			<value>0</value>
		</numericStateVariable>
	</timepoint>
	<timepoint value="22">
		<spatialEntity spatialType="region" scaleAndSubsystem="Cellular.GutEndotheliumIschemia">
			<clusteredness>1</clusteredness>
			<density>0.5350000119676777</density>
			<area>2</area>
			<perimeter>6</perimeter>
			<distanceFromOrigin>16.55294535724685</distanceFromOrigin>
			<angle>3.055593457752936</angle>
			<triangleMeasure>0</triangleMeasure>
			<rectangleMeasure>0</rectangleMeasure>
			<circleMeasure>0</circleMeasure>
			<centroidX>23.5</centroidX>
			<centroidY>31</centroidY>
		</spatialEntity>
		<spatialEntity spatialType="region" scaleAndSubsystem="Cellular.GutEndotheliumIschemia">
			<clusteredness>1</clusteredness>
			<density>0.3552404964671416</density>
			<area>1</area>
			<perimeter>4</perimeter>
			<distanceFromOrigin>11</distanceFromOrigin>
			<angle>0</angle>
			<triangleMeasure>0</triangleMeasure>
			<rectangleMeasure>0</rectangleMeasure>
			<circleMeasure>0</circleMeasure>
			<centroidX>16</centroidX>
			<centroidY>27</centroidY>
		</spatialEntity>
		<spatialEntity spatialType="region" scaleAndSubsystem="Cellular.GutEndotheliumIschemia">
			<clusteredness>1</clusteredness>
			<density>0.1843286476883234</density>
			<area>3</area>
			<perimeter>10</perimeter>
			<distanceFromOrigin>11.70469991071963</distanceFromOrigin>
			<angle>6.988489729983475</angle>
			<triangleMeasure>0</triangleMeasure>
			<rectangleMeasure>0</rectangleMeasure>
			<circleMeasure>0</circleMeasure>
			<centroidX>12.75</centroidX>
			<centroidY>28</centroidY>
		</spatialEntity>
		<spatialEntity spatialType="region" scaleAndSubsystem="Cellular.GutEndotheliumIschemia">
			<clusteredness>1</clusteredness>
			<density>0.2425011129940257</density>
			<area>1</area>
			<perimeter>4</perimeter>
			<distanceFromOrigin>17.20465053408525</distanceFromOrigin>
			<angle>0</angle>
			<triangleMeasure>0</triangleMeasure>
			<rectangleMeasure>0</rectangleMeasure>
			<circleMeasure>0</circleMeasure>
			<centroidX>2</centroidX>
			<centroidY>26</centroidY>
		</spatialEntity>
		<spatialEntity spatialType="region" scaleAndSubsystem="Cellular.GutEndotheliumIschemia">
			<clusteredness>1</clusteredness>
			<density>0.2050444808660769</density>
			<area>1</area>
			<perimeter>4</perimeter>
			<distanceFromOrigin>15</distanceFromOrigin>
			<angle>0</angle>
			<triangleMeasure>0</triangleMeasure>
			<rectangleMeasure>0</rectangleMeasure>
			<circleMeasure>0</circleMeasure>
			<centroidX>4</centroidX>
			<centroidY>25</centroidY>
		</spatialEntity>
		<spatialEntity spatialType="region" scaleAndSubsystem="Cellular.GutEndotheliumIschemia">
			<clusteredness>1</clusteredness>
			<density>0.08002053803088618</density>
			<area>1</area>
			<perimeter>4</perimeter>
			<distanceFromOrigin>16.1245154965971</distanceFromOrigin>
			<angle>0</angle>
			<triangleMeasure>0</triangleMeasure>
			<rectangleMeasure>0</rectangleMeasure>
			<circleMeasure>0</circleMeasure>
			<centroidX>2</centroidX>
			<centroidY>24</centroidY>
		</spatialEntity>
		<spatialEntity spatialType="region" scaleAndSubsystem="Cellular.GutEndotheliumIschemia">
			<clusteredness>1</clusteredness>
			<density>0.1037808077592476</density>
			<area>8</area>
			<perimeter>14</perimeter>
			<distanceFromOrigin>7</distanceFromOrigin>
			<angle>15.94539590092286</angle>
			<triangleMeasure>0.375</triangleMeasure>
			<rectangleMeasure>0.75</rectangleMeasure>
			<circleMeasure>0.4500564463306062</circleMeasure>
			<centroidX>15</centroidX>
			<centroidY>24</centroidY>
		</spatialEntity>
		<spatialEntity spatialType="region" scaleAndSubsystem="Cellular.GutEndotheliumIschemia">
			<clusteredness>1</clusteredness>
			<density>0.3550814161113664</density>
			<area>1</area>
			<perimeter>4</perimeter>
			<distanceFromOrigin>7.810249675906654</distanceFromOrigin>
			<angle>0</angle>
			<triangleMeasure>0</triangleMeasure>
			<rectangleMeasure>0</rectangleMeasure>
			<circleMeasure>0</circleMeasure>
			<centroidX>10</centroidX>
			<centroidY>21</centroidY>
		</spatialEntity>
		<spatialEntity spatialType="region" scaleAndSubsystem="Cellular.GutEndotheliumIschemia">
			<clusteredness>1</clusteredness>
			<density>0.07500616834054585</density>
			<area>3</area>
			<perimeter>10</perimeter>
			<distanceFromOrigin>4.47213595499958</distanceFromOrigin>
			<angle>25.55996517182381</angle>
			<triangleMeasure>0</triangleMeasure>
			<rectangleMeasure>0</rectangleMeasure>
			<circleMeasure>0</circleMeasure>
			<centroidX>18</centroidX>
			<centroidY>20.25</centroidY>
		</spatialEntity>
		<spatialEntity spatialType="region" scaleAndSubsystem="Cellular.GutEndotheliumIschemia">
			<clusteredness>0.9215686274509803</clusteredness>
			<density>0.1163436485498429</density>
			<area>47</area>
			<perimeter>62</perimeter>
			<distanceFromOrigin>8.944271909999159</distanceFromOrigin>
			<angle>49.72798781884221</angle>
			<triangleMeasure>0.3307779315531924</triangleMeasure>
			<rectangleMeasure>0.4097222222222222</rectangleMeasure>
			<circleMeasure>0.2212777097816409</circleMeasure>
			<centroidX>6.483871</centroidX>
			<centroidY>26</centroidY>
		</spatialEntity>
		<spatialEntity spatialType="region" scaleAndSubsystem="Cellular.GutEndotheliumIschemia">
			<clusteredness>1</clusteredness>
			<density>0.2302946651683134</density>
			<area>1</area>
			<perimeter>4</perimeter>
			<distanceFromOrigin>13.15294643796591</distanceFromOrigin>
			<angle>0</angle>
			<triangleMeasure>0</triangleMeasure>
			<rectangleMeasure>0</rectangleMeasure>
			<circleMeasure>0</circleMeasure>
			<centroidX>3</centroidX>
			<centroidY>18</centroidY>
		</spatialEntity>
		<spatialEntity spatialType="region" scaleAndSubsystem="Cellular.GutEndotheliumIschemia">
			<clusteredness>1</clusteredness>
			<density>0.003125895530569787</density>
			<area>4</area>
			<perimeter>10</perimeter>
			<distanceFromOrigin>15.13274595042156</distanceFromOrigin>
			<angle>10.84030545433057</angle>
			<triangleMeasure>0</triangleMeasure>
			<rectangleMeasure>0</rectangleMeasure>
			<circleMeasure>0</circleMeasure>
			<centroidX>1</centroidX>
			<centroidY>19.5</centroidY>
		</spatialEntity>
		<spatialEntity spatialType="region" scaleAndSubsystem="Cellular.GutEndotheliumIschemia">
			<clusteredness>1</clusteredness>
			<density>0.2050000059838389</density>
			<area>1</area>
			<perimeter>4</perimeter>
			<distanceFromOrigin>3.16227766016838</distanceFromOrigin>
			<angle>0</angle>
			<triangleMeasure>0</triangleMeasure>
			<rectangleMeasure>0</rectangleMeasure>
			<circleMeasure>0</circleMeasure>
			<centroidX>13</centroidX>
			<centroidY>17</centroidY>
		</spatialEntity>
		<spatialEntity spatialType="region" scaleAndSubsystem="Cellular.GutEndotheliumIschemia">
			<clusteredness>1</clusteredness>
			<density>0.05499999850404029</density>
			<area>1</area>
			<perimeter>4</perimeter>
			<distanceFromOrigin>0</distanceFromOrigin>
			<angle>0</angle>
			<triangleMeasure>0</triangleMeasure>
			<rectangleMeasure>0</rectangleMeasure>
			<circleMeasure>0</circleMeasure>
			<centroidX>16</centroidX>
			<centroidY>16</centroidY>
		</spatialEntity>
		<spatialEntity spatialType="region" scaleAndSubsystem="Cellular.GutEndotheliumIschemia">
			<clusteredness>0.6818181818181818</clusteredness>
			<density>0.1638345397219048</density>
			<area>90</area>
			<perimeter>78</perimeter>
			<distanceFromOrigin>6.708203932499369</distanceFromOrigin>
			<angle>83.45370921670596</angle>
			<triangleMeasure>0.4761904761904762</triangleMeasure>
			<rectangleMeasure>0.4102564102564102</rectangleMeasure>
			<circleMeasure>0.3161304747501172</circleMeasure>
			<centroidX>25.74286</centroidX>
			<centroidY>23.85714</centroidY>
		</spatialEntity>
		<spatialEntity spatialType="region" scaleAndSubsystem="Cellular.GutEndotheliumIschemia">
			<clusteredness>1</clusteredness>
			<density>0.04250000224393956</density>
			<area>1</area>
			<perimeter>4</perimeter>
			<distanceFromOrigin>2.23606797749979</distanceFromOrigin>
			<angle>0</angle>
			<triangleMeasure>0</triangleMeasure>
			<rectangleMeasure>0</rectangleMeasure>
			<circleMeasure>0</circleMeasure>
			<centroidX>14</centroidX>
			<centroidY>15</centroidY>
		</spatialEntity>
		<spatialEntity spatialType="region" scaleAndSubsystem="Cellular.GutEndotheliumIschemia">
			<clusteredness>1</clusteredness>
			<density>0.136714110499114</density>
			<area>3</area>
			<perimeter>10</perimeter>
			<distanceFromOrigin>9</distanceFromOrigin>
			<angle>11.30993247402021</angle>
			<triangleMeasure>0</triangleMeasure>
			<rectangleMeasure>0</rectangleMeasure>
			<circleMeasure>0</circleMeasure>
			<centroidX>6.75</centroidX>
			<centroidY>15</centroidY>
		</spatialEntity>
		<spatialEntity spatialType="region" scaleAndSubsystem="Cellular.GutEndotheliumIschemia">
			<clusteredness>1</clusteredness>
			<density>0.002499999953251259</density>
			<area>2</area>
			<perimeter>6</perimeter>
			<distanceFromOrigin>15.29705854077836</distanceFromOrigin>
			<angle>3.62148470411734</angle>
			<triangleMeasure>0</triangleMeasure>
			<rectangleMeasure>0</rectangleMeasure>
			<circleMeasure>0</circleMeasure>
			<centroidX>31</centroidX>
			<centroidY>12.5</centroidY>
		</spatialEntity>
		<spatialEntity spatialType="region" scaleAndSubsystem="Cellular.GutEndotheliumIschemia">
			<clusteredness>0.8333333333333334</clusteredness>
			<density>0.09387500175074034</density>
			<area>20</area>
			<perimeter>30</perimeter>
			<distanceFromOrigin>6.708203932499369</distanceFromOrigin>
			<angle>28.49563861824498</angle>
			<triangleMeasure>0.3833333333333334</triangleMeasure>
			<rectangleMeasure>0.4141273800617566</rectangleMeasure>
			<circleMeasure>0.2379608470732242</circleMeasure>
			<centroidX>25.83333</centroidX>
			<centroidY>11.91667</centroidY>
		</spatialEntity>
		<spatialEntity spatialType="region" scaleAndSubsystem="Cellular.GutEndotheliumIschemia">
			<clusteredness>1</clusteredness>
			<density>0.1295734049105177</density>
			<area>25</area>
			<perimeter>32</perimeter>
			<distanceFromOrigin>11</distanceFromOrigin>
			<angle>30.96375653207352</angle>
			<triangleMeasure>0.3255208203982981</triangleMeasure>
			<rectangleMeasure>0.4166666666666667</rectangleMeasure>
			<circleMeasure>0.2459324314148985</circleMeasure>
			<centroidX>3.285714</centroidX>
			<centroidY>12.85714</centroidY>
		</spatialEntity>
		<spatialEntity spatialType="region" scaleAndSubsystem="Cellular.GutEndotheliumIschemia">
			<clusteredness>1</clusteredness>
			<density>0.1018749997117161</density>
			<area>12</area>
			<perimeter>16</perimeter>
			<distanceFromOrigin>4</distanceFromOrigin>
			<angle>33.11134196037203</angle>
			<triangleMeasure>0.65</triangleMeasure>
			<rectangleMeasure>0.7222222222222222</rectangleMeasure>
			<circleMeasure>0.5172535650486598</circleMeasure>
			<centroidX>15.5</centroidX>
			<centroidY>10.5</centroidY>
		</spatialEntity>
		<spatialEntity spatialType="region" scaleAndSubsystem="Cellular.GutEndotheliumIschemia">
			<clusteredness>1</clusteredness>
			<density>0.2337500029919194</density>
			<area>2</area>
			<perimeter>8</perimeter>
			<distanceFromOrigin>7.211102550927978</distanceFromOrigin>
			<angle>1.847610265994596</angle>
			<triangleMeasure>0</triangleMeasure>
			<rectangleMeasure>0</rectangleMeasure>
			<circleMeasure>0</circleMeasure>
			<centroidX>11.5</centroidX>
			<centroidY>9.5</centroidY>
		</spatialEntity>
		<spatialEntity spatialType="region" scaleAndSubsystem="Cellular.GutEndotheliumIschemia">
			<clusteredness>1</clusteredness>
			<density>0.09249999850404028</density>
			<area>2</area>
			<perimeter>6</perimeter>
			<distanceFromOrigin>9.219544457292887</distanceFromOrigin>
			<angle>4.398705354995532</angle>
			<triangleMeasure>0</triangleMeasure>
			<rectangleMeasure>0</rectangleMeasure>
			<circleMeasure>0</circleMeasure>
			<centroidX>9</centroidX>
			<centroidY>9.5</centroidY>
		</spatialEntity>
		<spatialEntity spatialType="region" scaleAndSubsystem="Cellular.GutEndotheliumIschemia">
			<clusteredness>1</clusteredness>
			<density>0.1924999910242417</density>
			<area>1</area>
			<perimeter>4</perimeter>
			<distanceFromOrigin>14.42220510185596</distanceFromOrigin>
			<angle>0</angle>
			<triangleMeasure>0</triangleMeasure>
			<rectangleMeasure>0</rectangleMeasure>
			<circleMeasure>0</circleMeasure>
			<centroidX>28</centroidX>
			<centroidY>8</centroidY>
		</spatialEntity>
		<spatialEntity spatialType="region" scaleAndSubsystem="Cellular.GutEndotheliumIschemia">
			<clusteredness>1</clusteredness>
			<density>0.2300000059838389</density>
			<area>1</area>
			<perimeter>4</perimeter>
			<distanceFromOrigin>14.42220510185596</distanceFromOrigin>
			<angle>0</angle>
			<triangleMeasure>0</triangleMeasure>
			<rectangleMeasure>0</rectangleMeasure>
			<circleMeasure>0</circleMeasure>
			<centroidX>4</centroidX>
			<centroidY>8</centroidY>
		</spatialEntity>
		<spatialEntity spatialType="region" scaleAndSubsystem="Cellular.GutEndotheliumIschemia">
			<clusteredness>1</clusteredness>
			<density>0.1800000059838388</density>
			<area>1</area>
			<perimeter>4</perimeter>
			<distanceFromOrigin>17</distanceFromOrigin>
			<angle>0</angle>
			<triangleMeasure>0</triangleMeasure>
			<rectangleMeasure>0</rectangleMeasure>
			<circleMeasure>0</circleMeasure>
			<centroidX>1</centroidX>
			<centroidY>8</centroidY>
		</spatialEntity>
		<spatialEntity spatialType="region" scaleAndSubsystem="Cellular.GutEndotheliumIschemia">
			<clusteredness>1</clusteredness>
			<density>0.182500005235859</density>
			<area>2</area>
			<perimeter>6</perimeter>
			<distanceFromOrigin>9.219544457292887</distanceFromOrigin>
			<angle>5.9061411137705</angle>
			<triangleMeasure>0</triangleMeasure>
			<rectangleMeasure>0</rectangleMeasure>
			<circleMeasure>0</circleMeasure>
			<centroidX>18.5</centroidX>
			<centroidY>7</centroidY>
		</spatialEntity>
		<spatialEntity spatialType="region" scaleAndSubsystem="Cellular.GutEndotheliumIschemia">
			<clusteredness>1</clusteredness>
			<density>0.1800000059838388</density>
			<area>1</area>
			<perimeter>4</perimeter>
			<distanceFromOrigin>11.6619037896906</distanceFromOrigin>
			<angle>0</angle>
			<triangleMeasure>0</triangleMeasure>
			<rectangleMeasure>0</rectangleMeasure>
			<circleMeasure>0</circleMeasure>
			<centroidX>10</centroidX>
			<centroidY>6</centroidY>
		</spatialEntity>
		<spatialEntity spatialType="region" scaleAndSubsystem="Cellular.GutEndotheliumIschemia">
			<clusteredness>1</clusteredness>
			<density>0.555000035903033</density>
			<area>1</area>
			<perimeter>4</perimeter>
			<distanceFromOrigin>15.62049935181331</distanceFromOrigin>
			<angle>0</angle>
			<triangleMeasure>0</triangleMeasure>
			<rectangleMeasure>0</rectangleMeasure>
			<circleMeasure>0</circleMeasure>
			<centroidX>4</centroidX>
			<centroidY>6</centroidY>
		</spatialEntity>
		<spatialEntity spatialType="region" scaleAndSubsystem="Cellular.GutEndotheliumIschemia">
			<clusteredness>1</clusteredness>
			<density>0.3549999760646446</density>
			<area>1</area>
			<perimeter>4</perimeter>
			<distanceFromOrigin>11.18033988749895</distanceFromOrigin>
			<angle>0</angle>
			<triangleMeasure>0</triangleMeasure>
			<rectangleMeasure>0</rectangleMeasure>
			<circleMeasure>0</circleMeasure>
			<centroidX>14</centroidX>
			<centroidY>5</centroidY>
		</spatialEntity>
		<spatialEntity spatialType="region" scaleAndSubsystem="Cellular.GutEndotheliumIschemia">
			<clusteredness>1</clusteredness>
			<density>0.1565476225760359</density>
			<area>21</area>
			<perimeter>40</perimeter>
			<distanceFromOrigin>11.40175425099138</distanceFromOrigin>
			<angle>25.86635679409452</angle>
			<triangleMeasure>0.2083333333333333</triangleMeasure>
			<rectangleMeasure>0.2343750139698395</rectangleMeasure>
			<circleMeasure>0.1698326002020015</circleMeasure>
			<centroidX>25.25</centroidX>
			<centroidY>4.85</centroidY>
		</spatialEntity>
		<spatialEntity spatialType="region" scaleAndSubsystem="Cellular.GutEndotheliumIschemia">
			<clusteredness>1</clusteredness>
			<density>0.1424999910242417</density>
			<area>1</area>
			<perimeter>4</perimeter>
			<distanceFromOrigin>14.56021977856104</distanceFromOrigin>
			<angle>0</angle>
			<triangleMeasure>0</triangleMeasure>
			<rectangleMeasure>0</rectangleMeasure>
			<circleMeasure>0</circleMeasure>
			<centroidX>20</centroidX>
			<centroidY>2</centroidY>
		</spatialEntity>
		<spatialEntity spatialType="region" scaleAndSubsystem="Cellular.GutEndotheliumIschemia">
			<clusteredness>1</clusteredness>
			<density>0.555000035903033</density>
			<area>1</area>
			<perimeter>4</perimeter>
			<distanceFromOrigin>20.51828452868319</distanceFromOrigin>
			<angle>0</angle>
			<triangleMeasure>0</triangleMeasure>
			<rectangleMeasure>0</rectangleMeasure>
			<circleMeasure>0</circleMeasure>
			<centroidX>30</centroidX>
			<centroidY>1</centroidY>
		</spatialEntity>
		<spatialEntity spatialType="region" scaleAndSubsystem="Cellular.GutEndotheliumIschemia">
			<clusteredness>1</clusteredness>
			<density>0.1498076953859171</density>
			<area>13</area>
			<perimeter>28</perimeter>
			<distanceFromOrigin>13.34166406412633</distanceFromOrigin>
			<angle>25.55996517182381</angle>
			<triangleMeasure>0.3333333333333333</triangleMeasure>
			<rectangleMeasure>0.3125000186264526</rectangleMeasure>
			<circleMeasure>0.1500187862926379</circleMeasure>
			<centroidX>10.81818</centroidX>
			<centroidY>2.636364</centroidY>
		</spatialEntity>
		<spatialEntity spatialType="region" scaleAndSubsystem="Cellular.GutEndotheliumIschemia">
			<clusteredness>1</clusteredness>
			<density>0.1866666786031785</density>
			<area>3</area>
			<perimeter>8</perimeter>
			<distanceFromOrigin>17.80449381476486</distanceFromOrigin>
			<angle>2.444068057635409</angle>
			<triangleMeasure>1</triangleMeasure>
			<rectangleMeasure>0.5000000894069832</rectangleMeasure>
			<circleMeasure>0.1591549430918953</circleMeasure>
			<centroidX>4.333333</centroidX>
			<centroidY>1.666667</centroidY>
		</spatialEntity>
		<numericStateVariable scaleAndSubsystem="Tissue.GutEndothelium">
			<name>GutCellDamageByproduct</name>
			<value>1950.21927841807</value>
		</numericStateVariable>
		<numericStateVariable scaleAndSubsystem="Organ.Gut">
			<name>GutLeak</name>
			<value>0</value>
		</numericStateVariable>
		<numericStateVariable scaleAndSubsystem="Tissue.GutEpithelium">
			<name>GutOccludinCellwall</name>
			<value>1161.749060724599</value>
		</numericStateVariable>
		<numericStateVariable scaleAndSubsystem="Tissue.GutEpithelium">
			<name>GutOccludinCytoplasm</name>
			<value>383.9133829505288</value>
		</numericStateVariable>
		<numericStateVariable scaleAndSubsystem="Tissue.LungEndothelium">
			<name>LungCellDamageByproduct</name>
			<value>0.001006555097728142</value>
		</numericStateVariable>
		<numericStateVariable scaleAndSubsystem="Organ.Lung">
			<name>LungEdema</name>
			<value>0</value>
		</numericStateVariable>
		<numericStateVariable scaleAndSubsystem="Tissue.LungEpithelium">
			<name>LungOccludinCellwall</name>
			<value>1162.81</value>
		</numericStateVariable>
		<numericStateVariable scaleAndSubsystem="Tissue.LungEpithelium">
			<name>LungOccludinCytoplasm</name>
			<value>384.4</value>
		</numericStateVariable>
		<numericStateVariable scaleAndSubsystem="Cellular.GutEndotheliumIschemia">
			<name>avgClusterednessRegions</name>
			<value>0.06230590026027449</value>
		</numericStateVariable>
		<numericStateVariable scaleAndSubsystem="Cellular.LungEndotheliumIschemia">
			<name>avgClusterednessRegions</name>
			<value>1</value>
		</numericStateVariable>
		<numericStateVariable scaleAndSubsystem="Cellular.GutEndotheliumIschemia">
			<name>avgDensityRegions</name>
			<value>0.1945260572548784</value>
		</numericStateVariable>
		<numericStateVariable scaleAndSubsystem="Cellular.LungEndotheliumIschemia">
			<name>avgDensityRegions</name>
			<value>0</value>
		</numericStateVariable>
	</timepoint>
	<timepoint value="23">
		<spatialEntity spatialType="region" scaleAndSubsystem="Cellular.GutEndotheliumIschemia">
			<clusteredness>1</clusteredness>
			<density>0.1733333492590711</density>
			<area>6</area>
			<perimeter>10</perimeter>
			<distanceFromOrigin>15.65247584249853</distanceFromOrigin>
			<angle>7.718332794007577</angle>
			<triangleMeasure>0.5</triangleMeasure>
			<rectangleMeasure>1</rectangleMeasure>
			<circleMeasure>0.4800601871025826</circleMeasure>
			<centroidX>24</centroidX>
			<centroidY>30.5</centroidY>
		</spatialEntity>
		<spatialEntity spatialType="region" scaleAndSubsystem="Cellular.GutEndotheliumIschemia">
			<clusteredness>1</clusteredness>
			<density>0.07850000474967209</density>
			<area>10</area>
			<perimeter>22</perimeter>
			<distanceFromOrigin>17.69180601295413</distanceFromOrigin>
			<angle>12.83177904253009</angle>
			<triangleMeasure>0.2083333333333333</triangleMeasure>
			<rectangleMeasure>0.3125</rectangleMeasure>
			<circleMeasure>0.1500188084695571</circleMeasure>
			<centroidX>29.9</centroidX>
			<centroidY>29.3</centroidY>
		</spatialEntity>
		<spatialEntity spatialType="region" scaleAndSubsystem="Cellular.GutEndotheliumIschemia">
			<clusteredness>1</clusteredness>
			<density>0.2955111036113664</density>
			<area>1</area>
			<perimeter>4</perimeter>
			<distanceFromOrigin>11</distanceFromOrigin>
			<angle>0</angle>
			<triangleMeasure>0</triangleMeasure>
			<rectangleMeasure>0</rectangleMeasure>
			<circleMeasure>0</circleMeasure>
			<centroidX>16</centroidX>
			<centroidY>27</centroidY>
		</spatialEntity>
		<spatialEntity spatialType="region" scaleAndSubsystem="Cellular.GutEndotheliumIschemia">
			<clusteredness>1</clusteredness>
			<density>0.1745141471912658</density>
			<area>3</area>
			<perimeter>10</perimeter>
			<distanceFromOrigin>11.70469991071963</distanceFromOrigin>
			<angle>6.988489729983475</angle>
			<triangleMeasure>0</triangleMeasure>
			<rectangleMeasure>0</rectangleMeasure>
			<circleMeasure>0</circleMeasure>
			<centroidX>12.75</centroidX>
			<centroidY>28</centroidY>
		</spatialEntity>
		<spatialEntity spatialType="region" scaleAndSubsystem="Cellular.GutEndotheliumIschemia">
			<clusteredness>1</clusteredness>
			<density>0.3225002139222388</density>
			<area>2</area>
			<perimeter>6</perimeter>
			<distanceFromOrigin>15.62049935181331</distanceFromOrigin>
			<angle>2.236979063437702</angle>
			<triangleMeasure>0</triangleMeasure>
			<rectangleMeasure>0</rectangleMeasure>
			<circleMeasure>0</circleMeasure>
			<centroidX>28.5</centroidX>
			<centroidY>26</centroidY>
		</spatialEntity>
		<spatialEntity spatialType="region" scaleAndSubsystem="Cellular.GutEndotheliumIschemia">
			<clusteredness>0.9333333333333333</clusteredness>
			<density>0.257143413413959</density>
			<area>14</area>
			<perimeter>30</perimeter>
			<distanceFromOrigin>12.8062484748657</distanceFromOrigin>
			<angle>15.25511870305778</angle>
			<triangleMeasure>0.1875</triangleMeasure>
			<rectangleMeasure>0.225</rectangleMeasure>
			<circleMeasure>0.1588434385399713</circleMeasure>
			<centroidX>6.076923</centroidX>
			<centroidY>28.84615</centroidY>
		</spatialEntity>
		<spatialEntity spatialType="region" scaleAndSubsystem="Cellular.GutEndotheliumIschemia">
			<clusteredness>1</clusteredness>
			<density>0.2325014450970818</density>
			<area>1</area>
			<perimeter>4</perimeter>
			<distanceFromOrigin>17.20465053408525</distanceFromOrigin>
			<angle>0</angle>
			<triangleMeasure>0</triangleMeasure>
			<rectangleMeasure>0</rectangleMeasure>
			<circleMeasure>0</circleMeasure>
			<centroidX>2</centroidX>
			<centroidY>26</centroidY>
		</spatialEntity>
		<spatialEntity spatialType="region" scaleAndSubsystem="Cellular.GutEndotheliumIschemia">
			<clusteredness>1</clusteredness>
			<density>0.1950530557071462</density>
			<area>1</area>
			<perimeter>4</perimeter>
			<distanceFromOrigin>15</distanceFromOrigin>
			<angle>0</angle>
			<triangleMeasure>0</triangleMeasure>
			<rectangleMeasure>0</rectangleMeasure>
			<circleMeasure>0</circleMeasure>
			<centroidX>4</centroidX>
			<centroidY>25</centroidY>
		</spatialEntity>
		<spatialEntity spatialType="region" scaleAndSubsystem="Cellular.GutEndotheliumIschemia">
			<clusteredness>1</clusteredness>
			<density>0.2450004428040748</density>
			<area>1</area>
			<perimeter>4</perimeter>
			<distanceFromOrigin>17</distanceFromOrigin>
			<angle>0</angle>
			<triangleMeasure>0</triangleMeasure>
			<rectangleMeasure>0</rectangleMeasure>
			<circleMeasure>0</circleMeasure>
			<centroidX>31</centroidX>
			<centroidY>24</centroidY>
		</spatialEntity>
		<spatialEntity spatialType="region" scaleAndSubsystem="Cellular.GutEndotheliumIschemia">
			<clusteredness>1</clusteredness>
			<density>0.3082780127431832</density>
			<area>1</area>
			<perimeter>4</perimeter>
			<distanceFromOrigin>12.8062484748657</distanceFromOrigin>
			<angle>0</angle>
			<triangleMeasure>0</triangleMeasure>
			<rectangleMeasure>0</rectangleMeasure>
			<circleMeasure>0</circleMeasure>
			<centroidX>6</centroidX>
			<centroidY>24</centroidY>
		</spatialEntity>
		<spatialEntity spatialType="region" scaleAndSubsystem="Cellular.GutEndotheliumIschemia">
			<clusteredness>1</clusteredness>
			<density>0.07002472223020068</density>
			<area>1</area>
			<perimeter>4</perimeter>
			<distanceFromOrigin>16.1245154965971</distanceFromOrigin>
			<angle>0</angle>
			<triangleMeasure>0</triangleMeasure>
			<rectangleMeasure>0</rectangleMeasure>
			<circleMeasure>0</circleMeasure>
			<centroidX>2</centroidX>
			<centroidY>24</centroidY>
		</spatialEntity>
		<spatialEntity spatialType="region" scaleAndSubsystem="Cellular.GutEndotheliumIschemia">
			<clusteredness>1</clusteredness>
			<density>0.103191891429471</density>
			<area>8</area>
			<perimeter>12</perimeter>
			<distanceFromOrigin>7</distanceFromOrigin>
			<angle>15.94539590092286</angle>
			<triangleMeasure>0.7777777777777778</triangleMeasure>
			<rectangleMeasure>0.875</rectangleMeasure>
			<circleMeasure>0.5250658540523738</circleMeasure>
			<centroidX>15</centroidX>
			<centroidY>24</centroidY>
		</spatialEntity>
		<spatialEntity spatialType="region" scaleAndSubsystem="Cellular.GutEndotheliumIschemia">
			<clusteredness>1</clusteredness>
			<density>0.2465540119245941</density>
			<area>2</area>
			<perimeter>6</perimeter>
			<distanceFromOrigin>10.63014581273465</distanceFromOrigin>
			<angle>3.814074834290355</angle>
			<triangleMeasure>0</triangleMeasure>
			<rectangleMeasure>0</rectangleMeasure>
			<circleMeasure>0</circleMeasure>
			<centroidX>8</centroidX>
			<centroidY>23.5</centroidY>
		</spatialEntity>
		<spatialEntity spatialType="region" scaleAndSubsystem="Cellular.GutEndotheliumIschemia">
			<clusteredness>1</clusteredness>
			<density>0.3450984880035999</density>
			<area>1</area>
			<perimeter>4</perimeter>
			<distanceFromOrigin>7.810249675906654</distanceFromOrigin>
			<angle>0</angle>
			<triangleMeasure>0</triangleMeasure>
			<rectangleMeasure>0</rectangleMeasure>
			<circleMeasure>0</circleMeasure>
			<centroidX>10</centroidX>
			<centroidY>21</centroidY>
		</spatialEntity>
		<spatialEntity spatialType="region" scaleAndSubsystem="Cellular.GutEndotheliumIschemia">
			<clusteredness>1</clusteredness>
			<density>0.06500799406587687</density>
			<area>3</area>
			<perimeter>10</perimeter>
			<distanceFromOrigin>4.47213595499958</distanceFromOrigin>
			<angle>25.55996517182381</angle>
			<triangleMeasure>0</triangleMeasure>
			<rectangleMeasure>0</rectangleMeasure>
			<circleMeasure>0</circleMeasure>
			<centroidX>18</centroidX>
			<centroidY>20.25</centroidY>
		</spatialEntity>
		<spatialEntity spatialType="region" scaleAndSubsystem="Cellular.GutEndotheliumIschemia">
			<clusteredness>0.9090909090909091</clusteredness>
			<density>0.1512643939607284</density>
			<area>10</area>
			<perimeter>16</perimeter>
			<distanceFromOrigin>8.54400374531753</distanceFromOrigin>
			<angle>16.75026450502572</angle>
			<triangleMeasure>0.25</triangleMeasure>
			<rectangleMeasure>0.5</rectangleMeasure>
			<circleMeasure>0.2769577985386844</circleMeasure>
			<centroidX>6.6</centroidX>
			<centroidY>20</centroidY>
		</spatialEntity>
		<spatialEntity spatialType="region" scaleAndSubsystem="Cellular.GutEndotheliumIschemia">
			<clusteredness>1</clusteredness>
			<density>0.2203931771072687</density>
			<area>1</area>
			<perimeter>4</perimeter>
			<distanceFromOrigin>13.15294643796591</distanceFromOrigin>
			<angle>0</angle>
			<triangleMeasure>0</triangleMeasure>
			<rectangleMeasure>0</rectangleMeasure>
			<circleMeasure>0</circleMeasure>
			<centroidX>3</centroidX>
			<centroidY>18</centroidY>
		</spatialEntity>
		<spatialEntity spatialType="region" scaleAndSubsystem="Cellular.GutEndotheliumIschemia">
			<clusteredness>1</clusteredness>
			<density>0.00200200979008942</density>
			<area>5</area>
			<perimeter>12</perimeter>
			<distanceFromOrigin>15.13274595042156</distanceFromOrigin>
			<angle>14.20676611776037</angle>
			<triangleMeasure>0</triangleMeasure>
			<rectangleMeasure>0</rectangleMeasure>
			<circleMeasure>0</circleMeasure>
			<centroidX>1</centroidX>
			<centroidY>20</centroidY>
		</spatialEntity>
		<spatialEntity spatialType="region" scaleAndSubsystem="Cellular.GutEndotheliumIschemia">
			<clusteredness>1</clusteredness>
			<density>0.1950000239353554</density>
			<area>1</area>
			<perimeter>4</perimeter>
			<distanceFromOrigin>3.16227766016838</distanceFromOrigin>
			<angle>0</angle>
			<triangleMeasure>0</triangleMeasure>
			<rectangleMeasure>0</rectangleMeasure>
			<circleMeasure>0</circleMeasure>
			<centroidX>13</centroidX>
			<centroidY>17</centroidY>
		</spatialEntity>
		<spatialEntity spatialType="region" scaleAndSubsystem="Cellular.GutEndotheliumIschemia">
			<clusteredness>1</clusteredness>
			<density>0.04500000149595971</density>
			<area>1</area>
			<perimeter>4</perimeter>
			<distanceFromOrigin>0</distanceFromOrigin>
			<angle>0</angle>
			<triangleMeasure>0</triangleMeasure>
			<rectangleMeasure>0</rectangleMeasure>
			<circleMeasure>0</circleMeasure>
			<centroidX>16</centroidX>
			<centroidY>16</centroidY>
		</spatialEntity>
		<spatialEntity spatialType="region" scaleAndSubsystem="Cellular.GutEndotheliumIschemia">
			<clusteredness>0.7473684210526316</clusteredness>
			<density>0.1706286796904357</density>
			<area>71</area>
			<perimeter>86</perimeter>
			<distanceFromOrigin>6.708203932499369</distanceFromOrigin>
			<angle>82.23483398157467</angle>
			<triangleMeasure>0.285665384614016</triangleMeasure>
			<rectangleMeasure>0.2893350463154801</rectangleMeasure>
			<circleMeasure>0.2304804933552351</circleMeasure>
			<centroidX>25.09302</centroidX>
			<centroidY>23.13953</centroidY>
		</spatialEntity>
		<spatialEntity spatialType="region" scaleAndSubsystem="Cellular.GutEndotheliumIschemia">
			<clusteredness>1</clusteredness>
			<density>0.03249999775606043</density>
			<area>1</area>
			<perimeter>4</perimeter>
			<distanceFromOrigin>2.23606797749979</distanceFromOrigin>
			<angle>0</angle>
			<triangleMeasure>0</triangleMeasure>
			<rectangleMeasure>0</rectangleMeasure>
			<circleMeasure>0</circleMeasure>
			<centroidX>14</centroidX>
			<centroidY>15</centroidY>
		</spatialEntity>
		<spatialEntity spatialType="region" scaleAndSubsystem="Cellular.GutEndotheliumIschemia">
			<clusteredness>1</clusteredness>
			<density>0.09424568321190628</density>
			<area>10</area>
			<perimeter>16</perimeter>
			<distanceFromOrigin>8.062257748298549</distanceFromOrigin>
			<angle>19.23067237566129</angle>
			<triangleMeasure>0.5625</triangleMeasure>
			<rectangleMeasure>0.5000000529819121</rectangleMeasure>
			<circleMeasure>0.3000376145173093</circleMeasure>
			<centroidX>6.375</centroidX>
			<centroidY>15.375</centroidY>
		</spatialEntity>
		<spatialEntity spatialType="region" scaleAndSubsystem="Cellular.GutEndotheliumIschemia">
			<clusteredness>1</clusteredness>
			<density>0.5575000239353554</density>
			<area>1</area>
			<perimeter>4</perimeter>
			<distanceFromOrigin>9.486832980505138</distanceFromOrigin>
			<angle>0</angle>
			<triangleMeasure>0</triangleMeasure>
			<rectangleMeasure>0</rectangleMeasure>
			<circleMeasure>0</circleMeasure>
			<centroidX>25</centroidX>
			<centroidY>13</centroidY>
		</spatialEntity>
		<spatialEntity spatialType="region" scaleAndSubsystem="Cellular.GutEndotheliumIschemia">
			<clusteredness>1</clusteredness>
			<density>0.003749999929876889</density>
			<area>4</area>
			<perimeter>10</perimeter>
			<distanceFromOrigin>15.13274595042156</distanceFromOrigin>
			<angle>10.84030545433057</angle>
			<triangleMeasure>0</triangleMeasure>
			<rectangleMeasure>0</rectangleMeasure>
			<circleMeasure>0</circleMeasure>
			<centroidX>31</centroidX>
			<centroidY>12.5</centroidY>
		</spatialEntity>
		<spatialEntity spatialType="region" scaleAndSubsystem="Cellular.GutEndotheliumIschemia">
			<clusteredness>1</clusteredness>
			<density>0.1350000052610314</density>
			<area>13</area>
			<perimeter>32</perimeter>
			<distanceFromOrigin>6.708203932499369</distanceFromOrigin>
			<angle>22.70284212321283</angle>
			<triangleMeasure>0.1236262388844664</triangleMeasure>
			<rectangleMeasure>0.1764705882352941</rectangleMeasure>
			<circleMeasure>0.07056884140263353</circleMeasure>
			<centroidX>25.26667</centroidX>
			<centroidY>11.2</centroidY>
		</spatialEntity>
		<spatialEntity spatialType="region" scaleAndSubsystem="Cellular.GutEndotheliumIschemia">
			<clusteredness>0.9130434782608695</clusteredness>
			<density>0.101077031109736</density>
			<area>21</area>
			<perimeter>30</perimeter>
			<distanceFromOrigin>11.6619037896906</distanceFromOrigin>
			<angle>30.96375653207352</angle>
			<triangleMeasure>0.4</triangleMeasure>
			<rectangleMeasure>0.3333333333333333</rectangleMeasure>
			<circleMeasure>0.1967459451319188</circleMeasure>
			<centroidX>2.785714</centroidX>
			<centroidY>12.85714</centroidY>
		</spatialEntity>
		<spatialEntity spatialType="region" scaleAndSubsystem="Cellular.GutEndotheliumIschemia">
			<clusteredness>1</clusteredness>
			<density>0.2015000005796844</density>
			<area>5</area>
			<perimeter>10</perimeter>
			<distanceFromOrigin>5.099019513592784</distanceFromOrigin>
			<angle>11.30993247402021</angle>
			<triangleMeasure>0.75</triangleMeasure>
			<rectangleMeasure>0.75</rectangleMeasure>
			<circleMeasure>0.3600451403269369</circleMeasure>
			<centroidX>15.5</centroidX>
			<centroidY>9.75</centroidY>
		</spatialEntity>
		<spatialEntity spatialType="region" scaleAndSubsystem="Cellular.GutEndotheliumIschemia">
			<clusteredness>1</clusteredness>
			<density>0.2237499985040403</density>
			<area>2</area>
			<perimeter>8</perimeter>
			<distanceFromOrigin>7.211102550927978</distanceFromOrigin>
			<angle>1.847610265994596</angle>
			<triangleMeasure>0</triangleMeasure>
			<rectangleMeasure>0</rectangleMeasure>
			<circleMeasure>0</circleMeasure>
			<centroidX>11.5</centroidX>
			<centroidY>9.5</centroidY>
		</spatialEntity>
		<spatialEntity spatialType="region" scaleAndSubsystem="Cellular.GutEndotheliumIschemia">
			<clusteredness>1</clusteredness>
			<density>0.08250000149595971</density>
			<area>2</area>
			<perimeter>6</perimeter>
			<distanceFromOrigin>9.219544457292887</distanceFromOrigin>
			<angle>4.398705354995532</angle>
			<triangleMeasure>0</triangleMeasure>
			<rectangleMeasure>0</rectangleMeasure>
			<circleMeasure>0</circleMeasure>
			<centroidX>9</centroidX>
			<centroidY>9.5</centroidY>
		</spatialEntity>
		<spatialEntity spatialType="region" scaleAndSubsystem="Cellular.GutEndotheliumIschemia">
			<clusteredness>1</clusteredness>
			<density>0.1825000089757583</density>
			<area>1</area>
			<perimeter>4</perimeter>
			<distanceFromOrigin>14.42220510185596</distanceFromOrigin>
			<angle>0</angle>
			<triangleMeasure>0</triangleMeasure>
			<rectangleMeasure>0</rectangleMeasure>
			<circleMeasure>0</circleMeasure>
			<centroidX>28</centroidX>
			<centroidY>8</centroidY>
		</spatialEntity>
		<spatialEntity spatialType="region" scaleAndSubsystem="Cellular.GutEndotheliumIschemia">
			<clusteredness>1</clusteredness>
			<density>0.1700000089757583</density>
			<area>1</area>
			<perimeter>4</perimeter>
			<distanceFromOrigin>17</distanceFromOrigin>
			<angle>0</angle>
			<triangleMeasure>0</triangleMeasure>
			<rectangleMeasure>0</rectangleMeasure>
			<circleMeasure>0</circleMeasure>
			<centroidX>1</centroidX>
			<centroidY>8</centroidY>
		</spatialEntity>
		<spatialEntity spatialType="region" scaleAndSubsystem="Cellular.GutEndotheliumIschemia">
			<clusteredness>1</clusteredness>
			<density>0.1725000044878791</density>
			<area>2</area>
			<perimeter>6</perimeter>
			<distanceFromOrigin>9.219544457292887</distanceFromOrigin>
			<angle>5.9061411137705</angle>
			<triangleMeasure>0</triangleMeasure>
			<rectangleMeasure>0</rectangleMeasure>
			<circleMeasure>0</circleMeasure>
			<centroidX>18.5</centroidX>
			<centroidY>7</centroidY>
		</spatialEntity>
		<spatialEntity spatialType="region" scaleAndSubsystem="Cellular.GutEndotheliumIschemia">
			<clusteredness>1</clusteredness>
			<density>0.1700000089757583</density>
			<area>1</area>
			<perimeter>4</perimeter>
			<distanceFromOrigin>11.6619037896906</distanceFromOrigin>
			<angle>0</angle>
			<triangleMeasure>0</triangleMeasure>
			<rectangleMeasure>0</rectangleMeasure>
			<circleMeasure>0</circleMeasure>
			<centroidX>10</centroidX>
			<centroidY>6</centroidY>
		</spatialEntity>
		<spatialEntity spatialType="region" scaleAndSubsystem="Cellular.GutEndotheliumIschemia">
			<clusteredness>1</clusteredness>
			<density>0.3449999940161612</density>
			<area>1</area>
			<perimeter>4</perimeter>
			<distanceFromOrigin>11.18033988749895</distanceFromOrigin>
			<angle>0</angle>
			<triangleMeasure>0</triangleMeasure>
			<rectangleMeasure>0</rectangleMeasure>
			<circleMeasure>0</circleMeasure>
			<centroidX>14</centroidX>
			<centroidY>5</centroidY>
		</spatialEntity>
		<spatialEntity spatialType="region" scaleAndSubsystem="Cellular.GutEndotheliumIschemia">
			<clusteredness>1</clusteredness>
			<density>0.09906250220887801</density>
			<area>8</area>
			<perimeter>18</perimeter>
			<distanceFromOrigin>14.2126704035519</distanceFromOrigin>
			<angle>11.30993247402021</angle>
			<triangleMeasure>0.375</triangleMeasure>
			<rectangleMeasure>0.5</rectangleMeasure>
			<circleMeasure>0.238732414637843</circleMeasure>
			<centroidX>4</centroidX>
			<centroidY>6.285714</centroidY>
		</spatialEntity>
		<spatialEntity spatialType="region" scaleAndSubsystem="Cellular.GutEndotheliumIschemia">
			<clusteredness>1</clusteredness>
			<density>0.2099999970080806</density>
			<area>1</area>
			<perimeter>4</perimeter>
			<distanceFromOrigin>13.41640786499874</distanceFromOrigin>
			<angle>0</angle>
			<triangleMeasure>0</triangleMeasure>
			<rectangleMeasure>0</rectangleMeasure>
			<circleMeasure>0</circleMeasure>
			<centroidX>22</centroidX>
			<centroidY>4</centroidY>
		</spatialEntity>
		<spatialEntity spatialType="region" scaleAndSubsystem="Cellular.GutEndotheliumIschemia">
			<clusteredness>1</clusteredness>
			<density>0.253958336551205</density>
			<area>12</area>
			<perimeter>32</perimeter>
			<distanceFromOrigin>12.2065556157337</distanceFromOrigin>
			<angle>14.77162149216752</angle>
			<triangleMeasure>0.1</triangleMeasure>
			<rectangleMeasure>0.11428572674187</rectangleMeasure>
			<circleMeasure>0.06487299319887628</circleMeasure>
			<centroidX>26.06667</centroidX>
			<centroidY>4.866667</centroidY>
		</spatialEntity>
		<spatialEntity spatialType="region" scaleAndSubsystem="Cellular.GutEndotheliumIschemia">
			<clusteredness>1</clusteredness>
			<density>0.1324999940161612</density>
			<area>1</area>
			<perimeter>4</perimeter>
			<distanceFromOrigin>14.56021977856104</distanceFromOrigin>
			<angle>0</angle>
			<triangleMeasure>0</triangleMeasure>
			<rectangleMeasure>0</rectangleMeasure>
			<circleMeasure>0</circleMeasure>
			<centroidX>20</centroidX>
			<centroidY>2</centroidY>
		</spatialEntity>
		<spatialEntity spatialType="region" scaleAndSubsystem="Cellular.GutEndotheliumIschemia">
			<clusteredness>1</clusteredness>
			<density>0.1949999977560604</density>
			<area>2</area>
			<perimeter>8</perimeter>
			<distanceFromOrigin>13.34166406412633</distanceFromOrigin>
			<angle>4.864514437760526</angle>
			<triangleMeasure>0</triangleMeasure>
			<rectangleMeasure>0</rectangleMeasure>
			<circleMeasure>0</circleMeasure>
			<centroidX>13.5</centroidX>
			<centroidY>2.5</centroidY>
		</spatialEntity>
		<spatialEntity spatialType="region" scaleAndSubsystem="Cellular.GutEndotheliumIschemia">
			<clusteredness>1</clusteredness>
			<density>0.2375000009739321</density>
			<area>6</area>
			<perimeter>16</perimeter>
			<distanceFromOrigin>13.41640786499874</distanceFromOrigin>
			<angle>10.09105723888892</angle>
			<triangleMeasure>0.5</triangleMeasure>
			<rectangleMeasure>0.2500000198682165</rectangleMeasure>
			<circleMeasure>0.1193662073189215</circleMeasure>
			<centroidX>9.666667</centroidX>
			<centroidY>2.666667</centroidY>
		</spatialEntity>
		<spatialEntity spatialType="region" scaleAndSubsystem="Cellular.GutEndotheliumIschemia">
			<clusteredness>1</clusteredness>
			<density>0.2800000119443034</density>
			<area>2</area>
			<perimeter>6</perimeter>
			<distanceFromOrigin>20.51828452868319</distanceFromOrigin>
			<angle>1.974934010881977</angle>
			<triangleMeasure>0</triangleMeasure>
			<rectangleMeasure>0</rectangleMeasure>
			<circleMeasure>0</circleMeasure>
			<centroidX>30.5</centroidX>
			<centroidY>1</centroidY>
		</spatialEntity>
		<spatialEntity spatialType="region" scaleAndSubsystem="Cellular.GutEndotheliumIschemia">
			<clusteredness>1</clusteredness>
			<density>0.003333333271001679</density>
			<area>3</area>
			<perimeter>8</perimeter>
			<distanceFromOrigin>16.55294535724685</distanceFromOrigin>
			<angle>5.946863053973501</angle>
			<triangleMeasure>0</triangleMeasure>
			<rectangleMeasure>0</rectangleMeasure>
			<circleMeasure>0</circleMeasure>
			<centroidX>24</centroidX>
			<centroidY>1</centroidY>
		</spatialEntity>
		<spatialEntity spatialType="region" scaleAndSubsystem="Cellular.GutEndotheliumIschemia">
			<clusteredness>1</clusteredness>
			<density>0.1135000047496721</density>
			<area>5</area>
			<perimeter>14</perimeter>
			<distanceFromOrigin>17.0293863659264</distanceFromOrigin>
			<angle>4.660545482580332</angle>
			<triangleMeasure>0.5</triangleMeasure>
			<rectangleMeasure>0.2500000447034916</rectangleMeasure>
			<circleMeasure>0.1500188154435354</circleMeasure>
			<centroidX>4.25</centroidX>
			<centroidY>1.75</centroidY>
		</spatialEntity>
		<numericStateVariable scaleAndSubsystem="Tissue.GutEndothelium">
			<name>GutCellDamageByproduct</name>
			<value>1998.867771278236</value>
		</numericStateVariable>
		<numericStateVariable scaleAndSubsystem="Organ.Gut">
			<name>GutLeak</name>
			<value>0</value>
		</numericStateVariable>
		<numericStateVariable scaleAndSubsystem="Tissue.GutEpithelium">
			<name>GutOccludinCellwall</name>
			<value>1161.496922983501</value>
		</numericStateVariable>
		<numericStateVariable scaleAndSubsystem="Tissue.GutEpithelium">
			<name>GutOccludinCytoplasm</name>
			<value>383.7912569875114</value>
		</numericStateVariable>
		<numericStateVariable scaleAndSubsystem="Tissue.LungEndothelium">
			<name>LungCellDamageByproduct</name>
			<value>0.004113615708715975</value>
		</numericStateVariable>
		<numericStateVariable scaleAndSubsystem="Organ.Lung">
			<name>LungEdema</name>
			<value>0</value>
		</numericStateVariable>
		<numericStateVariable scaleAndSubsystem="Tissue.LungEpithelium">
			<name>LungOccludinCellwall</name>
			<value>1162.81</value>
		</numericStateVariable>
		<numericStateVariable scaleAndSubsystem="Tissue.LungEpithelium">
			<name>LungOccludinCytoplasm</name>
			<value>384.4</value>
		</numericStateVariable>
		<numericStateVariable scaleAndSubsystem="Cellular.GutEndotheliumIschemia">
			<name>avgClusterednessRegions</name>
			<value>0.05875629112412439</value>
		</numericStateVariable>
		<numericStateVariable scaleAndSubsystem="Cellular.LungEndotheliumIschemia">
			<name>avgClusterednessRegions</name>
			<value>1</value>
		</numericStateVariable>
		<numericStateVariable scaleAndSubsystem="Cellular.GutEndotheliumIschemia">
			<name>avgDensityRegions</name>
			<value>0.1793903983597022</value>
		</numericStateVariable>
		<numericStateVariable scaleAndSubsystem="Cellular.LungEndotheliumIschemia">
			<name>avgDensityRegions</name>
			<value>0</value>
		</numericStateVariable>
	</timepoint>
	<timepoint value="24">
		<spatialEntity spatialType="region" scaleAndSubsystem="Cellular.GutEndotheliumIschemia">
			<clusteredness>1</clusteredness>
			<density>0.185865125469133</density>
			<area>1</area>
			<perimeter>4</perimeter>
			<distanceFromOrigin>11</distanceFromOrigin>
			<angle>0</angle>
			<triangleMeasure>0</triangleMeasure>
			<rectangleMeasure>0</rectangleMeasure>
			<circleMeasure>0</circleMeasure>
			<centroidX>16</centroidX>
			<centroidY>27</centroidY>
		</spatialEntity>
		<spatialEntity spatialType="region" scaleAndSubsystem="Cellular.GutEndotheliumIschemia">
			<clusteredness>1</clusteredness>
			<density>0.164759476356257</density>
			<area>3</area>
			<perimeter>10</perimeter>
			<distanceFromOrigin>11.70469991071963</distanceFromOrigin>
			<angle>6.988489729983475</angle>
			<triangleMeasure>0</triangleMeasure>
			<rectangleMeasure>0</rectangleMeasure>
			<circleMeasure>0</circleMeasure>
			<centroidX>12.75</centroidX>
			<centroidY>28</centroidY>
		</spatialEntity>
		<spatialEntity spatialType="region" scaleAndSubsystem="Cellular.GutEndotheliumIschemia">
			<clusteredness>1</clusteredness>
			<density>0.214166852150088</density>
			<area>3</area>
			<perimeter>8</perimeter>
			<distanceFromOrigin>14.86606874731851</distanceFromOrigin>
			<angle>4.705096977266242</angle>
			<triangleMeasure>0</triangleMeasure>
			<rectangleMeasure>0</rectangleMeasure>
			<circleMeasure>0</circleMeasure>
			<centroidX>28</centroidX>
			<centroidY>26</centroidY>
		</spatialEntity>
		<spatialEntity spatialType="region" scaleAndSubsystem="Cellular.GutEndotheliumIschemia">
			<clusteredness>1</clusteredness>
			<density>0.2225017772001379</density>
			<area>1</area>
			<perimeter>4</perimeter>
			<distanceFromOrigin>17.20465053408525</distanceFromOrigin>
			<angle>0</angle>
			<triangleMeasure>0</triangleMeasure>
			<rectangleMeasure>0</rectangleMeasure>
			<circleMeasure>0</circleMeasure>
			<centroidX>2</centroidX>
			<centroidY>26</centroidY>
		</spatialEntity>
		<spatialEntity spatialType="region" scaleAndSubsystem="Cellular.GutEndotheliumIschemia">
			<clusteredness>1</clusteredness>
			<density>0.185061705346201</density>
			<area>1</area>
			<perimeter>4</perimeter>
			<distanceFromOrigin>15</distanceFromOrigin>
			<angle>0</angle>
			<triangleMeasure>0</triangleMeasure>
			<rectangleMeasure>0</rectangleMeasure>
			<circleMeasure>0</circleMeasure>
			<centroidX>4</centroidX>
			<centroidY>25</centroidY>
		</spatialEntity>
		<spatialEntity spatialType="region" scaleAndSubsystem="Cellular.GutEndotheliumIschemia">
			<clusteredness>1</clusteredness>
			<density>0.2983610564587163</density>
			<area>1</area>
			<perimeter>4</perimeter>
			<distanceFromOrigin>12.8062484748657</distanceFromOrigin>
			<angle>0</angle>
			<triangleMeasure>0</triangleMeasure>
			<rectangleMeasure>0</rectangleMeasure>
			<circleMeasure>0</circleMeasure>
			<centroidX>6</centroidX>
			<centroidY>24</centroidY>
		</spatialEntity>
		<spatialEntity spatialType="region" scaleAndSubsystem="Cellular.GutEndotheliumIschemia">
			<clusteredness>1</clusteredness>
			<density>0.06002905602548637</density>
			<area>1</area>
			<perimeter>4</perimeter>
			<distanceFromOrigin>16.1245154965971</distanceFromOrigin>
			<angle>0</angle>
			<triangleMeasure>0</triangleMeasure>
			<rectangleMeasure>0</rectangleMeasure>
			<circleMeasure>0</circleMeasure>
			<centroidX>2</centroidX>
			<centroidY>24</centroidY>
		</spatialEntity>
		<spatialEntity spatialType="region" scaleAndSubsystem="Cellular.GutEndotheliumIschemia">
			<clusteredness>1</clusteredness>
			<density>0.1626843991466597</density>
			<area>5</area>
			<perimeter>10</perimeter>
			<distanceFromOrigin>7.071067811865476</distanceFromOrigin>
			<angle>9.605204155012947</angle>
			<triangleMeasure>0.75</triangleMeasure>
			<rectangleMeasure>0.75</rectangleMeasure>
			<circleMeasure>0.3600451403269369</circleMeasure>
			<centroidX>14.5</centroidX>
			<centroidY>23.75</centroidY>
		</spatialEntity>
		<spatialEntity spatialType="region" scaleAndSubsystem="Cellular.GutEndotheliumIschemia">
			<clusteredness>1</clusteredness>
			<density>0.1317628423013299</density>
			<area>26</area>
			<perimeter>38</perimeter>
			<distanceFromOrigin>10.63014581273465</distanceFromOrigin>
			<angle>23.79718135619034</angle>
			<triangleMeasure>0.4666666666666667</triangleMeasure>
			<rectangleMeasure>0.4375</rectangleMeasure>
			<circleMeasure>0.2266248737797513</circleMeasure>
			<centroidX>7.705883</centroidX>
			<centroidY>27.17647</centroidY>
		</spatialEntity>
		<spatialEntity spatialType="region" scaleAndSubsystem="Cellular.GutEndotheliumIschemia">
			<clusteredness>1</clusteredness>
			<density>0.115002815396178</density>
			<area>1</area>
			<perimeter>4</perimeter>
			<distanceFromOrigin>5.099019513592784</distanceFromOrigin>
			<angle>0</angle>
			<triangleMeasure>0</triangleMeasure>
			<rectangleMeasure>0</rectangleMeasure>
			<circleMeasure>0</circleMeasure>
			<centroidX>17</centroidX>
			<centroidY>21</centroidY>
		</spatialEntity>
		<spatialEntity spatialType="region" scaleAndSubsystem="Cellular.GutEndotheliumIschemia">
			<clusteredness>1</clusteredness>
			<density>0.3351170558555454</density>
			<area>1</area>
			<perimeter>4</perimeter>
			<distanceFromOrigin>7.810249675906654</distanceFromOrigin>
			<angle>0</angle>
			<triangleMeasure>0</triangleMeasure>
			<rectangleMeasure>0</rectangleMeasure>
			<circleMeasure>0</circleMeasure>
			<centroidX>10</centroidX>
			<centroidY>21</centroidY>
		</spatialEntity>
		<spatialEntity spatialType="region" scaleAndSubsystem="Cellular.GutEndotheliumIschemia">
			<clusteredness>1</clusteredness>
			<density>0.05252053129906748</density>
			<area>1</area>
			<perimeter>4</perimeter>
			<distanceFromOrigin>5</distanceFromOrigin>
			<angle>0</angle>
			<triangleMeasure>0</triangleMeasure>
			<rectangleMeasure>0</rectangleMeasure>
			<circleMeasure>0</circleMeasure>
			<centroidX>19</centroidX>
			<centroidY>20</centroidY>
		</spatialEntity>
		<spatialEntity spatialType="region" scaleAndSubsystem="Cellular.GutEndotheliumIschemia">
			<clusteredness>0.75</clusteredness>
			<density>0.07338957032736609</density>
			<area>12</area>
			<perimeter>18</perimeter>
			<distanceFromOrigin>8.54400374531753</distanceFromOrigin>
			<angle>15.70863782901575</angle>
			<triangleMeasure>0.6</triangleMeasure>
			<rectangleMeasure>0.625</rectangleMeasure>
			<circleMeasure>0.3600451025298134</circleMeasure>
			<centroidX>5.833333</centroidX>
			<centroidY>20.33333</centroidY>
		</spatialEntity>
		<spatialEntity spatialType="region" scaleAndSubsystem="Cellular.GutEndotheliumIschemia">
			<clusteredness>1</clusteredness>
			<density>0.003752117180356793</density>
			<area>4</area>
			<perimeter>10</perimeter>
			<distanceFromOrigin>15.29705854077836</distanceFromOrigin>
			<angle>10.4914770123316</angle>
			<triangleMeasure>0</triangleMeasure>
			<rectangleMeasure>0</rectangleMeasure>
			<circleMeasure>0</circleMeasure>
			<centroidX>1</centroidX>
			<centroidY>20.5</centroidY>
		</spatialEntity>
		<spatialEntity spatialType="region" scaleAndSubsystem="Cellular.GutEndotheliumIschemia">
			<clusteredness>1</clusteredness>
			<density>0.2105054817947687</density>
			<area>1</area>
			<perimeter>4</perimeter>
			<distanceFromOrigin>13.15294643796591</distanceFromOrigin>
			<angle>0</angle>
			<triangleMeasure>0</triangleMeasure>
			<rectangleMeasure>0</rectangleMeasure>
			<circleMeasure>0</circleMeasure>
			<centroidX>3</centroidX>
			<centroidY>18</centroidY>
		</spatialEntity>
		<spatialEntity spatialType="region" scaleAndSubsystem="Cellular.GutEndotheliumIschemia">
			<clusteredness>1</clusteredness>
			<density>0.1850000269272748</density>
			<area>1</area>
			<perimeter>4</perimeter>
			<distanceFromOrigin>3.16227766016838</distanceFromOrigin>
			<angle>0</angle>
			<triangleMeasure>0</triangleMeasure>
			<rectangleMeasure>0</rectangleMeasure>
			<circleMeasure>0</circleMeasure>
			<centroidX>13</centroidX>
			<centroidY>17</centroidY>
		</spatialEntity>
		<spatialEntity spatialType="region" scaleAndSubsystem="Cellular.GutEndotheliumIschemia">
			<clusteredness>1</clusteredness>
			<density>0.03500000074797985</density>
			<area>1</area>
			<perimeter>4</perimeter>
			<distanceFromOrigin>0</distanceFromOrigin>
			<angle>0</angle>
			<triangleMeasure>0</triangleMeasure>
			<rectangleMeasure>0</rectangleMeasure>
			<circleMeasure>0</circleMeasure>
			<centroidX>16</centroidX>
			<centroidY>16</centroidY>
		</spatialEntity>
		<spatialEntity spatialType="region" scaleAndSubsystem="Cellular.GutEndotheliumIschemia">
			<clusteredness>1</clusteredness>
			<density>0.02250000074797985</density>
			<area>1</area>
			<perimeter>4</perimeter>
			<distanceFromOrigin>2.23606797749979</distanceFromOrigin>
			<angle>0</angle>
			<triangleMeasure>0</triangleMeasure>
			<rectangleMeasure>0</rectangleMeasure>
			<circleMeasure>0</circleMeasure>
			<centroidX>14</centroidX>
			<centroidY>15</centroidY>
		</spatialEntity>
		<spatialEntity spatialType="region" scaleAndSubsystem="Cellular.GutEndotheliumIschemia">
			<clusteredness>0.8727272727272727</clusteredness>
			<density>0.174123737678241</density>
			<area>96</area>
			<perimeter>126</perimeter>
			<distanceFromOrigin>6.708203932499369</distanceFromOrigin>
			<angle>89.67629847507979</angle>
			<triangleMeasure>0.273648676861807</triangleMeasure>
			<rectangleMeasure>0.2368421052631579</rectangleMeasure>
			<circleMeasure>0.1524897024742417</circleMeasure>
			<centroidX>26.88136</centroidX>
			<centroidY>24.0339</centroidY>
		</spatialEntity>
		<spatialEntity spatialType="region" scaleAndSubsystem="Cellular.GutEndotheliumIschemia">
			<clusteredness>0.9</clusteredness>
			<density>0.1266666671289598</density>
			<area>18</area>
			<perimeter>24</perimeter>
			<distanceFromOrigin>6.708203932499369</distanceFromOrigin>
			<angle>25.76932762433872</angle>
			<triangleMeasure>0.375</triangleMeasure>
			<rectangleMeasure>0.4269230320326722</rectangleMeasure>
			<circleMeasure>0.2400300769862586</circleMeasure>
			<centroidX>25</centroidX>
			<centroidY>12</centroidY>
		</spatialEntity>
		<spatialEntity spatialType="region" scaleAndSubsystem="Cellular.GutEndotheliumIschemia">
			<clusteredness>1</clusteredness>
			<density>0.1266666666355008</density>
			<area>6</area>
			<perimeter>14</perimeter>
			<distanceFromOrigin>4</distanceFromOrigin>
			<angle>21.80140948635181</angle>
			<triangleMeasure>0.375</triangleMeasure>
			<rectangleMeasure>0.375</rectangleMeasure>
			<circleMeasure>0.2250282231653031</circleMeasure>
			<centroidX>15</centroidX>
			<centroidY>10.83333</centroidY>
		</spatialEntity>
		<spatialEntity spatialType="region" scaleAndSubsystem="Cellular.GutEndotheliumIschemia">
			<clusteredness>1</clusteredness>
			<density>0.1446128360703999</density>
			<area>24</area>
			<perimeter>40</perimeter>
			<distanceFromOrigin>9.055385138137417</distanceFromOrigin>
			<angle>36.67434966957316</angle>
			<triangleMeasure>0.2029572367502872</triangleMeasure>
			<rectangleMeasure>0.2261904761904762</rectangleMeasure>
			<circleMeasure>0.1797198727261305</circleMeasure>
			<centroidX>3.944444</centroidX>
			<centroidY>13.38889</centroidY>
		</spatialEntity>
		<spatialEntity spatialType="region" scaleAndSubsystem="Cellular.GutEndotheliumIschemia">
			<clusteredness>1</clusteredness>
			<density>0.2137500014959597</density>
			<area>2</area>
			<perimeter>8</perimeter>
			<distanceFromOrigin>7.211102550927978</distanceFromOrigin>
			<angle>1.847610265994596</angle>
			<triangleMeasure>0</triangleMeasure>
			<rectangleMeasure>0</rectangleMeasure>
			<circleMeasure>0</circleMeasure>
			<centroidX>11.5</centroidX>
			<centroidY>9.5</centroidY>
		</spatialEntity>
		<spatialEntity spatialType="region" scaleAndSubsystem="Cellular.GutEndotheliumIschemia">
			<clusteredness>1</clusteredness>
			<density>0.07250000448787913</density>
			<area>2</area>
			<perimeter>6</perimeter>
			<distanceFromOrigin>9.219544457292887</distanceFromOrigin>
			<angle>4.398705354995532</angle>
			<triangleMeasure>0</triangleMeasure>
			<rectangleMeasure>0</rectangleMeasure>
			<circleMeasure>0</circleMeasure>
			<centroidX>9</centroidX>
			<centroidY>9.5</centroidY>
		</spatialEntity>
		<spatialEntity spatialType="region" scaleAndSubsystem="Cellular.GutEndotheliumIschemia">
			<clusteredness>1</clusteredness>
			<density>0.1724999970080806</density>
			<area>1</area>
			<perimeter>4</perimeter>
			<distanceFromOrigin>14.42220510185596</distanceFromOrigin>
			<angle>0</angle>
			<triangleMeasure>0</triangleMeasure>
			<rectangleMeasure>0</rectangleMeasure>
			<circleMeasure>0</circleMeasure>
			<centroidX>28</centroidX>
			<centroidY>8</centroidY>
		</spatialEntity>
		<spatialEntity spatialType="region" scaleAndSubsystem="Cellular.GutEndotheliumIschemia">
			<clusteredness>1</clusteredness>
			<density>0.2099999970080806</density>
			<area>1</area>
			<perimeter>4</perimeter>
			<distanceFromOrigin>14.42220510185596</distanceFromOrigin>
			<angle>0</angle>
			<triangleMeasure>0</triangleMeasure>
			<rectangleMeasure>0</rectangleMeasure>
			<circleMeasure>0</circleMeasure>
			<centroidX>4</centroidX>
			<centroidY>8</centroidY>
		</spatialEntity>
		<spatialEntity spatialType="region" scaleAndSubsystem="Cellular.GutEndotheliumIschemia">
			<clusteredness>1</clusteredness>
			<density>0.1599999970080806</density>
			<area>1</area>
			<perimeter>4</perimeter>
			<distanceFromOrigin>17</distanceFromOrigin>
			<angle>0</angle>
			<triangleMeasure>0</triangleMeasure>
			<rectangleMeasure>0</rectangleMeasure>
			<circleMeasure>0</circleMeasure>
			<centroidX>1</centroidX>
			<centroidY>8</centroidY>
		</spatialEntity>
		<spatialEntity spatialType="region" scaleAndSubsystem="Cellular.GutEndotheliumIschemia">
			<clusteredness>1</clusteredness>
			<density>0.1624999962601007</density>
			<area>2</area>
			<perimeter>6</perimeter>
			<distanceFromOrigin>9.219544457292887</distanceFromOrigin>
			<angle>5.9061411137705</angle>
			<triangleMeasure>0</triangleMeasure>
			<rectangleMeasure>0</rectangleMeasure>
			<circleMeasure>0</circleMeasure>
			<centroidX>18.5</centroidX>
			<centroidY>7</centroidY>
		</spatialEntity>
		<spatialEntity spatialType="region" scaleAndSubsystem="Cellular.GutEndotheliumIschemia">
			<clusteredness>1</clusteredness>
			<density>0.1599999970080806</density>
			<area>1</area>
			<perimeter>4</perimeter>
			<distanceFromOrigin>11.6619037896906</distanceFromOrigin>
			<angle>0</angle>
			<triangleMeasure>0</triangleMeasure>
			<rectangleMeasure>0</rectangleMeasure>
			<circleMeasure>0</circleMeasure>
			<centroidX>10</centroidX>
			<centroidY>6</centroidY>
		</spatialEntity>
		<spatialEntity spatialType="region" scaleAndSubsystem="Cellular.GutEndotheliumIschemia">
			<clusteredness>1</clusteredness>
			<density>0.1883333372913934</density>
			<area>3</area>
			<perimeter>8</perimeter>
			<distanceFromOrigin>14.86606874731851</distanceFromOrigin>
			<angle>4.705096977266242</angle>
			<triangleMeasure>0</triangleMeasure>
			<rectangleMeasure>0</rectangleMeasure>
			<circleMeasure>0</circleMeasure>
			<centroidX>4</centroidX>
			<centroidY>6</centroidY>
		</spatialEntity>
		<spatialEntity spatialType="region" scaleAndSubsystem="Cellular.GutEndotheliumIschemia">
			<clusteredness>1</clusteredness>
			<density>0.3350000119676777</density>
			<area>1</area>
			<perimeter>4</perimeter>
			<distanceFromOrigin>11.18033988749895</distanceFromOrigin>
			<angle>0</angle>
			<triangleMeasure>0</triangleMeasure>
			<rectangleMeasure>0</rectangleMeasure>
			<circleMeasure>0</circleMeasure>
			<centroidX>14</centroidX>
			<centroidY>5</centroidY>
		</spatialEntity>
		<spatialEntity spatialType="region" scaleAndSubsystem="Cellular.GutEndotheliumIschemia">
			<clusteredness>1</clusteredness>
			<density>0.1225000044878791</density>
			<area>1</area>
			<perimeter>4</perimeter>
			<distanceFromOrigin>14.56021977856104</distanceFromOrigin>
			<angle>0</angle>
			<triangleMeasure>0</triangleMeasure>
			<rectangleMeasure>0</rectangleMeasure>
			<circleMeasure>0</circleMeasure>
			<centroidX>20</centroidX>
			<centroidY>2</centroidY>
		</spatialEntity>
		<spatialEntity spatialType="region" scaleAndSubsystem="Cellular.GutEndotheliumIschemia">
			<clusteredness>1</clusteredness>
			<density>0.1800000014725854</density>
			<area>10</area>
			<perimeter>26</perimeter>
			<distanceFromOrigin>13.34166406412633</distanceFromOrigin>
			<angle>23.47739989209293</angle>
			<triangleMeasure>0.3</triangleMeasure>
			<rectangleMeasure>0.25</rectangleMeasure>
			<circleMeasure>0.09730948979831443</circleMeasure>
			<centroidX>11</centroidX>
			<centroidY>2.636364</centroidY>
		</spatialEntity>
		<spatialEntity spatialType="region" scaleAndSubsystem="Cellular.GutEndotheliumIschemia">
			<clusteredness>1</clusteredness>
			<density>0.1140000023561365</density>
			<area>5</area>
			<perimeter>10</perimeter>
			<distanceFromOrigin>19.1049731745428</distanceFromOrigin>
			<angle>4.096030407543431</angle>
			<triangleMeasure>0.75</triangleMeasure>
			<rectangleMeasure>0.75</rectangleMeasure>
			<circleMeasure>0.3600451403269369</circleMeasure>
			<centroidX>30.25</centroidX>
			<centroidY>1.5</centroidY>
		</spatialEntity>
		<spatialEntity spatialType="region" scaleAndSubsystem="Cellular.GutEndotheliumIschemia">
			<clusteredness>0.8846153846153846</clusteredness>
			<density>0.1392391327396988</density>
			<area>23</area>
			<perimeter>36</perimeter>
			<distanceFromOrigin>12.8062484748657</distanceFromOrigin>
			<angle>25.86635679409452</angle>
			<triangleMeasure>0</triangleMeasure>
			<rectangleMeasure>0.4062499864399438</rectangleMeasure>
			<circleMeasure>0.2721675507286427</circleMeasure>
			<centroidX>25.73333</centroidX>
			<centroidY>4.266666</centroidY>
		</spatialEntity>
		<spatialEntity spatialType="region" scaleAndSubsystem="Cellular.GutEndotheliumIschemia">
			<clusteredness>1</clusteredness>
			<density>0.1418750029568579</density>
			<area>4</area>
			<perimeter>14</perimeter>
			<distanceFromOrigin>17.69180601295413</distanceFromOrigin>
			<angle>6.45555221991668</angle>
			<triangleMeasure>0</triangleMeasure>
			<rectangleMeasure>0</rectangleMeasure>
			<circleMeasure>0</circleMeasure>
			<centroidX>4</centroidX>
			<centroidY>1.833333</centroidY>
		</spatialEntity>
		<numericStateVariable scaleAndSubsystem="Tissue.GutEndothelium">
			<name>GutCellDamageByproduct</name>
			<value>2044.820452706044</value>
		</numericStateVariable>
		<numericStateVariable scaleAndSubsystem="Organ.Gut">
			<name>GutLeak</name>
			<value>0</value>
		</numericStateVariable>
		<numericStateVariable scaleAndSubsystem="Tissue.GutEpithelium">
			<name>GutOccludinCellwall</name>
			<value>1161.214113187735</value>
		</numericStateVariable>
		<numericStateVariable scaleAndSubsystem="Tissue.GutEpithelium">
			<name>GutOccludinCytoplasm</name>
			<value>383.6585664361175</value>
		</numericStateVariable>
		<numericStateVariable scaleAndSubsystem="Tissue.LungEndothelium">
			<name>LungCellDamageByproduct</name>
			<value>0.01260268039836788</value>
		</numericStateVariable>
		<numericStateVariable scaleAndSubsystem="Organ.Lung">
			<name>LungEdema</name>
			<value>0</value>
		</numericStateVariable>
		<numericStateVariable scaleAndSubsystem="Tissue.LungEpithelium">
			<name>LungOccludinCellwall</name>
			<value>1162.81</value>
		</numericStateVariable>
		<numericStateVariable scaleAndSubsystem="Tissue.LungEpithelium">
			<name>LungOccludinCytoplasm</name>
			<value>384.4</value>
		</numericStateVariable>
		<numericStateVariable scaleAndSubsystem="Cellular.GutEndotheliumIschemia">
			<name>avgClusterednessRegions</name>
			<value>0.06383193424215075</value>
		</numericStateVariable>
		<numericStateVariable scaleAndSubsystem="Cellular.LungEndotheliumIschemia">
			<name>avgClusterednessRegions</name>
			<value>1</value>
		</numericStateVariable>
		<numericStateVariable scaleAndSubsystem="Cellular.GutEndotheliumIschemia">
			<name>avgDensityRegions</name>
			<value>0.1556179800497811</value>
		</numericStateVariable>
		<numericStateVariable scaleAndSubsystem="Cellular.LungEndotheliumIschemia">
			<name>avgDensityRegions</name>
			<value>0</value>
		</numericStateVariable>
	</timepoint>
	<timepoint value="25">
		<spatialEntity spatialType="region" scaleAndSubsystem="Cellular.GutEndotheliumIschemia">
			<clusteredness>1</clusteredness>
			<density>0.3675000807818244</density>
			<area>2</area>
			<perimeter>6</perimeter>
			<distanceFromOrigin>16.55294535724685</distanceFromOrigin>
			<angle>3.055593457752936</angle>
			<triangleMeasure>0</triangleMeasure>
			<rectangleMeasure>0</rectangleMeasure>
			<circleMeasure>0</circleMeasure>
			<centroidX>23.5</centroidX>
			<centroidY>31</centroidY>
		</spatialEntity>
		<spatialEntity spatialType="region" scaleAndSubsystem="Cellular.GutEndotheliumIschemia">
			<clusteredness>0.8571428571428571</clusteredness>
			<density>0.09583332332131131</density>
			<area>6</area>
			<perimeter>16</perimeter>
			<distanceFromOrigin>17.69180601295413</distanceFromOrigin>
			<angle>4.411706439299983</angle>
			<triangleMeasure>0.1111111111111111</triangleMeasure>
			<rectangleMeasure>0.1000000095367441</rectangleMeasure>
			<circleMeasure>0.04615963308978072</circleMeasure>
			<centroidX>30</centroidX>
			<centroidY>29.83333</centroidY>
		</spatialEntity>
		<spatialEntity spatialType="region" scaleAndSubsystem="Cellular.GutEndotheliumIschemia">
			<clusteredness>1</clusteredness>
			<density>0.1875000299191942</density>
			<area>1</area>
			<perimeter>4</perimeter>
			<distanceFromOrigin>18.60107523773828</distanceFromOrigin>
			<angle>0</angle>
			<triangleMeasure>0</triangleMeasure>
			<rectangleMeasure>0</rectangleMeasure>
			<circleMeasure>0</circleMeasure>
			<centroidX>31</centroidX>
			<centroidY>27</centroidY>
		</spatialEntity>
		<spatialEntity spatialType="region" scaleAndSubsystem="Cellular.GutEndotheliumIschemia">
			<clusteredness>1</clusteredness>
			<density>0.176282979927811</density>
			<area>1</area>
			<perimeter>4</perimeter>
			<distanceFromOrigin>11</distanceFromOrigin>
			<angle>0</angle>
			<triangleMeasure>0</triangleMeasure>
			<rectangleMeasure>0</rectangleMeasure>
			<circleMeasure>0</circleMeasure>
			<centroidX>16</centroidX>
			<centroidY>27</centroidY>
		</spatialEntity>
		<spatialEntity spatialType="region" scaleAndSubsystem="Cellular.GutEndotheliumIschemia">
			<clusteredness>1</clusteredness>
			<density>0.1550515667285794</density>
			<area>3</area>
			<perimeter>10</perimeter>
			<distanceFromOrigin>11.70469991071963</distanceFromOrigin>
			<angle>6.988489729983475</angle>
			<triangleMeasure>0</triangleMeasure>
			<rectangleMeasure>0</rectangleMeasure>
			<circleMeasure>0</circleMeasure>
			<centroidX>12.75</centroidX>
			<centroidY>28</centroidY>
		</spatialEntity>
		<spatialEntity spatialType="region" scaleAndSubsystem="Cellular.GutEndotheliumIschemia">
			<clusteredness>1</clusteredness>
			<density>0.2125002882059883</density>
			<area>3</area>
			<perimeter>8</perimeter>
			<distanceFromOrigin>14.86606874731851</distanceFromOrigin>
			<angle>4.705096977266242</angle>
			<triangleMeasure>0</triangleMeasure>
			<rectangleMeasure>0</rectangleMeasure>
			<circleMeasure>0</circleMeasure>
			<centroidX>28</centroidX>
			<centroidY>26</centroidY>
		</spatialEntity>
		<spatialEntity spatialType="region" scaleAndSubsystem="Cellular.GutEndotheliumIschemia">
			<clusteredness>1</clusteredness>
			<density>0.2125021392223882</density>
			<area>1</area>
			<perimeter>4</perimeter>
			<distanceFromOrigin>17.20465053408525</distanceFromOrigin>
			<angle>0</angle>
			<triangleMeasure>0</triangleMeasure>
			<rectangleMeasure>0</rectangleMeasure>
			<circleMeasure>0</circleMeasure>
			<centroidX>2</centroidX>
			<centroidY>26</centroidY>
		</spatialEntity>
		<spatialEntity spatialType="region" scaleAndSubsystem="Cellular.GutEndotheliumIschemia">
			<clusteredness>1</clusteredness>
			<density>0.175069995954925</density>
			<area>1</area>
			<perimeter>4</perimeter>
			<distanceFromOrigin>15</distanceFromOrigin>
			<angle>0</angle>
			<triangleMeasure>0</triangleMeasure>
			<rectangleMeasure>0</rectangleMeasure>
			<circleMeasure>0</circleMeasure>
			<centroidX>4</centroidX>
			<centroidY>25</centroidY>
		</spatialEntity>
		<spatialEntity spatialType="region" scaleAndSubsystem="Cellular.GutEndotheliumIschemia">
			<clusteredness>1</clusteredness>
			<density>0.2884318632238052</density>
			<area>1</area>
			<perimeter>4</perimeter>
			<distanceFromOrigin>12.8062484748657</distanceFromOrigin>
			<angle>0</angle>
			<triangleMeasure>0</triangleMeasure>
			<rectangleMeasure>0</rectangleMeasure>
			<circleMeasure>0</circleMeasure>
			<centroidX>6</centroidX>
			<centroidY>24</centroidY>
		</spatialEntity>
		<spatialEntity spatialType="region" scaleAndSubsystem="Cellular.GutEndotheliumIschemia">
			<clusteredness>1</clusteredness>
			<density>0.0500333823409735</density>
			<area>1</area>
			<perimeter>4</perimeter>
			<distanceFromOrigin>16.1245154965971</distanceFromOrigin>
			<angle>0</angle>
			<triangleMeasure>0</triangleMeasure>
			<rectangleMeasure>0</rectangleMeasure>
			<circleMeasure>0</circleMeasure>
			<centroidX>2</centroidX>
			<centroidY>24</centroidY>
		</spatialEntity>
		<spatialEntity spatialType="region" scaleAndSubsystem="Cellular.GutEndotheliumIschemia">
			<clusteredness>1</clusteredness>
			<density>0.1162696389257073</density>
			<area>7</area>
			<perimeter>12</perimeter>
			<distanceFromOrigin>7</distanceFromOrigin>
			<angle>15.94539590092286</angle>
			<triangleMeasure>0.625</triangleMeasure>
			<rectangleMeasure>0.625</rectangleMeasure>
			<circleMeasure>0.3750470386088385</circleMeasure>
			<centroidX>14.8</centroidX>
			<centroidY>24</centroidY>
		</spatialEntity>
		<spatialEntity spatialType="region" scaleAndSubsystem="Cellular.GutEndotheliumIschemia">
			<clusteredness>1</clusteredness>
			<density>0.1398267009157472</density>
			<area>23</area>
			<perimeter>38</perimeter>
			<distanceFromOrigin>10.63014581273465</distanceFromOrigin>
			<angle>23.79718135619034</angle>
			<triangleMeasure>0.3367346414473177</triangleMeasure>
			<rectangleMeasure>0.34375</rectangleMeasure>
			<circleMeasure>0.1780624008269474</circleMeasure>
			<centroidX>7.277778</centroidX>
			<centroidY>27.22222</centroidY>
		</spatialEntity>
		<spatialEntity spatialType="region" scaleAndSubsystem="Cellular.GutEndotheliumIschemia">
			<clusteredness>1</clusteredness>
			<density>0.05037407968558517</density>
			<area>1</area>
			<perimeter>4</perimeter>
			<distanceFromOrigin>6.708203932499369</distanceFromOrigin>
			<angle>0</angle>
			<triangleMeasure>0</triangleMeasure>
			<rectangleMeasure>0</rectangleMeasure>
			<circleMeasure>0</circleMeasure>
			<centroidX>19</centroidX>
			<centroidY>22</centroidY>
		</spatialEntity>
		<spatialEntity spatialType="region" scaleAndSubsystem="Cellular.GutEndotheliumIschemia">
			<clusteredness>1</clusteredness>
			<density>0.1050036187265433</density>
			<area>1</area>
			<perimeter>4</perimeter>
			<distanceFromOrigin>5.099019513592784</distanceFromOrigin>
			<angle>0</angle>
			<triangleMeasure>0</triangleMeasure>
			<rectangleMeasure>0</rectangleMeasure>
			<circleMeasure>0</circleMeasure>
			<centroidX>17</centroidX>
			<centroidY>21</centroidY>
		</spatialEntity>
		<spatialEntity spatialType="region" scaleAndSubsystem="Cellular.GutEndotheliumIschemia">
			<clusteredness>1</clusteredness>
			<density>0.3251368204752604</density>
			<area>1</area>
			<perimeter>4</perimeter>
			<distanceFromOrigin>7.810249675906654</distanceFromOrigin>
			<angle>0</angle>
			<triangleMeasure>0</triangleMeasure>
			<rectangleMeasure>0</rectangleMeasure>
			<circleMeasure>0</circleMeasure>
			<centroidX>10</centroidX>
			<centroidY>21</centroidY>
		</spatialEntity>
		<spatialEntity spatialType="region" scaleAndSubsystem="Cellular.GutEndotheliumIschemia">
			<clusteredness>1</clusteredness>
			<density>0.04252468931908701</density>
			<area>1</area>
			<perimeter>4</perimeter>
			<distanceFromOrigin>5</distanceFromOrigin>
			<angle>0</angle>
			<triangleMeasure>0</triangleMeasure>
			<rectangleMeasure>0</rectangleMeasure>
			<circleMeasure>0</circleMeasure>
			<centroidX>19</centroidX>
			<centroidY>20</centroidY>
		</spatialEntity>
		<spatialEntity spatialType="region" scaleAndSubsystem="Cellular.GutEndotheliumIschemia">
			<clusteredness>0.7857142857142857</clusteredness>
			<density>0.08029571350484609</density>
			<area>11</area>
			<perimeter>18</perimeter>
			<distanceFromOrigin>8.54400374531753</distanceFromOrigin>
			<angle>16.75026450502572</angle>
			<triangleMeasure>0.3666666666666666</triangleMeasure>
			<rectangleMeasure>0.4583333333333333</rectangleMeasure>
			<circleMeasure>0.3300413786330255</circleMeasure>
			<centroidX>6</centroidX>
			<centroidY>20.5</centroidY>
		</spatialEntity>
		<spatialEntity spatialType="region" scaleAndSubsystem="Cellular.GutEndotheliumIschemia">
			<clusteredness>1</clusteredness>
			<density>0.007501855706856921</density>
			<area>3</area>
			<perimeter>8</perimeter>
			<distanceFromOrigin>15.29705854077836</distanceFromOrigin>
			<angle>7.125016348901798</angle>
			<triangleMeasure>0</triangleMeasure>
			<rectangleMeasure>0</rectangleMeasure>
			<circleMeasure>0</circleMeasure>
			<centroidX>1</centroidX>
			<centroidY>20</centroidY>
		</spatialEntity>
		<spatialEntity spatialType="region" scaleAndSubsystem="Cellular.GutEndotheliumIschemia">
			<clusteredness>1</clusteredness>
			<density>0.1750000598383885</density>
			<area>1</area>
			<perimeter>4</perimeter>
			<distanceFromOrigin>3.16227766016838</distanceFromOrigin>
			<angle>0</angle>
			<triangleMeasure>0</triangleMeasure>
			<rectangleMeasure>0</rectangleMeasure>
			<circleMeasure>0</circleMeasure>
			<centroidX>13</centroidX>
			<centroidY>17</centroidY>
		</spatialEntity>
		<spatialEntity spatialType="region" scaleAndSubsystem="Cellular.GutEndotheliumIschemia">
			<clusteredness>1</clusteredness>
			<density>0.025</density>
			<area>1</area>
			<perimeter>4</perimeter>
			<distanceFromOrigin>0</distanceFromOrigin>
			<angle>0</angle>
			<triangleMeasure>0</triangleMeasure>
			<rectangleMeasure>0</rectangleMeasure>
			<circleMeasure>0</circleMeasure>
			<centroidX>16</centroidX>
			<centroidY>16</centroidY>
		</spatialEntity>
		<spatialEntity spatialType="region" scaleAndSubsystem="Cellular.GutEndotheliumIschemia">
			<clusteredness>1</clusteredness>
			<density>0.01250000093497482</density>
			<area>1</area>
			<perimeter>4</perimeter>
			<distanceFromOrigin>2.23606797749979</distanceFromOrigin>
			<angle>0</angle>
			<triangleMeasure>0</triangleMeasure>
			<rectangleMeasure>0</rectangleMeasure>
			<circleMeasure>0</circleMeasure>
			<centroidX>14</centroidX>
			<centroidY>15</centroidY>
		</spatialEntity>
		<spatialEntity spatialType="region" scaleAndSubsystem="Cellular.GutEndotheliumIschemia">
			<clusteredness>0.9166666666666666</clusteredness>
			<density>0.187914847295042</density>
			<area>77</area>
			<perimeter>104</perimeter>
			<distanceFromOrigin>8.944271909999159</distanceFromOrigin>
			<angle>89.67629847507979</angle>
			<triangleMeasure>0.2806183400459191</triangleMeasure>
			<rectangleMeasure>0.2400530683724149</rectangleMeasure>
			<circleMeasure>0.1234087793942821</circleMeasure>
			<centroidX>26.37209</centroidX>
			<centroidY>21.90698</centroidY>
		</spatialEntity>
		<spatialEntity spatialType="region" scaleAndSubsystem="Cellular.GutEndotheliumIschemia">
			<clusteredness>1</clusteredness>
			<density>0.1022916616372813</density>
			<area>12</area>
			<perimeter>20</perimeter>
			<distanceFromOrigin>6.708203932499369</distanceFromOrigin>
			<angle>27.27676338311369</angle>
			<triangleMeasure>0.4166666666666667</triangleMeasure>
			<rectangleMeasure>0.5555555555555556</rectangleMeasure>
			<circleMeasure>0.3333751272414547</circleMeasure>
			<centroidX>23.55556</centroidX>
			<centroidY>12.33333</centroidY>
		</spatialEntity>
		<spatialEntity spatialType="region" scaleAndSubsystem="Cellular.GutEndotheliumIschemia">
			<clusteredness>1</clusteredness>
			<density>0.138214285667537</density>
			<area>7</area>
			<perimeter>12</perimeter>
			<distanceFromOrigin>11.70469991071963</distanceFromOrigin>
			<angle>10.17551084304321</angle>
			<triangleMeasure>0.75</triangleMeasure>
			<rectangleMeasure>0.75</rectangleMeasure>
			<circleMeasure>0.238732414637843</circleMeasure>
			<centroidX>27.8</centroidX>
			<centroidY>11</centroidY>
		</spatialEntity>
		<spatialEntity spatialType="region" scaleAndSubsystem="Cellular.GutEndotheliumIschemia">
			<clusteredness>1</clusteredness>
			<density>0.3150000029919194</density>
			<area>2</area>
			<perimeter>8</perimeter>
			<distanceFromOrigin>5.099019513592784</distanceFromOrigin>
			<angle>11.30993247402021</angle>
			<triangleMeasure>0</triangleMeasure>
			<rectangleMeasure>0</rectangleMeasure>
			<circleMeasure>0</circleMeasure>
			<centroidX>15.5</centroidX>
			<centroidY>10.5</centroidY>
		</spatialEntity>
		<spatialEntity spatialType="region" scaleAndSubsystem="Cellular.GutEndotheliumIschemia">
			<clusteredness>1</clusteredness>
			<density>0.1360924716435573</density>
			<area>27</area>
			<perimeter>48</perimeter>
			<distanceFromOrigin>9.055385138137417</distanceFromOrigin>
			<angle>39.70991879462873</angle>
			<triangleMeasure>0.1916286604813657</triangleMeasure>
			<rectangleMeasure>0.2491666223102225</rectangleMeasure>
			<circleMeasure>0.1890648028254434</circleMeasure>
			<centroidX>3.695652</centroidX>
			<centroidY>14</centroidY>
		</spatialEntity>
		<spatialEntity spatialType="region" scaleAndSubsystem="Cellular.GutEndotheliumIschemia">
			<clusteredness>1</clusteredness>
			<density>0.2037499970080806</density>
			<area>2</area>
			<perimeter>8</perimeter>
			<distanceFromOrigin>7.211102550927978</distanceFromOrigin>
			<angle>1.847610265994596</angle>
			<triangleMeasure>0</triangleMeasure>
			<rectangleMeasure>0</rectangleMeasure>
			<circleMeasure>0</circleMeasure>
			<centroidX>11.5</centroidX>
			<centroidY>9.5</centroidY>
		</spatialEntity>
		<spatialEntity spatialType="region" scaleAndSubsystem="Cellular.GutEndotheliumIschemia">
			<clusteredness>1</clusteredness>
			<density>0.06250000373989928</density>
			<area>2</area>
			<perimeter>6</perimeter>
			<distanceFromOrigin>9.219544457292887</distanceFromOrigin>
			<angle>4.398705354995532</angle>
			<triangleMeasure>0</triangleMeasure>
			<rectangleMeasure>0</rectangleMeasure>
			<circleMeasure>0</circleMeasure>
			<centroidX>9</centroidX>
			<centroidY>9.5</centroidY>
		</spatialEntity>
		<spatialEntity spatialType="region" scaleAndSubsystem="Cellular.GutEndotheliumIschemia">
			<clusteredness>1</clusteredness>
			<density>0.1625</density>
			<area>1</area>
			<perimeter>4</perimeter>
			<distanceFromOrigin>14.42220510185596</distanceFromOrigin>
			<angle>0</angle>
			<triangleMeasure>0</triangleMeasure>
			<rectangleMeasure>0</rectangleMeasure>
			<circleMeasure>0</circleMeasure>
			<centroidX>28</centroidX>
			<centroidY>8</centroidY>
		</spatialEntity>
		<spatialEntity spatialType="region" scaleAndSubsystem="Cellular.GutEndotheliumIschemia">
			<clusteredness>1</clusteredness>
			<density>0.15</density>
			<area>1</area>
			<perimeter>4</perimeter>
			<distanceFromOrigin>17</distanceFromOrigin>
			<angle>0</angle>
			<triangleMeasure>0</triangleMeasure>
			<rectangleMeasure>0</rectangleMeasure>
			<circleMeasure>0</circleMeasure>
			<centroidX>1</centroidX>
			<centroidY>8</centroidY>
		</spatialEntity>
		<spatialEntity spatialType="region" scaleAndSubsystem="Cellular.GutEndotheliumIschemia">
			<clusteredness>1</clusteredness>
			<density>0.1524999992520202</density>
			<area>2</area>
			<perimeter>6</perimeter>
			<distanceFromOrigin>9.219544457292887</distanceFromOrigin>
			<angle>5.9061411137705</angle>
			<triangleMeasure>0</triangleMeasure>
			<rectangleMeasure>0</rectangleMeasure>
			<circleMeasure>0</circleMeasure>
			<centroidX>18.5</centroidX>
			<centroidY>7</centroidY>
		</spatialEntity>
		<spatialEntity spatialType="region" scaleAndSubsystem="Cellular.GutEndotheliumIschemia">
			<clusteredness>1</clusteredness>
			<density>0.15</density>
			<area>1</area>
			<perimeter>4</perimeter>
			<distanceFromOrigin>11.6619037896906</distanceFromOrigin>
			<angle>0</angle>
			<triangleMeasure>0</triangleMeasure>
			<rectangleMeasure>0</rectangleMeasure>
			<circleMeasure>0</circleMeasure>
			<centroidX>10</centroidX>
			<centroidY>6</centroidY>
		</spatialEntity>
		<spatialEntity spatialType="region" scaleAndSubsystem="Cellular.GutEndotheliumIschemia">
			<clusteredness>1</clusteredness>
			<density>0.325</density>
			<area>1</area>
			<perimeter>4</perimeter>
			<distanceFromOrigin>11.18033988749895</distanceFromOrigin>
			<angle>0</angle>
			<triangleMeasure>0</triangleMeasure>
			<rectangleMeasure>0</rectangleMeasure>
			<circleMeasure>0</circleMeasure>
			<centroidX>14</centroidX>
			<centroidY>5</centroidY>
		</spatialEntity>
		<spatialEntity spatialType="region" scaleAndSubsystem="Cellular.GutEndotheliumIschemia">
			<clusteredness>1</clusteredness>
			<density>0.1287499899957694</density>
			<area>6</area>
			<perimeter>14</perimeter>
			<distanceFromOrigin>14.42220510185596</distanceFromOrigin>
			<angle>11.30993247402021</angle>
			<triangleMeasure>0.3333333333333333</triangleMeasure>
			<rectangleMeasure>0.1666666931576241</rectangleMeasure>
			<circleMeasure>0.07957747154594767</circleMeasure>
			<centroidX>4</centroidX>
			<centroidY>6</centroidY>
		</spatialEntity>
		<spatialEntity spatialType="region" scaleAndSubsystem="Cellular.GutEndotheliumIschemia">
			<clusteredness>1</clusteredness>
			<density>0.1555952353526453</density>
			<area>21</area>
			<perimeter>36</perimeter>
			<distanceFromOrigin>11.40175425099138</distanceFromOrigin>
			<angle>23.62937773065682</angle>
			<triangleMeasure>0.3028846820430789</triangleMeasure>
			<rectangleMeasure>0.3296703388834618</rectangleMeasure>
			<circleMeasure>0.2160270730234807</circleMeasure>
			<centroidX>25.63158</centroidX>
			<centroidY>4.894737</centroidY>
		</spatialEntity>
		<spatialEntity spatialType="region" scaleAndSubsystem="Cellular.GutEndotheliumIschemia">
			<clusteredness>1</clusteredness>
			<density>0.1125</density>
			<area>1</area>
			<perimeter>4</perimeter>
			<distanceFromOrigin>14.56021977856104</distanceFromOrigin>
			<angle>0</angle>
			<triangleMeasure>0</triangleMeasure>
			<rectangleMeasure>0</rectangleMeasure>
			<circleMeasure>0</circleMeasure>
			<centroidX>20</centroidX>
			<centroidY>2</centroidY>
		</spatialEntity>
[truncated: 4,102,350 more chars]
