# Supplementary material for: A Novel Method to Verify Multilevel Computational Models of Biological Systems Using Multiscale Spatio-Temporal Meta Model Checking
Source: PLoS One. 2016 May 17;11(5):e0154847. doi: 10.1371/journal.pone.0154847 (PMC4871515; doi:10.1371/journal.pone.0154847)
Supplement: S4 Dataset — (ZIP) [file pone.0154847.s025.zip › acute_inflammation_of_gut_and_lung_2015-01-28-04_53_06.xml]

<?xml version="1.0" encoding="utf-8"?>
<!--Warning! This xml file was automatically generated by a C++ program using the Boost PropertyTree library.-->
<experiment>
	<timepoint value="1">
		<spatialEntity spatialType="region" scaleAndSubsystem="Cellular.GutEndotheliumIschemia">
			<clusteredness>1</clusteredness>
			<density>0.5024999880323223</density>
			<area>1</area>
			<perimeter>4</perimeter>
			<distanceFromOrigin>15.65247584249853</distanceFromOrigin>
			<angle>0</angle>
			<triangleMeasure>0</triangleMeasure>
			<rectangleMeasure>0</rectangleMeasure>
			<circleMeasure>0</circleMeasure>
			<centroidX>9</centroidX>
			<centroidY>30</centroidY>
		</spatialEntity>
		<spatialEntity spatialType="region" scaleAndSubsystem="Cellular.GutEndotheliumIschemia">
			<clusteredness>0.9807692307692307</clusteredness>
			<density>0.1708823479674771</density>
			<area>51</area>
			<perimeter>72</perimeter>
			<distanceFromOrigin>10.63014581273465</distanceFromOrigin>
			<angle>51.34019174590991</angle>
			<triangleMeasure>0.2534435261707989</triangleMeasure>
			<rectangleMeasure>0.2254902129446451</rectangleMeasure>
			<circleMeasure>0.173904329567845</circleMeasure>
			<centroidX>4.285714</centroidX>
			<centroidY>25.31429</centroidY>
		</spatialEntity>
		<spatialEntity spatialType="region" scaleAndSubsystem="Cellular.GutEndotheliumIschemia">
			<clusteredness>1</clusteredness>
			<density>0.5024999880323223</density>
			<area>1</area>
			<perimeter>4</perimeter>
			<distanceFromOrigin>14.0356688476182</distanceFromOrigin>
			<angle>0</angle>
			<triangleMeasure>0</triangleMeasure>
			<rectangleMeasure>0</rectangleMeasure>
			<circleMeasure>0</circleMeasure>
			<centroidX>30</centroidX>
			<centroidY>15</centroidY>
		</spatialEntity>
		<spatialEntity spatialType="region" scaleAndSubsystem="Cellular.GutEndotheliumIschemia">
			<clusteredness>0.8037383177570093</clusteredness>
			<density>0.1381999950208584</density>
			<area>172</area>
			<perimeter>204</perimeter>
			<distanceFromOrigin>0</distanceFromOrigin>
			<angle>360</angle>
			<triangleMeasure>0.2312633411737595</triangleMeasure>
			<rectangleMeasure>0.2796979334250658</rectangleMeasure>
			<circleMeasure>0.1780089014508226</circleMeasure>
			<centroidX>18.76768</centroidX>
			<centroidY>21.77778</centroidY>
		</spatialEntity>
		<spatialEntity spatialType="region" scaleAndSubsystem="Cellular.GutEndotheliumIschemia">
			<clusteredness>1</clusteredness>
			<density>0.002499999953251259</density>
			<area>1</area>
			<perimeter>4</perimeter>
			<distanceFromOrigin>15.8113883008419</distanceFromOrigin>
			<angle>0</angle>
			<triangleMeasure>0</triangleMeasure>
			<rectangleMeasure>0</rectangleMeasure>
			<circleMeasure>0</circleMeasure>
			<centroidX>31</centroidX>
			<centroidY>11</centroidY>
		</spatialEntity>
		<spatialEntity spatialType="region" scaleAndSubsystem="Cellular.GutEndotheliumIschemia">
			<clusteredness>1</clusteredness>
			<density>0.2537499880089479</density>
			<area>4</area>
			<perimeter>10</perimeter>
			<distanceFromOrigin>12.36931687685298</distanceFromOrigin>
			<angle>9.625248156123922</angle>
			<triangleMeasure>0.5</triangleMeasure>
			<rectangleMeasure>0.2500000149011621</rectangleMeasure>
			<circleMeasure>0.1200150467756456</circleMeasure>
			<centroidX>28.25</centroidX>
			<centroidY>12.25</centroidY>
		</spatialEntity>
		<spatialEntity spatialType="region" scaleAndSubsystem="Cellular.GutEndotheliumIschemia">
			<clusteredness>1</clusteredness>
			<density>0.1706249919786952</density>
			<area>12</area>
			<perimeter>22</perimeter>
			<distanceFromOrigin>6.403124237432849</distanceFromOrigin>
			<angle>26.13100054493858</angle>
			<triangleMeasure>0.3333333333333333</triangleMeasure>
			<rectangleMeasure>0.390624994179234</rectangleMeasure>
			<circleMeasure>0.2307981319210987</circleMeasure>
			<centroidX>23.66667</centroidX>
			<centroidY>12.66667</centroidY>
		</spatialEntity>
		<spatialEntity spatialType="region" scaleAndSubsystem="Cellular.GutEndotheliumIschemia">
			<clusteredness>1</clusteredness>
			<density>0.3374999840275135</density>
			<area>3</area>
			<perimeter>10</perimeter>
			<distanceFromOrigin>10.63014581273465</distanceFromOrigin>
			<angle>10.22216863363612</angle>
			<triangleMeasure>0</triangleMeasure>
			<rectangleMeasure>0</rectangleMeasure>
			<circleMeasure>0</circleMeasure>
			<centroidX>25</centroidX>
			<centroidY>9.75</centroidY>
		</spatialEntity>
		<spatialEntity spatialType="region" scaleAndSubsystem="Cellular.GutEndotheliumIschemia">
			<clusteredness>1</clusteredness>
			<density>0.5049999760646446</density>
			<area>2</area>
			<perimeter>8</perimeter>
			<distanceFromOrigin>6.324555320336759</distanceFromOrigin>
			<angle>10.30484646876603</angle>
			<triangleMeasure>0</triangleMeasure>
			<rectangleMeasure>0</rectangleMeasure>
			<circleMeasure>0</circleMeasure>
			<centroidX>17.5</centroidX>
			<centroidY>9.5</centroidY>
		</spatialEntity>
		<spatialEntity spatialType="region" scaleAndSubsystem="Cellular.GutEndotheliumIschemia">
			<clusteredness>0.6805555555555556</clusteredness>
			<density>0.1381730711163439</density>
			<area>49</area>
			<perimeter>72</perimeter>
			<distanceFromOrigin>7.810249675906654</distanceFromOrigin>
			<angle>48.81407483429036</angle>
			<triangleMeasure>0.3515413563090468</triangleMeasure>
			<rectangleMeasure>0.3009259259259259</rectangleMeasure>
			<circleMeasure>0.2292740268757112</circleMeasure>
			<centroidX>4.351351</centroidX>
			<centroidY>10.21622</centroidY>
		</spatialEntity>
		<spatialEntity spatialType="region" scaleAndSubsystem="Cellular.GutEndotheliumIschemia">
			<clusteredness>1</clusteredness>
			<density>0.127499996973019</density>
			<area>16</area>
			<perimeter>28</perimeter>
			<distanceFromOrigin>9.848857801796104</distanceFromOrigin>
			<angle>20.01149887810574</angle>
			<triangleMeasure>0.2971428571428572</triangleMeasure>
			<rectangleMeasure>0.3282828093085929</rectangleMeasure>
			<circleMeasure>0.2294405223355141</circleMeasure>
			<centroidX>19.5</centroidX>
			<centroidY>4.5</centroidY>
		</spatialEntity>
		<spatialEntity spatialType="region" scaleAndSubsystem="Cellular.GutEndotheliumIschemia">
			<clusteredness>1</clusteredness>
			<density>0.5024999880323223</density>
			<area>1</area>
			<perimeter>4</perimeter>
			<distanceFromOrigin>16.1245154965971</distanceFromOrigin>
			<angle>0</angle>
			<triangleMeasure>0</triangleMeasure>
			<rectangleMeasure>0</rectangleMeasure>
			<circleMeasure>0</circleMeasure>
			<centroidX>8</centroidX>
			<centroidY>2</centroidY>
		</spatialEntity>
		<spatialEntity spatialType="region" scaleAndSubsystem="Cellular.GutEndotheliumIschemia">
			<clusteredness>1</clusteredness>
			<density>0.002499999953251259</density>
			<area>1</area>
			<perimeter>4</perimeter>
			<distanceFromOrigin>20.51828452868319</distanceFromOrigin>
			<angle>0</angle>
			<triangleMeasure>0</triangleMeasure>
			<rectangleMeasure>0</rectangleMeasure>
			<circleMeasure>0</circleMeasure>
			<centroidX>1</centroidX>
			<centroidY>2</centroidY>
		</spatialEntity>
		<spatialEntity spatialType="region" scaleAndSubsystem="Cellular.GutEndotheliumIschemia">
			<clusteredness>1</clusteredness>
			<density>0.1251829229833292</density>
			<area>41</area>
			<perimeter>58</perimeter>
			<distanceFromOrigin>12.72792206135786</distanceFromOrigin>
			<angle>33.37560427565108</angle>
			<triangleMeasure>0.3384615384615385</triangleMeasure>
			<rectangleMeasure>0.3928571428571428</rectangleMeasure>
			<circleMeasure>0.298679990674148</circleMeasure>
			<centroidX>27.86667</centroidX>
			<centroidY>4.6</centroidY>
		</spatialEntity>
		<spatialEntity spatialType="region" scaleAndSubsystem="Cellular.GutEndotheliumIschemia">
			<clusteredness>0.8974358974358975</clusteredness>
			<density>0.1608571363096477</density>
			<area>35</area>
			<perimeter>54</perimeter>
			<distanceFromOrigin>6.708203932499369</distanceFromOrigin>
			<angle>39.62329457194926</angle>
			<triangleMeasure>0.3252205435526583</triangleMeasure>
			<rectangleMeasure>0.2759740328101129</rectangleMeasure>
			<circleMeasure>0.2077705603507802</circleMeasure>
			<centroidX>12.80645</centroidX>
			<centroidY>4.903226</centroidY>
		</spatialEntity>
		<spatialEntity spatialType="region" scaleAndSubsystem="Cellular.GutEndotheliumIschemia">
			<clusteredness>1</clusteredness>
			<density>0.002499999953251259</density>
			<area>1</area>
			<perimeter>4</perimeter>
			<distanceFromOrigin>19.84943324127921</distanceFromOrigin>
			<angle>0</angle>
			<triangleMeasure>0</triangleMeasure>
			<rectangleMeasure>0</rectangleMeasure>
			<circleMeasure>0</circleMeasure>
			<centroidX>3</centroidX>
			<centroidY>1</centroidY>
		</spatialEntity>
		<numericStateVariable scaleAndSubsystem="Tissue.GutEndothelium">
			<name>GutCellDamageByproduct</name>
			<value>119.7494806499999</value>
		</numericStateVariable>
		<numericStateVariable scaleAndSubsystem="Organ.Gut">
			<name>GutLeak</name>
			<value>0</value>
		</numericStateVariable>
		<numericStateVariable scaleAndSubsystem="Tissue.GutEpithelium">
			<name>GutOccludinCellwall</name>
			<value>1162.81</value>
		</numericStateVariable>
		<numericStateVariable scaleAndSubsystem="Tissue.GutEpithelium">
			<name>GutOccludinCytoplasm</name>
			<value>384.4</value>
		</numericStateVariable>
		<numericStateVariable scaleAndSubsystem="Tissue.LungEndothelium">
			<name>LungCellDamageByproduct</name>
			<value>0</value>
		</numericStateVariable>
		<numericStateVariable scaleAndSubsystem="Organ.Lung">
			<name>LungEdema</name>
			<value>0</value>
		</numericStateVariable>
		<numericStateVariable scaleAndSubsystem="Tissue.LungEpithelium">
			<name>LungOccludinCellwall</name>
			<value>1162.81</value>
		</numericStateVariable>
		<numericStateVariable scaleAndSubsystem="Tissue.LungEpithelium">
			<name>LungOccludinCytoplasm</name>
			<value>384.4</value>
		</numericStateVariable>
		<numericStateVariable scaleAndSubsystem="Cellular.GutEndotheliumIschemia">
			<name>avgClusterednessRegions</name>
			<value>0.05805786689662504</value>
		</numericStateVariable>
		<numericStateVariable scaleAndSubsystem="Cellular.LungEndotheliumIschemia">
			<name>avgClusterednessRegions</name>
			<value>1</value>
		</numericStateVariable>
		<numericStateVariable scaleAndSubsystem="Cellular.GutEndotheliumIschemia">
			<name>avgDensityRegions</name>
			<value>0.2276668984004498</value>
		</numericStateVariable>
		<numericStateVariable scaleAndSubsystem="Cellular.LungEndotheliumIschemia">
			<name>avgDensityRegions</name>
			<value>0</value>
		</numericStateVariable>
	</timepoint>
	<timepoint value="2">
		<spatialEntity spatialType="region" scaleAndSubsystem="Cellular.GutEndotheliumIschemia">
			<clusteredness>1</clusteredness>
			<density>0.3824999999766256</density>
			<area>4</area>
			<perimeter>10</perimeter>
			<distanceFromOrigin>17.20465053408525</distanceFromOrigin>
			<angle>5.063616853030085</angle>
			<triangleMeasure>0.5</triangleMeasure>
			<rectangleMeasure>0.25</rectangleMeasure>
			<circleMeasure>0.1200150467756456</circleMeasure>
			<centroidX>4.75</centroidX>
			<centroidY>30.25</centroidY>
		</spatialEntity>
		<spatialEntity spatialType="region" scaleAndSubsystem="Cellular.GutEndotheliumIschemia">
			<clusteredness>0.5633802816901409</clusteredness>
			<density>0.1296590886810884</density>
			<area>40</area>
			<perimeter>54</perimeter>
			<distanceFromOrigin>11.18033988749895</distanceFromOrigin>
			<angle>52.1489194678793</angle>
			<triangleMeasure>0.2908161454080727</triangleMeasure>
			<rectangleMeasure>0.296875</rectangleMeasure>
			<circleMeasure>0.1900238109474547</circleMeasure>
			<centroidX>27.29167</centroidX>
			<centroidY>25.41667</centroidY>
		</spatialEntity>
		<spatialEntity spatialType="region" scaleAndSubsystem="Cellular.GutEndotheliumIschemia">
			<clusteredness>1</clusteredness>
			<density>0.1594897936658413</density>
			<area>49</area>
			<perimeter>68</perimeter>
			<distanceFromOrigin>11.31370849898476</distanceFromOrigin>
			<angle>60.21632671202297</angle>
			<triangleMeasure>0.2973760932944606</triangleMeasure>
			<rectangleMeasure>0.241744569376646</rectangleMeasure>
			<circleMeasure>0.1585691104270154</circleMeasure>
			<centroidX>5.677419</centroidX>
			<centroidY>24.90322</centroidY>
		</spatialEntity>
		<spatialEntity spatialType="region" scaleAndSubsystem="Cellular.GutEndotheliumIschemia">
			<clusteredness>0.9857142857142858</clusteredness>
			<density>0.1284057941904932</density>
			<area>138</area>
			<perimeter>162</perimeter>
			<distanceFromOrigin>0</distanceFromOrigin>
			<angle>360</angle>
			<triangleMeasure>0.2652547251557107</triangleMeasure>
			<rectangleMeasure>0.2663398692810457</rectangleMeasure>
			<circleMeasure>0.2159783058733375</circleMeasure>
			<centroidX>16.10588</centroidX>
			<centroidY>21.54118</centroidY>
		</spatialEntity>
		<spatialEntity spatialType="region" scaleAndSubsystem="Cellular.GutEndotheliumIschemia">
			<clusteredness>1</clusteredness>
			<density>0.2562500059604645</density>
			<area>4</area>
			<perimeter>10</perimeter>
			<distanceFromOrigin>5.099019513592784</distanceFromOrigin>
			<angle>10.30484646876603</angle>
			<triangleMeasure>1</triangleMeasure>
			<rectangleMeasure>0.5000000894069832</rectangleMeasure>
			<circleMeasure>0.3000376132219145</circleMeasure>
			<centroidX>17.33333</centroidX>
			<centroidY>10</centroidY>
		</spatialEntity>
		<spatialEntity spatialType="region" scaleAndSubsystem="Cellular.GutEndotheliumIschemia">
			<clusteredness>1</clusteredness>
			<density>0.2537499880089479</density>
			<area>2</area>
			<perimeter>6</perimeter>
			<distanceFromOrigin>7.211102550927978</distanceFromOrigin>
			<angle>3.945186229037563</angle>
			<triangleMeasure>0</triangleMeasure>
			<rectangleMeasure>0</rectangleMeasure>
			<circleMeasure>0</circleMeasure>
			<centroidX>12</centroidX>
			<centroidY>9.5</centroidY>
		</spatialEntity>
		<spatialEntity spatialType="region" scaleAndSubsystem="Cellular.GutEndotheliumIschemia">
			<clusteredness>1</clusteredness>
			<density>0.1537499963769726</density>
			<area>10</area>
			<perimeter>18</perimeter>
			<distanceFromOrigin>14.42220510185596</distanceFromOrigin>
			<angle>11.853004167744</angle>
			<triangleMeasure>0.544219494776702</triangleMeasure>
			<rectangleMeasure>0.4444444444444444</rectangleMeasure>
			<circleMeasure>0.3183098861837907</circleMeasure>
			<centroidX>29.42857</centroidX>
			<centroidY>7.142857</centroidY>
		</spatialEntity>
		<spatialEntity spatialType="region" scaleAndSubsystem="Cellular.GutEndotheliumIschemia">
			<clusteredness>1</clusteredness>
			<density>0.5100000119676777</density>
			<area>2</area>
			<perimeter>6</perimeter>
			<distanceFromOrigin>15.55634918610405</distanceFromOrigin>
			<angle>2.489552921999156</angle>
			<triangleMeasure>0</triangleMeasure>
			<rectangleMeasure>0</rectangleMeasure>
			<circleMeasure>0</circleMeasure>
			<centroidX>5</centroidX>
			<centroidY>4.5</centroidY>
		</spatialEntity>
		<spatialEntity spatialType="region" scaleAndSubsystem="Cellular.GutEndotheliumIschemia">
			<clusteredness>0.9076923076923077</clusteredness>
			<density>0.1228389821879766</density>
			<area>59</area>
			<perimeter>94</perimeter>
			<distanceFromOrigin>5.385164807134504</distanceFromOrigin>
			<angle>56.30993247402021</angle>
			<triangleMeasure>0.1960132890365449</triangleMeasure>
			<rectangleMeasure>0.1966666666666667</rectangleMeasure>
			<circleMeasure>0.1319773406087631</circleMeasure>
			<centroidX>26.08889</centroidX>
			<centroidY>8.911111</centroidY>
		</spatialEntity>
		<spatialEntity spatialType="region" scaleAndSubsystem="Cellular.GutEndotheliumIschemia">
			<clusteredness>0.7164179104477612</clusteredness>
			<density>0.126709181671383</density>
			<area>96</area>
			<perimeter>148</perimeter>
			<distanceFromOrigin>8.246211251235321</distanceFromOrigin>
			<angle>114.7751405688319</angle>
			<triangleMeasure>0.2149592916604477</triangleMeasure>
			<rectangleMeasure>0.1734144841318779</rectangleMeasure>
			<circleMeasure>0.1046531136779208</circleMeasure>
			<centroidX>10.63889</centroidX>
			<centroidY>6.361111</centroidY>
		</spatialEntity>
		<numericStateVariable scaleAndSubsystem="Tissue.GutEndothelium">
			<name>GutCellDamageByproduct</name>
			<value>239.4210205103552</value>
		</numericStateVariable>
		<numericStateVariable scaleAndSubsystem="Organ.Gut">
			<name>GutLeak</name>
			<value>0</value>
		</numericStateVariable>
		<numericStateVariable scaleAndSubsystem="Tissue.GutEpithelium">
			<name>GutOccludinCellwall</name>
			<value>1162.81</value>
		</numericStateVariable>
		<numericStateVariable scaleAndSubsystem="Tissue.GutEpithelium">
			<name>GutOccludinCytoplasm</name>
			<value>384.4</value>
		</numericStateVariable>
		<numericStateVariable scaleAndSubsystem="Tissue.LungEndothelium">
			<name>LungCellDamageByproduct</name>
			<value>0</value>
		</numericStateVariable>
		<numericStateVariable scaleAndSubsystem="Organ.Lung">
			<name>LungEdema</name>
			<value>0</value>
		</numericStateVariable>
		<numericStateVariable scaleAndSubsystem="Tissue.LungEpithelium">
			<name>LungOccludinCellwall</name>
			<value>1162.81</value>
		</numericStateVariable>
		<numericStateVariable scaleAndSubsystem="Tissue.LungEpithelium">
			<name>LungOccludinCytoplasm</name>
			<value>384.4</value>
		</numericStateVariable>
		<numericStateVariable scaleAndSubsystem="Cellular.GutEndotheliumIschemia">
			<name>avgClusterednessRegions</name>
			<value>0.05713237162062087</value>
		</numericStateVariable>
		<numericStateVariable scaleAndSubsystem="Cellular.LungEndotheliumIschemia">
			<name>avgClusterednessRegions</name>
			<value>1</value>
		</numericStateVariable>
		<numericStateVariable scaleAndSubsystem="Cellular.GutEndotheliumIschemia">
			<name>avgDensityRegions</name>
			<value>0.2223352842687471</value>
		</numericStateVariable>
		<numericStateVariable scaleAndSubsystem="Cellular.LungEndotheliumIschemia">
			<name>avgDensityRegions</name>
			<value>0</value>
		</numericStateVariable>
	</timepoint>
	<timepoint value="3">
		<spatialEntity spatialType="region" scaleAndSubsystem="Cellular.GutEndotheliumIschemia">
			<clusteredness>1</clusteredness>
			<density>0.1440277704226425</density>
			<area>18</area>
			<perimeter>36</perimeter>
			<distanceFromOrigin>12.52996408614167</distanceFromOrigin>
			<angle>23.96248897457819</angle>
			<triangleMeasure>0.1875</triangleMeasure>
			<rectangleMeasure>0.2184066489121284</rectangleMeasure>
			<circleMeasure>0.1125141049582179</circleMeasure>
			<centroidX>7.368421</centroidX>
			<centroidY>29.47368</centroidY>
		</spatialEntity>
		<spatialEntity spatialType="region" scaleAndSubsystem="Cellular.GutEndotheliumIschemia">
			<clusteredness>1</clusteredness>
			<density>0.1708333213344898</density>
			<area>3</area>
			<perimeter>10</perimeter>
			<distanceFromOrigin>1</distanceFromOrigin>
			<angle>45</angle>
			<triangleMeasure>0</triangleMeasure>
			<rectangleMeasure>0</rectangleMeasure>
			<circleMeasure>0</circleMeasure>
			<centroidX>15</centroidX>
			<centroidY>17.25</centroidY>
		</spatialEntity>
		<spatialEntity spatialType="region" scaleAndSubsystem="Cellular.GutEndotheliumIschemia">
			<clusteredness>0.9577464788732394</clusteredness>
			<density>0.1548896980773757</density>
			<area>68</area>
			<perimeter>100</perimeter>
			<distanceFromOrigin>5</distanceFromOrigin>
			<angle>81.17962044797895</angle>
			<triangleMeasure>0.1904761904761905</triangleMeasure>
			<rectangleMeasure>0.2133333333333333</rectangleMeasure>
			<circleMeasure>0.1762286744439573</circleMeasure>
			<centroidX>6.979167</centroidX>
			<centroidY>22.1875</centroidY>
		</spatialEntity>
		<spatialEntity spatialType="region" scaleAndSubsystem="Cellular.GutEndotheliumIschemia">
			<clusteredness>1</clusteredness>
			<density>0.1287499909891802</density>
			<area>4</area>
			<perimeter>10</perimeter>
			<distanceFromOrigin>13.0384048104053</distanceFromOrigin>
			<angle>4.398705354995532</angle>
			<triangleMeasure>0.5</triangleMeasure>
			<rectangleMeasure>0.6666667726304965</rectangleMeasure>
			<circleMeasure>0.2400300935512913</circleMeasure>
			<centroidX>2</centroidX>
			<centroidY>15.5</centroidY>
		</spatialEntity>
		<spatialEntity spatialType="region" scaleAndSubsystem="Cellular.GutEndotheliumIschemia">
			<clusteredness>1</clusteredness>
			<density>0.002499999953251259</density>
			<area>1</area>
			<perimeter>4</perimeter>
			<distanceFromOrigin>15.8113883008419</distanceFromOrigin>
			<angle>0</angle>
			<triangleMeasure>0</triangleMeasure>
			<rectangleMeasure>0</rectangleMeasure>
			<circleMeasure>0</circleMeasure>
			<centroidX>31</centroidX>
			<centroidY>11</centroidY>
		</spatialEntity>
		<spatialEntity spatialType="region" scaleAndSubsystem="Cellular.GutEndotheliumIschemia">
			<clusteredness>1</clusteredness>
			<density>0.5149999880323223</density>
			<area>1</area>
			<perimeter>4</perimeter>
			<distanceFromOrigin>16.55294535724685</distanceFromOrigin>
			<angle>0</angle>
			<triangleMeasure>0</triangleMeasure>
			<rectangleMeasure>0</rectangleMeasure>
			<circleMeasure>0</circleMeasure>
			<centroidX>31</centroidX>
			<centroidY>9</centroidY>
		</spatialEntity>
		<spatialEntity spatialType="region" scaleAndSubsystem="Cellular.GutEndotheliumIschemia">
			<clusteredness>1</clusteredness>
			<density>0.507499964096967</density>
			<area>1</area>
			<perimeter>4</perimeter>
			<distanceFromOrigin>17.4928556845359</distanceFromOrigin>
			<angle>0</angle>
			<triangleMeasure>0</triangleMeasure>
			<rectangleMeasure>0</rectangleMeasure>
			<circleMeasure>0</circleMeasure>
			<centroidX>31</centroidX>
			<centroidY>7</centroidY>
		</spatialEntity>
		<spatialEntity spatialType="region" scaleAndSubsystem="Cellular.GutEndotheliumIschemia">
			<clusteredness>1</clusteredness>
			<density>0.2549999820251091</density>
			<area>2</area>
			<perimeter>8</perimeter>
			<distanceFromOrigin>18.43908891458577</distanceFromOrigin>
			<angle>0.3130885750206556</angle>
			<triangleMeasure>0</triangleMeasure>
			<rectangleMeasure>0</rectangleMeasure>
			<circleMeasure>0</circleMeasure>
			<centroidX>30.5</centroidX>
			<centroidY>3.5</centroidY>
		</spatialEntity>
		<spatialEntity spatialType="region" scaleAndSubsystem="Cellular.GutEndotheliumIschemia">
			<clusteredness>1</clusteredness>
			<density>0.507499964096967</density>
			<area>1</area>
			<perimeter>4</perimeter>
			<distanceFromOrigin>16.1245154965971</distanceFromOrigin>
			<angle>0</angle>
			<triangleMeasure>0</triangleMeasure>
			<rectangleMeasure>0</rectangleMeasure>
			<circleMeasure>0</circleMeasure>
			<centroidX>8</centroidX>
			<centroidY>2</centroidY>
		</spatialEntity>
		<spatialEntity spatialType="region" scaleAndSubsystem="Cellular.GutEndotheliumIschemia">
			<clusteredness>0.7591836734693878</clusteredness>
			<density>0.1366536392312911</density>
			<area>186</area>
			<perimeter>246</perimeter>
			<distanceFromOrigin>2.23606797749979</distanceFromOrigin>
			<angle>164.2913621709843</angle>
			<triangleMeasure>0.2854738312963142</triangleMeasure>
			<rectangleMeasure>0.2277777777777778</rectangleMeasure>
			<circleMeasure>0.1312164529524829</circleMeasure>
			<centroidX>24.22131</centroidX>
			<centroidY>18.62295</centroidY>
		</spatialEntity>
		<spatialEntity spatialType="region" scaleAndSubsystem="Cellular.GutEndotheliumIschemia">
			<clusteredness>0.7236842105263158</clusteredness>
			<density>0.1272826025044928</density>
			<area>110</area>
			<perimeter>140</perimeter>
			<distanceFromOrigin>6</distanceFromOrigin>
			<angle>106.0599873071606</angle>
			<triangleMeasure>0.2467320261437909</triangleMeasure>
			<rectangleMeasure>0.3205544565488151</rectangleMeasure>
			<circleMeasure>0.1849211277670625</circleMeasure>
			<centroidX>11.54688</centroidX>
			<centroidY>6.703125</centroidY>
		</spatialEntity>
		<numericStateVariable scaleAndSubsystem="Tissue.GutEndothelium">
			<name>GutCellDamageByproduct</name>
			<value>359.2762510050251</value>
		</numericStateVariable>
		<numericStateVariable scaleAndSubsystem="Organ.Gut">
			<name>GutLeak</name>
			<value>0</value>
		</numericStateVariable>
		<numericStateVariable scaleAndSubsystem="Tissue.GutEpithelium">
			<name>GutOccludinCellwall</name>
			<value>1162.81</value>
		</numericStateVariable>
		<numericStateVariable scaleAndSubsystem="Tissue.GutEpithelium">
			<name>GutOccludinCytoplasm</name>
			<value>384.4</value>
		</numericStateVariable>
		<numericStateVariable scaleAndSubsystem="Tissue.LungEndothelium">
			<name>LungCellDamageByproduct</name>
			<value>0</value>
		</numericStateVariable>
		<numericStateVariable scaleAndSubsystem="Organ.Lung">
			<name>LungEdema</name>
			<value>0</value>
		</numericStateVariable>
		<numericStateVariable scaleAndSubsystem="Tissue.LungEpithelium">
			<name>LungOccludinCellwall</name>
			<value>1162.81</value>
		</numericStateVariable>
		<numericStateVariable scaleAndSubsystem="Tissue.LungEpithelium">
			<name>LungOccludinCytoplasm</name>
			<value>384.4</value>
		</numericStateVariable>
		<numericStateVariable scaleAndSubsystem="Cellular.GutEndotheliumIschemia">
			<name>avgClusterednessRegions</name>
			<value>0.05436833090145515</value>
		</numericStateVariable>
		<numericStateVariable scaleAndSubsystem="Cellular.LungEndotheliumIschemia">
			<name>avgClusterednessRegions</name>
			<value>1</value>
		</numericStateVariable>
		<numericStateVariable scaleAndSubsystem="Cellular.GutEndotheliumIschemia">
			<name>avgDensityRegions</name>
			<value>0.2409033564330989</value>
		</numericStateVariable>
		<numericStateVariable scaleAndSubsystem="Cellular.LungEndotheliumIschemia">
			<name>avgDensityRegions</name>
			<value>0</value>
		</numericStateVariable>
	</timepoint>
	<timepoint value="4">
		<spatialEntity spatialType="region" scaleAndSubsystem="Cellular.GutEndotheliumIschemia">
			<clusteredness>1</clusteredness>
			<density>0.5199999640969669</density>
			<area>2</area>
			<perimeter>6</perimeter>
			<distanceFromOrigin>6.708203932499369</distanceFromOrigin>
			<angle>7.125016348901798</angle>
			<triangleMeasure>0</triangleMeasure>
			<rectangleMeasure>0</rectangleMeasure>
			<circleMeasure>0</circleMeasure>
			<centroidX>22</centroidX>
			<centroidY>12.5</centroidY>
		</spatialEntity>
		<spatialEntity spatialType="region" scaleAndSubsystem="Cellular.GutEndotheliumIschemia">
			<clusteredness>1</clusteredness>
			<density>0.2099999856013878</density>
			<area>5</area>
			<perimeter>12</perimeter>
			<distanceFromOrigin>6</distanceFromOrigin>
			<angle>26.56505117707799</angle>
			<triangleMeasure>0.6666666666666666</triangleMeasure>
			<rectangleMeasure>0.3333333333333333</rectangleMeasure>
			<circleMeasure>0.1333500503208509</circleMeasure>
			<centroidX>17.5</centroidX>
			<centroidY>9.75</centroidY>
		</spatialEntity>
		<spatialEntity spatialType="region" scaleAndSubsystem="Cellular.GutEndotheliumIschemia">
			<clusteredness>1</clusteredness>
			<density>0.2562500059604645</density>
			<area>2</area>
			<perimeter>8</perimeter>
			<distanceFromOrigin>9.433981132056603</distanceFromOrigin>
			<angle>8.042894233505312</angle>
			<triangleMeasure>0</triangleMeasure>
			<rectangleMeasure>0</rectangleMeasure>
			<circleMeasure>0</circleMeasure>
			<centroidX>20.5</centroidX>
			<centroidY>7.5</centroidY>
		</spatialEntity>
		<spatialEntity spatialType="region" scaleAndSubsystem="Cellular.GutEndotheliumIschemia">
			<clusteredness>0.9484848484848485</clusteredness>
			<density>0.1371006365543185</density>
			<area>313</area>
			<perimeter>406</perimeter>
			<distanceFromOrigin>0</distanceFromOrigin>
			<angle>360</angle>
			<triangleMeasure>0.2240284502785187</triangleMeasure>
			<rectangleMeasure>0.1988888888888889</rectangleMeasure>
			<circleMeasure>0.132201189509783</circleMeasure>
			<centroidX>18.805</centroidX>
			<centroidY>19.75</centroidY>
		</spatialEntity>
		<spatialEntity spatialType="region" scaleAndSubsystem="Cellular.GutEndotheliumIschemia">
			<clusteredness>1</clusteredness>
			<density>0.1300000029451707</density>
			<area>8</area>
			<perimeter>20</perimeter>
			<distanceFromOrigin>11.70469991071963</distanceFromOrigin>
			<angle>12.66506376504236</angle>
			<triangleMeasure>0.2666666666666667</triangleMeasure>
			<rectangleMeasure>0.2500000298023259</rectangleMeasure>
			<circleMeasure>0.1328886206050298</circleMeasure>
			<centroidX>20.75</centroidX>
			<centroidY>3.5</centroidY>
		</spatialEntity>
		<spatialEntity spatialType="region" scaleAndSubsystem="Cellular.GutEndotheliumIschemia">
			<clusteredness>0.6643356643356644</clusteredness>
			<density>0.1216499963484558</density>
			<area>95</area>
			<perimeter>100</perimeter>
			<distanceFromOrigin>6.708203932499369</distanceFromOrigin>
			<angle>100.304846468766</angle>
			<triangleMeasure>0.3518518518518519</triangleMeasure>
			<rectangleMeasure>0.2980392156862745</rectangleMeasure>
			<circleMeasure>0.189628736246503</circleMeasure>
			<centroidX>8</centroidX>
			<centroidY>7.76</centroidY>
		</spatialEntity>
		<spatialEntity spatialType="region" scaleAndSubsystem="Cellular.GutEndotheliumIschemia">
			<clusteredness>1</clusteredness>
			<density>0.2562500059604645</density>
			<area>2</area>
			<perimeter>8</perimeter>
			<distanceFromOrigin>16.1245154965971</distanceFromOrigin>
			<angle>1.218875235131298</angle>
			<triangleMeasure>0</triangleMeasure>
			<rectangleMeasure>0</rectangleMeasure>
			<circleMeasure>0</circleMeasure>
			<centroidX>7.5</centroidX>
			<centroidY>1.5</centroidY>
		</spatialEntity>
		<numericStateVariable scaleAndSubsystem="Tissue.GutEndothelium">
			<name>GutCellDamageByproduct</name>
			<value>479.5871604976736</value>
		</numericStateVariable>
		<numericStateVariable scaleAndSubsystem="Organ.Gut">
			<name>GutLeak</name>
			<value>0</value>
		</numericStateVariable>
		<numericStateVariable scaleAndSubsystem="Tissue.GutEpithelium">
			<name>GutOccludinCellwall</name>
			<value>1162.81</value>
		</numericStateVariable>
		<numericStateVariable scaleAndSubsystem="Tissue.GutEpithelium">
			<name>GutOccludinCytoplasm</name>
			<value>384.4</value>
		</numericStateVariable>
		<numericStateVariable scaleAndSubsystem="Tissue.LungEndothelium">
			<name>LungCellDamageByproduct</name>
			<value>0</value>
		</numericStateVariable>
		<numericStateVariable scaleAndSubsystem="Organ.Lung">
			<name>LungEdema</name>
			<value>0</value>
		</numericStateVariable>
		<numericStateVariable scaleAndSubsystem="Tissue.LungEpithelium">
			<name>LungOccludinCellwall</name>
			<value>1162.81</value>
		</numericStateVariable>
		<numericStateVariable scaleAndSubsystem="Tissue.LungEpithelium">
			<name>LungOccludinCytoplasm</name>
			<value>384.4</value>
		</numericStateVariable>
		<numericStateVariable scaleAndSubsystem="Cellular.GutEndotheliumIschemia">
			<name>avgClusterednessRegions</name>
			<value>0.08961899305642954</value>
		</numericStateVariable>
		<numericStateVariable scaleAndSubsystem="Cellular.LungEndotheliumIschemia">
			<name>avgClusterednessRegions</name>
			<value>1</value>
		</numericStateVariable>
		<numericStateVariable scaleAndSubsystem="Cellular.GutEndotheliumIschemia">
			<name>avgDensityRegions</name>
			<value>0.2330357996381755</value>
		</numericStateVariable>
		<numericStateVariable scaleAndSubsystem="Cellular.LungEndotheliumIschemia">
			<name>avgDensityRegions</name>
			<value>0</value>
		</numericStateVariable>
	</timepoint>
	<timepoint value="5">
		<spatialEntity spatialType="region" scaleAndSubsystem="Cellular.GutEndotheliumIschemia">
			<clusteredness>0.9565217391304348</clusteredness>
			<density>0.1178409090229109</density>
			<area>22</area>
			<perimeter>34</perimeter>
			<distanceFromOrigin>12.08304597359457</distanceFromOrigin>
			<angle>23.96248897457819</angle>
			<triangleMeasure>0.3111110056182843</triangleMeasure>
			<rectangleMeasure>0.3450521463188846</rectangleMeasure>
			<circleMeasure>0.1500188084695571</circleMeasure>
			<centroidX>6.857143</centroidX>
			<centroidY>29.57143</centroidY>
		</spatialEntity>
		<spatialEntity spatialType="region" scaleAndSubsystem="Cellular.GutEndotheliumIschemia">
			<clusteredness>0.8333333333333334</clusteredness>
			<density>0.2064999999719508</density>
			<area>5</area>
			<perimeter>12</perimeter>
			<distanceFromOrigin>8.246211251235321</distanceFromOrigin>
			<angle>11.43368126542667</angle>
			<triangleMeasure>0.125</triangleMeasure>
			<rectangleMeasure>0.1666666931576241</rectangleMeasure>
			<circleMeasure>0.03978873577297384</circleMeasure>
			<centroidX>18.8</centroidX>
			<centroidY>24.8</centroidY>
		</spatialEntity>
		<spatialEntity spatialType="region" scaleAndSubsystem="Cellular.GutEndotheliumIschemia">
			<clusteredness>0.9298245614035088</clusteredness>
			<density>0.1692528467422477</density>
			<area>53</area>
			<perimeter>92</perimeter>
			<distanceFromOrigin>4.242640687119285</distanceFromOrigin>
			<angle>61.31385242626056</angle>
			<triangleMeasure>0.1785123989453579</triangleMeasure>
			<rectangleMeasure>0.2222222222222222</rectangleMeasure>
			<circleMeasure>0.1384788992693422</circleMeasure>
			<centroidX>6.217391</centroidX>
			<centroidY>22.71739</centroidY>
		</spatialEntity>
		<spatialEntity spatialType="region" scaleAndSubsystem="Cellular.GutEndotheliumIschemia">
			<clusteredness>1</clusteredness>
			<density>0.1724999999688342</density>
			<area>3</area>
			<perimeter>10</perimeter>
			<distanceFromOrigin>7.071067811865476</distanceFromOrigin>
			<angle>8.13010235415598</angle>
			<triangleMeasure>0</triangleMeasure>
			<rectangleMeasure>0</rectangleMeasure>
			<circleMeasure>0</circleMeasure>
			<centroidX>8</centroidX>
			<centroidY>15.75</centroidY>
		</spatialEntity>
		<spatialEntity spatialType="region" scaleAndSubsystem="Cellular.GutEndotheliumIschemia">
			<clusteredness>1</clusteredness>
			<density>0.2574999999766256</density>
			<area>2</area>
			<perimeter>6</perimeter>
			<distanceFromOrigin>14.0356688476182</distanceFromOrigin>
			<angle>0.2715419456845224</angle>
			<triangleMeasure>0</triangleMeasure>
			<rectangleMeasure>0</rectangleMeasure>
			<circleMeasure>0</circleMeasure>
			<centroidX>1.5</centroidX>
			<centroidY>15</centroidY>
		</spatialEntity>
		<spatialEntity spatialType="region" scaleAndSubsystem="Cellular.GutEndotheliumIschemia">
			<clusteredness>0.8848920863309353</clusteredness>
			<density>0.1595564515473042</density>
			<area>123</area>
			<perimeter>178</perimeter>
			<distanceFromOrigin>0</distanceFromOrigin>
			<angle>360</angle>
			<triangleMeasure>0.1905703255369613</triangleMeasure>
			<rectangleMeasure>0.2207613303568987</rectangleMeasure>
			<circleMeasure>0.1749854525470051</circleMeasure>
			<centroidX>22.64706</centroidX>
			<centroidY>23.70588</centroidY>
		</spatialEntity>
		<spatialEntity spatialType="region" scaleAndSubsystem="Cellular.GutEndotheliumIschemia">
			<clusteredness>1</clusteredness>
			<density>0.118611111074751</density>
			<area>9</area>
			<perimeter>12</perimeter>
			<distanceFromOrigin>5.099019513592784</distanceFromOrigin>
			<angle>22.83365417791754</angle>
			<triangleMeasure>0.5</triangleMeasure>
			<rectangleMeasure>1</rectangleMeasure>
			<circleMeasure>0.6000752617741416</circleMeasure>
			<centroidX>18</centroidX>
			<centroidY>10</centroidY>
		</spatialEntity>
		<spatialEntity spatialType="region" scaleAndSubsystem="Cellular.GutEndotheliumIschemia">
			<clusteredness>1</clusteredness>
			<density>0.35</density>
			<area>1</area>
			<perimeter>4</perimeter>
			<distanceFromOrigin>15</distanceFromOrigin>
			<angle>0</angle>
			<triangleMeasure>0</triangleMeasure>
			<rectangleMeasure>0</rectangleMeasure>
			<circleMeasure>0</circleMeasure>
			<centroidX>28</centroidX>
			<centroidY>7</centroidY>
		</spatialEntity>
		<spatialEntity spatialType="region" scaleAndSubsystem="Cellular.GutEndotheliumIschemia">
			<clusteredness>1</clusteredness>
			<density>0.1174999999584456</density>
			<area>9</area>
			<perimeter>20</perimeter>
			<distanceFromOrigin>15.23154621172782</distanceFromOrigin>
			<angle>17.10272896905237</angle>
			<triangleMeasure>0.3125</triangleMeasure>
			<rectangleMeasure>0.5</rectangleMeasure>
			<circleMeasure>0.1153990659605493</circleMeasure>
			<centroidX>30.5</centroidX>
			<centroidY>8.375</centroidY>
		</spatialEntity>
		<spatialEntity spatialType="region" scaleAndSubsystem="Cellular.GutEndotheliumIschemia">
			<clusteredness>0.953125</clusteredness>
			<density>0.1379918032311734</density>
			<area>61</area>
			<perimeter>84</perimeter>
			<distanceFromOrigin>5.385164807134504</distanceFromOrigin>
			<angle>54.30688097377623</angle>
			<triangleMeasure>0.1985294435852826</triangleMeasure>
			<rectangleMeasure>0.2669490662432311</rectangleMeasure>
			<circleMeasure>0.154759638880818</circleMeasure>
			<centroidX>25.90476</centroidX>
			<centroidY>8.738095</centroidY>
		</spatialEntity>
		<spatialEntity spatialType="region" scaleAndSubsystem="Cellular.GutEndotheliumIschemia">
			<clusteredness>0.5379746835443038</clusteredness>
			<density>0.111333333279832</density>
			<area>85</area>
			<perimeter>114</perimeter>
			<distanceFromOrigin>6.708203932499369</distanceFromOrigin>
			<angle>106.5157025889531</angle>
			<triangleMeasure>0.2497398543184183</triangleMeasure>
			<rectangleMeasure>0.2380952380952381</rectangleMeasure>
			<circleMeasure>0.1425921407644142</circleMeasure>
			<centroidX>10.7193</centroidX>
			<centroidY>5.403509</centroidY>
		</spatialEntity>
		<spatialEntity spatialType="region" scaleAndSubsystem="Cellular.GutEndotheliumIschemia">
			<clusteredness>1</clusteredness>
			<density>0.002499999953251259</density>
			<area>3</area>
			<perimeter>8</perimeter>
			<distanceFromOrigin>18.60107523773828</distanceFromOrigin>
			<angle>4.660545482580332</angle>
			<triangleMeasure>0</triangleMeasure>
			<rectangleMeasure>0</rectangleMeasure>
			<circleMeasure>0</circleMeasure>
			<centroidX>4</centroidX>
			<centroidY>1</centroidY>
		</spatialEntity>
		<numericStateVariable scaleAndSubsystem="Tissue.GutEndothelium">
			<name>GutCellDamageByproduct</name>
			<value>596.9898462502368</value>
		</numericStateVariable>
		<numericStateVariable scaleAndSubsystem="Organ.Gut">
			<name>GutLeak</name>
			<value>0</value>
		</numericStateVariable>
		<numericStateVariable scaleAndSubsystem="Tissue.GutEpithelium">
			<name>GutOccludinCellwall</name>
			<value>1162.81</value>
		</numericStateVariable>
		<numericStateVariable scaleAndSubsystem="Tissue.GutEpithelium">
			<name>GutOccludinCytoplasm</name>
			<value>384.4</value>
		</numericStateVariable>
		<numericStateVariable scaleAndSubsystem="Tissue.LungEndothelium">
			<name>LungCellDamageByproduct</name>
			<value>0</value>
		</numericStateVariable>
		<numericStateVariable scaleAndSubsystem="Organ.Lung">
			<name>LungEdema</name>
			<value>0</value>
		</numericStateVariable>
		<numericStateVariable scaleAndSubsystem="Tissue.LungEpithelium">
			<name>LungOccludinCellwall</name>
			<value>1162.81</value>
		</numericStateVariable>
		<numericStateVariable scaleAndSubsystem="Tissue.LungEpithelium">
			<name>LungOccludinCytoplasm</name>
			<value>384.4</value>
		</numericStateVariable>
		<numericStateVariable scaleAndSubsystem="Cellular.GutEndotheliumIschemia">
			<name>avgClusterednessRegions</name>
			<value>0.0564907879602611</value>
		</numericStateVariable>
		<numericStateVariable scaleAndSubsystem="Cellular.LungEndotheliumIschemia">
			<name>avgClusterednessRegions</name>
			<value>1</value>
		</numericStateVariable>
		<numericStateVariable scaleAndSubsystem="Cellular.GutEndotheliumIschemia">
			<name>avgDensityRegions</name>
			<value>0.1600905378939439</value>
		</numericStateVariable>
		<numericStateVariable scaleAndSubsystem="Cellular.LungEndotheliumIschemia">
			<name>avgDensityRegions</name>
			<value>0</value>
		</numericStateVariable>
	</timepoint>
	<timepoint value="6">
		<spatialEntity spatialType="region" scaleAndSubsystem="Cellular.GutEndotheliumIschemia">
			<clusteredness>0.9411764705882353</clusteredness>
			<density>0.1703124984879704</density>
			<area>32</area>
			<perimeter>46</perimeter>
			<distanceFromOrigin>3.16227766016838</distanceFromOrigin>
			<angle>75.96375653207353</angle>
			<triangleMeasure>0.2619047619047619</triangleMeasure>
			<rectangleMeasure>0.3333333847097354</rectangleMeasure>
			<circleMeasure>0.2414936413183343</circleMeasure>
			<centroidX>21.16667</centroidX>
			<centroidY>20.5</centroidY>
		</spatialEntity>
		<spatialEntity spatialType="region" scaleAndSubsystem="Cellular.GutEndotheliumIschemia">
			<clusteredness>0.7948717948717948</clusteredness>
			<density>0.1355728901163978</density>
			<area>93</area>
			<perimeter>118</perimeter>
			<distanceFromOrigin>1</distanceFromOrigin>
			<angle>98.13010235415599</angle>
			<triangleMeasure>0.2337383440808899</triangleMeasure>
			<rectangleMeasure>0.2477863211208985</rectangleMeasure>
			<circleMeasure>0.1890648022998001</circleMeasure>
			<centroidX>8.129629</centroidX>
			<centroidY>21.74074</centroidY>
		</spatialEntity>
		<spatialEntity spatialType="region" scaleAndSubsystem="Cellular.GutEndotheliumIschemia">
			<clusteredness>1</clusteredness>
			<density>0.2587499939927868</density>
			<area>2</area>
			<perimeter>8</perimeter>
			<distanceFromOrigin>14.0356688476182</distanceFromOrigin>
			<angle>4.085616779974877</angle>
			<triangleMeasure>0</triangleMeasure>
			<rectangleMeasure>0</rectangleMeasure>
			<circleMeasure>0</circleMeasure>
			<centroidX>1.5</centroidX>
			<centroidY>15.5</centroidY>
		</spatialEntity>
		<spatialEntity spatialType="region" scaleAndSubsystem="Cellular.GutEndotheliumIschemia">
			<clusteredness>1</clusteredness>
			<density>0.1733333293129416</density>
			<area>3</area>
			<perimeter>8</perimeter>
			<distanceFromOrigin>1.414213562373095</distanceFromOrigin>
			<angle>18.43494882292201</angle>
			<triangleMeasure>1</triangleMeasure>
			<rectangleMeasure>0.5000000894069832</rectangleMeasure>
			<circleMeasure>0.1591549430918953</circleMeasure>
			<centroidX>17.66667</centroidX>
			<centroidY>14.66667</centroidY>
		</spatialEntity>
		<spatialEntity spatialType="region" scaleAndSubsystem="Cellular.GutEndotheliumIschemia">
			<clusteredness>1</clusteredness>
			<density>0.002499999953251259</density>
			<area>1</area>
			<perimeter>4</perimeter>
			<distanceFromOrigin>15.8113883008419</distanceFromOrigin>
			<angle>0</angle>
			<triangleMeasure>0</triangleMeasure>
			<rectangleMeasure>0</rectangleMeasure>
			<circleMeasure>0</circleMeasure>
			<centroidX>31</centroidX>
			<centroidY>11</centroidY>
		</spatialEntity>
		<spatialEntity spatialType="region" scaleAndSubsystem="Cellular.GutEndotheliumIschemia">
			<clusteredness>1</clusteredness>
			<density>0.5299999760646447</density>
			<area>1</area>
			<perimeter>4</perimeter>
			<distanceFromOrigin>16.55294535724685</distanceFromOrigin>
			<angle>0</angle>
			<triangleMeasure>0</triangleMeasure>
			<rectangleMeasure>0</rectangleMeasure>
			<circleMeasure>0</circleMeasure>
			<centroidX>31</centroidX>
			<centroidY>9</centroidY>
		</spatialEntity>
		<spatialEntity spatialType="region" scaleAndSubsystem="Cellular.GutEndotheliumIschemia">
			<clusteredness>0.8701298701298701</clusteredness>
			<density>0.1348713202202196</density>
			<area>134</area>
			<perimeter>160</perimeter>
			<distanceFromOrigin>5.385164807134504</distanceFromOrigin>
			<angle>154.0691935373482</angle>
			<triangleMeasure>0.2328482328482329</triangleMeasure>
			<rectangleMeasure>0.2028985507246377</rectangleMeasure>
			<circleMeasure>0.154545541158091</circleMeasure>
			<centroidX>24.09589</centroidX>
			<centroidY>21.19178</centroidY>
		</spatialEntity>
		<spatialEntity spatialType="region" scaleAndSubsystem="Cellular.GutEndotheliumIschemia">
			<clusteredness>1</clusteredness>
			<density>0.3400000179515165</density>
			<area>1</area>
			<perimeter>4</perimeter>
			<distanceFromOrigin>15</distanceFromOrigin>
			<angle>0</angle>
			<triangleMeasure>0</triangleMeasure>
			<rectangleMeasure>0</rectangleMeasure>
			<circleMeasure>0</circleMeasure>
			<centroidX>28</centroidX>
			<centroidY>7</centroidY>
		</spatialEntity>
		<spatialEntity spatialType="region" scaleAndSubsystem="Cellular.GutEndotheliumIschemia">
			<clusteredness>1</clusteredness>
			<density>0.1566666726193397</density>
			<area>3</area>
			<perimeter>8</perimeter>
			<distanceFromOrigin>16.64331697709324</distanceFromOrigin>
			<angle>4.573921259900861</angle>
			<triangleMeasure>1</triangleMeasure>
			<rectangleMeasure>0.5000000894069832</rectangleMeasure>
			<circleMeasure>0.1591549430918953</circleMeasure>
			<centroidX>30.33333</centroidX>
			<centroidY>6.666667</centroidY>
		</spatialEntity>
		<spatialEntity spatialType="region" scaleAndSubsystem="Cellular.GutEndotheliumIschemia">
			<clusteredness>1</clusteredness>
			<density>0.1641666633024887</density>
			<area>27</area>
			<perimeter>54</perimeter>
			<distanceFromOrigin>11.70469991071963</distanceFromOrigin>
			<angle>38.39516450324603</angle>
			<triangleMeasure>0.1724137779837617</triangleMeasure>
			<rectangleMeasure>0.21</rectangleMeasure>
			<circleMeasure>0.1193049037733479</circleMeasure>
			<centroidX>3.136364</centroidX>
			<centroidY>7.045455</centroidY>
		</spatialEntity>
		<spatialEntity spatialType="region" scaleAndSubsystem="Cellular.GutEndotheliumIschemia">
			<clusteredness>0.9220779220779221</clusteredness>
			<density>0.148943658218763</density>
			<area>71</area>
			<perimeter>106</perimeter>
			<distanceFromOrigin>5.385164807134504</distanceFromOrigin>
			<angle>97.00126755749534</angle>
			<triangleMeasure>0.1682194577119691</triangleMeasure>
			<rectangleMeasure>0.2104594363724126</rectangleMeasure>
			<circleMeasure>0.1234886973812272</circleMeasure>
			<centroidX>13.61818</centroidX>
			<centroidY>7.036364</centroidY>
		</spatialEntity>
		<spatialEntity spatialType="region" scaleAndSubsystem="Cellular.GutEndotheliumIschemia">
			<clusteredness>1</clusteredness>
			<density>0.002499999953251259</density>
			<area>1</area>
			<perimeter>4</perimeter>
			<distanceFromOrigin>20.51828452868319</distanceFromOrigin>
			<angle>0</angle>
			<triangleMeasure>0</triangleMeasure>
			<rectangleMeasure>0</rectangleMeasure>
			<circleMeasure>0</circleMeasure>
			<centroidX>1</centroidX>
			<centroidY>2</centroidY>
		</spatialEntity>
		<spatialEntity spatialType="region" scaleAndSubsystem="Cellular.GutEndotheliumIschemia">
			<clusteredness>0.7777777777777778</clusteredness>
			<density>0.120454541608399</density>
			<area>21</area>
			<perimeter>34</perimeter>
			<distanceFromOrigin>13.45362404707371</distanceFromOrigin>
			<angle>19.73268949966101</angle>
			<triangleMeasure>0.2604166666666667</triangleMeasure>
			<rectangleMeasure>0.418060259339487</rectangleMeasure>
			<circleMeasure>0.2792657392193833</circleMeasure>
			<centroidX>27.23529</centroidX>
			<centroidY>3.235294</centroidY>
		</spatialEntity>
		<spatialEntity spatialType="region" scaleAndSubsystem="Cellular.GutEndotheliumIschemia">
			<clusteredness>1</clusteredness>
			<density>0.3558333172517664</density>
			<area>3</area>
			<perimeter>8</perimeter>
			<distanceFromOrigin>14</distanceFromOrigin>
			<angle>4.085616779974877</angle>
			<triangleMeasure>1</triangleMeasure>
			<rectangleMeasure>0.5000000894069832</rectangleMeasure>
			<circleMeasure>0.1591549430918953</circleMeasure>
			<centroidX>16.33333</centroidX>
			<centroidY>1.666667</centroidY>
		</spatialEntity>
		<spatialEntity spatialType="region" scaleAndSubsystem="Cellular.GutEndotheliumIschemia">
			<clusteredness>1</clusteredness>
			<density>0.2587499939927868</density>
			<area>2</area>
			<perimeter>8</perimeter>
			<distanceFromOrigin>14.56021977856104</distanceFromOrigin>
			<angle>2.489552921999156</angle>
			<triangleMeasure>0</triangleMeasure>
			<rectangleMeasure>0</rectangleMeasure>
			<circleMeasure>0</circleMeasure>
			<centroidX>11.5</centroidX>
			<centroidY>1.5</centroidY>
		</spatialEntity>
		<spatialEntity spatialType="region" scaleAndSubsystem="Cellular.GutEndotheliumIschemia">
			<clusteredness>1</clusteredness>
			<density>0.2587499939927868</density>
			<area>2</area>
			<perimeter>8</perimeter>
			<distanceFromOrigin>16.1245154965971</distanceFromOrigin>
			<angle>4.727987818842203</angle>
			<triangleMeasure>0</triangleMeasure>
			<rectangleMeasure>0</rectangleMeasure>
			<circleMeasure>0</circleMeasure>
			<centroidX>8.5</centroidX>
			<centroidY>1.5</centroidY>
		</spatialEntity>
		<numericStateVariable scaleAndSubsystem="Tissue.GutEndothelium">
			<name>GutCellDamageByproduct</name>
			<value>709.381346907442</value>
		</numericStateVariable>
		<numericStateVariable scaleAndSubsystem="Organ.Gut">
			<name>GutLeak</name>
			<value>0</value>
		</numericStateVariable>
		<numericStateVariable scaleAndSubsystem="Tissue.GutEpithelium">
			<name>GutOccludinCellwall</name>
			<value>1162.81</value>
		</numericStateVariable>
		<numericStateVariable scaleAndSubsystem="Tissue.GutEpithelium">
			<name>GutOccludinCytoplasm</name>
			<value>384.4</value>
		</numericStateVariable>
		<numericStateVariable scaleAndSubsystem="Tissue.LungEndothelium">
			<name>LungCellDamageByproduct</name>
			<value>0</value>
		</numericStateVariable>
		<numericStateVariable scaleAndSubsystem="Organ.Lung">
			<name>LungEdema</name>
			<value>0</value>
		</numericStateVariable>
		<numericStateVariable scaleAndSubsystem="Tissue.LungEpithelium">
			<name>LungOccludinCellwall</name>
			<value>1162.81</value>
		</numericStateVariable>
		<numericStateVariable scaleAndSubsystem="Tissue.LungEpithelium">
			<name>LungOccludinCytoplasm</name>
			<value>384.4</value>
		</numericStateVariable>
		<numericStateVariable scaleAndSubsystem="Cellular.GutEndotheliumIschemia">
			<name>avgClusterednessRegions</name>
			<value>0.0598337960635885</value>
		</numericStateVariable>
		<numericStateVariable scaleAndSubsystem="Cellular.LungEndotheliumIschemia">
			<name>avgClusterednessRegions</name>
			<value>1</value>
		</numericStateVariable>
		<numericStateVariable scaleAndSubsystem="Cellular.GutEndotheliumIschemia">
			<name>avgDensityRegions</name>
			<value>0.2007128041899569</value>
		</numericStateVariable>
		<numericStateVariable scaleAndSubsystem="Cellular.LungEndotheliumIschemia">
			<name>avgDensityRegions</name>
			<value>0</value>
		</numericStateVariable>
	</timepoint>
	<timepoint value="7">
		<spatialEntity spatialType="region" scaleAndSubsystem="Cellular.GutEndotheliumIschemia">
			<clusteredness>1</clusteredness>
			<density>0.1195833302985609</density>
			<area>12</area>
			<perimeter>18</perimeter>
			<distanceFromOrigin>15.8113883008419</distanceFromOrigin>
			<angle>11.91514707126503</angle>
			<triangleMeasure>0.5</triangleMeasure>
			<rectangleMeasure>0.75</rectangleMeasure>
			<circleMeasure>0.3986658618150892</circleMeasure>
			<centroidX>5.142857</centroidX>
			<centroidY>29.85714</centroidY>
		</spatialEntity>
		<spatialEntity spatialType="region" scaleAndSubsystem="Cellular.GutEndotheliumIschemia">
			<clusteredness>1</clusteredness>
			<density>0.1175133452436243</density>
			<area>9</area>
			<perimeter>18</perimeter>
			<distanceFromOrigin>12.08304597359457</distanceFromOrigin>
			<angle>9.851327342808064</angle>
			<triangleMeasure>0.5625021457753974</triangleMeasure>
			<rectangleMeasure>0.375</rectangleMeasure>
			<circleMeasure>0.1800225701634685</circleMeasure>
			<centroidX>9.714286</centroidX>
			<centroidY>28.57143</centroidY>
		</spatialEntity>
		<spatialEntity spatialType="region" scaleAndSubsystem="Cellular.GutEndotheliumIschemia">
			<clusteredness>1</clusteredness>
			<density>0.1087490281871721</density>
			<area>5</area>
			<perimeter>12</perimeter>
			<distanceFromOrigin>12.0415945787923</distanceFromOrigin>
			<angle>5.710593137499642</angle>
			<triangleMeasure>0.25</triangleMeasure>
			<rectangleMeasure>0.4166667328940603</rectangleMeasure>
			<circleMeasure>0.1500188154435354</circleMeasure>
			<centroidX>7</centroidX>
			<centroidY>26</centroidY>
		</spatialEntity>
		<spatialEntity spatialType="region" scaleAndSubsystem="Cellular.GutEndotheliumIschemia">
			<clusteredness>1</clusteredness>
			<density>0.3425000059838388</density>
			<area>1</area>
			<perimeter>4</perimeter>
			<distanceFromOrigin>8.54400374531753</distanceFromOrigin>
			<angle>0</angle>
			<triangleMeasure>0</triangleMeasure>
			<rectangleMeasure>0</rectangleMeasure>
			<circleMeasure>0</circleMeasure>
			<centroidX>13</centroidX>
			<centroidY>24</centroidY>
		</spatialEntity>
		<spatialEntity spatialType="region" scaleAndSubsystem="Cellular.GutEndotheliumIschemia">
			<clusteredness>1</clusteredness>
			<density>0.1955556508069811</density>
			<area>27</area>
			<perimeter>40</perimeter>
			<distanceFromOrigin>12.36931687685298</distanceFromOrigin>
			<angle>28.50653756799237</angle>
			<triangleMeasure>0.3552631578947368</triangleMeasure>
			<rectangleMeasure>0.375</rectangleMeasure>
			<circleMeasure>0.1906121140499281</circleMeasure>
			<centroidX>2.333333</centroidX>
			<centroidY>22.94444</centroidY>
		</spatialEntity>
		<spatialEntity spatialType="region" scaleAndSubsystem="Cellular.GutEndotheliumIschemia">
			<clusteredness>0.9375</clusteredness>
			<density>0.1751667208609238</density>
			<area>15</area>
			<perimeter>28</perimeter>
			<distanceFromOrigin>5</distanceFromOrigin>
			<angle>38.51692630710276</angle>
			<triangleMeasure>0.267857288827781</triangleMeasure>
			<rectangleMeasure>0.2265624959487469</rectangleMeasure>
			<circleMeasure>0.1616231716812647</circleMeasure>
			<centroidX>10.30769</centroidX>
			<centroidY>20.46154</centroidY>
		</spatialEntity>
		<spatialEntity spatialType="region" scaleAndSubsystem="Cellular.GutEndotheliumIschemia">
			<clusteredness>1</clusteredness>
			<density>0.5174999760646446</density>
			<area>1</area>
			<perimeter>4</perimeter>
			<distanceFromOrigin>8</distanceFromOrigin>
			<angle>0</angle>
			<triangleMeasure>0</triangleMeasure>
			<rectangleMeasure>0</rectangleMeasure>
			<circleMeasure>0</circleMeasure>
			<centroidX>8</centroidX>
			<centroidY>16</centroidY>
		</spatialEntity>
		<spatialEntity spatialType="region" scaleAndSubsystem="Cellular.GutEndotheliumIschemia">
			<clusteredness>1</clusteredness>
			<density>0.1054999951755299</density>
			<area>5</area>
			<perimeter>10</perimeter>
			<distanceFromOrigin>14</distanceFromOrigin>
			<angle>7.594643368591445</angle>
			<triangleMeasure>0.75</triangleMeasure>
			<rectangleMeasure>0.75</rectangleMeasure>
			<circleMeasure>0.3600451403269369</circleMeasure>
			<centroidX>30.5</centroidX>
			<centroidY>15.25</centroidY>
		</spatialEntity>
		<spatialEntity spatialType="region" scaleAndSubsystem="Cellular.GutEndotheliumIschemia">
			<clusteredness>0.832258064516129</clusteredness>
			<density>0.147903844670113</density>
			<area>129</area>
			<perimeter>186</perimeter>
			<distanceFromOrigin>1</distanceFromOrigin>
			<angle>360</angle>
			<triangleMeasure>0.184812667196344</triangleMeasure>
			<rectangleMeasure>0.2401960784313726</rectangleMeasure>
			<circleMeasure>0.1880900754928934</circleMeasure>
			<centroidX>22.22826</centroidX>
			<centroidY>23.65217</centroidY>
		</spatialEntity>
		<spatialEntity spatialType="region" scaleAndSubsystem="Cellular.GutEndotheliumIschemia">
			<clusteredness>1</clusteredness>
			<density>0.1741666586570491</density>
			<area>3</area>
			<perimeter>12</perimeter>
			<distanceFromOrigin>14.0356688476182</distanceFromOrigin>
			<angle>7.594643368591445</angle>
			<triangleMeasure>0</triangleMeasure>
			<rectangleMeasure>0</rectangleMeasure>
			<circleMeasure>0</circleMeasure>
			<centroidX>1.5</centroidX>
			<centroidY>15</centroidY>
		</spatialEntity>
		<spatialEntity spatialType="region" scaleAndSubsystem="Cellular.GutEndotheliumIschemia">
			<clusteredness>1</clusteredness>
			<density>0.152500005952673</density>
			<area>6</area>
			<perimeter>14</perimeter>
			<distanceFromOrigin>5.099019513592784</distanceFromOrigin>
			<angle>18.43494882292201</angle>
			<triangleMeasure>0.375</triangleMeasure>
			<rectangleMeasure>0.375</rectangleMeasure>
			<circleMeasure>0.1193662073189215</circleMeasure>
			<centroidX>18</centroidX>
			<centroidY>9.833333</centroidY>
		</spatialEntity>
		<spatialEntity spatialType="region" scaleAndSubsystem="Cellular.GutEndotheliumIschemia">
			<clusteredness>1</clusteredness>
			<density>0.1799999975690655</density>
			<area>5</area>
			<perimeter>16</perimeter>
			<distanceFromOrigin>15.23154621172782</distanceFromOrigin>
			<angle>9.16234704572171</angle>
			<triangleMeasure>0.125</triangleMeasure>
			<rectangleMeasure>0.1666666666666667</rectangleMeasure>
			<circleMeasure>0.06000751451705515</circleMeasure>
			<centroidX>30.57143</centroidX>
			<centroidY>8.714286</centroidY>
		</spatialEntity>
		<spatialEntity spatialType="region" scaleAndSubsystem="Cellular.GutEndotheliumIschemia">
			<clusteredness>1</clusteredness>
			<density>0.5174999760646446</density>
			<area>1</area>
			<perimeter>4</perimeter>
			<distanceFromOrigin>16.1245154965971</distanceFromOrigin>
			<angle>0</angle>
			<triangleMeasure>0</triangleMeasure>
			<rectangleMeasure>0</rectangleMeasure>
			<circleMeasure>0</circleMeasure>
			<centroidX>8</centroidX>
			<centroidY>2</centroidY>
		</spatialEntity>
		<spatialEntity spatialType="region" scaleAndSubsystem="Cellular.GutEndotheliumIschemia">
			<clusteredness>0.9545454545454546</clusteredness>
			<density>0.1190476180384399</density>
			<area>63</area>
			<perimeter>86</perimeter>
			<distanceFromOrigin>5.385164807134504</distanceFromOrigin>
			<angle>48.93017554572549</angle>
			<triangleMeasure>0.237012987012987</triangleMeasure>
			<rectangleMeasure>0.3105605012665518</rectangleMeasure>
			<circleMeasure>0.1752219475202024</circleMeasure>
			<centroidX>26.22727</centroidX>
			<centroidY>7.727273</centroidY>
		</spatialEntity>
		<spatialEntity spatialType="region" scaleAndSubsystem="Cellular.GutEndotheliumIschemia">
			<clusteredness>0.8148148148148148</clusteredness>
			<density>0.1178863613554501</density>
			<area>110</area>
			<perimeter>142</perimeter>
			<distanceFromOrigin>6.708203932499369</distanceFromOrigin>
			<angle>105.3061389740899</angle>
			<triangleMeasure>0.2470865747925216</triangleMeasure>
			<rectangleMeasure>0.2718253968253968</rectangleMeasure>
			<circleMeasure>0.1624243881215974</circleMeasure>
			<centroidX>10.07353</centroidX>
			<centroidY>6.279412</centroidY>
		</spatialEntity>
		<numericStateVariable scaleAndSubsystem="Tissue.GutEndothelium">
			<name>GutCellDamageByproduct</name>
			<value>812.4102845006298</value>
		</numericStateVariable>
		<numericStateVariable scaleAndSubsystem="Organ.Gut">
			<name>GutLeak</name>
			<value>0</value>
		</numericStateVariable>
		<numericStateVariable scaleAndSubsystem="Tissue.GutEpithelium">
			<name>GutOccludinCellwall</name>
			<value>1162.81</value>
		</numericStateVariable>
		<numericStateVariable scaleAndSubsystem="Tissue.GutEpithelium">
			<name>GutOccludinCytoplasm</name>
			<value>384.4</value>
		</numericStateVariable>
		<numericStateVariable scaleAndSubsystem="Tissue.LungEndothelium">
			<name>LungCellDamageByproduct</name>
			<value>0</value>
		</numericStateVariable>
		<numericStateVariable scaleAndSubsystem="Organ.Lung">
			<name>LungEdema</name>
			<value>0</value>
		</numericStateVariable>
		<numericStateVariable scaleAndSubsystem="Tissue.LungEpithelium">
			<name>LungOccludinCellwall</name>
			<value>1162.81</value>
		</numericStateVariable>
		<numericStateVariable scaleAndSubsystem="Tissue.LungEpithelium">
			<name>LungOccludinCytoplasm</name>
			<value>384.4</value>
		</numericStateVariable>
		<numericStateVariable scaleAndSubsystem="Cellular.GutEndotheliumIschemia">
			<name>avgClusterednessRegions</name>
			<value>0.0594920485629639</value>
		</numericStateVariable>
		<numericStateVariable scaleAndSubsystem="Cellular.LungEndotheliumIschemia">
			<name>avgClusterednessRegions</name>
			<value>1</value>
		</numericStateVariable>
		<numericStateVariable scaleAndSubsystem="Cellular.GutEndotheliumIschemia">
			<name>avgDensityRegions</name>
			<value>0.2060715009952474</value>
		</numericStateVariable>
		<numericStateVariable scaleAndSubsystem="Cellular.LungEndotheliumIschemia">
			<name>avgDensityRegions</name>
			<value>0</value>
		</numericStateVariable>
	</timepoint>
	<timepoint value="8">
		<spatialEntity spatialType="region" scaleAndSubsystem="Cellular.GutEndotheliumIschemia">
			<clusteredness>1</clusteredness>
			<density>0.1252273097050041</density>
			<area>11</area>
			<perimeter>18</perimeter>
			<distanceFromOrigin>15.8113883008419</distanceFromOrigin>
			<angle>10.30484646876603</angle>
			<triangleMeasure>0.625</triangleMeasure>
			<rectangleMeasure>0.625</rectangleMeasure>
			<circleMeasure>0.3000376169391141</circleMeasure>
			<centroidX>4.5</centroidX>
			<centroidY>29.83333</centroidY>
		</spatialEntity>
		<spatialEntity spatialType="region" scaleAndSubsystem="Cellular.GutEndotheliumIschemia">
			<clusteredness>1</clusteredness>
			<density>0.2600699354223359</density>
			<area>4</area>
			<perimeter>10</perimeter>
			<distanceFromOrigin>13.41640786499874</distanceFromOrigin>
			<angle>3.525615197174458</angle>
			<triangleMeasure>0.5</triangleMeasure>
			<rectangleMeasure>0.6666667726304965</rectangleMeasure>
			<circleMeasure>0.2400300935512913</circleMeasure>
			<centroidX>9.5</centroidX>
			<centroidY>29</centroidY>
		</spatialEntity>
		<spatialEntity spatialType="region" scaleAndSubsystem="Cellular.GutEndotheliumIschemia">
			<clusteredness>1</clusteredness>
			<density>0.1719999975784152</density>
			<area>5</area>
			<perimeter>12</perimeter>
			<distanceFromOrigin>14.2126704035519</distanceFromOrigin>
			<angle>4.59425333126639</angle>
			<triangleMeasure>0.5</triangleMeasure>
			<rectangleMeasure>0.3571428936355005</rectangleMeasure>
			<circleMeasure>0.1200150290341103</circleMeasure>
			<centroidX>25.4</centroidX>
			<centroidY>28.6</centroidY>
		</spatialEntity>
		<spatialEntity spatialType="region" scaleAndSubsystem="Cellular.GutEndotheliumIschemia">
			<clusteredness>1</clusteredness>
			<density>0.2612499820251091</density>
			<area>2</area>
			<perimeter>6</perimeter>
			<distanceFromOrigin>10</distanceFromOrigin>
			<angle>3.179830119864234</angle>
			<triangleMeasure>0</triangleMeasure>
			<rectangleMeasure>0</rectangleMeasure>
			<circleMeasure>0</circleMeasure>
			<centroidX>22</centroidX>
			<centroidY>24.5</centroidY>
		</spatialEntity>
		<spatialEntity spatialType="region" scaleAndSubsystem="Cellular.GutEndotheliumIschemia">
			<clusteredness>1</clusteredness>
			<density>0.1669971264978083</density>
			<area>35</area>
			<perimeter>54</perimeter>
			<distanceFromOrigin>12.0415945787923</distanceFromOrigin>
			<angle>45.84252426074041</angle>
			<triangleMeasure>0.2672413793103448</triangleMeasure>
			<rectangleMeasure>0.246031746031746</rectangleMeasure>
			<circleMeasure>0.1570553045613808</circleMeasure>
			<centroidX>3.518518</centroidX>
			<centroidY>23.11111</centroidY>
		</spatialEntity>
		<spatialEntity spatialType="region" scaleAndSubsystem="Cellular.GutEndotheliumIschemia">
			<clusteredness>1</clusteredness>
			<density>0.5199999640969669</density>
			<area>1</area>
			<perimeter>4</perimeter>
			<distanceFromOrigin>1.414213562373095</distanceFromOrigin>
			<angle>0</angle>
			<triangleMeasure>0</triangleMeasure>
			<rectangleMeasure>0</rectangleMeasure>
			<circleMeasure>0</circleMeasure>
			<centroidX>15</centroidX>
			<centroidY>17</centroidY>
		</spatialEntity>
		<spatialEntity spatialType="region" scaleAndSubsystem="Cellular.GutEndotheliumIschemia">
			<clusteredness>0.935064935064935</clusteredness>
			<density>0.1304316756609738</density>
			<area>72</area>
			<perimeter>94</perimeter>
			<distanceFromOrigin>5.656854249492381</distanceFromOrigin>
			<angle>129.5962086397503</angle>
			<triangleMeasure>0.3067776011314653</triangleMeasure>
			<rectangleMeasure>0.2264902248387551</rectangleMeasure>
			<circleMeasure>0.1072899428763109</circleMeasure>
			<centroidX>14.95238</centroidX>
			<centroidY>24.61905</centroidY>
		</spatialEntity>
		<spatialEntity spatialType="region" scaleAndSubsystem="Cellular.GutEndotheliumIschemia">
			<clusteredness>1</clusteredness>
			<density>0.5199999640969669</density>
			<area>1</area>
			<perimeter>4</perimeter>
			<distanceFromOrigin>14.0356688476182</distanceFromOrigin>
			<angle>0</angle>
			<triangleMeasure>0</triangleMeasure>
			<rectangleMeasure>0</rectangleMeasure>
			<circleMeasure>0</circleMeasure>
			<centroidX>2</centroidX>
			<centroidY>15</centroidY>
		</spatialEntity>
		<spatialEntity spatialType="region" scaleAndSubsystem="Cellular.GutEndotheliumIschemia">
			<clusteredness>1</clusteredness>
			<density>0.1250000044411304</density>
			<area>4</area>
			<perimeter>10</perimeter>
			<distanceFromOrigin>15.65247584249853</distanceFromOrigin>
			<angle>8.13010235415598</angle>
			<triangleMeasure>0.5</triangleMeasure>
			<rectangleMeasure>0.25</rectangleMeasure>
			<circleMeasure>0.1200150467756456</circleMeasure>
			<centroidX>30.75</centroidX>
			<centroidY>9.75</centroidY>
		</spatialEntity>
		<spatialEntity spatialType="region" scaleAndSubsystem="Cellular.GutEndotheliumIschemia">
			<clusteredness>1</clusteredness>
			<density>0.3449999940161612</density>
			<area>1</area>
			<perimeter>4</perimeter>
			<distanceFromOrigin>17.4928556845359</distanceFromOrigin>
			<angle>0</angle>
			<triangleMeasure>0</triangleMeasure>
			<rectangleMeasure>0</rectangleMeasure>
			<circleMeasure>0</circleMeasure>
			<centroidX>31</centroidX>
			<centroidY>7</centroidY>
		</spatialEntity>
		<spatialEntity spatialType="region" scaleAndSubsystem="Cellular.GutEndotheliumIschemia">
			<clusteredness>1</clusteredness>
			<density>0.1309090903311065</density>
			<area>11</area>
			<perimeter>22</perimeter>
			<distanceFromOrigin>5.099019513592784</distanceFromOrigin>
			<angle>22.83365417791754</angle>
			<triangleMeasure>0.2916666666666667</triangleMeasure>
			<rectangleMeasure>0.2916667130258422</rectangleMeasure>
			<circleMeasure>0.1680210478472463</circleMeasure>
			<centroidX>18.77778</centroidX>
			<centroidY>8.888889000000001</centroidY>
		</spatialEntity>
		<spatialEntity spatialType="region" scaleAndSubsystem="Cellular.GutEndotheliumIschemia">
			<clusteredness>1</clusteredness>
			<density>0.4324999940161611</density>
			<area>2</area>
			<perimeter>6</perimeter>
			<distanceFromOrigin>15.55634918610405</distanceFromOrigin>
			<angle>2.489552921999156</angle>
			<triangleMeasure>0</triangleMeasure>
			<rectangleMeasure>0</rectangleMeasure>
			<circleMeasure>0</circleMeasure>
			<centroidX>5</centroidX>
			<centroidY>4.5</centroidY>
		</spatialEntity>
		<spatialEntity spatialType="region" scaleAndSubsystem="Cellular.GutEndotheliumIschemia">
			<clusteredness>0.868421052631579</clusteredness>
			<density>0.1627272728646857</density>
			<area>33</area>
			<perimeter>58</perimeter>
			<distanceFromOrigin>8.54400374531753</distanceFromOrigin>
			<angle>31.26373169437743</angle>
			<triangleMeasure>0.1666666666666667</triangleMeasure>
			<rectangleMeasure>0.2109090415909667</rectangleMeasure>
			<circleMeasure>0.1292469655394133</circleMeasure>
			<centroidX>4.833333</centroidX>
			<centroidY>9</centroidY>
		</spatialEntity>
		<spatialEntity spatialType="region" scaleAndSubsystem="Cellular.GutEndotheliumIschemia">
			<clusteredness>1</clusteredness>
			<density>0.002499999953251259</density>
			<area>1</area>
			<perimeter>4</perimeter>
			<distanceFromOrigin>20.51828452868319</distanceFromOrigin>
			<angle>0</angle>
			<triangleMeasure>0</triangleMeasure>
			<rectangleMeasure>0</rectangleMeasure>
			<circleMeasure>0</circleMeasure>
			<centroidX>1</centroidX>
			<centroidY>2</centroidY>
		</spatialEntity>
		<spatialEntity spatialType="region" scaleAndSubsystem="Cellular.GutEndotheliumIschemia">
			<clusteredness>0.8924050632911392</clusteredness>
			<density>0.1354195822418006</density>
			<area>141</area>
			<perimeter>214</perimeter>
			<distanceFromOrigin>1</distanceFromOrigin>
			<angle>153.434948822922</angle>
			<triangleMeasure>0.2423064409128746</triangleMeasure>
			<rectangleMeasure>0.1770114942528736</rectangleMeasure>
			<circleMeasure>0.1093628149805325</circleMeasure>
			<centroidX>25.53271</centroidX>
			<centroidY>14.17757</centroidY>
		</spatialEntity>
		<spatialEntity spatialType="region" scaleAndSubsystem="Cellular.GutEndotheliumIschemia">
			<clusteredness>0.9180327868852459</clusteredness>
			<density>0.1348660707390275</density>
			<area>56</area>
			<perimeter>94</perimeter>
			<distanceFromOrigin>8.062257748298549</distanceFromOrigin>
			<angle>63.30561319719919</angle>
			<triangleMeasure>0.2385203952036208</triangleMeasure>
			<rectangleMeasure>0.2125</rectangleMeasure>
			<circleMeasure>0.1307856239209552</circleMeasure>
			<centroidX>14.21277</centroidX>
			<centroidY>4.042553</centroidY>
		</spatialEntity>
		<numericStateVariable scaleAndSubsystem="Tissue.GutEndothelium">
			<name>GutCellDamageByproduct</name>
			<value>912.5529292930891</value>
		</numericStateVariable>
		<numericStateVariable scaleAndSubsystem="Organ.Gut">
			<name>GutLeak</name>
			<value>0</value>
		</numericStateVariable>
		<numericStateVariable scaleAndSubsystem="Tissue.GutEpithelium">
			<name>GutOccludinCellwall</name>
			<value>1162.81</value>
		</numericStateVariable>
		<numericStateVariable scaleAndSubsystem="Tissue.GutEpithelium">
			<name>GutOccludinCytoplasm</name>
			<value>384.4</value>
		</numericStateVariable>
		<numericStateVariable scaleAndSubsystem="Tissue.LungEndothelium">
			<name>LungCellDamageByproduct</name>
			<value>0</value>
		</numericStateVariable>
		<numericStateVariable scaleAndSubsystem="Organ.Lung">
			<name>LungEdema</name>
			<value>0</value>
		</numericStateVariable>
		<numericStateVariable scaleAndSubsystem="Tissue.LungEpithelium">
			<name>LungOccludinCellwall</name>
			<value>1162.81</value>
		</numericStateVariable>
		<numericStateVariable scaleAndSubsystem="Tissue.LungEpithelium">
			<name>LungOccludinCytoplasm</name>
			<value>384.4</value>
		</numericStateVariable>
		<numericStateVariable scaleAndSubsystem="Cellular.GutEndotheliumIschemia">
			<name>avgClusterednessRegions</name>
			<value>0.05395428465651478</value>
		</numericStateVariable>
		<numericStateVariable scaleAndSubsystem="Cellular.LungEndotheliumIschemia">
			<name>avgClusterednessRegions</name>
			<value>1</value>
		</numericStateVariable>
		<numericStateVariable scaleAndSubsystem="Cellular.GutEndotheliumIschemia">
			<name>avgDensityRegions</name>
			<value>0.2265561227304315</value>
		</numericStateVariable>
		<numericStateVariable scaleAndSubsystem="Cellular.LungEndotheliumIschemia">
			<name>avgDensityRegions</name>
			<value>0</value>
		</numericStateVariable>
	</timepoint>
	<timepoint value="9">
		<spatialEntity spatialType="region" scaleAndSubsystem="Cellular.GutEndotheliumIschemia">
			<clusteredness>1</clusteredness>
			<density>0.1289132061737036</density>
			<area>18</area>
			<perimeter>34</perimeter>
			<distanceFromOrigin>12.08304597359457</distanceFromOrigin>
			<angle>19.56378361958265</angle>
			<triangleMeasure>0.3950617283950617</triangleMeasure>
			<rectangleMeasure>0.3174603318771634</rectangleMeasure>
			<circleMeasure>0.1477108059115726</circleMeasure>
			<centroidX>7.4</centroidX>
			<centroidY>29.73333</centroidY>
		</spatialEntity>
		<spatialEntity spatialType="region" scaleAndSubsystem="Cellular.GutEndotheliumIschemia">
			<clusteredness>1</clusteredness>
			<density>0.148421189909667</density>
			<area>6</area>
			<perimeter>14</perimeter>
			<distanceFromOrigin>12.0415945787923</distanceFromOrigin>
			<angle>12.3390872783262</angle>
			<triangleMeasure>0.4500006866465556</triangleMeasure>
			<rectangleMeasure>0.3000000286102322</rectangleMeasure>
			<circleMeasure>0.1800225435511654</circleMeasure>
			<centroidX>6.333333</centroidX>
			<centroidY>25.16667</centroidY>
		</spatialEntity>
		<spatialEntity spatialType="region" scaleAndSubsystem="Cellular.GutEndotheliumIschemia">
			<clusteredness>1</clusteredness>
			<density>0.1938999994128358</density>
			<area>25</area>
			<perimeter>40</perimeter>
			<distanceFromOrigin>12.36931687685298</distanceFromOrigin>
			<angle>31.85513238244926</angle>
			<triangleMeasure>0.2857142857142857</triangleMeasure>
			<rectangleMeasure>0.4</rectangleMeasure>
			<circleMeasure>0.1425921285280825</circleMeasure>
			<centroidX>2.235294</centroidX>
			<centroidY>23.11765</centroidY>
		</spatialEntity>
		<spatialEntity spatialType="region" scaleAndSubsystem="Cellular.GutEndotheliumIschemia">
			<clusteredness>1</clusteredness>
			<density>0.1180555448812597</density>
			<area>9</area>
			<perimeter>18</perimeter>
			<distanceFromOrigin>6.324555320336759</distanceFromOrigin>
			<angle>30.32360686254998</angle>
			<triangleMeasure>0.5</triangleMeasure>
			<rectangleMeasure>0.375</rectangleMeasure>
			<circleMeasure>0.2117912724606489</circleMeasure>
			<centroidX>8.714286</centroidX>
			<centroidY>17.42857</centroidY>
		</spatialEntity>
		<spatialEntity spatialType="region" scaleAndSubsystem="Cellular.GutEndotheliumIschemia">
			<clusteredness>0.8791208791208791</clusteredness>
			<density>0.1288522767231745</density>
			<area>160</area>
			<perimeter>198</perimeter>
			<distanceFromOrigin>0</distanceFromOrigin>
			<angle>360</angle>
			<triangleMeasure>0.2061538461538462</triangleMeasure>
			<rectangleMeasure>0.2955882352941177</rectangleMeasure>
			<circleMeasure>0.2346597555590869</circleMeasure>
			<centroidX>21.59375</centroidX>
			<centroidY>22.82292</centroidY>
		</spatialEntity>
		<spatialEntity spatialType="region" scaleAndSubsystem="Cellular.GutEndotheliumIschemia">
			<clusteredness>1</clusteredness>
			<density>0.1758333173452639</density>
			<area>3</area>
			<perimeter>8</perimeter>
			<distanceFromOrigin>14</distanceFromOrigin>
			<angle>8.13010235415598</angle>
			<triangleMeasure>0</triangleMeasure>
			<rectangleMeasure>0</rectangleMeasure>
			<circleMeasure>0</circleMeasure>
			<centroidX>2</centroidX>
			<centroidY>15</centroidY>
		</spatialEntity>
		<spatialEntity spatialType="region" scaleAndSubsystem="Cellular.GutEndotheliumIschemia">
			<clusteredness>1</clusteredness>
			<density>0.2941666686456967</density>
			<area>3</area>
			<perimeter>8</perimeter>
			<distanceFromOrigin>6.708203932499369</distanceFromOrigin>
			<angle>10.4914770123316</angle>
			<triangleMeasure>1</triangleMeasure>
			<rectangleMeasure>0.5000000894069832</rectangleMeasure>
			<circleMeasure>0.1591549430918953</circleMeasure>
			<centroidX>22.33333</centroidX>
			<centroidY>12.66667</centroidY>
		</spatialEntity>
		<spatialEntity spatialType="region" scaleAndSubsystem="Cellular.GutEndotheliumIschemia">
			<clusteredness>1</clusteredness>
			<density>0.2081250044645048</density>
			<area>8</area>
			<perimeter>20</perimeter>
			<distanceFromOrigin>9.486832980505138</distanceFromOrigin>
			<angle>10.40771131249006</angle>
			<triangleMeasure>0.25</triangleMeasure>
			<rectangleMeasure>0.25</rectangleMeasure>
			<circleMeasure>0.1200150467756456</circleMeasure>
			<centroidX>27.2</centroidX>
			<centroidY>12.2</centroidY>
		</spatialEntity>
		<spatialEntity spatialType="region" scaleAndSubsystem="Cellular.GutEndotheliumIschemia">
			<clusteredness>1</clusteredness>
			<density>0.1924999969847062</density>
			<area>2</area>
			<perimeter>6</perimeter>
			<distanceFromOrigin>16.15549442140351</distanceFromOrigin>
			<angle>3.21548399174821</angle>
			<triangleMeasure>0</triangleMeasure>
			<rectangleMeasure>0</rectangleMeasure>
			<circleMeasure>0</circleMeasure>
			<centroidX>31</centroidX>
			<centroidY>9.5</centroidY>
		</spatialEntity>
		<spatialEntity spatialType="region" scaleAndSubsystem="Cellular.GutEndotheliumIschemia">
			<clusteredness>1</clusteredness>
			<density>0.2249999984806659</density>
			<area>4</area>
			<perimeter>12</perimeter>
			<distanceFromOrigin>5.830951894845301</distanceFromOrigin>
			<angle>22.83365417791754</angle>
			<triangleMeasure>0.5</triangleMeasure>
			<rectangleMeasure>0.2500000447034916</rectangleMeasure>
			<circleMeasure>0.0750094077217677</circleMeasure>
			<centroidX>18.25</centroidX>
			<centroidY>10</centroidY>
		</spatialEntity>
		<spatialEntity spatialType="region" scaleAndSubsystem="Cellular.GutEndotheliumIschemia">
			<clusteredness>0.8571428571428571</clusteredness>
			<density>0.1835416646369921</density>
			<area>12</area>
			<perimeter>22</perimeter>
			<distanceFromOrigin>8.062257748298549</distanceFromOrigin>
			<angle>28.30075576600638</angle>
			<triangleMeasure>0.3443877819129618</triangleMeasure>
			<rectangleMeasure>0.3</rectangleMeasure>
			<circleMeasure>0.1862302457911964</circleMeasure>
			<centroidX>7.454545</centroidX>
			<centroidY>10.63636</centroidY>
		</spatialEntity>
		<spatialEntity spatialType="region" scaleAndSubsystem="Cellular.GutEndotheliumIschemia">
			<clusteredness>1</clusteredness>
			<density>0.3350000119676777</density>
			<area>1</area>
			<perimeter>4</perimeter>
			<distanceFromOrigin>17.4928556845359</distanceFromOrigin>
			<angle>0</angle>
			<triangleMeasure>0</triangleMeasure>
			<rectangleMeasure>0</rectangleMeasure>
			<circleMeasure>0</circleMeasure>
			<centroidX>31</centroidX>
			<centroidY>7</centroidY>
		</spatialEntity>
		<spatialEntity spatialType="region" scaleAndSubsystem="Cellular.GutEndotheliumIschemia">
			<clusteredness>1</clusteredness>
			<density>0.3724999970080806</density>
			<area>2</area>
			<perimeter>6</perimeter>
			<distanceFromOrigin>15.55634918610405</distanceFromOrigin>
			<angle>2.489552921999156</angle>
			<triangleMeasure>0</triangleMeasure>
			<rectangleMeasure>0</rectangleMeasure>
			<circleMeasure>0</circleMeasure>
			<centroidX>5</centroidX>
			<centroidY>4.5</centroidY>
		</spatialEntity>
		<spatialEntity spatialType="region" scaleAndSubsystem="Cellular.GutEndotheliumIschemia">
			<clusteredness>0.96</clusteredness>
			<density>0.1472916623930526</density>
			<area>24</area>
			<perimeter>46</perimeter>
			<distanceFromOrigin>12.64911064067352</distanceFromOrigin>
			<angle>25.92233702006565</angle>
			<triangleMeasure>0.1785714285714286</triangleMeasure>
			<rectangleMeasure>0.15</rectangleMeasure>
			<circleMeasure>0.08257914744260159</circleMeasure>
			<centroidX>2.625</centroidX>
			<centroidY>7.416667</centroidY>
		</spatialEntity>
		<spatialEntity spatialType="region" scaleAndSubsystem="Cellular.GutEndotheliumIschemia">
			<clusteredness>0.7073170731707317</clusteredness>
			<density>0.135517237007497</density>
			<area>29</area>
			<perimeter>50</perimeter>
			<distanceFromOrigin>9.899494936611665</distanceFromOrigin>
			<angle>24.70243022777131</angle>
			<triangleMeasure>0.2448979591836735</triangleMeasure>
			<rectangleMeasure>0.2250000286102331</rectangleMeasure>
			<circleMeasure>0.1433808045725694</circleMeasure>
			<centroidX>26.43478</centroidX>
			<centroidY>5.304348</centroidY>
		</spatialEntity>
		<spatialEntity spatialType="region" scaleAndSubsystem="Cellular.GutEndotheliumIschemia">
			<clusteredness>0.8181818181818182</clusteredness>
			<density>0.1338839235050338</density>
			<area>54</area>
			<perimeter>100</perimeter>
			<distanceFromOrigin>7.071067811865476</distanceFromOrigin>
			<angle>67.54306100005788</angle>
			<triangleMeasure>0.1815068493150685</triangleMeasure>
			<rectangleMeasure>0.2103174603174603</rectangleMeasure>
			<circleMeasure>0.1458898456194294</circleMeasure>
			<centroidX>15.36364</centroidX>
			<centroidY>4.745455</centroidY>
		</spatialEntity>
		<numericStateVariable scaleAndSubsystem="Tissue.GutEndothelium">
			<name>GutCellDamageByproduct</name>
			<value>1001.268026979792</value>
		</numericStateVariable>
		<numericStateVariable scaleAndSubsystem="Organ.Gut">
			<name>GutLeak</name>
			<value>0</value>
		</numericStateVariable>
		<numericStateVariable scaleAndSubsystem="Tissue.GutEpithelium">
			<name>GutOccludinCellwall</name>
			<value>1162.800553766617</value>
		</numericStateVariable>
		<numericStateVariable scaleAndSubsystem="Tissue.GutEpithelium">
			<name>GutOccludinCytoplasm</name>
			<value>384.4</value>
		</numericStateVariable>
		<numericStateVariable scaleAndSubsystem="Tissue.LungEndothelium">
			<name>LungCellDamageByproduct</name>
			<value>0</value>
		</numericStateVariable>
		<numericStateVariable scaleAndSubsystem="Organ.Lung">
			<name>LungEdema</name>
			<value>0</value>
		</numericStateVariable>
		<numericStateVariable scaleAndSubsystem="Tissue.LungEpithelium">
			<name>LungOccludinCellwall</name>
			<value>1162.81</value>
		</numericStateVariable>
		<numericStateVariable scaleAndSubsystem="Tissue.LungEpithelium">
			<name>LungOccludinCytoplasm</name>
			<value>384.4</value>
		</numericStateVariable>
		<numericStateVariable scaleAndSubsystem="Cellular.GutEndotheliumIschemia">
			<name>avgClusterednessRegions</name>
			<value>0.05854909303360233</value>
		</numericStateVariable>
		<numericStateVariable scaleAndSubsystem="Cellular.LungEndotheliumIschemia">
			<name>avgClusterednessRegions</name>
			<value>1</value>
		</numericStateVariable>
		<numericStateVariable scaleAndSubsystem="Cellular.GutEndotheliumIschemia">
			<name>avgDensityRegions</name>
			<value>0.1950938562212382</value>
		</numericStateVariable>
		<numericStateVariable scaleAndSubsystem="Cellular.LungEndotheliumIschemia">
			<name>avgDensityRegions</name>
			<value>0</value>
		</numericStateVariable>
	</timepoint>
	<timepoint value="10">
		<spatialEntity spatialType="region" scaleAndSubsystem="Cellular.GutEndotheliumIschemia">
			<clusteredness>1</clusteredness>
			<density>0.2931258362297918</density>
			<area>4</area>
			<perimeter>14</perimeter>
			<distanceFromOrigin>17.0293863659264</distanceFromOrigin>
			<angle>5.063616853030085</angle>
			<triangleMeasure>0</triangleMeasure>
			<rectangleMeasure>0</rectangleMeasure>
			<circleMeasure>0</circleMeasure>
			<centroidX>4.666667</centroidX>
			<centroidY>29.83333</centroidY>
		</spatialEntity>
		<spatialEntity spatialType="region" scaleAndSubsystem="Cellular.GutEndotheliumIschemia">
			<clusteredness>1</clusteredness>
			<density>0.1070651938868504</density>
			<area>10</area>
			<perimeter>14</perimeter>
			<distanceFromOrigin>13.41640786499874</distanceFromOrigin>
			<angle>9.806092759897091</angle>
			<triangleMeasure>0.5625</triangleMeasure>
			<rectangleMeasure>0.75</rectangleMeasure>
			<circleMeasure>0.4154366978080265</circleMeasure>
			<centroidX>9</centroidX>
			<centroidY>29.6</centroidY>
		</spatialEntity>
		<spatialEntity spatialType="region" scaleAndSubsystem="Cellular.GutEndotheliumIschemia">
			<clusteredness>1</clusteredness>
			<density>0.09414764027190364</density>
			<area>6</area>
			<perimeter>14</perimeter>
			<distanceFromOrigin>12.0415945787923</distanceFromOrigin>
			<angle>8.972626614896393</angle>
			<triangleMeasure>0.375</triangleMeasure>
			<rectangleMeasure>0.375</rectangleMeasure>
			<circleMeasure>0.2250282231653031</circleMeasure>
			<centroidX>7.166667</centroidX>
			<centroidY>26</centroidY>
		</spatialEntity>
		<spatialEntity spatialType="region" scaleAndSubsystem="Cellular.GutEndotheliumIschemia">
			<clusteredness>1</clusteredness>
			<density>0.312500119676777</density>
			<area>1</area>
			<perimeter>4</perimeter>
			<distanceFromOrigin>8.54400374531753</distanceFromOrigin>
			<angle>0</angle>
			<triangleMeasure>0</triangleMeasure>
			<rectangleMeasure>0</rectangleMeasure>
			<circleMeasure>0</circleMeasure>
			<centroidX>13</centroidX>
			<centroidY>24</centroidY>
		</spatialEntity>
		<spatialEntity spatialType="region" scaleAndSubsystem="Cellular.GutEndotheliumIschemia">
			<clusteredness>0.8082191780821918</clusteredness>
			<density>0.1193426661451463</density>
			<area>59</area>
			<perimeter>68</perimeter>
			<distanceFromOrigin>8.54400374531753</distanceFromOrigin>
			<angle>59.03624346792648</angle>
			<triangleMeasure>0.4</triangleMeasure>
			<rectangleMeasure>0.3551219195001143</rectangleMeasure>
			<circleMeasure>0.2230367808645913</circleMeasure>
			<centroidX>19.81081</centroidX>
			<centroidY>27.62162</centroidY>
		</spatialEntity>
		<spatialEntity spatialType="region" scaleAndSubsystem="Cellular.GutEndotheliumIschemia">
			<clusteredness>1</clusteredness>
			<density>0.2637499999766256</density>
			<area>2</area>
			<perimeter>6</perimeter>
			<distanceFromOrigin>4.123105625617661</distanceFromOrigin>
			<angle>2.726310993906266</angle>
			<triangleMeasure>0</triangleMeasure>
			<rectangleMeasure>0</rectangleMeasure>
			<circleMeasure>0</circleMeasure>
			<centroidX>17</centroidX>
			<centroidY>20.5</centroidY>
		</spatialEntity>
		<spatialEntity spatialType="region" scaleAndSubsystem="Cellular.GutEndotheliumIschemia">
			<clusteredness>1</clusteredness>
			<density>0.285001258600771</density>
			<area>3</area>
			<perimeter>8</perimeter>
			<distanceFromOrigin>5.656854249492381</distanceFromOrigin>
			<angle>6.34019174590991</angle>
			<triangleMeasure>1</triangleMeasure>
			<rectangleMeasure>0.5000000894069832</rectangleMeasure>
			<circleMeasure>0.1591549430918953</circleMeasure>
			<centroidX>11.33333</centroidX>
			<centroidY>20.33333</centroidY>
		</spatialEntity>
		<spatialEntity spatialType="region" scaleAndSubsystem="Cellular.GutEndotheliumIschemia">
			<clusteredness>1</clusteredness>
			<density>0.164518438578406</density>
			<area>31</area>
			<perimeter>40</perimeter>
			<distanceFromOrigin>12.16552506059644</distanceFromOrigin>
			<angle>32.47119229084849</angle>
			<triangleMeasure>0.3333333333333333</triangleMeasure>
			<rectangleMeasure>0.4</rectangleMeasure>
			<circleMeasure>0.184638505536879</circleMeasure>
			<centroidX>2.533333</centroidX>
			<centroidY>23.2</centroidY>
		</spatialEntity>
		<spatialEntity spatialType="region" scaleAndSubsystem="Cellular.GutEndotheliumIschemia">
			<clusteredness>1</clusteredness>
			<density>0.2481944437120475</density>
			<area>18</area>
			<perimeter>36</perimeter>
			<distanceFromOrigin>4.123105625617661</distanceFromOrigin>
			<angle>43.66778014613036</angle>
			<triangleMeasure>0.2812502682211573</triangleMeasure>
			<rectangleMeasure>0.25</rectangleMeasure>
			<circleMeasure>0.1721192310697868</circleMeasure>
			<centroidX>21.75</centroidX>
			<centroidY>19.4375</centroidY>
		</spatialEntity>
		<spatialEntity spatialType="region" scaleAndSubsystem="Cellular.GutEndotheliumIschemia">
			<clusteredness>1</clusteredness>
			<density>0.06781249995909486</density>
			<area>8</area>
			<perimeter>12</perimeter>
			<distanceFromOrigin>0</distanceFromOrigin>
			<angle>90</angle>
			<triangleMeasure>0.7777777777777778</triangleMeasure>
			<rectangleMeasure>0.875</rectangleMeasure>
			<circleMeasure>0.5250658540523738</circleMeasure>
			<centroidX>15</centroidX>
			<centroidY>17</centroidY>
		</spatialEntity>
		<spatialEntity spatialType="region" scaleAndSubsystem="Cellular.GutEndotheliumIschemia">
			<clusteredness>1</clusteredness>
			<density>0.1766666666355008</density>
			<area>6</area>
			<perimeter>18</perimeter>
			<distanceFromOrigin>7</distanceFromOrigin>
			<angle>26.56505117707799</angle>
			<triangleMeasure>0.08333333333333333</triangleMeasure>
			<rectangleMeasure>0.125</rectangleMeasure>
			<circleMeasure>0.03529854541010816</circleMeasure>
			<centroidX>8.375</centroidX>
			<centroidY>17.875</centroidY>
		</spatialEntity>
		<spatialEntity spatialType="region" scaleAndSubsystem="Cellular.GutEndotheliumIschemia">
			<clusteredness>1</clusteredness>
			<density>0.3625</density>
			<area>1</area>
			<perimeter>4</perimeter>
			<distanceFromOrigin>2.23606797749979</distanceFromOrigin>
			<angle>0</angle>
			<triangleMeasure>0</triangleMeasure>
			<rectangleMeasure>0</rectangleMeasure>
			<circleMeasure>0</circleMeasure>
			<centroidX>18</centroidX>
			<centroidY>15</centroidY>
		</spatialEntity>
		<spatialEntity spatialType="region" scaleAndSubsystem="Cellular.GutEndotheliumIschemia">
			<clusteredness>1</clusteredness>
			<density>0.06055555551400112</density>
			<area>9</area>
			<perimeter>12</perimeter>
			<distanceFromOrigin>13</distanceFromOrigin>
			<angle>8.74616226255521</angle>
			<triangleMeasure>0.5</triangleMeasure>
			<rectangleMeasure>1</rectangleMeasure>
			<circleMeasure>0.6000752617741416</circleMeasure>
			<centroidX>2</centroidX>
			<centroidY>15</centroidY>
		</spatialEntity>
		<spatialEntity spatialType="region" scaleAndSubsystem="Cellular.GutEndotheliumIschemia">
			<clusteredness>0.7164179104477612</clusteredness>
			<density>0.1435500010929855</density>
			<area>48</area>
			<perimeter>70</perimeter>
			<distanceFromOrigin>9.486832980505138</distanceFromOrigin>
			<angle>64.98310652189998</angle>
			<triangleMeasure>0.2083333333333333</triangleMeasure>
			<rectangleMeasure>0.3125</rectangleMeasure>
			<circleMeasure>0.1358660815036611</circleMeasure>
			<centroidX>28.22581</centroidX>
			<centroidY>17.74194</centroidY>
		</spatialEntity>
		<spatialEntity spatialType="region" scaleAndSubsystem="Cellular.GutEndotheliumIschemia">
			<clusteredness>1</clusteredness>
			<density>0.1112499999649385</density>
			<area>8</area>
			<perimeter>12</perimeter>
			<distanceFromOrigin>5.830951894845301</distanceFromOrigin>
			<angle>22.71441235316723</angle>
			<triangleMeasure>0.7777777777777778</triangleMeasure>
			<rectangleMeasure>0.875</rectangleMeasure>
			<circleMeasure>0.5250658540523738</circleMeasure>
			<centroidX>22</centroidX>
			<centroidY>13</centroidY>
		</spatialEntity>
		<spatialEntity spatialType="region" scaleAndSubsystem="Cellular.GutEndotheliumIschemia">
			<clusteredness>1</clusteredness>
			<density>0.3324999940161611</density>
			<area>2</area>
			<perimeter>6</perimeter>
			<distanceFromOrigin>12.64911064067352</distanceFromOrigin>
			<angle>1.332219853869639</angle>
			<triangleMeasure>0</triangleMeasure>
			<rectangleMeasure>0</rectangleMeasure>
			<circleMeasure>0</circleMeasure>
			<centroidX>3.5</centroidX>
			<centroidY>12</centroidY>
		</spatialEntity>
		<spatialEntity spatialType="region" scaleAndSubsystem="Cellular.GutEndotheliumIschemia">
			<clusteredness>1</clusteredness>
			<density>0.374166654683406</density>
			<area>3</area>
			<perimeter>8</perimeter>
			<distanceFromOrigin>15.23154621172782</distanceFromOrigin>
			<angle>4.763641690726178</angle>
			<triangleMeasure>1</triangleMeasure>
			<rectangleMeasure>0.5000000894069832</rectangleMeasure>
			<circleMeasure>0.1591549430918953</circleMeasure>
			<centroidX>1.333333</centroidX>
			<centroidY>10.33333</centroidY>
		</spatialEntity>
		<spatialEntity spatialType="region" scaleAndSubsystem="Cellular.GutEndotheliumIschemia">
			<clusteredness>1</clusteredness>
			<density>0.375</density>
			<area>1</area>
			<perimeter>4</perimeter>
			<distanceFromOrigin>16.55294535724685</distanceFromOrigin>
			<angle>0</angle>
			<triangleMeasure>0</triangleMeasure>
			<rectangleMeasure>0</rectangleMeasure>
			<circleMeasure>0</circleMeasure>
			<centroidX>31</centroidX>
			<centroidY>9</centroidY>
		</spatialEntity>
		<spatialEntity spatialType="region" scaleAndSubsystem="Cellular.GutEndotheliumIschemia">
			<clusteredness>1</clusteredness>
			<density>0.325</density>
			<area>1</area>
			<perimeter>4</perimeter>
			<distanceFromOrigin>17.4928556845359</distanceFromOrigin>
			<angle>0</angle>
			<triangleMeasure>0</triangleMeasure>
			<rectangleMeasure>0</rectangleMeasure>
			<circleMeasure>0</circleMeasure>
			<centroidX>31</centroidX>
			<centroidY>7</centroidY>
		</spatialEntity>
		<spatialEntity spatialType="region" scaleAndSubsystem="Cellular.GutEndotheliumIschemia">
			<clusteredness>1</clusteredness>
			<density>0.3625</density>
			<area>2</area>
			<perimeter>6</perimeter>
			<distanceFromOrigin>15.55634918610405</distanceFromOrigin>
			<angle>2.489552921999156</angle>
			<triangleMeasure>0</triangleMeasure>
			<rectangleMeasure>0</rectangleMeasure>
			<circleMeasure>0</circleMeasure>
			<centroidX>5</centroidX>
			<centroidY>4.5</centroidY>
		</spatialEntity>
		<spatialEntity spatialType="region" scaleAndSubsystem="Cellular.GutEndotheliumIschemia">
			<clusteredness>1</clusteredness>
			<density>0.1072499990697001</density>
			<area>10</area>
			<perimeter>16</perimeter>
			<distanceFromOrigin>15.8113883008419</distanceFromOrigin>
			<angle>9.974163685253872</angle>
			<triangleMeasure>0.5625</triangleMeasure>
			<rectangleMeasure>0.75</rectangleMeasure>
			<circleMeasure>0.4154366978080265</circleMeasure>
			<centroidX>2.142857</centroidX>
			<centroidY>5.571429</centroidY>
		</spatialEntity>
		<spatialEntity spatialType="region" scaleAndSubsystem="Cellular.GutEndotheliumIschemia">
			<clusteredness>0.8421052631578947</clusteredness>
			<density>0.1403906256983093</density>
			<area>32</area>
			<perimeter>58</perimeter>
			<distanceFromOrigin>9.219544457292887</distanceFromOrigin>
			<angle>26.56505117707799</angle>
			<triangleMeasure>0.2646502733755698</triangleMeasure>
			<rectangleMeasure>0.2100840066753988</rectangleMeasure>
			<circleMeasure>0.1384788916493714</circleMeasure>
			<centroidX>26.7</centroidX>
			<centroidY>5.2</centroidY>
		</spatialEntity>
		<spatialEntity spatialType="region" scaleAndSubsystem="Cellular.GutEndotheliumIschemia">
			<clusteredness>0.591304347826087</clusteredness>
			<density>0.136733333927354</density>
			<area>68</area>
			<perimeter>100</perimeter>
			<distanceFromOrigin>6.324555320336759</distanceFromOrigin>
			<angle>98.04289423350532</angle>
			<triangleMeasure>0.2145833333333333</triangleMeasure>
			<rectangleMeasure>0.2756604621152103</rectangleMeasure>
			<circleMeasure>0.1901776932136167</circleMeasure>
			<centroidX>13.375</centroidX>
			<centroidY>5.9375</centroidY>
		</spatialEntity>
		<numericStateVariable scaleAndSubsystem="Tissue.GutEndothelium">
			<name>GutCellDamageByproduct</name>
			<value>1083.655306663452</value>
		</numericStateVariable>
		<numericStateVariable scaleAndSubsystem="Organ.Gut">
			<name>GutLeak</name>
			<value>0</value>
		</numericStateVariable>
		<numericStateVariable scaleAndSubsystem="Tissue.GutEpithelium">
			<name>GutOccludinCellwall</name>
			<value>1162.780430992629</value>
		</numericStateVariable>
		<numericStateVariable scaleAndSubsystem="Tissue.GutEpithelium">
			<name>GutOccludinCytoplasm</name>
			<value>384.393511164299</value>
		</numericStateVariable>
		<numericStateVariable scaleAndSubsystem="Tissue.LungEndothelium">
			<name>LungCellDamageByproduct</name>
			<value>0</value>
		</numericStateVariable>
		<numericStateVariable scaleAndSubsystem="Organ.Lung">
			<name>LungEdema</name>
			<value>0</value>
		</numericStateVariable>
		<numericStateVariable scaleAndSubsystem="Tissue.LungEpithelium">
			<name>LungOccludinCellwall</name>
			<value>1162.81</value>
		</numericStateVariable>
		<numericStateVariable scaleAndSubsystem="Tissue.LungEpithelium">
			<name>LungOccludinCytoplasm</name>
			<value>384.4</value>
		</numericStateVariable>
		<numericStateVariable scaleAndSubsystem="Cellular.GutEndotheliumIschemia">
			<name>avgClusterednessRegions</name>
			<value>0.06167620247681504</value>
		</numericStateVariable>
		<numericStateVariable scaleAndSubsystem="Cellular.LungEndotheliumIschemia">
			<name>avgClusterednessRegions</name>
			<value>1</value>
		</numericStateVariable>
		<numericStateVariable scaleAndSubsystem="Cellular.GutEndotheliumIschemia">
			<name>avgDensityRegions</name>
			<value>0.2158052577234683</value>
		</numericStateVariable>
		<numericStateVariable scaleAndSubsystem="Cellular.LungEndotheliumIschemia">
			<name>avgDensityRegions</name>
			<value>0</value>
		</numericStateVariable>
	</timepoint>
	<timepoint value="11">
		<spatialEntity spatialType="region" scaleAndSubsystem="Cellular.GutEndotheliumIschemia">
			<clusteredness>1</clusteredness>
			<density>0.3650059718711703</density>
			<area>1</area>
			<perimeter>4</perimeter>
			<distanceFromOrigin>17.20465053408525</distanceFromOrigin>
			<angle>0</angle>
			<triangleMeasure>0</triangleMeasure>
			<rectangleMeasure>0</rectangleMeasure>
			<circleMeasure>0</circleMeasure>
			<centroidX>6</centroidX>
			<centroidY>30</centroidY>
		</spatialEntity>
		<spatialEntity spatialType="region" scaleAndSubsystem="Cellular.GutEndotheliumIschemia">
			<clusteredness>1</clusteredness>
			<density>0.337500373989928</density>
			<area>2</area>
			<perimeter>6</perimeter>
			<distanceFromOrigin>18.43908891458577</distanceFromOrigin>
			<angle>1.941486390914377</angle>
			<triangleMeasure>0</triangleMeasure>
			<rectangleMeasure>0</rectangleMeasure>
			<circleMeasure>0</circleMeasure>
			<centroidX>4</centroidX>
			<centroidY>30.5</centroidY>
		</spatialEntity>
		<spatialEntity spatialType="region" scaleAndSubsystem="Cellular.GutEndotheliumIschemia">
			<clusteredness>1</clusteredness>
			<density>0.002499999953251259</density>
			<area>1</area>
			<perimeter>4</perimeter>
			<distanceFromOrigin>19.20937271229855</distanceFromOrigin>
			<angle>0</angle>
			<triangleMeasure>0</triangleMeasure>
			<rectangleMeasure>0</rectangleMeasure>
			<circleMeasure>0</circleMeasure>
			<centroidX>31</centroidX>
			<centroidY>28</centroidY>
		</spatialEntity>
		<spatialEntity spatialType="region" scaleAndSubsystem="Cellular.GutEndotheliumIschemia">
			<clusteredness>1</clusteredness>
			<density>0.5274999880323223</density>
			<area>1</area>
			<perimeter>4</perimeter>
			<distanceFromOrigin>17.0293863659264</distanceFromOrigin>
			<angle>0</angle>
			<triangleMeasure>0</triangleMeasure>
			<rectangleMeasure>0</rectangleMeasure>
			<circleMeasure>0</circleMeasure>
			<centroidX>29</centroidX>
			<centroidY>27</centroidY>
		</spatialEntity>
		<spatialEntity spatialType="region" scaleAndSubsystem="Cellular.GutEndotheliumIschemia">
			<clusteredness>1</clusteredness>
			<density>0.1158333321022832</density>
			<area>15</area>
			<perimeter>22</perimeter>
			<distanceFromOrigin>13.0384048104053</distanceFromOrigin>
			<angle>12.45295279383221</angle>
			<triangleMeasure>0.5666666666666667</triangleMeasure>
			<rectangleMeasure>0.6071429812178574</rectangleMeasure>
			<circleMeasure>0.3517682420500376</circleMeasure>
			<centroidX>25.33333</centroidX>
			<centroidY>28.33333</centroidY>
		</spatialEntity>
		<spatialEntity spatialType="region" scaleAndSubsystem="Cellular.GutEndotheliumIschemia">
			<clusteredness>1</clusteredness>
			<density>0.3025699391084559</density>
			<area>1</area>
			<perimeter>4</perimeter>
			<distanceFromOrigin>8.54400374531753</distanceFromOrigin>
			<angle>0</angle>
			<triangleMeasure>0</triangleMeasure>
			<rectangleMeasure>0</rectangleMeasure>
			<circleMeasure>0</circleMeasure>
			<centroidX>13</centroidX>
			<centroidY>24</centroidY>
		</spatialEntity>
		<spatialEntity spatialType="region" scaleAndSubsystem="Cellular.GutEndotheliumIschemia">
			<clusteredness>1</clusteredness>
			<density>0.09863547756391412</density>
			<area>20</area>
			<perimeter>34</perimeter>
			<distanceFromOrigin>12.0415945787923</distanceFromOrigin>
			<angle>32.93511558947458</angle>
			<triangleMeasure>0.2851970477649353</triangleMeasure>
			<rectangleMeasure>0.2735977955121472</rectangleMeasure>
			<circleMeasure>0.1297459757948666</circleMeasure>
			<centroidX>8.3125</centroidX>
			<centroidY>27.4375</centroidY>
		</spatialEntity>
		<spatialEntity spatialType="region" scaleAndSubsystem="Cellular.GutEndotheliumIschemia">
			<clusteredness>1</clusteredness>
			<density>0.2897728099755</density>
			<area>11</area>
			<perimeter>14</perimeter>
			<distanceFromOrigin>15.26433752247375</distanceFromOrigin>
			<angle>10.0847396515161</angle>
			<triangleMeasure>0.6875</triangleMeasure>
			<rectangleMeasure>0.9166666666666666</rectangleMeasure>
			<circleMeasure>0.5077559639875879</circleMeasure>
			<centroidX>2</centroidX>
			<centroidY>25.6</centroidY>
		</spatialEntity>
		<spatialEntity spatialType="region" scaleAndSubsystem="Cellular.GutEndotheliumIschemia">
			<clusteredness>0.9166666666666666</clusteredness>
			<density>0.1345454615705154</density>
			<area>11</area>
			<perimeter>20</perimeter>
			<distanceFromOrigin>12.36931687685298</distanceFromOrigin>
			<angle>13.87370268548522</angle>
			<triangleMeasure>0.3333333333333333</triangleMeasure>
			<rectangleMeasure>0.3333333863152482</rectangleMeasure>
			<circleMeasure>0.2400300935512913</circleMeasure>
			<centroidX>2.666667</centroidX>
			<centroidY>20</centroidY>
		</spatialEntity>
		<spatialEntity spatialType="region" scaleAndSubsystem="Cellular.GutEndotheliumIschemia">
			<clusteredness>1</clusteredness>
			<density>0.1566666699312871</density>
			<area>36</area>
			<perimeter>42</perimeter>
			<distanceFromOrigin>11.18033988749895</distanceFromOrigin>
			<angle>37.22357080509048</angle>
			<triangleMeasure>0.3819446063336717</triangleMeasure>
			<rectangleMeasure>0.4987745051405055</rectangleMeasure>
			<circleMeasure>0.2927063983046798</circleMeasure>
			<centroidX>28.4</centroidX>
			<centroidY>22</centroidY>
		</spatialEntity>
		<spatialEntity spatialType="region" scaleAndSubsystem="Cellular.GutEndotheliumIschemia">
			<clusteredness>1</clusteredness>
			<density>0.2649999939927868</density>
			<area>2</area>
			<perimeter>6</perimeter>
			<distanceFromOrigin>14.0356688476182</distanceFromOrigin>
			<angle>0.2715419456845224</angle>
			<triangleMeasure>0</triangleMeasure>
			<rectangleMeasure>0</rectangleMeasure>
			<circleMeasure>0</circleMeasure>
			<centroidX>30.5</centroidX>
			<centroidY>15</centroidY>
		</spatialEntity>
		<spatialEntity spatialType="region" scaleAndSubsystem="Cellular.GutEndotheliumIschemia">
			<clusteredness>0.8739495798319328</clusteredness>
			<density>0.1191182625352168</density>
			<area>104</area>
			<perimeter>134</perimeter>
			<distanceFromOrigin>0</distanceFromOrigin>
			<angle>360</angle>
			<triangleMeasure>0.2491004955760223</triangleMeasure>
			<rectangleMeasure>0.2239583333333333</rectangleMeasure>
			<circleMeasure>0.169447038477297</circleMeasure>
			<centroidX>17.32203</centroidX>
			<centroidY>21.66102</centroidY>
		</spatialEntity>
		<spatialEntity spatialType="region" scaleAndSubsystem="Cellular.GutEndotheliumIschemia">
			<clusteredness>1</clusteredness>
			<density>0.1774999959796083</density>
			<area>3</area>
			<perimeter>10</perimeter>
			<distanceFromOrigin>13</distanceFromOrigin>
			<angle>4.085616779974877</angle>
			<triangleMeasure>0</triangleMeasure>
			<rectangleMeasure>0</rectangleMeasure>
			<circleMeasure>0</circleMeasure>
			<centroidX>2</centroidX>
			<centroidY>15.25</centroidY>
		</spatialEntity>
		<spatialEntity spatialType="region" scaleAndSubsystem="Cellular.GutEndotheliumIschemia">
			<clusteredness>1</clusteredness>
			<density>0.1466666756112591</density>
			<area>6</area>
			<perimeter>14</perimeter>
			<distanceFromOrigin>5.385164807134504</distanceFromOrigin>
			<angle>17.74467162505693</angle>
			<triangleMeasure>0.375</triangleMeasure>
			<rectangleMeasure>0.375</rectangleMeasure>
			<circleMeasure>0.2250282231653031</circleMeasure>
			<centroidX>22.16667</centroidX>
			<centroidY>13</centroidY>
		</spatialEntity>
		<spatialEntity spatialType="region" scaleAndSubsystem="Cellular.GutEndotheliumIschemia">
			<clusteredness>1</clusteredness>
			<density>0.1647222231935572</density>
			<area>9</area>
			<perimeter>18</perimeter>
			<distanceFromOrigin>9.486832980505138</distanceFromOrigin>
			<angle>10.40771131249006</angle>
			<triangleMeasure>0.3125</triangleMeasure>
			<rectangleMeasure>0.3125</rectangleMeasure>
			<circleMeasure>0.1500188084695571</circleMeasure>
			<centroidX>27.57143</centroidX>
			<centroidY>12.14286</centroidY>
		</spatialEntity>
		<spatialEntity spatialType="region" scaleAndSubsystem="Cellular.GutEndotheliumIschemia">
			<clusteredness>1</clusteredness>
			<density>0.1241666686301138</density>
			<area>3</area>
			<perimeter>8</perimeter>
			<distanceFromOrigin>15.8113883008419</distanceFromOrigin>
			<angle>6.581944655178011</angle>
			<triangleMeasure>0</triangleMeasure>
			<rectangleMeasure>0</rectangleMeasure>
			<circleMeasure>0</circleMeasure>
			<centroidX>31</centroidX>
			<centroidY>10</centroidY>
		</spatialEntity>
		<spatialEntity spatialType="region" scaleAndSubsystem="Cellular.GutEndotheliumIschemia">
			<clusteredness>1</clusteredness>
			<density>0.1282142916647326</density>
			<area>7</area>
			<perimeter>14</perimeter>
			<distanceFromOrigin>5.099019513592784</distanceFromOrigin>
			<angle>22.83365417791754</angle>
			<triangleMeasure>0.5555555555555556</triangleMeasure>
			<rectangleMeasure>0.625</rectangleMeasure>
			<circleMeasure>0.3750470386088385</circleMeasure>
			<centroidX>18</centroidX>
			<centroidY>10</centroidY>
		</spatialEntity>
		<spatialEntity spatialType="region" scaleAndSubsystem="Cellular.GutEndotheliumIschemia">
			<clusteredness>1</clusteredness>
			<density>0.2474999957057942</density>
			<area>7</area>
			<perimeter>16</perimeter>
			<distanceFromOrigin>12.64911064067352</distanceFromOrigin>
			<angle>9.462322208025617</angle>
			<triangleMeasure>0.2879999648437543</triangleMeasure>
			<rectangleMeasure>0.2142856996886594</rectangleMeasure>
			<circleMeasure>0.1193662073189215</circleMeasure>
			<centroidX>2.25</centroidX>
			<centroidY>11</centroidY>
		</spatialEntity>
		<spatialEntity spatialType="region" scaleAndSubsystem="Cellular.GutEndotheliumIschemia">
			<clusteredness>1</clusteredness>
			<density>0.2054999999439015</density>
			<area>15</area>
			<perimeter>26</perimeter>
			<distanceFromOrigin>7.211102550927978</distanceFromOrigin>
			<angle>21.03751102542182</angle>
			<triangleMeasure>0.2916666666666667</triangleMeasure>
			<rectangleMeasure>0.3846153684924045</rectangleMeasure>
			<circleMeasure>0.2049037109885649</circleMeasure>
			<centroidX>7.272727</centroidX>
			<centroidY>9.909091</centroidY>
		</spatialEntity>
		<spatialEntity spatialType="region" scaleAndSubsystem="Cellular.GutEndotheliumIschemia">
			<clusteredness>1</clusteredness>
			<density>0.3149999880323223</density>
			<area>1</area>
			<perimeter>4</perimeter>
			<distanceFromOrigin>17.4928556845359</distanceFromOrigin>
			<angle>0</angle>
			<triangleMeasure>0</triangleMeasure>
			<rectangleMeasure>0</rectangleMeasure>
			<circleMeasure>0</circleMeasure>
			<centroidX>31</centroidX>
			<centroidY>7</centroidY>
		</spatialEntity>
		<spatialEntity spatialType="region" scaleAndSubsystem="Cellular.GutEndotheliumIschemia">
			<clusteredness>1</clusteredness>
			<density>0.2899999880323223</density>
			<area>1</area>
			<perimeter>4</perimeter>
			<distanceFromOrigin>15</distanceFromOrigin>
			<angle>0</angle>
			<triangleMeasure>0</triangleMeasure>
			<rectangleMeasure>0</rectangleMeasure>
			<circleMeasure>0</circleMeasure>
			<centroidX>28</centroidX>
			<centroidY>7</centroidY>
		</spatialEntity>
		<spatialEntity spatialType="region" scaleAndSubsystem="Cellular.GutEndotheliumIschemia">
			<clusteredness>1</clusteredness>
			<density>0.3650000179515165</density>
			<area>1</area>
			<perimeter>4</perimeter>
			<distanceFromOrigin>9.848857801796104</distanceFromOrigin>
			<angle>0</angle>
			<triangleMeasure>0</triangleMeasure>
			<rectangleMeasure>0</rectangleMeasure>
			<circleMeasure>0</circleMeasure>
			<centroidX>20</centroidX>
			<centroidY>7</centroidY>
		</spatialEntity>
		<spatialEntity spatialType="region" scaleAndSubsystem="Cellular.GutEndotheliumIschemia">
			<clusteredness>1</clusteredness>
			<density>0.2649999939927868</density>
			<area>2</area>
			<perimeter>6</perimeter>
			<distanceFromOrigin>11.04536101718726</distanceFromOrigin>
			<angle>5.110417561031226</angle>
			<triangleMeasure>0</triangleMeasure>
			<rectangleMeasure>0</rectangleMeasure>
			<circleMeasure>0</circleMeasure>
			<centroidX>17.5</centroidX>
			<centroidY>5</centroidY>
		</spatialEntity>
		<spatialEntity spatialType="region" scaleAndSubsystem="Cellular.GutEndotheliumIschemia">
			<clusteredness>1</clusteredness>
			<density>0.3524999880323223</density>
			<area>2</area>
			<perimeter>6</perimeter>
			<distanceFromOrigin>15.55634918610405</distanceFromOrigin>
			<angle>2.489552921999156</angle>
			<triangleMeasure>0</triangleMeasure>
			<rectangleMeasure>0</rectangleMeasure>
			<circleMeasure>0</circleMeasure>
			<centroidX>5</centroidX>
			<centroidY>4.5</centroidY>
		</spatialEntity>
		<spatialEntity spatialType="region" scaleAndSubsystem="Cellular.GutEndotheliumIschemia">
			<clusteredness>1</clusteredness>
			<density>0.149999999966608</density>
			<area>7</area>
			<perimeter>22</perimeter>
			<distanceFromOrigin>15.8113883008419</distanceFromOrigin>
			<angle>10.28983971701042</angle>
			<triangleMeasure>0</triangleMeasure>
			<rectangleMeasure>0</rectangleMeasure>
			<circleMeasure>0</circleMeasure>
			<centroidX>1.6</centroidX>
			<centroidY>5.3</centroidY>
		</spatialEntity>
		<spatialEntity spatialType="region" scaleAndSubsystem="Cellular.GutEndotheliumIschemia">
			<clusteredness>0.96875</clusteredness>
			<density>0.1511290331794671</density>
			<area>31</area>
			<perimeter>50</perimeter>
			<distanceFromOrigin>10.63014581273465</distanceFromOrigin>
			<angle>26.56505117707799</angle>
			<triangleMeasure>0.2674510697850402</triangleMeasure>
			<rectangleMeasure>0.2351778523152326</rectangleMeasure>
			<circleMeasure>0.1646606227235577</circleMeasure>
			<centroidX>26.5</centroidX>
			<centroidY>4.5</centroidY>
		</spatialEntity>
		<spatialEntity spatialType="region" scaleAndSubsystem="Cellular.GutEndotheliumIschemia">
			<clusteredness>0.96</clusteredness>
			<density>0.1312500167272839</density>
			<area>48</area>
			<perimeter>70</perimeter>
			<distanceFromOrigin>6.708203932499369</distanceFromOrigin>
			<angle>62.42543604030562</angle>
			<triangleMeasure>0.300966716342555</triangleMeasure>
			<rectangleMeasure>0.2474747474747475</rectangleMeasure>
			<circleMeasure>0.1624513111903178</circleMeasure>
			<centroidX>14.73333</centroidX>
			<centroidY>4.233334</centroidY>
		</spatialEntity>
		<spatialEntity spatialType="region" scaleAndSubsystem="Cellular.GutEndotheliumIschemia">
			<clusteredness>1</clusteredness>
			<density>0.1074999975690655</density>
			<area>5</area>
			<perimeter>10</perimeter>
			<distanceFromOrigin>15.26433752247375</distanceFromOrigin>
			<angle>4.662739336254641</angle>
			<triangleMeasure>0.75</triangleMeasure>
			<rectangleMeasure>0.75</rectangleMeasure>
			<circleMeasure>0.3600451403269369</circleMeasure>
			<centroidX>7.5</centroidX>
			<centroidY>1.75</centroidY>
		</spatialEntity>
		<numericStateVariable scaleAndSubsystem="Tissue.GutEndothelium">
			<name>GutCellDamageByproduct</name>
			<value>1161.843654962109</value>
		</numericStateVariable>
		<numericStateVariable scaleAndSubsystem="Organ.Gut">
			<name>GutLeak</name>
			<value>0</value>
		</numericStateVariable>
		<numericStateVariable scaleAndSubsystem="Tissue.GutEpithelium">
			<name>GutOccludinCellwall</name>
			<value>1162.743327042859</value>
		</numericStateVariable>
		<numericStateVariable scaleAndSubsystem="Tissue.GutEpithelium">
			<name>GutOccludinCytoplasm</name>
			<value>384.3793614820844</value>
		</numericStateVariable>
		<numericStateVariable scaleAndSubsystem="Tissue.LungEndothelium">
			<name>LungCellDamageByproduct</name>
			<value>0</value>
		</numericStateVariable>
		<numericStateVariable scaleAndSubsystem="Organ.Lung">
			<name>LungEdema</name>
			<value>0</value>
		</numericStateVariable>
		<numericStateVariable scaleAndSubsystem="Tissue.LungEpithelium">
			<name>LungOccludinCellwall</name>
			<value>1162.81</value>
		</numericStateVariable>
		<numericStateVariable scaleAndSubsystem="Tissue.LungEpithelium">
			<name>LungOccludinCytoplasm</name>
			<value>384.4</value>
		</numericStateVariable>
		<numericStateVariable scaleAndSubsystem="Cellular.GutEndotheliumIschemia">
			<name>avgClusterednessRegions</name>
			<value>0.05330918991992069</value>
		</numericStateVariable>
		<numericStateVariable scaleAndSubsystem="Cellular.LungEndotheliumIschemia">
			<name>avgClusterednessRegions</name>
			<value>1</value>
		</numericStateVariable>
		<numericStateVariable scaleAndSubsystem="Cellular.GutEndotheliumIschemia">
			<name>avgDensityRegions</name>
			<value>0.2155820412442605</value>
		</numericStateVariable>
		<numericStateVariable scaleAndSubsystem="Cellular.LungEndotheliumIschemia">
			<name>avgDensityRegions</name>
			<value>0</value>
		</numericStateVariable>
	</timepoint>
	<timepoint value="12">
		<spatialEntity spatialType="region" scaleAndSubsystem="Cellular.GutEndotheliumIschemia">
			<clusteredness>1</clusteredness>
			<density>0.355010118671492</density>
			<area>1</area>
			<perimeter>4</perimeter>
			<distanceFromOrigin>17.20465053408525</distanceFromOrigin>
			<angle>0</angle>
			<triangleMeasure>0</triangleMeasure>
			<rectangleMeasure>0</rectangleMeasure>
			<circleMeasure>0</circleMeasure>
			<centroidX>6</centroidX>
			<centroidY>30</centroidY>
		</spatialEntity>
		<spatialEntity spatialType="region" scaleAndSubsystem="Cellular.GutEndotheliumIschemia">
			<clusteredness>1</clusteredness>
			<density>0.302500691133387</density>
			<area>2</area>
			<perimeter>6</perimeter>
			<distanceFromOrigin>18.43908891458577</distanceFromOrigin>
			<angle>1.941486390914377</angle>
			<triangleMeasure>0</triangleMeasure>
			<rectangleMeasure>0</rectangleMeasure>
			<circleMeasure>0</circleMeasure>
			<centroidX>4</centroidX>
			<centroidY>30.5</centroidY>
		</spatialEntity>
		<spatialEntity spatialType="region" scaleAndSubsystem="Cellular.GutEndotheliumIschemia">
			<clusteredness>1</clusteredness>
			<density>0.09092991344289843</density>
			<area>12</area>
			<perimeter>20</perimeter>
			<distanceFromOrigin>12.52996408614167</distanceFromOrigin>
			<angle>10.56999122082708</angle>
			<triangleMeasure>0.44</triangleMeasure>
			<rectangleMeasure>0.4583333697583969</rectangleMeasure>
			<circleMeasure>0.3300413786330255</circleMeasure>
			<centroidX>9.6</centroidX>
			<centroidY>29.2</centroidY>
		</spatialEntity>
		<spatialEntity spatialType="region" scaleAndSubsystem="Cellular.GutEndotheliumIschemia">
			<clusteredness>1</clusteredness>
			<density>0.1918391511331197</density>
			<area>3</area>
			<perimeter>8</perimeter>
			<distanceFromOrigin>12.0415945787923</distanceFromOrigin>
			<angle>3.366460663429801</angle>
			<triangleMeasure>1</triangleMeasure>
			<rectangleMeasure>0.5000000894069832</rectangleMeasure>
			<circleMeasure>0.1591549430918953</circleMeasure>
			<centroidX>7.333333</centroidX>
			<centroidY>25.33333</centroidY>
		</spatialEntity>
		<spatialEntity spatialType="region" scaleAndSubsystem="Cellular.GutEndotheliumIschemia">
			<clusteredness>1</clusteredness>
			<density>0.5299999760646447</density>
			<area>1</area>
			<perimeter>4</perimeter>
			<distanceFromOrigin>10</distanceFromOrigin>
			<angle>0</angle>
			<triangleMeasure>0</triangleMeasure>
			<rectangleMeasure>0</rectangleMeasure>
			<circleMeasure>0</circleMeasure>
			<centroidX>22</centroidX>
			<centroidY>24</centroidY>
		</spatialEntity>
		<spatialEntity spatialType="region" scaleAndSubsystem="Cellular.GutEndotheliumIschemia">
			<clusteredness>1</clusteredness>
			<density>0.2927412444469976</density>
			<area>1</area>
			<perimeter>4</perimeter>
			<distanceFromOrigin>8.54400374531753</distanceFromOrigin>
			<angle>0</angle>
			<triangleMeasure>0</triangleMeasure>
			<rectangleMeasure>0</rectangleMeasure>
			<circleMeasure>0</circleMeasure>
			<centroidX>13</centroidX>
			<centroidY>24</centroidY>
		</spatialEntity>
		<spatialEntity spatialType="region" scaleAndSubsystem="Cellular.GutEndotheliumIschemia">
			<clusteredness>1</clusteredness>
			<density>0.2634781781687183</density>
			<area>13</area>
			<perimeter>22</perimeter>
			<distanceFromOrigin>13.60147050873544</distanceFromOrigin>
			<angle>11.73308415641224</angle>
			<triangleMeasure>0.4583333333333333</triangleMeasure>
			<rectangleMeasure>0.4583333333333333</rectangleMeasure>
			<circleMeasure>0.2640330751885299</circleMeasure>
			<centroidX>2.9</centroidX>
			<centroidY>25.3</centroidY>
		</spatialEntity>
		<spatialEntity spatialType="region" scaleAndSubsystem="Cellular.GutEndotheliumIschemia">
			<clusteredness>1</clusteredness>
			<density>0.1392875910473137</density>
			<area>7</area>
			<perimeter>14</perimeter>
			<distanceFromOrigin>5.656854249492381</distanceFromOrigin>
			<angle>24.44395478041654</angle>
			<triangleMeasure>0.5624989271184404</triangleMeasure>
			<rectangleMeasure>0.375</rectangleMeasure>
			<circleMeasure>0.1058956362303245</circleMeasure>
			<centroidX>9.4</centroidX>
			<centroidY>19.6</centroidY>
		</spatialEntity>
		<spatialEntity spatialType="region" scaleAndSubsystem="Cellular.GutEndotheliumIschemia">
			<clusteredness>1</clusteredness>
			<density>0.1237500029451707</density>
			<area>12</area>
			<perimeter>18</perimeter>
			<distanceFromOrigin>12.36931687685298</distanceFromOrigin>
			<angle>13.67130713219584</angle>
			<triangleMeasure>0.6</triangleMeasure>
			<rectangleMeasure>0.5555555948014149</rectangleMeasure>
			<circleMeasure>0.3812244630395938</circleMeasure>
			<centroidX>2.444444</centroidX>
			<centroidY>19.88889</centroidY>
		</spatialEntity>
		<spatialEntity spatialType="region" scaleAndSubsystem="Cellular.GutEndotheliumIschemia">
			<clusteredness>1</clusteredness>
			<density>0.5299999760646447</density>
			<area>1</area>
			<perimeter>4</perimeter>
			<distanceFromOrigin>1.414213562373095</distanceFromOrigin>
			<angle>0</angle>
			<triangleMeasure>0</triangleMeasure>
			<rectangleMeasure>0</rectangleMeasure>
			<circleMeasure>0</circleMeasure>
			<centroidX>15</centroidX>
			<centroidY>17</centroidY>
		</spatialEntity>
		<spatialEntity spatialType="region" scaleAndSubsystem="Cellular.GutEndotheliumIschemia">
			<clusteredness>1</clusteredness>
			<density>0.1564516147279347</density>
			<area>31</area>
			<perimeter>56</perimeter>
			<distanceFromOrigin>2.23606797749979</distanceFromOrigin>
			<angle>116.565051177078</angle>
			<triangleMeasure>0.2707095598562044</triangleMeasure>
			<rectangleMeasure>0.2410468085246128</rectangleMeasure>
			<circleMeasure>0.1639229966476264</circleMeasure>
			<centroidX>20.70833</centroidX>
			<centroidY>19.125</centroidY>
		</spatialEntity>
		<spatialEntity spatialType="region" scaleAndSubsystem="Cellular.GutEndotheliumIschemia">
			<clusteredness>1</clusteredness>
			<density>0.1079999951755299</density>
			<area>5</area>
			<perimeter>10</perimeter>
			<distanceFromOrigin>7</distanceFromOrigin>
			<angle>8.13010235415598</angle>
			<triangleMeasure>0.75</triangleMeasure>
			<rectangleMeasure>0.75</rectangleMeasure>
			<circleMeasure>0.3600451403269369</circleMeasure>
			<centroidX>8.25</centroidX>
			<centroidY>15.5</centroidY>
		</spatialEntity>
		<spatialEntity spatialType="region" scaleAndSubsystem="Cellular.GutEndotheliumIschemia">
			<clusteredness>1</clusteredness>
			<density>0.07785713939773602</density>
			<area>7</area>
			<perimeter>14</perimeter>
			<distanceFromOrigin>13</distanceFromOrigin>
			<angle>8.13010235415598</angle>
			<triangleMeasure>0.5555555555555556</triangleMeasure>
			<rectangleMeasure>0.625</rectangleMeasure>
			<circleMeasure>0.3750470386088385</circleMeasure>
			<centroidX>2</centroidX>
			<centroidY>15</centroidY>
		</spatialEntity>
		<spatialEntity spatialType="region" scaleAndSubsystem="Cellular.GutEndotheliumIschemia">
			<clusteredness>1</clusteredness>
			<density>0.110000002208878</density>
			<area>8</area>
			<perimeter>14</perimeter>
			<distanceFromOrigin>5.385164807134504</distanceFromOrigin>
			<angle>22.71441235316723</angle>
			<triangleMeasure>0.375</triangleMeasure>
			<rectangleMeasure>0.75</rectangleMeasure>
			<circleMeasure>0.4500564463306062</circleMeasure>
			<centroidX>22</centroidX>
			<centroidY>13</centroidY>
		</spatialEntity>
		<spatialEntity spatialType="region" scaleAndSubsystem="Cellular.GutEndotheliumIschemia">
			<clusteredness>1</clusteredness>
			<density>0.3125</density>
			<area>2</area>
			<perimeter>6</perimeter>
			<distanceFromOrigin>12.64911064067352</distanceFromOrigin>
			<angle>1.332219853869639</angle>
			<triangleMeasure>0</triangleMeasure>
			<rectangleMeasure>0</rectangleMeasure>
			<circleMeasure>0</circleMeasure>
			<centroidX>3.5</centroidX>
			<centroidY>12</centroidY>
		</spatialEntity>
		<spatialEntity spatialType="region" scaleAndSubsystem="Cellular.GutEndotheliumIschemia">
			<clusteredness>0.7804878048780488</clusteredness>
			<density>0.1270130407263203</density>
			<area>96</area>
			<perimeter>138</perimeter>
			<distanceFromOrigin>8.246211251235321</distanceFromOrigin>
			<angle>127.438571572333</angle>
			<triangleMeasure>0.220703125</triangleMeasure>
			<rectangleMeasure>0.166650209204795</rectangleMeasure>
			<circleMeasure>0.1137726508365571</circleMeasure>
			<centroidX>25.2459</centroidX>
			<centroidY>23.01639</centroidY>
		</spatialEntity>
		<spatialEntity spatialType="region" scaleAndSubsystem="Cellular.GutEndotheliumIschemia">
			<clusteredness>1</clusteredness>
			<density>0.3600000119676777</density>
			<area>1</area>
			<perimeter>4</perimeter>
			<distanceFromOrigin>16.55294535724685</distanceFromOrigin>
			<angle>0</angle>
			<triangleMeasure>0</triangleMeasure>
			<rectangleMeasure>0</rectangleMeasure>
			<circleMeasure>0</circleMeasure>
			<centroidX>31</centroidX>
			<centroidY>9</centroidY>
		</spatialEntity>
		<spatialEntity spatialType="region" scaleAndSubsystem="Cellular.GutEndotheliumIschemia">
			<clusteredness>1</clusteredness>
			<density>0.1118750044528176</density>
			<area>8</area>
			<perimeter>12</perimeter>
			<distanceFromOrigin>5.385164807134504</distanceFromOrigin>
			<angle>22.83365417791754</angle>
			<triangleMeasure>0.7777777777777778</triangleMeasure>
			<rectangleMeasure>0.875</rectangleMeasure>
			<circleMeasure>0.5250658540523738</circleMeasure>
			<centroidX>18</centroidX>
			<centroidY>10</centroidY>
		</spatialEntity>
		<spatialEntity spatialType="region" scaleAndSubsystem="Cellular.GutEndotheliumIschemia">
			<clusteredness>1</clusteredness>
			<density>0.3050000059838389</density>
			<area>1</area>
			<perimeter>4</perimeter>
			<distanceFromOrigin>17.4928556845359</distanceFromOrigin>
			<angle>0</angle>
			<triangleMeasure>0</triangleMeasure>
			<rectangleMeasure>0</rectangleMeasure>
			<circleMeasure>0</circleMeasure>
			<centroidX>31</centroidX>
			<centroidY>7</centroidY>
		</spatialEntity>
		<spatialEntity spatialType="region" scaleAndSubsystem="Cellular.GutEndotheliumIschemia">
			<clusteredness>1</clusteredness>
			<density>0.3549999760646446</density>
			<area>1</area>
			<perimeter>4</perimeter>
			<distanceFromOrigin>9.848857801796104</distanceFromOrigin>
			<angle>0</angle>
			<triangleMeasure>0</triangleMeasure>
			<rectangleMeasure>0</rectangleMeasure>
			<circleMeasure>0</circleMeasure>
			<centroidX>20</centroidX>
			<centroidY>7</centroidY>
		</spatialEntity>
		<spatialEntity spatialType="region" scaleAndSubsystem="Cellular.GutEndotheliumIschemia">
			<clusteredness>1</clusteredness>
			<density>0.189404759876757</density>
			<area>21</area>
			<perimeter>42</perimeter>
			<distanceFromOrigin>8.602325267042627</distanceFromOrigin>
			<angle>26.56505117707799</angle>
			<triangleMeasure>0.2352940648484926</triangleMeasure>
			<rectangleMeasure>0.2095754341429701</rectangleMeasure>
			<circleMeasure>0.1411941816404326</circleMeasure>
			<centroidX>5.470588</centroidX>
			<centroidY>9.588234999999999</centroidY>
		</spatialEntity>
		<spatialEntity spatialType="region" scaleAndSubsystem="Cellular.GutEndotheliumIschemia">
			<clusteredness>1</clusteredness>
			<density>0.3424999910242417</density>
			<area>2</area>
			<perimeter>6</perimeter>
			<distanceFromOrigin>15.55634918610405</distanceFromOrigin>
			<angle>2.489552921999156</angle>
			<triangleMeasure>0</triangleMeasure>
			<rectangleMeasure>0</rectangleMeasure>
			<circleMeasure>0</circleMeasure>
			<centroidX>5</centroidX>
			<centroidY>4.5</centroidY>
		</spatialEntity>
		<spatialEntity spatialType="region" scaleAndSubsystem="Cellular.GutEndotheliumIschemia">
			<clusteredness>1</clusteredness>
			<density>0.08999999806205219</density>
			<area>11</area>
			<perimeter>20</perimeter>
			<distanceFromOrigin>15.8113883008419</distanceFromOrigin>
			<angle>10.28983971701042</angle>
			<triangleMeasure>0.3333333333333333</triangleMeasure>
			<rectangleMeasure>0.4</rectangleMeasure>
			<circleMeasure>0.1655379962588412</circleMeasure>
			<centroidX>2</centroidX>
			<centroidY>4.9</centroidY>
		</spatialEntity>
		<spatialEntity spatialType="region" scaleAndSubsystem="Cellular.GutEndotheliumIschemia">
			<clusteredness>1</clusteredness>
			<density>0.128618418487602</density>
			<area>38</area>
			<perimeter>58</perimeter>
			<distanceFromOrigin>10.63014581273465</distanceFromOrigin>
			<angle>25.92130546290261</angle>
			<triangleMeasure>0.3839999250000147</triangleMeasure>
			<rectangleMeasure>0.3346203395488107</rectangleMeasure>
			<circleMeasure>0.2264434361410222</circleMeasure>
			<centroidX>26.74194</centroidX>
			<centroidY>5.16129</centroidY>
		</spatialEntity>
		<spatialEntity spatialType="region" scaleAndSubsystem="Cellular.GutEndotheliumIschemia">
			<clusteredness>1</clusteredness>
			<density>0.1290988772047479</density>
			<area>61</area>
			<perimeter>86</perimeter>
			<distanceFromOrigin>6.708203932499369</distanceFromOrigin>
			<angle>64.24952587268173</angle>
			<triangleMeasure>0.3125000057312159</triangleMeasure>
			<rectangleMeasure>0.2934027902138091</rectangleMeasure>
			<circleMeasure>0.2151809109910774</circleMeasure>
			<centroidX>14.65854</centroidX>
			<centroidY>3.829268</centroidY>
		</spatialEntity>
		<numericStateVariable scaleAndSubsystem="Tissue.GutEndothelium">
			<name>GutCellDamageByproduct</name>
			<value>1235.299984411001</value>
		</numericStateVariable>
		<numericStateVariable scaleAndSubsystem="Organ.Gut">
			<name>GutLeak</name>
			<value>0</value>
		</numericStateVariable>
		<numericStateVariable scaleAndSubsystem="Tissue.GutEpithelium">
			<name>GutOccludinCellwall</name>
			<value>1162.678618589162</value>
		</numericStateVariable>
		<numericStateVariable scaleAndSubsystem="Tissue.GutEpithelium">
			<name>GutOccludinCytoplasm</name>
			<value>384.3530134701222</value>
		</numericStateVariable>
		<numericStateVariable scaleAndSubsystem="Tissue.LungEndothelium">
			<name>LungCellDamageByproduct</name>
			<value>0</value>
		</numericStateVariable>
		<numericStateVariable scaleAndSubsystem="Organ.Lung">
			<name>LungEdema</name>
			<value>0</value>
		</numericStateVariable>
		<numericStateVariable scaleAndSubsystem="Tissue.LungEpithelium">
			<name>LungOccludinCellwall</name>
			<value>1162.81</value>
		</numericStateVariable>
		<numericStateVariable scaleAndSubsystem="Tissue.LungEpithelium">
			<name>LungOccludinCytoplasm</name>
			<value>384.4</value>
		</numericStateVariable>
		<numericStateVariable scaleAndSubsystem="Cellular.GutEndotheliumIschemia">
			<name>avgClusterednessRegions</name>
			<value>0.06055575357030845</value>
		</numericStateVariable>
		<numericStateVariable scaleAndSubsystem="Cellular.LungEndotheliumIschemia">
			<name>avgClusterednessRegions</name>
			<value>1</value>
		</numericStateVariable>
		<numericStateVariable scaleAndSubsystem="Cellular.GutEndotheliumIschemia">
			<name>avgDensityRegions</name>
			<value>0.2289142271391666</value>
		</numericStateVariable>
		<numericStateVariable scaleAndSubsystem="Cellular.LungEndotheliumIschemia">
			<name>avgDensityRegions</name>
			<value>0</value>
		</numericStateVariable>
	</timepoint>
	<timepoint value="13">
		<spatialEntity spatialType="region" scaleAndSubsystem="Cellular.GutEndotheliumIschemia">
			<clusteredness>1</clusteredness>
			<density>0.3450154024011948</density>
			<area>1</area>
			<perimeter>4</perimeter>
			<distanceFromOrigin>17.20465053408525</distanceFromOrigin>
			<angle>0</angle>
			<triangleMeasure>0</triangleMeasure>
			<rectangleMeasure>0</rectangleMeasure>
			<circleMeasure>0</circleMeasure>
			<centroidX>6</centroidX>
			<centroidY>30</centroidY>
		</spatialEntity>
		<spatialEntity spatialType="region" scaleAndSubsystem="Cellular.GutEndotheliumIschemia">
			<clusteredness>1</clusteredness>
			<density>0.2425011354334214</density>
			<area>2</area>
			<perimeter>6</perimeter>
			<distanceFromOrigin>18.43908891458577</distanceFromOrigin>
			<angle>1.941486390914377</angle>
			<triangleMeasure>0</triangleMeasure>
			<rectangleMeasure>0</rectangleMeasure>
			<circleMeasure>0</circleMeasure>
			<centroidX>4</centroidX>
			<centroidY>30.5</centroidY>
		</spatialEntity>
		<spatialEntity spatialType="region" scaleAndSubsystem="Cellular.GutEndotheliumIschemia">
			<clusteredness>1</clusteredness>
			<density>0.146292333146792</density>
			<area>7</area>
			<perimeter>14</perimeter>
			<distanceFromOrigin>12.52996408614167</distanceFromOrigin>
			<angle>9.218926138107449</angle>
			<triangleMeasure>0.5208346578843636</triangleMeasure>
			<rectangleMeasure>0.5000000953674498</rectangleMeasure>
			<circleMeasure>0.3000375725852757</circleMeasure>
			<centroidX>9.833333</centroidX>
			<centroidY>28.5</centroidY>
		</spatialEntity>
		<spatialEntity spatialType="region" scaleAndSubsystem="Cellular.GutEndotheliumIschemia">
			<clusteredness>1</clusteredness>
			<density>0.1468337116872563</density>
			<area>4</area>
			<perimeter>10</perimeter>
			<distanceFromOrigin>12.0415945787923</distanceFromOrigin>
			<angle>3.366460663429801</angle>
			<triangleMeasure>0.5</triangleMeasure>
			<rectangleMeasure>0.6666667726304965</rectangleMeasure>
			<circleMeasure>0.2400300935512913</circleMeasure>
			<centroidX>7</centroidX>
			<centroidY>25.5</centroidY>
		</spatialEntity>
		<spatialEntity spatialType="region" scaleAndSubsystem="Cellular.GutEndotheliumIschemia">
			<clusteredness>1</clusteredness>
			<density>0.2830127192478554</density>
			<area>1</area>
			<perimeter>4</perimeter>
			<distanceFromOrigin>8.54400374531753</distanceFromOrigin>
			<angle>0</angle>
			<triangleMeasure>0</triangleMeasure>
			<rectangleMeasure>0</rectangleMeasure>
			<circleMeasure>0</circleMeasure>
			<centroidX>13</centroidX>
			<centroidY>24</centroidY>
		</spatialEntity>
		<spatialEntity spatialType="region" scaleAndSubsystem="Cellular.GutEndotheliumIschemia">
			<clusteredness>1</clusteredness>
			<density>0.1998850430866513</density>
			<area>19</area>
			<perimeter>28</perimeter>
			<distanceFromOrigin>13.60147050873544</distanceFromOrigin>
			<angle>18.79988515865266</angle>
			<triangleMeasure>0.5510205797532</triangleMeasure>
			<rectangleMeasure>0.3750000596046543</rectangleMeasure>
			<circleMeasure>0.2700338548589541</circleMeasure>
			<centroidX>2.833333</centroidX>
			<centroidY>24.83333</centroidY>
		</spatialEntity>
		<spatialEntity spatialType="region" scaleAndSubsystem="Cellular.GutEndotheliumIschemia">
			<clusteredness>1</clusteredness>
			<density>0.1904166727782149</density>
			<area>6</area>
			<perimeter>12</perimeter>
			<distanceFromOrigin>12.64911064067352</distanceFromOrigin>
			<angle>10.30484646876603</angle>
			<triangleMeasure>1</triangleMeasure>
			<rectangleMeasure>0.5000000894069832</rectangleMeasure>
			<circleMeasure>0.3000376308870708</circleMeasure>
			<centroidX>2.666667</centroidX>
			<centroidY>19.33333</centroidY>
		</spatialEntity>
		<spatialEntity spatialType="region" scaleAndSubsystem="Cellular.GutEndotheliumIschemia">
			<clusteredness>1</clusteredness>
			<density>0.1791666746139526</density>
			<area>3</area>
			<perimeter>10</perimeter>
			<distanceFromOrigin>1.414213562373095</distanceFromOrigin>
			<angle>63.43494882292201</angle>
			<triangleMeasure>0</triangleMeasure>
			<rectangleMeasure>0</rectangleMeasure>
			<circleMeasure>0</circleMeasure>
			<centroidX>14.75</centroidX>
			<centroidY>17</centroidY>
		</spatialEntity>
		<spatialEntity spatialType="region" scaleAndSubsystem="Cellular.GutEndotheliumIschemia">
			<clusteredness>1</clusteredness>
			<density>0.4824999940161612</density>
			<area>1</area>
			<perimeter>4</perimeter>
			<distanceFromOrigin>14.0356688476182</distanceFromOrigin>
			<angle>0</angle>
			<triangleMeasure>0</triangleMeasure>
			<rectangleMeasure>0</rectangleMeasure>
			<circleMeasure>0</circleMeasure>
			<centroidX>30</centroidX>
			<centroidY>15</centroidY>
		</spatialEntity>
		<spatialEntity spatialType="region" scaleAndSubsystem="Cellular.GutEndotheliumIschemia">
			<clusteredness>0.8958333333333334</clusteredness>
			<density>0.1235580572937886</density>
			<area>129</area>
			<perimeter>166</perimeter>
			<distanceFromOrigin>2.23606797749979</distanceFromOrigin>
			<angle>129.5596679689945</angle>
			<triangleMeasure>0.2281976744186046</triangleMeasure>
			<rectangleMeasure>0.2725694444444444</rectangleMeasure>
			<circleMeasure>0.2057026236328038</circleMeasure>
			<centroidX>22.29268</centroidX>
			<centroidY>24.06098</centroidY>
		</spatialEntity>
		<spatialEntity spatialType="region" scaleAndSubsystem="Cellular.GutEndotheliumIschemia">
			<clusteredness>1</clusteredness>
			<density>0.1225044571142146</density>
			<area>11</area>
			<perimeter>30</perimeter>
			<distanceFromOrigin>5.656854249492381</distanceFromOrigin>
			<angle>53.13010235415598</angle>
			<triangleMeasure>0.1500000572204808</triangleMeasure>
			<rectangleMeasure>0.1</rectangleMeasure>
			<circleMeasure>0.06788184291225505</circleMeasure>
			<centroidX>9.142858</centroidX>
			<centroidY>18.28572</centroidY>
		</spatialEntity>
		<spatialEntity spatialType="region" scaleAndSubsystem="Cellular.GutEndotheliumIschemia">
			<clusteredness>1</clusteredness>
			<density>0.1791666746139526</density>
			<area>3</area>
			<perimeter>12</perimeter>
			<distanceFromOrigin>13</distanceFromOrigin>
			<angle>8.74616226255521</angle>
			<triangleMeasure>0</triangleMeasure>
			<rectangleMeasure>0</rectangleMeasure>
			<circleMeasure>0</circleMeasure>
			<centroidX>2.5</centroidX>
			<centroidY>15</centroidY>
		</spatialEntity>
		<spatialEntity spatialType="region" scaleAndSubsystem="Cellular.GutEndotheliumIschemia">
			<clusteredness>1</clusteredness>
			<density>0.1753571398451883</density>
			<area>7</area>
			<perimeter>16</perimeter>
			<distanceFromOrigin>9.486832980505138</distanceFromOrigin>
			<angle>6.988489729983475</angle>
			<triangleMeasure>0.375</triangleMeasure>
			<rectangleMeasure>0.375</rectangleMeasure>
			<circleMeasure>0.1058956362303245</circleMeasure>
			<centroidX>27.125</centroidX>
			<centroidY>12.625</centroidY>
		</spatialEntity>
		<spatialEntity spatialType="region" scaleAndSubsystem="Cellular.GutEndotheliumIschemia">
			<clusteredness>1</clusteredness>
			<density>0.1450000019634471</density>
			<area>6</area>
			<perimeter>12</perimeter>
			<distanceFromOrigin>5.830951894845301</distanceFromOrigin>
			<angle>20.22485943116808</angle>
			<triangleMeasure>0.625</triangleMeasure>
			<rectangleMeasure>0.8333334657881205</rectangleMeasure>
			<circleMeasure>0.1989436788648692</circleMeasure>
			<centroidX>21.8</centroidX>
			<centroidY>12.8</centroidY>
		</spatialEntity>
		<spatialEntity spatialType="region" scaleAndSubsystem="Cellular.GutEndotheliumIschemia">
			<clusteredness>1</clusteredness>
			<density>0.3325000239353554</density>
			<area>1</area>
			<perimeter>4</perimeter>
			<distanceFromOrigin>9.848857801796104</distanceFromOrigin>
			<angle>0</angle>
			<triangleMeasure>0</triangleMeasure>
			<rectangleMeasure>0</rectangleMeasure>
			<circleMeasure>0</circleMeasure>
			<centroidX>7</centroidX>
			<centroidY>12</centroidY>
		</spatialEntity>
		<spatialEntity spatialType="region" scaleAndSubsystem="Cellular.GutEndotheliumIschemia">
			<clusteredness>1</clusteredness>
			<density>0.3574999940161612</density>
			<area>1</area>
			<perimeter>4</perimeter>
			<distanceFromOrigin>8.602325267042627</distanceFromOrigin>
			<angle>0</angle>
			<triangleMeasure>0</triangleMeasure>
			<rectangleMeasure>0</rectangleMeasure>
			<circleMeasure>0</circleMeasure>
			<centroidX>9</centroidX>
			<centroidY>11</centroidY>
		</spatialEntity>
		<spatialEntity spatialType="region" scaleAndSubsystem="Cellular.GutEndotheliumIschemia">
			<clusteredness>1</clusteredness>
			<density>0.3524999880323223</density>
			<area>1</area>
			<perimeter>4</perimeter>
			<distanceFromOrigin>16.55294535724685</distanceFromOrigin>
			<angle>0</angle>
			<triangleMeasure>0</triangleMeasure>
			<rectangleMeasure>0</rectangleMeasure>
			<circleMeasure>0</circleMeasure>
			<centroidX>31</centroidX>
			<centroidY>9</centroidY>
		</spatialEntity>
		<spatialEntity spatialType="region" scaleAndSubsystem="Cellular.GutEndotheliumIschemia">
			<clusteredness>1</clusteredness>
			<density>0.3624999850404029</density>
			<area>2</area>
			<perimeter>8</perimeter>
			<distanceFromOrigin>10.63014581273465</distanceFromOrigin>
			<angle>7.49585763972986</angle>
			<triangleMeasure>0</triangleMeasure>
			<rectangleMeasure>0</rectangleMeasure>
			<circleMeasure>0</circleMeasure>
			<centroidX>24.5</centroidX>
			<centroidY>9.5</centroidY>
		</spatialEntity>
		<spatialEntity spatialType="region" scaleAndSubsystem="Cellular.GutEndotheliumIschemia">
			<clusteredness>1</clusteredness>
			<density>0.09916666663030653</density>
			<area>9</area>
			<perimeter>12</perimeter>
			<distanceFromOrigin>5.099019513592784</distanceFromOrigin>
			<angle>22.83365417791754</angle>
			<triangleMeasure>0.5</triangleMeasure>
			<rectangleMeasure>1</rectangleMeasure>
			<circleMeasure>0.6000752617741416</circleMeasure>
			<centroidX>18</centroidX>
			<centroidY>10</centroidY>
		</spatialEntity>
		<spatialEntity spatialType="region" scaleAndSubsystem="Cellular.GutEndotheliumIschemia">
			<clusteredness>1</clusteredness>
			<density>0.2949999940161612</density>
			<area>1</area>
			<perimeter>4</perimeter>
			<distanceFromOrigin>17.4928556845359</distanceFromOrigin>
			<angle>0</angle>
			<triangleMeasure>0</triangleMeasure>
			<rectangleMeasure>0</rectangleMeasure>
			<circleMeasure>0</circleMeasure>
			<centroidX>31</centroidX>
			<centroidY>7</centroidY>
		</spatialEntity>
		<spatialEntity spatialType="region" scaleAndSubsystem="Cellular.GutEndotheliumIschemia">
			<clusteredness>1</clusteredness>
			<density>0.1893750044645048</density>
			<area>4</area>
			<perimeter>12</perimeter>
			<distanceFromOrigin>12.8062484748657</distanceFromOrigin>
			<angle>6.188615963241602</angle>
			<triangleMeasure>0.3333333333333333</triangleMeasure>
			<rectangleMeasure>0.1666666799121443</rectangleMeasure>
			<circleMeasure>0.03978873577297384</circleMeasure>
			<centroidX>27</centroidX>
			<centroidY>8</centroidY>
		</spatialEntity>
		<spatialEntity spatialType="region" scaleAndSubsystem="Cellular.GutEndotheliumIschemia">
			<clusteredness>1</clusteredness>
			<density>0.3449999940161612</density>
			<area>1</area>
			<perimeter>4</perimeter>
			<distanceFromOrigin>9.848857801796104</distanceFromOrigin>
			<angle>0</angle>
			<triangleMeasure>0</triangleMeasure>
			<rectangleMeasure>0</rectangleMeasure>
			<circleMeasure>0</circleMeasure>
			<centroidX>20</centroidX>
			<centroidY>7</centroidY>
		</spatialEntity>
		<spatialEntity spatialType="region" scaleAndSubsystem="Cellular.GutEndotheliumIschemia">
			<clusteredness>1</clusteredness>
			<density>0.1464166650351356</density>
			<area>30</area>
			<perimeter>42</perimeter>
			<distanceFromOrigin>9.899494936611665</distanceFromOrigin>
			<angle>35.02228737984943</angle>
			<triangleMeasure>0.3762975828216656</triangleMeasure>
			<rectangleMeasure>0.3625</rectangleMeasure>
			<circleMeasure>0.2175272722808577</circleMeasure>
			<centroidX>4.333333</centroidX>
			<centroidY>9.444445</centroidY>
		</spatialEntity>
		<spatialEntity spatialType="region" scaleAndSubsystem="Cellular.GutEndotheliumIschemia">
			<clusteredness>1</clusteredness>
			<density>0.5325000239353553</density>
			<area>1</area>
			<perimeter>4</perimeter>
			<distanceFromOrigin>13.45362404707371</distanceFromOrigin>
			<angle>0</angle>
			<triangleMeasure>0</triangleMeasure>
			<rectangleMeasure>0</rectangleMeasure>
			<circleMeasure>0</circleMeasure>
			<centroidX>25</centroidX>
			<centroidY>6</centroidY>
		</spatialEntity>
		<spatialEntity spatialType="region" scaleAndSubsystem="Cellular.GutEndotheliumIschemia">
			<clusteredness>1</clusteredness>
			<density>0.5325000239353553</density>
			<area>1</area>
			<perimeter>4</perimeter>
			<distanceFromOrigin>11.18033988749895</distanceFromOrigin>
			<angle>0</angle>
			<triangleMeasure>0</triangleMeasure>
			<rectangleMeasure>0</rectangleMeasure>
			<circleMeasure>0</circleMeasure>
			<centroidX>18</centroidX>
			<centroidY>5</centroidY>
		</spatialEntity>
		<spatialEntity spatialType="region" scaleAndSubsystem="Cellular.GutEndotheliumIschemia">
			<clusteredness>1</clusteredness>
			<density>0.3699999940161611</density>
			<area>1</area>
			<perimeter>4</perimeter>
			<distanceFromOrigin>17.80449381476486</distanceFromOrigin>
			<angle>0</angle>
			<triangleMeasure>0</triangleMeasure>
			<rectangleMeasure>0</rectangleMeasure>
			<circleMeasure>0</circleMeasure>
			<centroidX>2</centroidX>
			<centroidY>5</centroidY>
		</spatialEntity>
		<spatialEntity spatialType="region" scaleAndSubsystem="Cellular.GutEndotheliumIschemia">
			<clusteredness>1</clusteredness>
			<density>0.1791666746139526</density>
			<area>3</area>
			<perimeter>8</perimeter>
			<distanceFromOrigin>12.52996408614167</distanceFromOrigin>
			<angle>3.860732624883272</angle>
			<triangleMeasure>1</triangleMeasure>
			<rectangleMeasure>0.5000000894069832</rectangleMeasure>
			<circleMeasure>0.1591549430918953</circleMeasure>
			<centroidX>9.333333</centroidX>
			<centroidY>4.666667</centroidY>
		</spatialEntity>
		<spatialEntity spatialType="region" scaleAndSubsystem="Cellular.GutEndotheliumIschemia">
			<clusteredness>1</clusteredness>
			<density>0.3324999940161611</density>
			<area>2</area>
			<perimeter>6</perimeter>
			<distanceFromOrigin>15.55634918610405</distanceFromOrigin>
			<angle>2.489552921999156</angle>
			<triangleMeasure>0</triangleMeasure>
			<rectangleMeasure>0</rectangleMeasure>
			<circleMeasure>0</circleMeasure>
			<centroidX>5</centroidX>
			<centroidY>4.5</centroidY>
		</spatialEntity>
		<spatialEntity spatialType="region" scaleAndSubsystem="Cellular.GutEndotheliumIschemia">
			<clusteredness>1</clusteredness>
			<density>0.5325000239353553</density>
			<area>1</area>
			<perimeter>4</perimeter>
			<distanceFromOrigin>15.8113883008419</distanceFromOrigin>
			<angle>0</angle>
			<triangleMeasure>0</triangleMeasure>
			<rectangleMeasure>0</rectangleMeasure>
			<circleMeasure>0</circleMeasure>
			<centroidX>25</centroidX>
			<centroidY>3</centroidY>
		</spatialEntity>
		<spatialEntity spatialType="region" scaleAndSubsystem="Cellular.GutEndotheliumIschemia">
			<clusteredness>1</clusteredness>
			<density>0.3699999940161611</density>
			<area>1</area>
			<perimeter>4</perimeter>
			<distanceFromOrigin>16.1245154965971</distanceFromOrigin>
			<angle>0</angle>
			<triangleMeasure>0</triangleMeasure>
			<rectangleMeasure>0</rectangleMeasure>
			<circleMeasure>0</circleMeasure>
			<centroidX>8</centroidX>
			<centroidY>2</centroidY>
		</spatialEntity>
		<spatialEntity spatialType="region" scaleAndSubsystem="Cellular.GutEndotheliumIschemia">
			<clusteredness>1</clusteredness>
			<density>0.002499999953251259</density>
			<area>1</area>
			<perimeter>4</perimeter>
			<distanceFromOrigin>20.51828452868319</distanceFromOrigin>
			<angle>0</angle>
			<triangleMeasure>0</triangleMeasure>
			<rectangleMeasure>0</rectangleMeasure>
			<circleMeasure>0</circleMeasure>
			<centroidX>1</centroidX>
			<centroidY>2</centroidY>
		</spatialEntity>
		<spatialEntity spatialType="region" scaleAndSubsystem="Cellular.GutEndotheliumIschemia">
			<clusteredness>1</clusteredness>
			<density>0.1711538479518747</density>
			<area>13</area>
			<perimeter>24</perimeter>
			<distanceFromOrigin>16.27882059609971</distanceFromOrigin>
			<angle>13.18296515854085</angle>
			<triangleMeasure>0.3550295216885138</triangleMeasure>
			<rectangleMeasure>0.4166666666666667</rectangleMeasure>
			<circleMeasure>0.3000376169391141</circleMeasure>
			<centroidX>29.27273</centroidX>
			<centroidY>2.636364</centroidY>
		</spatialEntity>
		<spatialEntity spatialType="region" scaleAndSubsystem="Cellular.GutEndotheliumIschemia">
			<clusteredness>0.9375</clusteredness>
			<density>0.1234446459242461</density>
			<area>45</area>
			<perimeter>68</perimeter>
			<distanceFromOrigin>6.708203932499369</distanceFromOrigin>
			<angle>68.41603075823042</angle>
			<triangleMeasure>0.2496603394582143</triangleMeasure>
			<rectangleMeasure>0.2272727272727273</rectangleMeasure>
			<circleMeasure>0.1576513758215225</circleMeasure>
			<centroidX>16.29412</centroidX>
			<centroidY>4.088235</centroidY>
		</spatialEntity>
		<numericStateVariable scaleAndSubsystem="Tissue.GutEndothelium">
			<name>GutCellDamageByproduct</name>
			<value>1304.610522289324</value>
		</numericStateVariable>
		<numericStateVariable scaleAndSubsystem="Organ.Gut">
			<name>GutLeak</name>
			<value>0</value>
		</numericStateVariable>
		<numericStateVariable scaleAndSubsystem="Tissue.GutEpithelium">
			<name>GutOccludinCellwall</name>
			<value>1162.57599369565</value>
		</numericStateVariable>
		<numericStateVariable scaleAndSubsystem="Tissue.GutEpithelium">
			<name>GutOccludinCytoplasm</name>
			<value>384.3067057738258</value>
		</numericStateVariable>
		<numericStateVariable scaleAndSubsystem="Tissue.LungEndothelium">
			<name>LungCellDamageByproduct</name>
			<value>0</value>
		</numericStateVariable>
		<numericStateVariable scaleAndSubsystem="Organ.Lung">
			<name>LungEdema</name>
			<value>0</value>
		</numericStateVariable>
		<numericStateVariable scaleAndSubsystem="Tissue.LungEpithelium">
			<name>LungOccludinCellwall</name>
			<value>1162.81</value>
		</numericStateVariable>
		<numericStateVariable scaleAndSubsystem="Tissue.LungEpithelium">
			<name>LungOccludinCytoplasm</name>
			<value>384.4</value>
		</numericStateVariable>
		<numericStateVariable scaleAndSubsystem="Cellular.GutEndotheliumIschemia">
			<name>avgClusterednessRegions</name>
			<value>0.05895394043874565</value>
		</numericStateVariable>
		<numericStateVariable scaleAndSubsystem="Cellular.LungEndotheliumIschemia">
			<name>avgClusterednessRegions</name>
			<value>1</value>
		</numericStateVariable>
		<numericStateVariable scaleAndSubsystem="Cellular.GutEndotheliumIschemia">
			<name>avgDensityRegions</name>
			<value>0.2602252592341357</value>
		</numericStateVariable>
		<numericStateVariable scaleAndSubsystem="Cellular.LungEndotheliumIschemia">
			<name>avgDensityRegions</name>
			<value>0</value>
		</numericStateVariable>
	</timepoint>
	<timepoint value="14">
		<spatialEntity spatialType="region" scaleAndSubsystem="Cellular.GutEndotheliumIschemia">
			<clusteredness>1</clusteredness>
			<density>0.2850216435451133</density>
			<area>1</area>
			<perimeter>4</perimeter>
			<distanceFromOrigin>17.20465053408525</distanceFromOrigin>
			<angle>0</angle>
			<triangleMeasure>0</triangleMeasure>
			<rectangleMeasure>0</rectangleMeasure>
			<circleMeasure>0</circleMeasure>
			<centroidX>6</centroidX>
			<centroidY>30</centroidY>
		</spatialEntity>
		<spatialEntity spatialType="region" scaleAndSubsystem="Cellular.GutEndotheliumIschemia">
			<clusteredness>1</clusteredness>
			<density>0.23250166201124</density>
			<area>2</area>
			<perimeter>6</perimeter>
			<distanceFromOrigin>18.43908891458577</distanceFromOrigin>
			<angle>1.941486390914377</angle>
			<triangleMeasure>0</triangleMeasure>
			<rectangleMeasure>0</rectangleMeasure>
			<circleMeasure>0</circleMeasure>
			<centroidX>4</centroidX>
			<centroidY>30.5</centroidY>
		</spatialEntity>
		<spatialEntity spatialType="region" scaleAndSubsystem="Cellular.GutEndotheliumIschemia">
			<clusteredness>1</clusteredness>
			<density>0.172999998775183</density>
			<area>5</area>
			<perimeter>12</perimeter>
			<distanceFromOrigin>16.27882059609971</distanceFromOrigin>
			<angle>7.171712165387087</angle>
			<triangleMeasure>0.5625085831998169</triangleMeasure>
			<rectangleMeasure>0.5000000794728723</rectangleMeasure>
			<circleMeasure>0.1193662073189215</circleMeasure>
			<centroidX>26.8</centroidX>
			<centroidY>29</centroidY>
		</spatialEntity>
		<spatialEntity spatialType="region" scaleAndSubsystem="Cellular.GutEndotheliumIschemia">
			<clusteredness>1</clusteredness>
			<density>0.2687500059604645</density>
			<area>2</area>
			<perimeter>6</perimeter>
			<distanceFromOrigin>13.8924439894498</distanceFromOrigin>
			<angle>1.955681397522887</angle>
			<triangleMeasure>0</triangleMeasure>
			<rectangleMeasure>0</rectangleMeasure>
			<circleMeasure>0</circleMeasure>
			<centroidX>23</centroidX>
			<centroidY>28.5</centroidY>
		</spatialEntity>
		<spatialEntity spatialType="region" scaleAndSubsystem="Cellular.GutEndotheliumIschemia">
			<clusteredness>1</clusteredness>
			<density>0.2725000119676777</density>
			<area>1</area>
			<perimeter>4</perimeter>
			<distanceFromOrigin>14.2126704035519</distanceFromOrigin>
			<angle>0</angle>
			<triangleMeasure>0</triangleMeasure>
			<rectangleMeasure>0</rectangleMeasure>
			<circleMeasure>0</circleMeasure>
			<centroidX>25</centroidX>
			<centroidY>27</centroidY>
		</spatialEntity>
		<spatialEntity spatialType="region" scaleAndSubsystem="Cellular.GutEndotheliumIschemia">
			<clusteredness>1</clusteredness>
			<density>0.1029700477917989</density>
			<area>9</area>
			<perimeter>16</perimeter>
			<distanceFromOrigin>12.08304597359457</distanceFromOrigin>
			<angle>11.43368126542667</angle>
			<triangleMeasure>0.375</triangleMeasure>
			<rectangleMeasure>0.5</rectangleMeasure>
			<circleMeasure>0.2769577985386844</circleMeasure>
			<centroidX>9.833333</centroidX>
			<centroidY>28.33333</centroidY>
		</spatialEntity>
		<spatialEntity spatialType="region" scaleAndSubsystem="Cellular.GutEndotheliumIschemia">
			<clusteredness>1</clusteredness>
			<density>0.2733682071461397</density>
			<area>1</area>
			<perimeter>4</perimeter>
			<distanceFromOrigin>8.54400374531753</distanceFromOrigin>
			<angle>0</angle>
			<triangleMeasure>0</triangleMeasure>
			<rectangleMeasure>0</rectangleMeasure>
			<circleMeasure>0</circleMeasure>
			<centroidX>13</centroidX>
			<centroidY>24</centroidY>
		</spatialEntity>
		<spatialEntity spatialType="region" scaleAndSubsystem="Cellular.GutEndotheliumIschemia">
			<clusteredness>1</clusteredness>
			<density>0.09858769101589</density>
			<area>7</area>
			<perimeter>14</perimeter>
			<distanceFromOrigin>5.656854249492381</distanceFromOrigin>
			<angle>24.44395478041654</angle>
			<triangleMeasure>0.5</triangleMeasure>
			<rectangleMeasure>0.5</rectangleMeasure>
			<circleMeasure>0.1411941816404326</circleMeasure>
			<centroidX>10</centroidX>
			<centroidY>19.6</centroidY>
		</spatialEntity>
		<spatialEntity spatialType="region" scaleAndSubsystem="Cellular.GutEndotheliumIschemia">
			<clusteredness>1</clusteredness>
			<density>0.1982133968258857</density>
			<area>28</area>
			<perimeter>48</perimeter>
			<distanceFromOrigin>12.64911064067352</distanceFromOrigin>
			<angle>35.01817071226684</angle>
			<triangleMeasure>0.2532115482879719</triangleMeasure>
			<rectangleMeasure>0.2060723651322995</rectangleMeasure>
			<circleMeasure>0.1493399365106095</circleMeasure>
			<centroidX>3.304348</centroidX>
			<centroidY>23.52174</centroidY>
		</spatialEntity>
		<spatialEntity spatialType="region" scaleAndSubsystem="Cellular.GutEndotheliumIschemia">
			<clusteredness>0.828125</clusteredness>
			<density>0.1210632330184346</density>
			<area>106</area>
			<perimeter>128</perimeter>
			<distanceFromOrigin>4.123105625617661</distanceFromOrigin>
			<angle>104.0362434679265</angle>
			<triangleMeasure>0.2329297430347784</triangleMeasure>
			<rectangleMeasure>0.2481481481481481</rectangleMeasure>
			<circleMeasure>0.1806968155983102</circleMeasure>
			<centroidX>22.75</centroidX>
			<centroidY>23.55</centroidY>
		</spatialEntity>
		<spatialEntity spatialType="region" scaleAndSubsystem="Cellular.GutEndotheliumIschemia">
			<clusteredness>1</clusteredness>
			<density>0.09931818395587425</density>
			<area>11</area>
			<perimeter>20</perimeter>
			<distanceFromOrigin>0</distanceFromOrigin>
			<angle>104.0362434679265</angle>
			<triangleMeasure>0.3750003576282097</triangleMeasure>
			<rectangleMeasure>0.3578947619916347</rectangleMeasure>
			<circleMeasure>0.1920240546825671</circleMeasure>
			<centroidX>15.44444</centroidX>
			<centroidY>18.11111</centroidY>
		</spatialEntity>
		<spatialEntity spatialType="region" scaleAndSubsystem="Cellular.GutEndotheliumIschemia">
			<clusteredness>1</clusteredness>
			<density>0.3725000119676777</density>
			<area>1</area>
			<perimeter>4</perimeter>
			<distanceFromOrigin>14.0356688476182</distanceFromOrigin>
			<angle>0</angle>
			<triangleMeasure>0</triangleMeasure>
			<rectangleMeasure>0</rectangleMeasure>
			<circleMeasure>0</circleMeasure>
			<centroidX>30</centroidX>
			<centroidY>15</centroidY>
		</spatialEntity>
		<spatialEntity spatialType="region" scaleAndSubsystem="Cellular.GutEndotheliumIschemia">
			<clusteredness>1</clusteredness>
			<density>0.3224999820484835</density>
			<area>1</area>
			<perimeter>4</perimeter>
			<distanceFromOrigin>2.23606797749979</distanceFromOrigin>
			<angle>0</angle>
			<triangleMeasure>0</triangleMeasure>
			<rectangleMeasure>0</rectangleMeasure>
			<circleMeasure>0</circleMeasure>
			<centroidX>18</centroidX>
			<centroidY>15</centroidY>
		</spatialEntity>
		<spatialEntity spatialType="region" scaleAndSubsystem="Cellular.GutEndotheliumIschemia">
			<clusteredness>1</clusteredness>
			<density>0.1356250029568579</density>
			<area>4</area>
			<perimeter>10</perimeter>
			<distanceFromOrigin>7</distanceFromOrigin>
			<angle>8.13010235415598</angle>
			<triangleMeasure>0.5</triangleMeasure>
			<rectangleMeasure>0.2500000149011621</rectangleMeasure>
			<circleMeasure>0.1200150467756456</circleMeasure>
			<centroidX>8.25</centroidX>
			<centroidY>15.75</centroidY>
		</spatialEntity>
		<spatialEntity spatialType="region" scaleAndSubsystem="Cellular.GutEndotheliumIschemia">
			<clusteredness>1</clusteredness>
			<density>0.1356250029568579</density>
			<area>4</area>
			<perimeter>12</perimeter>
			<distanceFromOrigin>13</distanceFromOrigin>
			<angle>8.13010235415598</angle>
			<triangleMeasure>0.3333333333333333</triangleMeasure>
			<rectangleMeasure>0.1666666799121443</rectangleMeasure>
			<circleMeasure>0.03978873577297384</circleMeasure>
			<centroidX>2</centroidX>
			<centroidY>15</centroidY>
		</spatialEntity>
		<spatialEntity spatialType="region" scaleAndSubsystem="Cellular.GutEndotheliumIschemia">
			<clusteredness>1</clusteredness>
			<density>0.2325000089757583</density>
			<area>2</area>
			<perimeter>6</perimeter>
			<distanceFromOrigin>9.486832980505138</distanceFromOrigin>
			<angle>1.735704588928389</angle>
			<triangleMeasure>0</triangleMeasure>
			<rectangleMeasure>0</rectangleMeasure>
			<circleMeasure>0</circleMeasure>
			<centroidX>25.5</centroidX>
			<centroidY>13</centroidY>
		</spatialEntity>
		<spatialEntity spatialType="region" scaleAndSubsystem="Cellular.GutEndotheliumIschemia">
			<clusteredness>1</clusteredness>
			<density>0.3075000014959597</density>
			<area>2</area>
			<perimeter>6</perimeter>
			<distanceFromOrigin>12.36931687685298</distanceFromOrigin>
			<angle>4.398705354995532</angle>
			<triangleMeasure>0</triangleMeasure>
			<rectangleMeasure>0</rectangleMeasure>
			<circleMeasure>0</circleMeasure>
			<centroidX>28</centroidX>
			<centroidY>12.5</centroidY>
		</spatialEntity>
		<spatialEntity spatialType="region" scaleAndSubsystem="Cellular.GutEndotheliumIschemia">
			<clusteredness>1</clusteredness>
			<density>0.1087500007129183</density>
			<area>8</area>
			<perimeter>14</perimeter>
			<distanceFromOrigin>5.385164807134504</distanceFromOrigin>
			<angle>22.71441235316723</angle>
			<triangleMeasure>0.375</triangleMeasure>
			<rectangleMeasure>0.75</rectangleMeasure>
			<circleMeasure>0.4500564463306062</circleMeasure>
			<centroidX>22</centroidX>
			<centroidY>13</centroidY>
		</spatialEntity>
		<spatialEntity spatialType="region" scaleAndSubsystem="Cellular.GutEndotheliumIschemia">
			<clusteredness>1</clusteredness>
			<density>0.2925000059838389</density>
			<area>2</area>
			<perimeter>6</perimeter>
			<distanceFromOrigin>12.64911064067352</distanceFromOrigin>
			<angle>1.332219853869639</angle>
			<triangleMeasure>0</triangleMeasure>
			<rectangleMeasure>0</rectangleMeasure>
			<circleMeasure>0</circleMeasure>
			<centroidX>3.5</centroidX>
			<centroidY>12</centroidY>
		</spatialEntity>
		<spatialEntity spatialType="region" scaleAndSubsystem="Cellular.GutEndotheliumIschemia">
			<clusteredness>1</clusteredness>
			<density>0.1737499969847062</density>
			<area>2</area>
			<perimeter>6</perimeter>
			<distanceFromOrigin>16.15549442140351</distanceFromOrigin>
			<angle>3.21548399174821</angle>
			<triangleMeasure>0</triangleMeasure>
			<rectangleMeasure>0</rectangleMeasure>
			<circleMeasure>0</circleMeasure>
			<centroidX>31</centroidX>
			<centroidY>9.5</centroidY>
		</spatialEntity>
		<spatialEntity spatialType="region" scaleAndSubsystem="Cellular.GutEndotheliumIschemia">
			<clusteredness>1</clusteredness>
			<density>0.3525000029919194</density>
			<area>2</area>
			<perimeter>8</perimeter>
			<distanceFromOrigin>10.63014581273465</distanceFromOrigin>
			<angle>7.49585763972986</angle>
			<triangleMeasure>0</triangleMeasure>
			<rectangleMeasure>0</rectangleMeasure>
			<circleMeasure>0</circleMeasure>
			<centroidX>24.5</centroidX>
			<centroidY>9.5</centroidY>
		</spatialEntity>
		<spatialEntity spatialType="region" scaleAndSubsystem="Cellular.GutEndotheliumIschemia">
			<clusteredness>1</clusteredness>
			<density>0.09861111040987999</density>
			<area>9</area>
			<perimeter>12</perimeter>
			<distanceFromOrigin>5.099019513592784</distanceFromOrigin>
			<angle>22.83365417791754</angle>
			<triangleMeasure>0.5</triangleMeasure>
			<rectangleMeasure>1</rectangleMeasure>
			<circleMeasure>0.6000752617741416</circleMeasure>
			<centroidX>18</centroidX>
			<centroidY>10</centroidY>
		</spatialEntity>
		<spatialEntity spatialType="region" scaleAndSubsystem="Cellular.GutEndotheliumIschemia">
			<clusteredness>1</clusteredness>
			<density>0.3725000119676777</density>
			<area>1</area>
			<perimeter>4</perimeter>
			<distanceFromOrigin>12.8062484748657</distanceFromOrigin>
			<angle>0</angle>
			<triangleMeasure>0</triangleMeasure>
			<rectangleMeasure>0</rectangleMeasure>
			<circleMeasure>0</circleMeasure>
			<centroidX>26</centroidX>
			<centroidY>8</centroidY>
		</spatialEntity>
		<spatialEntity spatialType="region" scaleAndSubsystem="Cellular.GutEndotheliumIschemia">
			<clusteredness>1</clusteredness>
			<density>0.2849999820484835</density>
			<area>1</area>
			<perimeter>4</perimeter>
			<distanceFromOrigin>17.4928556845359</distanceFromOrigin>
			<angle>0</angle>
			<triangleMeasure>0</triangleMeasure>
			<rectangleMeasure>0</rectangleMeasure>
			<circleMeasure>0</circleMeasure>
			<centroidX>31</centroidX>
			<centroidY>7</centroidY>
		</spatialEntity>
		<spatialEntity spatialType="region" scaleAndSubsystem="Cellular.GutEndotheliumIschemia">
			<clusteredness>1</clusteredness>
			<density>0.2599999820484835</density>
			<area>1</area>
			<perimeter>4</perimeter>
			<distanceFromOrigin>15</distanceFromOrigin>
			<angle>0</angle>
			<triangleMeasure>0</triangleMeasure>
			<rectangleMeasure>0</rectangleMeasure>
			<circleMeasure>0</circleMeasure>
			<centroidX>28</centroidX>
			<centroidY>7</centroidY>
		</spatialEntity>
		<spatialEntity spatialType="region" scaleAndSubsystem="Cellular.GutEndotheliumIschemia">
			<clusteredness>1</clusteredness>
			<density>0.3350000119676777</density>
			<area>1</area>
			<perimeter>4</perimeter>
			<distanceFromOrigin>9.848857801796104</distanceFromOrigin>
			<angle>0</angle>
			<triangleMeasure>0</triangleMeasure>
			<rectangleMeasure>0</rectangleMeasure>
			<circleMeasure>0</circleMeasure>
			<centroidX>20</centroidX>
			<centroidY>7</centroidY>
		</spatialEntity>
		<spatialEntity spatialType="region" scaleAndSubsystem="Cellular.GutEndotheliumIschemia">
			<clusteredness>1</clusteredness>
			<density>0.5350000119676777</density>
			<area>1</area>
			<perimeter>4</perimeter>
			<distanceFromOrigin>13.45362404707371</distanceFromOrigin>
			<angle>0</angle>
			<triangleMeasure>0</triangleMeasure>
			<rectangleMeasure>0</rectangleMeasure>
			<circleMeasure>0</circleMeasure>
			<centroidX>25</centroidX>
			<centroidY>6</centroidY>
		</spatialEntity>
		<spatialEntity spatialType="region" scaleAndSubsystem="Cellular.GutEndotheliumIschemia">
			<clusteredness>1</clusteredness>
			<density>0.3600000119676777</density>
			<area>1</area>
			<perimeter>4</perimeter>
			<distanceFromOrigin>17.80449381476486</distanceFromOrigin>
			<angle>0</angle>
			<triangleMeasure>0</triangleMeasure>
			<rectangleMeasure>0</rectangleMeasure>
			<circleMeasure>0</circleMeasure>
			<centroidX>2</centroidX>
			<centroidY>5</centroidY>
		</spatialEntity>
		<spatialEntity spatialType="region" scaleAndSubsystem="Cellular.GutEndotheliumIschemia">
			<clusteredness>1</clusteredness>
			<density>0.3224999970080806</density>
			<area>2</area>
			<perimeter>6</perimeter>
			<distanceFromOrigin>15.55634918610405</distanceFromOrigin>
			<angle>2.489552921999156</angle>
			<triangleMeasure>0</triangleMeasure>
			<rectangleMeasure>0</rectangleMeasure>
			<circleMeasure>0</circleMeasure>
			<centroidX>5</centroidX>
			<centroidY>4.5</centroidY>
		</spatialEntity>
		<spatialEntity spatialType="region" scaleAndSubsystem="Cellular.GutEndotheliumIschemia">
			<clusteredness>1</clusteredness>
			<density>0.3600000119676777</density>
			<area>1</area>
			<perimeter>4</perimeter>
			<distanceFromOrigin>16.1245154965971</distanceFromOrigin>
			<angle>0</angle>
			<triangleMeasure>0</triangleMeasure>
			<rectangleMeasure>0</rectangleMeasure>
			<circleMeasure>0</circleMeasure>
			<centroidX>8</centroidX>
			<centroidY>2</centroidY>
		</spatialEntity>
		<spatialEntity spatialType="region" scaleAndSubsystem="Cellular.GutEndotheliumIschemia">
			<clusteredness>0.8</clusteredness>
			<density>0.1703124977209989</density>
			<area>16</area>
			<perimeter>28</perimeter>
			<distanceFromOrigin>15</distanceFromOrigin>
			<angle>19.34073548303265</angle>
			<triangleMeasure>0.2692308087320781</triangleMeasure>
			<rectangleMeasure>0.3500000333786042</rectangleMeasure>
			<circleMeasure>0.1680210567960406</circleMeasure>
			<centroidX>27.58333</centroidX>
			<centroidY>2.416667</centroidY>
		</spatialEntity>
		<spatialEntity spatialType="region" scaleAndSubsystem="Cellular.GutEndotheliumIschemia">
			<clusteredness>0.8902439024390244</clusteredness>
			<density>0.1448632608569445</density>
			<area>73</area>
			<perimeter>120</perimeter>
			<distanceFromOrigin>6.708203932499369</distanceFromOrigin>
			<angle>92.64254529406472</angle>
			<triangleMeasure>0.1642857142857143</triangleMeasure>
			<rectangleMeasure>0.2070827876134563</rectangleMeasure>
			<circleMeasure>0.08608146579610991</circleMeasure>
			<centroidX>10.89655</centroidX>
			<centroidY>6.689655</centroidY>
		</spatialEntity>
		<numericStateVariable scaleAndSubsystem="Tissue.GutEndothelium">
			<name>GutCellDamageByproduct</name>
			<value>1366.841388245485</value>
		</numericStateVariable>
		<numericStateVariable scaleAndSubsystem="Organ.Gut">
			<name>GutLeak</name>
			<value>0</value>
		</numericStateVariable>
		<numericStateVariable scaleAndSubsystem="Tissue.GutEpithelium">
			<name>GutOccludinCellwall</name>
			<value>1162.443359987745</value>
		</numericStateVariable>
		<numericStateVariable scaleAndSubsystem="Tissue.GutEpithelium">
			<name>GutOccludinCytoplasm</name>
			<value>384.2389872062752</value>
		</numericStateVariable>
		<numericStateVariable scaleAndSubsystem="Tissue.LungEndothelium">
			<name>LungCellDamageByproduct</name>
			<value>0</value>
		</numericStateVariable>
		<numericStateVariable scaleAndSubsystem="Organ.Lung">
			<name>LungEdema</name>
			<value>0</value>
		</numericStateVariable>
		<numericStateVariable scaleAndSubsystem="Tissue.LungEpithelium">
			<name>LungOccludinCellwall</name>
			<value>1162.81</value>
		</numericStateVariable>
		<numericStateVariable scaleAndSubsystem="Tissue.LungEpithelium">
			<name>LungOccludinCytoplasm</name>
			<value>384.4</value>
		</numericStateVariable>
		<numericStateVariable scaleAndSubsystem="Cellular.GutEndotheliumIschemia">
			<name>avgClusterednessRegions</name>
			<value>0.05882284198451349</value>
		</numericStateVariable>
		<numericStateVariable scaleAndSubsystem="Cellular.LungEndotheliumIschemia">
			<name>avgClusterednessRegions</name>
			<value>1</value>
		</numericStateVariable>
		<numericStateVariable scaleAndSubsystem="Cellular.GutEndotheliumIschemia">
			<name>avgDensityRegions</name>
			<value>0.2438384684068731</value>
		</numericStateVariable>
		<numericStateVariable scaleAndSubsystem="Cellular.LungEndotheliumIschemia">
			<name>avgDensityRegions</name>
			<value>0</value>
		</numericStateVariable>
	</timepoint>
	<timepoint value="15">
		<spatialEntity spatialType="region" scaleAndSubsystem="Cellular.GutEndotheliumIschemia">
			<clusteredness>1</clusteredness>
			<density>0.1750286775476792</density>
			<area>1</area>
			<perimeter>4</perimeter>
			<distanceFromOrigin>17.20465053408525</distanceFromOrigin>
			<angle>0</angle>
			<triangleMeasure>0</triangleMeasure>
			<rectangleMeasure>0</rectangleMeasure>
			<circleMeasure>0</circleMeasure>
			<centroidX>6</centroidX>
			<centroidY>30</centroidY>
		</spatialEntity>
		<spatialEntity spatialType="region" scaleAndSubsystem="Cellular.GutEndotheliumIschemia">
			<clusteredness>1</clusteredness>
			<density>0.2225023157456342</density>
			<area>2</area>
			<perimeter>6</perimeter>
			<distanceFromOrigin>18.43908891458577</distanceFromOrigin>
			<angle>1.941486390914377</angle>
			<triangleMeasure>0</triangleMeasure>
			<rectangleMeasure>0</rectangleMeasure>
			<circleMeasure>0</circleMeasure>
			<centroidX>4</centroidX>
			<centroidY>30.5</centroidY>
		</spatialEntity>
		<spatialEntity spatialType="region" scaleAndSubsystem="Cellular.GutEndotheliumIschemia">
			<clusteredness>1</clusteredness>
			<density>0.3125</density>
			<area>1</area>
			<perimeter>4</perimeter>
			<distanceFromOrigin>17.69180601295413</distanceFromOrigin>
			<angle>0</angle>
			<triangleMeasure>0</triangleMeasure>
			<rectangleMeasure>0</rectangleMeasure>
			<circleMeasure>0</circleMeasure>
			<centroidX>28</centroidX>
			<centroidY>29</centroidY>
		</spatialEntity>
		<spatialEntity spatialType="region" scaleAndSubsystem="Cellular.GutEndotheliumIschemia">
			<clusteredness>1</clusteredness>
			<density>0.5375</density>
			<area>1</area>
			<perimeter>4</perimeter>
			<distanceFromOrigin>16.40121946685673</distanceFromOrigin>
			<angle>0</angle>
			<triangleMeasure>0</triangleMeasure>
			<rectangleMeasure>0</rectangleMeasure>
			<circleMeasure>0</circleMeasure>
			<centroidX>26</centroidX>
			<centroidY>29</centroidY>
		</spatialEntity>
		<spatialEntity spatialType="region" scaleAndSubsystem="Cellular.GutEndotheliumIschemia">
			<clusteredness>1</clusteredness>
			<density>0.1619061949206334</density>
			<area>5</area>
			<perimeter>14</perimeter>
			<distanceFromOrigin>13</distanceFromOrigin>
			<angle>7.263244740584562</angle>
			<triangleMeasure>0.125</triangleMeasure>
			<rectangleMeasure>0.1388889017664368</rectangleMeasure>
			<circleMeasure>0.0750094077217677</circleMeasure>
			<centroidX>9.857142</centroidX>
			<centroidY>28.71428</centroidY>
		</spatialEntity>
		<spatialEntity spatialType="region" scaleAndSubsystem="Cellular.GutEndotheliumIschemia">
			<clusteredness>1</clusteredness>
			<density>0.2637881409888174</density>
			<area>1</area>
			<perimeter>4</perimeter>
			<distanceFromOrigin>8.54400374531753</distanceFromOrigin>
			<angle>0</angle>
			<triangleMeasure>0</triangleMeasure>
			<rectangleMeasure>0</rectangleMeasure>
			<circleMeasure>0</circleMeasure>
			<centroidX>13</centroidX>
			<centroidY>24</centroidY>
		</spatialEntity>
		<spatialEntity spatialType="region" scaleAndSubsystem="Cellular.GutEndotheliumIschemia">
			<clusteredness>1</clusteredness>
			<density>0.1660396881571003</density>
			<area>25</area>
			<perimeter>32</perimeter>
			<distanceFromOrigin>12.0415945787923</distanceFromOrigin>
			<angle>25.90013967904344</angle>
			<triangleMeasure>0.4185267572044129</triangleMeasure>
			<rectangleMeasure>0.4464285714285715</rectangleMeasure>
			<circleMeasure>0.2534800393385307</circleMeasure>
			<centroidX>4.75</centroidX>
			<centroidY>25.5</centroidY>
		</spatialEntity>
		<spatialEntity spatialType="region" scaleAndSubsystem="Cellular.GutEndotheliumIschemia">
			<clusteredness>1</clusteredness>
			<density>0.3125</density>
			<area>1</area>
			<perimeter>4</perimeter>
			<distanceFromOrigin>16.15549442140351</distanceFromOrigin>
			<angle>0</angle>
			<triangleMeasure>0</triangleMeasure>
			<rectangleMeasure>0</rectangleMeasure>
			<circleMeasure>0</circleMeasure>
			<centroidX>1</centroidX>
			<centroidY>22</centroidY>
		</spatialEntity>
		<spatialEntity spatialType="region" scaleAndSubsystem="Cellular.GutEndotheliumIschemia">
			<clusteredness>1</clusteredness>
			<density>0.2315002136103416</density>
			<area>5</area>
			<perimeter>14</perimeter>
			<distanceFromOrigin>12.64911064067352</distanceFromOrigin>
			<angle>10.30484646876603</angle>
			<triangleMeasure>0.5</triangleMeasure>
			<rectangleMeasure>0.2500000447034916</rectangleMeasure>
			<circleMeasure>0.1500188154435354</circleMeasure>
			<centroidX>2.75</centroidX>
			<centroidY>19.25</centroidY>
		</spatialEntity>
		<spatialEntity spatialType="region" scaleAndSubsystem="Cellular.GutEndotheliumIschemia">
			<clusteredness>0.9316239316239316</clusteredness>
			<density>0.1505761674027696</density>
			<area>109</area>
			<perimeter>174</perimeter>
			<distanceFromOrigin>3.605551275463989</distanceFromOrigin>
			<angle>104.0362434679265</angle>
			<triangleMeasure>0.1799220561893189</triangleMeasure>
			<rectangleMeasure>0.1925925925925926</rectangleMeasure>
			<circleMeasure>0.1333500226116001</circleMeasure>
			<centroidX>22.3494</centroidX>
			<centroidY>23.83133</centroidY>
		</spatialEntity>
		<spatialEntity spatialType="region" scaleAndSubsystem="Cellular.GutEndotheliumIschemia">
			<clusteredness>1</clusteredness>
			<density>0.06937499995909485</density>
			<area>8</area>
			<perimeter>12</perimeter>
			<distanceFromOrigin>0</distanceFromOrigin>
			<angle>90</angle>
			<triangleMeasure>0.7777777777777778</triangleMeasure>
			<rectangleMeasure>0.875</rectangleMeasure>
			<circleMeasure>0.5250658540523738</circleMeasure>
			<centroidX>15</centroidX>
			<centroidY>17</centroidY>
		</spatialEntity>
		<spatialEntity spatialType="region" scaleAndSubsystem="Cellular.GutEndotheliumIschemia">
			<clusteredness>1</clusteredness>
			<density>0.3625</density>
			<area>1</area>
			<perimeter>4</perimeter>
			<distanceFromOrigin>14.0356688476182</distanceFromOrigin>
			<angle>0</angle>
			<triangleMeasure>0</triangleMeasure>
			<rectangleMeasure>0</rectangleMeasure>
			<circleMeasure>0</circleMeasure>
			<centroidX>30</centroidX>
			<centroidY>15</centroidY>
		</spatialEntity>
		<spatialEntity spatialType="region" scaleAndSubsystem="Cellular.GutEndotheliumIschemia">
			<clusteredness>1</clusteredness>
			<density>0.3125</density>
			<area>1</area>
			<perimeter>4</perimeter>
			<distanceFromOrigin>2.23606797749979</distanceFromOrigin>
			<angle>0</angle>
			<triangleMeasure>0</triangleMeasure>
			<rectangleMeasure>0</rectangleMeasure>
			<circleMeasure>0</circleMeasure>
			<centroidX>18</centroidX>
			<centroidY>15</centroidY>
		</spatialEntity>
		<spatialEntity spatialType="region" scaleAndSubsystem="Cellular.GutEndotheliumIschemia">
			<clusteredness>1</clusteredness>
			<density>0.06662988881338838</density>
			<area>17</area>
			<perimeter>26</perimeter>
			<distanceFromOrigin>5.656854249492381</distanceFromOrigin>
			<angle>51.34019174590991</angle>
			<triangleMeasure>0.4499998626709403</triangleMeasure>
			<rectangleMeasure>0.3348214057635303</rectangleMeasure>
			<circleMeasure>0.1800225608529006</circleMeasure>
			<centroidX>8.818182</centroidX>
			<centroidY>17.81818</centroidY>
		</spatialEntity>
		<spatialEntity spatialType="region" scaleAndSubsystem="Cellular.GutEndotheliumIschemia">
			<clusteredness>1</clusteredness>
			<density>0.07892857138850108</density>
			<area>7</area>
			<perimeter>12</perimeter>
			<distanceFromOrigin>13</distanceFromOrigin>
			<angle>8.74616226255521</angle>
			<triangleMeasure>0.625</triangleMeasure>
			<rectangleMeasure>0.625</rectangleMeasure>
			<circleMeasure>0.3750470386088385</circleMeasure>
			<centroidX>2.2</centroidX>
			<centroidY>15</centroidY>
		</spatialEntity>
		<spatialEntity spatialType="region" scaleAndSubsystem="Cellular.GutEndotheliumIschemia">
			<clusteredness>1</clusteredness>
			<density>0.222499989528282</density>
			<area>2</area>
			<perimeter>6</perimeter>
			<distanceFromOrigin>9.486832980505138</distanceFromOrigin>
			<angle>1.735704588928389</angle>
			<triangleMeasure>0</triangleMeasure>
			<rectangleMeasure>0</rectangleMeasure>
			<circleMeasure>0</circleMeasure>
			<centroidX>25.5</centroidX>
			<centroidY>13</centroidY>
		</spatialEntity>
		<spatialEntity spatialType="region" scaleAndSubsystem="Cellular.GutEndotheliumIschemia">
			<clusteredness>1</clusteredness>
			<density>0.2974999970080806</density>
			<area>2</area>
			<perimeter>6</perimeter>
			<distanceFromOrigin>12.36931687685298</distanceFromOrigin>
			<angle>4.398705354995532</angle>
			<triangleMeasure>0</triangleMeasure>
			<rectangleMeasure>0</rectangleMeasure>
			<circleMeasure>0</circleMeasure>
			<centroidX>28</centroidX>
			<centroidY>12.5</centroidY>
		</spatialEntity>
		<spatialEntity spatialType="region" scaleAndSubsystem="Cellular.GutEndotheliumIschemia">
			<clusteredness>1</clusteredness>
			<density>0.1081249999649384</density>
			<area>8</area>
			<perimeter>12</perimeter>
			<distanceFromOrigin>5.385164807134504</distanceFromOrigin>
			<angle>22.71441235316723</angle>
			<triangleMeasure>0.7777777777777778</triangleMeasure>
			<rectangleMeasure>0.875</rectangleMeasure>
			<circleMeasure>0.5250658540523738</circleMeasure>
			<centroidX>22</centroidX>
			<centroidY>13</centroidY>
		</spatialEntity>
		<spatialEntity spatialType="region" scaleAndSubsystem="Cellular.GutEndotheliumIschemia">
			<clusteredness>1</clusteredness>
			<density>0.002499999953251259</density>
			<area>1</area>
			<perimeter>4</perimeter>
			<distanceFromOrigin>15.8113883008419</distanceFromOrigin>
			<angle>0</angle>
			<triangleMeasure>0</triangleMeasure>
			<rectangleMeasure>0</rectangleMeasure>
			<circleMeasure>0</circleMeasure>
			<centroidX>31</centroidX>
			<centroidY>11</centroidY>
		</spatialEntity>
		<spatialEntity spatialType="region" scaleAndSubsystem="Cellular.GutEndotheliumIschemia">
			<clusteredness>1</clusteredness>
			<density>0.3375</density>
			<area>1</area>
			<perimeter>4</perimeter>
			<distanceFromOrigin>16.55294535724685</distanceFromOrigin>
			<angle>0</angle>
			<triangleMeasure>0</triangleMeasure>
			<rectangleMeasure>0</rectangleMeasure>
			<circleMeasure>0</circleMeasure>
			<centroidX>31</centroidX>
			<centroidY>9</centroidY>
		</spatialEntity>
		<spatialEntity spatialType="region" scaleAndSubsystem="Cellular.GutEndotheliumIschemia">
			<clusteredness>1</clusteredness>
			<density>0.3424999910242417</density>
			<area>2</area>
			<perimeter>8</perimeter>
			<distanceFromOrigin>10.63014581273465</distanceFromOrigin>
			<angle>7.49585763972986</angle>
			<triangleMeasure>0</triangleMeasure>
			<rectangleMeasure>0</rectangleMeasure>
			<circleMeasure>0</circleMeasure>
			<centroidX>24.5</centroidX>
			<centroidY>9.5</centroidY>
		</spatialEntity>
		<spatialEntity spatialType="region" scaleAndSubsystem="Cellular.GutEndotheliumIschemia">
			<clusteredness>1</clusteredness>
			<density>0.09805555418945346</density>
			<area>9</area>
			<perimeter>12</perimeter>
			<distanceFromOrigin>5.099019513592784</distanceFromOrigin>
			<angle>22.83365417791754</angle>
			<triangleMeasure>0.5</triangleMeasure>
			<rectangleMeasure>1</rectangleMeasure>
			<circleMeasure>0.6000752617741416</circleMeasure>
			<centroidX>18</centroidX>
			<centroidY>10</centroidY>
		</spatialEntity>
		<spatialEntity spatialType="region" scaleAndSubsystem="Cellular.GutEndotheliumIschemia">
			<clusteredness>1</clusteredness>
			<density>0.3625</density>
			<area>1</area>
			<perimeter>4</perimeter>
			<distanceFromOrigin>12.8062484748657</distanceFromOrigin>
			<angle>0</angle>
			<triangleMeasure>0</triangleMeasure>
			<rectangleMeasure>0</rectangleMeasure>
			<circleMeasure>0</circleMeasure>
			<centroidX>26</centroidX>
			<centroidY>8</centroidY>
		</spatialEntity>
		<spatialEntity spatialType="region" scaleAndSubsystem="Cellular.GutEndotheliumIschemia">
			<clusteredness>1</clusteredness>
			<density>0.275</density>
			<area>1</area>
			<perimeter>4</perimeter>
			<distanceFromOrigin>17.4928556845359</distanceFromOrigin>
			<angle>0</angle>
			<triangleMeasure>0</triangleMeasure>
			<rectangleMeasure>0</rectangleMeasure>
			<circleMeasure>0</circleMeasure>
			<centroidX>31</centroidX>
			<centroidY>7</centroidY>
		</spatialEntity>
		<spatialEntity spatialType="region" scaleAndSubsystem="Cellular.GutEndotheliumIschemia">
			<clusteredness>1</clusteredness>
			<density>0.25</density>
			<area>1</area>
			<perimeter>4</perimeter>
			<distanceFromOrigin>15</distanceFromOrigin>
			<angle>0</angle>
			<triangleMeasure>0</triangleMeasure>
			<rectangleMeasure>0</rectangleMeasure>
			<circleMeasure>0</circleMeasure>
			<centroidX>28</centroidX>
			<centroidY>7</centroidY>
		</spatialEntity>
		<spatialEntity spatialType="region" scaleAndSubsystem="Cellular.GutEndotheliumIschemia">
			<clusteredness>1</clusteredness>
			<density>0.325</density>
			<area>1</area>
			<perimeter>4</perimeter>
			<distanceFromOrigin>9.848857801796104</distanceFromOrigin>
			<angle>0</angle>
			<triangleMeasure>0</triangleMeasure>
			<rectangleMeasure>0</rectangleMeasure>
			<circleMeasure>0</circleMeasure>
			<centroidX>20</centroidX>
			<centroidY>7</centroidY>
		</spatialEntity>
		<spatialEntity spatialType="region" scaleAndSubsystem="Cellular.GutEndotheliumIschemia">
			<clusteredness>1</clusteredness>
			<density>0.1678448297108566</density>
			<area>29</area>
			<perimeter>56</perimeter>
			<distanceFromOrigin>8.602325267042627</distanceFromOrigin>
			<angle>31.26373169437743</angle>
			<triangleMeasure>0.175</triangleMeasure>
			<rectangleMeasure>0.2625</rectangleMeasure>
			<circleMeasure>0.1853173634030678</circleMeasure>
			<centroidX>4.862069</centroidX>
			<centroidY>9.413793999999999</centroidY>
		</spatialEntity>
		<spatialEntity spatialType="region" scaleAndSubsystem="Cellular.GutEndotheliumIschemia">
			<clusteredness>1</clusteredness>
			<density>0.2699999999766256</density>
			<area>2</area>
			<perimeter>6</perimeter>
			<distanceFromOrigin>12.8062484748657</distanceFromOrigin>
			<angle>3.327404241726569</angle>
			<triangleMeasure>0</triangleMeasure>
			<rectangleMeasure>0</rectangleMeasure>
			<circleMeasure>0</circleMeasure>
			<centroidX>24.5</centroidX>
			<centroidY>6</centroidY>
		</spatialEntity>
		<spatialEntity spatialType="region" scaleAndSubsystem="Cellular.GutEndotheliumIschemia">
			<clusteredness>1</clusteredness>
			<density>0.5375</density>
			<area>1</area>
			<perimeter>4</perimeter>
			<distanceFromOrigin>11.18033988749895</distanceFromOrigin>
			<angle>0</angle>
			<triangleMeasure>0</triangleMeasure>
			<rectangleMeasure>0</rectangleMeasure>
			<circleMeasure>0</circleMeasure>
			<centroidX>18</centroidX>
			<centroidY>5</centroidY>
		</spatialEntity>
		<spatialEntity spatialType="region" scaleAndSubsystem="Cellular.GutEndotheliumIschemia">
			<clusteredness>1</clusteredness>
			<density>0.35</density>
			<area>1</area>
			<perimeter>4</perimeter>
			<distanceFromOrigin>17.80449381476486</distanceFromOrigin>
			<angle>0</angle>
			<triangleMeasure>0</triangleMeasure>
			<rectangleMeasure>0</rectangleMeasure>
			<circleMeasure>0</circleMeasure>
			<centroidX>2</centroidX>
			<centroidY>5</centroidY>
		</spatialEntity>
		<spatialEntity spatialType="region" scaleAndSubsystem="Cellular.GutEndotheliumIschemia">
			<clusteredness>1</clusteredness>
			<density>0.3125</density>
			<area>2</area>
			<perimeter>6</perimeter>
			<distanceFromOrigin>15.55634918610405</distanceFromOrigin>
			<angle>2.489552921999156</angle>
			<triangleMeasure>0</triangleMeasure>
			<rectangleMeasure>0</rectangleMeasure>
			<circleMeasure>0</circleMeasure>
			<centroidX>5</centroidX>
			<centroidY>4.5</centroidY>
		</spatialEntity>
		<spatialEntity spatialType="region" scaleAndSubsystem="Cellular.GutEndotheliumIschemia">
			<clusteredness>1</clusteredness>
			<density>0.3500000299191943</density>
			<area>1</area>
			<perimeter>4</perimeter>
			<distanceFromOrigin>16.1245154965971</distanceFromOrigin>
			<angle>0</angle>
			<triangleMeasure>0</triangleMeasure>
			<rectangleMeasure>0</rectangleMeasure>
			<circleMeasure>0</circleMeasure>
			<centroidX>8</centroidX>
			<centroidY>2</centroidY>
		</spatialEntity>
		<spatialEntity spatialType="region" scaleAndSubsystem="Cellular.GutEndotheliumIschemia">
			<clusteredness>1</clusteredness>
			<density>0.1393421052041069</density>
			<area>19</area>
			<perimeter>30</perimeter>
			<distanceFromOrigin>14.42220510185596</distanceFromOrigin>
			<angle>19.34073548303265</angle>
			<triangleMeasure>0.3461538461538461</triangleMeasure>
			<rectangleMeasure>0.4285714285714285</rectangleMeasure>
			<circleMeasure>0.2117065242079006</circleMeasure>
			<centroidX>27.14286</centroidX>
			<centroidY>2.642857</centroidY>
		</spatialEntity>
		<spatialEntity spatialType="region" scaleAndSubsystem="Cellular.GutEndotheliumIschemia">
			<clusteredness>0.8235294117647058</clusteredness>
			<density>0.1082154268811063</density>
			<area>14</area>
			<perimeter>24</perimeter>
			<distanceFromOrigin>13</distanceFromOrigin>
			<angle>22.61986494804043</angle>
			<triangleMeasure>0.3</triangleMeasure>
			<rectangleMeasure>0.4</rectangleMeasure>
			<circleMeasure>0.2117912513866284</circleMeasure>
			<centroidX>19.22222</centroidX>
			<centroidY>2.222222</centroidY>
		</spatialEntity>
		<spatialEntity spatialType="region" scaleAndSubsystem="Cellular.GutEndotheliumIschemia">
			<clusteredness>0.9285714285714286</clusteredness>
			<density>0.161346320661844</density>
			<area>26</area>
			<perimeter>46</perimeter>
			<distanceFromOrigin>8.062257748298549</distanceFromOrigin>
			<angle>32.00538320808349</angle>
			<triangleMeasure>0.2519333255400966</triangleMeasure>
			<rectangleMeasure>0.2562907616871093</rectangleMeasure>
			<circleMeasure>0.1999777393896397</circleMeasure>
			<centroidX>12.75</centroidX>
			<centroidY>5.083333</centroidY>
		</spatialEntity>
		<numericStateVariable scaleAndSubsystem="Tissue.GutEndothelium">
			<name>GutCellDamageByproduct</name>
			<value>1425.54407116015</value>
		</numericStateVariable>
		<numericStateVariable scaleAndSubsystem="Organ.Gut">
			<name>GutLeak</name>
			<value>0</value>
		</numericStateVariable>
		<numericStateVariable scaleAndSubsystem="Tissue.GutEpithelium">
			<name>GutOccludinCellwall</name>
			<value>1162.269551382519</value>
		</numericStateVariable>
		<numericStateVariable scaleAndSubsystem="Tissue.GutEpithelium">
			<name>GutOccludinCytoplasm</name>
			<value>384.1498253513439</value>
		</numericStateVariable>
		<numericStateVariable scaleAndSubsystem="Tissue.LungEndothelium">
			<name>LungCellDamageByproduct</name>
			<value>0</value>
		</numericStateVariable>
		<numericStateVariable scaleAndSubsystem="Organ.Lung">
			<name>LungEdema</name>
			<value>0</value>
		</numericStateVariable>
		<numericStateVariable scaleAndSubsystem="Tissue.LungEpithelium">
			<name>LungOccludinCellwall</name>
			<value>1162.81</value>
		</numericStateVariable>
		<numericStateVariable scaleAndSubsystem="Tissue.LungEpithelium">
			<name>LungOccludinCytoplasm</name>
			<value>384.4</value>
		</numericStateVariable>
		<numericStateVariable scaleAndSubsystem="Cellular.GutEndotheliumIschemia">
			<name>avgClusterednessRegions</name>
			<value>0.0580169339730734</value>
		</numericStateVariable>
		<numericStateVariable scaleAndSubsystem="Cellular.LungEndotheliumIschemia">
			<name>avgClusterednessRegions</name>
			<value>1</value>
		</numericStateVariable>
		<numericStateVariable scaleAndSubsystem="Cellular.GutEndotheliumIschemia">
			<name>avgDensityRegions</name>
			<value>0.2411915457873126</value>
		</numericStateVariable>
		<numericStateVariable scaleAndSubsystem="Cellular.LungEndotheliumIschemia">
			<name>avgDensityRegions</name>
			<value>0</value>
		</numericStateVariable>
	</timepoint>
	<timepoint value="16">
		<spatialEntity spatialType="region" scaleAndSubsystem="Cellular.GutEndotheliumIschemia">
			<clusteredness>1</clusteredness>
			<density>0.20255599676394</density>
			<area>1</area>
			<perimeter>4</perimeter>
			<distanceFromOrigin>15.65247584249853</distanceFromOrigin>
			<angle>0</angle>
			<triangleMeasure>0</triangleMeasure>
			<rectangleMeasure>0</rectangleMeasure>
			<circleMeasure>0</circleMeasure>
			<centroidX>9</centroidX>
			<centroidY>30</centroidY>
		</spatialEntity>
		<spatialEntity spatialType="region" scaleAndSubsystem="Cellular.GutEndotheliumIschemia">
			<clusteredness>1</clusteredness>
			<density>0.1650364296109069</density>
			<area>1</area>
			<perimeter>4</perimeter>
			<distanceFromOrigin>17.20465053408525</distanceFromOrigin>
			<angle>0</angle>
			<triangleMeasure>0</triangleMeasure>
			<rectangleMeasure>0</rectangleMeasure>
			<circleMeasure>0</circleMeasure>
			<centroidX>6</centroidX>
			<centroidY>30</centroidY>
		</spatialEntity>
		<spatialEntity spatialType="region" scaleAndSubsystem="Cellular.GutEndotheliumIschemia">
			<clusteredness>1</clusteredness>
			<density>0.2125030741972082</density>
			<area>2</area>
			<perimeter>6</perimeter>
			<distanceFromOrigin>18.43908891458577</distanceFromOrigin>
			<angle>1.941486390914377</angle>
			<triangleMeasure>0</triangleMeasure>
			<rectangleMeasure>0</rectangleMeasure>
			<circleMeasure>0</circleMeasure>
			<centroidX>4</centroidX>
			<centroidY>30.5</centroidY>
		</spatialEntity>
		<spatialEntity spatialType="region" scaleAndSubsystem="Cellular.GutEndotheliumIschemia">
			<clusteredness>1</clusteredness>
			<density>0.3025000179515165</density>
			<area>1</area>
			<perimeter>4</perimeter>
			<distanceFromOrigin>17.69180601295413</distanceFromOrigin>
			<angle>0</angle>
			<triangleMeasure>0</triangleMeasure>
			<rectangleMeasure>0</rectangleMeasure>
			<circleMeasure>0</circleMeasure>
			<centroidX>28</centroidX>
			<centroidY>29</centroidY>
		</spatialEntity>
		<spatialEntity spatialType="region" scaleAndSubsystem="Cellular.GutEndotheliumIschemia">
			<clusteredness>1</clusteredness>
			<density>0.5400000478707108</density>
			<area>1</area>
			<perimeter>4</perimeter>
			<distanceFromOrigin>16.40121946685673</distanceFromOrigin>
			<angle>0</angle>
			<triangleMeasure>0</triangleMeasure>
			<rectangleMeasure>0</rectangleMeasure>
			<circleMeasure>0</circleMeasure>
			<centroidX>26</centroidX>
			<centroidY>29</centroidY>
		</spatialEntity>
		<spatialEntity spatialType="region" scaleAndSubsystem="Cellular.GutEndotheliumIschemia">
			<clusteredness>1</clusteredness>
			<density>0.3797822241689645</density>
			<area>1</area>
			<perimeter>4</perimeter>
			<distanceFromOrigin>13.41640786499874</distanceFromOrigin>
			<angle>0</angle>
			<triangleMeasure>0</triangleMeasure>
			<rectangleMeasure>0</rectangleMeasure>
			<circleMeasure>0</circleMeasure>
			<centroidX>10</centroidX>
			<centroidY>28</centroidY>
		</spatialEntity>
		<spatialEntity spatialType="region" scaleAndSubsystem="Cellular.GutEndotheliumIschemia">
			<clusteredness>1</clusteredness>
			<density>0.3524999880323223</density>
			<area>1</area>
			<perimeter>4</perimeter>
			<distanceFromOrigin>17.0293863659264</distanceFromOrigin>
			<angle>0</angle>
			<triangleMeasure>0</triangleMeasure>
			<rectangleMeasure>0</rectangleMeasure>
			<circleMeasure>0</circleMeasure>
			<centroidX>29</centroidX>
			<centroidY>27</centroidY>
		</spatialEntity>
		<spatialEntity spatialType="region" scaleAndSubsystem="Cellular.GutEndotheliumIschemia">
			<clusteredness>1</clusteredness>
			<density>0.2524999880323223</density>
			<area>1</area>
			<perimeter>4</perimeter>
			<distanceFromOrigin>14.2126704035519</distanceFromOrigin>
			<angle>0</angle>
			<triangleMeasure>0</triangleMeasure>
			<rectangleMeasure>0</rectangleMeasure>
			<circleMeasure>0</circleMeasure>
			<centroidX>25</centroidX>
			<centroidY>27</centroidY>
		</spatialEntity>
		<spatialEntity spatialType="region" scaleAndSubsystem="Cellular.GutEndotheliumIschemia">
			<clusteredness>1</clusteredness>
			<density>0.254255018047258</density>
			<area>1</area>
			<perimeter>4</perimeter>
			<distanceFromOrigin>8.54400374531753</distanceFromOrigin>
			<angle>0</angle>
			<triangleMeasure>0</triangleMeasure>
			<rectangleMeasure>0</rectangleMeasure>
			<circleMeasure>0</circleMeasure>
			<centroidX>13</centroidX>
			<centroidY>24</centroidY>
		</spatialEntity>
		<spatialEntity spatialType="region" scaleAndSubsystem="Cellular.GutEndotheliumIschemia">
			<clusteredness>0.8</clusteredness>
			<density>0.136808560722227</density>
			<area>44</area>
			<perimeter>54</perimeter>
			<distanceFromOrigin>8.246211251235321</distanceFromOrigin>
			<angle>53.28068224272175</angle>
			<triangleMeasure>0.3751985944468638</triangleMeasure>
			<rectangleMeasure>0.4174718683704462</rectangleMeasure>
			<circleMeasure>0.2668025698230441</circleMeasure>
			<centroidX>18.32</centroidX>
			<centroidY>27.48</centroidY>
		</spatialEntity>
		<spatialEntity spatialType="region" scaleAndSubsystem="Cellular.GutEndotheliumIschemia">
			<clusteredness>1</clusteredness>
			<density>0.1816666825924045</density>
			<area>3</area>
			<perimeter>12</perimeter>
			<distanceFromOrigin>4.123105625617661</distanceFromOrigin>
			<angle>21.80140948635181</angle>
			<triangleMeasure>0</triangleMeasure>
			<rectangleMeasure>0</rectangleMeasure>
			<circleMeasure>0</circleMeasure>
			<centroidX>17</centroidX>
			<centroidY>20.5</centroidY>
		</spatialEntity>
		<spatialEntity spatialType="region" scaleAndSubsystem="Cellular.GutEndotheliumIschemia">
			<clusteredness>1</clusteredness>
			<density>0.05266003515206132</density>
			<area>2</area>
			<perimeter>6</perimeter>
			<distanceFromOrigin>5.656854249492381</distanceFromOrigin>
			<angle>6.34019174590991</angle>
			<triangleMeasure>0</triangleMeasure>
			<rectangleMeasure>0</rectangleMeasure>
			<circleMeasure>0</circleMeasure>
			<centroidX>11.5</centroidX>
			<centroidY>20</centroidY>
		</spatialEntity>
		<spatialEntity spatialType="region" scaleAndSubsystem="Cellular.GutEndotheliumIschemia">
			<clusteredness>1</clusteredness>
			<density>0.09999999871440962</density>
			<area>12</area>
			<perimeter>16</perimeter>
			<distanceFromOrigin>7.615773105863909</distanceFromOrigin>
			<angle>21.37062226934319</angle>
			<triangleMeasure>0.6</triangleMeasure>
			<rectangleMeasure>0.6666666666666666</rectangleMeasure>
			<circleMeasure>0.477464829275686</circleMeasure>
			<centroidX>23.57143</centroidX>
			<centroidY>20.57143</centroidY>
		</spatialEntity>
		<spatialEntity spatialType="region" scaleAndSubsystem="Cellular.GutEndotheliumIschemia">
			<clusteredness>1</clusteredness>
			<density>0.1523887885583414</density>
			<area>37</area>
			<perimeter>48</perimeter>
			<distanceFromOrigin>12.0415945787923</distanceFromOrigin>
			<angle>41.87786953788429</angle>
			<triangleMeasure>0.3390838817215999</triangleMeasure>
			<rectangleMeasure>0.3015873015873016</rectangleMeasure>
			<circleMeasure>0.2218656367401569</circleMeasure>
			<centroidX>3.95</centroidX>
			<centroidY>24.15</centroidY>
		</spatialEntity>
		<spatialEntity spatialType="region" scaleAndSubsystem="Cellular.GutEndotheliumIschemia">
			<clusteredness>0.8571428571428571</clusteredness>
			<density>0.158416666914435</density>
			<area>30</area>
			<perimeter>50</perimeter>
			<distanceFromOrigin>11.18033988749895</distanceFromOrigin>
			<angle>35.20379008252548</angle>
			<triangleMeasure>0.2410714285714286</triangleMeasure>
			<rectangleMeasure>0.2454545454545455</rectangleMeasure>
			<circleMeasure>0.1246310024844343</circleMeasure>
			<centroidX>29.19048</centroidX>
			<centroidY>22.47619</centroidY>
		</spatialEntity>
		<spatialEntity spatialType="region" scaleAndSubsystem="Cellular.GutEndotheliumIschemia">
			<clusteredness>0.875</clusteredness>
			<density>0.2635714311225741</density>
			<area>7</area>
			<perimeter>16</perimeter>
			<distanceFromOrigin>3.605551275463989</distanceFromOrigin>
			<angle>45</angle>
			<triangleMeasure>0.1666666666666667</triangleMeasure>
			<rectangleMeasure>0.1666666931576241</rectangleMeasure>
			<circleMeasure>0.06667502544829094</circleMeasure>
			<centroidX>20.375</centroidX>
			<centroidY>17.625</centroidY>
		</spatialEntity>
		<spatialEntity spatialType="region" scaleAndSubsystem="Cellular.GutEndotheliumIschemia">
			<clusteredness>1</clusteredness>
			<density>0.1816666825924045</density>
			<area>3</area>
			<perimeter>8</perimeter>
			<distanceFromOrigin>0</distanceFromOrigin>
			<angle>0</angle>
			<triangleMeasure>1</triangleMeasure>
			<rectangleMeasure>0.5000000894069832</rectangleMeasure>
			<circleMeasure>0.1591549430918953</circleMeasure>
			<centroidX>15.33333</centroidX>
			<centroidY>16.33333</centroidY>
		</spatialEntity>
		<spatialEntity spatialType="region" scaleAndSubsystem="Cellular.GutEndotheliumIschemia">
			<clusteredness>1</clusteredness>
			<density>0.3025000179515165</density>
			<area>1</area>
			<perimeter>4</perimeter>
			<distanceFromOrigin>14.0356688476182</distanceFromOrigin>
			<angle>0</angle>
			<triangleMeasure>0</triangleMeasure>
			<rectangleMeasure>0</rectangleMeasure>
			<circleMeasure>0</circleMeasure>
			<centroidX>30</centroidX>
			<centroidY>15</centroidY>
		</spatialEntity>
		<spatialEntity spatialType="region" scaleAndSubsystem="Cellular.GutEndotheliumIschemia">
			<clusteredness>1</clusteredness>
			<density>0.3025000179515165</density>
			<area>1</area>
			<perimeter>4</perimeter>
			<distanceFromOrigin>2.23606797749979</distanceFromOrigin>
			<angle>0</angle>
			<triangleMeasure>0</triangleMeasure>
			<rectangleMeasure>0</rectangleMeasure>
			<circleMeasure>0</circleMeasure>
			<centroidX>18</centroidX>
			<centroidY>15</centroidY>
		</spatialEntity>
		<spatialEntity spatialType="region" scaleAndSubsystem="Cellular.GutEndotheliumIschemia">
			<clusteredness>1</clusteredness>
			<density>0.0792857210843169</density>
			<area>7</area>
			<perimeter>12</perimeter>
			<distanceFromOrigin>7</distanceFromOrigin>
			<angle>14.47029410006589</angle>
			<triangleMeasure>0.625</triangleMeasure>
			<rectangleMeasure>0.625</rectangleMeasure>
			<circleMeasure>0.1989436788648692</circleMeasure>
			<centroidX>8</centroidX>
			<centroidY>15.8</centroidY>
		</spatialEntity>
		<spatialEntity spatialType="region" scaleAndSubsystem="Cellular.GutEndotheliumIschemia">
			<clusteredness>1</clusteredness>
			<density>0.0696875059429337</density>
			<area>8</area>
			<perimeter>14</perimeter>
			<distanceFromOrigin>13</distanceFromOrigin>
			<angle>8.74616226255521</angle>
			<triangleMeasure>0.375</triangleMeasure>
			<rectangleMeasure>0.75</rectangleMeasure>
			<circleMeasure>0.4500564463306062</circleMeasure>
			<centroidX>2</centroidX>
			<centroidY>15</centroidY>
		</spatialEntity>
		<spatialEntity spatialType="region" scaleAndSubsystem="Cellular.GutEndotheliumIschemia">
			<clusteredness>1</clusteredness>
			<density>0.2124999925202014</density>
			<area>2</area>
			<perimeter>6</perimeter>
			<distanceFromOrigin>9.486832980505138</distanceFromOrigin>
			<angle>1.735704588928389</angle>
			<triangleMeasure>0</triangleMeasure>
			<rectangleMeasure>0</rectangleMeasure>
			<circleMeasure>0</circleMeasure>
			<centroidX>25.5</centroidX>
			<centroidY>13</centroidY>
		</spatialEntity>
		<spatialEntity spatialType="region" scaleAndSubsystem="Cellular.GutEndotheliumIschemia">
			<clusteredness>1</clusteredness>
			<density>0.2874999925202014</density>
			<area>2</area>
			<perimeter>6</perimeter>
			<distanceFromOrigin>12.36931687685298</distanceFromOrigin>
			<angle>4.398705354995532</angle>
			<triangleMeasure>0</triangleMeasure>
			<rectangleMeasure>0</rectangleMeasure>
			<circleMeasure>0</circleMeasure>
			<centroidX>28</centroidX>
			<centroidY>12.5</centroidY>
		</spatialEntity>
		<spatialEntity spatialType="region" scaleAndSubsystem="Cellular.GutEndotheliumIschemia">
			<clusteredness>1</clusteredness>
			<density>0.2824999880167394</density>
			<area>3</area>
			<perimeter>10</perimeter>
			<distanceFromOrigin>6.708203932499369</distanceFromOrigin>
			<angle>17.74467162505693</angle>
			<triangleMeasure>0</triangleMeasure>
			<rectangleMeasure>0</rectangleMeasure>
			<circleMeasure>0</circleMeasure>
			<centroidX>22.25</centroidX>
			<centroidY>13</centroidY>
		</spatialEntity>
		<spatialEntity spatialType="region" scaleAndSubsystem="Cellular.GutEndotheliumIschemia">
			<clusteredness>1</clusteredness>
			<density>0.3300000059838388</density>
			<area>1</area>
			<perimeter>4</perimeter>
			<distanceFromOrigin>16.55294535724685</distanceFromOrigin>
			<angle>0</angle>
			<triangleMeasure>0</triangleMeasure>
			<rectangleMeasure>0</rectangleMeasure>
			<circleMeasure>0</circleMeasure>
			<centroidX>31</centroidX>
			<centroidY>9</centroidY>
		</spatialEntity>
		<spatialEntity spatialType="region" scaleAndSubsystem="Cellular.GutEndotheliumIschemia">
			<clusteredness>1</clusteredness>
			<density>0.3324999940161611</density>
			<area>2</area>
			<perimeter>8</perimeter>
			<distanceFromOrigin>10.63014581273465</distanceFromOrigin>
			<angle>7.49585763972986</angle>
			<triangleMeasure>0</triangleMeasure>
			<rectangleMeasure>0</rectangleMeasure>
			<circleMeasure>0</circleMeasure>
			<centroidX>24.5</centroidX>
			<centroidY>9.5</centroidY>
		</spatialEntity>
		<spatialEntity spatialType="region" scaleAndSubsystem="Cellular.GutEndotheliumIschemia">
			<clusteredness>1</clusteredness>
			<density>0.430000020943436</density>
			<area>2</area>
			<perimeter>8</perimeter>
			<distanceFromOrigin>6.324555320336759</distanceFromOrigin>
			<angle>10.30484646876603</angle>
			<triangleMeasure>0</triangleMeasure>
			<rectangleMeasure>0</rectangleMeasure>
			<circleMeasure>0</circleMeasure>
			<centroidX>17.5</centroidX>
			<centroidY>9.5</centroidY>
		</spatialEntity>
		<spatialEntity spatialType="region" scaleAndSubsystem="Cellular.GutEndotheliumIschemia">
			<clusteredness>1</clusteredness>
			<density>0.2649999880323223</density>
			<area>1</area>
			<perimeter>4</perimeter>
			<distanceFromOrigin>17.4928556845359</distanceFromOrigin>
			<angle>0</angle>
			<triangleMeasure>0</triangleMeasure>
			<rectangleMeasure>0</rectangleMeasure>
			<circleMeasure>0</circleMeasure>
			<centroidX>31</centroidX>
			<centroidY>7</centroidY>
		</spatialEntity>
		<spatialEntity spatialType="region" scaleAndSubsystem="Cellular.GutEndotheliumIschemia">
			<clusteredness>1</clusteredness>
			<density>0.2399999880323223</density>
			<area>1</area>
			<perimeter>4</perimeter>
			<distanceFromOrigin>15</distanceFromOrigin>
			<angle>0</angle>
			<triangleMeasure>0</triangleMeasure>
			<rectangleMeasure>0</rectangleMeasure>
			<circleMeasure>0</circleMeasure>
			<centroidX>28</centroidX>
			<centroidY>7</centroidY>
		</spatialEntity>
		<spatialEntity spatialType="region" scaleAndSubsystem="Cellular.GutEndotheliumIschemia">
			<clusteredness>1</clusteredness>
			<density>0.3149999880323223</density>
			<area>1</area>
			<perimeter>4</perimeter>
			<distanceFromOrigin>9.848857801796104</distanceFromOrigin>
			<angle>0</angle>
			<triangleMeasure>0</triangleMeasure>
			<rectangleMeasure>0</rectangleMeasure>
			<circleMeasure>0</circleMeasure>
			<centroidX>20</centroidX>
			<centroidY>7</centroidY>
		</spatialEntity>
		<spatialEntity spatialType="region" scaleAndSubsystem="Cellular.GutEndotheliumIschemia">
			<clusteredness>1</clusteredness>
			<density>0.3400000179515165</density>
			<area>1</area>
			<perimeter>4</perimeter>
			<distanceFromOrigin>17.80449381476486</distanceFromOrigin>
			<angle>0</angle>
			<triangleMeasure>0</triangleMeasure>
			<rectangleMeasure>0</rectangleMeasure>
			<circleMeasure>0</circleMeasure>
			<centroidX>2</centroidX>
			<centroidY>5</centroidY>
		</spatialEntity>
		<spatialEntity spatialType="region" scaleAndSubsystem="Cellular.GutEndotheliumIschemia">
			<clusteredness>1</clusteredness>
			<density>0.3025000029919194</density>
			<area>2</area>
			<perimeter>6</perimeter>
			<distanceFromOrigin>15.55634918610405</distanceFromOrigin>
			<angle>2.489552921999156</angle>
			<triangleMeasure>0</triangleMeasure>
			<rectangleMeasure>0</rectangleMeasure>
			<circleMeasure>0</circleMeasure>
			<centroidX>5</centroidX>
			<centroidY>4.5</centroidY>
		</spatialEntity>
		<spatialEntity spatialType="region" scaleAndSubsystem="Cellular.GutEndotheliumIschemia">
			<clusteredness>1</clusteredness>
			<density>0.3650000179515165</density>
			<area>1</area>
			<perimeter>4</perimeter>
			<distanceFromOrigin>19.84943324127921</distanceFromOrigin>
			<angle>0</angle>
			<triangleMeasure>0</triangleMeasure>
			<rectangleMeasure>0</rectangleMeasure>
			<circleMeasure>0</circleMeasure>
			<centroidX>31</centroidX>
			<centroidY>3</centroidY>
		</spatialEntity>
		<spatialEntity spatialType="region" scaleAndSubsystem="Cellular.GutEndotheliumIschemia">
			<clusteredness>1</clusteredness>
			<density>0.3400000478707108</density>
			<area>1</area>
			<perimeter>4</perimeter>
			<distanceFromOrigin>16.1245154965971</distanceFromOrigin>
			<angle>0</angle>
			<triangleMeasure>0</triangleMeasure>
			<rectangleMeasure>0</rectangleMeasure>
			<circleMeasure>0</circleMeasure>
			<centroidX>8</centroidX>
			<centroidY>2</centroidY>
		</spatialEntity>
		<spatialEntity spatialType="region" scaleAndSubsystem="Cellular.GutEndotheliumIschemia">
			<clusteredness>0.9230769230769231</clusteredness>
			<density>0.1307291688677532</density>
			<area>24</area>
			<perimeter>38</perimeter>
			<distanceFromOrigin>12.0415945787923</distanceFromOrigin>
			<angle>21.59531044896768</angle>
			<triangleMeasure>0.3900000595092864</triangleMeasure>
			<rectangleMeasure>0.3714285714285714</rectangleMeasure>
			<circleMeasure>0.2548877878456587</circleMeasure>
			<centroidX>25.875</centroidX>
			<centroidY>4.375</centroidY>
		</spatialEntity>
		<spatialEntity spatialType="region" scaleAndSubsystem="Cellular.GutEndotheliumIschemia">
			<clusteredness>1</clusteredness>
			<density>0.1298769794141545</density>
			<area>20</area>
			<perimeter>32</perimeter>
			<distanceFromOrigin>11.18033988749895</distanceFromOrigin>
			<angle>26.70548172801531</angle>
			<triangleMeasure>0.3958333333333333</triangleMeasure>
			<rectangleMeasure>0.3958333333333333</rectangleMeasure>
			<circleMeasure>0.253365081263273</circleMeasure>
			<centroidX>17.92857</centroidX>
			<centroidY>2.428571</centroidY>
		</spatialEntity>
		<spatialEntity spatialType="region" scaleAndSubsystem="Cellular.GutEndotheliumIschemia">
			<clusteredness>0.9230769230769231</clusteredness>
			<density>0.1460834506134582</density>
			<area>60</area>
			<perimeter>92</perimeter>
			<distanceFromOrigin>7.615773105863909</distanceFromOrigin>
			<angle>67.18667789344798</angle>
			<triangleMeasure>0.2169117829585173</triangleMeasure>
			<rectangleMeasure>0.2591731378556462</rectangleMeasure>
			<circleMeasure>0.1451001345347901</circleMeasure>
			<centroidX>7.788462</centroidX>
			<centroidY>7.480769</centroidY>
		</spatialEntity>
		<numericStateVariable scaleAndSubsystem="Tissue.GutEndothelium">
			<name>GutCellDamageByproduct</name>
			<value>1479.710724798249</value>
		</numericStateVariable>
		<numericStateVariable scaleAndSubsystem="Organ.Gut">
			<name>GutLeak</name>
			<value>0</value>
		</numericStateVariable>
		<numericStateVariable scaleAndSubsystem="Tissue.GutEpithelium">
			<name>GutOccludinCellwall</name>
			<value>1162.043819950991</value>
		</numericStateVariable>
		<numericStateVariable scaleAndSubsystem="Tissue.GutEpithelium">
			<name>GutOccludinCytoplasm</name>
			<value>384.0371213503153</value>
		</numericStateVariable>
		<numericStateVariable scaleAndSubsystem="Tissue.LungEndothelium">
			<name>LungCellDamageByproduct</name>
			<value>0</value>
		</numericStateVariable>
		<numericStateVariable scaleAndSubsystem="Organ.Lung">
			<name>LungEdema</name>
			<value>0</value>
		</numericStateVariable>
		<numericStateVariable scaleAndSubsystem="Tissue.LungEpithelium">
			<name>LungOccludinCellwall</name>
			<value>1162.81</value>
		</numericStateVariable>
		<numericStateVariable scaleAndSubsystem="Tissue.LungEpithelium">
			<name>LungOccludinCytoplasm</name>
			<value>384.4</value>
		</numericStateVariable>
		<numericStateVariable scaleAndSubsystem="Cellular.GutEndotheliumIschemia">
			<name>avgClusterednessRegions</name>
			<value>0.05857245246504379</value>
		</numericStateVariable>
		<numericStateVariable scaleAndSubsystem="Cellular.LungEndotheliumIschemia">
			<name>avgClusterednessRegions</name>
			<value>1</value>
		</numericStateVariable>
		<numericStateVariable scaleAndSubsystem="Cellular.GutEndotheliumIschemia">
			<name>avgDensityRegions</name>
			<value>0.2457290415603477</value>
		</numericStateVariable>
		<numericStateVariable scaleAndSubsystem="Cellular.LungEndotheliumIschemia">
			<name>avgDensityRegions</name>
			<value>0</value>
		</numericStateVariable>
	</timepoint>
	<timepoint value="17">
		<spatialEntity spatialType="region" scaleAndSubsystem="Cellular.GutEndotheliumIschemia">
			<clusteredness>1</clusteredness>
			<density>0.1425685658174403</density>
			<area>1</area>
			<perimeter>4</perimeter>
			<distanceFromOrigin>15.65247584249853</distanceFromOrigin>
			<angle>0</angle>
			<triangleMeasure>0</triangleMeasure>
			<rectangleMeasure>0</rectangleMeasure>
			<circleMeasure>0</circleMeasure>
			<centroidX>9</centroidX>
			<centroidY>30</centroidY>
		</spatialEntity>
		<spatialEntity spatialType="region" scaleAndSubsystem="Cellular.GutEndotheliumIschemia">
			<clusteredness>1</clusteredness>
			<density>0.1550447202196308</density>
			<area>1</area>
			<perimeter>4</perimeter>
			<distanceFromOrigin>17.20465053408525</distanceFromOrigin>
			<angle>0</angle>
			<triangleMeasure>0</triangleMeasure>
			<rectangleMeasure>0</rectangleMeasure>
			<circleMeasure>0</circleMeasure>
			<centroidX>6</centroidX>
			<centroidY>30</centroidY>
		</spatialEntity>
		<spatialEntity spatialType="region" scaleAndSubsystem="Cellular.GutEndotheliumIschemia">
			<clusteredness>1</clusteredness>
			<density>0.2025038924871707</density>
			<area>2</area>
			<perimeter>6</perimeter>
			<distanceFromOrigin>18.43908891458577</distanceFromOrigin>
			<angle>1.941486390914377</angle>
			<triangleMeasure>0</triangleMeasure>
			<rectangleMeasure>0</rectangleMeasure>
			<circleMeasure>0</circleMeasure>
			<centroidX>4</centroidX>
			<centroidY>30.5</centroidY>
		</spatialEntity>
		<spatialEntity spatialType="region" scaleAndSubsystem="Cellular.GutEndotheliumIschemia">
			<clusteredness>1</clusteredness>
			<density>0.3700471765854779</density>
			<area>1</area>
			<perimeter>4</perimeter>
			<distanceFromOrigin>13.41640786499874</distanceFromOrigin>
			<angle>0</angle>
			<triangleMeasure>0</triangleMeasure>
			<rectangleMeasure>0</rectangleMeasure>
			<circleMeasure>0</circleMeasure>
			<centroidX>10</centroidX>
			<centroidY>28</centroidY>
		</spatialEntity>
		<spatialEntity spatialType="region" scaleAndSubsystem="Cellular.GutEndotheliumIschemia">
			<clusteredness>1</clusteredness>
			<density>0.2447550306133195</density>
			<area>1</area>
			<perimeter>4</perimeter>
			<distanceFromOrigin>8.54400374531753</distanceFromOrigin>
			<angle>0</angle>
			<triangleMeasure>0</triangleMeasure>
			<rectangleMeasure>0</rectangleMeasure>
			<circleMeasure>0</circleMeasure>
			<centroidX>13</centroidX>
			<centroidY>24</centroidY>
		</spatialEntity>
		<spatialEntity spatialType="region" scaleAndSubsystem="Cellular.GutEndotheliumIschemia">
			<clusteredness>1</clusteredness>
			<density>0.1113235244096494</density>
			<area>5</area>
			<perimeter>10</perimeter>
			<distanceFromOrigin>11.31370849898476</distanceFromOrigin>
			<angle>6.34019174590991</angle>
			<triangleMeasure>0.75</triangleMeasure>
			<rectangleMeasure>0.75</rectangleMeasure>
			<circleMeasure>0.3600451403269369</circleMeasure>
			<centroidX>7.5</centroidX>
			<centroidY>25.25</centroidY>
		</spatialEntity>
		<spatialEntity spatialType="region" scaleAndSubsystem="Cellular.GutEndotheliumIschemia">
			<clusteredness>1</clusteredness>
			<density>0.1915421558493136</density>
			<area>20</area>
			<perimeter>26</perimeter>
			<distanceFromOrigin>13.60147050873544</distanceFromOrigin>
			<angle>18.79988515865266</angle>
			<triangleMeasure>0.6428573430453999</triangleMeasure>
			<rectangleMeasure>0.4375000695387633</rectangleMeasure>
			<circleMeasure>0.3150394973354465</circleMeasure>
			<centroidX>2.666667</centroidX>
			<centroidY>25</centroidY>
		</spatialEntity>
		<spatialEntity spatialType="region" scaleAndSubsystem="Cellular.GutEndotheliumIschemia">
			<clusteredness>1</clusteredness>
			<density>0.04272875505335191</density>
			<area>2</area>
			<perimeter>6</perimeter>
			<distanceFromOrigin>5.656854249492381</distanceFromOrigin>
			<angle>6.34019174590991</angle>
			<triangleMeasure>0</triangleMeasure>
			<rectangleMeasure>0</rectangleMeasure>
			<circleMeasure>0</circleMeasure>
			<centroidX>11.5</centroidX>
			<centroidY>20</centroidY>
		</spatialEntity>
		<spatialEntity spatialType="region" scaleAndSubsystem="Cellular.GutEndotheliumIschemia">
			<clusteredness>1</clusteredness>
			<density>0.1966667903015037</density>
			<area>6</area>
			<perimeter>14</perimeter>
			<distanceFromOrigin>13</distanceFromOrigin>
			<angle>10.52510787102833</angle>
			<triangleMeasure>0.4500001716614425</triangleMeasure>
			<rectangleMeasure>0.3000000286102322</rectangleMeasure>
			<circleMeasure>0.1800225435511654</circleMeasure>
			<centroidX>2.666667</centroidX>
			<centroidY>19.83333</centroidY>
		</spatialEntity>
		<spatialEntity spatialType="region" scaleAndSubsystem="Cellular.GutEndotheliumIschemia">
			<clusteredness>0.9292035398230089</clusteredness>
			<density>0.1303147613782397</density>
			<area>105</area>
			<perimeter>134</perimeter>
			<distanceFromOrigin>7.810249675906654</distanceFromOrigin>
			<angle>95.29008120537128</angle>
			<triangleMeasure>0.308947126897317</triangleMeasure>
			<rectangleMeasure>0.2856348873447218</rectangleMeasure>
			<circleMeasure>0.1769089344851736</circleMeasure>
			<centroidX>23.12121</centroidX>
			<centroidY>25.25758</centroidY>
		</spatialEntity>
		<spatialEntity spatialType="region" scaleAndSubsystem="Cellular.GutEndotheliumIschemia">
			<clusteredness>1</clusteredness>
			<density>0.08416666762501586</density>
			<area>6</area>
			<perimeter>12</perimeter>
			<distanceFromOrigin>0</distanceFromOrigin>
			<angle>0</angle>
			<triangleMeasure>1</triangleMeasure>
			<rectangleMeasure>0.5000000894069832</rectangleMeasure>
			<circleMeasure>0.3000376308870708</circleMeasure>
			<centroidX>14.66667</centroidX>
			<centroidY>16.66667</centroidY>
		</spatialEntity>
		<spatialEntity spatialType="region" scaleAndSubsystem="Cellular.GutEndotheliumIschemia">
			<clusteredness>1</clusteredness>
			<density>0.2725000179281422</density>
			<area>2</area>
			<perimeter>6</perimeter>
			<distanceFromOrigin>7</distanceFromOrigin>
			<angle>0</angle>
			<triangleMeasure>0</triangleMeasure>
			<rectangleMeasure>0</rectangleMeasure>
			<circleMeasure>0</circleMeasure>
			<centroidX>8.5</centroidX>
			<centroidY>16</centroidY>
		</spatialEntity>
		<spatialEntity spatialType="region" scaleAndSubsystem="Cellular.GutEndotheliumIschemia">
			<clusteredness>1</clusteredness>
			<density>0.1924999910242417</density>
			<area>1</area>
			<perimeter>4</perimeter>
			<distanceFromOrigin>14.0356688476182</distanceFromOrigin>
			<angle>0</angle>
			<triangleMeasure>0</triangleMeasure>
			<rectangleMeasure>0</rectangleMeasure>
			<circleMeasure>0</circleMeasure>
			<centroidX>30</centroidX>
			<centroidY>15</centroidY>
		</spatialEntity>
		<spatialEntity spatialType="region" scaleAndSubsystem="Cellular.GutEndotheliumIschemia">
			<clusteredness>1</clusteredness>
			<density>0.1417105284883757</density>
			<area>19</area>
			<perimeter>30</perimeter>
			<distanceFromOrigin>2.23606797749979</distanceFromOrigin>
			<angle>116.565051177078</angle>
			<triangleMeasure>0.3035714285714285</triangleMeasure>
			<rectangleMeasure>0.3373016026194861</rectangleMeasure>
			<circleMeasure>0.2427596255517267</circleMeasure>
			<centroidX>18.66667</centroidX>
			<centroidY>18.26667</centroidY>
		</spatialEntity>
		<spatialEntity spatialType="region" scaleAndSubsystem="Cellular.GutEndotheliumIschemia">
			<clusteredness>1</clusteredness>
			<density>0.1105000071432076</density>
			<area>5</area>
			<perimeter>10</perimeter>
			<distanceFromOrigin>13.0384048104053</distanceFromOrigin>
			<angle>4.932087428264856</angle>
			<triangleMeasure>0.75</triangleMeasure>
			<rectangleMeasure>0.75</rectangleMeasure>
			<circleMeasure>0.3600451403269369</circleMeasure>
			<centroidX>2.25</centroidX>
			<centroidY>14.5</centroidY>
		</spatialEntity>
		<spatialEntity spatialType="region" scaleAndSubsystem="Cellular.GutEndotheliumIschemia">
			<clusteredness>1</clusteredness>
			<density>0.2025000029919194</density>
			<area>2</area>
			<perimeter>6</perimeter>
			<distanceFromOrigin>9.486832980505138</distanceFromOrigin>
			<angle>1.735704588928389</angle>
			<triangleMeasure>0</triangleMeasure>
			<rectangleMeasure>0</rectangleMeasure>
			<circleMeasure>0</circleMeasure>
			<centroidX>25.5</centroidX>
			<centroidY>13</centroidY>
		</spatialEntity>
		<spatialEntity spatialType="region" scaleAndSubsystem="Cellular.GutEndotheliumIschemia">
			<clusteredness>1</clusteredness>
			<density>0.2775000029919194</density>
			<area>2</area>
			<perimeter>6</perimeter>
			<distanceFromOrigin>12.36931687685298</distanceFromOrigin>
			<angle>4.398705354995532</angle>
			<triangleMeasure>0</triangleMeasure>
			<rectangleMeasure>0</rectangleMeasure>
			<circleMeasure>0</circleMeasure>
			<centroidX>28</centroidX>
			<centroidY>12.5</centroidY>
		</spatialEntity>
		<spatialEntity spatialType="region" scaleAndSubsystem="Cellular.GutEndotheliumIschemia">
			<clusteredness>1</clusteredness>
			<density>0.1416666696274202</density>
			<area>6</area>
			<perimeter>12</perimeter>
			<distanceFromOrigin>5.830951894845301</distanceFromOrigin>
			<angle>20.22485943116808</angle>
			<triangleMeasure>0.6666666666666666</triangleMeasure>
			<rectangleMeasure>0.5</rectangleMeasure>
			<circleMeasure>0.1591549430918953</circleMeasure>
			<centroidX>21.8</centroidX>
			<centroidY>12.8</centroidY>
		</spatialEntity>
		<spatialEntity spatialType="region" scaleAndSubsystem="Cellular.GutEndotheliumIschemia">
			<clusteredness>1</clusteredness>
			<density>0.3175000059838389</density>
			<area>1</area>
			<perimeter>4</perimeter>
			<distanceFromOrigin>8.602325267042627</distanceFromOrigin>
			<angle>0</angle>
			<triangleMeasure>0</triangleMeasure>
			<rectangleMeasure>0</rectangleMeasure>
			<circleMeasure>0</circleMeasure>
			<centroidX>9</centroidX>
			<centroidY>11</centroidY>
		</spatialEntity>
		<spatialEntity spatialType="region" scaleAndSubsystem="Cellular.GutEndotheliumIschemia">
			<clusteredness>1</clusteredness>
			<density>0.109166660651662</density>
			<area>3</area>
			<perimeter>8</perimeter>
			<distanceFromOrigin>15.8113883008419</distanceFromOrigin>
			<angle>6.581944655178011</angle>
			<triangleMeasure>0</triangleMeasure>
			<rectangleMeasure>0</rectangleMeasure>
			<circleMeasure>0</circleMeasure>
			<centroidX>31</centroidX>
			<centroidY>10</centroidY>
		</spatialEntity>
		<spatialEntity spatialType="region" scaleAndSubsystem="Cellular.GutEndotheliumIschemia">
			<clusteredness>1</clusteredness>
			<density>0.3224999970080806</density>
			<area>2</area>
			<perimeter>8</perimeter>
			<distanceFromOrigin>10.63014581273465</distanceFromOrigin>
			<angle>7.49585763972986</angle>
			<triangleMeasure>0</triangleMeasure>
			<rectangleMeasure>0</rectangleMeasure>
			<circleMeasure>0</circleMeasure>
			<centroidX>24.5</centroidX>
			<centroidY>9.5</centroidY>
		</spatialEntity>
		<spatialEntity spatialType="region" scaleAndSubsystem="Cellular.GutEndotheliumIschemia">
			<clusteredness>1</clusteredness>
			<density>0.0969444483973102</density>
			<area>9</area>
			<perimeter>12</perimeter>
			<distanceFromOrigin>5.099019513592784</distanceFromOrigin>
			<angle>22.83365417791754</angle>
			<triangleMeasure>0.5</triangleMeasure>
			<rectangleMeasure>1</rectangleMeasure>
			<circleMeasure>0.6000752617741416</circleMeasure>
			<centroidX>18</centroidX>
			<centroidY>10</centroidY>
		</spatialEntity>
		<spatialEntity spatialType="region" scaleAndSubsystem="Cellular.GutEndotheliumIschemia">
			<clusteredness>1</clusteredness>
			<density>0.3425000059838388</density>
			<area>1</area>
			<perimeter>4</perimeter>
			<distanceFromOrigin>12.8062484748657</distanceFromOrigin>
			<angle>0</angle>
			<triangleMeasure>0</triangleMeasure>
			<rectangleMeasure>0</rectangleMeasure>
			<circleMeasure>0</circleMeasure>
			<centroidX>26</centroidX>
			<centroidY>8</centroidY>
		</spatialEntity>
		<spatialEntity spatialType="region" scaleAndSubsystem="Cellular.GutEndotheliumIschemia">
			<clusteredness>1</clusteredness>
			<density>0.2550000059838389</density>
			<area>1</area>
			<perimeter>4</perimeter>
			<distanceFromOrigin>17.4928556845359</distanceFromOrigin>
			<angle>0</angle>
			<triangleMeasure>0</triangleMeasure>
			<rectangleMeasure>0</rectangleMeasure>
			<circleMeasure>0</circleMeasure>
			<centroidX>31</centroidX>
			<centroidY>7</centroidY>
		</spatialEntity>
		<spatialEntity spatialType="region" scaleAndSubsystem="Cellular.GutEndotheliumIschemia">
			<clusteredness>1</clusteredness>
			<density>0.2300000059838389</density>
			<area>1</area>
			<perimeter>4</perimeter>
			<distanceFromOrigin>15</distanceFromOrigin>
			<angle>0</angle>
			<triangleMeasure>0</triangleMeasure>
			<rectangleMeasure>0</rectangleMeasure>
			<circleMeasure>0</circleMeasure>
			<centroidX>28</centroidX>
			<centroidY>7</centroidY>
		</spatialEntity>
		<spatialEntity spatialType="region" scaleAndSubsystem="Cellular.GutEndotheliumIschemia">
			<clusteredness>1</clusteredness>
			<density>0.1604464269318834</density>
			<area>28</area>
			<perimeter>52</perimeter>
			<distanceFromOrigin>9.848857801796104</distanceFromOrigin>
			<angle>35.02228737984943</angle>
			<triangleMeasure>0.2156250205636044</triangleMeasure>
			<rectangleMeasure>0.2875</rectangleMeasure>
			<circleMeasure>0.1725216297399906</circleMeasure>
			<centroidX>4.458333</centroidX>
			<centroidY>9.416667</centroidY>
		</spatialEntity>
		<spatialEntity spatialType="region" scaleAndSubsystem="Cellular.GutEndotheliumIschemia">
			<clusteredness>1</clusteredness>
			<density>0.3800000059838389</density>
			<area>1</area>
			<perimeter>4</perimeter>
			<distanceFromOrigin>13.45362404707371</distanceFromOrigin>
			<angle>0</angle>
			<triangleMeasure>0</triangleMeasure>
			<rectangleMeasure>0</rectangleMeasure>
			<circleMeasure>0</circleMeasure>
			<centroidX>25</centroidX>
			<centroidY>6</centroidY>
		</spatialEntity>
		<spatialEntity spatialType="region" scaleAndSubsystem="Cellular.GutEndotheliumIschemia">
			<clusteredness>1</clusteredness>
			<density>0.2131250104483436</density>
			<area>4</area>
			<perimeter>12</perimeter>
			<distanceFromOrigin>9.848857801796104</distanceFromOrigin>
			<angle>13.65764250581215</angle>
			<triangleMeasure>0.5</triangleMeasure>
			<rectangleMeasure>0.2500000447034916</rectangleMeasure>
			<circleMeasure>0.0750094077217677</circleMeasure>
			<centroidX>19</centroidX>
			<centroidY>5.75</centroidY>
		</spatialEntity>
		<spatialEntity spatialType="region" scaleAndSubsystem="Cellular.GutEndotheliumIschemia">
			<clusteredness>1</clusteredness>
			<density>0.3300000059838388</density>
			<area>1</area>
			<perimeter>4</perimeter>
			<distanceFromOrigin>17.80449381476486</distanceFromOrigin>
			<angle>0</angle>
			<triangleMeasure>0</triangleMeasure>
			<rectangleMeasure>0</rectangleMeasure>
			<circleMeasure>0</circleMeasure>
			<centroidX>2</centroidX>
			<centroidY>5</centroidY>
		</spatialEntity>
		<spatialEntity spatialType="region" scaleAndSubsystem="Cellular.GutEndotheliumIschemia">
			<clusteredness>1</clusteredness>
			<density>0.3549999760646446</density>
			<area>1</area>
			<perimeter>4</perimeter>
			<distanceFromOrigin>13</distanceFromOrigin>
			<angle>0</angle>
			<triangleMeasure>0</triangleMeasure>
			<rectangleMeasure>0</rectangleMeasure>
			<circleMeasure>0</circleMeasure>
			<centroidX>21</centroidX>
			<centroidY>4</centroidY>
		</spatialEntity>
		<spatialEntity spatialType="region" scaleAndSubsystem="Cellular.GutEndotheliumIschemia">
			<clusteredness>1</clusteredness>
			<density>0.2925000059838389</density>
			<area>2</area>
			<perimeter>6</perimeter>
			<distanceFromOrigin>15.55634918610405</distanceFromOrigin>
			<angle>2.489552921999156</angle>
			<triangleMeasure>0</triangleMeasure>
			<rectangleMeasure>0</rectangleMeasure>
			<circleMeasure>0</circleMeasure>
			<centroidX>5</centroidX>
			<centroidY>4.5</centroidY>
		</spatialEntity>
		<spatialEntity spatialType="region" scaleAndSubsystem="Cellular.GutEndotheliumIschemia">
			<clusteredness>1</clusteredness>
			<density>0.3549999760646446</density>
			<area>1</area>
			<perimeter>4</perimeter>
			<distanceFromOrigin>19.84943324127921</distanceFromOrigin>
			<angle>0</angle>
			<triangleMeasure>0</triangleMeasure>
			<rectangleMeasure>0</rectangleMeasure>
			<circleMeasure>0</circleMeasure>
			<centroidX>31</centroidX>
			<centroidY>3</centroidY>
		</spatialEntity>
		<spatialEntity spatialType="region" scaleAndSubsystem="Cellular.GutEndotheliumIschemia">
			<clusteredness>1</clusteredness>
			<density>0.380000394933364</density>
			<area>1</area>
			<perimeter>4</perimeter>
			<distanceFromOrigin>14.56021977856104</distanceFromOrigin>
			<angle>0</angle>
			<triangleMeasure>0</triangleMeasure>
			<rectangleMeasure>0</rectangleMeasure>
			<circleMeasure>0</circleMeasure>
			<centroidX>20</centroidX>
			<centroidY>2</centroidY>
		</spatialEntity>
		<spatialEntity spatialType="region" scaleAndSubsystem="Cellular.GutEndotheliumIschemia">
			<clusteredness>1</clusteredness>
			<density>0.3300000658222274</density>
			<area>1</area>
			<perimeter>4</perimeter>
			<distanceFromOrigin>16.1245154965971</distanceFromOrigin>
			<angle>0</angle>
			<triangleMeasure>0</triangleMeasure>
			<rectangleMeasure>0</rectangleMeasure>
			<circleMeasure>0</circleMeasure>
			<centroidX>8</centroidX>
			<centroidY>2</centroidY>
		</spatialEntity>
		<spatialEntity spatialType="region" scaleAndSubsystem="Cellular.GutEndotheliumIschemia">
			<clusteredness>1</clusteredness>
			<density>0.1635714267983156</density>
			<area>14</area>
			<perimeter>24</perimeter>
			<distanceFromOrigin>15.55634918610405</distanceFromOrigin>
			<angle>12.79439939076519</angle>
			<triangleMeasure>0.4875001859665626</triangleMeasure>
			<rectangleMeasure>0.3714286119110775</rectangleMeasure>
			<circleMeasure>0.2636193302115551</circleMeasure>
			<centroidX>27.33333</centroidX>
			<centroidY>3</centroidY>
		</spatialEntity>
		<spatialEntity spatialType="region" scaleAndSubsystem="Cellular.GutEndotheliumIschemia">
			<clusteredness>1</clusteredness>
			<density>0.1484445022810998</density>
			<area>8</area>
			<perimeter>14</perimeter>
			<distanceFromOrigin>13.0384048104053</distanceFromOrigin>
			<angle>8.797410709991064</angle>
			<triangleMeasure>0.375</triangleMeasure>
			<rectangleMeasure>0.75</rectangleMeasure>
			<circleMeasure>0.4500564463306062</circleMeasure>
			<centroidX>16</centroidX>
			<centroidY>2</centroidY>
		</spatialEntity>
		<spatialEntity spatialType="region" scaleAndSubsystem="Cellular.GutEndotheliumIschemia">
			<clusteredness>0.71875</clusteredness>
			<density>0.1355212463078156</density>
			<area>23</area>
			<perimeter>36</perimeter>
			<distanceFromOrigin>8.062257748298549</distanceFromOrigin>
			<angle>29.74488129694222</angle>
			<triangleMeasure>0.1833333333333333</triangleMeasure>
			<rectangleMeasure>0.2941176950575387</rectangleMeasure>
			<circleMeasure>0.1924478667340282</circleMeasure>
			<centroidX>13</centroidX>
			<centroidY>5.411765</centroidY>
		</spatialEntity>
		<numericStateVariable scaleAndSubsystem="Tissue.GutEndothelium">
			<name>GutCellDamageByproduct</name>
			<value>1529.729545634457</value>
		</numericStateVariable>
		<numericStateVariable scaleAndSubsystem="Organ.Gut">
			<name>GutLeak</name>
			<value>0</value>
		</numericStateVariable>
		<numericStateVariable scaleAndSubsystem="Tissue.GutEpithelium">
			<name>GutOccludinCellwall</name>
			<value>1161.770822041594</value>
		</numericStateVariable>
		<numericStateVariable scaleAndSubsystem="Tissue.GutEpithelium">
			<name>GutOccludinCytoplasm</name>
			<value>383.9057394218275</value>
		</numericStateVariable>
		<numericStateVariable scaleAndSubsystem="Tissue.LungEndothelium">
			<name>LungCellDamageByproduct</name>
			<value>0</value>
		</numericStateVariable>
		<numericStateVariable scaleAndSubsystem="Organ.Lung">
			<name>LungEdema</name>
			<value>0</value>
		</numericStateVariable>
		<numericStateVariable scaleAndSubsystem="Tissue.LungEpithelium">
			<name>LungOccludinCellwall</name>
			<value>1162.81</value>
		</numericStateVariable>
		<numericStateVariable scaleAndSubsystem="Tissue.LungEpithelium">
			<name>LungOccludinCytoplasm</name>
			<value>384.4</value>
		</numericStateVariable>
		<numericStateVariable scaleAndSubsystem="Cellular.GutEndotheliumIschemia">
			<name>avgClusterednessRegions</name>
			<value>0.05962867783039504</value>
		</numericStateVariable>
		<numericStateVariable scaleAndSubsystem="Cellular.LungEndotheliumIschemia">
			<name>avgClusterednessRegions</name>
			<value>1</value>
		</numericStateVariable>
		<numericStateVariable scaleAndSubsystem="Cellular.GutEndotheliumIschemia">
			<name>avgDensityRegions</name>
			<value>0.2196691738954487</value>
		</numericStateVariable>
		<numericStateVariable scaleAndSubsystem="Cellular.LungEndotheliumIschemia">
			<name>avgDensityRegions</name>
			<value>0</value>
		</numericStateVariable>
	</timepoint>
	<timepoint value="18">
		<spatialEntity spatialType="region" scaleAndSubsystem="Cellular.GutEndotheliumIschemia">
			<clusteredness>1</clusteredness>
			<density>0.03258176691391889</density>
			<area>1</area>
			<perimeter>4</perimeter>
			<distanceFromOrigin>15.65247584249853</distanceFromOrigin>
			<angle>0</angle>
			<triangleMeasure>0</triangleMeasure>
			<rectangleMeasure>0</rectangleMeasure>
			<circleMeasure>0</circleMeasure>
			<centroidX>9</centroidX>
			<centroidY>30</centroidY>
		</spatialEntity>
		<spatialEntity spatialType="region" scaleAndSubsystem="Cellular.GutEndotheliumIschemia">
			<clusteredness>1</clusteredness>
			<density>0.1450534296970741</density>
			<area>1</area>
			<perimeter>4</perimeter>
			<distanceFromOrigin>17.20465053408525</distanceFromOrigin>
			<angle>0</angle>
			<triangleMeasure>0</triangleMeasure>
			<rectangleMeasure>0</rectangleMeasure>
			<circleMeasure>0</circleMeasure>
			<centroidX>6</centroidX>
			<centroidY>30</centroidY>
		</spatialEntity>
		<spatialEntity spatialType="region" scaleAndSubsystem="Cellular.GutEndotheliumIschemia">
			<clusteredness>1</clusteredness>
			<density>0.1925048080145144</density>
			<area>2</area>
			<perimeter>6</perimeter>
			<distanceFromOrigin>18.43908891458577</distanceFromOrigin>
			<angle>1.941486390914377</angle>
			<triangleMeasure>0</triangleMeasure>
			<rectangleMeasure>0</rectangleMeasure>
			<circleMeasure>0</circleMeasure>
			<centroidX>4</centroidX>
			<centroidY>30.5</centroidY>
		</spatialEntity>
		<spatialEntity spatialType="region" scaleAndSubsystem="Cellular.GutEndotheliumIschemia">
			<clusteredness>1</clusteredness>
			<density>0.3102646771599264</density>
			<area>1</area>
			<perimeter>4</perimeter>
			<distanceFromOrigin>13.41640786499874</distanceFromOrigin>
			<angle>0</angle>
			<triangleMeasure>0</triangleMeasure>
			<rectangleMeasure>0</rectangleMeasure>
			<circleMeasure>0</circleMeasure>
			<centroidX>10</centroidX>
			<centroidY>28</centroidY>
		</spatialEntity>
		<spatialEntity spatialType="region" scaleAndSubsystem="Cellular.GutEndotheliumIschemia">
			<clusteredness>1</clusteredness>
			<density>0.2352779313629749</density>
			<area>1</area>
			<perimeter>4</perimeter>
			<distanceFromOrigin>8.54400374531753</distanceFromOrigin>
			<angle>0</angle>
			<triangleMeasure>0</triangleMeasure>
			<rectangleMeasure>0</rectangleMeasure>
			<circleMeasure>0</circleMeasure>
			<centroidX>13</centroidX>
			<centroidY>24</centroidY>
		</spatialEntity>
		<spatialEntity spatialType="region" scaleAndSubsystem="Cellular.GutEndotheliumIschemia">
			<clusteredness>1</clusteredness>
			<density>0.115722202282472</density>
			<area>5</area>
			<perimeter>10</perimeter>
			<distanceFromOrigin>11.31370849898476</distanceFromOrigin>
			<angle>6.34019174590991</angle>
			<triangleMeasure>0.75</triangleMeasure>
			<rectangleMeasure>0.75</rectangleMeasure>
			<circleMeasure>0.3600451403269369</circleMeasure>
			<centroidX>7.5</centroidX>
			<centroidY>25.25</centroidY>
		</spatialEntity>
		<spatialEntity spatialType="region" scaleAndSubsystem="Cellular.GutEndotheliumIschemia">
			<clusteredness>1</clusteredness>
			<density>0.2303742851577008</density>
			<area>16</area>
			<perimeter>26</perimeter>
			<distanceFromOrigin>13.60147050873544</distanceFromOrigin>
			<angle>18.79988515865266</angle>
			<triangleMeasure>0.4431817797589926</triangleMeasure>
			<rectangleMeasure>0.2708333548572345</rectangleMeasure>
			<circleMeasure>0.1950244507314668</circleMeasure>
			<centroidX>2.545455</centroidX>
			<centroidY>24.90909</centroidY>
		</spatialEntity>
		<spatialEntity spatialType="region" scaleAndSubsystem="Cellular.GutEndotheliumIschemia">
			<clusteredness>1</clusteredness>
			<density>0.2737500119443033</density>
			<area>2</area>
			<perimeter>6</perimeter>
			<distanceFromOrigin>4.123105625617661</distanceFromOrigin>
			<angle>2.726310993906266</angle>
			<triangleMeasure>0</triangleMeasure>
			<rectangleMeasure>0</rectangleMeasure>
			<circleMeasure>0</circleMeasure>
			<centroidX>17</centroidX>
			<centroidY>20.5</centroidY>
		</spatialEntity>
		<spatialEntity spatialType="region" scaleAndSubsystem="Cellular.GutEndotheliumIschemia">
			<clusteredness>1</clusteredness>
			<density>0.03287515920751235</density>
			<area>2</area>
			<perimeter>6</perimeter>
			<distanceFromOrigin>5.656854249492381</distanceFromOrigin>
			<angle>6.34019174590991</angle>
			<triangleMeasure>0</triangleMeasure>
			<rectangleMeasure>0</rectangleMeasure>
			<circleMeasure>0</circleMeasure>
			<centroidX>11.5</centroidX>
			<centroidY>20</centroidY>
		</spatialEntity>
		<spatialEntity spatialType="region" scaleAndSubsystem="Cellular.GutEndotheliumIschemia">
			<clusteredness>1</clusteredness>
			<density>0.1330556791851983</density>
			<area>9</area>
			<perimeter>12</perimeter>
			<distanceFromOrigin>12.16552506059644</distanceFromOrigin>
			<angle>10.30484646876603</angle>
			<triangleMeasure>0.5</triangleMeasure>
			<rectangleMeasure>1</rectangleMeasure>
			<circleMeasure>0.6000752617741416</circleMeasure>
			<centroidX>3</centroidX>
			<centroidY>19</centroidY>
		</spatialEntity>
		<spatialEntity spatialType="region" scaleAndSubsystem="Cellular.GutEndotheliumIschemia">
			<clusteredness>1</clusteredness>
			<density>0.3825000239353554</density>
			<area>1</area>
			<perimeter>4</perimeter>
			<distanceFromOrigin>1.414213562373095</distanceFromOrigin>
			<angle>0</angle>
			<triangleMeasure>0</triangleMeasure>
			<rectangleMeasure>0</rectangleMeasure>
			<circleMeasure>0</circleMeasure>
			<centroidX>15</centroidX>
			<centroidY>17</centroidY>
		</spatialEntity>
		<spatialEntity spatialType="region" scaleAndSubsystem="Cellular.GutEndotheliumIschemia">
			<clusteredness>1</clusteredness>
			<density>0.1825000089757583</density>
			<area>1</area>
			<perimeter>4</perimeter>
			<distanceFromOrigin>14.0356688476182</distanceFromOrigin>
			<angle>0</angle>
			<triangleMeasure>0</triangleMeasure>
			<rectangleMeasure>0</rectangleMeasure>
			<circleMeasure>0</circleMeasure>
			<centroidX>30</centroidX>
			<centroidY>15</centroidY>
		</spatialEntity>
		<spatialEntity spatialType="region" scaleAndSubsystem="Cellular.GutEndotheliumIschemia">
			<clusteredness>0.7194244604316546</clusteredness>
			<density>0.1367257518087006</density>
			<area>100</area>
			<perimeter>156</perimeter>
			<distanceFromOrigin>2.23606797749979</distanceFromOrigin>
			<angle>130.6012946450045</angle>
			<triangleMeasure>0.1652144674027966</triangleMeasure>
			<rectangleMeasure>0.1966532894265844</rectangleMeasure>
			<circleMeasure>0.144889928414527</circleMeasure>
			<centroidX>23.2875</centroidX>
			<centroidY>24.0375</centroidY>
		</spatialEntity>
		<spatialEntity spatialType="region" scaleAndSubsystem="Cellular.GutEndotheliumIschemia">
			<clusteredness>1</clusteredness>
			<density>0.1666666646408879</density>
			<area>3</area>
			<perimeter>12</perimeter>
			<distanceFromOrigin>7.071067811865476</distanceFromOrigin>
			<angle>14.47029410006589</angle>
			<triangleMeasure>0</triangleMeasure>
			<rectangleMeasure>0</rectangleMeasure>
			<circleMeasure>0</circleMeasure>
			<centroidX>8</centroidX>
			<centroidY>16</centroidY>
		</spatialEntity>
		<spatialEntity spatialType="region" scaleAndSubsystem="Cellular.GutEndotheliumIschemia">
			<clusteredness>1</clusteredness>
			<density>0.1833333412806193</density>
			<area>3</area>
			<perimeter>8</perimeter>
			<distanceFromOrigin>14.0356688476182</distanceFromOrigin>
			<angle>4.316027519865624</angle>
			<triangleMeasure>1</triangleMeasure>
			<rectangleMeasure>0.5000000894069832</rectangleMeasure>
			<circleMeasure>0.1591549430918953</circleMeasure>
			<centroidX>1.666667</centroidX>
			<centroidY>14.66667</centroidY>
		</spatialEntity>
		<spatialEntity spatialType="region" scaleAndSubsystem="Cellular.GutEndotheliumIschemia">
			<clusteredness>1</clusteredness>
			<density>0.1925000022439396</density>
			<area>2</area>
			<perimeter>6</perimeter>
			<distanceFromOrigin>9.486832980505138</distanceFromOrigin>
			<angle>1.735704588928389</angle>
			<triangleMeasure>0</triangleMeasure>
			<rectangleMeasure>0</rectangleMeasure>
			<circleMeasure>0</circleMeasure>
			<centroidX>25.5</centroidX>
			<centroidY>13</centroidY>
		</spatialEntity>
		<spatialEntity spatialType="region" scaleAndSubsystem="Cellular.GutEndotheliumIschemia">
			<clusteredness>1</clusteredness>
			<density>0.2674999910242417</density>
			<area>2</area>
			<perimeter>6</perimeter>
			<distanceFromOrigin>12.36931687685298</distanceFromOrigin>
			<angle>4.398705354995532</angle>
			<triangleMeasure>0</triangleMeasure>
			<rectangleMeasure>0</rectangleMeasure>
			<circleMeasure>0</circleMeasure>
			<centroidX>28</centroidX>
			<centroidY>12.5</centroidY>
		</spatialEntity>
		<spatialEntity spatialType="region" scaleAndSubsystem="Cellular.GutEndotheliumIschemia">
			<clusteredness>1</clusteredness>
			<density>0.1210714345218755</density>
			<area>7</area>
			<perimeter>12</perimeter>
			<distanceFromOrigin>5.385164807134504</distanceFromOrigin>
			<angle>16.85839876773828</angle>
			<triangleMeasure>0.625</triangleMeasure>
			<rectangleMeasure>0.625</rectangleMeasure>
			<circleMeasure>0.1989436788648692</circleMeasure>
			<centroidX>22</centroidX>
			<centroidY>12.8</centroidY>
		</spatialEntity>
		<spatialEntity spatialType="region" scaleAndSubsystem="Cellular.GutEndotheliumIschemia">
			<clusteredness>1</clusteredness>
			<density>0.3149999880323223</density>
			<area>1</area>
			<perimeter>4</perimeter>
			<distanceFromOrigin>16.55294535724685</distanceFromOrigin>
			<angle>0</angle>
			<triangleMeasure>0</triangleMeasure>
			<rectangleMeasure>0</rectangleMeasure>
			<circleMeasure>0</circleMeasure>
			<centroidX>31</centroidX>
			<centroidY>9</centroidY>
		</spatialEntity>
		<spatialEntity spatialType="region" scaleAndSubsystem="Cellular.GutEndotheliumIschemia">
			<clusteredness>1</clusteredness>
			<density>0.3125</density>
			<area>2</area>
			<perimeter>8</perimeter>
			<distanceFromOrigin>10.63014581273465</distanceFromOrigin>
			<angle>7.49585763972986</angle>
			<triangleMeasure>0</triangleMeasure>
			<rectangleMeasure>0</rectangleMeasure>
			<circleMeasure>0</circleMeasure>
			<centroidX>24.5</centroidX>
			<centroidY>9.5</centroidY>
		</spatialEntity>
		<spatialEntity spatialType="region" scaleAndSubsystem="Cellular.GutEndotheliumIschemia">
			<clusteredness>1</clusteredness>
			<density>0.2137499999766256</density>
			<area>4</area>
			<perimeter>16</perimeter>
			<distanceFromOrigin>5.830951894845301</distanceFromOrigin>
			<angle>22.83365417791754</angle>
			<triangleMeasure>0</triangleMeasure>
			<rectangleMeasure>0</rectangleMeasure>
			<circleMeasure>0</circleMeasure>
			<centroidX>18.2</centroidX>
			<centroidY>9.800000000000001</centroidY>
		</spatialEntity>
		<spatialEntity spatialType="region" scaleAndSubsystem="Cellular.GutEndotheliumIschemia">
			<clusteredness>1</clusteredness>
			<density>0.3325000239353554</density>
			<area>1</area>
			<perimeter>4</perimeter>
			<distanceFromOrigin>12.8062484748657</distanceFromOrigin>
			<angle>0</angle>
			<triangleMeasure>0</triangleMeasure>
			<rectangleMeasure>0</rectangleMeasure>
			<circleMeasure>0</circleMeasure>
			<centroidX>26</centroidX>
			<centroidY>8</centroidY>
		</spatialEntity>
		<spatialEntity spatialType="region" scaleAndSubsystem="Cellular.GutEndotheliumIschemia">
			<clusteredness>1</clusteredness>
			<density>0.2450000089757583</density>
			<area>1</area>
			<perimeter>4</perimeter>
			<distanceFromOrigin>17.4928556845359</distanceFromOrigin>
			<angle>0</angle>
			<triangleMeasure>0</triangleMeasure>
			<rectangleMeasure>0</rectangleMeasure>
			<circleMeasure>0</circleMeasure>
			<centroidX>31</centroidX>
			<centroidY>7</centroidY>
		</spatialEntity>
		<spatialEntity spatialType="region" scaleAndSubsystem="Cellular.GutEndotheliumIschemia">
			<clusteredness>1</clusteredness>
			<density>0.2199999940161612</density>
			<area>1</area>
			<perimeter>4</perimeter>
			<distanceFromOrigin>15</distanceFromOrigin>
			<angle>0</angle>
			<triangleMeasure>0</triangleMeasure>
			<rectangleMeasure>0</rectangleMeasure>
			<circleMeasure>0</circleMeasure>
			<centroidX>28</centroidX>
			<centroidY>7</centroidY>
		</spatialEntity>
		<spatialEntity spatialType="region" scaleAndSubsystem="Cellular.GutEndotheliumIschemia">
			<clusteredness>1</clusteredness>
			<density>0.1594999989575031</density>
			<area>30</area>
			<perimeter>52</perimeter>
			<distanceFromOrigin>8.602325267042627</distanceFromOrigin>
			<angle>27.89727103094763</angle>
			<triangleMeasure>0.268800016406251</triangleMeasure>
			<rectangleMeasure>0.35</rectangleMeasure>
			<circleMeasure>0.2470898178707571</circleMeasure>
			<centroidX>4.666667</centroidX>
			<centroidY>9.416667</centroidY>
		</spatialEntity>
		<spatialEntity spatialType="region" scaleAndSubsystem="Cellular.GutEndotheliumIschemia">
			<clusteredness>1</clusteredness>
			<density>0.3199999940161611</density>
			<area>1</area>
			<perimeter>4</perimeter>
			<distanceFromOrigin>17.80449381476486</distanceFromOrigin>
			<angle>0</angle>
			<triangleMeasure>0</triangleMeasure>
			<rectangleMeasure>0</rectangleMeasure>
			<circleMeasure>0</circleMeasure>
			<centroidX>2</centroidX>
			<centroidY>5</centroidY>
		</spatialEntity>
		<spatialEntity spatialType="region" scaleAndSubsystem="Cellular.GutEndotheliumIschemia">
			<clusteredness>1</clusteredness>
			<density>0.3449999940161612</density>
			<area>1</area>
			<perimeter>4</perimeter>
			<distanceFromOrigin>13</distanceFromOrigin>
			<angle>0</angle>
			<triangleMeasure>0</triangleMeasure>
			<rectangleMeasure>0</rectangleMeasure>
			<circleMeasure>0</circleMeasure>
			<centroidX>21</centroidX>
			<centroidY>4</centroidY>
		</spatialEntity>
		<spatialEntity spatialType="region" scaleAndSubsystem="Cellular.GutEndotheliumIschemia">
			<clusteredness>1</clusteredness>
			<density>0.2825000089757583</density>
			<area>2</area>
			<perimeter>6</perimeter>
			<distanceFromOrigin>15.55634918610405</distanceFromOrigin>
			<angle>2.489552921999156</angle>
			<triangleMeasure>0</triangleMeasure>
			<rectangleMeasure>0</rectangleMeasure>
			<circleMeasure>0</circleMeasure>
			<centroidX>5</centroidX>
			<centroidY>4.5</centroidY>
		</spatialEntity>
		<spatialEntity spatialType="region" scaleAndSubsystem="Cellular.GutEndotheliumIschemia">
			<clusteredness>1</clusteredness>
			<density>0.370000592400046</density>
			<area>1</area>
			<perimeter>4</perimeter>
			<distanceFromOrigin>14.56021977856104</distanceFromOrigin>
			<angle>0</angle>
			<triangleMeasure>0</triangleMeasure>
			<rectangleMeasure>0</rectangleMeasure>
			<circleMeasure>0</circleMeasure>
			<centroidX>20</centroidX>
			<centroidY>2</centroidY>
		</spatialEntity>
		<spatialEntity spatialType="region" scaleAndSubsystem="Cellular.GutEndotheliumIschemia">
			<clusteredness>1</clusteredness>
			<density>0.3200001436121324</density>
			<area>1</area>
			<perimeter>4</perimeter>
			<distanceFromOrigin>16.1245154965971</distanceFromOrigin>
			<angle>0</angle>
			<triangleMeasure>0</triangleMeasure>
			<rectangleMeasure>0</rectangleMeasure>
			<circleMeasure>0</circleMeasure>
			<centroidX>8</centroidX>
			<centroidY>2</centroidY>
		</spatialEntity>
		<spatialEntity spatialType="region" scaleAndSubsystem="Cellular.GutEndotheliumIschemia">
			<clusteredness>0.9411764705882353</clusteredness>
			<density>0.185625004446974</density>
			<area>16</area>
			<perimeter>32</perimeter>
			<distanceFromOrigin>13.45362404707371</distanceFromOrigin>
			<angle>14.39046324874091</angle>
			<triangleMeasure>0.1875</triangleMeasure>
			<rectangleMeasure>0.1875000298023271</rectangleMeasure>
			<circleMeasure>0.1185514420906983</circleMeasure>
			<centroidX>27.64706</centroidX>
			<centroidY>3.117647</centroidY>
		</spatialEntity>
		<spatialEntity spatialType="region" scaleAndSubsystem="Cellular.GutEndotheliumIschemia">
			<clusteredness>0.9130434782608695</clusteredness>
			<density>0.135656807474952</density>
			<area>42</area>
			<perimeter>72</perimeter>
			<distanceFromOrigin>7.211102550927978</distanceFromOrigin>
			<angle>63.76806006684338</angle>
			<triangleMeasure>0.1630291219174278</triangleMeasure>
			<rectangleMeasure>0.2023810259068901</rectangleMeasure>
			<circleMeasure>0.1569427438692876</circleMeasure>
			<centroidX>14.4</centroidX>
			<centroidY>5.057143</centroidY>
		</spatialEntity>
		<numericStateVariable scaleAndSubsystem="Tissue.GutEndothelium">
			<name>GutCellDamageByproduct</name>
			<value>1577.428022587068</value>
		</numericStateVariable>
		<numericStateVariable scaleAndSubsystem="Organ.Gut">
			<name>GutLeak</name>
			<value>0</value>
		</numericStateVariable>
		<numericStateVariable scaleAndSubsystem="Tissue.GutEpithelium">
			<name>GutOccludinCellwall</name>
			<value>1161.451199316462</value>
		</numericStateVariable>
		<numericStateVariable scaleAndSubsystem="Tissue.GutEpithelium">
			<name>GutOccludinCytoplasm</name>
			<value>383.759321060497</value>
		</numericStateVariable>
		<numericStateVariable scaleAndSubsystem="Tissue.LungEndothelium">
			<name>LungCellDamageByproduct</name>
			<value>0</value>
		</numericStateVariable>
		<numericStateVariable scaleAndSubsystem="Organ.Lung">
			<name>LungEdema</name>
			<value>0</value>
		</numericStateVariable>
		<numericStateVariable scaleAndSubsystem="Tissue.LungEpithelium">
			<name>LungOccludinCellwall</name>
			<value>1162.81</value>
		</numericStateVariable>
		<numericStateVariable scaleAndSubsystem="Tissue.LungEpithelium">
			<name>LungOccludinCytoplasm</name>
			<value>384.4</value>
		</numericStateVariable>
		<numericStateVariable scaleAndSubsystem="Cellular.GutEndotheliumIschemia">
			<name>avgClusterednessRegions</name>
			<value>0.05871024998004931</value>
		</numericStateVariable>
		<numericStateVariable scaleAndSubsystem="Cellular.LungEndotheliumIschemia">
			<name>avgClusterednessRegions</name>
			<value>1</value>
		</numericStateVariable>
		<numericStateVariable scaleAndSubsystem="Cellular.GutEndotheliumIschemia">
			<name>avgDensityRegions</name>
			<value>0.2216028040060276</value>
		</numericStateVariable>
		<numericStateVariable scaleAndSubsystem="Cellular.LungEndotheliumIschemia">
			<name>avgDensityRegions</name>
			<value>0</value>
		</numericStateVariable>
	</timepoint>
	<timepoint value="19">
		<spatialEntity spatialType="region" scaleAndSubsystem="Cellular.GutEndotheliumIschemia">
			<clusteredness>1</clusteredness>
			<density>0.02259505402808096</density>
			<area>1</area>
			<perimeter>4</perimeter>
			<distanceFromOrigin>15.65247584249853</distanceFromOrigin>
			<angle>0</angle>
			<triangleMeasure>0</triangleMeasure>
			<rectangleMeasure>0</rectangleMeasure>
			<circleMeasure>0</circleMeasure>
			<centroidX>9</centroidX>
			<centroidY>30</centroidY>
		</spatialEntity>
		<spatialEntity spatialType="region" scaleAndSubsystem="Cellular.GutEndotheliumIschemia">
			<clusteredness>1</clusteredness>
			<density>0.1350622289321002</density>
			<area>1</area>
			<perimeter>4</perimeter>
			<distanceFromOrigin>17.20465053408525</distanceFromOrigin>
			<angle>0</angle>
			<triangleMeasure>0</triangleMeasure>
			<rectangleMeasure>0</rectangleMeasure>
			<circleMeasure>0</circleMeasure>
			<centroidX>6</centroidX>
			<centroidY>30</centroidY>
		</spatialEntity>
		<spatialEntity spatialType="region" scaleAndSubsystem="Cellular.GutEndotheliumIschemia">
			<clusteredness>1</clusteredness>
			<density>0.1825057609408509</density>
			<area>2</area>
			<perimeter>6</perimeter>
			<distanceFromOrigin>18.43908891458577</distanceFromOrigin>
			<angle>1.941486390914377</angle>
			<triangleMeasure>0</triangleMeasure>
			<rectangleMeasure>0</rectangleMeasure>
			<circleMeasure>0</circleMeasure>
			<centroidX>4</centroidX>
			<centroidY>30.5</centroidY>
		</spatialEntity>
		<spatialEntity spatialType="region" scaleAndSubsystem="Cellular.GutEndotheliumIschemia">
			<clusteredness>1</clusteredness>
			<density>0.002499999953251259</density>
			<area>1</area>
			<perimeter>4</perimeter>
			<distanceFromOrigin>19.20937271229855</distanceFromOrigin>
			<angle>0</angle>
			<triangleMeasure>0</triangleMeasure>
			<rectangleMeasure>0</rectangleMeasure>
			<circleMeasure>0</circleMeasure>
			<centroidX>31</centroidX>
			<centroidY>28</centroidY>
		</spatialEntity>
		<spatialEntity spatialType="region" scaleAndSubsystem="Cellular.GutEndotheliumIschemia">
			<clusteredness>1</clusteredness>
			<density>0.1504341723872166</density>
			<area>1</area>
			<perimeter>4</perimeter>
			<distanceFromOrigin>13.41640786499874</distanceFromOrigin>
			<angle>0</angle>
			<triangleMeasure>0</triangleMeasure>
			<rectangleMeasure>0</rectangleMeasure>
			<circleMeasure>0</circleMeasure>
			<centroidX>10</centroidX>
			<centroidY>28</centroidY>
		</spatialEntity>
		<spatialEntity spatialType="region" scaleAndSubsystem="Cellular.GutEndotheliumIschemia">
			<clusteredness>1</clusteredness>
			<density>0.09544117837078707</density>
			<area>17</area>
			<perimeter>24</perimeter>
			<distanceFromOrigin>12.52996408614167</distanceFromOrigin>
			<angle>16.14433878028348</angle>
			<triangleMeasure>0.5277777777777778</triangleMeasure>
			<rectangleMeasure>0.5654762161561974</rectangleMeasure>
			<circleMeasure>0.2850356939560119</circleMeasure>
			<centroidX>24.72727</centroidX>
			<centroidY>28.18182</centroidY>
		</spatialEntity>
		<spatialEntity spatialType="region" scaleAndSubsystem="Cellular.GutEndotheliumIschemia">
			<clusteredness>0.9666666666666667</clusteredness>
			<density>0.1844571218550502</density>
			<area>29</area>
			<perimeter>54</perimeter>
			<distanceFromOrigin>8.54400374531753</distanceFromOrigin>
			<angle>33.4248111826038</angle>
			<triangleMeasure>0.1968750751018811</triangleMeasure>
			<rectangleMeasure>0.1988636679721651</rectangleMeasure>
			<circleMeasure>0.1597563002775438</circleMeasure>
			<centroidX>17.5</centroidX>
			<centroidY>28.15385</centroidY>
		</spatialEntity>
		<spatialEntity spatialType="region" scaleAndSubsystem="Cellular.GutEndotheliumIschemia">
			<clusteredness>1</clusteredness>
			<density>0.2258164648916207</density>
			<area>1</area>
			<perimeter>4</perimeter>
			<distanceFromOrigin>8.54400374531753</distanceFromOrigin>
			<angle>0</angle>
			<triangleMeasure>0</triangleMeasure>
			<rectangleMeasure>0</rectangleMeasure>
			<circleMeasure>0</circleMeasure>
			<centroidX>13</centroidX>
			<centroidY>24</centroidY>
		</spatialEntity>
		<spatialEntity spatialType="region" scaleAndSubsystem="Cellular.GutEndotheliumIschemia">
			<clusteredness>1</clusteredness>
			<density>0.07452260673630472</density>
			<area>8</area>
			<perimeter>16</perimeter>
			<distanceFromOrigin>11.31370849898476</distanceFromOrigin>
			<angle>8.972626614896393</angle>
			<triangleMeasure>0.6666666666666666</triangleMeasure>
			<rectangleMeasure>0.5</rectangleMeasure>
			<circleMeasure>0.2769577985386844</circleMeasure>
			<centroidX>7.166667</centroidX>
			<centroidY>25.83333</centroidY>
		</spatialEntity>
		<spatialEntity spatialType="region" scaleAndSubsystem="Cellular.GutEndotheliumIschemia">
			<clusteredness>1</clusteredness>
			<density>0.2361011430328968</density>
			<area>1</area>
			<perimeter>4</perimeter>
			<distanceFromOrigin>13.60147050873544</distanceFromOrigin>
			<angle>0</angle>
			<triangleMeasure>0</triangleMeasure>
			<rectangleMeasure>0</rectangleMeasure>
			<circleMeasure>0</circleMeasure>
			<centroidX>5</centroidX>
			<centroidY>24</centroidY>
		</spatialEntity>
		<spatialEntity spatialType="region" scaleAndSubsystem="Cellular.GutEndotheliumIschemia">
			<clusteredness>1</clusteredness>
			<density>0.08035714452674075</density>
			<area>7</area>
			<perimeter>12</perimeter>
			<distanceFromOrigin>8.602325267042627</distanceFromOrigin>
			<angle>11.30993247402021</angle>
			<triangleMeasure>0.625</triangleMeasure>
			<rectangleMeasure>0.625</rectangleMeasure>
			<circleMeasure>0.3750470386088385</circleMeasure>
			<centroidX>22.2</centroidX>
			<centroidY>24</centroidY>
		</spatialEntity>
		<spatialEntity spatialType="region" scaleAndSubsystem="Cellular.GutEndotheliumIschemia">
			<clusteredness>1</clusteredness>
			<density>0.5475000718060662</density>
			<area>1</area>
			<perimeter>4</perimeter>
			<distanceFromOrigin>4.123105625617661</distanceFromOrigin>
			<angle>0</angle>
			<triangleMeasure>0</triangleMeasure>
			<rectangleMeasure>0</rectangleMeasure>
			<circleMeasure>0</circleMeasure>
			<centroidX>17</centroidX>
			<centroidY>20</centroidY>
		</spatialEntity>
		<spatialEntity spatialType="region" scaleAndSubsystem="Cellular.GutEndotheliumIschemia">
			<clusteredness>1</clusteredness>
			<density>0.02313409225613463</density>
			<area>2</area>
			<perimeter>6</perimeter>
			<distanceFromOrigin>5.656854249492381</distanceFromOrigin>
			<angle>6.34019174590991</angle>
			<triangleMeasure>0</triangleMeasure>
			<rectangleMeasure>0</rectangleMeasure>
			<circleMeasure>0</circleMeasure>
			<centroidX>11.5</centroidX>
			<centroidY>20</centroidY>
		</spatialEntity>
		<spatialEntity spatialType="region" scaleAndSubsystem="Cellular.GutEndotheliumIschemia">
			<clusteredness>1</clusteredness>
			<density>0.1756592292411654</density>
			<area>19</area>
			<perimeter>26</perimeter>
			<distanceFromOrigin>14.7648230602334</distanceFromOrigin>
			<angle>25.66987746686691</angle>
			<triangleMeasure>0.555555660211193</triangleMeasure>
			<rectangleMeasure>0.375</rectangleMeasure>
			<circleMeasure>0.1661746566505192</circleMeasure>
			<centroidX>2.2</centroidX>
			<centroidY>24.7</centroidY>
		</spatialEntity>
		<spatialEntity spatialType="region" scaleAndSubsystem="Cellular.GutEndotheliumIschemia">
			<clusteredness>1</clusteredness>
			<density>0.1385714281172979</density>
			<area>7</area>
			<perimeter>14</perimeter>
			<distanceFromOrigin>7.810249675906654</distanceFromOrigin>
			<angle>19.24952587268173</angle>
			<triangleMeasure>0.75</triangleMeasure>
			<rectangleMeasure>0.7500001341104747</rectangleMeasure>
			<circleMeasure>0.3600450871023309</circleMeasure>
			<centroidX>23.75</centroidX>
			<centroidY>20.25</centroidY>
		</spatialEntity>
		<spatialEntity spatialType="region" scaleAndSubsystem="Cellular.GutEndotheliumIschemia">
			<clusteredness>0.8529411764705882</clusteredness>
			<density>0.1652586195983139</density>
			<area>29</area>
			<perimeter>52</perimeter>
			<distanceFromOrigin>11.18033988749895</distanceFromOrigin>
			<angle>36.25383773744479</angle>
			<triangleMeasure>0.1875</triangleMeasure>
			<rectangleMeasure>0.2222222850156106</rectangleMeasure>
			<circleMeasure>0.1694329902666027</circleMeasure>
			<centroidX>28.43478</centroidX>
			<centroidY>22.82609</centroidY>
		</spatialEntity>
		<spatialEntity spatialType="region" scaleAndSubsystem="Cellular.GutEndotheliumIschemia">
			<clusteredness>1</clusteredness>
			<density>0.2987503859342313</density>
			<area>4</area>
			<perimeter>10</perimeter>
			<distanceFromOrigin>12.16552506059644</distanceFromOrigin>
			<angle>7.640406761026755</angle>
			<triangleMeasure>0.5</triangleMeasure>
			<rectangleMeasure>0.6666667726304965</rectangleMeasure>
			<circleMeasure>0.2400300935512913</circleMeasure>
			<centroidX>3.5</centroidX>
			<centroidY>19</centroidY>
		</spatialEntity>
		<spatialEntity spatialType="region" scaleAndSubsystem="Cellular.GutEndotheliumIschemia">
			<clusteredness>1</clusteredness>
			<density>0.3725000418868719</density>
			<area>1</area>
			<perimeter>4</perimeter>
			<distanceFromOrigin>1.414213562373095</distanceFromOrigin>
			<angle>0</angle>
			<triangleMeasure>0</triangleMeasure>
			<rectangleMeasure>0</rectangleMeasure>
			<circleMeasure>0</circleMeasure>
			<centroidX>15</centroidX>
			<centroidY>17</centroidY>
		</spatialEntity>
		<spatialEntity spatialType="region" scaleAndSubsystem="Cellular.GutEndotheliumIschemia">
			<clusteredness>1</clusteredness>
			<density>0.1612499978729323</density>
			<area>10</area>
			<perimeter>18</perimeter>
			<distanceFromOrigin>4</distanceFromOrigin>
			<angle>45</angle>
			<triangleMeasure>0.4166664017573027</triangleMeasure>
			<rectangleMeasure>0.4444444444444444</rectangleMeasure>
			<circleMeasure>0.2667001017931638</circleMeasure>
			<centroidX>20.625</centroidX>
			<centroidY>17.625</centroidY>
		</spatialEntity>
		<spatialEntity spatialType="region" scaleAndSubsystem="Cellular.GutEndotheliumIschemia">
			<clusteredness>1</clusteredness>
			<density>0.335010513604856</density>
			<area>1</area>
			<perimeter>4</perimeter>
			<distanceFromOrigin>8</distanceFromOrigin>
			<angle>0</angle>
			<triangleMeasure>0</triangleMeasure>
			<rectangleMeasure>0</rectangleMeasure>
			<circleMeasure>0</circleMeasure>
			<centroidX>8</centroidX>
			<centroidY>16</centroidY>
		</spatialEntity>
		<spatialEntity spatialType="region" scaleAndSubsystem="Cellular.GutEndotheliumIschemia">
			<clusteredness>1</clusteredness>
			<density>0.1724999970080806</density>
			<area>1</area>
			<perimeter>4</perimeter>
			<distanceFromOrigin>14.0356688476182</distanceFromOrigin>
			<angle>0</angle>
			<triangleMeasure>0</triangleMeasure>
			<rectangleMeasure>0</rectangleMeasure>
			<circleMeasure>0</circleMeasure>
			<centroidX>30</centroidX>
			<centroidY>15</centroidY>
		</spatialEntity>
		<spatialEntity spatialType="region" scaleAndSubsystem="Cellular.GutEndotheliumIschemia">
			<clusteredness>1</clusteredness>
			<density>0.2725000119676777</density>
			<area>1</area>
			<perimeter>4</perimeter>
			<distanceFromOrigin>2.23606797749979</distanceFromOrigin>
			<angle>0</angle>
			<triangleMeasure>0</triangleMeasure>
			<rectangleMeasure>0</rectangleMeasure>
			<circleMeasure>0</circleMeasure>
			<centroidX>18</centroidX>
			<centroidY>15</centroidY>
		</spatialEntity>
		<spatialEntity spatialType="region" scaleAndSubsystem="Cellular.GutEndotheliumIschemia">
			<clusteredness>1</clusteredness>
			<density>0.2750000059604645</density>
			<area>2</area>
			<perimeter>8</perimeter>
			<distanceFromOrigin>13</distanceFromOrigin>
			<angle>4.085616779974877</angle>
			<triangleMeasure>0</triangleMeasure>
			<rectangleMeasure>0</rectangleMeasure>
			<circleMeasure>0</circleMeasure>
			<centroidX>2.5</centroidX>
			<centroidY>15.5</centroidY>
		</spatialEntity>
		<spatialEntity spatialType="region" scaleAndSubsystem="Cellular.GutEndotheliumIschemia">
			<clusteredness>1</clusteredness>
			<density>0.1824999940161612</density>
			<area>2</area>
			<perimeter>6</perimeter>
			<distanceFromOrigin>9.486832980505138</distanceFromOrigin>
			<angle>1.735704588928389</angle>
			<triangleMeasure>0</triangleMeasure>
			<rectangleMeasure>0</rectangleMeasure>
			<circleMeasure>0</circleMeasure>
			<centroidX>25.5</centroidX>
			<centroidY>13</centroidY>
		</spatialEntity>
		<spatialEntity spatialType="region" scaleAndSubsystem="Cellular.GutEndotheliumIschemia">
			<clusteredness>1</clusteredness>
			<density>0.2575000089757583</density>
			<area>2</area>
			<perimeter>6</perimeter>
			<distanceFromOrigin>12.36931687685298</distanceFromOrigin>
			<angle>4.398705354995532</angle>
			<triangleMeasure>0</triangleMeasure>
			<rectangleMeasure>0</rectangleMeasure>
			<circleMeasure>0</circleMeasure>
			<centroidX>28</centroidX>
			<centroidY>12.5</centroidY>
		</spatialEntity>
		<spatialEntity spatialType="region" scaleAndSubsystem="Cellular.GutEndotheliumIschemia">
			<clusteredness>1</clusteredness>
			<density>0.1675000071525574</density>
			<area>5</area>
			<perimeter>16</perimeter>
			<distanceFromOrigin>5.385164807134504</distanceFromOrigin>
			<angle>17.74467162505693</angle>
			<triangleMeasure>0.125</triangleMeasure>
			<rectangleMeasure>0.125</rectangleMeasure>
			<circleMeasure>0.0750094077217677</circleMeasure>
			<centroidX>22.14286</centroidX>
			<centroidY>13</centroidY>
		</spatialEntity>
		<spatialEntity spatialType="region" scaleAndSubsystem="Cellular.GutEndotheliumIschemia">
			<clusteredness>1</clusteredness>
			<density>0.002499999953251259</density>
			<area>1</area>
			<perimeter>4</perimeter>
			<distanceFromOrigin>15.8113883008419</distanceFromOrigin>
			<angle>0</angle>
			<triangleMeasure>0</triangleMeasure>
			<rectangleMeasure>0</rectangleMeasure>
			<circleMeasure>0</circleMeasure>
			<centroidX>31</centroidX>
			<centroidY>11</centroidY>
		</spatialEntity>
		<spatialEntity spatialType="region" scaleAndSubsystem="Cellular.GutEndotheliumIschemia">
			<clusteredness>1</clusteredness>
			<density>0.2474999970080806</density>
			<area>1</area>
			<perimeter>4</perimeter>
			<distanceFromOrigin>8.602325267042627</distanceFromOrigin>
			<angle>0</angle>
			<triangleMeasure>0</triangleMeasure>
			<rectangleMeasure>0</rectangleMeasure>
			<circleMeasure>0</circleMeasure>
			<centroidX>9</centroidX>
			<centroidY>11</centroidY>
		</spatialEntity>
		<spatialEntity spatialType="region" scaleAndSubsystem="Cellular.GutEndotheliumIschemia">
			<clusteredness>1</clusteredness>
			<density>0.3074999940161611</density>
			<area>1</area>
			<perimeter>4</perimeter>
			<distanceFromOrigin>16.55294535724685</distanceFromOrigin>
			<angle>0</angle>
			<triangleMeasure>0</triangleMeasure>
			<rectangleMeasure>0</rectangleMeasure>
			<circleMeasure>0</circleMeasure>
			<centroidX>31</centroidX>
			<centroidY>9</centroidY>
		</spatialEntity>
		<spatialEntity spatialType="region" scaleAndSubsystem="Cellular.GutEndotheliumIschemia">
			<clusteredness>1</clusteredness>
			<density>0.3025000029919194</density>
			<area>2</area>
			<perimeter>8</perimeter>
			<distanceFromOrigin>10.63014581273465</distanceFromOrigin>
			<angle>7.49585763972986</angle>
			<triangleMeasure>0</triangleMeasure>
			<rectangleMeasure>0</rectangleMeasure>
			<circleMeasure>0</circleMeasure>
			<centroidX>24.5</centroidX>
			<centroidY>9.5</centroidY>
		</spatialEntity>
		<spatialEntity spatialType="region" scaleAndSubsystem="Cellular.GutEndotheliumIschemia">
			<clusteredness>1</clusteredness>
			<density>0.1704999868075053</density>
			<area>5</area>
			<perimeter>14</perimeter>
			<distanceFromOrigin>5.099019513592784</distanceFromOrigin>
			<angle>15.06848815949221</angle>
			<triangleMeasure>0.5</triangleMeasure>
			<rectangleMeasure>0.2500000447034916</rectangleMeasure>
			<circleMeasure>0.1500188154435354</circleMeasure>
			<centroidX>17.75</centroidX>
			<centroidY>9.75</centroidY>
		</spatialEntity>
		<spatialEntity spatialType="region" scaleAndSubsystem="Cellular.GutEndotheliumIschemia">
			<clusteredness>1</clusteredness>
			<density>0.3224999820484835</density>
			<area>1</area>
			<perimeter>4</perimeter>
			<distanceFromOrigin>12.8062484748657</distanceFromOrigin>
			<angle>0</angle>
			<triangleMeasure>0</triangleMeasure>
			<rectangleMeasure>0</rectangleMeasure>
			<circleMeasure>0</circleMeasure>
			<centroidX>26</centroidX>
			<centroidY>8</centroidY>
		</spatialEntity>
		<spatialEntity spatialType="region" scaleAndSubsystem="Cellular.GutEndotheliumIschemia">
			<clusteredness>1</clusteredness>
			<density>0.2349999970080806</density>
			<area>1</area>
			<perimeter>4</perimeter>
			<distanceFromOrigin>17.4928556845359</distanceFromOrigin>
			<angle>0</angle>
			<triangleMeasure>0</triangleMeasure>
			<rectangleMeasure>0</rectangleMeasure>
			<circleMeasure>0</circleMeasure>
			<centroidX>31</centroidX>
			<centroidY>7</centroidY>
		</spatialEntity>
		<spatialEntity spatialType="region" scaleAndSubsystem="Cellular.GutEndotheliumIschemia">
			<clusteredness>1</clusteredness>
			<density>0.2099999970080806</density>
			<area>1</area>
			<perimeter>4</perimeter>
			<distanceFromOrigin>15</distanceFromOrigin>
			<angle>0</angle>
			<triangleMeasure>0</triangleMeasure>
			<rectangleMeasure>0</rectangleMeasure>
			<circleMeasure>0</circleMeasure>
			<centroidX>28</centroidX>
			<centroidY>7</centroidY>
		</spatialEntity>
		<spatialEntity spatialType="region" scaleAndSubsystem="Cellular.GutEndotheliumIschemia">
			<clusteredness>1</clusteredness>
			<density>0.2849999820484835</density>
			<area>1</area>
			<perimeter>4</perimeter>
			<distanceFromOrigin>9.848857801796104</distanceFromOrigin>
			<angle>0</angle>
			<triangleMeasure>0</triangleMeasure>
			<rectangleMeasure>0</rectangleMeasure>
			<circleMeasure>0</circleMeasure>
			<centroidX>20</centroidX>
			<centroidY>7</centroidY>
		</spatialEntity>
		<spatialEntity spatialType="region" scaleAndSubsystem="Cellular.GutEndotheliumIschemia">
			<clusteredness>1</clusteredness>
			<density>0.5475000119676777</density>
			<area>1</area>
			<perimeter>4</perimeter>
			<distanceFromOrigin>11.18033988749895</distanceFromOrigin>
			<angle>0</angle>
			<triangleMeasure>0</triangleMeasure>
			<rectangleMeasure>0</rectangleMeasure>
			<circleMeasure>0</circleMeasure>
			<centroidX>18</centroidX>
			<centroidY>5</centroidY>
		</spatialEntity>
		<spatialEntity spatialType="region" scaleAndSubsystem="Cellular.GutEndotheliumIschemia">
			<clusteredness>1</clusteredness>
			<density>0.3100000119676777</density>
			<area>1</area>
			<perimeter>4</perimeter>
			<distanceFromOrigin>17.80449381476486</distanceFromOrigin>
			<angle>0</angle>
			<triangleMeasure>0</triangleMeasure>
			<rectangleMeasure>0</rectangleMeasure>
			<circleMeasure>0</circleMeasure>
			<centroidX>2</centroidX>
			<centroidY>5</centroidY>
		</spatialEntity>
		<spatialEntity spatialType="region" scaleAndSubsystem="Cellular.GutEndotheliumIschemia">
			<clusteredness>1</clusteredness>
			<density>0.3350000119676777</density>
			<area>1</area>
			<perimeter>4</perimeter>
			<distanceFromOrigin>13</distanceFromOrigin>
			<angle>0</angle>
			<triangleMeasure>0</triangleMeasure>
			<rectangleMeasure>0</rectangleMeasure>
			<circleMeasure>0</circleMeasure>
			<centroidX>21</centroidX>
			<centroidY>4</centroidY>
		</spatialEntity>
		<spatialEntity spatialType="region" scaleAndSubsystem="Cellular.GutEndotheliumIschemia">
			<clusteredness>0.98</clusteredness>
			<density>0.1510204190066489</density>
			<area>49</area>
			<perimeter>84</perimeter>
			<distanceFromOrigin>7.211102550927978</distanceFromOrigin>
			<angle>67.18667789344798</angle>
			<triangleMeasure>0.182067689197499</triangleMeasure>
			<rectangleMeasure>0.2126543757361229</rectangleMeasure>
			<circleMeasure>0.1058956221794618</circleMeasure>
			<centroidX>7.769231</centroidX>
			<centroidY>8.205128</centroidY>
		</spatialEntity>
		<spatialEntity spatialType="region" scaleAndSubsystem="Cellular.GutEndotheliumIschemia">
			<clusteredness>1</clusteredness>
			<density>0.2725000119676777</density>
			<area>2</area>
			<perimeter>6</perimeter>
			<distanceFromOrigin>15.55634918610405</distanceFromOrigin>
			<angle>2.489552921999156</angle>
			<triangleMeasure>0</triangleMeasure>
			<rectangleMeasure>0</rectangleMeasure>
			<circleMeasure>0</circleMeasure>
			<centroidX>5</centroidX>
			<centroidY>4.5</centroidY>
		</spatialEntity>
		<spatialEntity spatialType="region" scaleAndSubsystem="Cellular.GutEndotheliumIschemia">
			<clusteredness>1</clusteredness>
			<density>0.3600008796243107</density>
			<area>1</area>
			<perimeter>4</perimeter>
			<distanceFromOrigin>14.56021977856104</distanceFromOrigin>
			<angle>0</angle>
			<triangleMeasure>0</triangleMeasure>
			<rectangleMeasure>0</rectangleMeasure>
			<circleMeasure>0</circleMeasure>
			<centroidX>20</centroidX>
			<centroidY>2</centroidY>
		</spatialEntity>
		<spatialEntity spatialType="region" scaleAndSubsystem="Cellular.GutEndotheliumIschemia">
			<clusteredness>1</clusteredness>
			<density>0.3100001615636489</density>
			<area>1</area>
			<perimeter>4</perimeter>
			<distanceFromOrigin>16.1245154965971</distanceFromOrigin>
			<angle>0</angle>
			<triangleMeasure>0</triangleMeasure>
			<rectangleMeasure>0</rectangleMeasure>
			<circleMeasure>0</circleMeasure>
			<centroidX>8</centroidX>
			<centroidY>2</centroidY>
		</spatialEntity>
		<spatialEntity spatialType="region" scaleAndSubsystem="Cellular.GutEndotheliumIschemia">
			<clusteredness>1</clusteredness>
			<density>0.1654411803067349</density>
			<area>17</area>
			<perimeter>34</perimeter>
			<distanceFromOrigin>13.45362404707371</distanceFromOrigin>
			<angle>16.35039050786728</angle>
			<triangleMeasure>0.3373703134652242</triangleMeasure>
			<rectangleMeasure>0.2708333763811392</rectangleMeasure>
			<circleMeasure>0.1686697795621294</circleMeasure>
			<centroidX>27.35294</centroidX>
			<centroidY>3.235294</centroidY>
		</spatialEntity>
		<spatialEntity spatialType="region" scaleAndSubsystem="Cellular.GutEndotheliumIschemia">
			<clusteredness>1</clusteredness>
			<density>0.1497150451873084</density>
			<area>8</area>
			<perimeter>14</perimeter>
			<distanceFromOrigin>13</distanceFromOrigin>
			<angle>11.4087182028818</angle>
			<triangleMeasure>0.6666666666666666</triangleMeasure>
			<rectangleMeasure>0.5</rectangleMeasure>
			<circleMeasure>0.238732414637843</circleMeasure>
			<centroidX>16.5</centroidX>
			<centroidY>2</centroidY>
		</spatialEntity>
		<spatialEntity spatialType="region" scaleAndSubsystem="Cellular.GutEndotheliumIschemia">
			<clusteredness>1</clusteredness>
			<density>0.1387541617248572</density>
			<area>4</area>
			<perimeter>10</perimeter>
			<distanceFromOrigin>14.31782106327635</distanceFromOrigin>
			<angle>8.343891584033095</angle>
			<triangleMeasure>0.5</triangleMeasure>
			<rectangleMeasure>0.2500000149011621</rectangleMeasure>
			<circleMeasure>0.1200150467756456</circleMeasure>
			<centroidX>12.25</centroidX>
			<centroidY>1.75</centroidY>
		</spatialEntity>
		<numericStateVariable scaleAndSubsystem="Tissue.GutEndothelium">
			<name>GutCellDamageByproduct</name>
			<value>1620.36149756046</value>
		</numericStateVariable>
		<numericStateVariable scaleAndSubsystem="Organ.Gut">
			<name>GutLeak</name>
			<value>0</value>
		</numericStateVariable>
		<numericStateVariable scaleAndSubsystem="Tissue.GutEpithelium">
			<name>GutOccludinCellwall</name>
			<value>1161.106929353461</value>
		</numericStateVariable>
		<numericStateVariable scaleAndSubsystem="Tissue.GutEpithelium">
			<name>GutOccludinCytoplasm</name>
			<value>383.6039776542727</value>
		</numericStateVariable>
		<numericStateVariable scaleAndSubsystem="Tissue.LungEndothelium">
			<name>LungCellDamageByproduct</name>
			<value>0</value>
		</numericStateVariable>
		<numericStateVariable scaleAndSubsystem="Organ.Lung">
			<name>LungEdema</name>
			<value>0</value>
		</numericStateVariable>
		<numericStateVariable scaleAndSubsystem="Tissue.LungEpithelium">
			<name>LungOccludinCellwall</name>
			<value>1162.81</value>
		</numericStateVariable>
		<numericStateVariable scaleAndSubsystem="Tissue.LungEpithelium">
			<name>LungOccludinCytoplasm</name>
			<value>384.4</value>
		</numericStateVariable>
		<numericStateVariable scaleAndSubsystem="Cellular.GutEndotheliumIschemia">
			<name>avgClusterednessRegions</name>
			<value>0.05960064502240959</value>
		</numericStateVariable>
		<numericStateVariable scaleAndSubsystem="Cellular.LungEndotheliumIschemia">
			<name>avgClusterednessRegions</name>
			<value>1</value>
		</numericStateVariable>
		<numericStateVariable scaleAndSubsystem="Cellular.GutEndotheliumIschemia">
			<name>avgDensityRegions</name>
			<value>0.2168413136717274</value>
		</numericStateVariable>
		<numericStateVariable scaleAndSubsystem="Cellular.LungEndotheliumIschemia">
			<name>avgDensityRegions</name>
			<value>0</value>
		</numericStateVariable>
	</timepoint>
	<timepoint value="20">
		<spatialEntity spatialType="region" scaleAndSubsystem="Cellular.GutEndotheliumIschemia">
			<clusteredness>1</clusteredness>
			<density>0.1600020561732498</density>
			<area>4</area>
			<perimeter>10</perimeter>
			<distanceFromOrigin>14.56021977856104</distanceFromOrigin>
			<angle>7.253194612725333</angle>
			<triangleMeasure>0.5</triangleMeasure>
			<rectangleMeasure>0.25</rectangleMeasure>
			<circleMeasure>0.1200150467756456</circleMeasure>
			<centroidX>21.25</centroidX>
			<centroidY>30.25</centroidY>
		</spatialEntity>
		<spatialEntity spatialType="region" scaleAndSubsystem="Cellular.GutEndotheliumIschemia">
			<clusteredness>1</clusteredness>
			<density>0.01260771751403809</density>
			<area>1</area>
			<perimeter>4</perimeter>
			<distanceFromOrigin>15.65247584249853</distanceFromOrigin>
			<angle>0</angle>
			<triangleMeasure>0</triangleMeasure>
			<rectangleMeasure>0</rectangleMeasure>
			<circleMeasure>0</circleMeasure>
			<centroidX>9</centroidX>
			<centroidY>30</centroidY>
		</spatialEntity>
		<spatialEntity spatialType="region" scaleAndSubsystem="Cellular.GutEndotheliumIschemia">
			<clusteredness>1</clusteredness>
			<density>0.1250706317378026</density>
			<area>1</area>
			<perimeter>4</perimeter>
			<distanceFromOrigin>17.20465053408525</distanceFromOrigin>
			<angle>0</angle>
			<triangleMeasure>0</triangleMeasure>
			<rectangleMeasure>0</rectangleMeasure>
			<circleMeasure>0</circleMeasure>
			<centroidX>6</centroidX>
			<centroidY>30</centroidY>
		</spatialEntity>
		<spatialEntity spatialType="region" scaleAndSubsystem="Cellular.GutEndotheliumIschemia">
			<clusteredness>1</clusteredness>
			<density>0.1725067288267846</density>
			<area>2</area>
			<perimeter>6</perimeter>
			<distanceFromOrigin>18.43908891458577</distanceFromOrigin>
			<angle>1.941486390914377</angle>
			<triangleMeasure>0</triangleMeasure>
			<rectangleMeasure>0</rectangleMeasure>
			<circleMeasure>0</circleMeasure>
			<centroidX>4</centroidX>
			<centroidY>30.5</centroidY>
		</spatialEntity>
		<spatialEntity spatialType="region" scaleAndSubsystem="Cellular.GutEndotheliumIschemia">
			<clusteredness>1</clusteredness>
			<density>0.2762499999766256</density>
			<area>2</area>
			<perimeter>6</perimeter>
			<distanceFromOrigin>13.41640786499874</distanceFromOrigin>
			<angle>3.691385986451275</angle>
			<triangleMeasure>0</triangleMeasure>
			<rectangleMeasure>0</rectangleMeasure>
			<circleMeasure>0</circleMeasure>
			<centroidX>22.5</centroidX>
			<centroidY>28</centroidY>
		</spatialEntity>
		<spatialEntity spatialType="region" scaleAndSubsystem="Cellular.GutEndotheliumIschemia">
			<clusteredness>1</clusteredness>
			<density>0.3125074498793658</density>
			<area>1</area>
			<perimeter>4</perimeter>
			<distanceFromOrigin>12.64911064067352</distanceFromOrigin>
			<angle>0</angle>
			<triangleMeasure>0</triangleMeasure>
			<rectangleMeasure>0</rectangleMeasure>
			<circleMeasure>0</circleMeasure>
			<centroidX>20</centroidX>
			<centroidY>28</centroidY>
		</spatialEntity>
		<spatialEntity spatialType="region" scaleAndSubsystem="Cellular.GutEndotheliumIschemia">
			<clusteredness>1</clusteredness>
			<density>0.04056249506333295</density>
			<area>1</area>
			<perimeter>4</perimeter>
			<distanceFromOrigin>13.41640786499874</distanceFromOrigin>
			<angle>0</angle>
			<triangleMeasure>0</triangleMeasure>
			<rectangleMeasure>0</rectangleMeasure>
			<circleMeasure>0</circleMeasure>
			<centroidX>10</centroidX>
			<centroidY>28</centroidY>
		</spatialEntity>
		<spatialEntity spatialType="region" scaleAndSubsystem="Cellular.GutEndotheliumIschemia">
			<clusteredness>1</clusteredness>
			<density>0.129687499970782</density>
			<area>8</area>
			<perimeter>18</perimeter>
			<distanceFromOrigin>14.2126704035519</distanceFromOrigin>
			<angle>9.974163685253872</angle>
			<triangleMeasure>0.2999963379353279</triangleMeasure>
			<rectangleMeasure>0.2222222222222222</rectangleMeasure>
			<circleMeasure>0.1591549430918953</circleMeasure>
			<centroidX>26</centroidX>
			<centroidY>28.85714</centroidY>
		</spatialEntity>
		<spatialEntity spatialType="region" scaleAndSubsystem="Cellular.GutEndotheliumIschemia">
			<clusteredness>0.9642857142857143</clusteredness>
			<density>0.1513177839560284</density>
			<area>27</area>
			<perimeter>44</perimeter>
			<distanceFromOrigin>8.062257748298549</distanceFromOrigin>
			<angle>38.65980825409009</angle>
			<triangleMeasure>0.3150599583099372</triangleMeasure>
			<rectangleMeasure>0.3472222590152167</rectangleMeasure>
			<circleMeasure>0.1875235105869463</circleMeasure>
			<centroidX>16.54546</centroidX>
			<centroidY>27.18182</centroidY>
		</spatialEntity>
		<spatialEntity spatialType="region" scaleAndSubsystem="Cellular.GutEndotheliumIschemia">
			<clusteredness>1</clusteredness>
			<density>0.2163655299766391</density>
			<area>1</area>
			<perimeter>4</perimeter>
			<distanceFromOrigin>8.54400374531753</distanceFromOrigin>
			<angle>0</angle>
			<triangleMeasure>0</triangleMeasure>
			<rectangleMeasure>0</rectangleMeasure>
			<circleMeasure>0</circleMeasure>
			<centroidX>13</centroidX>
			<centroidY>24</centroidY>
		</spatialEntity>
		<spatialEntity spatialType="region" scaleAndSubsystem="Cellular.GutEndotheliumIschemia">
			<clusteredness>1</clusteredness>
			<density>0.0899971232694738</density>
			<area>1</area>
			<perimeter>4</perimeter>
			<distanceFromOrigin>11.31370849898476</distanceFromOrigin>
			<angle>0</angle>
			<triangleMeasure>0</triangleMeasure>
			<rectangleMeasure>0</rectangleMeasure>
			<circleMeasure>0</circleMeasure>
			<centroidX>8</centroidX>
			<centroidY>24</centroidY>
		</spatialEntity>
		<spatialEntity spatialType="region" scaleAndSubsystem="Cellular.GutEndotheliumIschemia">
			<clusteredness>1</clusteredness>
			<density>0.2762499999766256</density>
			<area>2</area>
			<perimeter>6</perimeter>
			<distanceFromOrigin>9.219544457292887</distanceFromOrigin>
			<angle>3.731396999160447</angle>
			<triangleMeasure>0</triangleMeasure>
			<rectangleMeasure>0</rectangleMeasure>
			<circleMeasure>0</circleMeasure>
			<centroidX>22</centroidX>
			<centroidY>23.5</centroidY>
		</spatialEntity>
		<spatialEntity spatialType="region" scaleAndSubsystem="Cellular.GutEndotheliumIschemia">
			<clusteredness>1</clusteredness>
			<density>0.06447730718874464</density>
			<area>1</area>
			<perimeter>4</perimeter>
			<distanceFromOrigin>8.602325267042627</distanceFromOrigin>
			<angle>0</angle>
			<triangleMeasure>0</triangleMeasure>
			<rectangleMeasure>0</rectangleMeasure>
			<circleMeasure>0</circleMeasure>
			<centroidX>11</centroidX>
			<centroidY>23</centroidY>
		</spatialEntity>
		<spatialEntity spatialType="region" scaleAndSubsystem="Cellular.GutEndotheliumIschemia">
			<clusteredness>1</clusteredness>
			<density>0.02797342001223097</density>
			<area>1</area>
			<perimeter>4</perimeter>
			<distanceFromOrigin>5.656854249492381</distanceFromOrigin>
			<angle>0</angle>
			<triangleMeasure>0</triangleMeasure>
			<rectangleMeasure>0</rectangleMeasure>
			<circleMeasure>0</circleMeasure>
			<centroidX>12</centroidX>
			<centroidY>20</centroidY>
		</spatialEntity>
		<spatialEntity spatialType="region" scaleAndSubsystem="Cellular.GutEndotheliumIschemia">
			<clusteredness>1</clusteredness>
			<density>0.1221428605354801</density>
			<area>7</area>
			<perimeter>18</perimeter>
			<distanceFromOrigin>7.615773105863909</distanceFromOrigin>
			<angle>21.37062226934319</angle>
			<triangleMeasure>0.1875</triangleMeasure>
			<rectangleMeasure>0.25</rectangleMeasure>
			<circleMeasure>0.1384788992693422</circleMeasure>
			<centroidX>23.75</centroidX>
			<centroidY>20.125</centroidY>
		</spatialEntity>
		<spatialEntity spatialType="region" scaleAndSubsystem="Cellular.GutEndotheliumIschemia">
			<clusteredness>0.7948717948717948</clusteredness>
			<density>0.1422727287063553</density>
			<area>31</area>
			<perimeter>54</perimeter>
			<distanceFromOrigin>11.40175425099138</distanceFromOrigin>
			<angle>33.85711014166068</angle>
			<triangleMeasure>0.2625001001358414</triangleMeasure>
			<rectangleMeasure>0.2333333333333333</rectangleMeasure>
			<circleMeasure>0.1615586923447691</circleMeasure>
			<centroidX>28.67857</centroidX>
			<centroidY>22.92857</centroidY>
		</spatialEntity>
		<spatialEntity spatialType="region" scaleAndSubsystem="Cellular.GutEndotheliumIschemia">
			<clusteredness>0.9230769230769231</clusteredness>
			<density>0.1116673089375377</density>
			<area>36</area>
			<perimeter>54</perimeter>
			<distanceFromOrigin>12.16552506059644</distanceFromOrigin>
			<angle>45.84252426074041</angle>
			<triangleMeasure>0.3013392651871773</triangleMeasure>
			<rectangleMeasure>0.2571428571428571</rectangleMeasure>
			<circleMeasure>0.174072134665756</circleMeasure>
			<centroidX>4.090909</centroidX>
			<centroidY>23.63636</centroidY>
		</spatialEntity>
		<spatialEntity spatialType="region" scaleAndSubsystem="Cellular.GutEndotheliumIschemia">
			<clusteredness>1</clusteredness>
			<density>0.3625000598383885</density>
			<area>1</area>
			<perimeter>4</perimeter>
			<distanceFromOrigin>1.414213562373095</distanceFromOrigin>
			<angle>0</angle>
			<triangleMeasure>0</triangleMeasure>
			<rectangleMeasure>0</rectangleMeasure>
			<circleMeasure>0</circleMeasure>
			<centroidX>15</centroidX>
			<centroidY>17</centroidY>
		</spatialEntity>
		<spatialEntity spatialType="region" scaleAndSubsystem="Cellular.GutEndotheliumIschemia">
			<clusteredness>1</clusteredness>
			<density>0.118088238695776</density>
			<area>17</area>
			<perimeter>30</perimeter>
			<distanceFromOrigin>3</distanceFromOrigin>
			<angle>90</angle>
			<triangleMeasure>0.2708333333333333</triangleMeasure>
			<rectangleMeasure>0.297619019547789</rectangleMeasure>
			<circleMeasure>0.1278848643357472</circleMeasure>
			<centroidX>18.69231</centroidX>
			<centroidY>18.76923</centroidY>
		</spatialEntity>
		<spatialEntity spatialType="region" scaleAndSubsystem="Cellular.GutEndotheliumIschemia">
			<clusteredness>1</clusteredness>
			<density>0.2250414530436198</density>
			<area>1</area>
			<perimeter>4</perimeter>
			<distanceFromOrigin>8</distanceFromOrigin>
			<angle>0</angle>
			<triangleMeasure>0</triangleMeasure>
			<rectangleMeasure>0</rectangleMeasure>
			<circleMeasure>0</circleMeasure>
			<centroidX>8</centroidX>
			<centroidY>16</centroidY>
		</spatialEntity>
		<spatialEntity spatialType="region" scaleAndSubsystem="Cellular.GutEndotheliumIschemia">
			<clusteredness>1</clusteredness>
			<density>0.1625</density>
			<area>1</area>
			<perimeter>4</perimeter>
			<distanceFromOrigin>14.0356688476182</distanceFromOrigin>
			<angle>0</angle>
			<triangleMeasure>0</triangleMeasure>
			<rectangleMeasure>0</rectangleMeasure>
			<circleMeasure>0</circleMeasure>
			<centroidX>30</centroidX>
			<centroidY>15</centroidY>
		</spatialEntity>
		<spatialEntity spatialType="region" scaleAndSubsystem="Cellular.GutEndotheliumIschemia">
			<clusteredness>1</clusteredness>
			<density>0.2625</density>
			<area>1</area>
			<perimeter>4</perimeter>
			<distanceFromOrigin>2.23606797749979</distanceFromOrigin>
			<angle>0</angle>
			<triangleMeasure>0</triangleMeasure>
			<rectangleMeasure>0</rectangleMeasure>
			<circleMeasure>0</circleMeasure>
			<centroidX>18</centroidX>
			<centroidY>15</centroidY>
		</spatialEntity>
		<spatialEntity spatialType="region" scaleAndSubsystem="Cellular.GutEndotheliumIschemia">
			<clusteredness>1</clusteredness>
			<density>0.1393749999649384</density>
			<area>4</area>
			<perimeter>10</perimeter>
			<distanceFromOrigin>13</distanceFromOrigin>
			<angle>8.13010235415598</angle>
			<triangleMeasure>0.5</triangleMeasure>
			<rectangleMeasure>0.2500000149011621</rectangleMeasure>
			<circleMeasure>0.1200150467756456</circleMeasure>
			<centroidX>2.25</centroidX>
			<centroidY>15.25</centroidY>
		</spatialEntity>
		<spatialEntity spatialType="region" scaleAndSubsystem="Cellular.GutEndotheliumIschemia">
			<clusteredness>1</clusteredness>
			<density>0.1725000007479799</density>
			<area>2</area>
			<perimeter>6</perimeter>
			<distanceFromOrigin>9.486832980505138</distanceFromOrigin>
			<angle>1.735704588928389</angle>
			<triangleMeasure>0</triangleMeasure>
			<rectangleMeasure>0</rectangleMeasure>
			<circleMeasure>0</circleMeasure>
			<centroidX>25.5</centroidX>
			<centroidY>13</centroidY>
		</spatialEntity>
		<spatialEntity spatialType="region" scaleAndSubsystem="Cellular.GutEndotheliumIschemia">
			<clusteredness>1</clusteredness>
			<density>0.2474999970080806</density>
			<area>2</area>
			<perimeter>6</perimeter>
			<distanceFromOrigin>12.36931687685298</distanceFromOrigin>
			<angle>4.398705354995532</angle>
			<triangleMeasure>0</triangleMeasure>
			<rectangleMeasure>0</rectangleMeasure>
			<circleMeasure>0</circleMeasure>
			<centroidX>28</centroidX>
			<centroidY>12.5</centroidY>
		</spatialEntity>
		<spatialEntity spatialType="region" scaleAndSubsystem="Cellular.GutEndotheliumIschemia">
			<clusteredness>1</clusteredness>
			<density>0.1049999924851399</density>
			<area>8</area>
			<perimeter>14</perimeter>
			<distanceFromOrigin>5.385164807134504</distanceFromOrigin>
			<angle>22.71441235316723</angle>
			<triangleMeasure>0.375</triangleMeasure>
			<rectangleMeasure>0.75</rectangleMeasure>
			<circleMeasure>0.4500564463306062</circleMeasure>
			<centroidX>22</centroidX>
			<centroidY>13</centroidY>
		</spatialEntity>
		<spatialEntity spatialType="region" scaleAndSubsystem="Cellular.GutEndotheliumIschemia">
			<clusteredness>1</clusteredness>
			<density>0.2325000014959597</density>
			<area>2</area>
			<perimeter>6</perimeter>
			<distanceFromOrigin>12.64911064067352</distanceFromOrigin>
			<angle>1.332219853869639</angle>
			<triangleMeasure>0</triangleMeasure>
			<rectangleMeasure>0</rectangleMeasure>
			<circleMeasure>0</circleMeasure>
			<centroidX>3.5</centroidX>
			<centroidY>12</centroidY>
		</spatialEntity>
		<spatialEntity spatialType="region" scaleAndSubsystem="Cellular.GutEndotheliumIschemia">
			<clusteredness>1</clusteredness>
			<density>0.3</density>
			<area>1</area>
			<perimeter>4</perimeter>
			<distanceFromOrigin>16.55294535724685</distanceFromOrigin>
			<angle>0</angle>
			<triangleMeasure>0</triangleMeasure>
			<rectangleMeasure>0</rectangleMeasure>
			<circleMeasure>0</circleMeasure>
			<centroidX>31</centroidX>
			<centroidY>9</centroidY>
		</spatialEntity>
		<spatialEntity spatialType="region" scaleAndSubsystem="Cellular.GutEndotheliumIschemia">
			<clusteredness>1</clusteredness>
			<density>0.2925000059838389</density>
			<area>2</area>
			<perimeter>8</perimeter>
			<distanceFromOrigin>10.63014581273465</distanceFromOrigin>
			<angle>7.49585763972986</angle>
			<triangleMeasure>0</triangleMeasure>
			<rectangleMeasure>0</rectangleMeasure>
			<circleMeasure>0</circleMeasure>
			<centroidX>24.5</centroidX>
			<centroidY>9.5</centroidY>
		</spatialEntity>
		<spatialEntity spatialType="region" scaleAndSubsystem="Cellular.GutEndotheliumIschemia">
			<clusteredness>1</clusteredness>
			<density>0.1068749984689787</density>
			<area>8</area>
			<perimeter>12</perimeter>
			<distanceFromOrigin>5.385164807134504</distanceFromOrigin>
			<angle>22.83365417791754</angle>
			<triangleMeasure>0.7777777777777778</triangleMeasure>
			<rectangleMeasure>0.875</rectangleMeasure>
			<circleMeasure>0.5250658540523738</circleMeasure>
			<centroidX>18</centroidX>
			<centroidY>10</centroidY>
		</spatialEntity>
		<spatialEntity spatialType="region" scaleAndSubsystem="Cellular.GutEndotheliumIschemia">
			<clusteredness>1</clusteredness>
			<density>0.2687500059604645</density>
			<area>4</area>
			<perimeter>10</perimeter>
			<distanceFromOrigin>15.23154621172782</distanceFromOrigin>
			<angle>6.581944655178011</angle>
			<triangleMeasure>1</triangleMeasure>
			<rectangleMeasure>0.5000000894069832</rectangleMeasure>
			<circleMeasure>0.3000376132219145</circleMeasure>
			<centroidX>1.333333</centroidX>
			<centroidY>10</centroidY>
		</spatialEntity>
		<spatialEntity spatialType="region" scaleAndSubsystem="Cellular.GutEndotheliumIschemia">
			<clusteredness>1</clusteredness>
			<density>0.3125</density>
			<area>1</area>
			<perimeter>4</perimeter>
			<distanceFromOrigin>12.8062484748657</distanceFromOrigin>
			<angle>0</angle>
			<triangleMeasure>0</triangleMeasure>
			<rectangleMeasure>0</rectangleMeasure>
			<circleMeasure>0</circleMeasure>
			<centroidX>26</centroidX>
			<centroidY>8</centroidY>
		</spatialEntity>
		<spatialEntity spatialType="region" scaleAndSubsystem="Cellular.GutEndotheliumIschemia">
			<clusteredness>1</clusteredness>
			<density>0.225</density>
			<area>1</area>
			<perimeter>4</perimeter>
			<distanceFromOrigin>17.4928556845359</distanceFromOrigin>
			<angle>0</angle>
			<triangleMeasure>0</triangleMeasure>
			<rectangleMeasure>0</rectangleMeasure>
			<circleMeasure>0</circleMeasure>
			<centroidX>31</centroidX>
			<centroidY>7</centroidY>
		</spatialEntity>
		<spatialEntity spatialType="region" scaleAndSubsystem="Cellular.GutEndotheliumIschemia">
			<clusteredness>1</clusteredness>
			<density>0.2</density>
			<area>1</area>
			<perimeter>4</perimeter>
			<distanceFromOrigin>15</distanceFromOrigin>
			<angle>0</angle>
			<triangleMeasure>0</triangleMeasure>
			<rectangleMeasure>0</rectangleMeasure>
			<circleMeasure>0</circleMeasure>
			<centroidX>28</centroidX>
			<centroidY>7</centroidY>
		</spatialEntity>
		<spatialEntity spatialType="region" scaleAndSubsystem="Cellular.GutEndotheliumIschemia">
			<clusteredness>1</clusteredness>
			<density>0.275</density>
			<area>1</area>
			<perimeter>4</perimeter>
			<distanceFromOrigin>9.848857801796104</distanceFromOrigin>
			<angle>0</angle>
			<triangleMeasure>0</triangleMeasure>
			<rectangleMeasure>0</rectangleMeasure>
			<circleMeasure>0</circleMeasure>
			<centroidX>20</centroidX>
			<centroidY>7</centroidY>
		</spatialEntity>
		<spatialEntity spatialType="region" scaleAndSubsystem="Cellular.GutEndotheliumIschemia">
			<clusteredness>1</clusteredness>
			<density>0.1419736841514753</density>
			<area>19</area>
			<perimeter>26</perimeter>
			<distanceFromOrigin>8.602325267042627</distanceFromOrigin>
			<angle>28.16252737432362</angle>
			<triangleMeasure>0.5156251229346092</triangleMeasure>
			<rectangleMeasure>0.5641026192789929</rectangleMeasure>
			<circleMeasure>0.4338069745496543</circleMeasure>
			<centroidX>7.333333</centroidX>
			<centroidY>9.25</centroidY>
		</spatialEntity>
		<spatialEntity spatialType="region" scaleAndSubsystem="Cellular.GutEndotheliumIschemia">
			<clusteredness>1</clusteredness>
			<density>0.1649999955121209</density>
			<area>2</area>
			<perimeter>6</perimeter>
			<distanceFromOrigin>15.8113883008419</distanceFromOrigin>
			<angle>1.95992725912637</angle>
			<triangleMeasure>0</triangleMeasure>
			<rectangleMeasure>0</rectangleMeasure>
			<circleMeasure>0</circleMeasure>
			<centroidX>2.5</centroidX>
			<centroidY>7</centroidY>
		</spatialEntity>
		<spatialEntity spatialType="region" scaleAndSubsystem="Cellular.GutEndotheliumIschemia">
			<clusteredness>1</clusteredness>
			<density>0.3</density>
			<area>1</area>
			<perimeter>4</perimeter>
			<distanceFromOrigin>17.80449381476486</distanceFromOrigin>
			<angle>0</angle>
			<triangleMeasure>0</triangleMeasure>
			<rectangleMeasure>0</rectangleMeasure>
			<circleMeasure>0</circleMeasure>
			<centroidX>2</centroidX>
			<centroidY>5</centroidY>
		</spatialEntity>
		<spatialEntity spatialType="region" scaleAndSubsystem="Cellular.GutEndotheliumIschemia">
			<clusteredness>1</clusteredness>
			<density>0.3250000299191942</density>
			<area>1</area>
			<perimeter>4</perimeter>
			<distanceFromOrigin>13</distanceFromOrigin>
			<angle>0</angle>
			<triangleMeasure>0</triangleMeasure>
			<rectangleMeasure>0</rectangleMeasure>
			<circleMeasure>0</circleMeasure>
			<centroidX>21</centroidX>
			<centroidY>4</centroidY>
		</spatialEntity>
		<spatialEntity spatialType="region" scaleAndSubsystem="Cellular.GutEndotheliumIschemia">
			<clusteredness>1</clusteredness>
			<density>0.2625</density>
			<area>2</area>
			<perimeter>6</perimeter>
			<distanceFromOrigin>15.55634918610405</distanceFromOrigin>
			<angle>2.489552921999156</angle>
			<triangleMeasure>0</triangleMeasure>
			<rectangleMeasure>0</rectangleMeasure>
			<circleMeasure>0</circleMeasure>
			<centroidX>5</centroidX>
			<centroidY>4.5</centroidY>
		</spatialEntity>
		<spatialEntity spatialType="region" scaleAndSubsystem="Cellular.GutEndotheliumIschemia">
			<clusteredness>1</clusteredness>
			<density>0.325</density>
			<area>1</area>
			<perimeter>4</perimeter>
			<distanceFromOrigin>19.84943324127921</distanceFromOrigin>
			<angle>0</angle>
			<triangleMeasure>0</triangleMeasure>
			<rectangleMeasure>0</rectangleMeasure>
			<circleMeasure>0</circleMeasure>
			<centroidX>31</centroidX>
			<centroidY>3</centroidY>
		</spatialEntity>
		<spatialEntity spatialType="region" scaleAndSubsystem="Cellular.GutEndotheliumIschemia">
			<clusteredness>1</clusteredness>
			<density>0.3500011369293811</density>
			<area>1</area>
			<perimeter>4</perimeter>
			<distanceFromOrigin>14.56021977856104</distanceFromOrigin>
			<angle>0</angle>
			<triangleMeasure>0</triangleMeasure>
			<rectangleMeasure>0</rectangleMeasure>
			<circleMeasure>0</circleMeasure>
			<centroidX>20</centroidX>
			<centroidY>2</centroidY>
		</spatialEntity>
		<spatialEntity spatialType="region" scaleAndSubsystem="Cellular.GutEndotheliumIschemia">
			<clusteredness>1</clusteredness>
			<density>0.1450008808451967</density>
			<area>24</area>
			<perimeter>50</perimeter>
			<distanceFromOrigin>6.708203932499369</distanceFromOrigin>
			<angle>34.09497795476555</angle>
			<triangleMeasure>0.2065972632694105</triangleMeasure>
			<rectangleMeasure>0.2192460151516434</rectangleMeasure>
			<circleMeasure>0.1500188179929597</circleMeasure>
			<centroidX>12.03846</centroidX>
			<centroidY>5.807693</centroidY>
		</spatialEntity>
		<spatialEntity spatialType="region" scaleAndSubsystem="Cellular.GutEndotheliumIschemia">
			<clusteredness>1</clusteredness>
			<density>0.3000002094343597</density>
			<area>1</area>
			<perimeter>4</perimeter>
			<distanceFromOrigin>16.1245154965971</distanceFromOrigin>
			<angle>0</angle>
			<triangleMeasure>0</triangleMeasure>
			<rectangleMeasure>0</rectangleMeasure>
			<circleMeasure>0</circleMeasure>
			<centroidX>8</centroidX>
			<centroidY>2</centroidY>
		</spatialEntity>
		<spatialEntity spatialType="region" scaleAndSubsystem="Cellular.GutEndotheliumIschemia">
			<clusteredness>1</clusteredness>
			<density>0.1689285713751443</density>
			<area>14</area>
			<perimeter>26</perimeter>
			<distanceFromOrigin>13.45362404707371</distanceFromOrigin>
			<angle>12.79439939076519</angle>
			<triangleMeasure>0.2916668057442375</triangleMeasure>
			<rectangleMeasure>0.3249999690055877</rectangleMeasure>
			<circleMeasure>0.2117912513866284</circleMeasure>
			<centroidX>26.75</centroidX>
			<centroidY>3.583333</centroidY>
		</spatialEntity>
		<spatialEntity spatialType="region" scaleAndSubsystem="Cellular.GutEndotheliumIschemia">
			<clusteredness>1</clusteredness>
			<density>0.1439677129578746</density>
			<area>12</area>
			<perimeter>16</perimeter>
			<distanceFromOrigin>11.18033988749895</distanceFromOrigin>
			<angle>10.30484646876603</angle>
			<triangleMeasure>0.75</triangleMeasure>
			<rectangleMeasure>0.75</rectangleMeasure>
			<circleMeasure>0.3600451403269369</circleMeasure>
			<centroidX>17</centroidX>
			<centroidY>2.5</centroidY>
		</spatialEntity>
		<numericStateVariable scaleAndSubsystem="Tissue.GutEndothelium">
			<name>GutCellDamageByproduct</name>
			<value>1659.304750788763</value>
		</numericStateVariable>
		<numericStateVariable scaleAndSubsystem="Organ.Gut">
			<name>GutLeak</name>
			<value>0</value>
		</numericStateVariable>
		<numericStateVariable scaleAndSubsystem="Tissue.GutEpithelium">
			<name>GutOccludinCellwall</name>
			<value>1160.70818713781</value>
		</numericStateVariable>
		<numericStateVariable scaleAndSubsystem="Tissue.GutEpithelium">
			<name>GutOccludinCytoplasm</name>
			<value>383.4378928450043</value>
		</numericStateVariable>
		<numericStateVariable scaleAndSubsystem="Tissue.LungEndothelium">
			<name>LungCellDamageByproduct</name>
			<value>0</value>
		</numericStateVariable>
		<numericStateVariable scaleAndSubsystem="Organ.Lung">
			<name>LungEdema</name>
			<value>0</value>
		</numericStateVariable>
		<numericStateVariable scaleAndSubsystem="Tissue.LungEpithelium">
			<name>LungOccludinCellwall</name>
			<value>1162.81</value>
		</numericStateVariable>
		<numericStateVariable scaleAndSubsystem="Tissue.LungEpithelium">
			<name>LungOccludinCytoplasm</name>
			<value>384.4</value>
		</numericStateVariable>
		<numericStateVariable scaleAndSubsystem="Cellular.GutEndotheliumIschemia">
			<name>avgClusterednessRegions</name>
			<value>0.05880718409533995</value>
		</numericStateVariable>
		<numericStateVariable scaleAndSubsystem="Cellular.LungEndotheliumIschemia">
			<name>avgClusterednessRegions</name>
			<value>1</value>
		</numericStateVariable>
		<numericStateVariable scaleAndSubsystem="Cellular.GutEndotheliumIschemia">
			<name>avgDensityRegions</name>
			<value>0.1971121873156307</value>
		</numericStateVariable>
		<numericStateVariable scaleAndSubsystem="Cellular.LungEndotheliumIschemia">
			<name>avgDensityRegions</name>
			<value>0</value>
		</numericStateVariable>
	</timepoint>
	<timepoint value="21">
		<spatialEntity spatialType="region" scaleAndSubsystem="Cellular.GutEndotheliumIschemia">
			<clusteredness>1</clusteredness>
			<density>0.002619181894788555</density>
			<area>1</area>
			<perimeter>4</perimeter>
			<distanceFromOrigin>15.65247584249853</distanceFromOrigin>
			<angle>0</angle>
			<triangleMeasure>0</triangleMeasure>
			<rectangleMeasure>0</rectangleMeasure>
			<circleMeasure>0</circleMeasure>
			<centroidX>9</centroidX>
			<centroidY>30</centroidY>
		</spatialEntity>
		<spatialEntity spatialType="region" scaleAndSubsystem="Cellular.GutEndotheliumIschemia">
			<clusteredness>1</clusteredness>
			<density>0.1150782641242532</density>
			<area>1</area>
			<perimeter>4</perimeter>
			<distanceFromOrigin>17.20465053408525</distanceFromOrigin>
			<angle>0</angle>
			<triangleMeasure>0</triangleMeasure>
			<rectangleMeasure>0</rectangleMeasure>
			<circleMeasure>0</circleMeasure>
			<centroidX>6</centroidX>
			<centroidY>30</centroidY>
		</spatialEntity>
		<spatialEntity spatialType="region" scaleAndSubsystem="Cellular.GutEndotheliumIschemia">
			<clusteredness>1</clusteredness>
			<density>0.162507666793524</density>
			<area>2</area>
			<perimeter>6</perimeter>
			<distanceFromOrigin>18.43908891458577</distanceFromOrigin>
			<angle>1.941486390914377</angle>
			<triangleMeasure>0</triangleMeasure>
			<rectangleMeasure>0</rectangleMeasure>
			<circleMeasure>0</circleMeasure>
			<centroidX>4</centroidX>
			<centroidY>30.5</centroidY>
		</spatialEntity>
		<spatialEntity spatialType="region" scaleAndSubsystem="Cellular.GutEndotheliumIschemia">
			<clusteredness>1</clusteredness>
			<density>0.2025093676997166</density>
			<area>1</area>
			<perimeter>4</perimeter>
			<distanceFromOrigin>12.64911064067352</distanceFromOrigin>
			<angle>0</angle>
			<triangleMeasure>0</triangleMeasure>
			<rectangleMeasure>0</rectangleMeasure>
			<circleMeasure>0</circleMeasure>
			<centroidX>20</centroidX>
			<centroidY>28</centroidY>
		</spatialEntity>
		<spatialEntity spatialType="region" scaleAndSubsystem="Cellular.GutEndotheliumIschemia">
			<clusteredness>1</clusteredness>
			<density>0.03065822264727424</density>
			<area>1</area>
			<perimeter>4</perimeter>
			<distanceFromOrigin>13.41640786499874</distanceFromOrigin>
			<angle>0</angle>
			<triangleMeasure>0</triangleMeasure>
			<rectangleMeasure>0</rectangleMeasure>
			<circleMeasure>0</circleMeasure>
			<centroidX>10</centroidX>
			<centroidY>28</centroidY>
		</spatialEntity>
		<spatialEntity spatialType="region" scaleAndSubsystem="Cellular.GutEndotheliumIschemia">
			<clusteredness>0.8888888888888888</clusteredness>
			<density>0.0906256458484659</density>
			<area>16</area>
			<perimeter>28</perimeter>
			<distanceFromOrigin>13.8924439894498</distanceFromOrigin>
			<angle>26.76399405643862</angle>
			<triangleMeasure>0.4321000678170447</triangleMeasure>
			<rectangleMeasure>0.2916666666666667</rectangleMeasure>
			<circleMeasure>0.129246955172626</circleMeasure>
			<centroidX>24.07692</centroidX>
			<centroidY>28.92308</centroidY>
		</spatialEntity>
		<spatialEntity spatialType="region" scaleAndSubsystem="Cellular.GutEndotheliumIschemia">
			<clusteredness>1</clusteredness>
			<density>0.1981134807466626</density>
			<area>14</area>
			<perimeter>32</perimeter>
			<distanceFromOrigin>10</distanceFromOrigin>
			<angle>18.92464441605123</angle>
			<triangleMeasure>0.225</triangleMeasure>
			<rectangleMeasure>0.2307692533414061</rectangleMeasure>
			<circleMeasure>0.1944243413426217</circleMeasure>
			<centroidX>16</centroidX>
			<centroidY>28.46667</centroidY>
		</spatialEntity>
		<spatialEntity spatialType="region" scaleAndSubsystem="Cellular.GutEndotheliumIschemia">
			<clusteredness>1</clusteredness>
			<density>0.2069216260723039</density>
			<area>1</area>
			<perimeter>4</perimeter>
			<distanceFromOrigin>8.54400374531753</distanceFromOrigin>
			<angle>0</angle>
			<triangleMeasure>0</triangleMeasure>
			<rectangleMeasure>0</rectangleMeasure>
			<circleMeasure>0</circleMeasure>
			<centroidX>13</centroidX>
			<centroidY>24</centroidY>
		</spatialEntity>
		<spatialEntity spatialType="region" scaleAndSubsystem="Cellular.GutEndotheliumIschemia">
			<clusteredness>1</clusteredness>
			<density>0.08342351726457184</density>
			<area>1</area>
			<perimeter>4</perimeter>
			<distanceFromOrigin>11.31370849898476</distanceFromOrigin>
			<angle>0</angle>
			<triangleMeasure>0</triangleMeasure>
			<rectangleMeasure>0</rectangleMeasure>
			<circleMeasure>0</circleMeasure>
			<centroidX>8</centroidX>
			<centroidY>24</centroidY>
		</spatialEntity>
		<spatialEntity spatialType="region" scaleAndSubsystem="Cellular.GutEndotheliumIschemia">
			<clusteredness>1</clusteredness>
			<density>0.08931257277727127</density>
			<area>8</area>
			<perimeter>16</perimeter>
			<distanceFromOrigin>12.8062484748657</distanceFromOrigin>
			<angle>17.94525322979279</angle>
			<triangleMeasure>0.4761904761904762</triangleMeasure>
			<rectangleMeasure>0.3095237617319748</rectangleMeasure>
			<circleMeasure>0.1666875636207274</circleMeasure>
			<centroidX>6.666667</centroidX>
			<centroidY>25.83333</centroidY>
		</spatialEntity>
		<spatialEntity spatialType="region" scaleAndSubsystem="Cellular.GutEndotheliumIschemia">
			<clusteredness>1</clusteredness>
			<density>0.1225000065735922</density>
			<area>13</area>
			<perimeter>18</perimeter>
			<distanceFromOrigin>14.42220510185596</distanceFromOrigin>
			<angle>15.2194648311738</angle>
			<triangleMeasure>0.4642857142857143</triangleMeasure>
			<rectangleMeasure>0.5909091421395338</rectangleMeasure>
			<circleMeasure>0.3900489020208484</circleMeasure>
			<centroidX>29.625</centroidX>
			<centroidY>24.75</centroidY>
		</spatialEntity>
		<spatialEntity spatialType="region" scaleAndSubsystem="Cellular.GutEndotheliumIschemia">
			<clusteredness>1</clusteredness>
			<density>0.2774999939927868</density>
			<area>2</area>
			<perimeter>6</perimeter>
			<distanceFromOrigin>12.2065556157337</distanceFromOrigin>
			<angle>3.667788055531429</angle>
			<triangleMeasure>0</triangleMeasure>
			<rectangleMeasure>0</rectangleMeasure>
			<circleMeasure>0</circleMeasure>
			<centroidX>26</centroidX>
			<centroidY>23.5</centroidY>
		</spatialEntity>
		<spatialEntity spatialType="region" scaleAndSubsystem="Cellular.GutEndotheliumIschemia">
			<clusteredness>1</clusteredness>
			<density>0.1397939956614221</density>
			<area>12</area>
			<perimeter>24</perimeter>
			<distanceFromOrigin>8.54400374531753</distanceFromOrigin>
			<angle>28.65711745655813</angle>
			<triangleMeasure>0.3826535378636423</triangleMeasure>
			<rectangleMeasure>0.4047619874785716</rectangleMeasure>
			<circleMeasure>0.2307981319210987</circleMeasure>
			<centroidX>20.75</centroidX>
			<centroidY>24.41667</centroidY>
		</spatialEntity>
		<spatialEntity spatialType="region" scaleAndSubsystem="Cellular.GutEndotheliumIschemia">
			<clusteredness>1</clusteredness>
			<density>0.08696265127144608</density>
			<area>1</area>
			<perimeter>4</perimeter>
			<distanceFromOrigin>8.602325267042627</distanceFromOrigin>
			<angle>0</angle>
			<triangleMeasure>0</triangleMeasure>
			<rectangleMeasure>0</rectangleMeasure>
			<circleMeasure>0</circleMeasure>
			<centroidX>11</centroidX>
			<centroidY>23</centroidY>
		</spatialEntity>
		<spatialEntity spatialType="region" scaleAndSubsystem="Cellular.GutEndotheliumIschemia">
			<clusteredness>1</clusteredness>
			<density>0.5674999760646446</density>
			<area>1</area>
			<perimeter>4</perimeter>
			<distanceFromOrigin>15.8113883008419</distanceFromOrigin>
			<angle>0</angle>
			<triangleMeasure>0</triangleMeasure>
			<rectangleMeasure>0</rectangleMeasure>
			<circleMeasure>0</circleMeasure>
			<centroidX>31</centroidX>
			<centroidY>21</centroidY>
		</spatialEntity>
		<spatialEntity spatialType="region" scaleAndSubsystem="Cellular.GutEndotheliumIschemia">
			<clusteredness>1</clusteredness>
			<density>0.1150000029919194</density>
			<area>1</area>
			<perimeter>4</perimeter>
			<distanceFromOrigin>7.810249675906654</distanceFromOrigin>
			<angle>0</angle>
			<triangleMeasure>0</triangleMeasure>
			<rectangleMeasure>0</rectangleMeasure>
			<circleMeasure>0</circleMeasure>
			<centroidX>22</centroidX>
			<centroidY>21</centroidY>
		</spatialEntity>
		<spatialEntity spatialType="region" scaleAndSubsystem="Cellular.GutEndotheliumIschemia">
			<clusteredness>1</clusteredness>
			<density>0.1800000025945551</density>
			<area>4</area>
			<perimeter>8</perimeter>
			<distanceFromOrigin>8.944271909999159</distanceFromOrigin>
			<angle>8.042894233505312</angle>
			<triangleMeasure>0.5</triangleMeasure>
			<rectangleMeasure>1</rectangleMeasure>
			<circleMeasure>0.3183098861837907</circleMeasure>
			<centroidX>24.5</centroidX>
			<centroidY>20.5</centroidY>
		</spatialEntity>
		<spatialEntity spatialType="region" scaleAndSubsystem="Cellular.GutEndotheliumIschemia">
			<clusteredness>1</clusteredness>
			<density>0.0181121919669357</density>
			<area>1</area>
			<perimeter>4</perimeter>
			<distanceFromOrigin>5.656854249492381</distanceFromOrigin>
			<angle>0</angle>
			<triangleMeasure>0</triangleMeasure>
			<rectangleMeasure>0</rectangleMeasure>
			<circleMeasure>0</circleMeasure>
			<centroidX>12</centroidX>
			<centroidY>20</centroidY>
		</spatialEntity>
		<spatialEntity spatialType="region" scaleAndSubsystem="Cellular.GutEndotheliumIschemia">
			<clusteredness>0.9230769230769231</clusteredness>
			<density>0.1662500027153227</density>
			<area>12</area>
			<perimeter>26</perimeter>
			<distanceFromOrigin>11.18033988749895</distanceFromOrigin>
			<angle>18.97040780848655</angle>
			<triangleMeasure>0.25</triangleMeasure>
			<rectangleMeasure>0.1875</rectangleMeasure>
			<circleMeasure>0.135546402199326</circleMeasure>
			<centroidX>28.72727</centroidX>
			<centroidY>19.36364</centroidY>
		</spatialEntity>
		<spatialEntity spatialType="region" scaleAndSubsystem="Cellular.GutEndotheliumIschemia">
			<clusteredness>1</clusteredness>
			<density>0.1818495727570891</density>
			<area>23</area>
			<perimeter>32</perimeter>
			<distanceFromOrigin>12.36931687685298</distanceFromOrigin>
			<angle>30.02712423321308</angle>
			<triangleMeasure>0.3928571428571428</triangleMeasure>
			<rectangleMeasure>0.4845237930210275</rectangleMeasure>
			<circleMeasure>0.1553135744110525</circleMeasure>
			<centroidX>2.266667</centroidX>
			<centroidY>22.2</centroidY>
		</spatialEntity>
		<spatialEntity spatialType="region" scaleAndSubsystem="Cellular.GutEndotheliumIschemia">
			<clusteredness>1</clusteredness>
			<density>0.3525001077090993</density>
			<area>1</area>
			<perimeter>4</perimeter>
			<distanceFromOrigin>1.414213562373095</distanceFromOrigin>
			<angle>0</angle>
			<triangleMeasure>0</triangleMeasure>
			<rectangleMeasure>0</rectangleMeasure>
			<circleMeasure>0</circleMeasure>
			<centroidX>15</centroidX>
			<centroidY>17</centroidY>
		</spatialEntity>
		<spatialEntity spatialType="region" scaleAndSubsystem="Cellular.GutEndotheliumIschemia">
			<clusteredness>1</clusteredness>
			<density>0.2150976442823223</density>
			<area>1</area>
			<perimeter>4</perimeter>
			<distanceFromOrigin>8</distanceFromOrigin>
			<angle>0</angle>
			<triangleMeasure>0</triangleMeasure>
			<rectangleMeasure>0</rectangleMeasure>
			<circleMeasure>0</circleMeasure>
			<centroidX>8</centroidX>
			<centroidY>16</centroidY>
		</spatialEntity>
		<spatialEntity spatialType="region" scaleAndSubsystem="Cellular.GutEndotheliumIschemia">
			<clusteredness>1</clusteredness>
			<density>0.1525000029919194</density>
			<area>1</area>
			<perimeter>4</perimeter>
			<distanceFromOrigin>14.0356688476182</distanceFromOrigin>
			<angle>0</angle>
			<triangleMeasure>0</triangleMeasure>
			<rectangleMeasure>0</rectangleMeasure>
			<circleMeasure>0</circleMeasure>
			<centroidX>30</centroidX>
			<centroidY>15</centroidY>
		</spatialEntity>
		<spatialEntity spatialType="region" scaleAndSubsystem="Cellular.GutEndotheliumIschemia">
			<clusteredness>1</clusteredness>
			<density>0.1183333467554163</density>
			<area>18</area>
			<perimeter>36</perimeter>
			<distanceFromOrigin>2.23606797749979</distanceFromOrigin>
			<angle>116.565051177078</angle>
			<triangleMeasure>0.25</triangleMeasure>
			<rectangleMeasure>0.2333333630032047</rectangleMeasure>
			<circleMeasure>0.1583275759971911</circleMeasure>
			<centroidX>18.5625</centroidX>
			<centroidY>18.5625</centroidY>
		</spatialEntity>
		<spatialEntity spatialType="region" scaleAndSubsystem="Cellular.GutEndotheliumIschemia">
			<clusteredness>1</clusteredness>
			<density>0.5524999880323223</density>
			<area>1</area>
			<perimeter>4</perimeter>
			<distanceFromOrigin>14.0356688476182</distanceFromOrigin>
			<angle>0</angle>
			<triangleMeasure>0</triangleMeasure>
			<rectangleMeasure>0</rectangleMeasure>
			<circleMeasure>0</circleMeasure>
			<centroidX>2</centroidX>
			<centroidY>15</centroidY>
		</spatialEntity>
		<spatialEntity spatialType="region" scaleAndSubsystem="Cellular.GutEndotheliumIschemia">
			<clusteredness>1</clusteredness>
			<density>0.1625000037398993</density>
			<area>2</area>
			<perimeter>6</perimeter>
			<distanceFromOrigin>9.486832980505138</distanceFromOrigin>
			<angle>1.735704588928389</angle>
			<triangleMeasure>0</triangleMeasure>
			<rectangleMeasure>0</rectangleMeasure>
			<circleMeasure>0</circleMeasure>
			<centroidX>25.5</centroidX>
			<centroidY>13</centroidY>
		</spatialEntity>
		<spatialEntity spatialType="region" scaleAndSubsystem="Cellular.GutEndotheliumIschemia">
			<clusteredness>1</clusteredness>
			<density>0.2375</density>
			<area>2</area>
			<perimeter>6</perimeter>
			<distanceFromOrigin>12.36931687685298</distanceFromOrigin>
			<angle>4.398705354995532</angle>
			<triangleMeasure>0</triangleMeasure>
			<rectangleMeasure>0</rectangleMeasure>
			<circleMeasure>0</circleMeasure>
			<centroidX>28</centroidX>
			<centroidY>12.5</centroidY>
		</spatialEntity>
		<spatialEntity spatialType="region" scaleAndSubsystem="Cellular.GutEndotheliumIschemia">
			<clusteredness>1</clusteredness>
			<density>0.2062499984806659</density>
			<area>4</area>
			<perimeter>12</perimeter>
			<distanceFromOrigin>5.385164807134504</distanceFromOrigin>
			<angle>11.88865803962797</angle>
			<triangleMeasure>0.5</triangleMeasure>
			<rectangleMeasure>0.2500000447034916</rectangleMeasure>
			<circleMeasure>0.0750094077217677</circleMeasure>
			<centroidX>22</centroidX>
			<centroidY>12.75</centroidY>
		</spatialEntity>
		<spatialEntity spatialType="region" scaleAndSubsystem="Cellular.GutEndotheliumIschemia">
			<clusteredness>1</clusteredness>
			<density>0.2524999880323223</density>
			<area>1</area>
			<perimeter>4</perimeter>
			<distanceFromOrigin>9.848857801796104</distanceFromOrigin>
			<angle>0</angle>
			<triangleMeasure>0</triangleMeasure>
			<rectangleMeasure>0</rectangleMeasure>
			<circleMeasure>0</circleMeasure>
			<centroidX>7</centroidX>
			<centroidY>12</centroidY>
		</spatialEntity>
		<spatialEntity spatialType="region" scaleAndSubsystem="Cellular.GutEndotheliumIschemia">
			<clusteredness>1</clusteredness>
			<density>0.2924999760646446</density>
			<area>1</area>
			<perimeter>4</perimeter>
			<distanceFromOrigin>16.55294535724685</distanceFromOrigin>
			<angle>0</angle>
			<triangleMeasure>0</triangleMeasure>
			<rectangleMeasure>0</rectangleMeasure>
			<circleMeasure>0</circleMeasure>
			<centroidX>31</centroidX>
			<centroidY>9</centroidY>
		</spatialEntity>
		<spatialEntity spatialType="region" scaleAndSubsystem="Cellular.GutEndotheliumIschemia">
			<clusteredness>1</clusteredness>
			<density>0.2825000089757583</density>
			<area>2</area>
			<perimeter>8</perimeter>
			<distanceFromOrigin>10.63014581273465</distanceFromOrigin>
			<angle>7.49585763972986</angle>
			<triangleMeasure>0</triangleMeasure>
			<rectangleMeasure>0</rectangleMeasure>
			<circleMeasure>0</circleMeasure>
			<centroidX>24.5</centroidX>
			<centroidY>9.5</centroidY>
		</spatialEntity>
		<spatialEntity spatialType="region" scaleAndSubsystem="Cellular.GutEndotheliumIschemia">
			<clusteredness>1</clusteredness>
			<density>0.2099999954887465</density>
			<area>4</area>
			<perimeter>8</perimeter>
			<distanceFromOrigin>6.082762530298219</distanceFromOrigin>
			<angle>10.30484646876603</angle>
			<triangleMeasure>0.5</triangleMeasure>
			<rectangleMeasure>1</rectangleMeasure>
			<circleMeasure>0.3183098861837907</circleMeasure>
			<centroidX>17.5</centroidX>
			<centroidY>9.5</centroidY>
		</spatialEntity>
		<spatialEntity spatialType="region" scaleAndSubsystem="Cellular.GutEndotheliumIschemia">
			<clusteredness>1</clusteredness>
			<density>0.2554166691365585</density>
			<area>6</area>
			<perimeter>16</perimeter>
			<distanceFromOrigin>12.64911064067352</distanceFromOrigin>
			<angle>7.914164509047649</angle>
			<triangleMeasure>0.25</triangleMeasure>
			<rectangleMeasure>0.3333333863152482</rectangleMeasure>
			<circleMeasure>0.06667502544829094</circleMeasure>
			<centroidX>2.333333</centroidX>
			<centroidY>10.66667</centroidY>
		</spatialEntity>
		<spatialEntity spatialType="region" scaleAndSubsystem="Cellular.GutEndotheliumIschemia">
			<clusteredness>1</clusteredness>
			<density>0.3025000179515165</density>
			<area>1</area>
			<perimeter>4</perimeter>
			<distanceFromOrigin>12.8062484748657</distanceFromOrigin>
			<angle>0</angle>
			<triangleMeasure>0</triangleMeasure>
			<rectangleMeasure>0</rectangleMeasure>
			<circleMeasure>0</circleMeasure>
			<centroidX>26</centroidX>
			<centroidY>8</centroidY>
		</spatialEntity>
		<spatialEntity spatialType="region" scaleAndSubsystem="Cellular.GutEndotheliumIschemia">
			<clusteredness>1</clusteredness>
			<density>0.2150000029919194</density>
			<area>1</area>
			<perimeter>4</perimeter>
			<distanceFromOrigin>17.4928556845359</distanceFromOrigin>
			<angle>0</angle>
			<triangleMeasure>0</triangleMeasure>
			<rectangleMeasure>0</rectangleMeasure>
			<circleMeasure>0</circleMeasure>
			<centroidX>31</centroidX>
			<centroidY>7</centroidY>
		</spatialEntity>
		<spatialEntity spatialType="region" scaleAndSubsystem="Cellular.GutEndotheliumIschemia">
			<clusteredness>1</clusteredness>
			<density>0.1900000029919194</density>
			<area>1</area>
			<perimeter>4</perimeter>
			<distanceFromOrigin>15</distanceFromOrigin>
			<angle>0</angle>
			<triangleMeasure>0</triangleMeasure>
			<rectangleMeasure>0</rectangleMeasure>
			<circleMeasure>0</circleMeasure>
			<centroidX>28</centroidX>
			<centroidY>7</centroidY>
		</spatialEntity>
		<spatialEntity spatialType="region" scaleAndSubsystem="Cellular.GutEndotheliumIschemia">
			<clusteredness>0.8125</clusteredness>
			<density>0.1011538481820223</density>
			<area>13</area>
			<perimeter>24</perimeter>
			<distanceFromOrigin>8.602325267042627</distanceFromOrigin>
			<angle>17.85031830221683</angle>
			<triangleMeasure>0.3611111111111111</triangleMeasure>
			<rectangleMeasure>0.40625</rectangleMeasure>
			<circleMeasure>0.243780575095745</circleMeasure>
			<centroidX>7.166667</centroidX>
			<centroidY>8.666665999999999</centroidY>
		</spatialEntity>
		<spatialEntity spatialType="region" scaleAndSubsystem="Cellular.GutEndotheliumIschemia">
			<clusteredness>1</clusteredness>
			<density>0.1549999985040403</density>
			<area>2</area>
			<perimeter>6</perimeter>
			<distanceFromOrigin>15.8113883008419</distanceFromOrigin>
			<angle>1.95992725912637</angle>
			<triangleMeasure>0</triangleMeasure>
			<rectangleMeasure>0</rectangleMeasure>
			<circleMeasure>0</circleMeasure>
			<centroidX>2.5</centroidX>
			<centroidY>7</centroidY>
		</spatialEntity>
		<spatialEntity spatialType="region" scaleAndSubsystem="Cellular.GutEndotheliumIschemia">
			<clusteredness>1</clusteredness>
			<density>0.3400000179515165</density>
			<area>1</area>
			<perimeter>4</perimeter>
			<distanceFromOrigin>13.45362404707371</distanceFromOrigin>
			<angle>0</angle>
			<triangleMeasure>0</triangleMeasure>
			<rectangleMeasure>0</rectangleMeasure>
			<circleMeasure>0</circleMeasure>
			<centroidX>25</centroidX>
			<centroidY>6</centroidY>
		</spatialEntity>
		<spatialEntity spatialType="region" scaleAndSubsystem="Cellular.GutEndotheliumIschemia">
			<clusteredness>1</clusteredness>
			<density>0.1350000071525574</density>
			<area>5</area>
			<perimeter>14</perimeter>
			<distanceFromOrigin>9.848857801796104</distanceFromOrigin>
			<angle>18.25189583707854</angle>
			<triangleMeasure>0.5</triangleMeasure>
			<rectangleMeasure>0.250000059604659</rectangleMeasure>
			<circleMeasure>0.1200150290341103</circleMeasure>
			<centroidX>18.5</centroidX>
			<centroidY>6</centroidY>
		</spatialEntity>
		<spatialEntity spatialType="region" scaleAndSubsystem="Cellular.GutEndotheliumIschemia">
			<clusteredness>1</clusteredness>
			<density>0.2899999880323223</density>
			<area>1</area>
			<perimeter>4</perimeter>
			<distanceFromOrigin>17.80449381476486</distanceFromOrigin>
			<angle>0</angle>
			<triangleMeasure>0</triangleMeasure>
			<rectangleMeasure>0</rectangleMeasure>
			<circleMeasure>0</circleMeasure>
			<centroidX>2</centroidX>
			<centroidY>5</centroidY>
		</spatialEntity>
		<spatialEntity spatialType="region" scaleAndSubsystem="Cellular.GutEndotheliumIschemia">
			<clusteredness>1</clusteredness>
			<density>0.3150000179515166</density>
			<area>1</area>
			<perimeter>4</perimeter>
			<distanceFromOrigin>13</distanceFromOrigin>
			<angle>0</angle>
			<triangleMeasure>0</triangleMeasure>
			<rectangleMeasure>0</rectangleMeasure>
			<circleMeasure>0</circleMeasure>
			<centroidX>21</centroidX>
			<centroidY>4</centroidY>
		</spatialEntity>
		<spatialEntity spatialType="region" scaleAndSubsystem="Cellular.GutEndotheliumIschemia">
			<clusteredness>1</clusteredness>
			<density>0.1446250415848328</density>
			<area>20</area>
			<perimeter>36</perimeter>
			<distanceFromOrigin>7.211102550927978</distanceFromOrigin>
			<angle>29.82708465447474</angle>
			<triangleMeasure>0.3306122551933524</triangleMeasure>
			<rectangleMeasure>0.2857143030145011</rectangleMeasure>
			<circleMeasure>0.2160270730234807</circleMeasure>
			<centroidX>12.21429</centroidX>
			<centroidY>6.428571</centroidY>
		</spatialEntity>
		<spatialEntity spatialType="region" scaleAndSubsystem="Cellular.GutEndotheliumIschemia">
			<clusteredness>1</clusteredness>
			<density>0.2524999955121209</density>
			<area>2</area>
			<perimeter>6</perimeter>
			<distanceFromOrigin>15.55634918610405</distanceFromOrigin>
			<angle>2.489552921999156</angle>
			<triangleMeasure>0</triangleMeasure>
			<rectangleMeasure>0</rectangleMeasure>
			<circleMeasure>0</circleMeasure>
			<centroidX>5</centroidX>
			<centroidY>4.5</centroidY>
		</spatialEntity>
		<spatialEntity spatialType="region" scaleAndSubsystem="Cellular.GutEndotheliumIschemia">
			<clusteredness>1</clusteredness>
			<density>0.3774999880323223</density>
			<area>1</area>
			<perimeter>4</perimeter>
			<distanceFromOrigin>15.8113883008419</distanceFromOrigin>
			<angle>0</angle>
			<triangleMeasure>0</triangleMeasure>
			<rectangleMeasure>0</rectangleMeasure>
			<circleMeasure>0</circleMeasure>
			<centroidX>25</centroidX>
			<centroidY>3</centroidY>
		</spatialEntity>
		<spatialEntity spatialType="region" scaleAndSubsystem="Cellular.GutEndotheliumIschemia">
			<clusteredness>1</clusteredness>
			<density>0.3400014241536458</density>
			<area>1</area>
			<perimeter>4</perimeter>
			<distanceFromOrigin>14.56021977856104</distanceFromOrigin>
			<angle>0</angle>
			<triangleMeasure>0</triangleMeasure>
			<rectangleMeasure>0</rectangleMeasure>
			<circleMeasure>0</circleMeasure>
			<centroidX>20</centroidX>
			<centroidY>2</centroidY>
		</spatialEntity>
		<spatialEntity spatialType="region" scaleAndSubsystem="Cellular.GutEndotheliumIschemia">
			<clusteredness>1</clusteredness>
			<density>0.2900002872242647</density>
			<area>1</area>
			<perimeter>4</perimeter>
			<distanceFromOrigin>16.1245154965971</distanceFromOrigin>
			<angle>0</angle>
			<triangleMeasure>0</triangleMeasure>
			<rectangleMeasure>0</rectangleMeasure>
			<circleMeasure>0</circleMeasure>
			<centroidX>8</centroidX>
			<centroidY>2</centroidY>
		</spatialEntity>
		<spatialEntity spatialType="region" scaleAndSubsystem="Cellular.GutEndotheliumIschemia">
			<clusteredness>1</clusteredness>
			<density>0.1770454561434115</density>
			<area>11</area>
			<perimeter>18</perimeter>
			<distanceFromOrigin>16.27882059609971</distanceFromOrigin>
			<angle>10.42580852588478</angle>
			<triangleMeasure>0</triangleMeasure>
			<rectangleMeasure>0.4090909090909091</rectangleMeasure>
			<circleMeasure>0.2859182863678527</circleMeasure>
			<centroidX>28.85714</centroidX>
			<centroidY>2.428571</centroidY>
		</spatialEntity>
		<spatialEntity spatialType="region" scaleAndSubsystem="Cellular.GutEndotheliumIschemia">
			<clusteredness>1</clusteredness>
			<density>0.1369593255400398</density>
			<area>9</area>
			<perimeter>12</perimeter>
			<distanceFromOrigin>13.0384048104053</distanceFromOrigin>
			<angle>8.797410709991064</angle>
			<triangleMeasure>0.5</triangleMeasure>
			<rectangleMeasure>1</rectangleMeasure>
			<circleMeasure>0.6000752617741416</circleMeasure>
			<centroidX>16</centroidX>
			<centroidY>2</centroidY>
		</spatialEntity>
		<spatialEntity spatialType="region" scaleAndSubsystem="Cellular.GutEndotheliumIschemia">
			<clusteredness>1</clusteredness>
			<density>0.1858415870105519</density>
			<area>3</area>
			<perimeter>10</perimeter>
			<distanceFromOrigin>13.92838827718412</distanceFromOrigin>
			<angle>6.106093847284264</angle>
			<triangleMeasure>0</triangleMeasure>
			<rectangleMeasure>0</rectangleMeasure>
			<circleMeasure>0</circleMeasure>
			<centroidX>11.75</centroidX>
			<centroidY>2</centroidY>
		</spatialEntity>
		<numericStateVariable scaleAndSubsystem="Tissue.GutEndothelium">
			<name>GutCellDamageByproduct</name>
			<value>1695.246581708991</value>
		</numericStateVariable>
		<numericStateVariable scaleAndSubsystem="Organ.Gut">
			<name>GutLeak</name>
			<value>0</value>
		</numericStateVariable>
		<numericStateVariable scaleAndSubsystem="Tissue.GutEpithelium">
			<name>GutOccludinCellwall</name>
			<value>1160.273287225076</value>
		</numericStateVariable>
		<numericStateVariable scaleAndSubsystem="Tissue.GutEpithelium">
			<name>GutOccludinCytoplasm</name>
			<value>383.257974320368</value>
		</numericStateVariable>
		<numericStateVariable scaleAndSubsystem="Tissue.LungEndothelium">
			<name>LungCellDamageByproduct</name>
			<value>0</value>
		</numericStateVariable>
		<numericStateVariable scaleAndSubsystem="Organ.Lung">
			<name>LungEdema</name>
			<value>0</value>
		</numericStateVariable>
		<numericStateVariable scaleAndSubsystem="Tissue.LungEpithelium">
			<name>LungOccludinCellwall</name>
			<value>1162.81</value>
		</numericStateVariable>
		<numericStateVariable scaleAndSubsystem="Tissue.LungEpithelium">
			<name>LungOccludinCytoplasm</name>
			<value>384.4</value>
		</numericStateVariable>
		<numericStateVariable scaleAndSubsystem="Cellular.GutEndotheliumIschemia">
			<name>avgClusterednessRegions</name>
			<value>0.05875158759050379</value>
		</numericStateVariable>
		<numericStateVariable scaleAndSubsystem="Cellular.LungEndotheliumIschemia">
			<name>avgClusterednessRegions</name>
			<value>1</value>
		</numericStateVariable>
		<numericStateVariable scaleAndSubsystem="Cellular.GutEndotheliumIschemia">
			<name>avgDensityRegions</name>
			<value>0.2055092535811749</value>
		</numericStateVariable>
		<numericStateVariable scaleAndSubsystem="Cellular.LungEndotheliumIschemia">
			<name>avgDensityRegions</name>
			<value>0</value>
		</numericStateVariable>
	</timepoint>
	<timepoint value="22">
		<spatialEntity spatialType="region" scaleAndSubsystem="Cellular.GutEndotheliumIschemia">
			<clusteredness>1</clusteredness>
			<density>0.1975063361373602</density>
			<area>2</area>
			<perimeter>6</perimeter>
			<distanceFromOrigin>14.56021977856104</distanceFromOrigin>
			<angle>3.708428157130453</angle>
			<triangleMeasure>0</triangleMeasure>
			<rectangleMeasure>0</rectangleMeasure>
			<circleMeasure>0</circleMeasure>
			<centroidX>20.5</centroidX>
			<centroidY>30</centroidY>
		</spatialEntity>
		<spatialEntity spatialType="region" scaleAndSubsystem="Cellular.GutEndotheliumIschemia">
			<clusteredness>1</clusteredness>
			<density>0.105084909177294</density>
			<area>1</area>
			<perimeter>4</perimeter>
			<distanceFromOrigin>17.20465053408525</distanceFromOrigin>
			<angle>0</angle>
			<triangleMeasure>0</triangleMeasure>
			<rectangleMeasure>0</rectangleMeasure>
			<circleMeasure>0</circleMeasure>
			<centroidX>6</centroidX>
			<centroidY>30</centroidY>
		</spatialEntity>
		<spatialEntity spatialType="region" scaleAndSubsystem="Cellular.GutEndotheliumIschemia">
			<clusteredness>1</clusteredness>
			<density>0.1525085561415728</density>
			<area>2</area>
			<perimeter>6</perimeter>
			<distanceFromOrigin>18.43908891458577</distanceFromOrigin>
			<angle>1.941486390914377</angle>
			<triangleMeasure>0</triangleMeasure>
			<rectangleMeasure>0</rectangleMeasure>
			<circleMeasure>0</circleMeasure>
			<centroidX>4</centroidX>
			<centroidY>30.5</centroidY>
		</spatialEntity>
		<spatialEntity spatialType="region" scaleAndSubsystem="Cellular.GutEndotheliumIschemia">
			<clusteredness>1</clusteredness>
			<density>0.1866666786031785</density>
			<area>3</area>
			<perimeter>8</perimeter>
			<distanceFromOrigin>13.41640786499874</distanceFromOrigin>
			<angle>3.691385986451275</angle>
			<triangleMeasure>1</triangleMeasure>
			<rectangleMeasure>0.5000000894069832</rectangleMeasure>
			<circleMeasure>0.1591549430918953</circleMeasure>
			<centroidX>22.66667</centroidX>
			<centroidY>28.33333</centroidY>
		</spatialEntity>
		<spatialEntity spatialType="region" scaleAndSubsystem="Cellular.GutEndotheliumIschemia">
			<clusteredness>1</clusteredness>
			<density>0.1925113902372473</density>
			<area>1</area>
			<perimeter>4</perimeter>
			<distanceFromOrigin>12.64911064067352</distanceFromOrigin>
			<angle>0</angle>
			<triangleMeasure>0</triangleMeasure>
			<rectangleMeasure>0</rectangleMeasure>
			<circleMeasure>0</circleMeasure>
			<centroidX>20</centroidX>
			<centroidY>28</centroidY>
		</spatialEntity>
		<spatialEntity spatialType="region" scaleAndSubsystem="Cellular.GutEndotheliumIschemia">
			<clusteredness>1</clusteredness>
			<density>0.02072914908914005</density>
			<area>1</area>
			<perimeter>4</perimeter>
			<distanceFromOrigin>13.41640786499874</distanceFromOrigin>
			<angle>0</angle>
			<triangleMeasure>0</triangleMeasure>
			<rectangleMeasure>0</rectangleMeasure>
			<circleMeasure>0</circleMeasure>
			<centroidX>10</centroidX>
			<centroidY>28</centroidY>
		</spatialEntity>
		<spatialEntity spatialType="region" scaleAndSubsystem="Cellular.GutEndotheliumIschemia">
			<clusteredness>1</clusteredness>
			<density>0.09181818477610215</density>
			<area>11</area>
			<perimeter>16</perimeter>
			<distanceFromOrigin>14.2126704035519</distanceFromOrigin>
			<angle>9.974163685253872</angle>
			<triangleMeasure>0.6875</triangleMeasure>
			<rectangleMeasure>0.6111111111111112</rectangleMeasure>
			<circleMeasure>0.4376760935027122</circleMeasure>
			<centroidX>26.33333</centroidX>
			<centroidY>28.66667</centroidY>
		</spatialEntity>
		<spatialEntity spatialType="region" scaleAndSubsystem="Cellular.GutEndotheliumIschemia">
			<clusteredness>1</clusteredness>
			<density>0.1803571452947558</density>
			<area>7</area>
			<perimeter>14</perimeter>
			<distanceFromOrigin>16.1245154965971</distanceFromOrigin>
			<angle>12.16387137342087</angle>
			<triangleMeasure>0.416673024592457</triangleMeasure>
			<rectangleMeasure>0.3636364266892219</rectangleMeasure>
			<circleMeasure>0.1846385323591229</circleMeasure>
			<centroidX>30.16667</centroidX>
			<centroidY>25.5</centroidY>
		</spatialEntity>
		<spatialEntity spatialType="region" scaleAndSubsystem="Cellular.GutEndotheliumIschemia">
			<clusteredness>1</clusteredness>
			<density>0.1608485529452194</density>
			<area>27</area>
			<perimeter>54</perimeter>
			<distanceFromOrigin>8.062257748298549</distanceFromOrigin>
			<angle>53.28068224272175</angle>
			<triangleMeasure>0.242878186403016</triangleMeasure>
			<rectangleMeasure>0.2012152575223187</rectangleMeasure>
			<circleMeasure>0.08383403700720707</circleMeasure>
			<centroidX>17.48276</centroidX>
			<centroidY>26.72414</centroidY>
		</spatialEntity>
		<spatialEntity spatialType="region" scaleAndSubsystem="Cellular.GutEndotheliumIschemia">
			<clusteredness>1</clusteredness>
			<density>0.1974127675972733</density>
			<area>1</area>
			<perimeter>4</perimeter>
			<distanceFromOrigin>8.54400374531753</distanceFromOrigin>
			<angle>0</angle>
			<triangleMeasure>0</triangleMeasure>
			<rectangleMeasure>0</rectangleMeasure>
			<circleMeasure>0</circleMeasure>
			<centroidX>13</centroidX>
			<centroidY>24</centroidY>
		</spatialEntity>
		<spatialEntity spatialType="region" scaleAndSubsystem="Cellular.GutEndotheliumIschemia">
			<clusteredness>1</clusteredness>
			<density>0.07099473593281765</density>
			<area>11</area>
			<perimeter>18</perimeter>
			<distanceFromOrigin>11.31370849898476</distanceFromOrigin>
			<angle>17.94525322979279</angle>
			<triangleMeasure>0.375</triangleMeasure>
			<rectangleMeasure>0.5</rectangleMeasure>
			<circleMeasure>0.3000376145173093</circleMeasure>
			<centroidX>6.571429</centroidX>
			<centroidY>25.28572</centroidY>
		</spatialEntity>
		<spatialEntity spatialType="region" scaleAndSubsystem="Cellular.GutEndotheliumIschemia">
			<clusteredness>1</clusteredness>
			<density>0.1264285773790183</density>
			<area>7</area>
			<perimeter>16</perimeter>
			<distanceFromOrigin>11.40175425099138</distanceFromOrigin>
			<angle>11.30993247402021</angle>
			<triangleMeasure>0.3749971389988785</triangleMeasure>
			<rectangleMeasure>0.3333333863152482</rectangleMeasure>
			<circleMeasure>0.1591549430918953</circleMeasure>
			<centroidX>26.4</centroidX>
			<centroidY>24.4</centroidY>
		</spatialEntity>
		<spatialEntity spatialType="region" scaleAndSubsystem="Cellular.GutEndotheliumIschemia">
			<clusteredness>1</clusteredness>
			<density>0.09150499082079121</density>
			<area>1</area>
			<perimeter>4</perimeter>
			<distanceFromOrigin>8.602325267042627</distanceFromOrigin>
			<angle>0</angle>
			<triangleMeasure>0</triangleMeasure>
			<rectangleMeasure>0</rectangleMeasure>
			<circleMeasure>0</circleMeasure>
			<centroidX>11</centroidX>
			<centroidY>23</centroidY>
		</spatialEntity>
		<spatialEntity spatialType="region" scaleAndSubsystem="Cellular.GutEndotheliumIschemia">
			<clusteredness>1</clusteredness>
			<density>0.1049999985040403</density>
			<area>1</area>
			<perimeter>4</perimeter>
			<distanceFromOrigin>7.810249675906654</distanceFromOrigin>
			<angle>0</angle>
			<triangleMeasure>0</triangleMeasure>
			<rectangleMeasure>0</rectangleMeasure>
			<circleMeasure>0</circleMeasure>
			<centroidX>22</centroidX>
			<centroidY>21</centroidY>
		</spatialEntity>
		<spatialEntity spatialType="region" scaleAndSubsystem="Cellular.GutEndotheliumIschemia">
			<clusteredness>1</clusteredness>
			<density>0.008278353074017693</density>
			<area>1</area>
			<perimeter>4</perimeter>
			<distanceFromOrigin>5.656854249492381</distanceFromOrigin>
			<angle>0</angle>
			<triangleMeasure>0</triangleMeasure>
			<rectangleMeasure>0</rectangleMeasure>
			<circleMeasure>0</circleMeasure>
			<centroidX>12</centroidX>
			<centroidY>20</centroidY>
		</spatialEntity>
		<spatialEntity spatialType="region" scaleAndSubsystem="Cellular.GutEndotheliumIschemia">
			<clusteredness>1</clusteredness>
			<density>0.1434999993735669</density>
			<area>5</area>
			<perimeter>12</perimeter>
			<distanceFromOrigin>7.615773105863909</distanceFromOrigin>
			<angle>8.806792694435307</angle>
			<triangleMeasure>0.3750057221332113</triangleMeasure>
			<rectangleMeasure>0.2777778035328736</rectangleMeasure>
			<circleMeasure>0.1500188154435354</circleMeasure>
			<centroidX>24.16667</centroidX>
			<centroidY>20.16667</centroidY>
		</spatialEntity>
		<spatialEntity spatialType="region" scaleAndSubsystem="Cellular.GutEndotheliumIschemia">
			<clusteredness>0.85</clusteredness>
			<density>0.1035294073263254</density>
			<area>17</area>
			<perimeter>26</perimeter>
			<distanceFromOrigin>11.18033988749895</distanceFromOrigin>
			<angle>18.97040780848655</angle>
			<triangleMeasure>0.3541666666666667</triangleMeasure>
			<rectangleMeasure>0.53125</rectangleMeasure>
			<circleMeasure>0.3187899828175127</circleMeasure>
			<centroidX>28.9</centroidX>
			<centroidY>20.3</centroidY>
		</spatialEntity>
		<spatialEntity spatialType="region" scaleAndSubsystem="Cellular.GutEndotheliumIschemia">
			<clusteredness>1</clusteredness>
			<density>0.1752194210493148</density>
			<area>23</area>
			<perimeter>34</perimeter>
			<distanceFromOrigin>12.36931687685298</distanceFromOrigin>
			<angle>32.47119229084849</angle>
			<triangleMeasure>0.375</triangleMeasure>
			<rectangleMeasure>0.3823528901064242</rectangleMeasure>
			<circleMeasure>0.1247681124620721</circleMeasure>
			<centroidX>2.214286</centroidX>
			<centroidY>22.07143</centroidY>
		</spatialEntity>
		<spatialEntity spatialType="region" scaleAndSubsystem="Cellular.GutEndotheliumIschemia">
			<clusteredness>1</clusteredness>
			<density>0.3425001555798101</density>
			<area>1</area>
			<perimeter>4</perimeter>
			<distanceFromOrigin>1.414213562373095</distanceFromOrigin>
			<angle>0</angle>
			<triangleMeasure>0</triangleMeasure>
			<rectangleMeasure>0</rectangleMeasure>
			<circleMeasure>0</circleMeasure>
			<centroidX>15</centroidX>
			<centroidY>17</centroidY>
		</spatialEntity>
		<spatialEntity spatialType="region" scaleAndSubsystem="Cellular.GutEndotheliumIschemia">
			<clusteredness>1</clusteredness>
			<density>0.1418750297594694</density>
			<area>12</area>
			<perimeter>24</perimeter>
			<distanceFromOrigin>3.16227766016838</distanceFromOrigin>
			<angle>75.96375653207353</angle>
			<triangleMeasure>0.2857142857142857</triangleMeasure>
			<rectangleMeasure>0.2962962962962963</rectangleMeasure>
			<circleMeasure>0.1170878348506085</circleMeasure>
			<centroidX>19.66667</centroidX>
			<centroidY>18.08333</centroidY>
		</spatialEntity>
		<spatialEntity spatialType="region" scaleAndSubsystem="Cellular.GutEndotheliumIschemia">
			<clusteredness>1</clusteredness>
			<density>0.2051792069977405</density>
			<area>1</area>
			<perimeter>4</perimeter>
			<distanceFromOrigin>8</distanceFromOrigin>
			<angle>0</angle>
			<triangleMeasure>0</triangleMeasure>
			<rectangleMeasure>0</rectangleMeasure>
			<circleMeasure>0</circleMeasure>
			<centroidX>8</centroidX>
			<centroidY>16</centroidY>
		</spatialEntity>
		<spatialEntity spatialType="region" scaleAndSubsystem="Cellular.GutEndotheliumIschemia">
			<clusteredness>1</clusteredness>
			<density>0.1424999910242417</density>
			<area>1</area>
			<perimeter>4</perimeter>
			<distanceFromOrigin>14.0356688476182</distanceFromOrigin>
			<angle>0</angle>
			<triangleMeasure>0</triangleMeasure>
			<rectangleMeasure>0</rectangleMeasure>
			<circleMeasure>0</circleMeasure>
			<centroidX>30</centroidX>
			<centroidY>15</centroidY>
		</spatialEntity>
		<spatialEntity spatialType="region" scaleAndSubsystem="Cellular.GutEndotheliumIschemia">
			<clusteredness>1</clusteredness>
			<density>0.2425000059838388</density>
			<area>1</area>
			<perimeter>4</perimeter>
			<distanceFromOrigin>2.23606797749979</distanceFromOrigin>
			<angle>0</angle>
			<triangleMeasure>0</triangleMeasure>
			<rectangleMeasure>0</rectangleMeasure>
			<circleMeasure>0</circleMeasure>
			<centroidX>18</centroidX>
			<centroidY>15</centroidY>
		</spatialEntity>
		<spatialEntity spatialType="region" scaleAndSubsystem="Cellular.GutEndotheliumIschemia">
			<clusteredness>1</clusteredness>
			<density>0.06388889283656035</density>
			<area>9</area>
			<perimeter>12</perimeter>
			<distanceFromOrigin>13</distanceFromOrigin>
			<angle>8.74616226255521</angle>
			<triangleMeasure>0.5</triangleMeasure>
			<rectangleMeasure>1</rectangleMeasure>
			<circleMeasure>0.6000752617741416</circleMeasure>
			<centroidX>2</centroidX>
			<centroidY>15</centroidY>
		</spatialEntity>
		<spatialEntity spatialType="region" scaleAndSubsystem="Cellular.GutEndotheliumIschemia">
			<clusteredness>1</clusteredness>
			<density>0.1524999992520202</density>
			<area>2</area>
			<perimeter>6</perimeter>
			<distanceFromOrigin>9.486832980505138</distanceFromOrigin>
			<angle>1.735704588928389</angle>
			<triangleMeasure>0</triangleMeasure>
			<rectangleMeasure>0</rectangleMeasure>
			<circleMeasure>0</circleMeasure>
			<centroidX>25.5</centroidX>
			<centroidY>13</centroidY>
		</spatialEntity>
		<spatialEntity spatialType="region" scaleAndSubsystem="Cellular.GutEndotheliumIschemia">
			<clusteredness>1</clusteredness>
			<density>0.2275000029919194</density>
			<area>2</area>
			<perimeter>6</perimeter>
			<distanceFromOrigin>12.36931687685298</distanceFromOrigin>
			<angle>4.398705354995532</angle>
			<triangleMeasure>0</triangleMeasure>
			<rectangleMeasure>0</rectangleMeasure>
			<circleMeasure>0</circleMeasure>
			<centroidX>28</centroidX>
			<centroidY>12.5</centroidY>
		</spatialEntity>
		<spatialEntity spatialType="region" scaleAndSubsystem="Cellular.GutEndotheliumIschemia">
			<clusteredness>1</clusteredness>
			<density>0.1182142818341402</density>
			<area>7</area>
			<perimeter>16</perimeter>
			<distanceFromOrigin>5.385164807134504</distanceFromOrigin>
			<angle>22.71441235316723</angle>
			<triangleMeasure>0.25</triangleMeasure>
			<rectangleMeasure>0.5</rectangleMeasure>
			<circleMeasure>0.3000376308870708</circleMeasure>
			<centroidX>22</centroidX>
			<centroidY>13</centroidY>
		</spatialEntity>
		<spatialEntity spatialType="region" scaleAndSubsystem="Cellular.GutEndotheliumIschemia">
			<clusteredness>1</clusteredness>
			<density>0.002499999953251259</density>
			<area>1</area>
			<perimeter>4</perimeter>
			<distanceFromOrigin>15.8113883008419</distanceFromOrigin>
			<angle>0</angle>
			<triangleMeasure>0</triangleMeasure>
			<rectangleMeasure>0</rectangleMeasure>
			<circleMeasure>0</circleMeasure>
			<centroidX>31</centroidX>
			<centroidY>11</centroidY>
		</spatialEntity>
		<spatialEntity spatialType="region" scaleAndSubsystem="Cellular.GutEndotheliumIschemia">
			<clusteredness>1</clusteredness>
			<density>0.1174999985040403</density>
			<area>1</area>
			<perimeter>4</perimeter>
			<distanceFromOrigin>8.602325267042627</distanceFromOrigin>
			<angle>0</angle>
			<triangleMeasure>0</triangleMeasure>
			<rectangleMeasure>0</rectangleMeasure>
			<circleMeasure>0</circleMeasure>
			<centroidX>9</centroidX>
			<centroidY>11</centroidY>
		</spatialEntity>
		<spatialEntity spatialType="region" scaleAndSubsystem="Cellular.GutEndotheliumIschemia">
			<clusteredness>1</clusteredness>
			<density>0.2849999820484835</density>
			<area>1</area>
			<perimeter>4</perimeter>
			<distanceFromOrigin>16.55294535724685</distanceFromOrigin>
			<angle>0</angle>
			<triangleMeasure>0</triangleMeasure>
			<rectangleMeasure>0</rectangleMeasure>
			<circleMeasure>0</circleMeasure>
			<centroidX>31</centroidX>
			<centroidY>9</centroidY>
		</spatialEntity>
		<spatialEntity spatialType="region" scaleAndSubsystem="Cellular.GutEndotheliumIschemia">
			<clusteredness>1</clusteredness>
			<density>0.2724999970080806</density>
			<area>2</area>
			<perimeter>8</perimeter>
			<distanceFromOrigin>10.63014581273465</distanceFromOrigin>
			<angle>7.49585763972986</angle>
			<triangleMeasure>0</triangleMeasure>
			<rectangleMeasure>0</rectangleMeasure>
			<circleMeasure>0</circleMeasure>
			<centroidX>24.5</centroidX>
			<centroidY>9.5</centroidY>
		</spatialEntity>
		<spatialEntity spatialType="region" scaleAndSubsystem="Cellular.GutEndotheliumIschemia">
			<clusteredness>1</clusteredness>
			<density>0.1674999892010408</density>
			<area>5</area>
			<perimeter>16</perimeter>
			<distanceFromOrigin>5.099019513592784</distanceFromOrigin>
			<angle>22.83365417791754</angle>
			<triangleMeasure>0.125</triangleMeasure>
			<rectangleMeasure>0.125</rectangleMeasure>
			<circleMeasure>0.0750094077217677</circleMeasure>
			<centroidX>17.85714</centroidX>
			<centroidY>10</centroidY>
		</spatialEntity>
		<spatialEntity spatialType="region" scaleAndSubsystem="Cellular.GutEndotheliumIschemia">
			<clusteredness>1</clusteredness>
			<density>0.2924999760646446</density>
			<area>1</area>
			<perimeter>4</perimeter>
			<distanceFromOrigin>12.8062484748657</distanceFromOrigin>
			<angle>0</angle>
			<triangleMeasure>0</triangleMeasure>
			<rectangleMeasure>0</rectangleMeasure>
			<circleMeasure>0</circleMeasure>
			<centroidX>26</centroidX>
			<centroidY>8</centroidY>
		</spatialEntity>
		<spatialEntity spatialType="region" scaleAndSubsystem="Cellular.GutEndotheliumIschemia">
			<clusteredness>1</clusteredness>
			<density>0.1900000021419423</density>
			<area>11</area>
			<perimeter>24</perimeter>
			<distanceFromOrigin>12.64911064067352</distanceFromOrigin>
			<angle>18.92464441605123</angle>
			<triangleMeasure>0.2863636115365799</triangleMeasure>
			<rectangleMeasure>0.2361111137917433</rectangleMeasure>
			<circleMeasure>0.1670326430545445</circleMeasure>
			<centroidX>2.818182</centroidX>
			<centroidY>10.27273</centroidY>
		</spatialEntity>
		<spatialEntity spatialType="region" scaleAndSubsystem="Cellular.GutEndotheliumIschemia">
			<clusteredness>1</clusteredness>
			<density>0.2049999910242417</density>
			<area>1</area>
			<perimeter>4</perimeter>
			<distanceFromOrigin>17.4928556845359</distanceFromOrigin>
			<angle>0</angle>
			<triangleMeasure>0</triangleMeasure>
			<rectangleMeasure>0</rectangleMeasure>
			<circleMeasure>0</circleMeasure>
			<centroidX>31</centroidX>
			<centroidY>7</centroidY>
		</spatialEntity>
		<spatialEntity spatialType="region" scaleAndSubsystem="Cellular.GutEndotheliumIschemia">
			<clusteredness>1</clusteredness>
			<density>0.1800000059838388</density>
			<area>1</area>
			<perimeter>4</perimeter>
			<distanceFromOrigin>15</distanceFromOrigin>
			<angle>0</angle>
			<triangleMeasure>0</triangleMeasure>
			<rectangleMeasure>0</rectangleMeasure>
			<circleMeasure>0</circleMeasure>
			<centroidX>28</centroidX>
			<centroidY>7</centroidY>
		</spatialEntity>
		<spatialEntity spatialType="region" scaleAndSubsystem="Cellular.GutEndotheliumIschemia">
			<clusteredness>1</clusteredness>
			<density>0.1450000014959597</density>
			<area>2</area>
			<perimeter>6</perimeter>
			<distanceFromOrigin>15.8113883008419</distanceFromOrigin>
			<angle>1.95992725912637</angle>
			<triangleMeasure>0</triangleMeasure>
			<rectangleMeasure>0</rectangleMeasure>
			<circleMeasure>0</circleMeasure>
			<centroidX>2.5</centroidX>
			<centroidY>7</centroidY>
		</spatialEntity>
		<spatialEntity spatialType="region" scaleAndSubsystem="Cellular.GutEndotheliumIschemia">
			<clusteredness>1</clusteredness>
			<density>0.3300000059838388</density>
			<area>1</area>
			<perimeter>4</perimeter>
			<distanceFromOrigin>13.45362404707371</distanceFromOrigin>
			<angle>0</angle>
			<triangleMeasure>0</triangleMeasure>
			<rectangleMeasure>0</rectangleMeasure>
			<circleMeasure>0</circleMeasure>
			<centroidX>25</centroidX>
			<centroidY>6</centroidY>
		</spatialEntity>
		<spatialEntity spatialType="region" scaleAndSubsystem="Cellular.GutEndotheliumIschemia">
			<clusteredness>1</clusteredness>
			<density>0.2800000059838388</density>
			<area>1</area>
			<perimeter>4</perimeter>
			<distanceFromOrigin>17.80449381476486</distanceFromOrigin>
			<angle>0</angle>
			<triangleMeasure>0</triangleMeasure>
			<rectangleMeasure>0</rectangleMeasure>
			<circleMeasure>0</circleMeasure>
			<centroidX>2</centroidX>
			<centroidY>5</centroidY>
		</spatialEntity>
		<spatialEntity spatialType="region" scaleAndSubsystem="Cellular.GutEndotheliumIschemia">
			<clusteredness>1</clusteredness>
			<density>0.3050000359030331</density>
			<area>1</area>
			<perimeter>4</perimeter>
			<distanceFromOrigin>13</distanceFromOrigin>
			<angle>0</angle>
			<triangleMeasure>0</triangleMeasure>
			<rectangleMeasure>0</rectangleMeasure>
			<circleMeasure>0</circleMeasure>
			<centroidX>21</centroidX>
			<centroidY>4</centroidY>
		</spatialEntity>
		<spatialEntity spatialType="region" scaleAndSubsystem="Cellular.GutEndotheliumIschemia">
			<clusteredness>1</clusteredness>
			<density>0.1116666786031785</density>
			<area>6</area>
			<perimeter>14</perimeter>
			<distanceFromOrigin>9.848857801796104</distanceFromOrigin>
			<angle>13.65764250581215</angle>
			<triangleMeasure>0.4500006866465556</triangleMeasure>
			<rectangleMeasure>0.3000000286102322</rectangleMeasure>
			<circleMeasure>0.1800225435511654</circleMeasure>
			<centroidX>18.83333</centroidX>
			<centroidY>5.666667</centroidY>
		</spatialEntity>
		<spatialEntity spatialType="region" scaleAndSubsystem="Cellular.GutEndotheliumIschemia">
			<clusteredness>0.8823529411764706</clusteredness>
			<density>0.1268333747634849</density>
			<area>30</area>
			<perimeter>58</perimeter>
			<distanceFromOrigin>7.211102550927978</distanceFromOrigin>
			<angle>60.32691788792218</angle>
			<triangleMeasure>0.2508650362925618</triangleMeasure>
			<rectangleMeasure>0.2286035201300406</rectangleMeasure>
			<circleMeasure>0.1585104052987155</circleMeasure>
			<centroidX>10.56</centroidX>
			<centroidY>7.32</centroidY>
		</spatialEntity>
		<spatialEntity spatialType="region" scaleAndSubsystem="Cellular.GutEndotheliumIschemia">
			<clusteredness>1</clusteredness>
			<density>0.2424999985040403</density>
			<area>2</area>
			<perimeter>6</perimeter>
			<distanceFromOrigin>15.55634918610405</distanceFromOrigin>
			<angle>2.489552921999156</angle>
			<triangleMeasure>0</triangleMeasure>
			<rectangleMeasure>0</rectangleMeasure>
			<circleMeasure>0</circleMeasure>
			<centroidX>5</centroidX>
			<centroidY>4.5</centroidY>
		</spatialEntity>
		<spatialEntity spatialType="region" scaleAndSubsystem="Cellular.GutEndotheliumIschemia">
			<clusteredness>1</clusteredness>
			<density>0.3675000059838389</density>
			<area>1</area>
			<perimeter>4</perimeter>
			<distanceFromOrigin>15.8113883008419</distanceFromOrigin>
			<angle>0</angle>
			<triangleMeasure>0</triangleMeasure>
			<rectangleMeasure>0</rectangleMeasure>
			<circleMeasure>0</circleMeasure>
			<centroidX>25</centroidX>
			<centroidY>3</centroidY>
		</spatialEntity>
		<spatialEntity spatialType="region" scaleAndSubsystem="Cellular.GutEndotheliumIschemia">
			<clusteredness>1</clusteredness>
			<density>0.330001771216299</density>
			<area>1</area>
			<perimeter>4</perimeter>
			<distanceFromOrigin>14.56021977856104</distanceFromOrigin>
			<angle>0</angle>
			<triangleMeasure>0</triangleMeasure>
			<rectangleMeasure>0</rectangleMeasure>
			<circleMeasure>0</circleMeasure>
			<centroidX>20</centroidX>
			<centroidY>2</centroidY>
		</spatialEntity>
		<spatialEntity spatialType="region" scaleAndSubsystem="Cellular.GutEndotheliumIschemia">
			<clusteredness>1</clusteredness>
			<density>0.2800003650141697</density>
			<area>1</area>
			<perimeter>4</perimeter>
			<distanceFromOrigin>16.1245154965971</distanceFromOrigin>
			<angle>0</angle>
			<triangleMeasure>0</triangleMeasure>
			<rectangleMeasure>0</rectangleMeasure>
			<circleMeasure>0</circleMeasure>
			<centroidX>8</centroidX>
			<centroidY>2</centroidY>
		</spatialEntity>
		<spatialEntity spatialType="region" scaleAndSubsystem="Cellular.GutEndotheliumIschemia">
			<clusteredness>1</clusteredness>
			<density>0.2428125081985605</density>
			<area>8</area>
			<perimeter>20</perimeter>
			<distanceFromOrigin>16.27882059609971</distanceFromOrigin>
			<angle>8.484322134970409</angle>
			<triangleMeasure>0</triangleMeasure>
			<rectangleMeasure>0.2222222457697387</rectangleMeasure>
			<circleMeasure>0.1270747939412678</circleMeasure>
			<centroidX>29</centroidX>
			<centroidY>2.5</centroidY>
		</spatialEntity>
		<spatialEntity spatialType="region" scaleAndSubsystem="Cellular.GutEndotheliumIschemia">
			<clusteredness>1</clusteredness>
			<density>0.1543944354735169</density>
			<area>8</area>
			<perimeter>12</perimeter>
			<distanceFromOrigin>13</distanceFromOrigin>
			<angle>8.484322134970409</angle>
			<triangleMeasure>0.7777777777777778</triangleMeasure>
			<rectangleMeasure>0.875</rectangleMeasure>
			<circleMeasure>0.5250658540523738</circleMeasure>
			<centroidX>16</centroidX>
			<centroidY>2</centroidY>
		</spatialEntity>
		<spatialEntity spatialType="region" scaleAndSubsystem="Cellular.GutEndotheliumIschemia">
			<clusteredness>1</clusteredness>
			<density>0.1866763325298534</density>
			<area>3</area>
			<perimeter>8</perimeter>
			<distanceFromOrigin>14.56021977856104</distanceFromOrigin>
			<angle>3.503531644784458</angle>
			<triangleMeasure>1</triangleMeasure>
			<rectangleMeasure>0.5000000894069832</rectangleMeasure>
			<circleMeasure>0.1591549430918953</circleMeasure>
			<centroidX>11.66667</centroidX>
			<centroidY>1.333333</centroidY>
		</spatialEntity>
		<numericStateVariable scaleAndSubsystem="Tissue.GutEndothelium">
			<name>GutCellDamageByproduct</name>
			<value>1729.17218544959</value>
		</numericStateVariable>
		<numericStateVariable scaleAndSubsystem="Organ.Gut">
			<name>GutLeak</name>
			<value>0</value>
		</numericStateVariable>
		<numericStateVariable scaleAndSubsystem="Tissue.GutEpithelium">
			<name>GutOccludinCellwall</name>
			<value>1159.795544960097</value>
		</numericStateVariable>
		<numericStateVariable scaleAndSubsystem="Tissue.GutEpithelium">
			<name>GutOccludinCytoplasm</name>
			<value>383.0686850432529</value>
		</numericStateVariable>
		<numericStateVariable scaleAndSubsystem="Tissue.LungEndothelium">
			<name>LungCellDamageByproduct</name>
			<value>0.00208246350512146</value>
		</numericStateVariable>
		<numericStateVariable scaleAndSubsystem="Organ.Lung">
			<name>LungEdema</name>
			<value>0</value>
		</numericStateVariable>
		<numericStateVariable scaleAndSubsystem="Tissue.LungEpithelium">
			<name>LungOccludinCellwall</name>
			<value>1162.81</value>
		</numericStateVariable>
		<numericStateVariable scaleAndSubsystem="Tissue.LungEpithelium">
			<name>LungOccludinCytoplasm</name>
			<value>384.4</value>
		</numericStateVariable>
		<numericStateVariable scaleAndSubsystem="Cellular.GutEndotheliumIschemia">
			<name>avgClusterednessRegions</name>
			<value>0.05916678523352335</value>
		</numericStateVariable>
		<numericStateVariable scaleAndSubsystem="Cellular.LungEndotheliumIschemia">
			<name>avgClusterednessRegions</name>
			<value>1</value>
		</numericStateVariable>
		<numericStateVariable scaleAndSubsystem="Cellular.GutEndotheliumIschemia">
			<name>avgDensityRegions</name>
			<value>0.17880494247555</value>
		</numericStateVariable>
		<numericStateVariable scaleAndSubsystem="Cellular.LungEndotheliumIschemia">
			<name>avgDensityRegions</name>
			<value>0</value>
		</numericStateVariable>
	</timepoint>
	<timepoint value="23">
		<spatialEntity spatialType="region" scaleAndSubsystem="Cellular.GutEndotheliumIschemia">
			<clusteredness>1</clusteredness>
			<density>0.09509047713934206</density>
			<area>1</area>
			<perimeter>4</perimeter>
			<distanceFromOrigin>17.20465053408525</distanceFromOrigin>
			<angle>0</angle>
			<triangleMeasure>0</triangleMeasure>
			<rectangleMeasure>0</rectangleMeasure>
			<circleMeasure>0</circleMeasure>
			<centroidX>6</centroidX>
			<centroidY>30</centroidY>
		</spatialEntity>
		<spatialEntity spatialType="region" scaleAndSubsystem="Cellular.GutEndotheliumIschemia">
			<clusteredness>1</clusteredness>
			<density>0.1425093557320389</density>
			<area>2</area>
			<perimeter>6</perimeter>
			<distanceFromOrigin>18.43908891458577</distanceFromOrigin>
			<angle>1.941486390914377</angle>
			<triangleMeasure>0</triangleMeasure>
			<rectangleMeasure>0</rectangleMeasure>
			<circleMeasure>0</circleMeasure>
			<centroidX>4</centroidX>
			<centroidY>30.5</centroidY>
		</spatialEntity>
		<spatialEntity spatialType="region" scaleAndSubsystem="Cellular.GutEndotheliumIschemia">
			<clusteredness>1</clusteredness>
			<density>0.002499999953251259</density>
			<area>1</area>
			<perimeter>4</perimeter>
			<distanceFromOrigin>19.20937271229855</distanceFromOrigin>
			<angle>0</angle>
			<triangleMeasure>0</triangleMeasure>
			<rectangleMeasure>0</rectangleMeasure>
			<circleMeasure>0</circleMeasure>
			<centroidX>31</centroidX>
			<centroidY>28</centroidY>
		</spatialEntity>
		<spatialEntity spatialType="region" scaleAndSubsystem="Cellular.GutEndotheliumIschemia">
			<clusteredness>1</clusteredness>
			<density>0.1825135025323606</density>
			<area>1</area>
			<perimeter>4</perimeter>
			<distanceFromOrigin>12.64911064067352</distanceFromOrigin>
			<angle>0</angle>
			<triangleMeasure>0</triangleMeasure>
			<rectangleMeasure>0</rectangleMeasure>
			<circleMeasure>0</circleMeasure>
			<centroidX>20</centroidX>
			<centroidY>28</centroidY>
		</spatialEntity>
		<spatialEntity spatialType="region" scaleAndSubsystem="Cellular.GutEndotheliumIschemia">
			<clusteredness>1</clusteredness>
			<density>0.0107815892088647</density>
			<area>1</area>
			<perimeter>4</perimeter>
			<distanceFromOrigin>13.41640786499874</distanceFromOrigin>
			<angle>0</angle>
			<triangleMeasure>0</triangleMeasure>
			<rectangleMeasure>0</rectangleMeasure>
			<circleMeasure>0</circleMeasure>
			<centroidX>10</centroidX>
			<centroidY>28</centroidY>
		</spatialEntity>
		<spatialEntity spatialType="region" scaleAndSubsystem="Cellular.GutEndotheliumIschemia">
			<clusteredness>1</clusteredness>
			<density>0.2824999940161612</density>
			<area>1</area>
			<perimeter>4</perimeter>
			<distanceFromOrigin>17.0293863659264</distanceFromOrigin>
			<angle>0</angle>
			<triangleMeasure>0</triangleMeasure>
			<rectangleMeasure>0</rectangleMeasure>
			<circleMeasure>0</circleMeasure>
			<centroidX>29</centroidX>
			<centroidY>27</centroidY>
		</spatialEntity>
		<spatialEntity spatialType="region" scaleAndSubsystem="Cellular.GutEndotheliumIschemia">
			<clusteredness>0.8</clusteredness>
			<density>0.08593844784533276</density>
			<area>16</area>
			<perimeter>28</perimeter>
			<distanceFromOrigin>13.0384048104053</distanceFromOrigin>
			<angle>26.76399405643862</angle>
			<triangleMeasure>0.325</triangleMeasure>
			<rectangleMeasure>0.2708333333333333</rectangleMeasure>
			<circleMeasure>0.1200150298031527</circleMeasure>
			<centroidX>24</centroidX>
			<centroidY>28.84615</centroidY>
		</spatialEntity>
		<spatialEntity spatialType="region" scaleAndSubsystem="Cellular.GutEndotheliumIschemia">
			<clusteredness>1</clusteredness>
			<density>0.1206393496662963</density>
			<area>4</area>
			<perimeter>12</perimeter>
			<distanceFromOrigin>12.8062484748657</distanceFromOrigin>
			<angle>6.246315620990129</angle>
			<triangleMeasure>0.25</triangleMeasure>
			<rectangleMeasure>0.25</rectangleMeasure>
			<circleMeasure>0.1200150467756456</circleMeasure>
			<centroidX>7.2</centroidX>
			<centroidY>26.4</centroidY>
		</spatialEntity>
		<spatialEntity spatialType="region" scaleAndSubsystem="Cellular.GutEndotheliumIschemia">
			<clusteredness>1</clusteredness>
			<density>0.1376498821564372</density>
			<area>31</area>
			<perimeter>46</perimeter>
			<distanceFromOrigin>8.062257748298549</distanceFromOrigin>
			<angle>49.86451443776053</angle>
			<triangleMeasure>0.2983536846494186</triangleMeasure>
			<rectangleMeasure>0.3412422924882379</rectangleMeasure>
			<circleMeasure>0.1487365636821693</circleMeasure>
			<centroidX>16.3</centroidX>
			<centroidY>27.65</centroidY>
		</spatialEntity>
		<spatialEntity spatialType="region" scaleAndSubsystem="Cellular.GutEndotheliumIschemia">
			<clusteredness>1</clusteredness>
			<density>0.1878056993671492</density>
			<area>1</area>
			<perimeter>4</perimeter>
			<distanceFromOrigin>8.54400374531753</distanceFromOrigin>
			<angle>0</angle>
			<triangleMeasure>0</triangleMeasure>
			<rectangleMeasure>0</rectangleMeasure>
			<circleMeasure>0</circleMeasure>
			<centroidX>13</centroidX>
			<centroidY>24</centroidY>
		</spatialEntity>
		<spatialEntity spatialType="region" scaleAndSubsystem="Cellular.GutEndotheliumIschemia">
			<clusteredness>1</clusteredness>
			<density>0.06615112155091529</density>
			<area>1</area>
			<perimeter>4</perimeter>
			<distanceFromOrigin>11.31370849898476</distanceFromOrigin>
			<angle>0</angle>
			<triangleMeasure>0</triangleMeasure>
			<rectangleMeasure>0</rectangleMeasure>
			<circleMeasure>0</circleMeasure>
			<centroidX>8</centroidX>
			<centroidY>24</centroidY>
		</spatialEntity>
		<spatialEntity spatialType="region" scaleAndSubsystem="Cellular.GutEndotheliumIschemia">
			<clusteredness>1</clusteredness>
			<density>0.1964984968596814</density>
			<area>1</area>
			<perimeter>4</perimeter>
			<distanceFromOrigin>13.60147050873544</distanceFromOrigin>
			<angle>0</angle>
			<triangleMeasure>0</triangleMeasure>
			<rectangleMeasure>0</rectangleMeasure>
			<circleMeasure>0</circleMeasure>
			<centroidX>5</centroidX>
			<centroidY>24</centroidY>
		</spatialEntity>
		<spatialEntity spatialType="region" scaleAndSubsystem="Cellular.GutEndotheliumIschemia">
			<clusteredness>1</clusteredness>
			<density>0.1131250034944684</density>
			<area>16</area>
			<perimeter>26</perimeter>
			<distanceFromOrigin>11.40175425099138</distanceFromOrigin>
			<angle>18.43494882292201</angle>
			<triangleMeasure>0.2916681501675932</triangleMeasure>
			<rectangleMeasure>0.3906485322802545</rectangleMeasure>
			<circleMeasure>0.1866900598782011</circleMeasure>
			<centroidX>28</centroidX>
			<centroidY>24.09091</centroidY>
		</spatialEntity>
		<spatialEntity spatialType="region" scaleAndSubsystem="Cellular.GutEndotheliumIschemia">
			<clusteredness>1</clusteredness>
			<density>0.0882201774447572</density>
			<area>1</area>
			<perimeter>4</perimeter>
			<distanceFromOrigin>8.602325267042627</distanceFromOrigin>
			<angle>0</angle>
			<triangleMeasure>0</triangleMeasure>
			<rectangleMeasure>0</rectangleMeasure>
			<circleMeasure>0</circleMeasure>
			<centroidX>11</centroidX>
			<centroidY>23</centroidY>
		</spatialEntity>
		<spatialEntity spatialType="region" scaleAndSubsystem="Cellular.GutEndotheliumIschemia">
			<clusteredness>1</clusteredness>
			<density>0.2450004428040748</density>
			<area>1</area>
			<perimeter>4</perimeter>
			<distanceFromOrigin>4.123105625617661</distanceFromOrigin>
			<angle>0</angle>
			<triangleMeasure>0</triangleMeasure>
			<rectangleMeasure>0</rectangleMeasure>
			<circleMeasure>0</circleMeasure>
			<centroidX>17</centroidX>
			<centroidY>20</centroidY>
		</spatialEntity>
		<spatialEntity spatialType="region" scaleAndSubsystem="Cellular.GutEndotheliumIschemia">
			<clusteredness>1</clusteredness>
			<density>0.1345833407897575</density>
			<area>6</area>
			<perimeter>14</perimeter>
			<distanceFromOrigin>7.810249675906654</distanceFromOrigin>
			<angle>19.24952587268173</angle>
			<triangleMeasure>0.375</triangleMeasure>
			<rectangleMeasure>0.3750000670552374</rectangleMeasure>
			<circleMeasure>0.1800225435511654</circleMeasure>
			<centroidX>23.66667</centroidX>
			<centroidY>20.33333</centroidY>
		</spatialEntity>
		<spatialEntity spatialType="region" scaleAndSubsystem="Cellular.GutEndotheliumIschemia">
			<clusteredness>1</clusteredness>
			<density>0.173333334299474</density>
			<area>12</area>
			<perimeter>28</perimeter>
			<distanceFromOrigin>11.40175425099138</distanceFromOrigin>
			<angle>17.81888891452278</angle>
			<triangleMeasure>0.2326876100664659</triangleMeasure>
			<rectangleMeasure>0.2430556102851414</rectangleMeasure>
			<circleMeasure>0.2100263318573799</circleMeasure>
			<centroidX>28.92857</centroidX>
			<centroidY>19.85714</centroidY>
		</spatialEntity>
		<spatialEntity spatialType="region" scaleAndSubsystem="Cellular.GutEndotheliumIschemia">
			<clusteredness>1</clusteredness>
			<density>0.1697849370634464</density>
			<area>23</area>
			<perimeter>38</perimeter>
			<distanceFromOrigin>12.16552506059644</distanceFromOrigin>
			<angle>31.85513238244926</angle>
			<triangleMeasure>0.3571428571428572</triangleMeasure>
			<rectangleMeasure>0.3333333333333333</rectangleMeasure>
			<circleMeasure>0.1101055299234688</circleMeasure>
			<centroidX>2.166667</centroidX>
			<centroidY>22.27778</centroidY>
		</spatialEntity>
		<spatialEntity spatialType="region" scaleAndSubsystem="Cellular.GutEndotheliumIschemia">
			<clusteredness>1</clusteredness>
			<density>0.3325002333697151</density>
			<area>1</area>
			<perimeter>4</perimeter>
			<distanceFromOrigin>1.414213562373095</distanceFromOrigin>
			<angle>0</angle>
			<triangleMeasure>0</triangleMeasure>
			<rectangleMeasure>0</rectangleMeasure>
			<circleMeasure>0</circleMeasure>
			<centroidX>15</centroidX>
			<centroidY>17</centroidY>
		</spatialEntity>
		<spatialEntity spatialType="region" scaleAndSubsystem="Cellular.GutEndotheliumIschemia">
			<clusteredness>1</clusteredness>
			<density>0.1662499994039535</density>
			<area>8</area>
			<perimeter>18</perimeter>
			<distanceFromOrigin>4</distanceFromOrigin>
			<angle>45</angle>
			<triangleMeasure>0.3125002980235081</triangleMeasure>
			<rectangleMeasure>0.2380952489078726</rectangleMeasure>
			<circleMeasure>0.1591549430918953</circleMeasure>
			<centroidX>20.5</centroidX>
			<centroidY>17.7</centroidY>
		</spatialEntity>
		<spatialEntity spatialType="region" scaleAndSubsystem="Cellular.GutEndotheliumIschemia">
			<clusteredness>1</clusteredness>
			<density>0.1952832689472273</density>
			<area>1</area>
			<perimeter>4</perimeter>
			<distanceFromOrigin>8</distanceFromOrigin>
			<angle>0</angle>
			<triangleMeasure>0</triangleMeasure>
			<rectangleMeasure>0</rectangleMeasure>
			<circleMeasure>0</circleMeasure>
			<centroidX>8</centroidX>
			<centroidY>16</centroidY>
		</spatialEntity>
		<spatialEntity spatialType="region" scaleAndSubsystem="Cellular.GutEndotheliumIschemia">
			<clusteredness>1</clusteredness>
			<density>0.1324999940161612</density>
			<area>1</area>
			<perimeter>4</perimeter>
			<distanceFromOrigin>14.0356688476182</distanceFromOrigin>
			<angle>0</angle>
			<triangleMeasure>0</triangleMeasure>
			<rectangleMeasure>0</rectangleMeasure>
			<circleMeasure>0</circleMeasure>
			<centroidX>30</centroidX>
			<centroidY>15</centroidY>
		</spatialEntity>
		<spatialEntity spatialType="region" scaleAndSubsystem="Cellular.GutEndotheliumIschemia">
			<clusteredness>1</clusteredness>
			<density>0.2325000089757583</density>
			<area>1</area>
			<perimeter>4</perimeter>
			<distanceFromOrigin>2.23606797749979</distanceFromOrigin>
			<angle>0</angle>
			<triangleMeasure>0</triangleMeasure>
			<rectangleMeasure>0</rectangleMeasure>
			<circleMeasure>0</circleMeasure>
			<centroidX>18</centroidX>
			<centroidY>15</centroidY>
		</spatialEntity>
		<spatialEntity spatialType="region" scaleAndSubsystem="Cellular.GutEndotheliumIschemia">
			<clusteredness>1</clusteredness>
			<density>0.1412500059487773</density>
			<area>4</area>
			<perimeter>14</perimeter>
			<distanceFromOrigin>13.15294643796591</distanceFromOrigin>
			<angle>8.74616226255521</angle>
			<triangleMeasure>0</triangleMeasure>
			<rectangleMeasure>0</rectangleMeasure>
			<circleMeasure>0</circleMeasure>
			<centroidX>2</centroidX>
			<centroidY>14.83333</centroidY>
		</spatialEntity>
		<spatialEntity spatialType="region" scaleAndSubsystem="Cellular.GutEndotheliumIschemia">
			<clusteredness>1</clusteredness>
			<density>0.1424999985040403</density>
			<area>2</area>
			<perimeter>6</perimeter>
			<distanceFromOrigin>9.486832980505138</distanceFromOrigin>
			<angle>1.735704588928389</angle>
			<triangleMeasure>0</triangleMeasure>
			<rectangleMeasure>0</rectangleMeasure>
			<circleMeasure>0</circleMeasure>
			<centroidX>25.5</centroidX>
			<centroidY>13</centroidY>
		</spatialEntity>
		<spatialEntity spatialType="region" scaleAndSubsystem="Cellular.GutEndotheliumIschemia">
			<clusteredness>1</clusteredness>
			<density>0.2175000059838388</density>
			<area>2</area>
			<perimeter>6</perimeter>
			<distanceFromOrigin>12.36931687685298</distanceFromOrigin>
			<angle>4.398705354995532</angle>
			<triangleMeasure>0</triangleMeasure>
			<rectangleMeasure>0</rectangleMeasure>
			<circleMeasure>0</circleMeasure>
			<centroidX>28</centroidX>
			<centroidY>12.5</centroidY>
		</spatialEntity>
		<spatialEntity spatialType="region" scaleAndSubsystem="Cellular.GutEndotheliumIschemia">
			<clusteredness>1</clusteredness>
			<density>0.09194443908911644</density>
			<area>9</area>
			<perimeter>12</perimeter>
			<distanceFromOrigin>5.385164807134504</distanceFromOrigin>
			<angle>22.71441235316723</angle>
			<triangleMeasure>0.5</triangleMeasure>
			<rectangleMeasure>1</rectangleMeasure>
			<circleMeasure>0.6000752617741416</circleMeasure>
			<centroidX>22</centroidX>
			<centroidY>13</centroidY>
		</spatialEntity>
		<spatialEntity spatialType="region" scaleAndSubsystem="Cellular.GutEndotheliumIschemia">
			<clusteredness>1</clusteredness>
			<density>0.2025000029919194</density>
			<area>2</area>
			<perimeter>6</perimeter>
			<distanceFromOrigin>12.64911064067352</distanceFromOrigin>
			<angle>1.332219853869639</angle>
			<triangleMeasure>0</triangleMeasure>
			<rectangleMeasure>0</rectangleMeasure>
			<circleMeasure>0</circleMeasure>
			<centroidX>3.5</centroidX>
			<centroidY>12</centroidY>
		</spatialEntity>
		<spatialEntity spatialType="region" scaleAndSubsystem="Cellular.GutEndotheliumIschemia">
			<clusteredness>1</clusteredness>
			<density>0.1075000014959597</density>
			<area>1</area>
			<perimeter>4</perimeter>
			<distanceFromOrigin>8.602325267042627</distanceFromOrigin>
			<angle>0</angle>
			<triangleMeasure>0</triangleMeasure>
			<rectangleMeasure>0</rectangleMeasure>
			<circleMeasure>0</circleMeasure>
			<centroidX>9</centroidX>
			<centroidY>11</centroidY>
		</spatialEntity>
		<spatialEntity spatialType="region" scaleAndSubsystem="Cellular.GutEndotheliumIschemia">
			<clusteredness>1</clusteredness>
			<density>0.276875007444737</density>
			<area>4</area>
			<perimeter>10</perimeter>
			<distanceFromOrigin>14.31782106327635</distanceFromOrigin>
			<angle>6.34019174590991</angle>
			<triangleMeasure>0.5</triangleMeasure>
			<rectangleMeasure>0.25</rectangleMeasure>
			<circleMeasure>0.1200150467756456</circleMeasure>
			<centroidX>1.75</centroidX>
			<centroidY>10.25</centroidY>
		</spatialEntity>
		<spatialEntity spatialType="region" scaleAndSubsystem="Cellular.GutEndotheliumIschemia">
			<clusteredness>1</clusteredness>
			<density>0.2775000179515165</density>
			<area>1</area>
			<perimeter>4</perimeter>
			<distanceFromOrigin>16.55294535724685</distanceFromOrigin>
			<angle>0</angle>
			<triangleMeasure>0</triangleMeasure>
			<rectangleMeasure>0</rectangleMeasure>
			<circleMeasure>0</circleMeasure>
			<centroidX>31</centroidX>
			<centroidY>9</centroidY>
		</spatialEntity>
		<spatialEntity spatialType="region" scaleAndSubsystem="Cellular.GutEndotheliumIschemia">
			<clusteredness>1</clusteredness>
			<density>0.2625000074797986</density>
			<area>2</area>
			<perimeter>8</perimeter>
			<distanceFromOrigin>10.63014581273465</distanceFromOrigin>
			<angle>7.49585763972986</angle>
			<triangleMeasure>0</triangleMeasure>
			<rectangleMeasure>0</rectangleMeasure>
			<circleMeasure>0</circleMeasure>
			<centroidX>24.5</centroidX>
			<centroidY>9.5</centroidY>
		</spatialEntity>
		<spatialEntity spatialType="region" scaleAndSubsystem="Cellular.GutEndotheliumIschemia">
			<clusteredness>1</clusteredness>
			<density>0.1196428571094652</density>
			<area>7</area>
			<perimeter>14</perimeter>
			<distanceFromOrigin>5.099019513592784</distanceFromOrigin>
			<angle>22.83365417791754</angle>
			<triangleMeasure>0.5555555555555556</triangleMeasure>
			<rectangleMeasure>0.625</rectangleMeasure>
			<circleMeasure>0.3750470386088385</circleMeasure>
			<centroidX>18</centroidX>
			<centroidY>10</centroidY>
		</spatialEntity>
		<spatialEntity spatialType="region" scaleAndSubsystem="Cellular.GutEndotheliumIschemia">
			<clusteredness>1</clusteredness>
			<density>0.2824999940161612</density>
			<area>1</area>
			<perimeter>4</perimeter>
			<distanceFromOrigin>12.8062484748657</distanceFromOrigin>
			<angle>0</angle>
			<triangleMeasure>0</triangleMeasure>
			<rectangleMeasure>0</rectangleMeasure>
			<circleMeasure>0</circleMeasure>
			<centroidX>26</centroidX>
			<centroidY>8</centroidY>
		</spatialEntity>
		<spatialEntity spatialType="region" scaleAndSubsystem="Cellular.GutEndotheliumIschemia">
			<clusteredness>1</clusteredness>
			<density>0.5575000239353554</density>
			<area>1</area>
			<perimeter>4</perimeter>
			<distanceFromOrigin>13.60147050873544</distanceFromOrigin>
			<angle>0</angle>
			<triangleMeasure>0</triangleMeasure>
			<rectangleMeasure>0</rectangleMeasure>
			<circleMeasure>0</circleMeasure>
			<centroidX>5</centroidX>
			<centroidY>8</centroidY>
		</spatialEntity>
		<spatialEntity spatialType="region" scaleAndSubsystem="Cellular.GutEndotheliumIschemia">
			<clusteredness>1</clusteredness>
			<density>0.1949999940161612</density>
			<area>1</area>
			<perimeter>4</perimeter>
			<distanceFromOrigin>17.4928556845359</distanceFromOrigin>
			<angle>0</angle>
			<triangleMeasure>0</triangleMeasure>
			<rectangleMeasure>0</rectangleMeasure>
			<circleMeasure>0</circleMeasure>
			<centroidX>31</centroidX>
			<centroidY>7</centroidY>
		</spatialEntity>
		<spatialEntity spatialType="region" scaleAndSubsystem="Cellular.GutEndotheliumIschemia">
			<clusteredness>1</clusteredness>
			<density>0.1700000089757583</density>
			<area>1</area>
			<perimeter>4</perimeter>
			<distanceFromOrigin>15</distanceFromOrigin>
			<angle>0</angle>
			<triangleMeasure>0</triangleMeasure>
			<rectangleMeasure>0</rectangleMeasure>
			<circleMeasure>0</circleMeasure>
			<centroidX>28</centroidX>
			<centroidY>7</centroidY>
		</spatialEntity>
		<spatialEntity spatialType="region" scaleAndSubsystem="Cellular.GutEndotheliumIschemia">
			<clusteredness>1</clusteredness>
			<density>0.2450000089757583</density>
			<area>1</area>
			<perimeter>4</perimeter>
			<distanceFromOrigin>9.848857801796104</distanceFromOrigin>
			<angle>0</angle>
			<triangleMeasure>0</triangleMeasure>
			<rectangleMeasure>0</rectangleMeasure>
			<circleMeasure>0</circleMeasure>
			<centroidX>20</centroidX>
			<centroidY>7</centroidY>
		</spatialEntity>
		<spatialEntity spatialType="region" scaleAndSubsystem="Cellular.GutEndotheliumIschemia">
			<clusteredness>1</clusteredness>
			<density>0.1350000007479799</density>
			<area>2</area>
			<perimeter>6</perimeter>
			<distanceFromOrigin>15.8113883008419</distanceFromOrigin>
			<angle>1.95992725912637</angle>
			<triangleMeasure>0</triangleMeasure>
			<rectangleMeasure>0</rectangleMeasure>
			<circleMeasure>0</circleMeasure>
			<centroidX>2.5</centroidX>
			<centroidY>7</centroidY>
		</spatialEntity>
		<spatialEntity spatialType="region" scaleAndSubsystem="Cellular.GutEndotheliumIschemia">
			<clusteredness>1</clusteredness>
			<density>0.2700000239353554</density>
			<area>1</area>
			<perimeter>4</perimeter>
			<distanceFromOrigin>17.80449381476486</distanceFromOrigin>
			<angle>0</angle>
			<triangleMeasure>0</triangleMeasure>
			<rectangleMeasure>0</rectangleMeasure>
			<circleMeasure>0</circleMeasure>
			<centroidX>2</centroidX>
			<centroidY>5</centroidY>
		</spatialEntity>
		<spatialEntity spatialType="region" scaleAndSubsystem="Cellular.GutEndotheliumIschemia">
			<clusteredness>1</clusteredness>
			<density>0.2950000538545496</density>
			<area>1</area>
			<perimeter>4</perimeter>
			<distanceFromOrigin>13</distanceFromOrigin>
			<angle>0</angle>
			<triangleMeasure>0</triangleMeasure>
			<rectangleMeasure>0</rectangleMeasure>
			<circleMeasure>0</circleMeasure>
			<centroidX>21</centroidX>
			<centroidY>4</centroidY>
		</spatialEntity>
		<spatialEntity spatialType="region" scaleAndSubsystem="Cellular.GutEndotheliumIschemia">
			<clusteredness>1</clusteredness>
			<density>0.2325000014959597</density>
			<area>2</area>
			<perimeter>6</perimeter>
			<distanceFromOrigin>15.55634918610405</distanceFromOrigin>
			<angle>2.489552921999156</angle>
			<triangleMeasure>0</triangleMeasure>
			<rectangleMeasure>0</rectangleMeasure>
			<circleMeasure>0</circleMeasure>
			<centroidX>5</centroidX>
			<centroidY>4.5</centroidY>
		</spatialEntity>
		<spatialEntity spatialType="region" scaleAndSubsystem="Cellular.GutEndotheliumIschemia">
			<clusteredness>1</clusteredness>
			<density>0.3574999940161612</density>
			<area>1</area>
			<perimeter>4</perimeter>
			<distanceFromOrigin>15.8113883008419</distanceFromOrigin>
			<angle>0</angle>
			<triangleMeasure>0</triangleMeasure>
			<rectangleMeasure>0</rectangleMeasure>
			<circleMeasure>0</circleMeasure>
			<centroidX>25</centroidX>
			<centroidY>3</centroidY>
		</spatialEntity>
		<spatialEntity spatialType="region" scaleAndSubsystem="Cellular.GutEndotheliumIschemia">
			<clusteredness>1</clusteredness>
			<density>0.3200021481981464</density>
			<area>1</area>
			<perimeter>4</perimeter>
			<distanceFromOrigin>14.56021977856104</distanceFromOrigin>
			<angle>0</angle>
			<triangleMeasure>0</triangleMeasure>
			<rectangleMeasure>0</rectangleMeasure>
			<circleMeasure>0</circleMeasure>
			<centroidX>20</centroidX>
			<centroidY>2</centroidY>
		</spatialEntity>
		<spatialEntity spatialType="region" scaleAndSubsystem="Cellular.GutEndotheliumIschemia">
			<clusteredness>1</clusteredness>
			<density>0.2700004428040748</density>
			<area>1</area>
			<perimeter>4</perimeter>
			<distanceFromOrigin>16.1245154965971</distanceFromOrigin>
			<angle>0</angle>
			<triangleMeasure>0</triangleMeasure>
			<rectangleMeasure>0</rectangleMeasure>
			<circleMeasure>0</circleMeasure>
			<centroidX>8</centroidX>
			<centroidY>2</centroidY>
		</spatialEntity>
		<spatialEntity spatialType="region" scaleAndSubsystem="Cellular.GutEndotheliumIschemia">
			<clusteredness>1</clusteredness>
			<density>0.2516666686353081</density>
			<area>9</area>
			<perimeter>30</perimeter>
			<distanceFromOrigin>13.45362404707371</distanceFromOrigin>
			<angle>12.83177904253009</angle>
			<triangleMeasure>0.0367646893828047</triangleMeasure>
			<rectangleMeasure>0.02083333664470301</rectangleMeasure>
			<circleMeasure>0.01324304061148329</circleMeasure>
			<centroidX>28.44444</centroidX>
			<centroidY>2.555556</centroidY>
		</spatialEntity>
		<spatialEntity spatialType="region" scaleAndSubsystem="Cellular.GutEndotheliumIschemia">
			<clusteredness>1</clusteredness>
			<density>0.2006469905668614</density>
			<area>8</area>
			<perimeter>20</perimeter>
			<distanceFromOrigin>11.04536101718726</distanceFromOrigin>
			<angle>14.39046324874091</angle>
			<triangleMeasure>0.2</triangleMeasure>
			<rectangleMeasure>0.2708332970117578</rectangleMeasure>
			<circleMeasure>0.1200150467756456</circleMeasure>
			<centroidX>16.88889</centroidX>
			<centroidY>3.111111</centroidY>
		</spatialEntity>
		<spatialEntity spatialType="region" scaleAndSubsystem="Cellular.GutEndotheliumIschemia">
			<clusteredness>0.95</clusteredness>
			<density>0.1384877524324246</density>
			<area>38</area>
			<perimeter>64</perimeter>
			<distanceFromOrigin>6.708203932499369</distanceFromOrigin>
			<angle>60.32691788792218</angle>
			<triangleMeasure>0.2069884648343978</triangleMeasure>
			<rectangleMeasure>0.1865740477139441</rectangleMeasure>
			<circleMeasure>0.1184861707967724</circleMeasure>
			<centroidX>10.88889</centroidX>
			<centroidY>6.592593</centroidY>
		</spatialEntity>
		<numericStateVariable scaleAndSubsystem="Tissue.GutEndothelium">
			<name>GutCellDamageByproduct</name>
			<value>1759.987177622615</value>
		</numericStateVariable>
		<numericStateVariable scaleAndSubsystem="Organ.Gut">
			<name>GutLeak</name>
			<value>0</value>
		</numericStateVariable>
		<numericStateVariable scaleAndSubsystem="Tissue.GutEpithelium">
			<name>GutOccludinCellwall</name>
			<value>1159.286192657018</value>
		</numericStateVariable>
		<numericStateVariable scaleAndSubsystem="Tissue.GutEpithelium">
			<name>GutOccludinCytoplasm</name>
			<value>382.8747157802256</value>
		</numericStateVariable>
		<numericStateVariable scaleAndSubsystem="Tissue.LungEndothelium">
			<name>LungCellDamageByproduct</name>
			<value>0.005342154565117427</value>
		</numericStateVariable>
		<numericStateVariable scaleAndSubsystem="Organ.Lung">
			<name>LungEdema</name>
			<value>0</value>
		</numericStateVariable>
		<numericStateVariable scaleAndSubsystem="Tissue.LungEpithelium">
			<name>LungOccludinCellwall</name>
			<value>1162.81</value>
		</numericStateVariable>
		<numericStateVariable scaleAndSubsystem="Tissue.LungEpithelium">
			<name>LungOccludinCytoplasm</name>
			<value>384.4</value>
		</numericStateVariable>
		<numericStateVariable scaleAndSubsystem="Cellular.GutEndotheliumIschemia">
			<name>avgClusterednessRegions</name>
			<value>0.05832221530884434</value>
		</numericStateVariable>
		<numericStateVariable scaleAndSubsystem="Cellular.LungEndotheliumIschemia">
			<name>avgClusterednessRegions</name>
			<value>1</value>
		</numericStateVariable>
		<numericStateVariable scaleAndSubsystem="Cellular.GutEndotheliumIschemia">
			<name>avgDensityRegions</name>
			<value>0.1927953147342043</value>
		</numericStateVariable>
		<numericStateVariable scaleAndSubsystem="Cellular.LungEndotheliumIschemia">
			<name>avgDensityRegions</name>
			<value>0</value>
		</numericStateVariable>
	</timepoint>
	<timepoint value="24">
		<spatialEntity spatialType="region" scaleAndSubsystem="Cellular.GutEndotheliumIschemia">
			<clusteredness>1</clusteredness>
			<density>0.1775087767956304</density>
			<area>2</area>
			<perimeter>6</perimeter>
			<distanceFromOrigin>14.56021977856104</distanceFromOrigin>
			<angle>3.708428157130453</angle>
			<triangleMeasure>0</triangleMeasure>
			<rectangleMeasure>0</rectangleMeasure>
			<circleMeasure>0</circleMeasure>
			<centroidX>20.5</centroidX>
			<centroidY>30</centroidY>
		</spatialEntity>
		<spatialEntity spatialType="region" scaleAndSubsystem="Cellular.GutEndotheliumIschemia">
			<clusteredness>1</clusteredness>
			<density>0.085095027848786</density>
			<area>1</area>
			<perimeter>4</perimeter>
			<distanceFromOrigin>17.20465053408525</distanceFromOrigin>
			<angle>0</angle>
			<triangleMeasure>0</triangleMeasure>
			<rectangleMeasure>0</rectangleMeasure>
			<circleMeasure>0</circleMeasure>
			<centroidX>6</centroidX>
			<centroidY>30</centroidY>
		</spatialEntity>
		<spatialEntity spatialType="region" scaleAndSubsystem="Cellular.GutEndotheliumIschemia">
			<clusteredness>1</clusteredness>
			<density>0.132510061825023</density>
			<area>2</area>
			<perimeter>6</perimeter>
			<distanceFromOrigin>18.43908891458577</distanceFromOrigin>
			<angle>1.941486390914377</angle>
			<triangleMeasure>0</triangleMeasure>
			<rectangleMeasure>0</rectangleMeasure>
			<circleMeasure>0</circleMeasure>
			<centroidX>4</centroidX>
			<centroidY>30.5</centroidY>
		</spatialEntity>
		<spatialEntity spatialType="region" scaleAndSubsystem="Cellular.GutEndotheliumIschemia">
			<clusteredness>1</clusteredness>
			<density>0.1968750022205652</density>
			<area>4</area>
			<perimeter>16</perimeter>
			<distanceFromOrigin>16.27882059609971</distanceFromOrigin>
			<angle>9.974163685253872</angle>
			<triangleMeasure>0</triangleMeasure>
			<rectangleMeasure>0</rectangleMeasure>
			<circleMeasure>0</circleMeasure>
			<centroidX>26.75</centroidX>
			<centroidY>28.75</centroidY>
		</spatialEntity>
		<spatialEntity spatialType="region" scaleAndSubsystem="Cellular.GutEndotheliumIschemia">
			<clusteredness>1</clusteredness>
			<density>0.1725155849082797</density>
			<area>1</area>
			<perimeter>4</perimeter>
			<distanceFromOrigin>12.64911064067352</distanceFromOrigin>
			<angle>0</angle>
			<triangleMeasure>0</triangleMeasure>
			<rectangleMeasure>0</rectangleMeasure>
			<circleMeasure>0</circleMeasure>
			<centroidX>20</centroidX>
			<centroidY>28</centroidY>
		</spatialEntity>
		<spatialEntity spatialType="region" scaleAndSubsystem="Cellular.GutEndotheliumIschemia">
			<clusteredness>1</clusteredness>
			<density>0.0008204020121518303</density>
			<area>1</area>
			<perimeter>4</perimeter>
			<distanceFromOrigin>13.41640786499874</distanceFromOrigin>
			<angle>0</angle>
			<triangleMeasure>0</triangleMeasure>
			<rectangleMeasure>0</rectangleMeasure>
			<circleMeasure>0</circleMeasure>
			<centroidX>10</centroidX>
			<centroidY>28</centroidY>
		</spatialEntity>
		<spatialEntity spatialType="region" scaleAndSubsystem="Cellular.GutEndotheliumIschemia">
			<clusteredness>1</clusteredness>
			<density>0.1718750171801623</density>
			<area>4</area>
			<perimeter>12</perimeter>
			<distanceFromOrigin>13.41640786499874</distanceFromOrigin>
			<angle>12.72435568542237</angle>
			<triangleMeasure>0</triangleMeasure>
			<rectangleMeasure>0</rectangleMeasure>
			<circleMeasure>0</circleMeasure>
			<centroidX>23.5</centroidX>
			<centroidY>27.5</centroidY>
		</spatialEntity>
		<spatialEntity spatialType="region" scaleAndSubsystem="Cellular.GutEndotheliumIschemia">
			<clusteredness>1</clusteredness>
			<density>0.177857597246429</density>
			<area>13</area>
			<perimeter>28</perimeter>
			<distanceFromOrigin>10</distanceFromOrigin>
			<angle>22.45693899994212</angle>
			<triangleMeasure>0.1458333333333333</triangleMeasure>
			<rectangleMeasure>0.2333333481682681</rectangleMeasure>
			<circleMeasure>0.1615586923447691</circleMeasure>
			<centroidX>15.42857</centroidX>
			<centroidY>28.5</centroidY>
		</spatialEntity>
		<spatialEntity spatialType="region" scaleAndSubsystem="Cellular.GutEndotheliumIschemia">
			<clusteredness>1</clusteredness>
			<density>0.2143426992145239</density>
			<area>2</area>
			<perimeter>6</perimeter>
			<distanceFromOrigin>12.8062484748657</distanceFromOrigin>
			<angle>3.327404241726569</angle>
			<triangleMeasure>0</triangleMeasure>
			<rectangleMeasure>0</rectangleMeasure>
			<circleMeasure>0</circleMeasure>
			<centroidX>7.5</centroidX>
			<centroidY>26</centroidY>
		</spatialEntity>
		<spatialEntity spatialType="region" scaleAndSubsystem="Cellular.GutEndotheliumIschemia">
			<clusteredness>1</clusteredness>
			<density>0.1505000109766044</density>
			<area>10</area>
			<perimeter>18</perimeter>
			<distanceFromOrigin>14.42220510185596</distanceFromOrigin>
			<angle>12.16387137342087</angle>
			<triangleMeasure>0.4285695601564237</triangleMeasure>
			<rectangleMeasure>0.4444444915394774</rectangleMeasure>
			<circleMeasure>0.3183098861837907</circleMeasure>
			<centroidX>29.625</centroidX>
			<centroidY>25.125</centroidY>
		</spatialEntity>
		<spatialEntity spatialType="region" scaleAndSubsystem="Cellular.GutEndotheliumIschemia">
			<clusteredness>1</clusteredness>
			<density>0.4099999820484835</density>
			<area>1</area>
			<perimeter>4</perimeter>
			<distanceFromOrigin>12.8062484748657</distanceFromOrigin>
			<angle>0</angle>
			<triangleMeasure>0</triangleMeasure>
			<rectangleMeasure>0</rectangleMeasure>
			<circleMeasure>0</circleMeasure>
			<centroidX>26</centroidX>
			<centroidY>24</centroidY>
		</spatialEntity>
		<spatialEntity spatialType="region" scaleAndSubsystem="Cellular.GutEndotheliumIschemia">
			<clusteredness>1</clusteredness>
			<density>0.150458133539414</density>
			<area>11</area>
			<perimeter>20</perimeter>
			<distanceFromOrigin>8.246211251235321</distanceFromOrigin>
			<angle>25.55996517182381</angle>
			<triangleMeasure>0.375</triangleMeasure>
			<rectangleMeasure>0.5625</rectangleMeasure>
			<circleMeasure>0.2700338552452027</circleMeasure>
			<centroidX>19.9</centroidX>
			<centroidY>24.9</centroidY>
		</spatialEntity>
		<spatialEntity spatialType="region" scaleAndSubsystem="Cellular.GutEndotheliumIschemia">
			<clusteredness>1</clusteredness>
			<density>0.1781006008970971</density>
			<area>1</area>
			<perimeter>4</perimeter>
			<distanceFromOrigin>8.54400374531753</distanceFromOrigin>
			<angle>0</angle>
			<triangleMeasure>0</triangleMeasure>
			<rectangleMeasure>0</rectangleMeasure>
			<circleMeasure>0</circleMeasure>
			<centroidX>13</centroidX>
			<centroidY>24</centroidY>
		</spatialEntity>
		<spatialEntity spatialType="region" scaleAndSubsystem="Cellular.GutEndotheliumIschemia">
			<clusteredness>1</clusteredness>
			<density>0.05670202666637944</density>
			<area>1</area>
			<perimeter>4</perimeter>
			<distanceFromOrigin>11.31370849898476</distanceFromOrigin>
			<angle>0</angle>
			<triangleMeasure>0</triangleMeasure>
			<rectangleMeasure>0</rectangleMeasure>
			<circleMeasure>0</circleMeasure>
			<centroidX>8</centroidX>
			<centroidY>24</centroidY>
		</spatialEntity>
		<spatialEntity spatialType="region" scaleAndSubsystem="Cellular.GutEndotheliumIschemia">
			<clusteredness>1</clusteredness>
			<density>0.1865516961789599</density>
			<area>1</area>
			<perimeter>4</perimeter>
			<distanceFromOrigin>13.60147050873544</distanceFromOrigin>
			<angle>0</angle>
			<triangleMeasure>0</triangleMeasure>
			<rectangleMeasure>0</rectangleMeasure>
			<circleMeasure>0</circleMeasure>
			<centroidX>5</centroidX>
			<centroidY>24</centroidY>
		</spatialEntity>
		<spatialEntity spatialType="region" scaleAndSubsystem="Cellular.GutEndotheliumIschemia">
			<clusteredness>1</clusteredness>
			<density>0.08143517737295114</density>
			<area>1</area>
			<perimeter>4</perimeter>
			<distanceFromOrigin>8.602325267042627</distanceFromOrigin>
			<angle>0</angle>
			<triangleMeasure>0</triangleMeasure>
			<rectangleMeasure>0</rectangleMeasure>
			<circleMeasure>0</circleMeasure>
			<centroidX>11</centroidX>
			<centroidY>23</centroidY>
		</spatialEntity>
		<spatialEntity spatialType="region" scaleAndSubsystem="Cellular.GutEndotheliumIschemia">
			<clusteredness>1</clusteredness>
			<density>0.2610055783683178</density>
			<area>10</area>
			<perimeter>18</perimeter>
			<distanceFromOrigin>15.8113883008419</distanceFromOrigin>
			<angle>14.45242825109298</angle>
			<triangleMeasure>0.8</triangleMeasure>
			<rectangleMeasure>0.4</rectangleMeasure>
			<circleMeasure>0.1920240546825671</circleMeasure>
			<centroidX>1.5</centroidX>
			<centroidY>24.25</centroidY>
		</spatialEntity>
		<spatialEntity spatialType="region" scaleAndSubsystem="Cellular.GutEndotheliumIschemia">
			<clusteredness>1</clusteredness>
			<density>0.2350005804323683</density>
			<area>1</area>
			<perimeter>4</perimeter>
			<distanceFromOrigin>4.123105625617661</distanceFromOrigin>
			<angle>0</angle>
			<triangleMeasure>0</triangleMeasure>
			<rectangleMeasure>0</rectangleMeasure>
			<circleMeasure>0</circleMeasure>
			<centroidX>17</centroidX>
			<centroidY>20</centroidY>
		</spatialEntity>
		<spatialEntity spatialType="region" scaleAndSubsystem="Cellular.GutEndotheliumIschemia">
			<clusteredness>0.875</clusteredness>
			<density>0.1248214351696794</density>
			<area>14</area>
			<perimeter>22</perimeter>
			<distanceFromOrigin>11.18033988749895</distanceFromOrigin>
			<angle>17.81888891452278</angle>
			<triangleMeasure>0.4321341329805796</triangleMeasure>
			<rectangleMeasure>0.4166667074219833</rectangleMeasure>
			<circleMeasure>0.3102035945066909</circleMeasure>
			<centroidX>28.77778</centroidX>
			<centroidY>20.11111</centroidY>
		</spatialEntity>
		<spatialEntity spatialType="region" scaleAndSubsystem="Cellular.GutEndotheliumIschemia">
			<clusteredness>1</clusteredness>
			<density>0.1402782617571047</density>
			<area>9</area>
			<perimeter>12</perimeter>
			<distanceFromOrigin>12.16552506059644</distanceFromOrigin>
			<angle>10.30484646876603</angle>
			<triangleMeasure>0.5</triangleMeasure>
			<rectangleMeasure>1</rectangleMeasure>
			<circleMeasure>0.6000752617741416</circleMeasure>
			<centroidX>3</centroidX>
			<centroidY>19</centroidY>
		</spatialEntity>
		<spatialEntity spatialType="region" scaleAndSubsystem="Cellular.GutEndotheliumIschemia">
			<clusteredness>1</clusteredness>
			<density>0.3225003410788143</density>
			<area>1</area>
			<perimeter>4</perimeter>
			<distanceFromOrigin>1.414213562373095</distanceFromOrigin>
			<angle>0</angle>
			<triangleMeasure>0</triangleMeasure>
			<rectangleMeasure>0</rectangleMeasure>
			<circleMeasure>0</circleMeasure>
			<centroidX>15</centroidX>
			<centroidY>17</centroidY>
		</spatialEntity>
		<spatialEntity spatialType="region" scaleAndSubsystem="Cellular.GutEndotheliumIschemia">
			<clusteredness>1</clusteredness>
			<density>0.1354058957567402</density>
			<area>1</area>
			<perimeter>4</perimeter>
			<distanceFromOrigin>8</distanceFromOrigin>
			<angle>0</angle>
			<triangleMeasure>0</triangleMeasure>
			<rectangleMeasure>0</rectangleMeasure>
			<circleMeasure>0</circleMeasure>
			<centroidX>8</centroidX>
			<centroidY>16</centroidY>
		</spatialEntity>
		<spatialEntity spatialType="region" scaleAndSubsystem="Cellular.GutEndotheliumIschemia">
			<clusteredness>1</clusteredness>
			<density>0.1225000044878791</density>
			<area>1</area>
			<perimeter>4</perimeter>
			<distanceFromOrigin>14.0356688476182</distanceFromOrigin>
			<angle>0</angle>
			<triangleMeasure>0</triangleMeasure>
			<rectangleMeasure>0</rectangleMeasure>
			<circleMeasure>0</circleMeasure>
			<centroidX>30</centroidX>
			<centroidY>15</centroidY>
		</spatialEntity>
		<spatialEntity spatialType="region" scaleAndSubsystem="Cellular.GutEndotheliumIschemia">
			<clusteredness>1</clusteredness>
			<density>0.1069318201877642</density>
			<area>22</area>
			<perimeter>40</perimeter>
			<distanceFromOrigin>2.23606797749979</distanceFromOrigin>
			<angle>71.56505117707799</angle>
			<triangleMeasure>0.24</triangleMeasure>
			<rectangleMeasure>0.2363636108622653</rectangleMeasure>
			<circleMeasure>0.127074742699952</circleMeasure>
			<centroidX>21.72222</centroidX>
			<centroidY>18.61111</centroidY>
		</spatialEntity>
		<spatialEntity spatialType="region" scaleAndSubsystem="Cellular.GutEndotheliumIschemia">
			<clusteredness>1</clusteredness>
			<density>0.2812500059604645</density>
			<area>2</area>
			<perimeter>6</perimeter>
			<distanceFromOrigin>14</distanceFromOrigin>
			<angle>4.085616779974877</angle>
			<triangleMeasure>0</triangleMeasure>
			<rectangleMeasure>0</rectangleMeasure>
			<circleMeasure>0</circleMeasure>
			<centroidX>2</centroidX>
			<centroidY>15.5</centroidY>
		</spatialEntity>
		<spatialEntity spatialType="region" scaleAndSubsystem="Cellular.GutEndotheliumIschemia">
			<clusteredness>1</clusteredness>
			<density>0.1325000014959597</density>
			<area>2</area>
			<perimeter>6</perimeter>
			<distanceFromOrigin>9.486832980505138</distanceFromOrigin>
			<angle>1.735704588928389</angle>
			<triangleMeasure>0</triangleMeasure>
			<rectangleMeasure>0</rectangleMeasure>
			<circleMeasure>0</circleMeasure>
			<centroidX>25.5</centroidX>
			<centroidY>13</centroidY>
		</spatialEntity>
		<spatialEntity spatialType="region" scaleAndSubsystem="Cellular.GutEndotheliumIschemia">
			<clusteredness>1</clusteredness>
			<density>0.2075000014959597</density>
			<area>2</area>
			<perimeter>6</perimeter>
			<distanceFromOrigin>12.36931687685298</distanceFromOrigin>
			<angle>4.398705354995532</angle>
			<triangleMeasure>0</triangleMeasure>
			<rectangleMeasure>0</rectangleMeasure>
			<circleMeasure>0</circleMeasure>
			<centroidX>28</centroidX>
			<centroidY>12.5</centroidY>
		</spatialEntity>
		<spatialEntity spatialType="region" scaleAndSubsystem="Cellular.GutEndotheliumIschemia">
			<clusteredness>1</clusteredness>
			<density>0.0913888911795772</density>
			<area>9</area>
			<perimeter>12</perimeter>
			<distanceFromOrigin>5.385164807134504</distanceFromOrigin>
			<angle>22.71441235316723</angle>
			<triangleMeasure>0.5</triangleMeasure>
			<rectangleMeasure>1</rectangleMeasure>
			<circleMeasure>0.6000752617741416</circleMeasure>
			<centroidX>22</centroidX>
			<centroidY>13</centroidY>
		</spatialEntity>
		<spatialEntity spatialType="region" scaleAndSubsystem="Cellular.GutEndotheliumIschemia">
			<clusteredness>1</clusteredness>
			<density>0.2082142848260596</density>
			<area>7</area>
			<perimeter>16</perimeter>
			<distanceFromOrigin>12.64911064067352</distanceFromOrigin>
			<angle>7.672411599779548</angle>
			<triangleMeasure>0.2812499161809933</triangleMeasure>
			<rectangleMeasure>0.25</rectangleMeasure>
			<circleMeasure>0.1384788992693422</circleMeasure>
			<centroidX>2.375</centroidX>
			<centroidY>11.125</centroidY>
		</spatialEntity>
		<spatialEntity spatialType="region" scaleAndSubsystem="Cellular.GutEndotheliumIschemia">
			<clusteredness>1</clusteredness>
			<density>0.2700000239353554</density>
			<area>1</area>
			<perimeter>4</perimeter>
			<distanceFromOrigin>16.55294535724685</distanceFromOrigin>
			<angle>0</angle>
			<triangleMeasure>0</triangleMeasure>
			<rectangleMeasure>0</rectangleMeasure>
			<circleMeasure>0</circleMeasure>
			<centroidX>31</centroidX>
			<centroidY>9</centroidY>
		</spatialEntity>
		<spatialEntity spatialType="region" scaleAndSubsystem="Cellular.GutEndotheliumIschemia">
			<clusteredness>1</clusteredness>
			<density>0.2525000029919194</density>
			<area>2</area>
			<perimeter>8</perimeter>
			<distanceFromOrigin>10.63014581273465</distanceFromOrigin>
			<angle>7.49585763972986</angle>
			<triangleMeasure>0</triangleMeasure>
			<rectangleMeasure>0</rectangleMeasure>
			<circleMeasure>0</circleMeasure>
			<centroidX>24.5</centroidX>
			<centroidY>9.5</centroidY>
		</spatialEntity>
		<spatialEntity spatialType="region" scaleAndSubsystem="Cellular.GutEndotheliumIschemia">
			<clusteredness>1</clusteredness>
			<density>0.1655000017671024</density>
			<area>5</area>
			<perimeter>16</perimeter>
			<distanceFromOrigin>5.385164807134504</distanceFromOrigin>
			<angle>22.83365417791754</angle>
			<triangleMeasure>0.125</triangleMeasure>
			<rectangleMeasure>0.125</rectangleMeasure>
			<circleMeasure>0.0750094077217677</circleMeasure>
			<centroidX>18.14286</centroidX>
			<centroidY>10</centroidY>
		</spatialEntity>
		<spatialEntity spatialType="region" scaleAndSubsystem="Cellular.GutEndotheliumIschemia">
			<clusteredness>1</clusteredness>
			<density>0.2725000119676777</density>
			<area>1</area>
			<perimeter>4</perimeter>
			<distanceFromOrigin>12.8062484748657</distanceFromOrigin>
			<angle>0</angle>
			<triangleMeasure>0</triangleMeasure>
			<rectangleMeasure>0</rectangleMeasure>
			<circleMeasure>0</circleMeasure>
			<centroidX>26</centroidX>
			<centroidY>8</centroidY>
		</spatialEntity>
		<spatialEntity spatialType="region" scaleAndSubsystem="Cellular.GutEndotheliumIschemia">
			<clusteredness>1</clusteredness>
			<density>0.1849999970080806</density>
			<area>1</area>
			<perimeter>4</perimeter>
			<distanceFromOrigin>17.4928556845359</distanceFromOrigin>
			<angle>0</angle>
			<triangleMeasure>0</triangleMeasure>
			<rectangleMeasure>0</rectangleMeasure>
			<circleMeasure>0</circleMeasure>
			<centroidX>31</centroidX>
			<centroidY>7</centroidY>
		</spatialEntity>
		<spatialEntity spatialType="region" scaleAndSubsystem="Cellular.GutEndotheliumIschemia">
			<clusteredness>1</clusteredness>
			<density>0.1599999970080806</density>
			<area>1</area>
			<perimeter>4</perimeter>
			<distanceFromOrigin>15</distanceFromOrigin>
			<angle>0</angle>
			<triangleMeasure>0</triangleMeasure>
			<rectangleMeasure>0</rectangleMeasure>
			<circleMeasure>0</circleMeasure>
			<centroidX>28</centroidX>
			<centroidY>7</centroidY>
		</spatialEntity>
		<spatialEntity spatialType="region" scaleAndSubsystem="Cellular.GutEndotheliumIschemia">
			<clusteredness>1</clusteredness>
			<density>0.1250000037398993</density>
			<area>2</area>
			<perimeter>6</perimeter>
			<distanceFromOrigin>15.8113883008419</distanceFromOrigin>
			<angle>1.95992725912637</angle>
			<triangleMeasure>0</triangleMeasure>
			<rectangleMeasure>0</rectangleMeasure>
			<circleMeasure>0</circleMeasure>
			<centroidX>2.5</centroidX>
			<centroidY>7</centroidY>
		</spatialEntity>
		<spatialEntity spatialType="region" scaleAndSubsystem="Cellular.GutEndotheliumIschemia">
			<clusteredness>1</clusteredness>
			<density>0.2599999820484835</density>
			<area>1</area>
			<perimeter>4</perimeter>
			<distanceFromOrigin>17.80449381476486</distanceFromOrigin>
			<angle>0</angle>
			<triangleMeasure>0</triangleMeasure>
			<rectangleMeasure>0</rectangleMeasure>
			<circleMeasure>0</circleMeasure>
			<centroidX>2</centroidX>
			<centroidY>5</centroidY>
		</spatialEntity>
		<spatialEntity spatialType="region" scaleAndSubsystem="Cellular.GutEndotheliumIschemia">
			<clusteredness>1</clusteredness>
			<density>0.2850000418868719</density>
			<area>1</area>
			<perimeter>4</perimeter>
			<distanceFromOrigin>13</distanceFromOrigin>
			<angle>0</angle>
			<triangleMeasure>0</triangleMeasure>
			<rectangleMeasure>0</rectangleMeasure>
			<circleMeasure>0</circleMeasure>
			<centroidX>21</centroidX>
			<centroidY>4</centroidY>
		</spatialEntity>
		<spatialEntity spatialType="region" scaleAndSubsystem="Cellular.GutEndotheliumIschemia">
			<clusteredness>1</clusteredness>
			<density>0.2225000044878791</density>
			<area>2</area>
			<perimeter>6</perimeter>
			<distanceFromOrigin>15.55634918610405</distanceFromOrigin>
			<angle>2.489552921999156</angle>
			<triangleMeasure>0</triangleMeasure>
			<rectangleMeasure>0</rectangleMeasure>
			<circleMeasure>0</circleMeasure>
			<centroidX>5</centroidX>
			<centroidY>4.5</centroidY>
		</spatialEntity>
		<spatialEntity spatialType="region" scaleAndSubsystem="Cellular.GutEndotheliumIschemia">
			<clusteredness>1</clusteredness>
			<density>0.3474999820484835</density>
			<area>1</area>
			<perimeter>4</perimeter>
			<distanceFromOrigin>15.8113883008419</distanceFromOrigin>
			<angle>0</angle>
			<triangleMeasure>0</triangleMeasure>
			<rectangleMeasure>0</rectangleMeasure>
			<circleMeasure>0</circleMeasure>
			<centroidX>25</centroidX>
			<centroidY>3</centroidY>
		</spatialEntity>
		<spatialEntity spatialType="region" scaleAndSubsystem="Cellular.GutEndotheliumIschemia">
			<clusteredness>1</clusteredness>
			<density>0.2450000026387067</density>
			<area>9</area>
			<perimeter>30</perimeter>
			<distanceFromOrigin>13.45362404707371</distanceFromOrigin>
			<angle>8.484322134970409</angle>
			<triangleMeasure>0.04365082801096866</triangleMeasure>
			<rectangleMeasure>0.03009258834095872</rectangleMeasure>
			<circleMeasure>0.01333500427701437</circleMeasure>
			<centroidX>28.36364</centroidX>
			<centroidY>3.363636</centroidY>
		</spatialEntity>
		<spatialEntity spatialType="region" scaleAndSubsystem="Cellular.GutEndotheliumIschemia">
			<clusteredness>1</clusteredness>
			<density>0.3100025251799939</density>
			<area>1</area>
			<perimeter>4</perimeter>
			<distanceFromOrigin>14.56021977856104</distanceFromOrigin>
			<angle>0</angle>
			<triangleMeasure>0</triangleMeasure>
			<rectangleMeasure>0</rectangleMeasure>
			<circleMeasure>0</circleMeasure>
			<centroidX>20</centroidX>
			<centroidY>2</centroidY>
		</spatialEntity>
		<spatialEntity spatialType="region" scaleAndSubsystem="Cellular.GutEndotheliumIschemia">
			<clusteredness>1</clusteredness>
			<density>0.2600004906747855</density>
			<area>1</area>
			<perimeter>4</perimeter>
			<distanceFromOrigin>16.1245154965971</distanceFromOrigin>
			<angle>0</angle>
			<triangleMeasure>0</triangleMeasure>
			<rectangleMeasure>0</rectangleMeasure>
			<circleMeasure>0</circleMeasure>
			<centroidX>8</centroidX>
			<centroidY>2</centroidY>
		</spatialEntity>
		<spatialEntity spatialType="region" scaleAndSubsystem="Cellular.GutEndotheliumIschemia">
			<clusteredness>0.9444444444444444</clusteredness>
			<density>0.1044231865782776</density>
			<area>17</area>
			<perimeter>28</perimeter>
			<distanceFromOrigin>9.848857801796104</distanceFromOrigin>
			<angle>28.36119432957372</angle>
			<triangleMeasure>0.3888888888888889</triangleMeasure>
			<rectangleMeasure>0.2892562576220071</rectangleMeasure>
			<circleMeasure>0.1615587158142325</circleMeasure>
			<centroidX>17.53846</centroidX>
			<centroidY>3.769231</centroidY>
		</spatialEntity>
		<spatialEntity spatialType="region" scaleAndSubsystem="Cellular.GutEndotheliumIschemia">
			<clusteredness>0.8478260869565217</clusteredness>
			<density>0.147063465293716</density>
			<area>39</area>
			<perimeter>78</perimeter>
			<distanceFromOrigin>6.708203932499369</distanceFromOrigin>
			<angle>60.32691788792218</angle>
			<triangleMeasure>0.1820823246182907</triangleMeasure>
[truncated: 3,982,252 more chars]
