# Supplementary material for: A Novel Method to Verify Multilevel Computational Models of Biological Systems Using Multiscale Spatio-Temporal Meta Model Checking
Source: PLoS One. 2016 May 17;11(5):e0154847. doi: 10.1371/journal.pone.0154847 (PMC4871515; doi:10.1371/journal.pone.0154847)
Supplement: S4 Dataset — (ZIP) [file pone.0154847.s025.zip › acute_inflammation_of_gut_and_lung_2015-01-28-04_59_18.xml]

<?xml version="1.0" encoding="utf-8"?>
<!--Warning! This xml file was automatically generated by a C++ program using the Boost PropertyTree library.-->
<experiment>
	<timepoint value="1">
		<spatialEntity spatialType="region" scaleAndSubsystem="Cellular.GutEndotheliumIschemia">
			<clusteredness>1</clusteredness>
			<density>0.09703124621335198</density>
			<area>16</area>
			<perimeter>18</perimeter>
			<distanceFromOrigin>12.16552506059644</distanceFromOrigin>
			<angle>18.20848447058083</angle>
			<triangleMeasure>0.53125</triangleMeasure>
			<rectangleMeasure>0.7083333333333334</rectangleMeasure>
			<circleMeasure>0.4080511162004552</circleMeasure>
			<centroidX>15.8</centroidX>
			<centroidY>29.6</centroidY>
		</spatialEntity>
		<spatialEntity spatialType="region" scaleAndSubsystem="Cellular.GutEndotheliumIschemia">
			<clusteredness>1</clusteredness>
			<density>0.1024999975690655</density>
			<area>10</area>
			<perimeter>18</perimeter>
			<distanceFromOrigin>6</distanceFromOrigin>
			<angle>32.47119229084849</angle>
			<triangleMeasure>0.4</triangleMeasure>
			<rectangleMeasure>0.4642856905654997</rectangleMeasure>
			<circleMeasure>0.2400300935512913</circleMeasure>
			<centroidX>15.875</centroidX>
			<centroidY>23.25</centroidY>
		</spatialEntity>
		<spatialEntity spatialType="region" scaleAndSubsystem="Cellular.GutEndotheliumIschemia">
			<clusteredness>1</clusteredness>
			<density>0.127499996973019</density>
			<area>4</area>
			<perimeter>10</perimeter>
			<distanceFromOrigin>15.65247584249853</distanceFromOrigin>
			<angle>6.271077449501147</angle>
			<triangleMeasure>1</triangleMeasure>
			<rectangleMeasure>0.5000000894069832</rectangleMeasure>
			<circleMeasure>0.3000376132219145</circleMeasure>
			<centroidX>1.333333</centroidX>
			<centroidY>23</centroidY>
		</spatialEntity>
		<spatialEntity spatialType="region" scaleAndSubsystem="Cellular.GutEndotheliumIschemia">
			<clusteredness>0.95</clusteredness>
			<density>0.12671052059604</density>
			<area>57</area>
			<perimeter>82</perimeter>
			<distanceFromOrigin>8.602325267042627</distanceFromOrigin>
			<angle>46.45812315589723</angle>
			<triangleMeasure>0.2767857142857143</triangleMeasure>
			<rectangleMeasure>0.2818181818181818</rectangleMeasure>
			<circleMeasure>0.2152549683903959</circleMeasure>
			<centroidX>7.05</centroidX>
			<centroidY>26.775</centroidY>
		</spatialEntity>
		<spatialEntity spatialType="region" scaleAndSubsystem="Cellular.GutEndotheliumIschemia">
			<clusteredness>1</clusteredness>
			<density>0.002499999953251259</density>
			<area>1</area>
			<perimeter>4</perimeter>
			<distanceFromOrigin>15.8113883008419</distanceFromOrigin>
			<angle>0</angle>
			<triangleMeasure>0</triangleMeasure>
			<rectangleMeasure>0</rectangleMeasure>
			<circleMeasure>0</circleMeasure>
			<centroidX>1</centroidX>
			<centroidY>11</centroidY>
		</spatialEntity>
		<spatialEntity spatialType="region" scaleAndSubsystem="Cellular.GutEndotheliumIschemia">
			<clusteredness>0.753731343283582</clusteredness>
			<density>0.1348598079911208</density>
			<area>202</area>
			<perimeter>258</perimeter>
			<distanceFromOrigin>1.414213562373095</distanceFromOrigin>
			<angle>165.3026807204881</angle>
			<triangleMeasure>0.2517857142857143</triangleMeasure>
			<rectangleMeasure>0.29375</rectangleMeasure>
			<circleMeasure>0.1675457722932055</circleMeasure>
			<centroidX>24.20833</centroidX>
			<centroidY>14.925</centroidY>
		</spatialEntity>
		<spatialEntity spatialType="region" scaleAndSubsystem="Cellular.GutEndotheliumIschemia">
			<clusteredness>0.7593582887700535</clusteredness>
			<density>0.1354054005817566</density>
			<area>142</area>
			<perimeter>200</perimeter>
			<distanceFromOrigin>1</distanceFromOrigin>
			<angle>360</angle>
			<triangleMeasure>0.2073053742934973</triangleMeasure>
			<rectangleMeasure>0.2573529411764706</rectangleMeasure>
			<circleMeasure>0.190434392660838</circleMeasure>
			<centroidX>9.018692</centroidX>
			<centroidY>11.57944</centroidY>
		</spatialEntity>
		<numericStateVariable scaleAndSubsystem="Tissue.GutEndothelium">
			<name>GutCellDamageByproduct</name>
			<value>132.7755415499999</value>
		</numericStateVariable>
		<numericStateVariable scaleAndSubsystem="Organ.Gut">
			<name>GutLeak</name>
			<value>0</value>
		</numericStateVariable>
		<numericStateVariable scaleAndSubsystem="Tissue.GutEpithelium">
			<name>GutOccludinCellwall</name>
			<value>1162.81</value>
		</numericStateVariable>
		<numericStateVariable scaleAndSubsystem="Tissue.GutEpithelium">
			<name>GutOccludinCytoplasm</name>
			<value>384.4</value>
		</numericStateVariable>
		<numericStateVariable scaleAndSubsystem="Tissue.LungEndothelium">
			<name>LungCellDamageByproduct</name>
			<value>0</value>
		</numericStateVariable>
		<numericStateVariable scaleAndSubsystem="Organ.Lung">
			<name>LungEdema</name>
			<value>0</value>
		</numericStateVariable>
		<numericStateVariable scaleAndSubsystem="Tissue.LungEpithelium">
			<name>LungOccludinCellwall</name>
			<value>1162.81</value>
		</numericStateVariable>
		<numericStateVariable scaleAndSubsystem="Tissue.LungEpithelium">
			<name>LungOccludinCytoplasm</name>
			<value>384.4</value>
		</numericStateVariable>
		<numericStateVariable scaleAndSubsystem="Cellular.GutEndotheliumIschemia">
			<name>avgClusterednessRegions</name>
			<value>0.06622601641217192</value>
		</numericStateVariable>
		<numericStateVariable scaleAndSubsystem="Cellular.LungEndotheliumIschemia">
			<name>avgClusterednessRegions</name>
			<value>1</value>
		</numericStateVariable>
		<numericStateVariable scaleAndSubsystem="Cellular.GutEndotheliumIschemia">
			<name>avgDensityRegions</name>
			<value>0.103786709982515</value>
		</numericStateVariable>
		<numericStateVariable scaleAndSubsystem="Cellular.LungEndotheliumIschemia">
			<name>avgDensityRegions</name>
			<value>0</value>
		</numericStateVariable>
	</timepoint>
	<timepoint value="2">
		<spatialEntity spatialType="region" scaleAndSubsystem="Cellular.GutEndotheliumIschemia">
			<clusteredness>1</clusteredness>
			<density>0.002499999953251259</density>
			<area>2</area>
			<perimeter>6</perimeter>
			<distanceFromOrigin>17.4928556845359</distanceFromOrigin>
			<angle>2.726310993906266</angle>
			<triangleMeasure>0</triangleMeasure>
			<rectangleMeasure>0</rectangleMeasure>
			<circleMeasure>0</circleMeasure>
			<centroidX>6.5</centroidX>
			<centroidY>31</centroidY>
		</spatialEntity>
		<spatialEntity spatialType="region" scaleAndSubsystem="Cellular.GutEndotheliumIschemia">
			<clusteredness>1</clusteredness>
			<density>0.104333333283468</density>
			<area>15</area>
			<perimeter>20</perimeter>
			<distanceFromOrigin>12.16552506059644</distanceFromOrigin>
			<angle>18.20848447058083</angle>
			<triangleMeasure>0.46875</triangleMeasure>
			<rectangleMeasure>0.625</rectangleMeasure>
			<circleMeasure>0.3600451025298134</circleMeasure>
			<centroidX>16</centroidX>
			<centroidY>29.85714</centroidY>
		</spatialEntity>
		<spatialEntity spatialType="region" scaleAndSubsystem="Cellular.GutEndotheliumIschemia">
			<clusteredness>1</clusteredness>
			<density>0.1803260853325111</density>
			<area>23</area>
			<perimeter>28</perimeter>
			<distanceFromOrigin>10.81665382639197</distanceFromOrigin>
			<angle>15.03043052343327</angle>
			<triangleMeasure>0.5102040816326531</triangleMeasure>
			<rectangleMeasure>0.5208333333333334</rectangleMeasure>
			<circleMeasure>0.2884977068111295</circleMeasure>
			<centroidX>23.81818</centroidX>
			<centroidY>28.36364</centroidY>
		</spatialEntity>
		<spatialEntity spatialType="region" scaleAndSubsystem="Cellular.GutEndotheliumIschemia">
			<clusteredness>1</clusteredness>
			<density>0.07980768858577332</density>
			<area>13</area>
			<perimeter>20</perimeter>
			<distanceFromOrigin>6.082762530298219</distanceFromOrigin>
			<angle>30.96375653207352</angle>
			<triangleMeasure>0.5</triangleMeasure>
			<rectangleMeasure>0.5000000794728723</rectangleMeasure>
			<circleMeasure>0.2250282231653031</circleMeasure>
			<centroidX>16</centroidX>
			<centroidY>24.1</centroidY>
		</spatialEntity>
		<spatialEntity spatialType="region" scaleAndSubsystem="Cellular.GutEndotheliumIschemia">
			<clusteredness>1</clusteredness>
			<density>0.1281249939810996</density>
			<area>4</area>
			<perimeter>10</perimeter>
			<distanceFromOrigin>7.071067811865476</distanceFromOrigin>
			<angle>15.25511870305778</angle>
			<triangleMeasure>0.5</triangleMeasure>
			<rectangleMeasure>0.6666667726304965</rectangleMeasure>
			<circleMeasure>0.2400300935512913</circleMeasure>
			<centroidX>22</centroidX>
			<centroidY>20.5</centroidY>
		</spatialEntity>
		<spatialEntity spatialType="region" scaleAndSubsystem="Cellular.GutEndotheliumIschemia">
			<clusteredness>1</clusteredness>
			<density>0.1281249939810996</density>
			<area>4</area>
			<perimeter>10</perimeter>
			<distanceFromOrigin>1</distanceFromOrigin>
			<angle>45</angle>
			<triangleMeasure>0.5</triangleMeasure>
			<rectangleMeasure>0.6666667726304965</rectangleMeasure>
			<circleMeasure>0.2400300935512913</circleMeasure>
			<centroidX>17</centroidX>
			<centroidY>17.5</centroidY>
		</spatialEntity>
		<spatialEntity spatialType="region" scaleAndSubsystem="Cellular.GutEndotheliumIschemia">
			<clusteredness>1</clusteredness>
			<density>0.5049999760646446</density>
			<area>1</area>
			<perimeter>4</perimeter>
			<distanceFromOrigin>12.72792206135786</distanceFromOrigin>
			<angle>0</angle>
			<triangleMeasure>0</triangleMeasure>
			<rectangleMeasure>0</rectangleMeasure>
			<circleMeasure>0</circleMeasure>
			<centroidX>25</centroidX>
			<centroidY>7</centroidY>
		</spatialEntity>
		<spatialEntity spatialType="region" scaleAndSubsystem="Cellular.GutEndotheliumIschemia">
			<clusteredness>1</clusteredness>
			<density>0.2537499880089479</density>
			<area>2</area>
			<perimeter>8</perimeter>
			<distanceFromOrigin>12.64911064067352</distanceFromOrigin>
			<angle>5.440332031005506</angle>
			<triangleMeasure>0</triangleMeasure>
			<rectangleMeasure>0</rectangleMeasure>
			<circleMeasure>0</circleMeasure>
			<centroidX>12.5</centroidX>
			<centroidY>3.5</centroidY>
		</spatialEntity>
		<spatialEntity spatialType="region" scaleAndSubsystem="Cellular.GutEndotheliumIschemia">
			<clusteredness>1</clusteredness>
			<density>0.002499999953251259</density>
			<area>1</area>
			<perimeter>4</perimeter>
			<distanceFromOrigin>21.21320343559643</distanceFromOrigin>
			<angle>0</angle>
			<triangleMeasure>0</triangleMeasure>
			<rectangleMeasure>0</rectangleMeasure>
			<circleMeasure>0</circleMeasure>
			<centroidX>31</centroidX>
			<centroidY>1</centroidY>
		</spatialEntity>
		<spatialEntity spatialType="region" scaleAndSubsystem="Cellular.GutEndotheliumIschemia">
			<clusteredness>0.8009478672985783</clusteredness>
			<density>0.1421366256187346</density>
			<area>169</area>
			<perimeter>202</perimeter>
			<distanceFromOrigin>2.23606797749979</distanceFromOrigin>
			<angle>143.6308017885484</angle>
			<triangleMeasure>0.3324467345806498</triangleMeasure>
			<rectangleMeasure>0.2322916666666667</rectangleMeasure>
			<circleMeasure>0.1404631058663282</circleMeasure>
			<centroidX>24.60825</centroidX>
			<centroidY>12.68041</centroidY>
		</spatialEntity>
		<spatialEntity spatialType="region" scaleAndSubsystem="Cellular.GutEndotheliumIschemia">
			<clusteredness>1</clusteredness>
			<density>0.5100000119676777</density>
			<area>2</area>
			<perimeter>6</perimeter>
			<distanceFromOrigin>14.14213562373095</distanceFromOrigin>
			<angle>0.5354589855645338</angle>
			<triangleMeasure>0</triangleMeasure>
			<rectangleMeasure>0</rectangleMeasure>
			<circleMeasure>0</circleMeasure>
			<centroidX>18</centroidX>
			<centroidY>1.5</centroidY>
		</spatialEntity>
		<spatialEntity spatialType="region" scaleAndSubsystem="Cellular.GutEndotheliumIschemia">
			<clusteredness>1</clusteredness>
			<density>0.1287499939694124</density>
			<area>4</area>
			<perimeter>10</perimeter>
			<distanceFromOrigin>15.23154621172782</distanceFromOrigin>
			<angle>8.267173335510636</angle>
			<triangleMeasure>0.5</triangleMeasure>
			<rectangleMeasure>0.25</rectangleMeasure>
			<circleMeasure>0.1200150467756456</circleMeasure>
			<centroidX>10.75</centroidX>
			<centroidY>1.25</centroidY>
		</spatialEntity>
		<spatialEntity spatialType="region" scaleAndSubsystem="Cellular.GutEndotheliumIschemia">
			<clusteredness>0.7178423236514523</clusteredness>
			<density>0.1480241914992339</density>
			<area>173</area>
			<perimeter>242</perimeter>
			<distanceFromOrigin>2.23606797749979</distanceFromOrigin>
			<angle>150.0183606311507</angle>
			<triangleMeasure>0.2140151515151515</triangleMeasure>
			<rectangleMeasure>0.269047619047619</rectangleMeasure>
			<circleMeasure>0.1356169867793347</circleMeasure>
			<centroidX>7.043103</centroidX>
			<centroidY>16.92241</centroidY>
		</spatialEntity>
		<numericStateVariable scaleAndSubsystem="Tissue.GutEndothelium">
			<name>GutCellDamageByproduct</name>
			<value>265.5575029526387</value>
		</numericStateVariable>
		<numericStateVariable scaleAndSubsystem="Organ.Gut">
			<name>GutLeak</name>
			<value>0</value>
		</numericStateVariable>
		<numericStateVariable scaleAndSubsystem="Tissue.GutEpithelium">
			<name>GutOccludinCellwall</name>
			<value>1162.81</value>
		</numericStateVariable>
		<numericStateVariable scaleAndSubsystem="Tissue.GutEpithelium">
			<name>GutOccludinCytoplasm</name>
			<value>384.4</value>
		</numericStateVariable>
		<numericStateVariable scaleAndSubsystem="Tissue.LungEndothelium">
			<name>LungCellDamageByproduct</name>
			<value>0</value>
		</numericStateVariable>
		<numericStateVariable scaleAndSubsystem="Organ.Lung">
			<name>LungEdema</name>
			<value>0</value>
		</numericStateVariable>
		<numericStateVariable scaleAndSubsystem="Tissue.LungEpithelium">
			<name>LungOccludinCellwall</name>
			<value>1162.81</value>
		</numericStateVariable>
		<numericStateVariable scaleAndSubsystem="Tissue.LungEpithelium">
			<name>LungOccludinCytoplasm</name>
			<value>384.4</value>
		</numericStateVariable>
		<numericStateVariable scaleAndSubsystem="Cellular.GutEndotheliumIschemia">
			<name>avgClusterednessRegions</name>
			<value>0.05718217666050512</value>
		</numericStateVariable>
		<numericStateVariable scaleAndSubsystem="Cellular.LungEndotheliumIschemia">
			<name>avgClusterednessRegions</name>
			<value>1</value>
		</numericStateVariable>
		<numericStateVariable scaleAndSubsystem="Cellular.GutEndotheliumIschemia">
			<name>avgDensityRegions</name>
			<value>0.1779521447845466</value>
		</numericStateVariable>
		<numericStateVariable scaleAndSubsystem="Cellular.LungEndotheliumIschemia">
			<name>avgDensityRegions</name>
			<value>0</value>
		</numericStateVariable>
	</timepoint>
	<timepoint value="3">
		<spatialEntity spatialType="region" scaleAndSubsystem="Cellular.GutEndotheliumIschemia">
			<clusteredness>1</clusteredness>
			<density>0.1287499909891802</density>
			<area>4</area>
			<perimeter>10</perimeter>
			<distanceFromOrigin>14.0356688476182</distanceFromOrigin>
			<angle>7.49585763972986</angle>
			<triangleMeasure>0.5</triangleMeasure>
			<rectangleMeasure>0.2500000149011621</rectangleMeasure>
			<circleMeasure>0.1200150467756456</circleMeasure>
			<centroidX>17.75</centroidX>
			<centroidY>30.75</centroidY>
		</spatialEntity>
		<spatialEntity spatialType="region" scaleAndSubsystem="Cellular.GutEndotheliumIschemia">
			<clusteredness>1</clusteredness>
			<density>0.1287499909891802</density>
			<area>4</area>
			<perimeter>12</perimeter>
			<distanceFromOrigin>8.246211251235321</distanceFromOrigin>
			<angle>14.03624346792648</angle>
			<triangleMeasure>0.5</triangleMeasure>
			<rectangleMeasure>0.2500000447034916</rectangleMeasure>
			<circleMeasure>0.0750094077217677</circleMeasure>
			<centroidX>17.25</centroidX>
			<centroidY>25</centroidY>
		</spatialEntity>
		<spatialEntity spatialType="region" scaleAndSubsystem="Cellular.GutEndotheliumIschemia">
			<clusteredness>1</clusteredness>
			<density>0.1708333213344898</density>
			<area>3</area>
			<perimeter>8</perimeter>
			<distanceFromOrigin>13.0384048104053</distanceFromOrigin>
			<angle>3.433630362450522</angle>
			<triangleMeasure>1</triangleMeasure>
			<rectangleMeasure>0.5000000894069832</rectangleMeasure>
			<circleMeasure>0.1591549430918953</circleMeasure>
			<centroidX>4.333333</centroidX>
			<centroidY>23.33333</centroidY>
		</spatialEntity>
		<spatialEntity spatialType="region" scaleAndSubsystem="Cellular.GutEndotheliumIschemia">
			<clusteredness>1</clusteredness>
			<density>0.1034999927819944</density>
			<area>5</area>
			<perimeter>10</perimeter>
			<distanceFromOrigin>15.23154621172782</distanceFromOrigin>
			<angle>6.271077449501147</angle>
			<triangleMeasure>0.75</triangleMeasure>
			<rectangleMeasure>0.75</rectangleMeasure>
			<circleMeasure>0.3600451403269369</circleMeasure>
			<centroidX>1.5</centroidX>
			<centroidY>22.75</centroidY>
		</spatialEntity>
		<spatialEntity spatialType="region" scaleAndSubsystem="Cellular.GutEndotheliumIschemia">
			<clusteredness>1</clusteredness>
			<density>0.507499964096967</density>
			<area>1</area>
			<perimeter>4</perimeter>
			<distanceFromOrigin>7.211102550927978</distanceFromOrigin>
			<angle>0</angle>
			<triangleMeasure>0</triangleMeasure>
			<rectangleMeasure>0</rectangleMeasure>
			<circleMeasure>0</circleMeasure>
			<centroidX>22</centroidX>
			<centroidY>20</centroidY>
		</spatialEntity>
		<spatialEntity spatialType="region" scaleAndSubsystem="Cellular.GutEndotheliumIschemia">
			<clusteredness>1</clusteredness>
			<density>0.507499964096967</density>
			<area>1</area>
			<perimeter>4</perimeter>
			<distanceFromOrigin>13.34166406412633</distanceFromOrigin>
			<angle>0</angle>
			<triangleMeasure>0</triangleMeasure>
			<rectangleMeasure>0</rectangleMeasure>
			<circleMeasure>0</circleMeasure>
			<centroidX>3</centroidX>
			<centroidY>19</centroidY>
		</spatialEntity>
		<spatialEntity spatialType="region" scaleAndSubsystem="Cellular.GutEndotheliumIschemia">
			<clusteredness>1</clusteredness>
			<density>0.1741666586570491</density>
			<area>9</area>
			<perimeter>14</perimeter>
			<distanceFromOrigin>8</distanceFromOrigin>
			<angle>18.43494882292201</angle>
			<triangleMeasure>0.5833333333333334</triangleMeasure>
			<rectangleMeasure>0.5833333333333334</rectangleMeasure>
			<circleMeasure>0.3231174316284651</circleMeasure>
			<centroidX>6.8</centroidX>
			<centroidY>17.4</centroidY>
		</spatialEntity>
		<spatialEntity spatialType="region" scaleAndSubsystem="Cellular.GutEndotheliumIschemia">
			<clusteredness>1</clusteredness>
			<density>0.507499964096967</density>
			<area>1</area>
			<perimeter>4</perimeter>
			<distanceFromOrigin>9.848857801796104</distanceFromOrigin>
			<angle>0</angle>
			<triangleMeasure>0</triangleMeasure>
			<rectangleMeasure>0</rectangleMeasure>
			<circleMeasure>0</circleMeasure>
			<centroidX>12</centroidX>
			<centroidY>7</centroidY>
		</spatialEntity>
		<spatialEntity spatialType="region" scaleAndSubsystem="Cellular.GutEndotheliumIschemia">
			<clusteredness>1</clusteredness>
			<density>0.5149999880323223</density>
			<area>2</area>
			<perimeter>8</perimeter>
			<distanceFromOrigin>9.055385138137417</distanceFromOrigin>
			<angle>6.34019174590991</angle>
			<triangleMeasure>0</triangleMeasure>
			<rectangleMeasure>0</rectangleMeasure>
			<circleMeasure>0</circleMeasure>
			<centroidX>16.5</centroidX>
			<centroidY>6.5</centroidY>
		</spatialEntity>
		<spatialEntity spatialType="region" scaleAndSubsystem="Cellular.GutEndotheliumIschemia">
			<clusteredness>0.8278688524590164</clusteredness>
			<density>0.1490504733375295</density>
			<area>202</area>
			<perimeter>220</perimeter>
			<distanceFromOrigin>1.414213562373095</distanceFromOrigin>
			<angle>155.1484141402879</angle>
			<triangleMeasure>0.2553571428571428</triangleMeasure>
			<rectangleMeasure>0.3404761904761905</rectangleMeasure>
			<circleMeasure>0.1565889623097203</circleMeasure>
			<centroidX>25.08036</centroidX>
			<centroidY>15.83036</centroidY>
		</spatialEntity>
		<spatialEntity spatialType="region" scaleAndSubsystem="Cellular.GutEndotheliumIschemia">
			<clusteredness>1</clusteredness>
			<density>0.002499999953251259</density>
			<area>1</area>
			<perimeter>4</perimeter>
			<distanceFromOrigin>15.52417469626002</distanceFromOrigin>
			<angle>0</angle>
			<triangleMeasure>0</triangleMeasure>
			<rectangleMeasure>0</rectangleMeasure>
			<circleMeasure>0</circleMeasure>
			<centroidX>12</centroidX>
			<centroidY>1</centroidY>
		</spatialEntity>
		<spatialEntity spatialType="region" scaleAndSubsystem="Cellular.GutEndotheliumIschemia">
			<clusteredness>0.8598130841121495</clusteredness>
			<density>0.1533776513663341</density>
			<area>184</area>
			<perimeter>284</perimeter>
			<distanceFromOrigin>2.23606797749979</distanceFromOrigin>
			<angle>360</angle>
			<triangleMeasure>0.1631493506493507</triangleMeasure>
			<rectangleMeasure>0.1970588235294118</rectangleMeasure>
			<circleMeasure>0.118118365735146</circleMeasure>
			<centroidX>8.532258000000001</centroidX>
			<centroidY>17.37097</centroidY>
		</spatialEntity>
		<numericStateVariable scaleAndSubsystem="Tissue.GutEndothelium">
			<name>GutCellDamageByproduct</name>
			<value>398.6302394233869</value>
		</numericStateVariable>
		<numericStateVariable scaleAndSubsystem="Organ.Gut">
			<name>GutLeak</name>
			<value>0</value>
		</numericStateVariable>
		<numericStateVariable scaleAndSubsystem="Tissue.GutEpithelium">
			<name>GutOccludinCellwall</name>
			<value>1162.81</value>
		</numericStateVariable>
		<numericStateVariable scaleAndSubsystem="Tissue.GutEpithelium">
			<name>GutOccludinCytoplasm</name>
			<value>384.4</value>
		</numericStateVariable>
		<numericStateVariable scaleAndSubsystem="Tissue.LungEndothelium">
			<name>LungCellDamageByproduct</name>
			<value>0</value>
		</numericStateVariable>
		<numericStateVariable scaleAndSubsystem="Organ.Lung">
			<name>LungEdema</name>
			<value>0</value>
		</numericStateVariable>
		<numericStateVariable scaleAndSubsystem="Tissue.LungEpithelium">
			<name>LungOccludinCellwall</name>
			<value>1162.81</value>
		</numericStateVariable>
		<numericStateVariable scaleAndSubsystem="Tissue.LungEpithelium">
			<name>LungOccludinCytoplasm</name>
			<value>384.4</value>
		</numericStateVariable>
		<numericStateVariable scaleAndSubsystem="Cellular.GutEndotheliumIschemia">
			<name>avgClusterednessRegions</name>
			<value>0.06723551991925414</value>
		</numericStateVariable>
		<numericStateVariable scaleAndSubsystem="Cellular.LungEndotheliumIschemia">
			<name>avgClusterednessRegions</name>
			<value>1</value>
		</numericStateVariable>
		<numericStateVariable scaleAndSubsystem="Cellular.GutEndotheliumIschemia">
			<name>avgDensityRegions</name>
			<value>0.2540356633110193</value>
		</numericStateVariable>
		<numericStateVariable scaleAndSubsystem="Cellular.LungEndotheliumIschemia">
			<name>avgDensityRegions</name>
			<value>0</value>
		</numericStateVariable>
	</timepoint>
	<timepoint value="4">
		<spatialEntity spatialType="region" scaleAndSubsystem="Cellular.GutEndotheliumIschemia">
			<clusteredness>1</clusteredness>
			<density>0.002499999953251259</density>
			<area>1</area>
			<perimeter>4</perimeter>
			<distanceFromOrigin>15.29705854077836</distanceFromOrigin>
			<angle>0</angle>
			<triangleMeasure>0</triangleMeasure>
			<rectangleMeasure>0</rectangleMeasure>
			<circleMeasure>0</circleMeasure>
			<centroidX>19</centroidX>
			<centroidY>31</centroidY>
		</spatialEntity>
		<spatialEntity spatialType="region" scaleAndSubsystem="Cellular.GutEndotheliumIschemia">
			<clusteredness>1</clusteredness>
			<density>0.002499999953251259</density>
			<area>1</area>
			<perimeter>4</perimeter>
			<distanceFromOrigin>18.02775637731995</distanceFromOrigin>
			<angle>0</angle>
			<triangleMeasure>0</triangleMeasure>
			<rectangleMeasure>0</rectangleMeasure>
			<circleMeasure>0</circleMeasure>
			<centroidX>6</centroidX>
			<centroidY>31</centroidY>
		</spatialEntity>
		<spatialEntity spatialType="region" scaleAndSubsystem="Cellular.GutEndotheliumIschemia">
			<clusteredness>1</clusteredness>
			<density>0.1747222155267636</density>
			<area>9</area>
			<perimeter>22</perimeter>
			<distanceFromOrigin>12.0415945787923</distanceFromOrigin>
			<angle>18.12186024790136</angle>
			<triangleMeasure>0.1666666666666667</triangleMeasure>
			<rectangleMeasure>0.1904762077764064</rectangleMeasure>
			<circleMeasure>0.09601202734128357</circleMeasure>
			<centroidX>14.90909</centroidX>
			<centroidY>29.54545</centroidY>
		</spatialEntity>
		<spatialEntity spatialType="region" scaleAndSubsystem="Cellular.GutEndotheliumIschemia">
			<clusteredness>1</clusteredness>
			<density>0.1260294081980519</density>
			<area>17</area>
			<perimeter>20</perimeter>
			<distanceFromOrigin>12.52996408614167</distanceFromOrigin>
			<angle>21.09595620696605</angle>
			<triangleMeasure>0.6122456605818277</triangleMeasure>
			<rectangleMeasure>0.6250001117587289</rectangleMeasure>
			<circleMeasure>0.3750470386088385</circleMeasure>
			<centroidX>10</centroidX>
			<centroidY>29</centroidY>
		</spatialEntity>
		<spatialEntity spatialType="region" scaleAndSubsystem="Cellular.GutEndotheliumIschemia">
			<clusteredness>0.9166666666666666</clusteredness>
			<density>0.0947727294104197</density>
			<area>11</area>
			<perimeter>20</perimeter>
			<distanceFromOrigin>7</distanceFromOrigin>
			<angle>28.07248693585295</angle>
			<triangleMeasure>0.28</triangleMeasure>
			<rectangleMeasure>0.2916666898462526</rectangleMeasure>
			<circleMeasure>0.2100263318573799</circleMeasure>
			<centroidX>16.2</centroidX>
			<centroidY>24.4</centroidY>
		</spatialEntity>
		<spatialEntity spatialType="region" scaleAndSubsystem="Cellular.GutEndotheliumIschemia">
			<clusteredness>1</clusteredness>
			<density>0.1425961501143457</density>
			<area>52</area>
			<perimeter>84</perimeter>
			<distanceFromOrigin>5</distanceFromOrigin>
			<angle>41.6335393365702</angle>
			<triangleMeasure>0.2294784771060155</triangleMeasure>
			<rectangleMeasure>0.1792028883074219</rectangleMeasure>
			<circleMeasure>0.1041639958194735</circleMeasure>
			<centroidX>6.421052</centroidX>
			<centroidY>24.73684</centroidY>
		</spatialEntity>
		<spatialEntity spatialType="region" scaleAndSubsystem="Cellular.GutEndotheliumIschemia">
			<clusteredness>1</clusteredness>
			<density>0.1293750029568579</density>
			<area>4</area>
			<perimeter>10</perimeter>
			<distanceFromOrigin>2.23606797749979</distanceFromOrigin>
			<angle>45</angle>
			<triangleMeasure>0.5</triangleMeasure>
			<rectangleMeasure>0.6666667726304965</rectangleMeasure>
			<circleMeasure>0.2400300935512913</circleMeasure>
			<centroidX>17.5</centroidX>
			<centroidY>18</centroidY>
		</spatialEntity>
		<spatialEntity spatialType="region" scaleAndSubsystem="Cellular.GutEndotheliumIschemia">
			<clusteredness>1</clusteredness>
			<density>0.2562500059604645</density>
			<area>2</area>
			<perimeter>8</perimeter>
			<distanceFromOrigin>1.414213562373095</distanceFromOrigin>
			<angle>0</angle>
			<triangleMeasure>0</triangleMeasure>
			<rectangleMeasure>0</rectangleMeasure>
			<circleMeasure>0</circleMeasure>
			<centroidX>14.5</centroidX>
			<centroidY>17.5</centroidY>
		</spatialEntity>
		<spatialEntity spatialType="region" scaleAndSubsystem="Cellular.GutEndotheliumIschemia">
			<clusteredness>1</clusteredness>
			<density>0.1716666706247267</density>
			<area>3</area>
			<perimeter>8</perimeter>
			<distanceFromOrigin>3.605551275463989</distanceFromOrigin>
			<angle>18.43494882292201</angle>
			<triangleMeasure>1</triangleMeasure>
			<rectangleMeasure>0.5000000894069832</rectangleMeasure>
			<circleMeasure>0.1591549430918953</circleMeasure>
			<centroidX>13.66667</centroidX>
			<centroidY>12.66667</centroidY>
		</spatialEntity>
		<spatialEntity spatialType="region" scaleAndSubsystem="Cellular.GutEndotheliumIschemia">
			<clusteredness>1</clusteredness>
			<density>0.5100000119676777</density>
			<area>1</area>
			<perimeter>4</perimeter>
			<distanceFromOrigin>6.324555320336759</distanceFromOrigin>
			<angle>0</angle>
			<triangleMeasure>0</triangleMeasure>
			<rectangleMeasure>0</rectangleMeasure>
			<circleMeasure>0</circleMeasure>
			<centroidX>18</centroidX>
			<centroidY>10</centroidY>
		</spatialEntity>
		<spatialEntity spatialType="region" scaleAndSubsystem="Cellular.GutEndotheliumIschemia">
			<clusteredness>1</clusteredness>
			<density>0.5100000119676777</density>
			<area>1</area>
			<perimeter>4</perimeter>
			<distanceFromOrigin>7.211102550927978</distanceFromOrigin>
			<angle>0</angle>
			<triangleMeasure>0</triangleMeasure>
			<rectangleMeasure>0</rectangleMeasure>
			<circleMeasure>0</circleMeasure>
			<centroidX>12</centroidX>
			<centroidY>10</centroidY>
		</spatialEntity>
		<spatialEntity spatialType="region" scaleAndSubsystem="Cellular.GutEndotheliumIschemia">
			<clusteredness>1</clusteredness>
			<density>0.5199999640969669</density>
			<area>2</area>
			<perimeter>8</perimeter>
			<distanceFromOrigin>9.055385138137417</distanceFromOrigin>
			<angle>6.34019174590991</angle>
			<triangleMeasure>0</triangleMeasure>
			<rectangleMeasure>0</rectangleMeasure>
			<circleMeasure>0</circleMeasure>
			<centroidX>16.5</centroidX>
			<centroidY>6.5</centroidY>
		</spatialEntity>
		<spatialEntity spatialType="region" scaleAndSubsystem="Cellular.GutEndotheliumIschemia">
			<clusteredness>0.8272727272727273</clusteredness>
			<density>0.1265760824706752</density>
			<area>91</area>
			<perimeter>122</perimeter>
			<distanceFromOrigin>2.23606797749979</distanceFromOrigin>
			<angle>93.0664855011259</angle>
			<triangleMeasure>0.2316095183642735</triangleMeasure>
			<rectangleMeasure>0.2200436022448707</rectangleMeasure>
			<circleMeasure>0.1624868686748138</circleMeasure>
			<centroidX>6.9</centroidX>
			<centroidY>12.84</centroidY>
		</spatialEntity>
		<spatialEntity spatialType="region" scaleAndSubsystem="Cellular.GutEndotheliumIschemia">
			<clusteredness>0.7195121951219512</clusteredness>
			<density>0.1510185151701709</density>
			<area>177</area>
			<perimeter>224</perimeter>
			<distanceFromOrigin>1.414213562373095</distanceFromOrigin>
			<angle>139.7636416907262</angle>
			<triangleMeasure>0.2287037037037037</triangleMeasure>
			<rectangleMeasure>0.2940476190476191</rectangleMeasure>
			<circleMeasure>0.1510892638834266</circleMeasure>
			<centroidX>25.95049</centroidX>
			<centroidY>16.39604</centroidY>
		</spatialEntity>
		<spatialEntity spatialType="region" scaleAndSubsystem="Cellular.GutEndotheliumIschemia">
			<clusteredness>1</clusteredness>
			<density>0.2624999820017347</density>
			<area>4</area>
			<perimeter>10</perimeter>
			<distanceFromOrigin>14.14213562373095</distanceFromOrigin>
			<angle>8.280682242721747</angle>
			<triangleMeasure>0.5</triangleMeasure>
			<rectangleMeasure>0.6666667726304965</rectangleMeasure>
			<circleMeasure>0.2400300935512913</circleMeasure>
			<centroidX>18</centroidX>
			<centroidY>1.5</centroidY>
		</spatialEntity>
		<spatialEntity spatialType="region" scaleAndSubsystem="Cellular.GutEndotheliumIschemia">
			<clusteredness>0.95</clusteredness>
			<density>0.1957894717638215</density>
			<area>38</area>
			<perimeter>42</perimeter>
			<distanceFromOrigin>13.60147050873544</distanceFromOrigin>
			<angle>31.2930389959202</angle>
			<triangleMeasure>0.4218749798834334</triangleMeasure>
			<rectangleMeasure>0.4017857142857143</rectangleMeasure>
			<circleMeasure>0.3034088403745822</circleMeasure>
			<centroidX>4.0625</centroidX>
			<centroidY>4.25</centroidY>
		</spatialEntity>
		<numericStateVariable scaleAndSubsystem="Tissue.GutEndothelium">
			<name>GutCellDamageByproduct</name>
			<value>532.2379542069339</value>
		</numericStateVariable>
		<numericStateVariable scaleAndSubsystem="Organ.Gut">
			<name>GutLeak</name>
			<value>0</value>
		</numericStateVariable>
		<numericStateVariable scaleAndSubsystem="Tissue.GutEpithelium">
			<name>GutOccludinCellwall</name>
			<value>1162.81</value>
		</numericStateVariable>
		<numericStateVariable scaleAndSubsystem="Tissue.GutEpithelium">
			<name>GutOccludinCytoplasm</name>
			<value>384.4</value>
		</numericStateVariable>
		<numericStateVariable scaleAndSubsystem="Tissue.LungEndothelium">
			<name>LungCellDamageByproduct</name>
			<value>0</value>
		</numericStateVariable>
		<numericStateVariable scaleAndSubsystem="Organ.Lung">
			<name>LungEdema</name>
			<value>0</value>
		</numericStateVariable>
		<numericStateVariable scaleAndSubsystem="Tissue.LungEpithelium">
			<name>LungOccludinCellwall</name>
			<value>1162.81</value>
		</numericStateVariable>
		<numericStateVariable scaleAndSubsystem="Tissue.LungEpithelium">
			<name>LungOccludinCytoplasm</name>
			<value>384.4</value>
		</numericStateVariable>
		<numericStateVariable scaleAndSubsystem="Cellular.GutEndotheliumIschemia">
			<name>avgClusterednessRegions</name>
			<value>0.06819193766841877</value>
		</numericStateVariable>
		<numericStateVariable scaleAndSubsystem="Cellular.LungEndotheliumIschemia">
			<name>avgClusterednessRegions</name>
			<value>1</value>
		</numericStateVariable>
		<numericStateVariable scaleAndSubsystem="Cellular.GutEndotheliumIschemia">
			<name>avgDensityRegions</name>
			<value>0.2110185138835536</value>
		</numericStateVariable>
		<numericStateVariable scaleAndSubsystem="Cellular.LungEndotheliumIschemia">
			<name>avgDensityRegions</name>
			<value>0</value>
		</numericStateVariable>
	</timepoint>
	<timepoint value="5">
		<spatialEntity spatialType="region" scaleAndSubsystem="Cellular.GutEndotheliumIschemia">
			<clusteredness>1</clusteredness>
			<density>0.002499999953251259</density>
			<area>2</area>
			<perimeter>6</perimeter>
			<distanceFromOrigin>18.02775637731995</distanceFromOrigin>
			<angle>2.563770211465005</angle>
			<triangleMeasure>0</triangleMeasure>
			<rectangleMeasure>0</rectangleMeasure>
			<circleMeasure>0</circleMeasure>
			<centroidX>5.5</centroidX>
			<centroidY>31</centroidY>
		</spatialEntity>
		<spatialEntity spatialType="region" scaleAndSubsystem="Cellular.GutEndotheliumIschemia">
			<clusteredness>1</clusteredness>
			<density>0.1403461538037204</density>
			<area>65</area>
			<perimeter>98</perimeter>
			<distanceFromOrigin>8.602325267042627</distanceFromOrigin>
			<angle>64.44003482817619</angle>
			<triangleMeasure>0.2954545454545455</triangleMeasure>
			<rectangleMeasure>0.2006172839506173</rectangleMeasure>
			<circleMeasure>0.1189173233764525</circleMeasure>
			<centroidX>9.75</centroidX>
			<centroidY>27.92308</centroidY>
		</spatialEntity>
		<spatialEntity spatialType="region" scaleAndSubsystem="Cellular.GutEndotheliumIschemia">
			<clusteredness>1</clusteredness>
			<density>0.1303124999590949</density>
			<area>8</area>
			<perimeter>12</perimeter>
			<distanceFromOrigin>13.41640786499874</distanceFromOrigin>
			<angle>8.408911732600714</angle>
			<triangleMeasure>0.7777777777777778</triangleMeasure>
			<rectangleMeasure>0.875</rectangleMeasure>
			<circleMeasure>0.5250658540523738</circleMeasure>
			<centroidX>3</centroidX>
			<centroidY>23</centroidY>
		</spatialEntity>
		<spatialEntity spatialType="region" scaleAndSubsystem="Cellular.GutEndotheliumIschemia">
			<clusteredness>1</clusteredness>
			<density>0.1086842104869484</density>
			<area>19</area>
			<perimeter>38</perimeter>
			<distanceFromOrigin>5</distanceFromOrigin>
			<angle>63.86899945506142</angle>
			<triangleMeasure>0.2812501072884015</triangleMeasure>
			<rectangleMeasure>0.2867646994475264</rectangleMeasure>
			<circleMeasure>0.1011362801248607</circleMeasure>
			<centroidX>14.22222</centroidX>
			<centroidY>22.55556</centroidY>
		</spatialEntity>
		<spatialEntity spatialType="region" scaleAndSubsystem="Cellular.GutEndotheliumIschemia">
			<clusteredness>1</clusteredness>
			<density>0.5125</density>
			<area>1</area>
			<perimeter>4</perimeter>
			<distanceFromOrigin>6.324555320336759</distanceFromOrigin>
			<angle>0</angle>
			<triangleMeasure>0</triangleMeasure>
			<rectangleMeasure>0</rectangleMeasure>
			<circleMeasure>0</circleMeasure>
			<centroidX>18</centroidX>
			<centroidY>10</centroidY>
		</spatialEntity>
		<spatialEntity spatialType="region" scaleAndSubsystem="Cellular.GutEndotheliumIschemia">
			<clusteredness>1</clusteredness>
			<density>0.002499999953251259</density>
			<area>1</area>
			<perimeter>4</perimeter>
			<distanceFromOrigin>21.21320343559643</distanceFromOrigin>
			<angle>0</angle>
			<triangleMeasure>0</triangleMeasure>
			<rectangleMeasure>0</rectangleMeasure>
			<circleMeasure>0</circleMeasure>
			<centroidX>31</centroidX>
			<centroidY>1</centroidY>
		</spatialEntity>
		<spatialEntity spatialType="region" scaleAndSubsystem="Cellular.GutEndotheliumIschemia">
			<clusteredness>0.7269372693726938</clusteredness>
			<density>0.1523383081069796</density>
			<area>197</area>
			<perimeter>232</perimeter>
			<distanceFromOrigin>1.414213562373095</distanceFromOrigin>
			<angle>163.7203267978695</angle>
			<triangleMeasure>0.2555555555555555</triangleMeasure>
			<rectangleMeasure>0.2875</rectangleMeasure>
			<circleMeasure>0.1511138237674224</circleMeasure>
			<centroidX>24.16667</centroidX>
			<centroidY>13.64912</centroidY>
		</spatialEntity>
		<spatialEntity spatialType="region" scaleAndSubsystem="Cellular.GutEndotheliumIschemia">
			<clusteredness>0.7126436781609196</clusteredness>
			<density>0.151937984443577</density>
			<area>124</area>
			<perimeter>182</perimeter>
			<distanceFromOrigin>1</distanceFromOrigin>
			<angle>360</angle>
			<triangleMeasure>0.194849519081601</triangleMeasure>
			<rectangleMeasure>0.2430340557275542</rectangleMeasure>
			<circleMeasure>0.1607709920376321</circleMeasure>
			<centroidX>8.132529999999999</centroidX>
			<centroidY>11.53012</centroidY>
		</spatialEntity>
		<numericStateVariable scaleAndSubsystem="Tissue.GutEndothelium">
			<name>GutCellDamageByproduct</name>
			<value>664.0948148410399</value>
		</numericStateVariable>
		<numericStateVariable scaleAndSubsystem="Organ.Gut">
			<name>GutLeak</name>
			<value>0</value>
		</numericStateVariable>
		<numericStateVariable scaleAndSubsystem="Tissue.GutEpithelium">
			<name>GutOccludinCellwall</name>
			<value>1162.81</value>
		</numericStateVariable>
		<numericStateVariable scaleAndSubsystem="Tissue.GutEpithelium">
			<name>GutOccludinCytoplasm</name>
			<value>384.4</value>
		</numericStateVariable>
		<numericStateVariable scaleAndSubsystem="Tissue.LungEndothelium">
			<name>LungCellDamageByproduct</name>
			<value>0</value>
		</numericStateVariable>
		<numericStateVariable scaleAndSubsystem="Organ.Lung">
			<name>LungEdema</name>
			<value>0</value>
		</numericStateVariable>
		<numericStateVariable scaleAndSubsystem="Tissue.LungEpithelium">
			<name>LungOccludinCellwall</name>
			<value>1162.81</value>
		</numericStateVariable>
		<numericStateVariable scaleAndSubsystem="Tissue.LungEpithelium">
			<name>LungOccludinCytoplasm</name>
			<value>384.4</value>
		</numericStateVariable>
		<numericStateVariable scaleAndSubsystem="Cellular.GutEndotheliumIschemia">
			<name>avgClusterednessRegions</name>
			<value>0.05619110024231095</value>
		</numericStateVariable>
		<numericStateVariable scaleAndSubsystem="Cellular.LungEndotheliumIschemia">
			<name>avgClusterednessRegions</name>
			<value>1</value>
		</numericStateVariable>
		<numericStateVariable scaleAndSubsystem="Cellular.GutEndotheliumIschemia">
			<name>avgDensityRegions</name>
			<value>0.1501398945883529</value>
		</numericStateVariable>
		<numericStateVariable scaleAndSubsystem="Cellular.LungEndotheliumIschemia">
			<name>avgDensityRegions</name>
			<value>0</value>
		</numericStateVariable>
	</timepoint>
	<timepoint value="6">
		<spatialEntity spatialType="region" scaleAndSubsystem="Cellular.GutEndotheliumIschemia">
			<clusteredness>1</clusteredness>
			<density>0.002499999953251259</density>
			<area>2</area>
			<perimeter>6</perimeter>
			<distanceFromOrigin>18.60107523773828</distanceFromOrigin>
			<angle>2.4059705166453</angle>
			<triangleMeasure>0</triangleMeasure>
			<rectangleMeasure>0</rectangleMeasure>
			<circleMeasure>0</circleMeasure>
			<centroidX>4.5</centroidX>
			<centroidY>31</centroidY>
		</spatialEntity>
		<spatialEntity spatialType="region" scaleAndSubsystem="Cellular.GutEndotheliumIschemia">
			<clusteredness>1</clusteredness>
			<density>0.1437500010967974</density>
			<area>26</area>
			<perimeter>40</perimeter>
			<distanceFromOrigin>12.36931687685298</distanceFromOrigin>
			<angle>37.77568430595466</angle>
			<triangleMeasure>0.3801652892561984</triangleMeasure>
			<rectangleMeasure>0.4259259259259259</rectangleMeasure>
			<circleMeasure>0.1533525595495295</circleMeasure>
			<centroidX>12.33333</centroidX>
			<centroidY>29.61905</centroidY>
		</spatialEntity>
		<spatialEntity spatialType="region" scaleAndSubsystem="Cellular.GutEndotheliumIschemia">
			<clusteredness>1</clusteredness>
			<density>0.3524999880323223</density>
			<area>1</area>
			<perimeter>4</perimeter>
			<distanceFromOrigin>9.055385138137417</distanceFromOrigin>
			<angle>0</angle>
			<triangleMeasure>0</triangleMeasure>
			<rectangleMeasure>0</rectangleMeasure>
			<circleMeasure>0</circleMeasure>
			<centroidX>17</centroidX>
			<centroidY>25</centroidY>
		</spatialEntity>
		<spatialEntity spatialType="region" scaleAndSubsystem="Cellular.GutEndotheliumIschemia">
			<clusteredness>1</clusteredness>
			<density>0.5149999880323223</density>
			<area>1</area>
			<perimeter>4</perimeter>
			<distanceFromOrigin>11.40175425099138</distanceFromOrigin>
			<angle>0</angle>
			<triangleMeasure>0</triangleMeasure>
			<rectangleMeasure>0</rectangleMeasure>
			<circleMeasure>0</circleMeasure>
			<centroidX>25</centroidX>
			<centroidY>23</centroidY>
		</spatialEntity>
		<spatialEntity spatialType="region" scaleAndSubsystem="Cellular.GutEndotheliumIschemia">
			<clusteredness>1</clusteredness>
			<density>0.1733333293129416</density>
			<area>3</area>
			<perimeter>8</perimeter>
			<distanceFromOrigin>6.082762530298219</distanceFromOrigin>
			<angle>2.33730585912382</angle>
			<triangleMeasure>0</triangleMeasure>
			<rectangleMeasure>0</rectangleMeasure>
			<circleMeasure>0</circleMeasure>
			<centroidX>15</centroidX>
			<centroidY>23</centroidY>
		</spatialEntity>
		<spatialEntity spatialType="region" scaleAndSubsystem="Cellular.GutEndotheliumIschemia">
			<clusteredness>1</clusteredness>
			<density>0.1054999975597157</density>
			<area>10</area>
			<perimeter>14</perimeter>
			<distanceFromOrigin>13.8924439894498</distanceFromOrigin>
			<angle>9.806092759897091</angle>
			<triangleMeasure>0.625</triangleMeasure>
			<rectangleMeasure>0.8333333333333334</rectangleMeasure>
			<circleMeasure>0.3978873577297384</circleMeasure>
			<centroidX>2.4</centroidX>
			<centroidY>23</centroidY>
		</spatialEntity>
		<spatialEntity spatialType="region" scaleAndSubsystem="Cellular.GutEndotheliumIschemia">
			<clusteredness>1</clusteredness>
			<density>0.5299999760646447</density>
			<area>2</area>
			<perimeter>8</perimeter>
			<distanceFromOrigin>10.295630140987</distanceFromOrigin>
			<angle>7.253194612725333</angle>
			<triangleMeasure>0</triangleMeasure>
			<rectangleMeasure>0</rectangleMeasure>
			<circleMeasure>0</circleMeasure>
			<centroidX>25.5</centroidX>
			<centroidY>20.5</centroidY>
		</spatialEntity>
		<spatialEntity spatialType="region" scaleAndSubsystem="Cellular.GutEndotheliumIschemia">
			<clusteredness>1</clusteredness>
			<density>0.08791666463309643</density>
			<area>6</area>
			<perimeter>12</perimeter>
			<distanceFromOrigin>7.071067811865476</distanceFromOrigin>
			<angle>21.80140948635181</angle>
			<triangleMeasure>1</triangleMeasure>
			<rectangleMeasure>0.5000000894069832</rectangleMeasure>
			<circleMeasure>0.3000376308870708</circleMeasure>
			<centroidX>22.33333</centroidX>
			<centroidY>20.33333</centroidY>
		</spatialEntity>
		<spatialEntity spatialType="region" scaleAndSubsystem="Cellular.GutEndotheliumIschemia">
			<clusteredness>0.9855072463768116</clusteredness>
			<density>0.1348529386651007</density>
			<area>68</area>
			<perimeter>90</perimeter>
			<distanceFromOrigin>1</distanceFromOrigin>
			<angle>360</angle>
			<triangleMeasure>0.253375527239725</triangleMeasure>
			<rectangleMeasure>0.2296734960794717</rectangleMeasure>
			<circleMeasure>0.08441282091164756</circleMeasure>
			<centroidX>10.11628</centroidX>
			<centroidY>21.25581</centroidY>
		</spatialEntity>
		<spatialEntity spatialType="region" scaleAndSubsystem="Cellular.GutEndotheliumIschemia">
			<clusteredness>1</clusteredness>
			<density>0.130624996973019</density>
			<area>4</area>
			<perimeter>12</perimeter>
			<distanceFromOrigin>5.385164807134504</distanceFromOrigin>
			<angle>12.52880770915151</angle>
			<triangleMeasure>0.25</triangleMeasure>
			<rectangleMeasure>0.25</rectangleMeasure>
			<circleMeasure>0.1200150467756456</circleMeasure>
			<centroidX>18.4</centroidX>
			<centroidY>10.2</centroidY>
		</spatialEntity>
		<spatialEntity spatialType="region" scaleAndSubsystem="Cellular.GutEndotheliumIschemia">
			<clusteredness>0.8571428571428571</clusteredness>
			<density>0.1787499919825909</density>
			<area>6</area>
			<perimeter>16</perimeter>
			<distanceFromOrigin>9</distanceFromOrigin>
			<angle>16.50436138175502</angle>
			<triangleMeasure>0.09374995529653773</triangleMeasure>
			<rectangleMeasure>0.08333334657881206</rectangleMeasure>
			<circleMeasure>0.06000751451705515</circleMeasure>
			<centroidX>16.42857</centroidX>
			<centroidY>6</centroidY>
		</spatialEntity>
		<spatialEntity spatialType="region" scaleAndSubsystem="Cellular.GutEndotheliumIschemia">
			<clusteredness>0.8165137614678899</clusteredness>
			<density>0.1564722204416146</density>
			<area>178</area>
			<perimeter>188</perimeter>
			<distanceFromOrigin>2.82842712474619</distanceFromOrigin>
			<angle>141.8597600055258</angle>
			<triangleMeasure>0.2335442947756883</triangleMeasure>
			<rectangleMeasure>0.3153846153846154</rectangleMeasure>
			<circleMeasure>0.1580074988305374</circleMeasure>
			<centroidX>25.51163</centroidX>
			<centroidY>15.19767</centroidY>
		</spatialEntity>
		<spatialEntity spatialType="region" scaleAndSubsystem="Cellular.GutEndotheliumIschemia">
			<clusteredness>1</clusteredness>
			<density>0.2662499880089479</density>
			<area>2</area>
			<perimeter>6</perimeter>
			<distanceFromOrigin>16.1245154965971</distanceFromOrigin>
			<angle>1.672394361089266</angle>
			<triangleMeasure>0</triangleMeasure>
			<rectangleMeasure>0</rectangleMeasure>
			<circleMeasure>0</circleMeasure>
			<centroidX>24</centroidX>
			<centroidY>1.5</centroidY>
		</spatialEntity>
		<spatialEntity spatialType="region" scaleAndSubsystem="Cellular.GutEndotheliumIschemia">
			<clusteredness>1</clusteredness>
			<density>0.1791666586414661</density>
			<area>6</area>
			<perimeter>10</perimeter>
			<distanceFromOrigin>13.0384048104053</distanceFromOrigin>
			<angle>4.932087428264856</angle>
			<triangleMeasure>0.5</triangleMeasure>
			<rectangleMeasure>1</rectangleMeasure>
			<circleMeasure>0.4800601871025826</circleMeasure>
			<centroidX>17.5</centroidX>
			<centroidY>2</centroidY>
		</spatialEntity>
		<spatialEntity spatialType="region" scaleAndSubsystem="Cellular.GutEndotheliumIschemia">
			<clusteredness>0.8211920529801324</clusteredness>
			<density>0.1482399983836155</density>
			<area>124</area>
			<perimeter>166</perimeter>
			<distanceFromOrigin>5.830951894845301</distanceFromOrigin>
			<angle>97.56142842766697</angle>
			<triangleMeasure>0.2944444444444445</triangleMeasure>
			<rectangleMeasure>0.3486842105263158</rectangleMeasure>
			<circleMeasure>0.1979501308928907</circleMeasure>
			<centroidX>6.390244</centroidX>
			<centroidY>10.28049</centroidY>
		</spatialEntity>
		<numericStateVariable scaleAndSubsystem="Tissue.GutEndothelium">
			<name>GutCellDamageByproduct</name>
			<value>787.5653317506133</value>
		</numericStateVariable>
		<numericStateVariable scaleAndSubsystem="Organ.Gut">
			<name>GutLeak</name>
			<value>0</value>
		</numericStateVariable>
		<numericStateVariable scaleAndSubsystem="Tissue.GutEpithelium">
			<name>GutOccludinCellwall</name>
			<value>1162.81</value>
		</numericStateVariable>
		<numericStateVariable scaleAndSubsystem="Tissue.GutEpithelium">
			<name>GutOccludinCytoplasm</name>
			<value>384.4</value>
		</numericStateVariable>
		<numericStateVariable scaleAndSubsystem="Tissue.LungEndothelium">
			<name>LungCellDamageByproduct</name>
			<value>0</value>
		</numericStateVariable>
		<numericStateVariable scaleAndSubsystem="Organ.Lung">
			<name>LungEdema</name>
			<value>0</value>
		</numericStateVariable>
		<numericStateVariable scaleAndSubsystem="Tissue.LungEpithelium">
			<name>LungOccludinCellwall</name>
			<value>1162.81</value>
		</numericStateVariable>
		<numericStateVariable scaleAndSubsystem="Tissue.LungEpithelium">
			<name>LungOccludinCytoplasm</name>
			<value>384.4</value>
		</numericStateVariable>
		<numericStateVariable scaleAndSubsystem="Cellular.GutEndotheliumIschemia">
			<name>avgClusterednessRegions</name>
			<value>0.06366701224638525</value>
		</numericStateVariable>
		<numericStateVariable scaleAndSubsystem="Cellular.LungEndotheliumIschemia">
			<name>avgClusterednessRegions</name>
			<value>1</value>
		</numericStateVariable>
		<numericStateVariable scaleAndSubsystem="Cellular.GutEndotheliumIschemia">
			<name>avgDensityRegions</name>
			<value>0.2069904491854298</value>
		</numericStateVariable>
		<numericStateVariable scaleAndSubsystem="Cellular.LungEndotheliumIschemia">
			<name>avgDensityRegions</name>
			<value>0</value>
		</numericStateVariable>
	</timepoint>
	<timepoint value="7">
		<spatialEntity spatialType="region" scaleAndSubsystem="Cellular.GutEndotheliumIschemia">
			<clusteredness>1</clusteredness>
			<density>0.1343749999610427</density>
			<area>12</area>
			<perimeter>20</perimeter>
			<distanceFromOrigin>13.15294643796591</distanceFromOrigin>
			<angle>24.30454926593672</angle>
			<triangleMeasure>0.6249989403636672</triangleMeasure>
			<rectangleMeasure>0.3750000596046543</rectangleMeasure>
			<circleMeasure>0.1350169076633741</circleMeasure>
			<centroidX>15.5</centroidX>
			<centroidY>30.125</centroidY>
		</spatialEntity>
		<spatialEntity spatialType="region" scaleAndSubsystem="Cellular.GutEndotheliumIschemia">
			<clusteredness>1</clusteredness>
			<density>0.1847727217988747</density>
			<area>11</area>
			<perimeter>18</perimeter>
			<distanceFromOrigin>13</distanceFromOrigin>
			<angle>13.17255342332689</angle>
			<triangleMeasure>0.5357154534813003</triangleMeasure>
			<rectangleMeasure>0.5555555555555556</rectangleMeasure>
			<circleMeasure>0.3978873577297384</circleMeasure>
			<centroidX>9.75</centroidX>
			<centroidY>29.375</centroidY>
		</spatialEntity>
		<spatialEntity spatialType="region" scaleAndSubsystem="Cellular.GutEndotheliumIschemia">
			<clusteredness>1</clusteredness>
			<density>0.2800000059838388</density>
			<area>1</area>
			<perimeter>4</perimeter>
			<distanceFromOrigin>15.13274595042156</distanceFromOrigin>
			<angle>0</angle>
			<triangleMeasure>0</triangleMeasure>
			<rectangleMeasure>0</rectangleMeasure>
			<circleMeasure>0</circleMeasure>
			<centroidX>31</centroidX>
			<centroidY>14</centroidY>
		</spatialEntity>
		<spatialEntity spatialType="region" scaleAndSubsystem="Cellular.GutEndotheliumIschemia">
			<clusteredness>1</clusteredness>
			<density>0.3549999760646446</density>
			<area>1</area>
			<perimeter>4</perimeter>
			<distanceFromOrigin>11.40175425099138</distanceFromOrigin>
			<angle>0</angle>
			<triangleMeasure>0</triangleMeasure>
			<rectangleMeasure>0</rectangleMeasure>
			<circleMeasure>0</circleMeasure>
			<centroidX>5</centroidX>
			<centroidY>13</centroidY>
		</spatialEntity>
		<spatialEntity spatialType="region" scaleAndSubsystem="Cellular.GutEndotheliumIschemia">
			<clusteredness>1</clusteredness>
			<density>0.1800000059838388</density>
			<area>1</area>
			<perimeter>4</perimeter>
			<distanceFromOrigin>15.52417469626002</distanceFromOrigin>
			<angle>0</angle>
			<triangleMeasure>0</triangleMeasure>
			<rectangleMeasure>0</rectangleMeasure>
			<circleMeasure>0</circleMeasure>
			<centroidX>31</centroidX>
			<centroidY>12</centroidY>
		</spatialEntity>
		<spatialEntity spatialType="region" scaleAndSubsystem="Cellular.GutEndotheliumIschemia">
			<clusteredness>0.9166666666666666</clusteredness>
			<density>0.1393181817629333</density>
			<area>22</area>
			<perimeter>28</perimeter>
			<distanceFromOrigin>12.16552506059644</distanceFromOrigin>
			<angle>30.87681307906041</angle>
			<triangleMeasure>0.539062483934686</triangleMeasure>
			<rectangleMeasure>0.4791666666666667</rectangleMeasure>
			<circleMeasure>0.2123342834978856</circleMeasure>
			<centroidX>2.272727</centroidX>
			<centroidY>15.54545</centroidY>
		</spatialEntity>
		<spatialEntity spatialType="region" scaleAndSubsystem="Cellular.GutEndotheliumIschemia">
			<clusteredness>0.5234657039711191</clusteredness>
			<density>0.1470216034717463</density>
			<area>145</area>
			<perimeter>180</perimeter>
			<distanceFromOrigin>2.82842712474619</distanceFromOrigin>
			<angle>163.0907281894592</angle>
			<triangleMeasure>0.2358552678932445</triangleMeasure>
			<rectangleMeasure>0.2489583333333333</rectangleMeasure>
			<circleMeasure>0.1530542730405408</circleMeasure>
			<centroidX>23.72727</centroidX>
			<centroidY>14.04545</centroidY>
		</spatialEntity>
		<spatialEntity spatialType="region" scaleAndSubsystem="Cellular.GutEndotheliumIschemia">
			<clusteredness>1</clusteredness>
			<density>0.1812500039346857</density>
			<area>6</area>
			<perimeter>10</perimeter>
			<distanceFromOrigin>14.0356688476182</distanceFromOrigin>
			<angle>8.280682242721747</angle>
			<triangleMeasure>0.5</triangleMeasure>
			<rectangleMeasure>1</rectangleMeasure>
			<circleMeasure>0.4800601871025826</circleMeasure>
			<centroidX>18</centroidX>
			<centroidY>1.5</centroidY>
		</spatialEntity>
		<spatialEntity spatialType="region" scaleAndSubsystem="Cellular.GutEndotheliumIschemia">
			<clusteredness>0.7808219178082192</clusteredness>
			<density>0.1390142839950006</density>
			<area>171</area>
			<perimeter>254</perimeter>
			<distanceFromOrigin>2</distanceFromOrigin>
			<angle>360</angle>
			<triangleMeasure>0.1631944444444444</triangleMeasure>
			<rectangleMeasure>0.1958333333333333</rectangleMeasure>
			<circleMeasure>0.1128141305951988</circleMeasure>
			<centroidX>8.297521</centroidX>
			<centroidY>16.28926</centroidY>
		</spatialEntity>
		<numericStateVariable scaleAndSubsystem="Tissue.GutEndothelium">
			<name>GutCellDamageByproduct</name>
			<value>905.9697999306968</value>
		</numericStateVariable>
		<numericStateVariable scaleAndSubsystem="Organ.Gut">
			<name>GutLeak</name>
			<value>0</value>
		</numericStateVariable>
		<numericStateVariable scaleAndSubsystem="Tissue.GutEpithelium">
			<name>GutOccludinCellwall</name>
			<value>1162.81</value>
		</numericStateVariable>
		<numericStateVariable scaleAndSubsystem="Tissue.GutEpithelium">
			<name>GutOccludinCytoplasm</name>
			<value>384.4</value>
		</numericStateVariable>
		<numericStateVariable scaleAndSubsystem="Tissue.LungEndothelium">
			<name>LungCellDamageByproduct</name>
			<value>0</value>
		</numericStateVariable>
		<numericStateVariable scaleAndSubsystem="Organ.Lung">
			<name>LungEdema</name>
			<value>0</value>
		</numericStateVariable>
		<numericStateVariable scaleAndSubsystem="Tissue.LungEpithelium">
			<name>LungOccludinCellwall</name>
			<value>1162.81</value>
		</numericStateVariable>
		<numericStateVariable scaleAndSubsystem="Tissue.LungEpithelium">
			<name>LungOccludinCytoplasm</name>
			<value>384.4</value>
		</numericStateVariable>
		<numericStateVariable scaleAndSubsystem="Cellular.GutEndotheliumIschemia">
			<name>avgClusterednessRegions</name>
			<value>0.05529142075179626</value>
		</numericStateVariable>
		<numericStateVariable scaleAndSubsystem="Cellular.LungEndotheliumIschemia">
			<name>avgClusterednessRegions</name>
			<value>1</value>
		</numericStateVariable>
		<numericStateVariable scaleAndSubsystem="Cellular.GutEndotheliumIschemia">
			<name>avgDensityRegions</name>
			<value>0.1934168647729562</value>
		</numericStateVariable>
		<numericStateVariable scaleAndSubsystem="Cellular.LungEndotheliumIschemia">
			<name>avgDensityRegions</name>
			<value>0</value>
		</numericStateVariable>
	</timepoint>
	<timepoint value="8">
		<spatialEntity spatialType="region" scaleAndSubsystem="Cellular.GutEndotheliumIschemia">
			<clusteredness>1</clusteredness>
			<density>0.135833338273117</density>
			<area>12</area>
			<perimeter>20</perimeter>
			<distanceFromOrigin>13</distanceFromOrigin>
			<angle>16.87626461671119</angle>
			<triangleMeasure>0.375</triangleMeasure>
			<rectangleMeasure>0.5625</rectangleMeasure>
			<circleMeasure>0.2700338552452027</circleMeasure>
			<centroidX>16.1</centroidX>
			<centroidY>30.1</centroidY>
		</spatialEntity>
		<spatialEntity spatialType="region" scaleAndSubsystem="Cellular.GutEndotheliumIschemia">
			<clusteredness>1</clusteredness>
			<density>0.1084374984689787</density>
			<area>8</area>
			<perimeter>18</perimeter>
			<distanceFromOrigin>6</distanceFromOrigin>
			<angle>22.28558764683276</angle>
			<triangleMeasure>0.4</triangleMeasure>
			<rectangleMeasure>0.2840909337209298</rectangleMeasure>
			<circleMeasure>0.1989436788648692</circleMeasure>
			<centroidX>15.28571</centroidX>
			<centroidY>23.28572</centroidY>
		</spatialEntity>
		<spatialEntity spatialType="region" scaleAndSubsystem="Cellular.GutEndotheliumIschemia">
			<clusteredness>0.9090909090909091</clusteredness>
			<density>0.1064999927726446</density>
			<area>10</area>
			<perimeter>18</perimeter>
			<distanceFromOrigin>13.60147050873544</distanceFromOrigin>
			<angle>14.2259638987518</angle>
			<triangleMeasure>0.375</triangleMeasure>
			<rectangleMeasure>0.375</rectangleMeasure>
			<circleMeasure>0.1800225701634685</circleMeasure>
			<centroidX>2.4</centroidX>
			<centroidY>23</centroidY>
		</spatialEntity>
		<spatialEntity spatialType="region" scaleAndSubsystem="Cellular.GutEndotheliumIschemia">
			<clusteredness>1</clusteredness>
			<density>0.1318749909891802</density>
			<area>4</area>
			<perimeter>14</perimeter>
			<distanceFromOrigin>12.64911064067352</distanceFromOrigin>
			<angle>5.440332031005506</angle>
			<triangleMeasure>0</triangleMeasure>
			<rectangleMeasure>0</rectangleMeasure>
			<circleMeasure>0</circleMeasure>
			<centroidX>2.5</centroidX>
			<centroidY>19.66667</centroidY>
		</spatialEntity>
		<spatialEntity spatialType="region" scaleAndSubsystem="Cellular.GutEndotheliumIschemia">
			<clusteredness>0.9801980198019802</clusteredness>
			<density>0.1279040402529334</density>
			<area>99</area>
			<perimeter>124</perimeter>
			<distanceFromOrigin>5.830951894845301</distanceFromOrigin>
			<angle>67.38013505195957</angle>
			<triangleMeasure>0.2792899408284024</triangleMeasure>
			<rectangleMeasure>0.3933333333333333</rectangleMeasure>
			<circleMeasure>0.2584265391964615</circleMeasure>
			<centroidX>26.47458</centroidX>
			<centroidY>23.77966</centroidY>
		</spatialEntity>
		<spatialEntity spatialType="region" scaleAndSubsystem="Cellular.GutEndotheliumIschemia">
			<clusteredness>1</clusteredness>
			<density>0.1700000089757583</density>
			<area>1</area>
			<perimeter>4</perimeter>
			<distanceFromOrigin>15.13274595042156</distanceFromOrigin>
			<angle>0</angle>
			<triangleMeasure>0</triangleMeasure>
			<rectangleMeasure>0</rectangleMeasure>
			<circleMeasure>0</circleMeasure>
			<centroidX>31</centroidX>
			<centroidY>14</centroidY>
		</spatialEntity>
		<spatialEntity spatialType="region" scaleAndSubsystem="Cellular.GutEndotheliumIschemia">
			<clusteredness>1</clusteredness>
			<density>0.1700000089757583</density>
			<area>1</area>
			<perimeter>4</perimeter>
			<distanceFromOrigin>15.52417469626002</distanceFromOrigin>
			<angle>0</angle>
			<triangleMeasure>0</triangleMeasure>
			<rectangleMeasure>0</rectangleMeasure>
			<circleMeasure>0</circleMeasure>
			<centroidX>31</centroidX>
			<centroidY>12</centroidY>
		</spatialEntity>
		<spatialEntity spatialType="region" scaleAndSubsystem="Cellular.GutEndotheliumIschemia">
			<clusteredness>1</clusteredness>
			<density>0.1808928682189695</density>
			<area>14</area>
			<perimeter>24</perimeter>
			<distanceFromOrigin>13.0384048104053</distanceFromOrigin>
			<angle>24.69737233764382</angle>
			<triangleMeasure>0.3</triangleMeasure>
			<rectangleMeasure>0.5</rectangleMeasure>
			<circleMeasure>0.1800225435511654</circleMeasure>
			<centroidX>1.916667</centroidX>
			<centroidY>14.75</centroidY>
		</spatialEntity>
		<spatialEntity spatialType="region" scaleAndSubsystem="Cellular.GutEndotheliumIschemia">
			<clusteredness>1</clusteredness>
			<density>0.5199999640969669</density>
			<area>1</area>
			<perimeter>4</perimeter>
			<distanceFromOrigin>7.211102550927978</distanceFromOrigin>
			<angle>0</angle>
			<triangleMeasure>0</triangleMeasure>
			<rectangleMeasure>0</rectangleMeasure>
			<circleMeasure>0</circleMeasure>
			<centroidX>12</centroidX>
			<centroidY>10</centroidY>
		</spatialEntity>
		<spatialEntity spatialType="region" scaleAndSubsystem="Cellular.GutEndotheliumIschemia">
			<clusteredness>1</clusteredness>
			<density>0.1749999880011565</density>
			<area>3</area>
			<perimeter>8</perimeter>
			<distanceFromOrigin>8.54400374531753</distanceFromOrigin>
			<angle>6.009005957494525</angle>
			<triangleMeasure>1</triangleMeasure>
			<rectangleMeasure>0.5000000894069832</rectangleMeasure>
			<circleMeasure>0.1591549430918953</circleMeasure>
			<centroidX>12.33333</centroidX>
			<centroidY>7.666667</centroidY>
		</spatialEntity>
		<spatialEntity spatialType="region" scaleAndSubsystem="Cellular.GutEndotheliumIschemia">
			<clusteredness>1</clusteredness>
			<density>0.1004545541158122</density>
			<area>11</area>
			<perimeter>14</perimeter>
			<distanceFromOrigin>9.055385138137417</distanceFromOrigin>
			<angle>18.86899945506142</angle>
			<triangleMeasure>0.6875</triangleMeasure>
			<rectangleMeasure>0.9166666666666666</rectangleMeasure>
			<circleMeasure>0.5077559639875879</circleMeasure>
			<centroidX>16.6</centroidX>
			<centroidY>6</centroidY>
		</spatialEntity>
		<spatialEntity spatialType="region" scaleAndSubsystem="Cellular.GutEndotheliumIschemia">
			<clusteredness>1</clusteredness>
			<density>0.5199999640969669</density>
			<area>1</area>
			<perimeter>4</perimeter>
			<distanceFromOrigin>19.20937271229855</distanceFromOrigin>
			<angle>0</angle>
			<triangleMeasure>0</triangleMeasure>
			<rectangleMeasure>0</rectangleMeasure>
			<circleMeasure>0</circleMeasure>
			<centroidX>1</centroidX>
			<centroidY>4</centroidY>
		</spatialEntity>
		<spatialEntity spatialType="region" scaleAndSubsystem="Cellular.GutEndotheliumIschemia">
			<clusteredness>0.8148148148148148</clusteredness>
			<density>0.1653932608705072</density>
			<area>88</area>
			<perimeter>120</perimeter>
			<distanceFromOrigin>2.82842712474619</distanceFromOrigin>
			<angle>81.86989764584403</angle>
			<triangleMeasure>0.2302631733049877</triangleMeasure>
			<rectangleMeasure>0.2801723944885032</rectangleMeasure>
			<circleMeasure>0.2342300637305218</circleMeasure>
			<centroidX>24.55172</centroidX>
			<centroidY>8.120689</centroidY>
		</spatialEntity>
		<spatialEntity spatialType="region" scaleAndSubsystem="Cellular.GutEndotheliumIschemia">
			<clusteredness>1</clusteredness>
			<density>0.002499999953251259</density>
			<area>1</area>
			<perimeter>4</perimeter>
			<distanceFromOrigin>21.21320343559643</distanceFromOrigin>
			<angle>0</angle>
			<triangleMeasure>0</triangleMeasure>
			<rectangleMeasure>0</rectangleMeasure>
			<circleMeasure>0</circleMeasure>
			<centroidX>31</centroidX>
			<centroidY>1</centroidY>
		</spatialEntity>
		<spatialEntity spatialType="region" scaleAndSubsystem="Cellular.GutEndotheliumIschemia">
			<clusteredness>1</clusteredness>
			<density>0.5400000478707108</density>
			<area>1</area>
			<perimeter>4</perimeter>
			<distanceFromOrigin>17</distanceFromOrigin>
			<angle>0</angle>
			<triangleMeasure>0</triangleMeasure>
			<rectangleMeasure>0</rectangleMeasure>
			<circleMeasure>0</circleMeasure>
			<centroidX>24</centroidX>
			<centroidY>1</centroidY>
		</spatialEntity>
		<spatialEntity spatialType="region" scaleAndSubsystem="Cellular.GutEndotheliumIschemia">
			<clusteredness>1</clusteredness>
			<density>0.1571428707667759</density>
			<area>7</area>
			<perimeter>12</perimeter>
			<distanceFromOrigin>13.15294643796591</distanceFromOrigin>
			<angle>9.180541957626151</angle>
			<triangleMeasure>0.6666666666666666</triangleMeasure>
			<rectangleMeasure>0.7500001341104747</rectangleMeasure>
			<circleMeasure>0.4500564463306062</circleMeasure>
			<centroidX>18</centroidX>
			<centroidY>2</centroidY>
		</spatialEntity>
		<spatialEntity spatialType="region" scaleAndSubsystem="Cellular.GutEndotheliumIschemia">
			<clusteredness>1</clusteredness>
			<density>0.1059999927819944</density>
			<area>10</area>
			<perimeter>20</perimeter>
			<distanceFromOrigin>11.70469991071963</distanceFromOrigin>
			<angle>6.581944655178011</angle>
			<triangleMeasure>0.3333333333333333</triangleMeasure>
			<rectangleMeasure>0.3409091204651157</rectangleMeasure>
			<circleMeasure>0.1440180410119254</circleMeasure>
			<centroidX>10.9</centroidX>
			<centroidY>3.1</centroidY>
		</spatialEntity>
		<spatialEntity spatialType="region" scaleAndSubsystem="Cellular.GutEndotheliumIschemia">
			<clusteredness>0.85</clusteredness>
			<density>0.161565470065548</density>
			<area>136</area>
			<perimeter>216</perimeter>
			<distanceFromOrigin>1.414213562373095</distanceFromOrigin>
			<angle>360</angle>
			<triangleMeasure>0.1538181809646985</triangleMeasure>
			<rectangleMeasure>0.1382352941176471</rectangleMeasure>
			<circleMeasure>0.08461059794639911</circleMeasure>
			<centroidX>7.989796</centroidX>
			<centroidY>16.95918</centroidY>
		</spatialEntity>
		<numericStateVariable scaleAndSubsystem="Tissue.GutEndothelium">
			<name>GutCellDamageByproduct</name>
			<value>1019.517802652147</value>
		</numericStateVariable>
		<numericStateVariable scaleAndSubsystem="Organ.Gut">
			<name>GutLeak</name>
			<value>0</value>
		</numericStateVariable>
		<numericStateVariable scaleAndSubsystem="Tissue.GutEpithelium">
			<name>GutOccludinCellwall</name>
			<value>1162.81</value>
		</numericStateVariable>
		<numericStateVariable scaleAndSubsystem="Tissue.GutEpithelium">
			<name>GutOccludinCytoplasm</name>
			<value>384.4</value>
		</numericStateVariable>
		<numericStateVariable scaleAndSubsystem="Tissue.LungEndothelium">
			<name>LungCellDamageByproduct</name>
			<value>0</value>
		</numericStateVariable>
		<numericStateVariable scaleAndSubsystem="Organ.Lung">
			<name>LungEdema</name>
			<value>0</value>
		</numericStateVariable>
		<numericStateVariable scaleAndSubsystem="Tissue.LungEpithelium">
			<name>LungOccludinCellwall</name>
			<value>1162.81</value>
		</numericStateVariable>
		<numericStateVariable scaleAndSubsystem="Tissue.LungEpithelium">
			<name>LungOccludinCytoplasm</name>
			<value>384.4</value>
		</numericStateVariable>
		<numericStateVariable scaleAndSubsystem="Cellular.GutEndotheliumIschemia">
			<name>avgClusterednessRegions</name>
			<value>0.05623620699304763</value>
		</numericStateVariable>
		<numericStateVariable scaleAndSubsystem="Cellular.LungEndotheliumIschemia">
			<name>avgClusterednessRegions</name>
			<value>1</value>
		</numericStateVariable>
		<numericStateVariable scaleAndSubsystem="Cellular.GutEndotheliumIschemia">
			<name>avgDensityRegions</name>
			<value>0.1988610477526128</value>
		</numericStateVariable>
		<numericStateVariable scaleAndSubsystem="Cellular.LungEndotheliumIschemia">
			<name>avgDensityRegions</name>
			<value>0</value>
		</numericStateVariable>
	</timepoint>
	<timepoint value="9">
		<spatialEntity spatialType="region" scaleAndSubsystem="Cellular.GutEndotheliumIschemia">
			<clusteredness>1</clusteredness>
			<density>0.3350000119676777</density>
			<area>1</area>
			<perimeter>4</perimeter>
			<distanceFromOrigin>15.8113883008419</distanceFromOrigin>
			<angle>0</angle>
			<triangleMeasure>0</triangleMeasure>
			<rectangleMeasure>0</rectangleMeasure>
			<circleMeasure>0</circleMeasure>
			<centroidX>11</centroidX>
			<centroidY>31</centroidY>
		</spatialEntity>
		<spatialEntity spatialType="region" scaleAndSubsystem="Cellular.GutEndotheliumIschemia">
			<clusteredness>1</clusteredness>
			<density>0.1267307691804244</density>
			<area>13</area>
			<perimeter>24</perimeter>
			<distanceFromOrigin>12.36931687685298</distanceFromOrigin>
			<angle>25.34617594194669</angle>
			<triangleMeasure>0.462963486241643</triangleMeasure>
			<rectangleMeasure>0.2976190611348407</rectangleMeasure>
			<circleMeasure>0.1333500427701437</circleMeasure>
			<centroidX>16</centroidX>
			<centroidY>29.81818</centroidY>
		</spatialEntity>
		<spatialEntity spatialType="region" scaleAndSubsystem="Cellular.GutEndotheliumIschemia">
			<clusteredness>1</clusteredness>
			<density>0.3024999856013877</density>
			<area>5</area>
			<perimeter>10</perimeter>
			<distanceFromOrigin>13.41640786499874</distanceFromOrigin>
			<angle>6.832361677416983</angle>
			<triangleMeasure>0.75</triangleMeasure>
			<rectangleMeasure>0.75</rectangleMeasure>
			<circleMeasure>0.3600451403269369</circleMeasure>
			<centroidX>9.25</centroidX>
			<centroidY>28.5</centroidY>
		</spatialEntity>
		<spatialEntity spatialType="region" scaleAndSubsystem="Cellular.GutEndotheliumIschemia">
			<clusteredness>0.8771929824561403</clusteredness>
			<density>0.1434999937169692</density>
			<area>50</area>
			<perimeter>72</perimeter>
			<distanceFromOrigin>10</distanceFromOrigin>
			<angle>43.18169703554817</angle>
			<triangleMeasure>0.2063492063492063</triangleMeasure>
			<rectangleMeasure>0.2888888888888889</rectangleMeasure>
			<circleMeasure>0.2151993759356992</circleMeasure>
			<centroidX>25.97297</centroidX>
			<centroidY>26.78378</centroidY>
		</spatialEntity>
		<spatialEntity spatialType="region" scaleAndSubsystem="Cellular.GutEndotheliumIschemia">
			<clusteredness>1</clusteredness>
			<density>0.1975000119676777</density>
			<area>1</area>
			<perimeter>4</perimeter>
			<distanceFromOrigin>10</distanceFromOrigin>
			<angle>0</angle>
			<triangleMeasure>0</triangleMeasure>
			<rectangleMeasure>0</rectangleMeasure>
			<circleMeasure>0</circleMeasure>
			<centroidX>8</centroidX>
			<centroidY>22</centroidY>
		</spatialEntity>
		<spatialEntity spatialType="region" scaleAndSubsystem="Cellular.GutEndotheliumIschemia">
			<clusteredness>1</clusteredness>
			<density>0.1483536555743115</density>
			<area>41</area>
			<perimeter>74</perimeter>
			<distanceFromOrigin>8.602325267042627</distanceFromOrigin>
			<angle>39.14398641457105</angle>
			<triangleMeasure>0.1936347693480747</triangleMeasure>
			<rectangleMeasure>0.1722222222222222</rectangleMeasure>
			<circleMeasure>0.1123057796752328</circleMeasure>
			<centroidX>5.05</centroidX>
			<centroidY>25.75</centroidY>
		</spatialEntity>
		<spatialEntity spatialType="region" scaleAndSubsystem="Cellular.GutEndotheliumIschemia">
			<clusteredness>1</clusteredness>
			<density>0.136428567975843</density>
			<area>14</area>
			<perimeter>30</perimeter>
			<distanceFromOrigin>5.830951894845301</distanceFromOrigin>
			<angle>57.68038349181982</angle>
			<triangleMeasure>0.1978021314676703</triangleMeasure>
			<rectangleMeasure>0.1926910250162264</rectangleMeasure>
			<circleMeasure>0.0738554029557863</circleMeasure>
			<centroidX>13.5</centroidX>
			<centroidY>22</centroidY>
		</spatialEntity>
		<spatialEntity spatialType="region" scaleAndSubsystem="Cellular.GutEndotheliumIschemia">
			<clusteredness>1</clusteredness>
			<density>0.5224999521292892</density>
			<area>1</area>
			<perimeter>4</perimeter>
			<distanceFromOrigin>6</distanceFromOrigin>
			<angle>0</angle>
			<triangleMeasure>0</triangleMeasure>
			<rectangleMeasure>0</rectangleMeasure>
			<circleMeasure>0</circleMeasure>
			<centroidX>10</centroidX>
			<centroidY>16</centroidY>
		</spatialEntity>
		<spatialEntity spatialType="region" scaleAndSubsystem="Cellular.GutEndotheliumIschemia">
			<clusteredness>1</clusteredness>
			<density>0.1599999970080806</density>
			<area>1</area>
			<perimeter>4</perimeter>
			<distanceFromOrigin>15.52417469626002</distanceFromOrigin>
			<angle>0</angle>
			<triangleMeasure>0</triangleMeasure>
			<rectangleMeasure>0</rectangleMeasure>
			<circleMeasure>0</circleMeasure>
			<centroidX>31</centroidX>
			<centroidY>12</centroidY>
		</spatialEntity>
		<spatialEntity spatialType="region" scaleAndSubsystem="Cellular.GutEndotheliumIschemia">
			<clusteredness>1</clusteredness>
			<density>0.08916665864925759</density>
			<area>6</area>
			<perimeter>12</perimeter>
			<distanceFromOrigin>2.82842712474619</distanceFromOrigin>
			<angle>30.96375653207352</angle>
			<triangleMeasure>0.6666666666666666</triangleMeasure>
			<rectangleMeasure>0.5</rectangleMeasure>
			<circleMeasure>0.1591549430918953</circleMeasure>
			<centroidX>14.2</centroidX>
			<centroidY>12.8</centroidY>
		</spatialEntity>
		<spatialEntity spatialType="region" scaleAndSubsystem="Cellular.GutEndotheliumIschemia">
			<clusteredness>1</clusteredness>
			<density>0.1325000014570024</density>
			<area>36</area>
			<perimeter>54</perimeter>
			<distanceFromOrigin>8.062257748298549</distanceFromOrigin>
			<angle>37.65877418863584</angle>
			<triangleMeasure>0.314098750743605</triangleMeasure>
			<rectangleMeasure>0.2946428571428572</rectangleMeasure>
			<circleMeasure>0.2017300367055185</circleMeasure>
			<centroidX>4.565217</centroidX>
			<centroidY>16.56522</centroidY>
		</spatialEntity>
		<spatialEntity spatialType="region" scaleAndSubsystem="Cellular.GutEndotheliumIschemia">
			<clusteredness>1</clusteredness>
			<density>0.5224999521292892</density>
			<area>1</area>
			<perimeter>4</perimeter>
			<distanceFromOrigin>7.211102550927978</distanceFromOrigin>
			<angle>0</angle>
			<triangleMeasure>0</triangleMeasure>
			<rectangleMeasure>0</rectangleMeasure>
			<circleMeasure>0</circleMeasure>
			<centroidX>12</centroidX>
			<centroidY>10</centroidY>
		</spatialEntity>
		<spatialEntity spatialType="region" scaleAndSubsystem="Cellular.GutEndotheliumIschemia">
			<clusteredness>1</clusteredness>
			<density>0.5224999521292892</density>
			<area>1</area>
			<perimeter>4</perimeter>
			<distanceFromOrigin>12.72792206135786</distanceFromOrigin>
			<angle>0</angle>
			<triangleMeasure>0</triangleMeasure>
			<rectangleMeasure>0</rectangleMeasure>
			<circleMeasure>0</circleMeasure>
			<centroidX>25</centroidX>
			<centroidY>7</centroidY>
		</spatialEntity>
		<spatialEntity spatialType="region" scaleAndSubsystem="Cellular.GutEndotheliumIschemia">
			<clusteredness>0.8876404494382022</clusteredness>
			<density>0.1339506166346625</density>
			<area>158</area>
			<perimeter>214</perimeter>
			<distanceFromOrigin>2.82842712474619</distanceFromOrigin>
			<angle>135</angle>
			<triangleMeasure>0.2220620348629934</triangleMeasure>
			<rectangleMeasure>0.2666666666666667</rectangleMeasure>
			<circleMeasure>0.1871195607761578</circleMeasure>
			<centroidX>23.93814</centroidX>
			<centroidY>10.13402</centroidY>
		</spatialEntity>
		<spatialEntity spatialType="region" scaleAndSubsystem="Cellular.GutEndotheliumIschemia">
			<clusteredness>1</clusteredness>
			<density>0.3224999820484835</density>
			<area>1</area>
			<perimeter>4</perimeter>
			<distanceFromOrigin>18.02775637731995</distanceFromOrigin>
			<angle>0</angle>
			<triangleMeasure>0</triangleMeasure>
			<rectangleMeasure>0</rectangleMeasure>
			<circleMeasure>0</circleMeasure>
			<centroidX>6</centroidX>
			<centroidY>1</centroidY>
		</spatialEntity>
		<spatialEntity spatialType="region" scaleAndSubsystem="Cellular.GutEndotheliumIschemia">
			<clusteredness>0.6612903225806451</clusteredness>
			<density>0.1439027218153698</density>
			<area>82</area>
			<perimeter>106</perimeter>
			<distanceFromOrigin>1</distanceFromOrigin>
			<angle>360</angle>
			<triangleMeasure>0.2043558866441498</triangleMeasure>
			<rectangleMeasure>0.1900170271695896</rectangleMeasure>
			<circleMeasure>0.1117381375050746</circleMeasure>
			<centroidX>9.023255000000001</centroidX>
			<centroidY>9.162789999999999</centroidY>
		</spatialEntity>
		<numericStateVariable scaleAndSubsystem="Tissue.GutEndothelium">
			<name>GutCellDamageByproduct</name>
			<value>1130.278449099571</value>
		</numericStateVariable>
		<numericStateVariable scaleAndSubsystem="Organ.Gut">
			<name>GutLeak</name>
			<value>0</value>
		</numericStateVariable>
		<numericStateVariable scaleAndSubsystem="Tissue.GutEpithelium">
			<name>GutOccludinCellwall</name>
			<value>1162.81</value>
		</numericStateVariable>
		<numericStateVariable scaleAndSubsystem="Tissue.GutEpithelium">
			<name>GutOccludinCytoplasm</name>
			<value>384.4</value>
		</numericStateVariable>
		<numericStateVariable scaleAndSubsystem="Tissue.LungEndothelium">
			<name>LungCellDamageByproduct</name>
			<value>0</value>
		</numericStateVariable>
		<numericStateVariable scaleAndSubsystem="Organ.Lung">
			<name>LungEdema</name>
			<value>0</value>
		</numericStateVariable>
		<numericStateVariable scaleAndSubsystem="Tissue.LungEpithelium">
			<name>LungOccludinCellwall</name>
			<value>1162.81</value>
		</numericStateVariable>
		<numericStateVariable scaleAndSubsystem="Tissue.LungEpithelium">
			<name>LungOccludinCytoplasm</name>
			<value>384.4</value>
		</numericStateVariable>
		<numericStateVariable scaleAndSubsystem="Cellular.GutEndotheliumIschemia">
			<name>avgClusterednessRegions</name>
			<value>0.06316157364479696</value>
		</numericStateVariable>
		<numericStateVariable scaleAndSubsystem="Cellular.LungEndotheliumIschemia">
			<name>avgClusterednessRegions</name>
			<value>1</value>
		</numericStateVariable>
		<numericStateVariable scaleAndSubsystem="Cellular.GutEndotheliumIschemia">
			<name>avgDensityRegions</name>
			<value>0.2462208018740634</value>
		</numericStateVariable>
		<numericStateVariable scaleAndSubsystem="Cellular.LungEndotheliumIschemia">
			<name>avgDensityRegions</name>
			<value>0</value>
		</numericStateVariable>
	</timepoint>
	<timepoint value="10">
		<spatialEntity spatialType="region" scaleAndSubsystem="Cellular.GutEndotheliumIschemia">
			<clusteredness>0.9285714285714286</clusteredness>
			<density>0.127115384575828</density>
			<area>13</area>
			<perimeter>26</perimeter>
			<distanceFromOrigin>12.0415945787923</distanceFromOrigin>
			<angle>23.40468955103232</angle>
			<triangleMeasure>0.3037481195838719</triangleMeasure>
			<rectangleMeasure>0.2011494076477219</rectangleMeasure>
			<circleMeasure>0.112859927095952</circleMeasure>
			<centroidX>15.58333</centroidX>
			<centroidY>29.91667</centroidY>
		</spatialEntity>
		<spatialEntity spatialType="region" scaleAndSubsystem="Cellular.GutEndotheliumIschemia">
			<clusteredness>1</clusteredness>
			<density>0.1905555555243897</density>
			<area>9</area>
			<perimeter>18</perimeter>
			<distanceFromOrigin>13.41640786499874</distanceFromOrigin>
			<angle>17.5924245621816</angle>
			<triangleMeasure>0.2777777777777778</triangleMeasure>
			<rectangleMeasure>0.2731092261877476</rectangleMeasure>
			<circleMeasure>0.1200150341766045</circleMeasure>
			<centroidX>9.777778</centroidX>
			<centroidY>29</centroidY>
		</spatialEntity>
		<spatialEntity spatialType="region" scaleAndSubsystem="Cellular.GutEndotheliumIschemia">
			<clusteredness>0.8235294117647058</clusteredness>
			<density>0.191428756880827</density>
			<area>14</area>
			<perimeter>22</perimeter>
			<distanceFromOrigin>14.86606874731851</distanceFromOrigin>
			<angle>7.253194612725333</angle>
			<triangleMeasure>0.5</triangleMeasure>
			<rectangleMeasure>0.5925925925925926</rectangleMeasure>
			<circleMeasure>0.2341756697012171</circleMeasure>
			<centroidX>3</centroidX>
			<centroidY>28.42857</centroidY>
		</spatialEntity>
		<spatialEntity spatialType="region" scaleAndSubsystem="Cellular.GutEndotheliumIschemia">
			<clusteredness>1</clusteredness>
			<density>0.2106249999766256</density>
			<area>4</area>
			<perimeter>12</perimeter>
			<distanceFromOrigin>7</distanceFromOrigin>
			<angle>14.47029410006589</angle>
			<triangleMeasure>0.5</triangleMeasure>
			<rectangleMeasure>0.2500000447034916</rectangleMeasure>
			<circleMeasure>0.0750094077217677</circleMeasure>
			<centroidX>16</centroidX>
			<centroidY>23.75</centroidY>
		</spatialEntity>
		<spatialEntity spatialType="region" scaleAndSubsystem="Cellular.GutEndotheliumIschemia">
			<clusteredness>1</clusteredness>
			<density>0.525</density>
			<area>1</area>
			<perimeter>4</perimeter>
			<distanceFromOrigin>15.65247584249853</distanceFromOrigin>
			<angle>0</angle>
			<triangleMeasure>0</triangleMeasure>
			<rectangleMeasure>0</rectangleMeasure>
			<circleMeasure>0</circleMeasure>
			<centroidX>2</centroidX>
			<centroidY>23</centroidY>
		</spatialEntity>
		<spatialEntity spatialType="region" scaleAndSubsystem="Cellular.GutEndotheliumIschemia">
			<clusteredness>1</clusteredness>
			<density>0.1624999999575012</density>
			<area>11</area>
			<perimeter>20</perimeter>
			<distanceFromOrigin>9.219544457292887</distanceFromOrigin>
			<angle>21.12471914607249</angle>
			<triangleMeasure>0.5</triangleMeasure>
			<rectangleMeasure>0.4464286170443756</rectangleMeasure>
			<circleMeasure>0.3285480350379585</circleMeasure>
			<centroidX>8.699999999999999</centroidX>
			<centroidY>23.7</centroidY>
		</spatialEntity>
		<spatialEntity spatialType="region" scaleAndSubsystem="Cellular.GutEndotheliumIschemia">
			<clusteredness>1</clusteredness>
			<density>0.106999999962601</density>
			<area>5</area>
			<perimeter>12</perimeter>
			<distanceFromOrigin>12.52996408614167</distanceFromOrigin>
			<angle>9.462322208025617</angle>
			<triangleMeasure>0.25</triangleMeasure>
			<rectangleMeasure>0.5</rectangleMeasure>
			<circleMeasure>0.2400300935512913</circleMeasure>
			<centroidX>4.4</centroidX>
			<centroidY>23</centroidY>
		</spatialEntity>
		<spatialEntity spatialType="region" scaleAndSubsystem="Cellular.GutEndotheliumIschemia">
			<clusteredness>1</clusteredness>
			<density>0.2637499999766256</density>
			<area>2</area>
			<perimeter>6</perimeter>
			<distanceFromOrigin>6.708203932499369</distanceFromOrigin>
			<angle>7.125016348901798</angle>
			<triangleMeasure>0</triangleMeasure>
			<rectangleMeasure>0</rectangleMeasure>
			<circleMeasure>0</circleMeasure>
			<centroidX>22</centroidX>
			<centroidY>19.5</centroidY>
		</spatialEntity>
		<spatialEntity spatialType="region" scaleAndSubsystem="Cellular.GutEndotheliumIschemia">
			<clusteredness>1</clusteredness>
			<density>0.312500003973643</density>
			<area>3</area>
			<perimeter>12</perimeter>
			<distanceFromOrigin>6.403124237432849</distanceFromOrigin>
			<angle>24.77514056883192</angle>
			<triangleMeasure>0</triangleMeasure>
			<rectangleMeasure>0</rectangleMeasure>
			<circleMeasure>0</circleMeasure>
			<centroidX>11</centroidX>
			<centroidY>20</centroidY>
		</spatialEntity>
		<spatialEntity spatialType="region" scaleAndSubsystem="Cellular.GutEndotheliumIschemia">
			<clusteredness>1</clusteredness>
			<density>0.15</density>
			<area>1</area>
			<perimeter>4</perimeter>
			<distanceFromOrigin>15.52417469626002</distanceFromOrigin>
			<angle>0</angle>
			<triangleMeasure>0</triangleMeasure>
			<rectangleMeasure>0</rectangleMeasure>
			<circleMeasure>0</circleMeasure>
			<centroidX>31</centroidX>
			<centroidY>12</centroidY>
		</spatialEntity>
		<spatialEntity spatialType="region" scaleAndSubsystem="Cellular.GutEndotheliumIschemia">
			<clusteredness>1</clusteredness>
			<density>0.2025000029919194</density>
			<area>1</area>
			<perimeter>4</perimeter>
			<distanceFromOrigin>12.64911064067352</distanceFromOrigin>
			<angle>0</angle>
			<triangleMeasure>0</triangleMeasure>
			<rectangleMeasure>0</rectangleMeasure>
			<circleMeasure>0</circleMeasure>
			<centroidX>28</centroidX>
			<centroidY>12</centroidY>
		</spatialEntity>
		<spatialEntity spatialType="region" scaleAndSubsystem="Cellular.GutEndotheliumIschemia">
			<clusteredness>1</clusteredness>
			<density>0.525</density>
			<area>1</area>
			<perimeter>4</perimeter>
			<distanceFromOrigin>9.848857801796104</distanceFromOrigin>
			<angle>0</angle>
			<triangleMeasure>0</triangleMeasure>
			<rectangleMeasure>0</rectangleMeasure>
			<circleMeasure>0</circleMeasure>
			<centroidX>12</centroidX>
			<centroidY>7</centroidY>
		</spatialEntity>
		<spatialEntity spatialType="region" scaleAndSubsystem="Cellular.GutEndotheliumIschemia">
			<clusteredness>1</clusteredness>
			<density>0.1331249999649385</density>
			<area>8</area>
			<perimeter>16</perimeter>
			<distanceFromOrigin>11.40175425099138</distanceFromOrigin>
			<angle>10.20397372173168</angle>
			<triangleMeasure>0.3750001430512021</triangleMeasure>
			<rectangleMeasure>0.3472223004073449</rectangleMeasure>
			<circleMeasure>0.1666875636207274</circleMeasure>
			<centroidX>11.57143</centroidX>
			<centroidY>3.428571</centroidY>
		</spatialEntity>
		<spatialEntity spatialType="region" scaleAndSubsystem="Cellular.GutEndotheliumIschemia">
			<clusteredness>0.6901960784313725</clusteredness>
			<density>0.1338535913394675</density>
			<area>176</area>
			<perimeter>224</perimeter>
			<distanceFromOrigin>2.82842712474619</distanceFromOrigin>
			<angle>165.3026807204881</angle>
			<triangleMeasure>0.1959635478961801</triangleMeasure>
			<rectangleMeasure>0.2239583333333333</rectangleMeasure>
			<circleMeasure>0.1315149462952904</circleMeasure>
			<centroidX>24.59813</centroidX>
			<centroidY>12.8972</centroidY>
		</spatialEntity>
		<spatialEntity spatialType="region" scaleAndSubsystem="Cellular.GutEndotheliumIschemia">
			<clusteredness>1</clusteredness>
			<density>0.2214999999719508</density>
			<area>5</area>
			<perimeter>10</perimeter>
			<distanceFromOrigin>14.0356688476182</distanceFromOrigin>
			<angle>7.49585763972986</angle>
			<triangleMeasure>0.75</triangleMeasure>
			<rectangleMeasure>0.75</rectangleMeasure>
			<circleMeasure>0.3600451403269369</circleMeasure>
			<centroidX>17.75</centroidX>
			<centroidY>1.5</centroidY>
		</spatialEntity>
		<spatialEntity spatialType="region" scaleAndSubsystem="Cellular.GutEndotheliumIschemia">
			<clusteredness>1</clusteredness>
			<density>0.3125026328890931</density>
			<area>1</area>
			<perimeter>4</perimeter>
			<distanceFromOrigin>18.02775637731995</distanceFromOrigin>
			<angle>0</angle>
			<triangleMeasure>0</triangleMeasure>
			<rectangleMeasure>0</rectangleMeasure>
			<circleMeasure>0</circleMeasure>
			<centroidX>6</centroidX>
			<centroidY>1</centroidY>
		</spatialEntity>
		<spatialEntity spatialType="region" scaleAndSubsystem="Cellular.GutEndotheliumIschemia">
			<clusteredness>0.8613138686131386</clusteredness>
			<density>0.1544519839177724</density>
			<area>118</area>
			<perimeter>186</perimeter>
			<distanceFromOrigin>1</distanceFromOrigin>
			<angle>360</angle>
			<triangleMeasure>0.220693696194683</triangleMeasure>
			<rectangleMeasure>0.173374613003096</rectangleMeasure>
			<circleMeasure>0.1214210091161207</circleMeasure>
			<centroidX>7.084337</centroidX>
			<centroidY>11.75904</centroidY>
		</spatialEntity>
		<numericStateVariable scaleAndSubsystem="Tissue.GutEndothelium">
			<name>GutCellDamageByproduct</name>
			<value>1232.191216150812</value>
		</numericStateVariable>
		<numericStateVariable scaleAndSubsystem="Organ.Gut">
			<name>GutLeak</name>
			<value>0</value>
		</numericStateVariable>
		<numericStateVariable scaleAndSubsystem="Tissue.GutEpithelium">
			<name>GutOccludinCellwall</name>
			<value>1162.81</value>
		</numericStateVariable>
		<numericStateVariable scaleAndSubsystem="Tissue.GutEpithelium">
			<name>GutOccludinCytoplasm</name>
			<value>384.4</value>
		</numericStateVariable>
		<numericStateVariable scaleAndSubsystem="Tissue.LungEndothelium">
			<name>LungCellDamageByproduct</name>
			<value>0</value>
		</numericStateVariable>
		<numericStateVariable scaleAndSubsystem="Organ.Lung">
			<name>LungEdema</name>
			<value>0</value>
		</numericStateVariable>
		<numericStateVariable scaleAndSubsystem="Tissue.LungEpithelium">
			<name>LungOccludinCellwall</name>
			<value>1162.81</value>
		</numericStateVariable>
		<numericStateVariable scaleAndSubsystem="Tissue.LungEpithelium">
			<name>LungOccludinCytoplasm</name>
			<value>384.4</value>
		</numericStateVariable>
		<numericStateVariable scaleAndSubsystem="Cellular.GutEndotheliumIschemia">
			<name>avgClusterednessRegions</name>
			<value>0.05966517446499734</value>
		</numericStateVariable>
		<numericStateVariable scaleAndSubsystem="Cellular.LungEndotheliumIschemia">
			<name>avgClusterednessRegions</name>
			<value>1</value>
		</numericStateVariable>
		<numericStateVariable scaleAndSubsystem="Cellular.GutEndotheliumIschemia">
			<name>avgDensityRegions</name>
			<value>0.2307887007001872</value>
		</numericStateVariable>
		<numericStateVariable scaleAndSubsystem="Cellular.LungEndotheliumIschemia">
			<name>avgDensityRegions</name>
			<value>0</value>
		</numericStateVariable>
	</timepoint>
	<timepoint value="11">
		<spatialEntity spatialType="region" scaleAndSubsystem="Cellular.GutEndotheliumIschemia">
			<clusteredness>1</clusteredness>
			<density>0.1385416716142417</density>
			<area>12</area>
			<perimeter>22</perimeter>
			<distanceFromOrigin>12.0415945787923</distanceFromOrigin>
			<angle>21.12471914607249</angle>
			<triangleMeasure>0.3214285714285715</triangleMeasure>
			<rectangleMeasure>0.3</rectangleMeasure>
			<circleMeasure>0.1862302457911964</circleMeasure>
			<centroidX>15.41667</centroidX>
			<centroidY>29.83333</centroidY>
		</spatialEntity>
		<spatialEntity spatialType="region" scaleAndSubsystem="Cellular.GutEndotheliumIschemia">
			<clusteredness>1</clusteredness>
			<density>0.1263461515015247</density>
			<area>13</area>
			<perimeter>22</perimeter>
			<distanceFromOrigin>12.52996408614167</distanceFromOrigin>
			<angle>17.5924245621816</angle>
			<triangleMeasure>0.52</triangleMeasure>
			<rectangleMeasure>0.5416666666666666</rectangleMeasure>
			<circleMeasure>0.3120390888591716</circleMeasure>
			<centroidX>9.444445</centroidX>
			<centroidY>28.66667</centroidY>
		</spatialEntity>
		<spatialEntity spatialType="region" scaleAndSubsystem="Cellular.GutEndotheliumIschemia">
			<clusteredness>1</clusteredness>
			<density>0.1581255640001858</density>
			<area>20</area>
			<perimeter>22</perimeter>
			<distanceFromOrigin>14.86606874731851</distanceFromOrigin>
			<angle>12.19504966189869</angle>
			<triangleMeasure>0.4583333333333333</triangleMeasure>
			<rectangleMeasure>0.55</rectangleMeasure>
			<circleMeasure>0.3219915458391734</circleMeasure>
			<centroidX>2.7</centroidX>
			<centroidY>28.5</centroidY>
		</spatialEntity>
		<spatialEntity spatialType="region" scaleAndSubsystem="Cellular.GutEndotheliumIschemia">
			<clusteredness>1</clusteredness>
			<density>0.3025000179515165</density>
			<area>1</area>
			<perimeter>4</perimeter>
			<distanceFromOrigin>9.055385138137417</distanceFromOrigin>
			<angle>0</angle>
			<triangleMeasure>0</triangleMeasure>
			<rectangleMeasure>0</rectangleMeasure>
			<circleMeasure>0</circleMeasure>
			<centroidX>17</centroidX>
			<centroidY>25</centroidY>
		</spatialEntity>
		<spatialEntity spatialType="region" scaleAndSubsystem="Cellular.GutEndotheliumIschemia">
			<clusteredness>1</clusteredness>
			<density>0.133749996973019</density>
			<area>4</area>
			<perimeter>10</perimeter>
			<distanceFromOrigin>6</distanceFromOrigin>
			<angle>9.462322208025617</angle>
			<triangleMeasure>0.5</triangleMeasure>
			<rectangleMeasure>0.25</rectangleMeasure>
			<circleMeasure>0.1200150467756456</circleMeasure>
			<centroidX>15.25</centroidX>
			<centroidY>22.75</centroidY>
		</spatialEntity>
		<spatialEntity spatialType="region" scaleAndSubsystem="Cellular.GutEndotheliumIschemia">
			<clusteredness>1</clusteredness>
			<density>0.2081250096945202</density>
			<area>8</area>
			<perimeter>20</perimeter>
			<distanceFromOrigin>10</distanceFromOrigin>
			<angle>16.26020470831196</angle>
			<triangleMeasure>0.25</triangleMeasure>
			<rectangleMeasure>0.2500000447034916</rectangleMeasure>
			<circleMeasure>0.1591549430918953</circleMeasure>
			<centroidX>8</centroidX>
			<centroidY>23.75</centroidY>
		</spatialEntity>
		<spatialEntity spatialType="region" scaleAndSubsystem="Cellular.GutEndotheliumIschemia">
			<clusteredness>1</clusteredness>
			<density>0.1074999975690655</density>
			<area>10</area>
			<perimeter>24</perimeter>
			<distanceFromOrigin>12.52996408614167</distanceFromOrigin>
			<angle>14.2259638987518</angle>
			<triangleMeasure>0.15625</triangleMeasure>
			<rectangleMeasure>0.3125</rectangleMeasure>
			<circleMeasure>0.1500188084695571</circleMeasure>
			<centroidX>3.2</centroidX>
			<centroidY>22.9</centroidY>
		</spatialEntity>
		<spatialEntity spatialType="region" scaleAndSubsystem="Cellular.GutEndotheliumIschemia">
			<clusteredness>1</clusteredness>
			<density>0.2337500014725853</density>
			<area>4</area>
			<perimeter>12</perimeter>
			<distanceFromOrigin>6.403124237432849</distanceFromOrigin>
			<angle>17.65012421993012</angle>
			<triangleMeasure>0.25</triangleMeasure>
			<rectangleMeasure>0.25</rectangleMeasure>
			<circleMeasure>0.1200150467756456</circleMeasure>
			<centroidX>10.8</centroidX>
			<centroidY>20.4</centroidY>
		</spatialEntity>
		<spatialEntity spatialType="region" scaleAndSubsystem="Cellular.GutEndotheliumIschemia">
			<clusteredness>1</clusteredness>
			<density>0.1400000029919194</density>
			<area>1</area>
			<perimeter>4</perimeter>
			<distanceFromOrigin>15.13274595042156</distanceFromOrigin>
			<angle>0</angle>
			<triangleMeasure>0</triangleMeasure>
			<rectangleMeasure>0</rectangleMeasure>
			<circleMeasure>0</circleMeasure>
			<centroidX>31</centroidX>
			<centroidY>14</centroidY>
		</spatialEntity>
		<spatialEntity spatialType="region" scaleAndSubsystem="Cellular.GutEndotheliumIschemia">
			<clusteredness>1</clusteredness>
			<density>0.1400000029919194</density>
			<area>1</area>
			<perimeter>4</perimeter>
			<distanceFromOrigin>15.52417469626002</distanceFromOrigin>
			<angle>0</angle>
			<triangleMeasure>0</triangleMeasure>
			<rectangleMeasure>0</rectangleMeasure>
			<circleMeasure>0</circleMeasure>
			<centroidX>31</centroidX>
			<centroidY>12</centroidY>
		</spatialEntity>
		<spatialEntity spatialType="region" scaleAndSubsystem="Cellular.GutEndotheliumIschemia">
			<clusteredness>1</clusteredness>
			<density>0.1924999910242417</density>
			<area>1</area>
			<perimeter>4</perimeter>
			<distanceFromOrigin>12.64911064067352</distanceFromOrigin>
			<angle>0</angle>
			<triangleMeasure>0</triangleMeasure>
			<rectangleMeasure>0</rectangleMeasure>
			<circleMeasure>0</circleMeasure>
			<centroidX>28</centroidX>
			<centroidY>12</centroidY>
		</spatialEntity>
		<spatialEntity spatialType="region" scaleAndSubsystem="Cellular.GutEndotheliumIschemia">
			<clusteredness>1</clusteredness>
			<density>0.1295833395294894</density>
			<area>24</area>
			<perimeter>30</perimeter>
			<distanceFromOrigin>12.36931687685298</distanceFromOrigin>
			<angle>35.53767779197438</angle>
			<triangleMeasure>0.4062500363215837</triangleMeasure>
			<rectangleMeasure>0.5416666666666666</rectangleMeasure>
			<circleMeasure>0.213725429280936</circleMeasure>
			<centroidX>2.166667</centroidX>
			<centroidY>16.08333</centroidY>
		</spatialEntity>
		<spatialEntity spatialType="region" scaleAndSubsystem="Cellular.GutEndotheliumIschemia">
			<clusteredness>1</clusteredness>
			<density>0.2025000029919194</density>
			<area>1</area>
			<perimeter>4</perimeter>
			<distanceFromOrigin>13.41640786499874</distanceFromOrigin>
			<angle>0</angle>
			<triangleMeasure>0</triangleMeasure>
			<rectangleMeasure>0</rectangleMeasure>
			<circleMeasure>0</circleMeasure>
			<centroidX>28</centroidX>
			<centroidY>10</centroidY>
		</spatialEntity>
		<spatialEntity spatialType="region" scaleAndSubsystem="Cellular.GutEndotheliumIschemia">
			<clusteredness>1</clusteredness>
			<density>0.2649999939927868</density>
			<area>2</area>
			<perimeter>6</perimeter>
			<distanceFromOrigin>6.082762530298219</distanceFromOrigin>
			<angle>8.972626614896393</angle>
			<triangleMeasure>0</triangleMeasure>
			<rectangleMeasure>0</rectangleMeasure>
			<circleMeasure>0</circleMeasure>
			<centroidX>17.5</centroidX>
			<centroidY>10</centroidY>
		</spatialEntity>
		<spatialEntity spatialType="region" scaleAndSubsystem="Cellular.GutEndotheliumIschemia">
			<clusteredness>1</clusteredness>
			<density>0.5274999880323223</density>
			<area>1</area>
			<perimeter>4</perimeter>
			<distanceFromOrigin>7.211102550927978</distanceFromOrigin>
			<angle>0</angle>
			<triangleMeasure>0</triangleMeasure>
			<rectangleMeasure>0</rectangleMeasure>
			<circleMeasure>0</circleMeasure>
			<centroidX>12</centroidX>
			<centroidY>10</centroidY>
		</spatialEntity>
		<spatialEntity spatialType="region" scaleAndSubsystem="Cellular.GutEndotheliumIschemia">
			<clusteredness>1</clusteredness>
			<density>0.002499999953251259</density>
			<area>1</area>
			<perimeter>4</perimeter>
			<distanceFromOrigin>21.21320343559643</distanceFromOrigin>
			<angle>0</angle>
			<triangleMeasure>0</triangleMeasure>
			<rectangleMeasure>0</rectangleMeasure>
			<circleMeasure>0</circleMeasure>
			<centroidX>31</centroidX>
			<centroidY>1</centroidY>
		</spatialEntity>
		<spatialEntity spatialType="region" scaleAndSubsystem="Cellular.GutEndotheliumIschemia">
			<clusteredness>0.92018779342723</clusteredness>
			<density>0.145892859187399</density>
			<area>196</area>
			<perimeter>264</perimeter>
			<distanceFromOrigin>2.82842712474619</distanceFromOrigin>
			<angle>163.7203267978695</angle>
			<triangleMeasure>0.2038461538461538</triangleMeasure>
			<rectangleMeasure>0.2208333333333333</rectangleMeasure>
			<circleMeasure>0.1309472702480952</circleMeasure>
			<centroidX>25.03937</centroidX>
			<centroidY>14.51968</centroidY>
		</spatialEntity>
		<spatialEntity spatialType="region" scaleAndSubsystem="Cellular.GutEndotheliumIschemia">
			<clusteredness>1</clusteredness>
			<density>0.2240000143238143</density>
			<area>5</area>
			<perimeter>10</perimeter>
			<distanceFromOrigin>14.14213562373095</distanceFromOrigin>
			<angle>8.280682242721747</angle>
			<triangleMeasure>0.75</triangleMeasure>
			<rectangleMeasure>0.75</rectangleMeasure>
			<circleMeasure>0.3600451403269369</circleMeasure>
			<centroidX>18.25</centroidX>
			<centroidY>1.5</centroidY>
		</spatialEntity>
		<spatialEntity spatialType="region" scaleAndSubsystem="Cellular.GutEndotheliumIschemia">
			<clusteredness>1</clusteredness>
			<density>0.3025105495078891</density>
			<area>1</area>
			<perimeter>4</perimeter>
			<distanceFromOrigin>18.02775637731995</distanceFromOrigin>
			<angle>0</angle>
			<triangleMeasure>0</triangleMeasure>
			<rectangleMeasure>0</rectangleMeasure>
			<circleMeasure>0</circleMeasure>
			<centroidX>6</centroidX>
			<centroidY>1</centroidY>
		</spatialEntity>
		<spatialEntity spatialType="region" scaleAndSubsystem="Cellular.GutEndotheliumIschemia">
			<clusteredness>0.9407407407407408</clusteredness>
			<density>0.1171264233094355</density>
			<area>127</area>
			<perimeter>168</perimeter>
			<distanceFromOrigin>1</distanceFromOrigin>
			<angle>360</angle>
			<triangleMeasure>0.1757812569849196</triangleMeasure>
			<rectangleMeasure>0.2400396419634406</rectangleMeasure>
			<circleMeasure>0.1486424648078859</circleMeasure>
			<centroidX>8.688889</centroidX>
			<centroidY>10.22222</centroidY>
		</spatialEntity>
		<spatialEntity spatialType="region" scaleAndSubsystem="Cellular.GutEndotheliumIschemia">
			<clusteredness>1</clusteredness>
			<density>0.1852554231297736</density>
			<area>2</area>
			<perimeter>6</perimeter>
			<distanceFromOrigin>20.51828452868319</distanceFromOrigin>
			<angle>1.974934010881977</angle>
			<triangleMeasure>0</triangleMeasure>
			<rectangleMeasure>0</rectangleMeasure>
			<circleMeasure>0</circleMeasure>
			<centroidX>1.5</centroidX>
			<centroidY>1</centroidY>
		</spatialEntity>
		<numericStateVariable scaleAndSubsystem="Tissue.GutEndothelium">
			<name>GutCellDamageByproduct</name>
			<value>1329.265239410981</value>
		</numericStateVariable>
		<numericStateVariable scaleAndSubsystem="Organ.Gut">
			<name>GutLeak</name>
			<value>0</value>
		</numericStateVariable>
		<numericStateVariable scaleAndSubsystem="Tissue.GutEpithelium">
			<name>GutOccludinCellwall</name>
			<value>1162.801245899308</value>
		</numericStateVariable>
		<numericStateVariable scaleAndSubsystem="Tissue.GutEpithelium">
			<name>GutOccludinCytoplasm</name>
			<value>384.4</value>
		</numericStateVariable>
		<numericStateVariable scaleAndSubsystem="Tissue.LungEndothelium">
			<name>LungCellDamageByproduct</name>
			<value>0</value>
		</numericStateVariable>
		<numericStateVariable scaleAndSubsystem="Organ.Lung">
			<name>LungEdema</name>
			<value>0</value>
		</numericStateVariable>
		<numericStateVariable scaleAndSubsystem="Tissue.LungEpithelium">
			<name>LungOccludinCellwall</name>
			<value>1162.81</value>
		</numericStateVariable>
		<numericStateVariable scaleAndSubsystem="Tissue.LungEpithelium">
			<name>LungOccludinCytoplasm</name>
			<value>384.4</value>
		</numericStateVariable>
		<numericStateVariable scaleAndSubsystem="Cellular.GutEndotheliumIschemia">
			<name>avgClusterednessRegions</name>
			<value>0.05580566562942035</value>
		</numericStateVariable>
		<numericStateVariable scaleAndSubsystem="Cellular.LungEndotheliumIschemia">
			<name>avgClusterednessRegions</name>
			<value>1</value>
		</numericStateVariable>
		<numericStateVariable scaleAndSubsystem="Cellular.GutEndotheliumIschemia">
			<name>avgDensityRegions</name>
			<value>0.1896670000829914</value>
		</numericStateVariable>
		<numericStateVariable scaleAndSubsystem="Cellular.LungEndotheliumIschemia">
			<name>avgDensityRegions</name>
			<value>0</value>
		</numericStateVariable>
	</timepoint>
	<timepoint value="12">
		<spatialEntity spatialType="region" scaleAndSubsystem="Cellular.GutEndotheliumIschemia">
			<clusteredness>1</clusteredness>
			<density>0.1397916666238136</density>
			<area>12</area>
			<perimeter>22</perimeter>
			<distanceFromOrigin>13</distanceFromOrigin>
			<angle>21.74077905447171</angle>
			<triangleMeasure>0.6111111111111112</triangleMeasure>
			<rectangleMeasure>0.55</rectangleMeasure>
			<circleMeasure>0.2538779451132085</circleMeasure>
			<centroidX>15.11111</centroidX>
			<centroidY>29.77778</centroidY>
		</spatialEntity>
		<spatialEntity spatialType="region" scaleAndSubsystem="Cellular.GutEndotheliumIschemia">
			<clusteredness>1</clusteredness>
			<density>0.2323097359900381</density>
			<area>13</area>
			<perimeter>20</perimeter>
			<distanceFromOrigin>15.62049935181331</distanceFromOrigin>
			<angle>7.431407971172507</angle>
			<triangleMeasure>0.44</triangleMeasure>
			<rectangleMeasure>0.4583334061834663</rectangleMeasure>
			<circleMeasure>0.1941419804377427</circleMeasure>
			<centroidX>2.4</centroidX>
			<centroidY>28.2</centroidY>
		</spatialEntity>
		<spatialEntity spatialType="region" scaleAndSubsystem="Cellular.GutEndotheliumIschemia">
			<clusteredness>0.9642857142857143</clusteredness>
			<density>0.1913888866172464</density>
			<area>27</area>
			<perimeter>36</perimeter>
			<distanceFromOrigin>10.295630140987</distanceFromOrigin>
			<angle>23.96248897457819</angle>
			<triangleMeasure>0.4263817995161279</triangleMeasure>
			<rectangleMeasure>0.3468899901420181</rectangleMeasure>
			<circleMeasure>0.2351645811281957</circleMeasure>
			<centroidX>23.73333</centroidX>
			<centroidY>28.13333</centroidY>
		</spatialEntity>
		<spatialEntity spatialType="region" scaleAndSubsystem="Cellular.GutEndotheliumIschemia">
			<clusteredness>1</clusteredness>
			<density>0.3549999760646446</density>
			<area>1</area>
			<perimeter>4</perimeter>
			<distanceFromOrigin>10</distanceFromOrigin>
			<angle>0</angle>
			<triangleMeasure>0</triangleMeasure>
			<rectangleMeasure>0</rectangleMeasure>
			<circleMeasure>0</circleMeasure>
			<centroidX>10</centroidX>
			<centroidY>24</centroidY>
		</spatialEntity>
		<spatialEntity spatialType="region" scaleAndSubsystem="Cellular.GutEndotheliumIschemia">
			<clusteredness>1</clusteredness>
			<density>0.2049999910242417</density>
			<area>1</area>
			<perimeter>4</perimeter>
			<distanceFromOrigin>16.55294535724685</distanceFromOrigin>
			<angle>0</angle>
			<triangleMeasure>0</triangleMeasure>
			<rectangleMeasure>0</rectangleMeasure>
			<circleMeasure>0</circleMeasure>
			<centroidX>31</centroidX>
			<centroidY>23</centroidY>
		</spatialEntity>
		<spatialEntity spatialType="region" scaleAndSubsystem="Cellular.GutEndotheliumIschemia">
			<clusteredness>1</clusteredness>
			<density>0.1279412019074032</density>
			<area>17</area>
			<perimeter>28</perimeter>
			<distanceFromOrigin>14.42220510185596</distanceFromOrigin>
			<angle>16.69924423399362</angle>
			<triangleMeasure>0.375</triangleMeasure>
			<rectangleMeasure>0.4166667108182601</rectangleMeasure>
			<circleMeasure>0.1323695452879056</circleMeasure>
			<centroidX>29.5</centroidX>
			<centroidY>26.16667</centroidY>
		</spatialEntity>
		<spatialEntity spatialType="region" scaleAndSubsystem="Cellular.GutEndotheliumIschemia">
			<clusteredness>1</clusteredness>
			<density>0.1192857074136494</density>
			<area>7</area>
			<perimeter>14</perimeter>
			<distanceFromOrigin>6</distanceFromOrigin>
			<angle>15.80251395393553</angle>
			<triangleMeasure>0.4166650772155359</triangleMeasure>
			<rectangleMeasure>0.3636363951627901</rectangleMeasure>
			<circleMeasure>0.1846385323591229</circleMeasure>
			<centroidX>15.83333</centroidX>
			<centroidY>23.5</centroidY>
		</spatialEntity>
		<spatialEntity spatialType="region" scaleAndSubsystem="Cellular.GutEndotheliumIschemia">
			<clusteredness>0.9722222222222222</clusteredness>
			<density>0.1139285700546806</density>
			<area>35</area>
			<perimeter>56</perimeter>
			<distanceFromOrigin>10</distanceFromOrigin>
			<angle>49.76364169072618</angle>
			<triangleMeasure>0.25</triangleMeasure>
			<rectangleMeasure>0.1958525233726554</rectangleMeasure>
			<circleMeasure>0.1060906522059218</circleMeasure>
			<centroidX>6.833333</centroidX>
			<centroidY>25.70833</centroidY>
		</spatialEntity>
		<spatialEntity spatialType="region" scaleAndSubsystem="Cellular.GutEndotheliumIschemia">
			<clusteredness>1</clusteredness>
			<density>0.2324999999766256</density>
			<area>4</area>
			<perimeter>10</perimeter>
			<distanceFromOrigin>5.656854249492381</distanceFromOrigin>
			<angle>17.65012421993012</angle>
			<triangleMeasure>0.5</triangleMeasure>
			<rectangleMeasure>0.25</rectangleMeasure>
			<circleMeasure>0.1200150467756456</circleMeasure>
			<centroidX>11.25</centroidX>
			<centroidY>20.25</centroidY>
		</spatialEntity>
		<spatialEntity spatialType="region" scaleAndSubsystem="Cellular.GutEndotheliumIschemia">
			<clusteredness>1</clusteredness>
			<density>0.2662499880089479</density>
			<area>2</area>
			<perimeter>6</perimeter>
			<distanceFromOrigin>2.23606797749979</distanceFromOrigin>
			<angle>18.43494882292201</angle>
			<triangleMeasure>0</triangleMeasure>
			<rectangleMeasure>0</rectangleMeasure>
			<circleMeasure>0</circleMeasure>
			<centroidX>17.5</centroidX>
			<centroidY>18</centroidY>
		</spatialEntity>
		<spatialEntity spatialType="region" scaleAndSubsystem="Cellular.GutEndotheliumIschemia">
			<clusteredness>1</clusteredness>
			<density>0.1299999910242417</density>
			<area>1</area>
			<perimeter>4</perimeter>
			<distanceFromOrigin>15.13274595042156</distanceFromOrigin>
			<angle>0</angle>
			<triangleMeasure>0</triangleMeasure>
			<rectangleMeasure>0</rectangleMeasure>
			<circleMeasure>0</circleMeasure>
			<centroidX>31</centroidX>
			<centroidY>14</centroidY>
		</spatialEntity>
		<spatialEntity spatialType="region" scaleAndSubsystem="Cellular.GutEndotheliumIschemia">
			<clusteredness>1</clusteredness>
			<density>0.5299999760646447</density>
			<area>1</area>
			<perimeter>4</perimeter>
			<distanceFromOrigin>3.605551275463989</distanceFromOrigin>
			<angle>0</angle>
			<triangleMeasure>0</triangleMeasure>
			<rectangleMeasure>0</rectangleMeasure>
			<circleMeasure>0</circleMeasure>
			<centroidX>14</centroidX>
			<centroidY>13</centroidY>
		</spatialEntity>
		<spatialEntity spatialType="region" scaleAndSubsystem="Cellular.GutEndotheliumIschemia">
			<clusteredness>1</clusteredness>
			<density>0.1299999910242417</density>
			<area>1</area>
			<perimeter>4</perimeter>
			<distanceFromOrigin>15.52417469626002</distanceFromOrigin>
			<angle>0</angle>
			<triangleMeasure>0</triangleMeasure>
			<rectangleMeasure>0</rectangleMeasure>
			<circleMeasure>0</circleMeasure>
			<centroidX>31</centroidX>
			<centroidY>12</centroidY>
		</spatialEntity>
		<spatialEntity spatialType="region" scaleAndSubsystem="Cellular.GutEndotheliumIschemia">
			<clusteredness>1</clusteredness>
			<density>0.1825000089757583</density>
			<area>1</area>
			<perimeter>4</perimeter>
			<distanceFromOrigin>12.64911064067352</distanceFromOrigin>
			<angle>0</angle>
			<triangleMeasure>0</triangleMeasure>
			<rectangleMeasure>0</rectangleMeasure>
			<circleMeasure>0</circleMeasure>
			<centroidX>28</centroidX>
			<centroidY>12</centroidY>
		</spatialEntity>
		<spatialEntity spatialType="region" scaleAndSubsystem="Cellular.GutEndotheliumIschemia">
			<clusteredness>1</clusteredness>
			<density>0.1558750014562233</density>
			<area>20</area>
			<perimeter>32</perimeter>
			<distanceFromOrigin>13.0384048104053</distanceFromOrigin>
			<angle>31.89079180184571</angle>
			<triangleMeasure>0.375</triangleMeasure>
			<rectangleMeasure>0.5625</rectangleMeasure>
			<circleMeasure>0.1661746566505192</circleMeasure>
			<centroidX>2</centroidX>
			<centroidY>16.84615</centroidY>
		</spatialEntity>
		<spatialEntity spatialType="region" scaleAndSubsystem="Cellular.GutEndotheliumIschemia">
			<clusteredness>0.7058823529411765</clusteredness>
			<density>0.1575980385809117</density>
			<area>96</area>
			<perimeter>140</perimeter>
			<distanceFromOrigin>2.82842712474619</distanceFromOrigin>
			<angle>141.3401917459099</angle>
			<triangleMeasure>0.1831646792458299</triangleMeasure>
			<rectangleMeasure>0.2219701628241826</rectangleMeasure>
			<circleMeasure>0.1317295089550138</circleMeasure>
			<centroidX>23.38235</centroidX>
			<centroidY>13.70588</centroidY>
		</spatialEntity>
		<spatialEntity spatialType="region" scaleAndSubsystem="Cellular.GutEndotheliumIschemia">
			<clusteredness>1</clusteredness>
			<density>0.002499999953251259</density>
			<area>1</area>
			<perimeter>4</perimeter>
			<distanceFromOrigin>21.21320343559643</distanceFromOrigin>
			<angle>0</angle>
			<triangleMeasure>0</triangleMeasure>
			<rectangleMeasure>0</rectangleMeasure>
			<circleMeasure>0</circleMeasure>
			<centroidX>31</centroidX>
			<centroidY>1</centroidY>
		</spatialEntity>
		<spatialEntity spatialType="region" scaleAndSubsystem="Cellular.GutEndotheliumIschemia">
			<clusteredness>1</clusteredness>
			<density>0.1572222421727908</density>
			<area>27</area>
			<perimeter>46</perimeter>
			<distanceFromOrigin>13.41640786499874</distanceFromOrigin>
			<angle>29.6871816391937</angle>
			<triangleMeasure>0.2222222222222222</triangleMeasure>
			<rectangleMeasure>0.2604166873627256</rectangleMeasure>
			<circleMeasure>0.1792907730405959</circleMeasure>
			<centroidX>28.56522</centroidX>
			<centroidY>5.391304</centroidY>
		</spatialEntity>
		<spatialEntity spatialType="region" scaleAndSubsystem="Cellular.GutEndotheliumIschemia">
			<clusteredness>1</clusteredness>
			<density>0.2812500059604645</density>
			<area>2</area>
			<perimeter>6</perimeter>
			<distanceFromOrigin>16.1245154965971</distanceFromOrigin>
			<angle>1.672394361089266</angle>
			<triangleMeasure>0</triangleMeasure>
			<rectangleMeasure>0</rectangleMeasure>
			<circleMeasure>0</circleMeasure>
			<centroidX>24</centroidX>
			<centroidY>1.5</centroidY>
		</spatialEntity>
		<spatialEntity spatialType="region" scaleAndSubsystem="Cellular.GutEndotheliumIschemia">
			<clusteredness>1</clusteredness>
			<density>0.5600000119676777</density>
			<area>2</area>
			<perimeter>6</perimeter>
			<distanceFromOrigin>14.14213562373095</distanceFromOrigin>
			<angle>0.5354589855645338</angle>
			<triangleMeasure>0</triangleMeasure>
			<rectangleMeasure>0</rectangleMeasure>
			<circleMeasure>0</circleMeasure>
			<centroidX>18</centroidX>
			<centroidY>1.5</centroidY>
		</spatialEntity>
		<spatialEntity spatialType="region" scaleAndSubsystem="Cellular.GutEndotheliumIschemia">
			<clusteredness>1</clusteredness>
			<density>0.1783333253237157</density>
			<area>3</area>
			<perimeter>8</perimeter>
			<distanceFromOrigin>15.23154621172782</distanceFromOrigin>
			<angle>3.21548399174821</angle>
			<triangleMeasure>1</triangleMeasure>
			<rectangleMeasure>0.5000000894069832</rectangleMeasure>
			<circleMeasure>0.1591549430918953</circleMeasure>
			<centroidX>9.666667</centroidX>
			<centroidY>1.333333</centroidY>
		</spatialEntity>
		<spatialEntity spatialType="region" scaleAndSubsystem="Cellular.GutEndotheliumIschemia">
			<clusteredness>1</clusteredness>
			<density>0.292525317622166</density>
			<area>1</area>
			<perimeter>4</perimeter>
			<distanceFromOrigin>18.02775637731995</distanceFromOrigin>
			<angle>0</angle>
			<triangleMeasure>0</triangleMeasure>
			<rectangleMeasure>0</rectangleMeasure>
			<circleMeasure>0</circleMeasure>
			<centroidX>6</centroidX>
			<centroidY>1</centroidY>
		</spatialEntity>
		<spatialEntity spatialType="region" scaleAndSubsystem="Cellular.GutEndotheliumIschemia">
			<clusteredness>0.839622641509434</clusteredness>
			<density>0.1471414300085938</density>
			<area>89</area>
			<perimeter>144</perimeter>
			<distanceFromOrigin>1.414213562373095</distanceFromOrigin>
			<angle>132.2736890060937</angle>
			<triangleMeasure>0.1706081037106874</triangleMeasure>
			<rectangleMeasure>0.2072027699927469</rectangleMeasure>
			<circleMeasure>0.1429424190640202</circleMeasure>
			<centroidX>7.830986</centroidX>
			<centroidY>10.15493</centroidY>
		</spatialEntity>
		<spatialEntity spatialType="region" scaleAndSubsystem="Cellular.GutEndotheliumIschemia">
			<clusteredness>1</clusteredness>
			<density>0.1816823981556238</density>
			<area>2</area>
			<perimeter>6</perimeter>
			<distanceFromOrigin>20.51828452868319</distanceFromOrigin>
			<angle>1.974934010881977</angle>
			<triangleMeasure>0</triangleMeasure>
			<rectangleMeasure>0</rectangleMeasure>
			<circleMeasure>0</circleMeasure>
			<centroidX>1.5</centroidX>
			<centroidY>1</centroidY>
		</spatialEntity>
		<numericStateVariable scaleAndSubsystem="Tissue.GutEndothelium">
			<name>GutCellDamageByproduct</name>
			<value>1425.349581168861</value>
		</numericStateVariable>
		<numericStateVariable scaleAndSubsystem="Organ.Gut">
			<name>GutLeak</name>
			<value>0</value>
		</numericStateVariable>
		<numericStateVariable scaleAndSubsystem="Tissue.GutEpithelium">
			<name>GutOccludinCellwall</name>
			<value>1162.78086799874</value>
		</numericStateVariable>
		<numericStateVariable scaleAndSubsystem="Tissue.GutEpithelium">
			<name>GutOccludinCytoplasm</name>
			<value>384.393986606217</value>
		</numericStateVariable>
		<numericStateVariable scaleAndSubsystem="Tissue.LungEndothelium">
			<name>LungCellDamageByproduct</name>
			<value>0</value>
		</numericStateVariable>
		<numericStateVariable scaleAndSubsystem="Organ.Lung">
			<name>LungEdema</name>
			<value>0</value>
		</numericStateVariable>
		<numericStateVariable scaleAndSubsystem="Tissue.LungEpithelium">
			<name>LungOccludinCellwall</name>
			<value>1162.81</value>
		</numericStateVariable>
		<numericStateVariable scaleAndSubsystem="Tissue.LungEpithelium">
			<name>LungOccludinCytoplasm</name>
			<value>384.4</value>
		</numericStateVariable>
		<numericStateVariable scaleAndSubsystem="Cellular.GutEndotheliumIschemia">
			<name>avgClusterednessRegions</name>
			<value>0.05340730631269933</value>
		</numericStateVariable>
		<numericStateVariable scaleAndSubsystem="Cellular.LungEndotheliumIschemia">
			<name>avgClusterednessRegions</name>
			<value>1</value>
		</numericStateVariable>
		<numericStateVariable scaleAndSubsystem="Cellular.GutEndotheliumIschemia">
			<name>avgDensityRegions</name>
			<value>0.2112509775821498</value>
		</numericStateVariable>
		<numericStateVariable scaleAndSubsystem="Cellular.LungEndotheliumIschemia">
			<name>avgDensityRegions</name>
			<value>0</value>
		</numericStateVariable>
	</timepoint>
	<timepoint value="13">
		<spatialEntity spatialType="region" scaleAndSubsystem="Cellular.GutEndotheliumIschemia">
			<clusteredness>1</clusteredness>
			<density>0.2949999940161612</density>
			<area>1</area>
			<perimeter>4</perimeter>
			<distanceFromOrigin>15.8113883008419</distanceFromOrigin>
			<angle>0</angle>
			<triangleMeasure>0</triangleMeasure>
			<rectangleMeasure>0</rectangleMeasure>
			<circleMeasure>0</circleMeasure>
			<centroidX>11</centroidX>
			<centroidY>31</centroidY>
		</spatialEntity>
		<spatialEntity spatialType="region" scaleAndSubsystem="Cellular.GutEndotheliumIschemia">
			<clusteredness>1</clusteredness>
			<density>0.1303846153378666</density>
			<area>13</area>
			<perimeter>20</perimeter>
			<distanceFromOrigin>12.0415945787923</distanceFromOrigin>
			<angle>18.43494882292201</angle>
			<triangleMeasure>0.375</triangleMeasure>
			<rectangleMeasure>0.5368420971793813</rectangleMeasure>
			<circleMeasure>0.2880360820238507</circleMeasure>
			<centroidX>15.11111</centroidX>
			<centroidY>29.33333</centroidY>
		</spatialEntity>
		<spatialEntity spatialType="region" scaleAndSubsystem="Cellular.GutEndotheliumIschemia">
			<clusteredness>1</clusteredness>
			<density>0.1511111050909121</density>
			<area>9</area>
			<perimeter>14</perimeter>
			<distanceFromOrigin>13</distanceFromOrigin>
			<angle>13.40750843706318</angle>
			<triangleMeasure>0.6666666666666666</triangleMeasure>
			<rectangleMeasure>0.6666666666666666</rectangleMeasure>
			<circleMeasure>0.3183098861837907</circleMeasure>
			<centroidX>9.333333</centroidX>
			<centroidY>28</centroidY>
		</spatialEntity>
		<spatialEntity spatialType="region" scaleAndSubsystem="Cellular.GutEndotheliumIschemia">
			<clusteredness>1</clusteredness>
			<density>0.2364625282342138</density>
			<area>12</area>
			<perimeter>18</perimeter>
			<distanceFromOrigin>16.27882059609971</distanceFromOrigin>
			<angle>6.519801751656986</angle>
			<triangleMeasure>0.6</triangleMeasure>
			<rectangleMeasure>0.5714286233292192</rectangleMeasure>
			<circleMeasure>0.2880360820238507</circleMeasure>
			<centroidX>2.555556</centroidX>
			<centroidY>29</centroidY>
		</spatialEntity>
		<spatialEntity spatialType="region" scaleAndSubsystem="Cellular.GutEndotheliumIschemia">
			<clusteredness>1</clusteredness>
			<density>0.5325000239353553</density>
			<area>1</area>
			<perimeter>4</perimeter>
			<distanceFromOrigin>13.8924439894498</distanceFromOrigin>
			<angle>0</angle>
			<triangleMeasure>0</triangleMeasure>
			<rectangleMeasure>0</rectangleMeasure>
			<circleMeasure>0</circleMeasure>
			<centroidX>4</centroidX>
			<centroidY>23</centroidY>
		</spatialEntity>
		<spatialEntity spatialType="region" scaleAndSubsystem="Cellular.GutEndotheliumIschemia">
			<clusteredness>1</clusteredness>
			<density>0.3199999940161611</density>
			<area>1</area>
			<perimeter>4</perimeter>
			<distanceFromOrigin>15.65247584249853</distanceFromOrigin>
			<angle>0</angle>
			<triangleMeasure>0</triangleMeasure>
			<rectangleMeasure>0</rectangleMeasure>
			<circleMeasure>0</circleMeasure>
			<centroidX>2</centroidX>
			<centroidY>23</centroidY>
		</spatialEntity>
		<spatialEntity spatialType="region" scaleAndSubsystem="Cellular.GutEndotheliumIschemia">
			<clusteredness>1</clusteredness>
			<density>0.09250000195825282</density>
			<area>9</area>
			<perimeter>16</perimeter>
			<distanceFromOrigin>6</distanceFromOrigin>
			<angle>24.77514056883192</angle>
			<triangleMeasure>0.5250008010876481</triangleMeasure>
			<rectangleMeasure>0.4166667801993543</rectangleMeasure>
			<circleMeasure>0.2333625890690183</circleMeasure>
			<centroidX>15.42857</centroidX>
			<centroidY>23.42857</centroidY>
		</spatialEntity>
		<spatialEntity spatialType="region" scaleAndSubsystem="Cellular.GutEndotheliumIschemia">
			<clusteredness>1</clusteredness>
			<density>0.2342857091366744</density>
			<area>7</area>
			<perimeter>16</perimeter>
			<distanceFromOrigin>10</distanceFromOrigin>
			<angle>16.26020470831196</angle>
			<triangleMeasure>0.3125007947306181</triangleMeasure>
			<rectangleMeasure>0.1875000111758716</rectangleMeasure>
			<circleMeasure>0.1193662073189215</circleMeasure>
			<centroidX>8.375</centroidX>
			<centroidY>23.875</centroidY>
		</spatialEntity>
		<spatialEntity spatialType="region" scaleAndSubsystem="Cellular.GutEndotheliumIschemia">
			<clusteredness>1</clusteredness>
			<density>0.2675000119443033</density>
			<area>2</area>
			<perimeter>6</perimeter>
			<distanceFromOrigin>6.403124237432849</distanceFromOrigin>
			<angle>4.969740728110304</angle>
			<triangleMeasure>0</triangleMeasure>
			<rectangleMeasure>0</rectangleMeasure>
			<circleMeasure>0</circleMeasure>
			<centroidX>21.5</centroidX>
			<centroidY>20</centroidY>
		</spatialEntity>
		<spatialEntity spatialType="region" scaleAndSubsystem="Cellular.GutEndotheliumIschemia">
			<clusteredness>1</clusteredness>
			<density>0.2675000119443033</density>
			<area>2</area>
			<perimeter>6</perimeter>
			<distanceFromOrigin>1.414213562373095</distanceFromOrigin>
			<angle>18.43494882292201</angle>
			<triangleMeasure>0</triangleMeasure>
			<rectangleMeasure>0</rectangleMeasure>
			<circleMeasure>0</circleMeasure>
			<centroidX>17</centroidX>
			<centroidY>17.5</centroidY>
		</spatialEntity>
		<spatialEntity spatialType="region" scaleAndSubsystem="Cellular.GutEndotheliumIschemia">
			<clusteredness>1</clusteredness>
			<density>0.1199999940161612</density>
			<area>1</area>
			<perimeter>4</perimeter>
			<distanceFromOrigin>15.13274595042156</distanceFromOrigin>
			<angle>0</angle>
			<triangleMeasure>0</triangleMeasure>
			<rectangleMeasure>0</rectangleMeasure>
			<circleMeasure>0</circleMeasure>
			<centroidX>31</centroidX>
			<centroidY>14</centroidY>
		</spatialEntity>
		<spatialEntity spatialType="region" scaleAndSubsystem="Cellular.GutEndotheliumIschemia">
			<clusteredness>1</clusteredness>
			<density>0.1199999940161612</density>
			<area>1</area>
			<perimeter>4</perimeter>
			<distanceFromOrigin>15.52417469626002</distanceFromOrigin>
			<angle>0</angle>
			<triangleMeasure>0</triangleMeasure>
			<rectangleMeasure>0</rectangleMeasure>
			<circleMeasure>0</circleMeasure>
			<centroidX>31</centroidX>
			<centroidY>12</centroidY>
		</spatialEntity>
		<spatialEntity spatialType="region" scaleAndSubsystem="Cellular.GutEndotheliumIschemia">
			<clusteredness>1</clusteredness>
			<density>0.1724999970080806</density>
			<area>1</area>
			<perimeter>4</perimeter>
			<distanceFromOrigin>12.64911064067352</distanceFromOrigin>
			<angle>0</angle>
			<triangleMeasure>0</triangleMeasure>
			<rectangleMeasure>0</rectangleMeasure>
			<circleMeasure>0</circleMeasure>
			<centroidX>28</centroidX>
			<centroidY>12</centroidY>
		</spatialEntity>
		<spatialEntity spatialType="region" scaleAndSubsystem="Cellular.GutEndotheliumIschemia">
			<clusteredness>1</clusteredness>
			<density>0.1562499999649385</density>
			<area>20</area>
			<perimeter>28</perimeter>
			<distanceFromOrigin>12.16552506059644</distanceFromOrigin>
			<angle>34.38034472384487</angle>
			<triangleMeasure>0.5089285367605662</triangleMeasure>
			<rectangleMeasure>0.3958333333333333</rectangleMeasure>
			<circleMeasure>0.1676680906980137</circleMeasure>
			<centroidX>2.363636</centroidX>
			<centroidY>16.90909</centroidY>
		</spatialEntity>
		<spatialEntity spatialType="region" scaleAndSubsystem="Cellular.GutEndotheliumIschemia">
			<clusteredness>1</clusteredness>
			<density>0.3699999940161611</density>
			<area>1</area>
			<perimeter>4</perimeter>
			<distanceFromOrigin>9.219544457292887</distanceFromOrigin>
			<angle>0</angle>
			<triangleMeasure>0</triangleMeasure>
			<rectangleMeasure>0</rectangleMeasure>
			<circleMeasure>0</circleMeasure>
			<centroidX>9</centroidX>
			<centroidY>10</centroidY>
		</spatialEntity>
		<spatialEntity spatialType="region" scaleAndSubsystem="Cellular.GutEndotheliumIschemia">
			<clusteredness>1</clusteredness>
			<density>0.4600000269272748</density>
			<area>2</area>
			<perimeter>8</perimeter>
			<distanceFromOrigin>9.899494936611665</distanceFromOrigin>
			<angle>8.13010235415598</angle>
			<triangleMeasure>0</triangleMeasure>
			<rectangleMeasure>0</rectangleMeasure>
			<circleMeasure>0</circleMeasure>
			<centroidX>22.5</centroidX>
			<centroidY>8.5</centroidY>
		</spatialEntity>
		<spatialEntity spatialType="region" scaleAndSubsystem="Cellular.GutEndotheliumIschemia">
			<clusteredness>1</clusteredness>
			<density>0.2843749939810996</density>
			<area>4</area>
			<perimeter>12</perimeter>
			<distanceFromOrigin>9</distanceFromOrigin>
			<angle>11.53462065364472</angle>
			<triangleMeasure>0.5</triangleMeasure>
			<rectangleMeasure>0.2500000447034916</rectangleMeasure>
			<circleMeasure>0.0750094077217677</circleMeasure>
			<centroidX>16</centroidX>
			<centroidY>6.25</centroidY>
		</spatialEntity>
		<spatialEntity spatialType="region" scaleAndSubsystem="Cellular.GutEndotheliumIschemia">
			<clusteredness>1</clusteredness>
			<density>0.1267858072656209</density>
			<area>14</area>
			<perimeter>28</perimeter>
			<distanceFromOrigin>13.41640786499874</distanceFromOrigin>
			<angle>16.85839876773828</angle>
			<triangleMeasure>0.28125</triangleMeasure>
			<rectangleMeasure>0.25</rectangleMeasure>
			<circleMeasure>0.1200150384931293</circleMeasure>
			<centroidX>30</centroidX>
			<centroidY>6.916667</centroidY>
		</spatialEntity>
		<spatialEntity spatialType="region" scaleAndSubsystem="Cellular.GutEndotheliumIschemia">
			<clusteredness>1</clusteredness>
			<density>0.2471875022147216</density>
			<area>8</area>
			<perimeter>18</perimeter>
			<distanceFromOrigin>9.848857801796104</distanceFromOrigin>
			<angle>8.13010235415598</angle>
			<triangleMeasure>0.4687511175897541</triangleMeasure>
			<rectangleMeasure>0.3125000186264526</rectangleMeasure>
			<circleMeasure>0.1500188084695571</circleMeasure>
			<centroidX>20.88889</centroidX>
			<centroidY>4.888889</centroidY>
		</spatialEntity>
		<spatialEntity spatialType="region" scaleAndSubsystem="Cellular.GutEndotheliumIschemia">
			<clusteredness>0.6881720430107527</clusteredness>
			<density>0.1578219816416272</density>
			<area>128</area>
			<perimeter>162</perimeter>
			<distanceFromOrigin>2.82842712474619</distanceFromOrigin>
			<angle>148.6713071321958</angle>
			<triangleMeasure>0.1777777777777778</triangleMeasure>
			<rectangleMeasure>0.2036323593246102</rectangleMeasure>
			<circleMeasure>0.1027691049304308</circleMeasure>
			<centroidX>24.84211</centroidX>
			<centroidY>16.07895</centroidY>
		</spatialEntity>
		<spatialEntity spatialType="region" scaleAndSubsystem="Cellular.GutEndotheliumIschemia">
			<clusteredness>1</clusteredness>
			<density>0.2837499939927868</density>
			<area>2</area>
			<perimeter>6</perimeter>
			<distanceFromOrigin>16.1245154965971</distanceFromOrigin>
			<angle>1.672394361089266</angle>
			<triangleMeasure>0</triangleMeasure>
			<rectangleMeasure>0</rectangleMeasure>
			<circleMeasure>0</circleMeasure>
			<centroidX>24</centroidX>
			<centroidY>1.5</centroidY>
		</spatialEntity>
		<spatialEntity spatialType="region" scaleAndSubsystem="Cellular.GutEndotheliumIschemia">
			<clusteredness>1</clusteredness>
			<density>0.2274999951848797</density>
			<area>5</area>
			<perimeter>10</perimeter>
			<distanceFromOrigin>14.0356688476182</distanceFromOrigin>
			<angle>8.280682242721747</angle>
			<triangleMeasure>0.75</triangleMeasure>
			<rectangleMeasure>0.75</rectangleMeasure>
			<circleMeasure>0.3600451403269369</circleMeasure>
			<centroidX>17.75</centroidX>
			<centroidY>1.5</centroidY>
		</spatialEntity>
		<spatialEntity spatialType="region" scaleAndSubsystem="Cellular.GutEndotheliumIschemia">
			<clusteredness>1</clusteredness>
			<density>0.2825471466662837</density>
			<area>1</area>
			<perimeter>4</perimeter>
			<distanceFromOrigin>18.02775637731995</distanceFromOrigin>
			<angle>0</angle>
			<triangleMeasure>0</triangleMeasure>
			<rectangleMeasure>0</rectangleMeasure>
			<circleMeasure>0</circleMeasure>
			<centroidX>6</centroidX>
			<centroidY>1</centroidY>
		</spatialEntity>
		<spatialEntity spatialType="region" scaleAndSubsystem="Cellular.GutEndotheliumIschemia">
			<clusteredness>0.8487394957983193</clusteredness>
			<density>0.1411447467599969</density>
			<area>101</area>
			<perimeter>170</perimeter>
			<distanceFromOrigin>2.23606797749979</distanceFromOrigin>
			<angle>144.8658069430844</angle>
			<triangleMeasure>0.1562659791662745</triangleMeasure>
			<rectangleMeasure>0.1883012659353004</rectangleMeasure>
			<circleMeasure>0.1247944039798289</circleMeasure>
			<centroidX>9.352273</centroidX>
			<centroidY>10.84091</centroidY>
		</spatialEntity>
		<spatialEntity spatialType="region" scaleAndSubsystem="Cellular.GutEndotheliumIschemia">
			<clusteredness>1</clusteredness>
			<density>0.3537825341318168</density>
			<area>1</area>
			<perimeter>4</perimeter>
			<distanceFromOrigin>20.51828452868319</distanceFromOrigin>
			<angle>0</angle>
			<triangleMeasure>0</triangleMeasure>
			<rectangleMeasure>0</rectangleMeasure>
			<circleMeasure>0</circleMeasure>
			<centroidX>2</centroidX>
			<centroidY>1</centroidY>
		</spatialEntity>
		<numericStateVariable scaleAndSubsystem="Tissue.GutEndothelium">
			<name>GutCellDamageByproduct</name>
			<value>1516.862646097455</value>
		</numericStateVariable>
		<numericStateVariable scaleAndSubsystem="Organ.Gut">
			<name>GutLeak</name>
			<value>0</value>
		</numericStateVariable>
		<numericStateVariable scaleAndSubsystem="Tissue.GutEpithelium">
			<name>GutOccludinCellwall</name>
			<value>1162.749142643931</value>
		</numericStateVariable>
		<numericStateVariable scaleAndSubsystem="Tissue.GutEpithelium">
			<name>GutOccludinCytoplasm</name>
			<value>384.379685622734</value>
		</numericStateVariable>
		<numericStateVariable scaleAndSubsystem="Tissue.LungEndothelium">
			<name>LungCellDamageByproduct</name>
			<value>0</value>
		</numericStateVariable>
		<numericStateVariable scaleAndSubsystem="Organ.Lung">
			<name>LungEdema</name>
			<value>0</value>
		</numericStateVariable>
		<numericStateVariable scaleAndSubsystem="Tissue.LungEpithelium">
			<name>LungOccludinCellwall</name>
			<value>1162.81</value>
		</numericStateVariable>
		<numericStateVariable scaleAndSubsystem="Tissue.LungEpithelium">
			<name>LungOccludinCytoplasm</name>
			<value>384.4</value>
		</numericStateVariable>
		<numericStateVariable scaleAndSubsystem="Cellular.GutEndotheliumIschemia">
			<name>avgClusterednessRegions</name>
			<value>0.05689942284453574</value>
		</numericStateVariable>
		<numericStateVariable scaleAndSubsystem="Cellular.LungEndotheliumIschemia">
			<name>avgClusterednessRegions</name>
			<value>1</value>
		</numericStateVariable>
		<numericStateVariable scaleAndSubsystem="Cellular.GutEndotheliumIschemia">
			<name>avgDensityRegions</name>
			<value>0.2412355481360725</value>
		</numericStateVariable>
		<numericStateVariable scaleAndSubsystem="Cellular.LungEndotheliumIschemia">
			<name>avgDensityRegions</name>
			<value>0</value>
		</numericStateVariable>
	</timepoint>
	<timepoint value="14">
		<spatialEntity spatialType="region" scaleAndSubsystem="Cellular.GutEndotheliumIschemia">
			<clusteredness>1</clusteredness>
			<density>0.1309615338190289</density>
			<area>13</area>
			<perimeter>20</perimeter>
			<distanceFromOrigin>13</distanceFromOrigin>
			<angle>17.49232452511042</angle>
			<triangleMeasure>0.375</triangleMeasure>
			<rectangleMeasure>0.75</rectangleMeasure>
			<circleMeasure>0.3600451403269369</circleMeasure>
			<centroidX>16.25</centroidX>
			<centroidY>30</centroidY>
		</spatialEntity>
		<spatialEntity spatialType="region" scaleAndSubsystem="Cellular.GutEndotheliumIschemia">
			<clusteredness>1</clusteredness>
			<density>0.1288461538101933</density>
			<area>13</area>
			<perimeter>18</perimeter>
			<distanceFromOrigin>12.52996408614167</distanceFromOrigin>
			<angle>15.25511870305778</angle>
			<triangleMeasure>0.7</triangleMeasure>
			<rectangleMeasure>0.5833334260516844</rectangleMeasure>
			<circleMeasure>0.4447618735461928</circleMeasure>
			<centroidX>9.5</centroidX>
			<centroidY>28.875</centroidY>
		</spatialEntity>
		<spatialEntity spatialType="region" scaleAndSubsystem="Cellular.GutEndotheliumIschemia">
			<clusteredness>1</clusteredness>
			<density>0.2725000119676777</density>
			<area>1</area>
			<perimeter>4</perimeter>
			<distanceFromOrigin>9.055385138137417</distanceFromOrigin>
			<angle>0</angle>
			<triangleMeasure>0</triangleMeasure>
			<rectangleMeasure>0</rectangleMeasure>
			<circleMeasure>0</circleMeasure>
			<centroidX>17</centroidX>
			<centroidY>25</centroidY>
		</spatialEntity>
		<spatialEntity spatialType="region" scaleAndSubsystem="Cellular.GutEndotheliumIschemia">
			<clusteredness>1</clusteredness>
			<density>0.1776428620287684</density>
			<area>35</area>
			<perimeter>50</perimeter>
			<distanceFromOrigin>9.433981132056603</distanceFromOrigin>
			<angle>30.04136392627913</angle>
			<triangleMeasure>0.3590831438692658</triangleMeasure>
			<rectangleMeasure>0.2740740691828011</rectangleMeasure>
			<circleMeasure>0.1813498349284796</circleMeasure>
			<centroidX>25.52174</centroidX>
			<centroidY>28.43478</centroidY>
		</spatialEntity>
		<spatialEntity spatialType="region" scaleAndSubsystem="Cellular.GutEndotheliumIschemia">
			<clusteredness>1</clusteredness>
			<density>0.1800000039580601</density>
			<area>3</area>
			<perimeter>12</perimeter>
			<distanceFromOrigin>11.31370849898476</distanceFromOrigin>
			<angle>7.125016348901798</angle>
			<triangleMeasure>0</triangleMeasure>
			<rectangleMeasure>0</rectangleMeasure>
			<circleMeasure>0</circleMeasure>
			<centroidX>25</centroidX>
			<centroidY>23.5</centroidY>
		</spatialEntity>
		<spatialEntity spatialType="region" scaleAndSubsystem="Cellular.GutEndotheliumIschemia">
			<clusteredness>1</clusteredness>
			<density>0.5350000119676777</density>
			<area>1</area>
			<perimeter>4</perimeter>
			<distanceFromOrigin>7.071067811865476</distanceFromOrigin>
			<angle>0</angle>
			<triangleMeasure>0</triangleMeasure>
			<rectangleMeasure>0</rectangleMeasure>
			<circleMeasure>0</circleMeasure>
			<centroidX>15</centroidX>
			<centroidY>23</centroidY>
		</spatialEntity>
		<spatialEntity spatialType="region" scaleAndSubsystem="Cellular.GutEndotheliumIschemia">
			<clusteredness>1</clusteredness>
			<density>0.1750000022205652</density>
			<area>4</area>
			<perimeter>12</perimeter>
			<distanceFromOrigin>13.8924439894498</distanceFromOrigin>
			<angle>7.125016348901798</angle>
			<triangleMeasure>0.25</triangleMeasure>
			<rectangleMeasure>0.25</rectangleMeasure>
			<circleMeasure>0.1200150467756456</circleMeasure>
			<centroidX>3.2</centroidX>
			<centroidY>23.6</centroidY>
		</spatialEntity>
		<spatialEntity spatialType="region" scaleAndSubsystem="Cellular.GutEndotheliumIschemia">
			<clusteredness>0.9166666666666666</clusteredness>
			<density>0.1918219112138697</density>
			<area>22</area>
			<perimeter>42</perimeter>
			<distanceFromOrigin>10</distanceFromOrigin>
			<angle>16.26020470831196</angle>
			<triangleMeasure>0</triangleMeasure>
			<rectangleMeasure>0.2031250363215869</rectangleMeasure>
			<circleMeasure>0.05908433064015736</circleMeasure>
			<centroidX>5.2</centroidX>
			<centroidY>26.45</centroidY>
		</spatialEntity>
		<spatialEntity spatialType="region" scaleAndSubsystem="Cellular.GutEndotheliumIschemia">
			<clusteredness>0.9090909090909091</clusteredness>
			<density>0.1430000017671024</density>
			<area>10</area>
			<perimeter>20</perimeter>
			<distanceFromOrigin>13.41640786499874</distanceFromOrigin>
			<angle>15.04132947318066</angle>
			<triangleMeasure>0.25</triangleMeasure>
			<rectangleMeasure>0.3061224728115216</rectangleMeasure>
			<circleMeasure>0.2117912724606489</circleMeasure>
			<centroidX>29.375</centroidX>
			<centroidY>22.75</centroidY>
		</spatialEntity>
		<spatialEntity spatialType="region" scaleAndSubsystem="Cellular.GutEndotheliumIschemia">
			<clusteredness>1</clusteredness>
			<density>0.09125000195565566</density>
			<area>6</area>
			<perimeter>14</perimeter>
			<distanceFromOrigin>6.403124237432849</distanceFromOrigin>
			<angle>16.60698057861701</angle>
			<triangleMeasure>0.5</triangleMeasure>
			<rectangleMeasure>0.5</rectangleMeasure>
			<circleMeasure>0.1591549430918953</circleMeasure>
			<centroidX>22.16667</centroidX>
			<centroidY>20</centroidY>
		</spatialEntity>
		<spatialEntity spatialType="region" scaleAndSubsystem="Cellular.GutEndotheliumIschemia">
			<clusteredness>1</clusteredness>
			<density>0.2929166606438705</density>
			<area>6</area>
			<perimeter>14</perimeter>
			<distanceFromOrigin>8.246211251235321</distanceFromOrigin>
			<angle>14.03624346792648</angle>
			<triangleMeasure>0.375</triangleMeasure>
			<rectangleMeasure>0.375</rectangleMeasure>
			<circleMeasure>0.2250282231653031</circleMeasure>
			<centroidX>6.833333</centroidX>
			<centroidY>17</centroidY>
		</spatialEntity>
		<spatialEntity spatialType="region" scaleAndSubsystem="Cellular.GutEndotheliumIschemia">
			<clusteredness>1</clusteredness>
			<density>0.09964285153968662</density>
			<area>7</area>
			<perimeter>16</perimeter>
			<distanceFromOrigin>14.31782106327635</distanceFromOrigin>
			<angle>19.68940044560355</angle>
			<triangleMeasure>0.2</triangleMeasure>
			<rectangleMeasure>0.1</rectangleMeasure>
			<circleMeasure>0.02307981319210987</circleMeasure>
			<centroidX>30.75</centroidX>
			<centroidY>17.5</centroidY>
		</spatialEntity>
		<spatialEntity spatialType="region" scaleAndSubsystem="Cellular.GutEndotheliumIschemia">
			<clusteredness>1</clusteredness>
			<density>0.1099999970080806</density>
			<area>1</area>
			<perimeter>4</perimeter>
			<distanceFromOrigin>15.52417469626002</distanceFromOrigin>
			<angle>0</angle>
			<triangleMeasure>0</triangleMeasure>
			<rectangleMeasure>0</rectangleMeasure>
			<circleMeasure>0</circleMeasure>
			<centroidX>31</centroidX>
			<centroidY>12</centroidY>
		</spatialEntity>
		<spatialEntity spatialType="region" scaleAndSubsystem="Cellular.GutEndotheliumIschemia">
			<clusteredness>1</clusteredness>
			<density>0.1625</density>
			<area>1</area>
			<perimeter>4</perimeter>
			<distanceFromOrigin>12.64911064067352</distanceFromOrigin>
			<angle>0</angle>
			<triangleMeasure>0</triangleMeasure>
			<rectangleMeasure>0</rectangleMeasure>
			<circleMeasure>0</circleMeasure>
			<centroidX>28</centroidX>
			<centroidY>12</centroidY>
		</spatialEntity>
		<spatialEntity spatialType="region" scaleAndSubsystem="Cellular.GutEndotheliumIschemia">
			<clusteredness>0.9444444444444444</clusteredness>
			<density>0.1049019606284846</density>
			<area>51</area>
			<perimeter>72</perimeter>
			<distanceFromOrigin>1.414213562373095</distanceFromOrigin>
			<angle>360</angle>
			<triangleMeasure>0.21822745444715</triangleMeasure>
			<rectangleMeasure>0.2589439514667406</rectangleMeasure>
			<circleMeasure>0.1580685720262597</circleMeasure>
			<centroidX>12.13333</centroidX>
			<centroidY>15.7</centroidY>
		</spatialEntity>
		<spatialEntity spatialType="region" scaleAndSubsystem="Cellular.GutEndotheliumIschemia">
			<clusteredness>1</clusteredness>
			<density>0.1314583295408417</density>
			<area>24</area>
			<perimeter>28</perimeter>
			<distanceFromOrigin>12.16552506059644</distanceFromOrigin>
			<angle>33.36636600105956</angle>
			<triangleMeasure>0.4642857142857143</triangleMeasure>
			<rectangleMeasure>0.5416666666666666</rectangleMeasure>
			<circleMeasure>0.213725429280936</circleMeasure>
			<centroidX>2.454545</centroidX>
			<centroidY>16.27273</centroidY>
		</spatialEntity>
		<spatialEntity spatialType="region" scaleAndSubsystem="Cellular.GutEndotheliumIschemia">
			<clusteredness>1</clusteredness>
			<density>0.5350000119676777</density>
			<area>1</area>
			<perimeter>4</perimeter>
			<distanceFromOrigin>7.211102550927978</distanceFromOrigin>
			<angle>0</angle>
			<triangleMeasure>0</triangleMeasure>
			<rectangleMeasure>0</rectangleMeasure>
			<circleMeasure>0</circleMeasure>
			<centroidX>12</centroidX>
			<centroidY>10</centroidY>
		</spatialEntity>
		<spatialEntity spatialType="region" scaleAndSubsystem="Cellular.GutEndotheliumIschemia">
			<clusteredness>1</clusteredness>
			<density>0.1546428605288017</density>
			<area>7</area>
			<perimeter>16</perimeter>
			<distanceFromOrigin>9.848857801796104</distanceFromOrigin>
			<angle>10.96787218266168</angle>
			<triangleMeasure>0.25</triangleMeasure>
			<rectangleMeasure>0.375</rectangleMeasure>
			<circleMeasure>0.1058956362303245</circleMeasure>
			<centroidX>12.57143</centroidX>
			<centroidY>4.857143</centroidY>
		</spatialEntity>
		<spatialEntity spatialType="region" scaleAndSubsystem="Cellular.GutEndotheliumIschemia">
			<clusteredness>1</clusteredness>
			<density>0.5350000119676777</density>
			<area>1</area>
			<perimeter>4</perimeter>
			<distanceFromOrigin>15.23154621172782</distanceFromOrigin>
			<angle>0</angle>
			<triangleMeasure>0</triangleMeasure>
			<rectangleMeasure>0</rectangleMeasure>
			<circleMeasure>0</circleMeasure>
			<centroidX>10</centroidX>
			<centroidY>2</centroidY>
		</spatialEntity>
		<spatialEntity spatialType="region" scaleAndSubsystem="Cellular.GutEndotheliumIschemia">
			<clusteredness>0.7959183673469388</clusteredness>
			<density>0.1660593475246398</density>
			<area>117</area>
			<perimeter>168</perimeter>
			<distanceFromOrigin>2.82842712474619</distanceFromOrigin>
			<angle>119.0546040990771</angle>
			<triangleMeasure>0.2109890092200897</triangleMeasure>
			<rectangleMeasure>0.2133333333333333</rectangleMeasure>
			<circleMeasure>0.167303877545264</circleMeasure>
			<centroidX>23.8875</centroidX>
			<centroidY>9.475</centroidY>
		</spatialEntity>
		<spatialEntity spatialType="region" scaleAndSubsystem="Cellular.GutEndotheliumIschemia">
			<clusteredness>1</clusteredness>
			<density>0.2725754980947457</density>
			<area>1</area>
			<perimeter>4</perimeter>
			<distanceFromOrigin>18.02775637731995</distanceFromOrigin>
			<angle>0</angle>
			<triangleMeasure>0</triangleMeasure>
			<rectangleMeasure>0</rectangleMeasure>
			<circleMeasure>0</circleMeasure>
			<centroidX>6</centroidX>
			<centroidY>1</centroidY>
		</spatialEntity>
		<spatialEntity spatialType="region" scaleAndSubsystem="Cellular.GutEndotheliumIschemia">
			<clusteredness>0.9487179487179487</clusteredness>
			<density>0.1873558854243435</density>
			<area>37</area>
			<perimeter>66</perimeter>
			<distanceFromOrigin>9.219544457292887</distanceFromOrigin>
			<angle>25.90013967904344</angle>
			<triangleMeasure>0.2013888888888889</triangleMeasure>
			<rectangleMeasure>0.1933333333333333</rectangleMeasure>
			<circleMeasure>0.1529957556096018</circleMeasure>
			<centroidX>5.321429</centroidX>
			<centroidY>6.571429</centroidY>
		</spatialEntity>
		<spatialEntity spatialType="region" scaleAndSubsystem="Cellular.GutEndotheliumIschemia">
			<clusteredness>1</clusteredness>
			<density>0.3442465987859988</density>
			<area>1</area>
			<perimeter>4</perimeter>
			<distanceFromOrigin>20.51828452868319</distanceFromOrigin>
			<angle>0</angle>
			<triangleMeasure>0</triangleMeasure>
			<rectangleMeasure>0</rectangleMeasure>
			<circleMeasure>0</circleMeasure>
			<centroidX>2</centroidX>
			<centroidY>1</centroidY>
		</spatialEntity>
		<numericStateVariable scaleAndSubsystem="Tissue.GutEndothelium">
			<name>GutCellDamageByproduct</name>
			<value>1604.412679358205</value>
		</numericStateVariable>
		<numericStateVariable scaleAndSubsystem="Organ.Gut">
			<name>GutLeak</name>
			<value>0</value>
		</numericStateVariable>
		<numericStateVariable scaleAndSubsystem="Tissue.GutEpithelium">
			<name>GutOccludinCellwall</name>
			<value>1162.709532869744</value>
		</numericStateVariable>
		<numericStateVariable scaleAndSubsystem="Tissue.GutEpithelium">
			<name>GutOccludinCytoplasm</name>
			<value>384.3570259456415</value>
		</numericStateVariable>
		<numericStateVariable scaleAndSubsystem="Tissue.LungEndothelium">
			<name>LungCellDamageByproduct</name>
			<value>0</value>
		</numericStateVariable>
		<numericStateVariable scaleAndSubsystem="Organ.Lung">
			<name>LungEdema</name>
			<value>0</value>
		</numericStateVariable>
		<numericStateVariable scaleAndSubsystem="Tissue.LungEpithelium">
			<name>LungOccludinCellwall</name>
			<value>1162.81</value>
		</numericStateVariable>
		<numericStateVariable scaleAndSubsystem="Tissue.LungEpithelium">
			<name>LungOccludinCytoplasm</name>
			<value>384.4</value>
		</numericStateVariable>
		<numericStateVariable scaleAndSubsystem="Cellular.GutEndotheliumIschemia">
			<name>avgClusterednessRegions</name>
			<value>0.05736186682792552</value>
		</numericStateVariable>
		<numericStateVariable scaleAndSubsystem="Cellular.LungEndotheliumIschemia">
			<name>avgClusterednessRegions</name>
			<value>1</value>
		</numericStateVariable>
		<numericStateVariable scaleAndSubsystem="Cellular.GutEndotheliumIschemia">
			<name>avgDensityRegions</name>
			<value>0.2227096742766717</value>
		</numericStateVariable>
		<numericStateVariable scaleAndSubsystem="Cellular.LungEndotheliumIschemia">
			<name>avgDensityRegions</name>
			<value>0</value>
		</numericStateVariable>
	</timepoint>
	<timepoint value="15">
		<spatialEntity spatialType="region" scaleAndSubsystem="Cellular.GutEndotheliumIschemia">
			<clusteredness>1</clusteredness>
			<density>0.1427083332943761</density>
			<area>12</area>
			<perimeter>26</perimeter>
			<distanceFromOrigin>12.0415945787923</distanceFromOrigin>
			<angle>21.74077905447171</angle>
			<triangleMeasure>0.1944444444444444</triangleMeasure>
			<rectangleMeasure>0.2333333333333333</rectangleMeasure>
			<circleMeasure>0.1448457467264861</circleMeasure>
			<centroidX>15.5</centroidX>
			<centroidY>29.64286</centroidY>
		</spatialEntity>
		<spatialEntity spatialType="region" scaleAndSubsystem="Cellular.GutEndotheliumIschemia">
			<clusteredness>1</clusteredness>
			<density>0.2625</density>
			<area>1</area>
			<perimeter>4</perimeter>
			<distanceFromOrigin>9.055385138137417</distanceFromOrigin>
			<angle>0</angle>
			<triangleMeasure>0</triangleMeasure>
			<rectangleMeasure>0</rectangleMeasure>
			<circleMeasure>0</circleMeasure>
			<centroidX>17</centroidX>
			<centroidY>25</centroidY>
		</spatialEntity>
		<spatialEntity spatialType="region" scaleAndSubsystem="Cellular.GutEndotheliumIschemia">
			<clusteredness>1</clusteredness>
			<density>0.5375</density>
			<area>1</area>
			<perimeter>4</perimeter>
			<distanceFromOrigin>7.071067811865476</distanceFromOrigin>
			<angle>0</angle>
			<triangleMeasure>0</triangleMeasure>
			<rectangleMeasure>0</rectangleMeasure>
			<circleMeasure>0</circleMeasure>
			<centroidX>15</centroidX>
			<centroidY>23</centroidY>
		</spatialEntity>
		<spatialEntity spatialType="region" scaleAndSubsystem="Cellular.GutEndotheliumIschemia">
			<clusteredness>1</clusteredness>
			<density>0.325</density>
			<area>1</area>
			<perimeter>4</perimeter>
			<distanceFromOrigin>13.8924439894498</distanceFromOrigin>
			<angle>0</angle>
			<triangleMeasure>0</triangleMeasure>
			<rectangleMeasure>0</rectangleMeasure>
			<circleMeasure>0</circleMeasure>
			<centroidX>4</centroidX>
			<centroidY>23</centroidY>
		</spatialEntity>
		<spatialEntity spatialType="region" scaleAndSubsystem="Cellular.GutEndotheliumIschemia">
			<clusteredness>1</clusteredness>
			<density>0.2</density>
			<area>1</area>
			<perimeter>4</perimeter>
			<distanceFromOrigin>15.65247584249853</distanceFromOrigin>
			<angle>0</angle>
			<triangleMeasure>0</triangleMeasure>
			<rectangleMeasure>0</rectangleMeasure>
			<circleMeasure>0</circleMeasure>
			<centroidX>2</centroidX>
			<centroidY>23</centroidY>
		</spatialEntity>
		<spatialEntity spatialType="region" scaleAndSubsystem="Cellular.GutEndotheliumIschemia">
			<clusteredness>1</clusteredness>
			<density>0.1438155305009051</density>
			<area>40</area>
			<perimeter>66</perimeter>
			<distanceFromOrigin>10</distanceFromOrigin>
			<angle>34.69515353123397</angle>
			<triangleMeasure>0.2712670832161466</triangleMeasure>
			<rectangleMeasure>0.2111111111111111</rectangleMeasure>
			<circleMeasure>0.1578659735447866</circleMeasure>
			<centroidX>6.222222</centroidX>
			<centroidY>27.66667</centroidY>
		</spatialEntity>
		<spatialEntity spatialType="region" scaleAndSubsystem="Cellular.GutEndotheliumIschemia">
			<clusteredness>1</clusteredness>
			<density>0.2699999999766256</density>
			<area>2</area>
			<perimeter>8</perimeter>
			<distanceFromOrigin>7.071067811865476</distanceFromOrigin>
			<angle>11.30993247402021</angle>
			<triangleMeasure>0</triangleMeasure>
			<rectangleMeasure>0</rectangleMeasure>
			<circleMeasure>0</circleMeasure>
			<centroidX>21.5</centroidX>
			<centroidY>20.5</centroidY>
		</spatialEntity>
		<spatialEntity spatialType="region" scaleAndSubsystem="Cellular.GutEndotheliumIschemia">
			<clusteredness>1</clusteredness>
			<density>0.1</density>
			<area>1</area>
			<perimeter>4</perimeter>
			<distanceFromOrigin>15.52417469626002</distanceFromOrigin>
			<angle>0</angle>
			<triangleMeasure>0</triangleMeasure>
			<rectangleMeasure>0</rectangleMeasure>
			<circleMeasure>0</circleMeasure>
			<centroidX>31</centroidX>
			<centroidY>12</centroidY>
		</spatialEntity>
		<spatialEntity spatialType="region" scaleAndSubsystem="Cellular.GutEndotheliumIschemia">
			<clusteredness>1</clusteredness>
			<density>0.1525000029919194</density>
			<area>1</area>
			<perimeter>4</perimeter>
			<distanceFromOrigin>12.64911064067352</distanceFromOrigin>
			<angle>0</angle>
			<triangleMeasure>0</triangleMeasure>
			<rectangleMeasure>0</rectangleMeasure>
			<circleMeasure>0</circleMeasure>
			<centroidX>28</centroidX>
			<centroidY>12</centroidY>
		</spatialEntity>
		<spatialEntity spatialType="region" scaleAndSubsystem="Cellular.GutEndotheliumIschemia">
			<clusteredness>1</clusteredness>
			<density>0.0125</density>
			<area>1</area>
			<perimeter>4</perimeter>
			<distanceFromOrigin>13.41640786499874</distanceFromOrigin>
			<angle>0</angle>
			<triangleMeasure>0</triangleMeasure>
			<rectangleMeasure>0</rectangleMeasure>
			<circleMeasure>0</circleMeasure>
			<centroidX>28</centroidX>
			<centroidY>10</centroidY>
		</spatialEntity>
		<spatialEntity spatialType="region" scaleAndSubsystem="Cellular.GutEndotheliumIschemia">
			<clusteredness>1</clusteredness>
			<density>0.1374292517245087</density>
			<area>106</area>
			<perimeter>164</perimeter>
			<distanceFromOrigin>1.414213562373095</distanceFromOrigin>
			<angle>360</angle>
			<triangleMeasure>0.2091024742657843</triangleMeasure>
			<rectangleMeasure>0.2049415060225371</rectangleMeasure>
			<circleMeasure>0.1618323278351</circleMeasure>
			<centroidX>9.383562</centroidX>
			<centroidY>14.61644</centroidY>
		</spatialEntity>
		<spatialEntity spatialType="region" scaleAndSubsystem="Cellular.GutEndotheliumIschemia">
			<clusteredness>0.8571428571428571</clusteredness>
			<density>0.1424999999649385</density>
			<area>12</area>
			<perimeter>28</perimeter>
			<distanceFromOrigin>5.099019513592784</distanceFromOrigin>
			<angle>31.7594800848128</angle>
			<triangleMeasure>0.1028571787308799</triangleMeasure>
			<rectangleMeasure>0.09375000558793578</rectangleMeasure>
			<circleMeasure>0.04302978312900075</circleMeasure>
			<centroidX>17.23077</centroidX>
			<centroidY>7.923077</centroidY>
		</spatialEntity>
		<spatialEntity spatialType="region" scaleAndSubsystem="Cellular.GutEndotheliumIschemia">
			<clusteredness>1</clusteredness>
			<density>0.1236112752121778</density>
			<area>36</area>
			<perimeter>54</perimeter>
			<distanceFromOrigin>13.60147050873544</distanceFromOrigin>
			<angle>41.6335393365702</angle>
			<triangleMeasure>0.3106509156222296</triangleMeasure>
			<rectangleMeasure>0.2843750081360342</rectangleMeasure>
			<circleMeasure>0.1640830793913668</circleMeasure>
			<centroidX>27.6</centroidX>
			<centroidY>4.36</centroidY>
		</spatialEntity>
		<spatialEntity spatialType="region" scaleAndSubsystem="Cellular.GutEndotheliumIschemia">
			<clusteredness>0.6138613861386139</clusteredness>
			<density>0.1542382824188524</density>
			<area>124</area>
			<perimeter>140</perimeter>
			<distanceFromOrigin>2.82842712474619</distanceFromOrigin>
			<angle>154.8768721946033</angle>
			<triangleMeasure>0.2236810423839352</triangleMeasure>
			<rectangleMeasure>0.2367088973356064</rectangleMeasure>
			<circleMeasure>0.11392289734326</circleMeasure>
			<centroidX>24.8</centroidX>
			<centroidY>15.32308</centroidY>
		</spatialEntity>
		<spatialEntity spatialType="region" scaleAndSubsystem="Cellular.GutEndotheliumIschemia">
			<clusteredness>1</clusteredness>
			<density>0.2626093546549479</density>
			<area>1</area>
			<perimeter>4</perimeter>
			<distanceFromOrigin>18.02775637731995</distanceFromOrigin>
			<angle>0</angle>
			<triangleMeasure>0</triangleMeasure>
			<rectangleMeasure>0</rectangleMeasure>
			<circleMeasure>0</circleMeasure>
			<centroidX>6</centroidX>
			<centroidY>1</centroidY>
		</spatialEntity>
		<spatialEntity spatialType="region" scaleAndSubsystem="Cellular.GutEndotheliumIschemia">
			<clusteredness>1</clusteredness>
			<density>0.153279303137348</density>
			<area>33</area>
			<perimeter>70</perimeter>
			<distanceFromOrigin>12.2065556157337</distanceFromOrigin>
			<angle>47.89126959622057</angle>
			<triangleMeasure>0.1111111111111111</triangleMeasure>
			<rectangleMeasure>0.1176923187436447</rectangleMeasure>
			<circleMeasure>0.06750845383168703</circleMeasure>
			<centroidX>6.375</centroidX>
			<centroidY>4.09375</centroidY>
		</spatialEntity>
		<spatialEntity spatialType="region" scaleAndSubsystem="Cellular.GutEndotheliumIschemia">
			<clusteredness>1</clusteredness>
			<density>0.3347431856043199</density>
			<area>1</area>
			<perimeter>4</perimeter>
			<distanceFromOrigin>20.51828452868319</distanceFromOrigin>
			<angle>0</angle>
			<triangleMeasure>0</triangleMeasure>
			<rectangleMeasure>0</rectangleMeasure>
			<circleMeasure>0</circleMeasure>
			<centroidX>2</centroidX>
			<centroidY>1</centroidY>
		</spatialEntity>
		<numericStateVariable scaleAndSubsystem="Tissue.GutEndothelium">
			<name>GutCellDamageByproduct</name>
			<value>1689.654795771049</value>
		</numericStateVariable>
		<numericStateVariable scaleAndSubsystem="Organ.Gut">
			<name>GutLeak</name>
			<value>0</value>
		</numericStateVariable>
		<numericStateVariable scaleAndSubsystem="Tissue.GutEpithelium">
			<name>GutOccludinCellwall</name>
			<value>1162.657664202715</value>
		</numericStateVariable>
		<numericStateVariable scaleAndSubsystem="Tissue.GutEpithelium">
			<name>GutOccludinCytoplasm</name>
			<value>384.3281686201398</value>
		</numericStateVariable>
		<numericStateVariable scaleAndSubsystem="Tissue.LungEndothelium">
			<name>LungCellDamageByproduct</name>
			<value>0</value>
		</numericStateVariable>
		<numericStateVariable scaleAndSubsystem="Organ.Lung">
			<name>LungEdema</name>
			<value>0</value>
		</numericStateVariable>
		<numericStateVariable scaleAndSubsystem="Tissue.LungEpithelium">
			<name>LungOccludinCellwall</name>
			<value>1162.81</value>
		</numericStateVariable>
		<numericStateVariable scaleAndSubsystem="Tissue.LungEpithelium">
			<name>LungOccludinCytoplasm</name>
			<value>384.4</value>
		</numericStateVariable>
		<numericStateVariable scaleAndSubsystem="Cellular.GutEndotheliumIschemia">
			<name>avgClusterednessRegions</name>
			<value>0.05629318341317106</value>
		</numericStateVariable>
		<numericStateVariable scaleAndSubsystem="Cellular.LungEndotheliumIschemia">
			<name>avgClusterednessRegions</name>
			<value>1</value>
		</numericStateVariable>
		<numericStateVariable scaleAndSubsystem="Cellular.GutEndotheliumIschemia">
			<name>avgDensityRegions</name>
			<value>0.203231442322407</value>
		</numericStateVariable>
		<numericStateVariable scaleAndSubsystem="Cellular.LungEndotheliumIschemia">
			<name>avgDensityRegions</name>
			<value>0</value>
		</numericStateVariable>
	</timepoint>
	<timepoint value="16">
		<spatialEntity spatialType="region" scaleAndSubsystem="Cellular.GutEndotheliumIschemia">
			<clusteredness>1</clusteredness>
			<density>0.1242857142322872</density>
			<area>14</area>
			<perimeter>20</perimeter>
			<distanceFromOrigin>13</distanceFromOrigin>
			<angle>20.05609473657542</angle>
			<triangleMeasure>0.4375</triangleMeasure>
			<rectangleMeasure>0.7</rectangleMeasure>
			<circleMeasure>0.2896914934529721</circleMeasure>
			<centroidX>16.125</centroidX>
			<centroidY>29.875</centroidY>
		</spatialEntity>
		<spatialEntity spatialType="region" scaleAndSubsystem="Cellular.GutEndotheliumIschemia">
			<clusteredness>1</clusteredness>
			<density>0.2524999880323223</density>
			<area>1</area>
			<perimeter>4</perimeter>
			<distanceFromOrigin>9.055385138137417</distanceFromOrigin>
			<angle>0</angle>
			<triangleMeasure>0</triangleMeasure>
			<rectangleMeasure>0</rectangleMeasure>
			<circleMeasure>0</circleMeasure>
			<centroidX>17</centroidX>
			<centroidY>25</centroidY>
		</spatialEntity>
		<spatialEntity spatialType="region" scaleAndSubsystem="Cellular.GutEndotheliumIschemia">
			<clusteredness>1</clusteredness>
			<density>0.3149999880323223</density>
			<area>1</area>
			<perimeter>4</perimeter>
			<distanceFromOrigin>10</distanceFromOrigin>
			<angle>0</angle>
			<triangleMeasure>0</triangleMeasure>
			<rectangleMeasure>0</rectangleMeasure>
			<circleMeasure>0</circleMeasure>
			<centroidX>10</centroidX>
			<centroidY>24</centroidY>
		</spatialEntity>
		<spatialEntity spatialType="region" scaleAndSubsystem="Cellular.GutEndotheliumIschemia">
			<clusteredness>1</clusteredness>
			<density>0.1357280553494445</density>
			<area>38</area>
			<perimeter>56</perimeter>
			<distanceFromOrigin>11.31370849898476</distanceFromOrigin>
			<angle>33.9964591482505</angle>
			<triangleMeasure>0.2789256550088243</triangleMeasure>
			<rectangleMeasure>0.2571428571428571</rectangleMeasure>
			<circleMeasure>0.1862302457911964</circleMeasure>
			<centroidX>5.785714</centroidX>
			<centroidY>27.64286</centroidY>
		</spatialEntity>
		<spatialEntity spatialType="region" scaleAndSubsystem="Cellular.GutEndotheliumIschemia">
			<clusteredness>1</clusteredness>
			<density>0.5400000478707108</density>
			<area>1</area>
			<perimeter>4</perimeter>
			<distanceFromOrigin>7.071067811865476</distanceFromOrigin>
			<angle>0</angle>
			<triangleMeasure>0</triangleMeasure>
			<rectangleMeasure>0</rectangleMeasure>
			<circleMeasure>0</circleMeasure>
			<centroidX>15</centroidX>
			<centroidY>23</centroidY>
		</spatialEntity>
		<spatialEntity spatialType="region" scaleAndSubsystem="Cellular.GutEndotheliumIschemia">
			<clusteredness>1</clusteredness>
			<density>0.1650000029919194</density>
			<area>1</area>
			<perimeter>4</perimeter>
			<distanceFromOrigin>13.8924439894498</distanceFromOrigin>
			<angle>0</angle>
			<triangleMeasure>0</triangleMeasure>
			<rectangleMeasure>0</rectangleMeasure>
			<circleMeasure>0</circleMeasure>
			<centroidX>4</centroidX>
			<centroidY>23</centroidY>
		</spatialEntity>
		<spatialEntity spatialType="region" scaleAndSubsystem="Cellular.GutEndotheliumIschemia">
			<clusteredness>1</clusteredness>
			<density>0.1900000029919194</density>
			<area>1</area>
			<perimeter>4</perimeter>
			<distanceFromOrigin>15.65247584249853</distanceFromOrigin>
			<angle>0</angle>
			<triangleMeasure>0</triangleMeasure>
			<rectangleMeasure>0</rectangleMeasure>
			<circleMeasure>0</circleMeasure>
			<centroidX>2</centroidX>
			<centroidY>23</centroidY>
		</spatialEntity>
		<spatialEntity spatialType="region" scaleAndSubsystem="Cellular.GutEndotheliumIschemia">
			<clusteredness>1</clusteredness>
			<density>0.1275000029919194</density>
			<area>1</area>
			<perimeter>4</perimeter>
			<distanceFromOrigin>10</distanceFromOrigin>
			<angle>0</angle>
			<triangleMeasure>0</triangleMeasure>
			<rectangleMeasure>0</rectangleMeasure>
			<circleMeasure>0</circleMeasure>
			<centroidX>8</centroidX>
			<centroidY>22</centroidY>
		</spatialEntity>
		<spatialEntity spatialType="region" scaleAndSubsystem="Cellular.GutEndotheliumIschemia">
			<clusteredness>1</clusteredness>
			<density>0.5400000478707108</density>
			<area>1</area>
			<perimeter>4</perimeter>
			<distanceFromOrigin>2.23606797749979</distanceFromOrigin>
			<angle>0</angle>
			<triangleMeasure>0</triangleMeasure>
			<rectangleMeasure>0</rectangleMeasure>
			<circleMeasure>0</circleMeasure>
			<centroidX>17</centroidX>
			<centroidY>18</centroidY>
		</spatialEntity>
		<spatialEntity spatialType="region" scaleAndSubsystem="Cellular.GutEndotheliumIschemia">
			<clusteredness>1</clusteredness>
			<density>0.002499999953251259</density>
			<area>1</area>
			<perimeter>4</perimeter>
			<distanceFromOrigin>15</distanceFromOrigin>
			<angle>0</angle>
			<triangleMeasure>0</triangleMeasure>
			<rectangleMeasure>0</rectangleMeasure>
			<circleMeasure>0</circleMeasure>
			<centroidX>31</centroidX>
			<centroidY>16</centroidY>
		</spatialEntity>
		<spatialEntity spatialType="region" scaleAndSubsystem="Cellular.GutEndotheliumIschemia">
			<clusteredness>1</clusteredness>
			<density>0.2878124969262703</density>
			<area>8</area>
			<perimeter>14</perimeter>
			<distanceFromOrigin>13.34166406412633</distanceFromOrigin>
			<angle>12.9946167919165</angle>
			<triangleMeasure>0.5</triangleMeasure>
			<rectangleMeasure>0.5454545927441851</rectangleMeasure>
			<circleMeasure>0.2769577985386844</circleMeasure>
			<centroidX>1.833333</centroidX>
			<centroidY>17.66667</centroidY>
		</spatialEntity>
		<spatialEntity spatialType="region" scaleAndSubsystem="Cellular.GutEndotheliumIschemia">
			<clusteredness>1</clusteredness>
			<density>0.09000000299191942</density>
			<area>1</area>
			<perimeter>4</perimeter>
			<distanceFromOrigin>15.13274595042156</distanceFromOrigin>
			<angle>0</angle>
			<triangleMeasure>0</triangleMeasure>
			<rectangleMeasure>0</rectangleMeasure>
			<circleMeasure>0</circleMeasure>
			<centroidX>31</centroidX>
			<centroidY>14</centroidY>
		</spatialEntity>
		<spatialEntity spatialType="region" scaleAndSubsystem="Cellular.GutEndotheliumIschemia">
			<clusteredness>1</clusteredness>
			<density>0.09000000299191942</density>
			<area>1</area>
			<perimeter>4</perimeter>
			<distanceFromOrigin>15.52417469626002</distanceFromOrigin>
			<angle>0</angle>
			<triangleMeasure>0</triangleMeasure>
			<rectangleMeasure>0</rectangleMeasure>
			<circleMeasure>0</circleMeasure>
			<centroidX>31</centroidX>
			<centroidY>12</centroidY>
		</spatialEntity>
		<spatialEntity spatialType="region" scaleAndSubsystem="Cellular.GutEndotheliumIschemia">
			<clusteredness>1</clusteredness>
			<density>0.1424999910242417</density>
			<area>1</area>
			<perimeter>4</perimeter>
			<distanceFromOrigin>12.64911064067352</distanceFromOrigin>
			<angle>0</angle>
			<triangleMeasure>0</triangleMeasure>
			<rectangleMeasure>0</rectangleMeasure>
			<circleMeasure>0</circleMeasure>
			<centroidX>28</centroidX>
			<centroidY>12</centroidY>
		</spatialEntity>
		<spatialEntity spatialType="region" scaleAndSubsystem="Cellular.GutEndotheliumIschemia">
			<clusteredness>0.7377049180327869</clusteredness>
			<density>0.148385416317025</density>
			<area>45</area>
			<perimeter>68</perimeter>
			<distanceFromOrigin>1.414213562373095</distanceFromOrigin>
			<angle>135</angle>
			<triangleMeasure>0.2268370375020572</triangleMeasure>
			<rectangleMeasure>0.2833333333333333</rectangleMeasure>
			<circleMeasure>0.2250282045982926</circleMeasure>
			<centroidX>10.63636</centroidX>
			<centroidY>15.90909</centroidY>
		</spatialEntity>
		<spatialEntity spatialType="region" scaleAndSubsystem="Cellular.GutEndotheliumIschemia">
			<clusteredness>1</clusteredness>
			<density>0.1074999954770593</density>
			<area>8</area>
			<perimeter>14</perimeter>
			<distanceFromOrigin>13.15294643796591</distanceFromOrigin>
			<angle>9.508085600460927</angle>
			<triangleMeasure>0.375</triangleMeasure>
			<rectangleMeasure>0.75</rectangleMeasure>
			<circleMeasure>0.4500564463306062</circleMeasure>
			<centroidX>2</centroidX>
			<centroidY>13</centroidY>
		</spatialEntity>
		<spatialEntity spatialType="region" scaleAndSubsystem="Cellular.GutEndotheliumIschemia">
			<clusteredness>1</clusteredness>
			<density>0.002499999953251259</density>
			<area>1</area>
			<perimeter>4</perimeter>
			<distanceFromOrigin>13.41640786499874</distanceFromOrigin>
			<angle>0</angle>
			<triangleMeasure>0</triangleMeasure>
			<rectangleMeasure>0</rectangleMeasure>
			<circleMeasure>0</circleMeasure>
			<centroidX>28</centroidX>
			<centroidY>10</centroidY>
		</spatialEntity>
		<spatialEntity spatialType="region" scaleAndSubsystem="Cellular.GutEndotheliumIschemia">
			<clusteredness>0.9029850746268657</clusteredness>
			<density>0.1657520378926297</density>
			<area>121</area>
			<perimeter>184</perimeter>
			<distanceFromOrigin>2.82842712474619</distanceFromOrigin>
			<angle>122.0925913287342</angle>
			<triangleMeasure>0.1722859988808615</triangleMeasure>
			<rectangleMeasure>0.2345730500844168</rectangleMeasure>
			<circleMeasure>0.1332276819601882</circleMeasure>
			<centroidX>25.31868</centroidX>
			<centroidY>19.9011</centroidY>
		</spatialEntity>
		<spatialEntity spatialType="region" scaleAndSubsystem="Cellular.GutEndotheliumIschemia">
			<clusteredness>1</clusteredness>
			<density>0.1717499999672759</density>
			<area>10</area>
			<perimeter>22</perimeter>
			<distanceFromOrigin>5.385164807134504</distanceFromOrigin>
			<angle>26.56505117707799</angle>
			<triangleMeasure>0.4</triangleMeasure>
			<rectangleMeasure>0.4561402974549999</rectangleMeasure>
			<circleMeasure>0.1655379962588412</circleMeasure>
			<centroidX>17.5</centroidX>
			<centroidY>8.625</centroidY>
		</spatialEntity>
		<spatialEntity spatialType="region" scaleAndSubsystem="Cellular.GutEndotheliumIschemia">
			<clusteredness>1</clusteredness>
			<density>0.1816666825924045</density>
			<area>3</area>
			<perimeter>10</perimeter>
			<distanceFromOrigin>12.08304597359457</distanceFromOrigin>
			<angle>10.40771131249006</angle>
			<triangleMeasure>0</triangleMeasure>
			<rectangleMeasure>0</rectangleMeasure>
			<circleMeasure>0</circleMeasure>
			<centroidX>12</centroidX>
			<centroidY>4.25</centroidY>
		</spatialEntity>
		<spatialEntity spatialType="region" scaleAndSubsystem="Cellular.GutEndotheliumIschemia">
			<clusteredness>0.9</clusteredness>
			<density>0.1660594225773884</density>
			<area>36</area>
			<perimeter>78</perimeter>
			<distanceFromOrigin>7.211102550927978</distanceFromOrigin>
			<angle>46.73570458892839</angle>
			<triangleMeasure>0.13125</triangleMeasure>
			<rectangleMeasure>0.1458333333333333</rectangleMeasure>
			<circleMeasure>0.08455859362029275</circleMeasure>
			<centroidX>7.59375</centroidX>
			<centroidY>6.9375</centroidY>
		</spatialEntity>
		<spatialEntity spatialType="region" scaleAndSubsystem="Cellular.GutEndotheliumIschemia">
			<clusteredness>0.9285714285714286</clusteredness>
			<density>0.1645198183368961</density>
			<area>26</area>
			<perimeter>52</perimeter>
			<distanceFromOrigin>15</distanceFromOrigin>
			<angle>38.41805534482199</angle>
			<triangleMeasure>0.1875</triangleMeasure>
			<rectangleMeasure>0.1428571013366405</rectangleMeasure>
			<circleMeasure>0.07965600254031632</circleMeasure>
			<centroidX>28.26923</centroidX>
			<centroidY>4.230769</centroidY>
		</spatialEntity>
		<spatialEntity spatialType="region" scaleAndSubsystem="Cellular.GutEndotheliumIschemia">
			<clusteredness>1</clusteredness>
			<density>0.1684210497405384</density>
			<area>19</area>
			<perimeter>28</perimeter>
			<distanceFromOrigin>10.44030650891055</distanceFromOrigin>
			<angle>26.87813975209865</angle>
			<triangleMeasure>0.3518518518518519</triangleMeasure>
			<rectangleMeasure>0.38</rectangleMeasure>
			<circleMeasure>0.274692491372632</circleMeasure>
			<centroidX>19.45455</centroidX>
			<centroidY>3.272727</centroidY>
		</spatialEntity>
		<spatialEntity spatialType="region" scaleAndSubsystem="Cellular.GutEndotheliumIschemia">
			<clusteredness>1</clusteredness>
			<density>0.1368750119326161</density>
			<area>4</area>
			<perimeter>8</perimeter>
			<distanceFromOrigin>14.86606874731851</distanceFromOrigin>
			<angle>4.763641690726178</angle>
			<triangleMeasure>0.5</triangleMeasure>
			<rectangleMeasure>1</rectangleMeasure>
			<circleMeasure>0.3183098861837907</circleMeasure>
			<centroidX>10.5</centroidX>
			<centroidY>1.5</centroidY>
		</spatialEntity>
		<spatialEntity spatialType="region" scaleAndSubsystem="Cellular.GutEndotheliumIschemia">
			<clusteredness>1</clusteredness>
			<density>0.2526476990942861</density>
			<area>1</area>
			<perimeter>4</perimeter>
			<distanceFromOrigin>18.02775637731995</distanceFromOrigin>
			<angle>0</angle>
			<triangleMeasure>0</triangleMeasure>
			<rectangleMeasure>0</rectangleMeasure>
			<circleMeasure>0</circleMeasure>
			<centroidX>6</centroidX>
			<centroidY>1</centroidY>
		</spatialEntity>
		<spatialEntity spatialType="region" scaleAndSubsystem="Cellular.GutEndotheliumIschemia">
			<clusteredness>1</clusteredness>
			<density>0.167703255692858</density>
			<area>9</area>
			<perimeter>20</perimeter>
			<distanceFromOrigin>17.69180601295413</distanceFromOrigin>
			<angle>15.08635400846512</angle>
			<triangleMeasure>0.1666666666666667</triangleMeasure>
			<rectangleMeasure>0.2184873809501981</rectangleMeasure>
			<circleMeasure>0.09601202734128357</circleMeasure>
			<centroidX>2.666667</centroidX>
			<centroidY>3.333333</centroidY>
		</spatialEntity>
		<spatialEntity spatialType="region" scaleAndSubsystem="Cellular.GutEndotheliumIschemia">
			<clusteredness>1</clusteredness>
			<density>0.3252620622223499</density>
			<area>1</area>
			<perimeter>4</perimeter>
			<distanceFromOrigin>20.51828452868319</distanceFromOrigin>
			<angle>0</angle>
			<triangleMeasure>0</triangleMeasure>
			<rectangleMeasure>0</rectangleMeasure>
			<circleMeasure>0</circleMeasure>
			<centroidX>2</centroidX>
			<centroidY>1</centroidY>
		</spatialEntity>
		<numericStateVariable scaleAndSubsystem="Tissue.GutEndothelium">
			<name>GutCellDamageByproduct</name>
			<value>1773.339886694875</value>
		</numericStateVariable>
		<numericStateVariable scaleAndSubsystem="Organ.Gut">
			<name>GutLeak</name>
			<value>0</value>
		</numericStateVariable>
		<numericStateVariable scaleAndSubsystem="Tissue.GutEpithelium">
			<name>GutOccludinCellwall</name>
			<value>1162.584922986337</value>
		</numericStateVariable>
		<numericStateVariable scaleAndSubsystem="Tissue.GutEpithelium">
			<name>GutOccludinCytoplasm</name>
			<value>384.2929541991079</value>
		</numericStateVariable>
		<numericStateVariable scaleAndSubsystem="Tissue.LungEndothelium">
			<name>LungCellDamageByproduct</name>
			<value>0</value>
		</numericStateVariable>
		<numericStateVariable scaleAndSubsystem="Organ.Lung">
			<name>LungEdema</name>
			<value>0</value>
		</numericStateVariable>
		<numericStateVariable scaleAndSubsystem="Tissue.LungEpithelium">
			<name>LungOccludinCellwall</name>
			<value>1162.81</value>
		</numericStateVariable>
		<numericStateVariable scaleAndSubsystem="Tissue.LungEpithelium">
			<name>LungOccludinCytoplasm</name>
			<value>384.4</value>
		</numericStateVariable>
		<numericStateVariable scaleAndSubsystem="Cellular.GutEndotheliumIschemia">
			<name>avgClusterednessRegions</name>
			<value>0.05726199599158592</value>
		</numericStateVariable>
		<numericStateVariable scaleAndSubsystem="Cellular.LungEndotheliumIschemia">
			<name>avgClusterednessRegions</name>
			<value>1</value>
		</numericStateVariable>
		<numericStateVariable scaleAndSubsystem="Cellular.GutEndotheliumIschemia">
			<name>avgDensityRegions</name>
			<value>0.1911803257795458</value>
		</numericStateVariable>
		<numericStateVariable scaleAndSubsystem="Cellular.LungEndotheliumIschemia">
			<name>avgDensityRegions</name>
			<value>0</value>
		</numericStateVariable>
	</timepoint>
	<timepoint value="17">
		<spatialEntity spatialType="region" scaleAndSubsystem="Cellular.GutEndotheliumIschemia">
			<clusteredness>1</clusteredness>
			<density>0.2550000059838389</density>
			<area>1</area>
			<perimeter>4</perimeter>
			<distanceFromOrigin>15.8113883008419</distanceFromOrigin>
			<angle>0</angle>
			<triangleMeasure>0</triangleMeasure>
			<rectangleMeasure>0</rectangleMeasure>
			<circleMeasure>0</circleMeasure>
			<centroidX>11</centroidX>
			<centroidY>31</centroidY>
		</spatialEntity>
		<spatialEntity spatialType="region" scaleAndSubsystem="Cellular.GutEndotheliumIschemia">
			<clusteredness>1</clusteredness>
			<density>0.1029411729094342</density>
			<area>17</area>
			<perimeter>28</perimeter>
			<distanceFromOrigin>12.0415945787923</distanceFromOrigin>
			<angle>25.34617594194669</angle>
			<triangleMeasure>0.4</triangleMeasure>
			<rectangleMeasure>0.4444444444444444</rectangleMeasure>
			<circleMeasure>0.2133600684322299</circleMeasure>
			<centroidX>16</centroidX>
			<centroidY>29.91667</centroidY>
		</spatialEntity>
		<spatialEntity spatialType="region" scaleAndSubsystem="Cellular.GutEndotheliumIschemia">
			<clusteredness>1</clusteredness>
			<density>0.2425000059838388</density>
			<area>1</area>
			<perimeter>4</perimeter>
			<distanceFromOrigin>9.055385138137417</distanceFromOrigin>
			<angle>0</angle>
			<triangleMeasure>0</triangleMeasure>
			<rectangleMeasure>0</rectangleMeasure>
			<circleMeasure>0</circleMeasure>
			<centroidX>17</centroidX>
			<centroidY>25</centroidY>
		</spatialEntity>
		<spatialEntity spatialType="region" scaleAndSubsystem="Cellular.GutEndotheliumIschemia">
			<clusteredness>0.7083333333333334</clusteredness>
			<density>0.09055556812707116</density>
			<area>34</area>
			<perimeter>44</perimeter>
			<distanceFromOrigin>10</distanceFromOrigin>
			<angle>35.27242144859839</angle>
			<triangleMeasure>0.2978724721100435</triangleMeasure>
			<rectangleMeasure>0.3377407212069312</rectangleMeasure>
			<circleMeasure>0.2535500564519633</circleMeasure>
			<centroidX>25.2</centroidX>
			<centroidY>27.5</centroidY>
		</spatialEntity>
		<spatialEntity spatialType="region" scaleAndSubsystem="Cellular.GutEndotheliumIschemia">
			<clusteredness>1</clusteredness>
			<density>0.2725000179281422</density>
			<area>2</area>
			<perimeter>6</perimeter>
			<distanceFromOrigin>7.071067811865476</distanceFromOrigin>
			<angle>7.815293546766876</angle>
			<triangleMeasure>0</triangleMeasure>
			<rectangleMeasure>0</rectangleMeasure>
			<circleMeasure>0</circleMeasure>
			<centroidX>14.5</centroidX>
			<centroidY>23</centroidY>
		</spatialEntity>
		<spatialEntity spatialType="region" scaleAndSubsystem="Cellular.GutEndotheliumIschemia">
			<clusteredness>1</clusteredness>
			<density>0.05499999850404029</density>
			<area>1</area>
			<perimeter>4</perimeter>
			<distanceFromOrigin>13.8924439894498</distanceFromOrigin>
			<angle>0</angle>
			<triangleMeasure>0</triangleMeasure>
			<rectangleMeasure>0</rectangleMeasure>
			<circleMeasure>0</circleMeasure>
			<centroidX>4</centroidX>
			<centroidY>23</centroidY>
		</spatialEntity>
		<spatialEntity spatialType="region" scaleAndSubsystem="Cellular.GutEndotheliumIschemia">
			<clusteredness>1</clusteredness>
			<density>0.1800000059838388</density>
			<area>1</area>
			<perimeter>4</perimeter>
			<distanceFromOrigin>15.65247584249853</distanceFromOrigin>
			<angle>0</angle>
			<triangleMeasure>0</triangleMeasure>
			<rectangleMeasure>0</rectangleMeasure>
			<circleMeasure>0</circleMeasure>
			<centroidX>2</centroidX>
			<centroidY>23</centroidY>
		</spatialEntity>
		<spatialEntity spatialType="region" scaleAndSubsystem="Cellular.GutEndotheliumIschemia">
			<clusteredness>0.926829268292683</clusteredness>
			<density>0.1132951660833122</density>
			<area>38</area>
			<perimeter>56</perimeter>
			<distanceFromOrigin>10</distanceFromOrigin>
			<angle>28.35496178532406</angle>
			<triangleMeasure>0.3007518796992481</triangleMeasure>
			<rectangleMeasure>0.2552926101055532</rectangleMeasure>
			<circleMeasure>0.1817979404312534</circleMeasure>
			<centroidX>6.115385</centroidX>
			<centroidY>27</centroidY>
		</spatialEntity>
		<spatialEntity spatialType="region" scaleAndSubsystem="Cellular.GutEndotheliumIschemia">
			<clusteredness>1</clusteredness>
			<density>0.2262499999766256</density>
			<area>4</area>
			<perimeter>12</perimeter>
			<distanceFromOrigin>5</distanceFromOrigin>
			<angle>20.37643521383639</angle>
			<triangleMeasure>0.25</triangleMeasure>
			<rectangleMeasure>0.25</rectangleMeasure>
			<circleMeasure>0.1200150467756456</circleMeasure>
			<centroidX>11.4</centroidX>
			<centroidY>19.8</centroidY>
		</spatialEntity>
		<spatialEntity spatialType="region" scaleAndSubsystem="Cellular.GutEndotheliumIschemia">
			<clusteredness>1</clusteredness>
			<density>0.5425000359030331</density>
			<area>1</area>
			<perimeter>4</perimeter>
			<distanceFromOrigin>2.23606797749979</distanceFromOrigin>
			<angle>0</angle>
			<triangleMeasure>0</triangleMeasure>
			<rectangleMeasure>0</rectangleMeasure>
			<circleMeasure>0</circleMeasure>
			<centroidX>17</centroidX>
			<centroidY>18</centroidY>
		</spatialEntity>
		<spatialEntity spatialType="region" scaleAndSubsystem="Cellular.GutEndotheliumIschemia">
			<clusteredness>1</clusteredness>
			<density>0.3299999845795939</density>
			<area>7</area>
			<perimeter>16</perimeter>
			<distanceFromOrigin>13.34166406412633</distanceFromOrigin>
			<angle>12.9946167919165</angle>
			<triangleMeasure>0.25</triangleMeasure>
			<rectangleMeasure>0.2727272963720925</rectangleMeasure>
			<circleMeasure>0.1384788992693422</circleMeasure>
			<centroidX>1.75</centroidX>
			<centroidY>17.75</centroidY>
		</spatialEntity>
		<spatialEntity spatialType="region" scaleAndSubsystem="Cellular.GutEndotheliumIschemia">
			<clusteredness>1</clusteredness>
			<density>0.2112500044645048</density>
			<area>4</area>
			<perimeter>10</perimeter>
			<distanceFromOrigin>13.34166406412633</distanceFromOrigin>
			<angle>5.399973423325059</angle>
			<triangleMeasure>0.5</triangleMeasure>
			<rectangleMeasure>0.6666667726304965</rectangleMeasure>
			<circleMeasure>0.2400300935512913</circleMeasure>
			<centroidX>2</centroidX>
			<centroidY>13.5</centroidY>
		</spatialEntity>
		<spatialEntity spatialType="region" scaleAndSubsystem="Cellular.GutEndotheliumIschemia">
			<clusteredness>1</clusteredness>
			<density>0.07999999850404028</density>
			<area>1</area>
			<perimeter>4</perimeter>
			<distanceFromOrigin>15.52417469626002</distanceFromOrigin>
			<angle>0</angle>
			<triangleMeasure>0</triangleMeasure>
			<rectangleMeasure>0</rectangleMeasure>
			<circleMeasure>0</circleMeasure>
			<centroidX>31</centroidX>
			<centroidY>12</centroidY>
		</spatialEntity>
		<spatialEntity spatialType="region" scaleAndSubsystem="Cellular.GutEndotheliumIschemia">
			<clusteredness>1</clusteredness>
			<density>0.1324999940161612</density>
			<area>1</area>
			<perimeter>4</perimeter>
			<distanceFromOrigin>12.64911064067352</distanceFromOrigin>
			<angle>0</angle>
			<triangleMeasure>0</triangleMeasure>
			<rectangleMeasure>0</rectangleMeasure>
			<circleMeasure>0</circleMeasure>
			<centroidX>28</centroidX>
			<centroidY>12</centroidY>
		</spatialEntity>
		<spatialEntity spatialType="region" scaleAndSubsystem="Cellular.GutEndotheliumIschemia">
			<clusteredness>1</clusteredness>
			<density>0.1025000647002575</density>
			<area>2</area>
			<perimeter>8</perimeter>
			<distanceFromOrigin>15.26433752247375</distanceFromOrigin>
			<angle>5.042451069170913</angle>
			<triangleMeasure>0</triangleMeasure>
			<rectangleMeasure>0</rectangleMeasure>
			<circleMeasure>0</circleMeasure>
			<centroidX>29.5</centroidX>
			<centroidY>8.5</centroidY>
		</spatialEntity>
		<spatialEntity spatialType="region" scaleAndSubsystem="Cellular.GutEndotheliumIschemia">
			<clusteredness>1</clusteredness>
			<density>0.1189999903884588</density>
			<area>10</area>
			<perimeter>18</perimeter>
			<distanceFromOrigin>8</distanceFromOrigin>
			<angle>20.37643521383639</angle>
			<triangleMeasure>0.5</triangleMeasure>
			<rectangleMeasure>0.5113636806976735</rectangleMeasure>
			<circleMeasure>0.3580986219567645</circleMeasure>
			<centroidX>16.375</centroidX>
			<centroidY>6.625</centroidY>
		</spatialEntity>
		<spatialEntity spatialType="region" scaleAndSubsystem="Cellular.GutEndotheliumIschemia">
			<clusteredness>0.8793103448275862</clusteredness>
			<density>0.1601225493092667</density>
			<area>102</area>
			<perimeter>140</perimeter>
			<distanceFromOrigin>2.82842712474619</distanceFromOrigin>
			<angle>125.5376777919744</angle>
			<triangleMeasure>0.2053167704333511</triangleMeasure>
			<rectangleMeasure>0.2322917529598842</rectangleMeasure>
			<circleMeasure>0.1506412945788665</circleMeasure>
			<centroidX>24.42424</centroidX>
			<centroidY>14.31818</centroidY>
		</spatialEntity>
		<spatialEntity spatialType="region" scaleAndSubsystem="Cellular.GutEndotheliumIschemia">
			<clusteredness>1</clusteredness>
			<density>0.2491480569044749</density>
			<area>2</area>
			<perimeter>6</perimeter>
			<distanceFromOrigin>18.60107523773828</distanceFromOrigin>
			<angle>2.4059705166453</angle>
			<triangleMeasure>0</triangleMeasure>
			<rectangleMeasure>0</rectangleMeasure>
			<circleMeasure>0</circleMeasure>
			<centroidX>1</centroidX>
			<centroidY>4.5</centroidY>
		</spatialEntity>
		<spatialEntity spatialType="region" scaleAndSubsystem="Cellular.GutEndotheliumIschemia">
			<clusteredness>1</clusteredness>
			<density>0.1279843144971762</density>
			<area>31</area>
			<perimeter>48</perimeter>
			<distanceFromOrigin>13.60147050873544</distanceFromOrigin>
			<angle>37.23483398157467</angle>
			<triangleMeasure>0.2857142857142857</triangleMeasure>
			<rectangleMeasure>0.3140741601596226</rectangleMeasure>
			<circleMeasure>0.1641231047527385</circleMeasure>
			<centroidX>27.89474</centroidX>
			<centroidY>3.789474</centroidY>
		</spatialEntity>
		<spatialEntity spatialType="region" scaleAndSubsystem="Cellular.GutEndotheliumIschemia">
			<clusteredness>1</clusteredness>
			<density>0.1970833173374724</density>
			<area>6</area>
			<perimeter>10</perimeter>
			<distanceFromOrigin>14.0356688476182</distanceFromOrigin>
			<angle>8.280682242721747</angle>
			<triangleMeasure>0.5</triangleMeasure>
			<rectangleMeasure>1</rectangleMeasure>
			<circleMeasure>0.4800601871025826</circleMeasure>
			<centroidX>18</centroidX>
			<centroidY>1.5</centroidY>
		</spatialEntity>
		<spatialEntity spatialType="region" scaleAndSubsystem="Cellular.GutEndotheliumIschemia">
			<clusteredness>1</clusteredness>
			<density>0.242689484240962</density>
			<area>1</area>
			<perimeter>4</perimeter>
			<distanceFromOrigin>18.02775637731995</distanceFromOrigin>
			<angle>0</angle>
			<triangleMeasure>0</triangleMeasure>
			<rectangleMeasure>0</rectangleMeasure>
			<circleMeasure>0</circleMeasure>
			<centroidX>6</centroidX>
			<centroidY>1</centroidY>
		</spatialEntity>
		<spatialEntity spatialType="region" scaleAndSubsystem="Cellular.GutEndotheliumIschemia">
			<clusteredness>0.8145161290322581</clusteredness>
			<density>0.1198125414653001</density>
			<area>101</area>
			<perimeter>142</perimeter>
			<distanceFromOrigin>2.23606797749979</distanceFromOrigin>
			<angle>122.0053832080835</angle>
			<triangleMeasure>0.1893719873070238</triangleMeasure>
			<rectangleMeasure>0.2357894888331035</rectangleMeasure>
			<circleMeasure>0.1727722911519949</circleMeasure>
			<centroidX>8.970589</centroidX>
			<centroidY>9.897057999999999</centroidY>
		</spatialEntity>
		<spatialEntity spatialType="region" scaleAndSubsystem="Cellular.GutEndotheliumIschemia">
			<clusteredness>1</clusteredness>
			<density>0.3157961078718597</density>
			<area>1</area>
			<perimeter>4</perimeter>
			<distanceFromOrigin>20.51828452868319</distanceFromOrigin>
			<angle>0</angle>
			<triangleMeasure>0</triangleMeasure>
			<rectangleMeasure>0</rectangleMeasure>
			<circleMeasure>0</circleMeasure>
			<centroidX>2</centroidX>
			<centroidY>1</centroidY>
		</spatialEntity>
		<numericStateVariable scaleAndSubsystem="Tissue.GutEndothelium">
			<name>GutCellDamageByproduct</name>
			<value>1855.834298204389</value>
		</numericStateVariable>
		<numericStateVariable scaleAndSubsystem="Organ.Gut">
			<name>GutLeak</name>
			<value>0</value>
		</numericStateVariable>
		<numericStateVariable scaleAndSubsystem="Tissue.GutEpithelium">
			<name>GutOccludinCellwall</name>
			<value>1162.492707403176</value>
		</numericStateVariable>
		<numericStateVariable scaleAndSubsystem="Tissue.GutEpithelium">
			<name>GutOccludinCytoplasm</name>
			<value>384.2521895547226</value>
		</numericStateVariable>
		<numericStateVariable scaleAndSubsystem="Tissue.LungEndothelium">
			<name>LungCellDamageByproduct</name>
			<value>0</value>
		</numericStateVariable>
		<numericStateVariable scaleAndSubsystem="Organ.Lung">
			<name>LungEdema</name>
			<value>0</value>
		</numericStateVariable>
		<numericStateVariable scaleAndSubsystem="Tissue.LungEpithelium">
			<name>LungOccludinCellwall</name>
			<value>1162.81</value>
		</numericStateVariable>
		<numericStateVariable scaleAndSubsystem="Tissue.LungEpithelium">
			<name>LungOccludinCytoplasm</name>
			<value>384.4</value>
		</numericStateVariable>
		<numericStateVariable scaleAndSubsystem="Cellular.GutEndotheliumIschemia">
			<name>avgClusterednessRegions</name>
			<value>0.05529137021349786</value>
		</numericStateVariable>
		<numericStateVariable scaleAndSubsystem="Cellular.LungEndotheliumIschemia">
			<name>avgClusterednessRegions</name>
			<value>1</value>
		</numericStateVariable>
		<numericStateVariable scaleAndSubsystem="Cellular.GutEndotheliumIschemia">
			<name>avgDensityRegions</name>
			<value>0.1942794950288132</value>
		</numericStateVariable>
		<numericStateVariable scaleAndSubsystem="Cellular.LungEndotheliumIschemia">
			<name>avgDensityRegions</name>
			<value>0</value>
		</numericStateVariable>
	</timepoint>
	<timepoint value="18">
		<spatialEntity spatialType="region" scaleAndSubsystem="Cellular.GutEndotheliumIschemia">
			<clusteredness>1</clusteredness>
			<density>0.1178333332803514</density>
			<area>15</area>
			<perimeter>18</perimeter>
			<distanceFromOrigin>12.0415945787923</distanceFromOrigin>
			<angle>18.12186024790136</angle>
			<triangleMeasure>0.72</triangleMeasure>
			<rectangleMeasure>0.7500001192093085</rectangleMeasure>
			<circleMeasure>0.5400677104904054</circleMeasure>
			<centroidX>14.66667</centroidX>
			<centroidY>29.66667</centroidY>
		</spatialEntity>
		<spatialEntity spatialType="region" scaleAndSubsystem="Cellular.GutEndotheliumIschemia">
			<clusteredness>1</clusteredness>
			<density>0.1561363677927517</density>
			<area>11</area>
			<perimeter>16</perimeter>
			<distanceFromOrigin>13.41640786499874</distanceFromOrigin>
			<angle>15.25511870305778</angle>
			<triangleMeasure>0.5208346578843636</triangleMeasure>
			<rectangleMeasure>0.5555555555555556</rectangleMeasure>
			<circleMeasure>0.3333751272414547</circleMeasure>
			<centroidX>9.714286</centroidX>
			<centroidY>29.42857</centroidY>
		</spatialEntity>
		<spatialEntity spatialType="region" scaleAndSubsystem="Cellular.GutEndotheliumIschemia">
			<clusteredness>1</clusteredness>
			<density>0.04500000149595971</density>
			<area>1</area>
			<perimeter>4</perimeter>
			<distanceFromOrigin>13.8924439894498</distanceFromOrigin>
			<angle>0</angle>
			<triangleMeasure>0</triangleMeasure>
			<rectangleMeasure>0</rectangleMeasure>
			<circleMeasure>0</circleMeasure>
			<centroidX>4</centroidX>
			<centroidY>23</centroidY>
		</spatialEntity>
		<spatialEntity spatialType="region" scaleAndSubsystem="Cellular.GutEndotheliumIschemia">
			<clusteredness>1</clusteredness>
			<density>0.1700000089757583</density>
			<area>1</area>
			<perimeter>4</perimeter>
			<distanceFromOrigin>15.65247584249853</distanceFromOrigin>
			<angle>0</angle>
			<triangleMeasure>0</triangleMeasure>
			<rectangleMeasure>0</rectangleMeasure>
			<circleMeasure>0</circleMeasure>
			<centroidX>2</centroidX>
			<centroidY>23</centroidY>
		</spatialEntity>
		<spatialEntity spatialType="region" scaleAndSubsystem="Cellular.GutEndotheliumIschemia">
			<clusteredness>1</clusteredness>
			<density>0.1570000065541735</density>
			<area>5</area>
			<perimeter>20</perimeter>
			<distanceFromOrigin>6</distanceFromOrigin>
			<angle>24.77514056883192</angle>
			<triangleMeasure>0</triangleMeasure>
			<rectangleMeasure>0</rectangleMeasure>
			<circleMeasure>0</circleMeasure>
			<centroidX>15.4</centroidX>
			<centroidY>23</centroidY>
		</spatialEntity>
		<spatialEntity spatialType="region" scaleAndSubsystem="Cellular.GutEndotheliumIschemia">
			<clusteredness>1</clusteredness>
			<density>0.1377027029578987</density>
			<area>26</area>
			<perimeter>44</perimeter>
			<distanceFromOrigin>10</distanceFromOrigin>
			<angle>16.26020470831196</angle>
			<triangleMeasure>0.2864582934934287</triangleMeasure>
			<rectangleMeasure>0.3426966084046584</rectangleMeasure>
			<circleMeasure>0.109078764258752</circleMeasure>
			<centroidX>4.5625</centroidX>
			<centroidY>26.875</centroidY>
		</spatialEntity>
		<spatialEntity spatialType="region" scaleAndSubsystem="Cellular.GutEndotheliumIschemia">
			<clusteredness>0.926829268292683</clusteredness>
			<density>0.1807894909406471</density>
			<area>38</area>
			<perimeter>58</perimeter>
			<distanceFromOrigin>13</distanceFromOrigin>
			<angle>47.72631099390627</angle>
			<triangleMeasure>0.2425796382486553</triangleMeasure>
			<rectangleMeasure>0.2212212888001798</rectangleMeasure>
			<circleMeasure>0.1369299160510776</circleMeasure>
			<centroidX>27.25</centroidX>
			<centroidY>26.32143</centroidY>
		</spatialEntity>
		<spatialEntity spatialType="region" scaleAndSubsystem="Cellular.GutEndotheliumIschemia">
			<clusteredness>1</clusteredness>
			<density>0.1508333273183287</density>
			<area>6</area>
			<perimeter>12</perimeter>
			<distanceFromOrigin>5.656854249492381</distanceFromOrigin>
			<angle>24.77514056883192</angle>
			<triangleMeasure>0.5</triangleMeasure>
			<rectangleMeasure>0.5555556070657471</rectangleMeasure>
			<circleMeasure>0.3000376308870708</circleMeasure>
			<centroidX>11</centroidX>
			<centroidY>19.83333</centroidY>
		</spatialEntity>
		<spatialEntity spatialType="region" scaleAndSubsystem="Cellular.GutEndotheliumIschemia">
			<clusteredness>1</clusteredness>
			<density>0.17680555718397</density>
			<area>18</area>
			<perimeter>30</perimeter>
			<distanceFromOrigin>12.36931687685298</distanceFromOrigin>
			<angle>30.09734576096888</angle>
			<triangleMeasure>0.2857142857142857</triangleMeasure>
			<rectangleMeasure>0.3957219463240294</rectangleMeasure>
			<circleMeasure>0.1811547735488016</circleMeasure>
			<centroidX>2.272727</centroidX>
			<centroidY>16.36364</centroidY>
		</spatialEntity>
		<spatialEntity spatialType="region" scaleAndSubsystem="Cellular.GutEndotheliumIschemia">
			<clusteredness>1</clusteredness>
			<density>0.07000000149595971</density>
			<area>1</area>
			<perimeter>4</perimeter>
			<distanceFromOrigin>15.52417469626002</distanceFromOrigin>
			<angle>0</angle>
			<triangleMeasure>0</triangleMeasure>
			<rectangleMeasure>0</rectangleMeasure>
			<circleMeasure>0</circleMeasure>
			<centroidX>31</centroidX>
			<centroidY>12</centroidY>
		</spatialEntity>
		<spatialEntity spatialType="region" scaleAndSubsystem="Cellular.GutEndotheliumIschemia">
			<clusteredness>1</clusteredness>
			<density>0.1225000044878791</density>
			<area>1</area>
			<perimeter>4</perimeter>
			<distanceFromOrigin>12.64911064067352</distanceFromOrigin>
			<angle>0</angle>
			<triangleMeasure>0</triangleMeasure>
			<rectangleMeasure>0</rectangleMeasure>
			<circleMeasure>0</circleMeasure>
			<centroidX>28</centroidX>
			<centroidY>12</centroidY>
		</spatialEntity>
		<spatialEntity spatialType="region" scaleAndSubsystem="Cellular.GutEndotheliumIschemia">
			<clusteredness>1</clusteredness>
			<density>0.3199999940161611</density>
			<area>1</area>
			<perimeter>4</perimeter>
			<distanceFromOrigin>9.219544457292887</distanceFromOrigin>
			<angle>0</angle>
			<triangleMeasure>0</triangleMeasure>
			<rectangleMeasure>0</rectangleMeasure>
			<circleMeasure>0</circleMeasure>
			<centroidX>9</centroidX>
			<centroidY>10</centroidY>
		</spatialEntity>
		<spatialEntity spatialType="region" scaleAndSubsystem="Cellular.GutEndotheliumIschemia">
			<clusteredness>0.961038961038961</clusteredness>
			<density>0.1576689205317505</density>
			<area>74</area>
			<perimeter>116</perimeter>
			<distanceFromOrigin>2.82842712474619</distanceFromOrigin>
			<angle>139.8645144377605</angle>
			<triangleMeasure>0.2198705316820846</triangleMeasure>
			<rectangleMeasure>0.1625107912650392</rectangleMeasure>
			<circleMeasure>0.1311086835791341</circleMeasure>
			<centroidX>24.60345</centroidX>
			<centroidY>17.63793</centroidY>
		</spatialEntity>
		<spatialEntity spatialType="region" scaleAndSubsystem="Cellular.GutEndotheliumIschemia">
			<clusteredness>1</clusteredness>
			<density>0.1703571394044144</density>
			<area>7</area>
			<perimeter>16</perimeter>
			<distanceFromOrigin>9.055385138137417</distanceFromOrigin>
			<angle>18.86899945506142</angle>
			<triangleMeasure>0.5</triangleMeasure>
			<rectangleMeasure>0.3333333333333333</rectangleMeasure>
			<circleMeasure>0.1846385323591229</circleMeasure>
			<centroidX>16.28571</centroidX>
			<centroidY>6.285714</centroidY>
		</spatialEntity>
		<spatialEntity spatialType="region" scaleAndSubsystem="Cellular.GutEndotheliumIschemia">
			<clusteredness>1</clusteredness>
			<density>0.3363403021120557</density>
			<area>1</area>
			<perimeter>4</perimeter>
			<distanceFromOrigin>19.20937271229855</distanceFromOrigin>
			<angle>0</angle>
			<triangleMeasure>0</triangleMeasure>
			<rectangleMeasure>0</rectangleMeasure>
			<circleMeasure>0</circleMeasure>
			<centroidX>1</centroidX>
			<centroidY>4</centroidY>
		</spatialEntity>
		<spatialEntity spatialType="region" scaleAndSubsystem="Cellular.GutEndotheliumIschemia">
			<clusteredness>0.7738095238095238</clusteredness>
			<density>0.1343079913521613</density>
			<area>65</area>
			<perimeter>76</perimeter>
			<distanceFromOrigin>9.219544457292887</distanceFromOrigin>
			<angle>57.84189628417218</angle>
			<triangleMeasure>0.2821428571428571</triangleMeasure>
			<rectangleMeasure>0.3134920634920635</rectangleMeasure>
			<circleMeasure>0.204335944769399</circleMeasure>
			<centroidX>24.14634</centroidX>
			<centroidY>4.536585</centroidY>
		</spatialEntity>
		<spatialEntity spatialType="region" scaleAndSubsystem="Cellular.GutEndotheliumIschemia">
			<clusteredness>1</clusteredness>
			<density>0.2327338873171339</density>
			<area>1</area>
			<perimeter>4</perimeter>
			<distanceFromOrigin>18.02775637731995</distanceFromOrigin>
			<angle>0</angle>
			<triangleMeasure>0</triangleMeasure>
			<rectangleMeasure>0</rectangleMeasure>
			<circleMeasure>0</circleMeasure>
			<centroidX>6</centroidX>
			<centroidY>1</centroidY>
		</spatialEntity>
		<spatialEntity spatialType="region" scaleAndSubsystem="Cellular.GutEndotheliumIschemia">
			<clusteredness>0.9732142857142857</clusteredness>
			<density>0.1293752081679289</density>
			<area>109</area>
			<perimeter>178</perimeter>
			<distanceFromOrigin>1.414213562373095</distanceFromOrigin>
			<angle>360</angle>
			<triangleMeasure>0.1486835300626068</triangleMeasure>
			<rectangleMeasure>0.1815617717205268</rectangleMeasure>
			<circleMeasure>0.118777787212396</circleMeasure>
			<centroidX>9.079545</centroidX>
			<centroidY>10.47727</centroidY>
		</spatialEntity>
		<spatialEntity spatialType="region" scaleAndSubsystem="Cellular.GutEndotheliumIschemia">
			<clusteredness>1</clusteredness>
			<density>0.2563403260474111</density>
			<area>1</area>
			<perimeter>4</perimeter>
			<distanceFromOrigin>20.51828452868319</distanceFromOrigin>
			<angle>0</angle>
			<triangleMeasure>0</triangleMeasure>
			<rectangleMeasure>0</rectangleMeasure>
			<circleMeasure>0</circleMeasure>
			<centroidX>2</centroidX>
			<centroidY>1</centroidY>
		</spatialEntity>
		<numericStateVariable scaleAndSubsystem="Tissue.GutEndothelium">
			<name>GutCellDamageByproduct</name>
			<value>1936.536581446294</value>
		</numericStateVariable>
		<numericStateVariable scaleAndSubsystem="Organ.Gut">
			<name>GutLeak</name>
			<value>0</value>
		</numericStateVariable>
		<numericStateVariable scaleAndSubsystem="Tissue.GutEpithelium">
			<name>GutOccludinCellwall</name>
			<value>1162.38690206126</value>
		</numericStateVariable>
		<numericStateVariable scaleAndSubsystem="Tissue.GutEpithelium">
			<name>GutOccludinCytoplasm</name>
			<value>384.2070806791668</value>
		</numericStateVariable>
		<numericStateVariable scaleAndSubsystem="Tissue.LungEndothelium">
			<name>LungCellDamageByproduct</name>
			<value>0</value>
		</numericStateVariable>
		<numericStateVariable scaleAndSubsystem="Organ.Lung">
			<name>LungEdema</name>
			<value>0</value>
		</numericStateVariable>
		<numericStateVariable scaleAndSubsystem="Tissue.LungEpithelium">
			<name>LungOccludinCellwall</name>
			<value>1162.81</value>
		</numericStateVariable>
		<numericStateVariable scaleAndSubsystem="Tissue.LungEpithelium">
			<name>LungOccludinCytoplasm</name>
			<value>384.4</value>
		</numericStateVariable>
		<numericStateVariable scaleAndSubsystem="Cellular.GutEndotheliumIschemia">
			<name>avgClusterednessRegions</name>
			<value>0.05576032427695162</value>
		</numericStateVariable>
		<numericStateVariable scaleAndSubsystem="Cellular.LungEndotheliumIschemia">
			<name>avgClusterednessRegions</name>
			<value>1</value>
		</numericStateVariable>
		<numericStateVariable scaleAndSubsystem="Cellular.GutEndotheliumIschemia">
			<name>avgDensityRegions</name>
			<value>0.1695644511280366</value>
		</numericStateVariable>
		<numericStateVariable scaleAndSubsystem="Cellular.LungEndotheliumIschemia">
			<name>avgDensityRegions</name>
			<value>0</value>
		</numericStateVariable>
	</timepoint>
	<timepoint value="19">
		<spatialEntity spatialType="region" scaleAndSubsystem="Cellular.GutEndotheliumIschemia">
			<clusteredness>1</clusteredness>
			<density>0.3600008796243107</density>
			<area>1</area>
			<perimeter>4</perimeter>
			<distanceFromOrigin>19.1049731745428</distanceFromOrigin>
			<angle>0</angle>
			<triangleMeasure>0</triangleMeasure>
			<rectangleMeasure>0</rectangleMeasure>
			<circleMeasure>0</circleMeasure>
			<centroidX>30</centroidX>
			<centroidY>29</centroidY>
		</spatialEntity>
		<spatialEntity spatialType="region" scaleAndSubsystem="Cellular.GutEndotheliumIschemia">
			<clusteredness>1</clusteredness>
			<density>0.1757500059464399</density>
			<area>10</area>
			<perimeter>26</perimeter>
			<distanceFromOrigin>13.0384048104053</distanceFromOrigin>
			<angle>23.40468955103232</angle>
			<triangleMeasure>0.3061239742305795</triangleMeasure>
			<rectangleMeasure>0.2083333333333333</rectangleMeasure>
			<circleMeasure>0.08109124149859535</circleMeasure>
			<centroidX>15.92308</centroidX>
			<centroidY>30.30769</centroidY>
		</spatialEntity>
		<spatialEntity spatialType="region" scaleAndSubsystem="Cellular.GutEndotheliumIschemia">
			<clusteredness>1</clusteredness>
			<density>0.1450000036970463</density>
			<area>12</area>
			<perimeter>18</perimeter>
			<distanceFromOrigin>13</distanceFromOrigin>
			<angle>15.25511870305778</angle>
			<triangleMeasure>0.4583333333333333</triangleMeasure>
			<rectangleMeasure>0.6111111111111112</rectangleMeasure>
			<circleMeasure>0.3667126399656002</circleMeasure>
			<centroidX>9.857142</centroidX>
			<centroidY>29.42857</centroidY>
		</spatialEntity>
		<spatialEntity spatialType="region" scaleAndSubsystem="Cellular.GutEndotheliumIschemia">
			<clusteredness>1</clusteredness>
			<density>0.3350000119676777</density>
			<area>1</area>
			<perimeter>4</perimeter>
			<distanceFromOrigin>17.80449381476486</distanceFromOrigin>
			<angle>0</angle>
			<triangleMeasure>0</triangleMeasure>
			<rectangleMeasure>0</rectangleMeasure>
			<circleMeasure>0</circleMeasure>
			<centroidX>30</centroidX>
			<centroidY>27</centroidY>
		</spatialEntity>
		<spatialEntity spatialType="region" scaleAndSubsystem="Cellular.GutEndotheliumIschemia">
			<clusteredness>1</clusteredness>
			<density>0.1741666646841802</density>
			<area>30</area>
			<perimeter>32</perimeter>
			<distanceFromOrigin>10.81665382639197</distanceFromOrigin>
			<angle>20.55604521958346</angle>
			<triangleMeasure>0.5816333775527364</triangleMeasure>
			<rectangleMeasure>0.5397728325660769</rectangleMeasure>
			<circleMeasure>0.4272752907075476</circleMeasure>
			<centroidX>23.8</centroidX>
			<centroidY>28</centroidY>
		</spatialEntity>
		<spatialEntity spatialType="region" scaleAndSubsystem="Cellular.GutEndotheliumIschemia">
			<clusteredness>1</clusteredness>
			<density>0.1350000119676777</density>
			<area>1</area>
			<perimeter>4</perimeter>
			<distanceFromOrigin>16.55294535724685</distanceFromOrigin>
			<angle>0</angle>
			<triangleMeasure>0</triangleMeasure>
			<rectangleMeasure>0</rectangleMeasure>
			<circleMeasure>0</circleMeasure>
			<centroidX>31</centroidX>
			<centroidY>23</centroidY>
		</spatialEntity>
		<spatialEntity spatialType="region" scaleAndSubsystem="Cellular.GutEndotheliumIschemia">
			<clusteredness>1</clusteredness>
			<density>0.3658333412962022</density>
			<area>3</area>
			<perimeter>12</perimeter>
			<distanceFromOrigin>14.42220510185596</distanceFromOrigin>
			<angle>6.394397765227589</angle>
			<triangleMeasure>0</triangleMeasure>
			<rectangleMeasure>0</rectangleMeasure>
			<circleMeasure>0</circleMeasure>
			<centroidX>28.5</centroidX>
			<centroidY>24</centroidY>
		</spatialEntity>
		<spatialEntity spatialType="region" scaleAndSubsystem="Cellular.GutEndotheliumIschemia">
			<clusteredness>1</clusteredness>
			<density>0.03500000074797985</density>
			<area>1</area>
			<perimeter>4</perimeter>
			<distanceFromOrigin>13.8924439894498</distanceFromOrigin>
			<angle>0</angle>
			<triangleMeasure>0</triangleMeasure>
			<rectangleMeasure>0</rectangleMeasure>
			<circleMeasure>0</circleMeasure>
			<centroidX>4</centroidX>
			<centroidY>23</centroidY>
		</spatialEntity>
		<spatialEntity spatialType="region" scaleAndSubsystem="Cellular.GutEndotheliumIschemia">
			<clusteredness>1</clusteredness>
			<density>0.1599999970080806</density>
			<area>1</area>
			<perimeter>4</perimeter>
			<distanceFromOrigin>15.65247584249853</distanceFromOrigin>
			<angle>0</angle>
			<triangleMeasure>0</triangleMeasure>
			<rectangleMeasure>0</rectangleMeasure>
			<circleMeasure>0</circleMeasure>
			<centroidX>2</centroidX>
			<centroidY>23</centroidY>
		</spatialEntity>
		<spatialEntity spatialType="region" scaleAndSubsystem="Cellular.GutEndotheliumIschemia">
			<clusteredness>1</clusteredness>
			<density>0.08750000096094634</density>
			<area>9</area>
			<perimeter>18</perimeter>
			<distanceFromOrigin>6</distanceFromOrigin>
			<angle>24.77514056883192</angle>
			<triangleMeasure>0.3333333333333333</triangleMeasure>
			<rectangleMeasure>0.3333333333333333</rectangleMeasure>
			<circleMeasure>0.2000250763448728</circleMeasure>
			<centroidX>15.33333</centroidX>
			<centroidY>23.33333</centroidY>
		</spatialEntity>
		<spatialEntity spatialType="region" scaleAndSubsystem="Cellular.GutEndotheliumIschemia">
			<clusteredness>0.9130434782608695</clusteredness>
			<density>0.1482298472237075</density>
			<area>21</area>
			<perimeter>46</perimeter>
			<distanceFromOrigin>10</distanceFromOrigin>
			<angle>16.26020470831196</angle>
			<triangleMeasure>0.1775494833574451</triangleMeasure>
			<rectangleMeasure>0.192141284176695</rectangleMeasure>
			<circleMeasure>0.05908433064015736</circleMeasure>
			<centroidX>5.333333</centroidX>
			<centroidY>26.33333</centroidY>
		</spatialEntity>
		<spatialEntity spatialType="region" scaleAndSubsystem="Cellular.GutEndotheliumIschemia">
			<clusteredness>1</clusteredness>
			<density>0.1387500029568579</density>
			<area>4</area>
			<perimeter>10</perimeter>
			<distanceFromOrigin>6.403124237432849</distanceFromOrigin>
			<angle>15.25511870305778</angle>
			<triangleMeasure>0.5</triangleMeasure>
			<rectangleMeasure>0.25</rectangleMeasure>
			<circleMeasure>0.1200150467756456</circleMeasure>
			<centroidX>21.75</centroidX>
			<centroidY>20.25</centroidY>
		</spatialEntity>
		<spatialEntity spatialType="region" scaleAndSubsystem="Cellular.GutEndotheliumIschemia">
			<clusteredness>1</clusteredness>
			<density>0.1387500029568579</density>
			<area>4</area>
			<perimeter>14</perimeter>
			<distanceFromOrigin>12.64911064067352</distanceFromOrigin>
			<angle>5.440332031005506</angle>
			<triangleMeasure>0</triangleMeasure>
			<rectangleMeasure>0</rectangleMeasure>
			<circleMeasure>0</circleMeasure>
			<centroidX>2.5</centroidX>
			<centroidY>19.66667</centroidY>
		</spatialEntity>
		<spatialEntity spatialType="region" scaleAndSubsystem="Cellular.GutEndotheliumIschemia">
			<clusteredness>1</clusteredness>
			<density>0.5475000119676777</density>
			<area>1</area>
			<perimeter>4</perimeter>
			<distanceFromOrigin>2.23606797749979</distanceFromOrigin>
			<angle>0</angle>
			<triangleMeasure>0</triangleMeasure>
			<rectangleMeasure>0</rectangleMeasure>
			<circleMeasure>0</circleMeasure>
			<centroidX>17</centroidX>
			<centroidY>18</centroidY>
		</spatialEntity>
		<spatialEntity spatialType="region" scaleAndSubsystem="Cellular.GutEndotheliumIschemia">
			<clusteredness>1</clusteredness>
			<density>0.3000000118819717</density>
			<area>6</area>
			<perimeter>12</perimeter>
			<distanceFromOrigin>13.0384048104053</distanceFromOrigin>
			<angle>7.594643368591445</angle>
			<triangleMeasure>0.6666666666666666</triangleMeasure>
			<rectangleMeasure>0.5</rectangleMeasure>
			<circleMeasure>0.1591549430918953</circleMeasure>
			<centroidX>1.8</centroidX>
			<centroidY>16.8</centroidY>
		</spatialEntity>
		<spatialEntity spatialType="region" scaleAndSubsystem="Cellular.GutEndotheliumIschemia">
			<clusteredness>1</clusteredness>
			<density>0.03124999848066592</density>
			<area>2</area>
			<perimeter>6</perimeter>
			<distanceFromOrigin>15.03329637837291</distanceFromOrigin>
			<angle>3.78056853430109</angle>
			<triangleMeasure>0</triangleMeasure>
			<rectangleMeasure>0</rectangleMeasure>
			<circleMeasure>0</circleMeasure>
			<centroidX>31</centroidX>
			<centroidY>14.5</centroidY>
		</spatialEntity>
		<spatialEntity spatialType="region" scaleAndSubsystem="Cellular.GutEndotheliumIschemia">
			<clusteredness>1</clusteredness>
			<density>0.05999999700808058</density>
			<area>1</area>
			<perimeter>4</perimeter>
			<distanceFromOrigin>15.52417469626002</distanceFromOrigin>
			<angle>0</angle>
			<triangleMeasure>0</triangleMeasure>
			<rectangleMeasure>0</rectangleMeasure>
			<circleMeasure>0</circleMeasure>
			<centroidX>31</centroidX>
			<centroidY>12</centroidY>
		</spatialEntity>
		<spatialEntity spatialType="region" scaleAndSubsystem="Cellular.GutEndotheliumIschemia">
			<clusteredness>1</clusteredness>
			<density>0.1125</density>
			<area>1</area>
			<perimeter>4</perimeter>
			<distanceFromOrigin>12.64911064067352</distanceFromOrigin>
			<angle>0</angle>
			<triangleMeasure>0</triangleMeasure>
			<rectangleMeasure>0</rectangleMeasure>
			<circleMeasure>0</circleMeasure>
			<centroidX>28</centroidX>
			<centroidY>12</centroidY>
		</spatialEntity>
		<spatialEntity spatialType="region" scaleAndSubsystem="Cellular.GutEndotheliumIschemia">
			<clusteredness>0.7368421052631579</clusteredness>
			<density>0.1497159109608587</density>
			<area>42</area>
			<perimeter>74</perimeter>
			<distanceFromOrigin>1.414213562373095</distanceFromOrigin>
			<angle>127.8749836510982</angle>
			<triangleMeasure>0.2021484495489865</triangleMeasure>
			<rectangleMeasure>0.2555555555555555</rectangleMeasure>
			<circleMeasure>0.2029666159121855</circleMeasure>
			<centroidX>10.61765</centroidX>
			<centroidY>16.14706</centroidY>
		</spatialEntity>
		<spatialEntity spatialType="region" scaleAndSubsystem="Cellular.GutEndotheliumIschemia">
			<clusteredness>1</clusteredness>
			<density>0.09416667061953243</density>
			<area>9</area>
			<perimeter>12</perimeter>
			<distanceFromOrigin>13.15294643796591</distanceFromOrigin>
			<angle>9.508085600460927</angle>
			<triangleMeasure>0.5</triangleMeasure>
			<rectangleMeasure>1</rectangleMeasure>
			<circleMeasure>0.6000752617741416</circleMeasure>
			<centroidX>2</centroidX>
			<centroidY>13</centroidY>
		</spatialEntity>
		<spatialEntity spatialType="region" scaleAndSubsystem="Cellular.GutEndotheliumIschemia">
			<clusteredness>1</clusteredness>
			<density>0.5475000119676777</density>
			<area>1</area>
			<perimeter>4</perimeter>
			<distanceFromOrigin>7.211102550927978</distanceFromOrigin>
			<angle>0</angle>
			<triangleMeasure>0</triangleMeasure>
			<rectangleMeasure>0</rectangleMeasure>
			<circleMeasure>0</circleMeasure>
			<centroidX>12</centroidX>
			<centroidY>10</centroidY>
		</spatialEntity>
		<spatialEntity spatialType="region" scaleAndSubsystem="Cellular.GutEndotheliumIschemia">
			<clusteredness>1</clusteredness>
			<density>0.3100000119676777</density>
			<area>1</area>
			<perimeter>4</perimeter>
			<distanceFromOrigin>9.219544457292887</distanceFromOrigin>
			<angle>0</angle>
			<triangleMeasure>0</triangleMeasure>
			<rectangleMeasure>0</rectangleMeasure>
			<circleMeasure>0</circleMeasure>
			<centroidX>9</centroidX>
			<centroidY>10</centroidY>
		</spatialEntity>
		<spatialEntity spatialType="region" scaleAndSubsystem="Cellular.GutEndotheliumIschemia">
			<clusteredness>1</clusteredness>
			<density>0.1387500029568579</density>
			<area>4</area>
			<perimeter>10</perimeter>
			<distanceFromOrigin>12.08304597359457</distanceFromOrigin>
			<angle>10.40771131249006</angle>
			<triangleMeasure>0.5</triangleMeasure>
			<rectangleMeasure>0.25</rectangleMeasure>
			<circleMeasure>0.1200150467756456</circleMeasure>
			<centroidX>11.75</centroidX>
			<centroidY>4.25</centroidY>
		</spatialEntity>
		<spatialEntity spatialType="region" scaleAndSubsystem="Cellular.GutEndotheliumIschemia">
			<clusteredness>1</clusteredness>
			<density>0.2268912969851026</density>
			<area>1</area>
			<perimeter>4</perimeter>
			<distanceFromOrigin>19.20937271229855</distanceFromOrigin>
			<angle>0</angle>
			<triangleMeasure>0</triangleMeasure>
			<rectangleMeasure>0</rectangleMeasure>
			<circleMeasure>0</circleMeasure>
			<centroidX>1</centroidX>
			<centroidY>4</centroidY>
		</spatialEntity>
		<spatialEntity spatialType="region" scaleAndSubsystem="Cellular.GutEndotheliumIschemia">
			<clusteredness>0.9461538461538461</clusteredness>
			<density>0.1538823211267199</density>
			<area>123</area>
			<perimeter>176</perimeter>
			<distanceFromOrigin>2.82842712474619</distanceFromOrigin>
			<angle>137.9737310824801</angle>
			<triangleMeasure>0.2025455337069482</triangleMeasure>
			<rectangleMeasure>0.1996557069308544</rectangleMeasure>
			<circleMeasure>0.1378873914039716</circleMeasure>
			<centroidX>24.26136</centroidX>
			<centroidY>11.63636</centroidY>
		</spatialEntity>
		<spatialEntity spatialType="region" scaleAndSubsystem="Cellular.GutEndotheliumIschemia">
			<clusteredness>1</clusteredness>
			<density>0.2008333412650364</density>
			<area>3</area>
			<perimeter>8</perimeter>
			<distanceFromOrigin>15.65247584249853</distanceFromOrigin>
			<angle>3.055593457752936</angle>
			<triangleMeasure>1</triangleMeasure>
			<rectangleMeasure>0.5000000894069832</rectangleMeasure>
			<circleMeasure>0.1591549430918953</circleMeasure>
			<centroidX>23.33333</centroidX>
			<centroidY>1.333333</centroidY>
		</spatialEntity>
		<spatialEntity spatialType="region" scaleAndSubsystem="Cellular.GutEndotheliumIschemia">
			<clusteredness>1</clusteredness>
			<density>0.3975000159413207</density>
			<area>3</area>
			<perimeter>8</perimeter>
			<distanceFromOrigin>14.14213562373095</distanceFromOrigin>
			<angle>3.715289105428768</angle>
			<triangleMeasure>1</triangleMeasure>
			<rectangleMeasure>0.5000000894069832</rectangleMeasure>
			<circleMeasure>0.1591549430918953</circleMeasure>
			<centroidX>18.33333</centroidX>
			<centroidY>1.333333</centroidY>
		</spatialEntity>
		<spatialEntity spatialType="region" scaleAndSubsystem="Cellular.GutEndotheliumIschemia">
			<clusteredness>1</clusteredness>
			<density>0.1387500029568579</density>
			<area>4</area>
			<perimeter>10</perimeter>
			<distanceFromOrigin>14.86606874731851</distanceFromOrigin>
			<angle>6.911227119024681</angle>
			<triangleMeasure>0.5</triangleMeasure>
			<rectangleMeasure>0.2500000149011621</rectangleMeasure>
			<circleMeasure>0.1200150467756456</circleMeasure>
			<centroidX>9.75</centroidX>
			<centroidY>1.75</centroidY>
		</spatialEntity>
		<spatialEntity spatialType="region" scaleAndSubsystem="Cellular.GutEndotheliumIschemia">
			<clusteredness>1</clusteredness>
			<density>0.2227802351409314</density>
			<area>1</area>
			<perimeter>4</perimeter>
			<distanceFromOrigin>18.02775637731995</distanceFromOrigin>
			<angle>0</angle>
			<triangleMeasure>0</triangleMeasure>
			<rectangleMeasure>0</rectangleMeasure>
			<circleMeasure>0</circleMeasure>
			<centroidX>6</centroidX>
			<centroidY>1</centroidY>
		</spatialEntity>
		<spatialEntity spatialType="region" scaleAndSubsystem="Cellular.GutEndotheliumIschemia">
			<clusteredness>0.9024390243902439</clusteredness>
			<density>0.1370888764958067</density>
			<area>37</area>
			<perimeter>60</perimeter>
			<distanceFromOrigin>9.433981132056603</distanceFromOrigin>
			<angle>39.47245984834382</angle>
			<triangleMeasure>0.2316091898168343</triangleMeasure>
			<rectangleMeasure>0.2094594594594595</rectangleMeasure>
			<circleMeasure>0.1439603791990209</circleMeasure>
			<centroidX>6.217391</centroidX>
			<centroidY>5.913043</centroidY>
		</spatialEntity>
		<spatialEntity spatialType="region" scaleAndSubsystem="Cellular.GutEndotheliumIschemia">
			<clusteredness>1</clusteredness>
			<density>0.1468912910012638</density>
			<area>1</area>
			<perimeter>4</perimeter>
			<distanceFromOrigin>20.51828452868319</distanceFromOrigin>
			<angle>0</angle>
			<triangleMeasure>0</triangleMeasure>
			<rectangleMeasure>0</rectangleMeasure>
			<circleMeasure>0</circleMeasure>
			<centroidX>2</centroidX>
			<centroidY>1</centroidY>
		</spatialEntity>
		<numericStateVariable scaleAndSubsystem="Tissue.GutEndothelium">
			<name>GutCellDamageByproduct</name>
			<value>2015.468231844217</value>
		</numericStateVariable>
		<numericStateVariable scaleAndSubsystem="Organ.Gut">
			<name>GutLeak</name>
			<value>0</value>
		</numericStateVariable>
		<numericStateVariable scaleAndSubsystem="Tissue.GutEpithelium">
			<name>GutOccludinCellwall</name>
			<value>1162.278087263417</value>
		</numericStateVariable>
		<numericStateVariable scaleAndSubsystem="Tissue.GutEpithelium">
			<name>GutOccludinCytoplasm</name>
			<value>384.1584023849425</value>
		</numericStateVariable>
		<numericStateVariable scaleAndSubsystem="Tissue.LungEndothelium">
			<name>LungCellDamageByproduct</name>
			<value>0</value>
		</numericStateVariable>
		<numericStateVariable scaleAndSubsystem="Organ.Lung">
			<name>LungEdema</name>
			<value>0</value>
		</numericStateVariable>
		<numericStateVariable scaleAndSubsystem="Tissue.LungEpithelium">
			<name>LungOccludinCellwall</name>
			<value>1162.81</value>
		</numericStateVariable>
		<numericStateVariable scaleAndSubsystem="Tissue.LungEpithelium">
			<name>LungOccludinCytoplasm</name>
			<value>384.4</value>
		</numericStateVariable>
		<numericStateVariable scaleAndSubsystem="Cellular.GutEndotheliumIschemia">
			<name>avgClusterednessRegions</name>
			<value>0.0538988449199492</value>
		</numericStateVariable>
		<numericStateVariable scaleAndSubsystem="Cellular.LungEndotheliumIschemia">
			<name>avgClusterednessRegions</name>
			<value>1</value>
		</numericStateVariable>
		<numericStateVariable scaleAndSubsystem="Cellular.GutEndotheliumIschemia">
			<name>avgDensityRegions</name>
			<value>0.2037090574116775</value>
		</numericStateVariable>
		<numericStateVariable scaleAndSubsystem="Cellular.LungEndotheliumIschemia">
			<name>avgDensityRegions</name>
			<value>0</value>
		</numericStateVariable>
	</timepoint>
	<timepoint value="20">
		<spatialEntity spatialType="region" scaleAndSubsystem="Cellular.GutEndotheliumIschemia">
			<clusteredness>1</clusteredness>
			<density>0.002499999953251259</density>
			<area>1</area>
			<perimeter>4</perimeter>
			<distanceFromOrigin>15.29705854077836</distanceFromOrigin>
			<angle>0</angle>
			<triangleMeasure>0</triangleMeasure>
			<rectangleMeasure>0</rectangleMeasure>
			<circleMeasure>0</circleMeasure>
			<centroidX>19</centroidX>
			<centroidY>31</centroidY>
		</spatialEntity>
		<spatialEntity spatialType="region" scaleAndSubsystem="Cellular.GutEndotheliumIschemia">
			<clusteredness>1</clusteredness>
			<density>0.1613636363211375</density>
			<area>11</area>
			<perimeter>16</perimeter>
			<distanceFromOrigin>12.0415945787923</distanceFromOrigin>
			<angle>12.83177904253009</angle>
			<triangleMeasure>0.75</triangleMeasure>
			<rectangleMeasure>0.7500001341104747</rectangleMeasure>
			<circleMeasure>0.477464829275686</circleMeasure>
			<centroidX>15.2</centroidX>
			<centroidY>29.8</centroidY>
		</spatialEntity>
		<spatialEntity spatialType="region" scaleAndSubsystem="Cellular.GutEndotheliumIschemia">
			<clusteredness>1</clusteredness>
			<density>0.1456250062954971</density>
			<area>12</area>
			<perimeter>16</perimeter>
			<distanceFromOrigin>13</distanceFromOrigin>
			<angle>13.17255342332689</angle>
			<triangleMeasure>0.6428585441775604</triangleMeasure>
			<rectangleMeasure>0.6666666666666666</rectangleMeasure>
			<circleMeasure>0.477464829275686</circleMeasure>
			<centroidX>9.5</centroidX>
			<centroidY>29.33333</centroidY>
		</spatialEntity>
		<spatialEntity spatialType="region" scaleAndSubsystem="Cellular.GutEndotheliumIschemia">
			<clusteredness>1</clusteredness>
			<density>0.1736835340979882</density>
			<area>13</area>
			<perimeter>26</perimeter>
			<distanceFromOrigin>14.86606874731851</distanceFromOrigin>
			<angle>9.920960893171664</angle>
			<triangleMeasure>0.267857215842442</triangleMeasure>
			<rectangleMeasure>0.2543478155406531</rectangleMeasure>
			<circleMeasure>0.1317238142069346</circleMeasure>
			<centroidX>2.909091</centroidX>
			<centroidY>28.27273</centroidY>
		</spatialEntity>
		<spatialEntity spatialType="region" scaleAndSubsystem="Cellular.GutEndotheliumIschemia">
			<clusteredness>1</clusteredness>
			<density>0.2762499999766256</density>
			<area>2</area>
			<perimeter>6</perimeter>
			<distanceFromOrigin>10.295630140987</distanceFromOrigin>
			<angle>4.635463426902642</angle>
			<triangleMeasure>0</triangleMeasure>
			<rectangleMeasure>0</rectangleMeasure>
			<circleMeasure>0</circleMeasure>
			<centroidX>21.5</centroidX>
			<centroidY>25</centroidY>
		</spatialEntity>
		<spatialEntity spatialType="region" scaleAndSubsystem="Cellular.GutEndotheliumIschemia">
			<clusteredness>1</clusteredness>
			<density>0.275</density>
			<area>1</area>
			<perimeter>4</perimeter>
			<distanceFromOrigin>10</distanceFromOrigin>
			<angle>0</angle>
			<triangleMeasure>0</triangleMeasure>
			<rectangleMeasure>0</rectangleMeasure>
			<circleMeasure>0</circleMeasure>
			<centroidX>10</centroidX>
			<centroidY>24</centroidY>
		</spatialEntity>
		<spatialEntity spatialType="region" scaleAndSubsystem="Cellular.GutEndotheliumIschemia">
			<clusteredness>1</clusteredness>
			<density>0.2841666666510838</density>
			<area>3</area>
			<perimeter>12</perimeter>
			<distanceFromOrigin>11.31370849898476</distanceFromOrigin>
			<angle>6.34019174590991</angle>
			<triangleMeasure>0</triangleMeasure>
			<rectangleMeasure>0</rectangleMeasure>
			<circleMeasure>0</circleMeasure>
			<centroidX>7</centroidX>
			<centroidY>24.5</centroidY>
		</spatialEntity>
		<spatialEntity spatialType="region" scaleAndSubsystem="Cellular.GutEndotheliumIschemia">
			<clusteredness>1</clusteredness>
			<density>0.55</density>
			<area>1</area>
			<perimeter>4</perimeter>
			<distanceFromOrigin>11.40175425099138</distanceFromOrigin>
			<angle>0</angle>
			<triangleMeasure>0</triangleMeasure>
			<rectangleMeasure>0</rectangleMeasure>
			<circleMeasure>0</circleMeasure>
			<centroidX>25</centroidX>
			<centroidY>23</centroidY>
		</spatialEntity>
		<spatialEntity spatialType="region" scaleAndSubsystem="Cellular.GutEndotheliumIschemia">
			<clusteredness>1</clusteredness>
			<density>0.025</density>
			<area>1</area>
			<perimeter>4</perimeter>
			<distanceFromOrigin>13.8924439894498</distanceFromOrigin>
			<angle>0</angle>
			<triangleMeasure>0</triangleMeasure>
			<rectangleMeasure>0</rectangleMeasure>
			<circleMeasure>0</circleMeasure>
			<centroidX>4</centroidX>
			<centroidY>23</centroidY>
		</spatialEntity>
		<spatialEntity spatialType="region" scaleAndSubsystem="Cellular.GutEndotheliumIschemia">
			<clusteredness>1</clusteredness>
			<density>0.15</density>
			<area>1</area>
			<perimeter>4</perimeter>
			<distanceFromOrigin>15.65247584249853</distanceFromOrigin>
			<angle>0</angle>
			<triangleMeasure>0</triangleMeasure>
			<rectangleMeasure>0</rectangleMeasure>
			<circleMeasure>0</circleMeasure>
			<centroidX>2</centroidX>
			<centroidY>23</centroidY>
		</spatialEntity>
		<spatialEntity spatialType="region" scaleAndSubsystem="Cellular.GutEndotheliumIschemia">
			<clusteredness>1</clusteredness>
			<density>0.1107142856808938</density>
			<area>7</area>
			<perimeter>16</perimeter>
			<distanceFromOrigin>6.082762530298219</distanceFromOrigin>
			<angle>22.28558764683276</angle>
			<triangleMeasure>0.599997070326805</triangleMeasure>
			<rectangleMeasure>0.5000000476837204</rectangleMeasure>
			<circleMeasure>0.1989436788648692</circleMeasure>
			<centroidX>15.57143</centroidX>
			<centroidY>23.57143</centroidY>
		</spatialEntity>
		<spatialEntity spatialType="region" scaleAndSubsystem="Cellular.GutEndotheliumIschemia">
			<clusteredness>1</clusteredness>
			<density>0.08749999999999999</density>
			<area>1</area>
			<perimeter>4</perimeter>
			<distanceFromOrigin>10</distanceFromOrigin>
			<angle>0</angle>
			<triangleMeasure>0</triangleMeasure>
			<rectangleMeasure>0</rectangleMeasure>
			<circleMeasure>0</circleMeasure>
			<centroidX>8</centroidX>
			<centroidY>22</centroidY>
		</spatialEntity>
		<spatialEntity spatialType="region" scaleAndSubsystem="Cellular.GutEndotheliumIschemia">
			<clusteredness>0.9130434782608695</clusteredness>
			<density>0.1419767723418348</density>
			<area>42</area>
			<perimeter>62</perimeter>
			<distanceFromOrigin>12.08304597359457</distanceFromOrigin>
			<angle>49.30866491652488</angle>
			<triangleMeasure>0.2677635288375752</triangleMeasure>
			<rectangleMeasure>0.267895322917106</rectangleMeasure>
			<circleMeasure>0.1772034207719828</circleMeasure>
			<centroidX>27.67857</centroidX>
			<centroidY>26.60714</centroidY>
		</spatialEntity>
		<spatialEntity spatialType="region" scaleAndSubsystem="Cellular.GutEndotheliumIschemia">
			<clusteredness>1</clusteredness>
			<density>0.3012499999766256</density>
			<area>2</area>
			<perimeter>6</perimeter>
			<distanceFromOrigin>14.31782106327635</distanceFromOrigin>
			<angle>0.7848246029918882</angle>
			<triangleMeasure>0</triangleMeasure>
			<rectangleMeasure>0</rectangleMeasure>
			<circleMeasure>0</circleMeasure>
			<centroidX>30.5</centroidX>
			<centroidY>19</centroidY>
		</spatialEntity>
		<spatialEntity spatialType="region" scaleAndSubsystem="Cellular.GutEndotheliumIschemia">
			<clusteredness>1</clusteredness>
			<density>0.002499999953251259</density>
			<area>1</area>
			<perimeter>4</perimeter>
			<distanceFromOrigin>15</distanceFromOrigin>
			<angle>0</angle>
			<triangleMeasure>0</triangleMeasure>
			<rectangleMeasure>0</rectangleMeasure>
			<circleMeasure>0</circleMeasure>
			<centroidX>31</centroidX>
			<centroidY>16</centroidY>
		</spatialEntity>
		<spatialEntity spatialType="region" scaleAndSubsystem="Cellular.GutEndotheliumIschemia">
			<clusteredness>0.9130434782608695</clusteredness>
			<density>0.1515476167257649</density>
			<area>21</area>
			<perimeter>36</perimeter>
			<distanceFromOrigin>1</distanceFromOrigin>
			<angle>143.130102354156</angle>
			<triangleMeasure>0.309573243112271</triangleMeasure>
			<rectangleMeasure>0.2361111111111111</rectangleMeasure>
			<circleMeasure>0.1943420267597861</circleMeasure>
			<centroidX>13.26316</centroidX>
			<centroidY>18.05263</centroidY>
		</spatialEntity>
		<spatialEntity spatialType="region" scaleAndSubsystem="Cellular.GutEndotheliumIschemia">
			<clusteredness>1</clusteredness>
			<density>0.05</density>
			<area>1</area>
			<perimeter>4</perimeter>
			<distanceFromOrigin>15.13274595042156</distanceFromOrigin>
			<angle>0</angle>
			<triangleMeasure>0</triangleMeasure>
			<rectangleMeasure>0</rectangleMeasure>
			<circleMeasure>0</circleMeasure>
			<centroidX>31</centroidX>
			<centroidY>14</centroidY>
		</spatialEntity>
		<spatialEntity spatialType="region" scaleAndSubsystem="Cellular.GutEndotheliumIschemia">
			<clusteredness>1</clusteredness>
			<density>0.55</density>
			<area>1</area>
			<perimeter>4</perimeter>
			<distanceFromOrigin>3.605551275463989</distanceFromOrigin>
			<angle>0</angle>
			<triangleMeasure>0</triangleMeasure>
			<rectangleMeasure>0</rectangleMeasure>
			<circleMeasure>0</circleMeasure>
			<centroidX>14</centroidX>
			<centroidY>13</centroidY>
		</spatialEntity>
		<spatialEntity spatialType="region" scaleAndSubsystem="Cellular.GutEndotheliumIschemia">
			<clusteredness>1</clusteredness>
			<density>0.1024999955121209</density>
			<area>1</area>
			<perimeter>4</perimeter>
			<distanceFromOrigin>12.64911064067352</distanceFromOrigin>
			<angle>0</angle>
			<triangleMeasure>0</triangleMeasure>
			<rectangleMeasure>0</rectangleMeasure>
			<circleMeasure>0</circleMeasure>
			<centroidX>28</centroidX>
			<centroidY>12</centroidY>
		</spatialEntity>
		<spatialEntity spatialType="region" scaleAndSubsystem="Cellular.GutEndotheliumIschemia">
			<clusteredness>1</clusteredness>
			<density>0.55</density>
			<area>1</area>
			<perimeter>4</perimeter>
			<distanceFromOrigin>6.324555320336759</distanceFromOrigin>
			<angle>0</angle>
			<triangleMeasure>0</triangleMeasure>
			<rectangleMeasure>0</rectangleMeasure>
			<circleMeasure>0</circleMeasure>
			<centroidX>18</centroidX>
			<centroidY>10</centroidY>
		</spatialEntity>
		<spatialEntity spatialType="region" scaleAndSubsystem="Cellular.GutEndotheliumIschemia">
			<clusteredness>1</clusteredness>
			<density>0.3</density>
			<area>1</area>
			<perimeter>4</perimeter>
			<distanceFromOrigin>9.219544457292887</distanceFromOrigin>
			<angle>0</angle>
			<triangleMeasure>0</triangleMeasure>
			<rectangleMeasure>0</rectangleMeasure>
			<circleMeasure>0</circleMeasure>
			<centroidX>9</centroidX>
			<centroidY>10</centroidY>
		</spatialEntity>
		<spatialEntity spatialType="region" scaleAndSubsystem="Cellular.GutEndotheliumIschemia">
			<clusteredness>1</clusteredness>
			<density>0.03765171340867585</density>
			<area>5</area>
			<perimeter>14</perimeter>
			<distanceFromOrigin>16.40121946685673</distanceFromOrigin>
			<angle>9.496105092974537</angle>
			<triangleMeasure>0.5</triangleMeasure>
			<rectangleMeasure>0.2500000447034916</rectangleMeasure>
			<circleMeasure>0.1500188154435354</circleMeasure>
			<centroidX>1.75</centroidX>
			<centroidY>6.75</centroidY>
		</spatialEntity>
		<spatialEntity spatialType="region" scaleAndSubsystem="Cellular.GutEndotheliumIschemia">
			<clusteredness>1</clusteredness>
			<density>0.4008333333177504</density>
			<area>3</area>
			<perimeter>12</perimeter>
			<distanceFromOrigin>9.055385138137417</distanceFromOrigin>
			<angle>11.53462065364472</angle>
			<triangleMeasure>0</triangleMeasure>
			<rectangleMeasure>0</rectangleMeasure>
			<circleMeasure>0</circleMeasure>
			<centroidX>16</centroidX>
			<centroidY>6</centroidY>
		</spatialEntity>
		<spatialEntity spatialType="region" scaleAndSubsystem="Cellular.GutEndotheliumIschemia">
			<clusteredness>1</clusteredness>
			<density>0.21737720265108</density>
			<area>1</area>
			<perimeter>4</perimeter>
			<distanceFromOrigin>19.20937271229855</distanceFromOrigin>
			<angle>0</angle>
			<triangleMeasure>0</triangleMeasure>
			<rectangleMeasure>0</rectangleMeasure>
			<circleMeasure>0</circleMeasure>
			<centroidX>1</centroidX>
			<centroidY>4</centroidY>
		</spatialEntity>
		<spatialEntity spatialType="region" scaleAndSubsystem="Cellular.GutEndotheliumIschemia">
			<clusteredness>1</clusteredness>
			<density>0.002499999953251259</density>
			<area>1</area>
			<perimeter>4</perimeter>
			<distanceFromOrigin>16.15549442140351</distanceFromOrigin>
			<angle>0</angle>
			<triangleMeasure>0</triangleMeasure>
			<rectangleMeasure>0</rectangleMeasure>
			<circleMeasure>0</circleMeasure>
			<centroidX>22</centroidX>
			<centroidY>1</centroidY>
		</spatialEntity>
		<spatialEntity spatialType="region" scaleAndSubsystem="Cellular.GutEndotheliumIschemia">
			<clusteredness>0.9487179487179487</clusteredness>
			<density>0.1643246130437064</density>
			<area>111</area>
			<perimeter>164</perimeter>
			<distanceFromOrigin>2.82842712474619</distanceFromOrigin>
			<angle>122.2109277236738</angle>
			<triangleMeasure>0.1904885901679994</triangleMeasure>
			<rectangleMeasure>0.2230769230769231</rectangleMeasure>
			<circleMeasure>0.1535125286495304</circleMeasure>
			<centroidX>24.20988</centroidX>
			<centroidY>10.30864</centroidY>
		</spatialEntity>
		<spatialEntity spatialType="region" scaleAndSubsystem="Cellular.GutEndotheliumIschemia">
			<clusteredness>0.9583333333333334</clusteredness>
			<density>0.1210598172846529</density>
			<area>92</area>
			<perimeter>132</perimeter>
			<distanceFromOrigin>5.830951894845301</distanceFromOrigin>
			<angle>97.56142842766697</angle>
			<triangleMeasure>0.1990740740740741</triangleMeasure>
			<rectangleMeasure>0.2086973007559779</rectangleMeasure>
			<circleMeasure>0.1214269853035628</circleMeasure>
			<centroidX>7.206897</centroidX>
			<centroidY>12.44828</centroidY>
		</spatialEntity>
		<spatialEntity spatialType="region" scaleAndSubsystem="Cellular.GutEndotheliumIschemia">
			<clusteredness>1</clusteredness>
			<density>0.2128279442880668</density>
			<area>1</area>
			<perimeter>4</perimeter>
			<distanceFromOrigin>18.02775637731995</distanceFromOrigin>
			<angle>0</angle>
			<triangleMeasure>0</triangleMeasure>
			<rectangleMeasure>0</rectangleMeasure>
			<circleMeasure>0</circleMeasure>
			<centroidX>6</centroidX>
			<centroidY>1</centroidY>
		</spatialEntity>
		<spatialEntity spatialType="region" scaleAndSubsystem="Cellular.GutEndotheliumIschemia">
			<clusteredness>1</clusteredness>
			<density>0.202391971432589</density>
			<area>11</area>
			<perimeter>30</perimeter>
			<distanceFromOrigin>13.45362404707371</distanceFromOrigin>
			<angle>11.69893760880266</angle>
			<triangleMeasure>0.1111111111111111</triangleMeasure>
			<rectangleMeasure>0.1250000223517458</rectangleMeasure>
			<circleMeasure>0.07059708379554279</circleMeasure>
			<centroidX>5</centroidX>
			<centroidY>4</centroidY>
		</spatialEntity>
		<spatialEntity spatialType="region" scaleAndSubsystem="Cellular.GutEndotheliumIschemia">
			<clusteredness>1</clusteredness>
			<density>0.1373771966672411</density>
			<area>1</area>
			<perimeter>4</perimeter>
			<distanceFromOrigin>20.51828452868319</distanceFromOrigin>
			<angle>0</angle>
			<triangleMeasure>0</triangleMeasure>
			<rectangleMeasure>0</rectangleMeasure>
			<circleMeasure>0</circleMeasure>
			<centroidX>2</centroidX>
			<centroidY>1</centroidY>
		</spatialEntity>
		<numericStateVariable scaleAndSubsystem="Tissue.GutEndothelium">
			<name>GutCellDamageByproduct</name>
			<value>2092.01393076012</value>
		</numericStateVariable>
		<numericStateVariable scaleAndSubsystem="Organ.Gut">
			<name>GutLeak</name>
			<value>0</value>
		</numericStateVariable>
		<numericStateVariable scaleAndSubsystem="Tissue.GutEpithelium">
			<name>GutOccludinCellwall</name>
			<value>1162.16495562288</value>
		</numericStateVariable>
		<numericStateVariable scaleAndSubsystem="Tissue.GutEpithelium">
			<name>GutOccludinCytoplasm</name>
			<value>384.1082376644716</value>
		</numericStateVariable>
		<numericStateVariable scaleAndSubsystem="Tissue.LungEndothelium">
			<name>LungCellDamageByproduct</name>
			<value>0</value>
		</numericStateVariable>
		<numericStateVariable scaleAndSubsystem="Organ.Lung">
			<name>LungEdema</name>
			<value>0</value>
		</numericStateVariable>
		<numericStateVariable scaleAndSubsystem="Tissue.LungEpithelium">
			<name>LungOccludinCellwall</name>
			<value>1162.81</value>
		</numericStateVariable>
		<numericStateVariable scaleAndSubsystem="Tissue.LungEpithelium">
			<name>LungOccludinCytoplasm</name>
			<value>384.4</value>
		</numericStateVariable>
		<numericStateVariable scaleAndSubsystem="Cellular.GutEndotheliumIschemia">
			<name>avgClusterednessRegions</name>
			<value>0.05684407442782517</value>
		</numericStateVariable>
		<numericStateVariable scaleAndSubsystem="Cellular.LungEndotheliumIschemia">
			<name>avgClusterednessRegions</name>
			<value>1</value>
		</numericStateVariable>
		<numericStateVariable scaleAndSubsystem="Cellular.GutEndotheliumIschemia">
			<name>avgDensityRegions</name>
			<value>0.1962640435177696</value>
		</numericStateVariable>
		<numericStateVariable scaleAndSubsystem="Cellular.LungEndotheliumIschemia">
			<name>avgDensityRegions</name>
			<value>0</value>
		</numericStateVariable>
	</timepoint>
	<timepoint value="21">
		<spatialEntity spatialType="region" scaleAndSubsystem="Cellular.GutEndotheliumIschemia">
			<clusteredness>1</clusteredness>
			<density>0.2150000029919194</density>
			<area>1</area>
			<perimeter>4</perimeter>
			<distanceFromOrigin>15.8113883008419</distanceFromOrigin>
			<angle>0</angle>
			<triangleMeasure>0</triangleMeasure>
			<rectangleMeasure>0</rectangleMeasure>
			<circleMeasure>0</circleMeasure>
			<centroidX>11</centroidX>
			<centroidY>31</centroidY>
		</spatialEntity>
		<spatialEntity spatialType="region" scaleAndSubsystem="Cellular.GutEndotheliumIschemia">
			<clusteredness>1</clusteredness>
			<density>0.1380769276331273</density>
			<area>13</area>
			<perimeter>28</perimeter>
			<distanceFromOrigin>13</distanceFromOrigin>
			<angle>24.30454926593672</angle>
			<triangleMeasure>0.225</triangleMeasure>
			<rectangleMeasure>0.375</rectangleMeasure>
			<circleMeasure>0.1350169076633741</circleMeasure>
			<centroidX>16.14286</centroidX>
			<centroidY>30.07143</centroidY>
		</spatialEntity>
		<spatialEntity spatialType="region" scaleAndSubsystem="Cellular.GutEndotheliumIschemia">
			<clusteredness>1</clusteredness>
			<density>0.1711111057557831</density>
			<area>9</area>
			<perimeter>14</perimeter>
			<distanceFromOrigin>12.52996408614167</distanceFromOrigin>
			<angle>7.696051722016569</angle>
			<triangleMeasure>0.64</triangleMeasure>
			<rectangleMeasure>0.6666666666666666</rectangleMeasure>
			<circleMeasure>0.3692770647182458</circleMeasure>
			<centroidX>9</centroidX>
			<centroidY>28.57143</centroidY>
		</spatialEntity>
		<spatialEntity spatialType="region" scaleAndSubsystem="Cellular.GutEndotheliumIschemia">
			<clusteredness>1</clusteredness>
			<density>0.1164707437757368</density>
			<area>19</area>
			<perimeter>24</perimeter>
			<distanceFromOrigin>14.86606874731851</distanceFromOrigin>
			<angle>12.19504966189869</angle>
			<triangleMeasure>0.4375</triangleMeasure>
			<rectangleMeasure>0.525</rectangleMeasure>
			<circleMeasure>0.3073555664828474</circleMeasure>
			<centroidX>3</centroidX>
			<centroidY>28.27273</centroidY>
		</spatialEntity>
		<spatialEntity spatialType="region" scaleAndSubsystem="Cellular.GutEndotheliumIschemia">
			<clusteredness>0.875</clusteredness>
			<density>0.1378571879963915</density>
			<area>35</area>
			<perimeter>40</perimeter>
			<distanceFromOrigin>10.81665382639197</distanceFromOrigin>
			<angle>30.80526238720913</angle>
			<triangleMeasure>0.4195926911556748</triangleMeasure>
			<rectangleMeasure>0.4331913290346462</rectangleMeasure>
			<circleMeasure>0.3247465646776552</circleMeasure>
			<centroidX>25.11765</centroidX>
			<centroidY>27.94118</centroidY>
		</spatialEntity>
		<spatialEntity spatialType="region" scaleAndSubsystem="Cellular.GutEndotheliumIschemia">
			<clusteredness>1</clusteredness>
			<density>0.2025000029919194</density>
			<area>1</area>
			<perimeter>4</perimeter>
			<distanceFromOrigin>9.055385138137417</distanceFromOrigin>
			<angle>0</angle>
			<triangleMeasure>0</triangleMeasure>
			<rectangleMeasure>0</rectangleMeasure>
			<circleMeasure>0</circleMeasure>
			<centroidX>17</centroidX>
			<centroidY>25</centroidY>
		</spatialEntity>
		<spatialEntity spatialType="region" scaleAndSubsystem="Cellular.GutEndotheliumIschemia">
			<clusteredness>1</clusteredness>
			<density>0.2649999880323223</density>
			<area>1</area>
			<perimeter>4</perimeter>
			<distanceFromOrigin>10</distanceFromOrigin>
			<angle>0</angle>
			<triangleMeasure>0</triangleMeasure>
			<rectangleMeasure>0</rectangleMeasure>
			<circleMeasure>0</circleMeasure>
			<centroidX>10</centroidX>
			<centroidY>24</centroidY>
		</spatialEntity>
		<spatialEntity spatialType="region" scaleAndSubsystem="Cellular.GutEndotheliumIschemia">
			<clusteredness>1</clusteredness>
			<density>0.1749999984806659</density>
			<area>4</area>
			<perimeter>10</perimeter>
			<distanceFromOrigin>11.31370849898476</distanceFromOrigin>
			<angle>6.34019174590991</angle>
			<triangleMeasure>1</triangleMeasure>
			<rectangleMeasure>0.5000000894069832</rectangleMeasure>
			<circleMeasure>0.3000376132219145</circleMeasure>
			<centroidX>7</centroidX>
			<centroidY>24.33333</centroidY>
		</spatialEntity>
		<spatialEntity spatialType="region" scaleAndSubsystem="Cellular.GutEndotheliumIschemia">
			<clusteredness>1</clusteredness>
			<density>0.01499999925202014</density>
			<area>1</area>
			<perimeter>4</perimeter>
			<distanceFromOrigin>13.8924439894498</distanceFromOrigin>
			<angle>0</angle>
			<triangleMeasure>0</triangleMeasure>
			<rectangleMeasure>0</rectangleMeasure>
			<circleMeasure>0</circleMeasure>
			<centroidX>4</centroidX>
			<centroidY>23</centroidY>
		</spatialEntity>
		<spatialEntity spatialType="region" scaleAndSubsystem="Cellular.GutEndotheliumIschemia">
			<clusteredness>1</clusteredness>
			<density>0.1400000029919194</density>
			<area>1</area>
			<perimeter>4</perimeter>
			<distanceFromOrigin>15.65247584249853</distanceFromOrigin>
			<angle>0</angle>
			<triangleMeasure>0</triangleMeasure>
			<rectangleMeasure>0</rectangleMeasure>
			<circleMeasure>0</circleMeasure>
			<centroidX>2</centroidX>
			<centroidY>23</centroidY>
		</spatialEntity>
		<spatialEntity spatialType="region" scaleAndSubsystem="Cellular.GutEndotheliumIschemia">
			<clusteredness>1</clusteredness>
			<density>0.09416666463309643</density>
			<area>6</area>
			<perimeter>12</perimeter>
			<distanceFromOrigin>6</distanceFromOrigin>
			<angle>15.94539590092286</angle>
			<triangleMeasure>0.5</triangleMeasure>
			<rectangleMeasure>0.5555556070657471</rectangleMeasure>
			<circleMeasure>0.3000376308870708</circleMeasure>
			<centroidX>15</centroidX>
			<centroidY>23.16667</centroidY>
		</spatialEntity>
		<spatialEntity spatialType="region" scaleAndSubsystem="Cellular.GutEndotheliumIschemia">
			<clusteredness>1</clusteredness>
			<density>0.07750000299191942</density>
			<area>1</area>
			<perimeter>4</perimeter>
			<distanceFromOrigin>10</distanceFromOrigin>
			<angle>0</angle>
			<triangleMeasure>0</triangleMeasure>
			<rectangleMeasure>0</rectangleMeasure>
			<circleMeasure>0</circleMeasure>
			<centroidX>8</centroidX>
			<centroidY>22</centroidY>
		</spatialEntity>
		<spatialEntity spatialType="region" scaleAndSubsystem="Cellular.GutEndotheliumIschemia">
			<clusteredness>1</clusteredness>
			<density>0.1044791668458702</density>
			<area>24</area>
			<perimeter>44</perimeter>
			<distanceFromOrigin>13.0384048104053</distanceFromOrigin>
			<angle>47.40021446085664</angle>
			<triangleMeasure>0.328125</triangleMeasure>
			<rectangleMeasure>0.2916666666666667</rectangleMeasure>
			<circleMeasure>0.08236326029308487</circleMeasure>
			<centroidX>29.88889</centroidX>
			<centroidY>19.94444</centroidY>
		</spatialEntity>
		<spatialEntity spatialType="region" scaleAndSubsystem="Cellular.GutEndotheliumIschemia">
			<clusteredness>1</clusteredness>
			<density>0.5524999880323223</density>
			<area>1</area>
			<perimeter>4</perimeter>
			<distanceFromOrigin>3.605551275463989</distanceFromOrigin>
			<angle>0</angle>
			<triangleMeasure>0</triangleMeasure>
			<rectangleMeasure>0</rectangleMeasure>
			<circleMeasure>0</circleMeasure>
			<centroidX>14</centroidX>
			<centroidY>13</centroidY>
		</spatialEntity>
		<spatialEntity spatialType="region" scaleAndSubsystem="Cellular.GutEndotheliumIschemia">
			<clusteredness>1</clusteredness>
			<density>0.09249999850404028</density>
			<area>1</area>
			<perimeter>4</perimeter>
			<distanceFromOrigin>12.64911064067352</distanceFromOrigin>
			<angle>0</angle>
			<triangleMeasure>0</triangleMeasure>
			<rectangleMeasure>0</rectangleMeasure>
			<circleMeasure>0</circleMeasure>
			<centroidX>28</centroidX>
			<centroidY>12</centroidY>
		</spatialEntity>
		<spatialEntity spatialType="region" scaleAndSubsystem="Cellular.GutEndotheliumIschemia">
			<clusteredness>1</clusteredness>
			<density>0.1698684257373475</density>
			<area>19</area>
			<perimeter>36</perimeter>
			<distanceFromOrigin>12.64911064067352</distanceFromOrigin>
			<angle>34.38034472384487</angle>
			<triangleMeasure>0.2857142857142857</triangleMeasure>
			<rectangleMeasure>0.3333333333333333</rectangleMeasure>
			<circleMeasure>0.1315233410959606</circleMeasure>
			<centroidX>2</centroidX>
			<centroidY>16.25</centroidY>
		</spatialEntity>
		<spatialEntity spatialType="region" scaleAndSubsystem="Cellular.GutEndotheliumIschemia">
			<clusteredness>0.9636363636363636</clusteredness>
			<density>0.1330188701958115</density>
			<area>53</area>
			<perimeter>92</perimeter>
			<distanceFromOrigin>1</distanceFromOrigin>
			<angle>360</angle>
			<triangleMeasure>0.1491477380483612</triangleMeasure>
			<rectangleMeasure>0.1893939831806491</rectangleMeasure>
			<circleMeasure>0.131723810021883</circleMeasure>
			<centroidX>10.74</centroidX>
			<centroidY>15.86</centroidY>
		</spatialEntity>
		<spatialEntity spatialType="region" scaleAndSubsystem="Cellular.GutEndotheliumIschemia">
			<clusteredness>1</clusteredness>
			<density>0.1567188627287453</density>
			<area>16</area>
			<perimeter>26</perimeter>
			<distanceFromOrigin>9.219544457292887</distanceFromOrigin>
			<angle>26.56505117707799</angle>
			<triangleMeasure>0.35</triangleMeasure>
			<rectangleMeasure>0.5833333333333334</rectangleMeasure>
			<circleMeasure>0.210026300809693</circleMeasure>
			<centroidX>7.111111</centroidX>
			<centroidY>9</centroidY>
		</spatialEntity>
		<spatialEntity spatialType="region" scaleAndSubsystem="Cellular.GutEndotheliumIschemia">
			<clusteredness>1</clusteredness>
			<density>0.5524999880323223</density>
			<area>1</area>
			<perimeter>4</perimeter>
			<distanceFromOrigin>12.72792206135786</distanceFromOrigin>
			<angle>0</angle>
			<triangleMeasure>0</triangleMeasure>
			<rectangleMeasure>0</rectangleMeasure>
			<circleMeasure>0</circleMeasure>
			<centroidX>25</centroidX>
			<centroidY>7</centroidY>
		</spatialEntity>
		<spatialEntity spatialType="region" scaleAndSubsystem="Cellular.GutEndotheliumIschemia">
			<clusteredness>1</clusteredness>
			<density>0.2774999939927868</density>
			<area>2</area>
			<perimeter>6</perimeter>
			<distanceFromOrigin>8.944271909999159</distanceFromOrigin>
			<angle>2.602562202499807</angle>
			<triangleMeasure>0</triangleMeasure>
			<rectangleMeasure>0</rectangleMeasure>
			<circleMeasure>0</circleMeasure>
			<centroidX>12</centroidX>
			<centroidY>7.5</centroidY>
		</spatialEntity>
		<spatialEntity spatialType="region" scaleAndSubsystem="Cellular.GutEndotheliumIschemia">
			<clusteredness>1</clusteredness>
			<density>0.1367898106241092</density>
			<area>7</area>
			<perimeter>16</perimeter>
			<distanceFromOrigin>15.26433752247375</distanceFromOrigin>
			<angle>9.496105092974537</angle>
			<triangleMeasure>0.25</triangleMeasure>
			<rectangleMeasure>0.5</rectangleMeasure>
			<circleMeasure>0.3000376308870708</circleMeasure>
			<centroidX>30</centroidX>
			<centroidY>7</centroidY>
		</spatialEntity>
		<spatialEntity spatialType="region" scaleAndSubsystem="Cellular.GutEndotheliumIschemia">
			<clusteredness>1</clusteredness>
			<density>0.03959123194217682</density>
			<area>4</area>
			<perimeter>12</perimeter>
			<distanceFromOrigin>16.40121946685673</distanceFromOrigin>
			<angle>9.496105092974537</angle>
			<triangleMeasure>0.5</triangleMeasure>
			<rectangleMeasure>0.2500000447034916</rectangleMeasure>
			<circleMeasure>0.0750094077217677</circleMeasure>
			<centroidX>1.75</centroidX>
			<centroidY>7</centroidY>
		</spatialEntity>
		<spatialEntity spatialType="region" scaleAndSubsystem="Cellular.GutEndotheliumIschemia">
			<clusteredness>1</clusteredness>
			<density>0.2077649284811581</density>
			<area>1</area>
			<perimeter>4</perimeter>
			<distanceFromOrigin>19.20937271229855</distanceFromOrigin>
			<angle>0</angle>
			<triangleMeasure>0</triangleMeasure>
			<rectangleMeasure>0</rectangleMeasure>
			<circleMeasure>0</circleMeasure>
			<centroidX>1</centroidX>
			<centroidY>4</centroidY>
		</spatialEntity>
		<spatialEntity spatialType="region" scaleAndSubsystem="Cellular.GutEndotheliumIschemia">
			<clusteredness>0.95</clusteredness>
			<density>0.1480268716197019</density>
			<area>19</area>
			<perimeter>30</perimeter>
			<distanceFromOrigin>14.2126704035519</distanceFromOrigin>
			<angle>22.27371656453851</angle>
			<triangleMeasure>0.3702479899127535</triangleMeasure>
			<rectangleMeasure>0.2958747997134864</rectangleMeasure>
			<circleMeasure>0.1811547735488016</circleMeasure>
			<centroidX>25.92308</centroidX>
			<centroidY>3.076923</centroidY>
		</spatialEntity>
		<spatialEntity spatialType="region" scaleAndSubsystem="Cellular.GutEndotheliumIschemia">
			<clusteredness>0.7265625</clusteredness>
			<density>0.1408421077570802</density>
			<area>93</area>
			<perimeter>126</perimeter>
			<distanceFromOrigin>2.82842712474619</distanceFromOrigin>
			<angle>137.5261169116196</angle>
			<triangleMeasure>0.229166679912144</triangleMeasure>
			<rectangleMeasure>0.2433762851682816</rectangleMeasure>
			<circleMeasure>0.136227207016264</circleMeasure>
			<centroidX>22.20635</centroidX>
			<centroidY>12.66667</centroidY>
		</spatialEntity>
		<spatialEntity spatialType="region" scaleAndSubsystem="Cellular.GutEndotheliumIschemia">
			<clusteredness>1</clusteredness>
			<density>0.1396875049586612</density>
			<area>8</area>
			<perimeter>22</perimeter>
			<distanceFromOrigin>12.08304597359457</distanceFromOrigin>
			<angle>13.57043438516149</angle>
			<triangleMeasure>0.2</triangleMeasure>
			<rectangleMeasure>0.1250000099341083</rectangleMeasure>
			<circleMeasure>0.08101014177620197</circleMeasure>
			<centroidX>10.71429</centroidX>
			<centroidY>2.857143</centroidY>
		</spatialEntity>
		<spatialEntity spatialType="region" scaleAndSubsystem="Cellular.GutEndotheliumIschemia">
			<clusteredness>1</clusteredness>
			<density>0.2028740677179075</density>
			<area>1</area>
			<perimeter>4</perimeter>
			<distanceFromOrigin>18.02775637731995</distanceFromOrigin>
			<angle>0</angle>
			<triangleMeasure>0</triangleMeasure>
			<rectangleMeasure>0</rectangleMeasure>
			<circleMeasure>0</circleMeasure>
			<centroidX>6</centroidX>
			<centroidY>1</centroidY>
		</spatialEntity>
		<spatialEntity spatialType="region" scaleAndSubsystem="Cellular.GutEndotheliumIschemia">
			<clusteredness>1</clusteredness>
			<density>0.1463595517008912</density>
			<area>15</area>
			<perimeter>30</perimeter>
			<distanceFromOrigin>12.2065556157337</distanceFromOrigin>
			<angle>12.7342907953476</angle>
			<triangleMeasure>0.2777777777777778</triangleMeasure>
			<rectangleMeasure>0.2500000238418602</rectangleMeasure>
			<circleMeasure>0.1200150405686004</circleMeasure>
			<centroidX>5.285714</centroidX>
			<centroidY>4</centroidY>
		</spatialEntity>
		<spatialEntity spatialType="region" scaleAndSubsystem="Cellular.GutEndotheliumIschemia">
			<clusteredness>1</clusteredness>
			<density>0.1277649224973192</density>
			<area>1</area>
			<perimeter>4</perimeter>
			<distanceFromOrigin>20.51828452868319</distanceFromOrigin>
			<angle>0</angle>
			<triangleMeasure>0</triangleMeasure>
			<rectangleMeasure>0</rectangleMeasure>
			<circleMeasure>0</circleMeasure>
			<centroidX>2</centroidX>
			<centroidY>1</centroidY>
		</spatialEntity>
		<numericStateVariable scaleAndSubsystem="Tissue.GutEndothelium">
			<name>GutCellDamageByproduct</name>
			<value>2166.955682198856</value>
		</numericStateVariable>
		<numericStateVariable scaleAndSubsystem="Organ.Gut">
			<name>GutLeak</name>
			<value>0</value>
		</numericStateVariable>
		<numericStateVariable scaleAndSubsystem="Tissue.GutEpithelium">
			<name>GutOccludinCellwall</name>
			<value>1162.040834997048</value>
		</numericStateVariable>
		<numericStateVariable scaleAndSubsystem="Tissue.GutEpithelium">
			<name>GutOccludinCytoplasm</name>
			<value>384.0571746200897</value>
		</numericStateVariable>
		<numericStateVariable scaleAndSubsystem="Tissue.LungEndothelium">
			<name>LungCellDamageByproduct</name>
			<value>0.001024743703636515</value>
		</numericStateVariable>
		<numericStateVariable scaleAndSubsystem="Organ.Lung">
			<name>LungEdema</name>
			<value>0</value>
		</numericStateVariable>
		<numericStateVariable scaleAndSubsystem="Tissue.LungEpithelium">
			<name>LungOccludinCellwall</name>
			<value>1162.81</value>
		</numericStateVariable>
		<numericStateVariable scaleAndSubsystem="Tissue.LungEpithelium">
			<name>LungOccludinCytoplasm</name>
			<value>384.4</value>
		</numericStateVariable>
		<numericStateVariable scaleAndSubsystem="Cellular.GutEndotheliumIschemia">
			<name>avgClusterednessRegions</name>
			<value>0.05721854331341374</value>
		</numericStateVariable>
		<numericStateVariable scaleAndSubsystem="Cellular.LungEndotheliumIschemia">
			<name>avgClusterednessRegions</name>
			<value>1</value>
		</numericStateVariable>
		<numericStateVariable scaleAndSubsystem="Cellular.GutEndotheliumIschemia">
			<name>avgDensityRegions</name>
			<value>0.1750506523756921</value>
		</numericStateVariable>
		<numericStateVariable scaleAndSubsystem="Cellular.LungEndotheliumIschemia">
			<name>avgDensityRegions</name>
			<value>0</value>
		</numericStateVariable>
	</timepoint>
	<timepoint value="22">
		<spatialEntity spatialType="region" scaleAndSubsystem="Cellular.GutEndotheliumIschemia">
			<clusteredness>1</clusteredness>
			<density>0.179750005941765</density>
			<area>10</area>
			<perimeter>18</perimeter>
			<distanceFromOrigin>13.0384048104053</distanceFromOrigin>
			<angle>16.34080563114665</angle>
			<triangleMeasure>0.5600000000000001</triangleMeasure>
			<rectangleMeasure>0.4375</rectangleMeasure>
			<circleMeasure>0.2100263318573799</circleMeasure>
			<centroidX>15.57143</centroidX>
			<centroidY>30.14286</centroidY>
		</spatialEntity>
		<spatialEntity spatialType="region" scaleAndSubsystem="Cellular.GutEndotheliumIschemia">
			<clusteredness>1</clusteredness>
			<density>0.1770000149221981</density>
			<area>10</area>
			<perimeter>16</perimeter>
			<distanceFromOrigin>13.41640786499874</distanceFromOrigin>
			<angle>15.25511870305778</angle>
			<triangleMeasure>0.4444444444444444</triangleMeasure>
			<rectangleMeasure>0.4444444444444444</rectangleMeasure>
			<circleMeasure>0.2667001017931638</circleMeasure>
			<centroidX>9.5</centroidX>
			<centroidY>29.5</centroidY>
		</spatialEntity>
		<spatialEntity spatialType="region" scaleAndSubsystem="Cellular.GutEndotheliumIschemia">
			<clusteredness>0.9375</clusteredness>
			<density>0.1391998707391078</density>
			<area>15</area>
			<perimeter>26</perimeter>
			<distanceFromOrigin>15.55634918610405</distanceFromOrigin>
			<angle>11.10383343663609</angle>
			<triangleMeasure>0</triangleMeasure>
			<rectangleMeasure>0.3273809672483248</rectangleMeasure>
			<circleMeasure>0.1941419804377427</circleMeasure>
			<centroidX>2.833333</centroidX>
			<centroidY>28.58333</centroidY>
		</spatialEntity>
		<spatialEntity spatialType="region" scaleAndSubsystem="Cellular.GutEndotheliumIschemia">
			<clusteredness>1</clusteredness>
			<density>0.1924999910242417</density>
			<area>1</area>
			<perimeter>4</perimeter>
			<distanceFromOrigin>9.055385138137417</distanceFromOrigin>
			<angle>0</angle>
			<triangleMeasure>0</triangleMeasure>
			<rectangleMeasure>0</rectangleMeasure>
			<circleMeasure>0</circleMeasure>
			<centroidX>17</centroidX>
			<centroidY>25</centroidY>
		</spatialEntity>
		<spatialEntity spatialType="region" scaleAndSubsystem="Cellular.GutEndotheliumIschemia">
			<clusteredness>1</clusteredness>
			<density>0.2787500179281422</density>
			<area>2</area>
			<perimeter>6</perimeter>
			<distanceFromOrigin>10</distanceFromOrigin>
			<angle>3.179830119864234</angle>
			<triangleMeasure>0</triangleMeasure>
			<rectangleMeasure>0</rectangleMeasure>
			<circleMeasure>0</circleMeasure>
			<centroidX>22</centroidX>
			<centroidY>24.5</centroidY>
		</spatialEntity>
		<spatialEntity spatialType="region" scaleAndSubsystem="Cellular.GutEndotheliumIschemia">
			<clusteredness>1</clusteredness>
			<density>0.2550000059838389</density>
			<area>1</area>
			<perimeter>4</perimeter>
			<distanceFromOrigin>10</distanceFromOrigin>
			<angle>0</angle>
			<triangleMeasure>0</triangleMeasure>
			<rectangleMeasure>0</rectangleMeasure>
			<circleMeasure>0</circleMeasure>
			<centroidX>10</centroidX>
			<centroidY>24</centroidY>
		</spatialEntity>
		<spatialEntity spatialType="region" scaleAndSubsystem="Cellular.GutEndotheliumIschemia">
			<clusteredness>1</clusteredness>
			<density>0.2874999850404029</density>
			<area>2</area>
			<perimeter>8</perimeter>
			<distanceFromOrigin>11.31370849898476</distanceFromOrigin>
			<angle>0</angle>
			<triangleMeasure>0</triangleMeasure>
			<rectangleMeasure>0</rectangleMeasure>
			<circleMeasure>0</circleMeasure>
			<centroidX>7.5</centroidX>
			<centroidY>24.5</centroidY>
		</spatialEntity>
		<spatialEntity spatialType="region" scaleAndSubsystem="Cellular.GutEndotheliumIschemia">
			<clusteredness>1</clusteredness>
			<density>0.004999999906502518</density>
			<area>1</area>
			<perimeter>4</perimeter>
			<distanceFromOrigin>13.8924439894498</distanceFromOrigin>
			<angle>0</angle>
			<triangleMeasure>0</triangleMeasure>
			<rectangleMeasure>0</rectangleMeasure>
			<circleMeasure>0</circleMeasure>
			<centroidX>4</centroidX>
			<centroidY>23</centroidY>
		</spatialEntity>
		<spatialEntity spatialType="region" scaleAndSubsystem="Cellular.GutEndotheliumIschemia">
			<clusteredness>1</clusteredness>
			<density>0.1299999910242417</density>
			<area>1</area>
			<perimeter>4</perimeter>
			<distanceFromOrigin>15.65247584249853</distanceFromOrigin>
			<angle>0</angle>
			<triangleMeasure>0</triangleMeasure>
			<rectangleMeasure>0</rectangleMeasure>
			<circleMeasure>0</circleMeasure>
			<centroidX>2</centroidX>
			<centroidY>23</centroidY>
		</spatialEntity>
		<spatialEntity spatialType="region" scaleAndSubsystem="Cellular.GutEndotheliumIschemia">
			<clusteredness>1</clusteredness>
			<density>0.07156250444697398</density>
			<area>8</area>
			<perimeter>12</perimeter>
			<distanceFromOrigin>6</distanceFromOrigin>
			<angle>18.43494882292201</angle>
			<triangleMeasure>0.7777777777777778</triangleMeasure>
			<rectangleMeasure>0.875</rectangleMeasure>
			<circleMeasure>0.5250658540523738</circleMeasure>
			<centroidX>15</centroidX>
			<centroidY>23</centroidY>
		</spatialEntity>
		<spatialEntity spatialType="region" scaleAndSubsystem="Cellular.GutEndotheliumIschemia">
			<clusteredness>1</clusteredness>
			<density>0.06750000598383885</density>
			<area>1</area>
			<perimeter>4</perimeter>
			<distanceFromOrigin>10</distanceFromOrigin>
			<angle>0</angle>
			<triangleMeasure>0</triangleMeasure>
			<rectangleMeasure>0</rectangleMeasure>
			<circleMeasure>0</circleMeasure>
			<centroidX>8</centroidX>
			<centroidY>22</centroidY>
		</spatialEntity>
		<spatialEntity spatialType="region" scaleAndSubsystem="Cellular.GutEndotheliumIschemia">
			<clusteredness>0.9285714285714286</clusteredness>
			<density>0.1811538534826103</density>
			<area>13</area>
			<perimeter>24</perimeter>
			<distanceFromOrigin>6.403124237432849</distanceFromOrigin>
			<angle>23.19859051364819</angle>
			<triangleMeasure>0.3673469387755102</triangleMeasure>
			<rectangleMeasure>0.3</rectangleMeasure>
			<circleMeasure>0.1862302457911964</circleMeasure>
			<centroidX>23.6</centroidX>
			<centroidY>20.9</centroidY>
		</spatialEntity>
		<spatialEntity spatialType="region" scaleAndSubsystem="Cellular.GutEndotheliumIschemia">
			<clusteredness>1</clusteredness>
			<density>0.04250000224393956</density>
			<area>1</area>
			<perimeter>4</perimeter>
			<distanceFromOrigin>12.36931687685298</distanceFromOrigin>
			<angle>0</angle>
			<triangleMeasure>0</triangleMeasure>
			<rectangleMeasure>0</rectangleMeasure>
			<circleMeasure>0</circleMeasure>
			<centroidX>28</centroidX>
			<centroidY>19</centroidY>
		</spatialEntity>
		<spatialEntity spatialType="region" scaleAndSubsystem="Cellular.GutEndotheliumIschemia">
			<clusteredness>1</clusteredness>
			<density>0.1225000049553665</density>
			<area>6</area>
			<perimeter>14</perimeter>
			<distanceFromOrigin>5.656854249492381</distanceFromOrigin>
			<angle>20.37643521383639</angle>
			<triangleMeasure>0.5</triangleMeasure>
			<rectangleMeasure>0.5</rectangleMeasure>
			<circleMeasure>0.1591549430918953</circleMeasure>
			<centroidX>11</centroidX>
			<centroidY>20.16667</centroidY>
		</spatialEntity>
		<spatialEntity spatialType="region" scaleAndSubsystem="Cellular.GutEndotheliumIschemia">
			<clusteredness>1</clusteredness>
			<density>0.2714285816465105</density>
			<area>7</area>
			<perimeter>20</perimeter>
			<distanceFromOrigin>8.062257748298549</distanceFromOrigin>
			<angle>21.89367314172843</angle>
			<triangleMeasure>0.3</triangleMeasure>
			<rectangleMeasure>0.1500000143051161</rectangleMeasure>
			<circleMeasure>0.1018227531966858</circleMeasure>
			<centroidX>6.428571</centroidX>
			<centroidY>17</centroidY>
		</spatialEntity>
		<spatialEntity spatialType="region" scaleAndSubsystem="Cellular.GutEndotheliumIschemia">
			<clusteredness>0.8679245283018868</clusteredness>
			<density>0.1315217863974771</density>
			<area>46</area>
			<perimeter>78</perimeter>
			<distanceFromOrigin>12.52996408614167</distanceFromOrigin>
			<angle>75.79323388223963</angle>
			<triangleMeasure>0.2179931900781875</triangleMeasure>
			<rectangleMeasure>0.1493005636740234</rectangleMeasure>
			<circleMeasure>0.07298212468637937</circleMeasure>
			<centroidX>27.87879</centroidX>
			<centroidY>25.12121</centroidY>
		</spatialEntity>
		<spatialEntity spatialType="region" scaleAndSubsystem="Cellular.GutEndotheliumIschemia">
			<clusteredness>0.9285714285714286</clusteredness>
			<density>0.1324038534772162</density>
			<area>26</area>
			<perimeter>42</perimeter>
			<distanceFromOrigin>1.414213562373095</distanceFromOrigin>
			<angle>360</angle>
			<triangleMeasure>0.2789254791383454</triangleMeasure>
			<rectangleMeasure>0.2992021347425168</rectangleMeasure>
			<circleMeasure>0.1820453042247493</circleMeasure>
			<centroidX>13.35</centroidX>
			<centroidY>15.9</centroidY>
		</spatialEntity>
		<spatialEntity spatialType="region" scaleAndSubsystem="Cellular.GutEndotheliumIschemia">
			<clusteredness>1</clusteredness>
			<density>0.2049999910242417</density>
			<area>1</area>
			<perimeter>4</perimeter>
			<distanceFromOrigin>11.40175425099138</distanceFromOrigin>
			<angle>0</angle>
			<triangleMeasure>0</triangleMeasure>
			<rectangleMeasure>0</rectangleMeasure>
			<circleMeasure>0</circleMeasure>
			<centroidX>5</centroidX>
			<centroidY>13</centroidY>
		</spatialEntity>
		<spatialEntity spatialType="region" scaleAndSubsystem="Cellular.GutEndotheliumIschemia">
			<clusteredness>1</clusteredness>
			<density>0.08250000149595971</density>
			<area>1</area>
			<perimeter>4</perimeter>
			<distanceFromOrigin>12.64911064067352</distanceFromOrigin>
			<angle>0</angle>
			<triangleMeasure>0</triangleMeasure>
			<rectangleMeasure>0</rectangleMeasure>
			<circleMeasure>0</circleMeasure>
			<centroidX>28</centroidX>
			<centroidY>12</centroidY>
		</spatialEntity>
		<spatialEntity spatialType="region" scaleAndSubsystem="Cellular.GutEndotheliumIschemia">
			<clusteredness>1</clusteredness>
			<density>0.2424999949978847</density>
			<area>3</area>
			<perimeter>10</perimeter>
			<distanceFromOrigin>8.944271909999159</distanceFromOrigin>
			<angle>14.03624346792648</angle>
			<triangleMeasure>0</triangleMeasure>
			<rectangleMeasure>0</rectangleMeasure>
			<circleMeasure>0</circleMeasure>
			<centroidX>7.25</centroidX>
			<centroidY>13</centroidY>
		</spatialEntity>
		<spatialEntity spatialType="region" scaleAndSubsystem="Cellular.GutEndotheliumIschemia">
			<clusteredness>1</clusteredness>
			<density>0.1191666682820954</density>
			<area>27</area>
			<perimeter>30</perimeter>
			<distanceFromOrigin>12.16552506059644</distanceFromOrigin>
			<angle>35.53767779197438</angle>
			<triangleMeasure>0.484375</triangleMeasure>
			<rectangleMeasure>0.6458333333333334</rectangleMeasure>
			<circleMeasure>0.2548264733734237</circleMeasure>
			<centroidX>2.444444</centroidX>
			<centroidY>15.55556</centroidY>
		</spatialEntity>
		<spatialEntity spatialType="region" scaleAndSubsystem="Cellular.GutEndotheliumIschemia">
			<clusteredness>1</clusteredness>
			<density>0.1138282038709697</density>
			<area>32</area>
			<perimeter>42</perimeter>
			<distanceFromOrigin>5.830951894845301</distanceFromOrigin>
			<angle>42.87890360333855</angle>
			<triangleMeasure>0.3747769014912502</triangleMeasure>
			<rectangleMeasure>0.3333333333333333</rectangleMeasure>
			<circleMeasure>0.1995725442986453</circleMeasure>
			<centroidX>9.75</centroidX>
			<centroidY>8.5</centroidY>
		</spatialEntity>
		<spatialEntity spatialType="region" scaleAndSubsystem="Cellular.GutEndotheliumIschemia">
			<clusteredness>1</clusteredness>
			<density>0.0266921096572689</density>
			<area>5</area>
			<perimeter>14</perimeter>
			<distanceFromOrigin>16.40121946685673</distanceFromOrigin>
			<angle>9.496105092974537</angle>
			<triangleMeasure>0.5</triangleMeasure>
			<rectangleMeasure>0.2500000447034916</rectangleMeasure>
			<circleMeasure>0.1500188154435354</circleMeasure>
			<centroidX>1.75</centroidX>
			<centroidY>6.75</centroidY>
		</spatialEntity>
		<spatialEntity spatialType="region" scaleAndSubsystem="Cellular.GutEndotheliumIschemia">
			<clusteredness>1</clusteredness>
			<density>0.555000035903033</density>
			<area>1</area>
			<perimeter>4</perimeter>
			<distanceFromOrigin>12.64911064067352</distanceFromOrigin>
			<angle>0</angle>
			<triangleMeasure>0</triangleMeasure>
			<rectangleMeasure>0</rectangleMeasure>
			<circleMeasure>0</circleMeasure>
			<centroidX>12</centroidX>
			<centroidY>4</centroidY>
		</spatialEntity>
		<spatialEntity spatialType="region" scaleAndSubsystem="Cellular.GutEndotheliumIschemia">
			<clusteredness>1</clusteredness>
			<density>0.1980548634248621</density>
			<area>1</area>
			<perimeter>4</perimeter>
			<distanceFromOrigin>19.20937271229855</distanceFromOrigin>
			<angle>0</angle>
			<triangleMeasure>0</triangleMeasure>
			<rectangleMeasure>0</rectangleMeasure>
			<circleMeasure>0</circleMeasure>
			<centroidX>1</centroidX>
			<centroidY>4</centroidY>
		</spatialEntity>
		<spatialEntity spatialType="region" scaleAndSubsystem="Cellular.GutEndotheliumIschemia">
			<clusteredness>0.9</clusteredness>
			<density>0.1437525201596985</density>
			<area>18</area>
			<perimeter>38</perimeter>
			<distanceFromOrigin>15</distanceFromOrigin>
			<angle>25.05761541830302</angle>
			<triangleMeasure>0.1875</triangleMeasure>
			<rectangleMeasure>0.2000000127156584</rectangleMeasure>
			<circleMeasure>0.1331527830371053</circleMeasure>
			<centroidX>28.92857</centroidX>
			<centroidY>5.285714</centroidY>
		</spatialEntity>
		<spatialEntity spatialType="region" scaleAndSubsystem="Cellular.GutEndotheliumIschemia">
			<clusteredness>1</clusteredness>
			<density>0.1500000059604645</density>
			<area>2</area>
			<perimeter>6</perimeter>
			<distanceFromOrigin>16.55294535724685</distanceFromOrigin>
			<angle>3.055593457752936</angle>
			<triangleMeasure>0</triangleMeasure>
			<rectangleMeasure>0</rectangleMeasure>
			<circleMeasure>0</circleMeasure>
			<centroidX>23.5</centroidX>
			<centroidY>1</centroidY>
		</spatialEntity>
		<spatialEntity spatialType="region" scaleAndSubsystem="Cellular.GutEndotheliumIschemia">
			<clusteredness>0.9176470588235294</clusteredness>
			<density>0.177307696391015</density>
			<area>78</area>
			<perimeter>114</perimeter>
			<distanceFromOrigin>2.82842712474619</distanceFromOrigin>
			<angle>107.0205256115199</angle>
			<triangleMeasure>0.1840971732382952</triangleMeasure>
			<rectangleMeasure>0.2150378964053884</rectangleMeasure>
			<circleMeasure>0.1342944620911578</circleMeasure>
			<centroidX>20.75439</centroidX>
			<centroidY>8.543858999999999</centroidY>
		</spatialEntity>
		<spatialEntity spatialType="region" scaleAndSubsystem="Cellular.GutEndotheliumIschemia">
			<clusteredness>1</clusteredness>
			<density>0.1406250388598909</density>
			<area>4</area>
			<perimeter>12</perimeter>
			<distanceFromOrigin>15.23154621172782</distanceFromOrigin>
			<angle>8.13010235415598</angle>
			<triangleMeasure>0.25</triangleMeasure>
			<rectangleMeasure>0.25</rectangleMeasure>
			<circleMeasure>0.1200150467756456</circleMeasure>
			<centroidX>9.800000000000001</centroidX>
			<centroidY>1.6</centroidY>
		</spatialEntity>
		<spatialEntity spatialType="region" scaleAndSubsystem="Cellular.GutEndotheliumIschemia">
			<clusteredness>1</clusteredness>
			<density>0.192915568632238</density>
			<area>1</area>
			<perimeter>4</perimeter>
			<distanceFromOrigin>18.02775637731995</distanceFromOrigin>
			<angle>0</angle>
			<triangleMeasure>0</triangleMeasure>
			<rectangleMeasure>0</rectangleMeasure>
			<circleMeasure>0</circleMeasure>
			<centroidX>6</centroidX>
			<centroidY>1</centroidY>
		</spatialEntity>
		<spatialEntity spatialType="region" scaleAndSubsystem="Cellular.GutEndotheliumIschemia">
			<clusteredness>1</clusteredness>
			<density>0.1315155718110356</density>
			<area>16</area>
			<perimeter>32</perimeter>
			<distanceFromOrigin>12.8062484748657</distanceFromOrigin>
			<angle>15.25511870305778</angle>
			<triangleMeasure>0.2268430871026434</triangleMeasure>
			<rectangleMeasure>0.2297793892067219</rectangleMeasure>
			<circleMeasure>0.1434326104300025</circleMeasure>
			<centroidX>5.5625</centroidX>
			<centroidY>4.0625</centroidY>
		</spatialEntity>
		<spatialEntity spatialType="region" scaleAndSubsystem="Cellular.GutEndotheliumIschemia">
			<clusteredness>1</clusteredness>
			<density>0.1180548574410233</density>
			<area>1</area>
			<perimeter>4</perimeter>
			<distanceFromOrigin>20.51828452868319</distanceFromOrigin>
			<angle>0</angle>
			<triangleMeasure>0</triangleMeasure>
			<rectangleMeasure>0</rectangleMeasure>
			<circleMeasure>0</circleMeasure>
			<centroidX>2</centroidX>
			<centroidY>1</centroidY>
		</spatialEntity>
		<numericStateVariable scaleAndSubsystem="Tissue.GutEndothelium">
			<name>GutCellDamageByproduct</name>
			<value>2239.084565957553</value>
		</numericStateVariable>
		<numericStateVariable scaleAndSubsystem="Organ.Gut">
			<name>GutLeak</name>
			<value>0</value>
		</numericStateVariable>
		<numericStateVariable scaleAndSubsystem="Tissue.GutEpithelium">
			<name>GutOccludinCellwall</name>
			<value>1161.890731967218</value>
		</numericStateVariable>
		<numericStateVariable scaleAndSubsystem="Tissue.GutEpithelium">
			<name>GutOccludinCytoplasm</name>
			<value>384.0064839643652</value>
		</numericStateVariable>
		<numericStateVariable scaleAndSubsystem="Tissue.LungEndothelium">
			<name>LungCellDamageByproduct</name>
			<value>0.004221539114454519</value>
		</numericStateVariable>
		<numericStateVariable scaleAndSubsystem="Organ.Lung">
			<name>LungEdema</name>
			<value>0</value>
		</numericStateVariable>
		<numericStateVariable scaleAndSubsystem="Tissue.LungEpithelium">
			<name>LungOccludinCellwall</name>
			<value>1162.81</value>
		</numericStateVariable>
		<numericStateVariable scaleAndSubsystem="Tissue.LungEpithelium">
			<name>LungOccludinCytoplasm</name>
			<value>384.4</value>
		</numericStateVariable>
		<numericStateVariable scaleAndSubsystem="Cellular.GutEndotheliumIschemia">
			<name>avgClusterednessRegions</name>
			<value>0.06000020985918534</value>
		</numericStateVariable>
		<numericStateVariable scaleAndSubsystem="Cellular.LungEndotheliumIschemia">
			<name>avgClusterednessRegions</name>
			<value>1</value>
		</numericStateVariable>
		<numericStateVariable scaleAndSubsystem="Cellular.GutEndotheliumIschemia">
			<name>avgDensityRegions</name>
			<value>0.1644432375955017</value>
		</numericStateVariable>
		<numericStateVariable scaleAndSubsystem="Cellular.LungEndotheliumIschemia">
			<name>avgDensityRegions</name>
			<value>0</value>
		</numericStateVariable>
	</timepoint>
	<timepoint value="23">
		<spatialEntity spatialType="region" scaleAndSubsystem="Cellular.GutEndotheliumIschemia">
			<clusteredness>1</clusteredness>
			<density>0.09684210521148824</density>
			<area>19</area>
			<perimeter>22</perimeter>
			<distanceFromOrigin>12.16552506059644</distanceFromOrigin>
			<angle>24.30454926593672</angle>
			<triangleMeasure>0.55</triangleMeasure>
			<rectangleMeasure>0.6111111111111112</rectangleMeasure>
			<circleMeasure>0.3300413298438033</circleMeasure>
			<centroidX>15.5</centroidX>
			<centroidY>29.625</centroidY>
		</spatialEntity>
		<spatialEntity spatialType="region" scaleAndSubsystem="Cellular.GutEndotheliumIschemia">
			<clusteredness>1</clusteredness>
			<density>0.1772500211570588</density>
			<area>10</area>
			<perimeter>20</perimeter>
			<distanceFromOrigin>12.52996408614167</distanceFromOrigin>
			<angle>15.25511870305778</angle>
			<triangleMeasure>0.4666659545909303</triangleMeasure>
			<rectangleMeasure>0.3703703965342767</rectangleMeasure>
			<circleMeasure>0.2541496420263959</circleMeasure>
			<centroidX>9.555555</centroidX>
			<centroidY>28.77778</centroidY>
		</spatialEntity>
		<spatialEntity spatialType="region" scaleAndSubsystem="Cellular.GutEndotheliumIschemia">
			<clusteredness>1</clusteredness>
			<density>0.1832314343163461</density>
			<area>11</area>
			<perimeter>26</perimeter>
			<distanceFromOrigin>14.86606874731851</distanceFromOrigin>
			<angle>8.849258470701056</angle>
			<triangleMeasure>0.1875</triangleMeasure>
			<rectangleMeasure>0.2016129016752174</rectangleMeasure>
			<circleMeasure>0.0878158761379564</circleMeasure>
			<centroidX>3</centroidX>
			<centroidY>28.63636</centroidY>
		</spatialEntity>
		<spatialEntity spatialType="region" scaleAndSubsystem="Cellular.GutEndotheliumIschemia">
			<clusteredness>1</clusteredness>
			<density>0.1825000089757583</density>
			<area>1</area>
			<perimeter>4</perimeter>
			<distanceFromOrigin>9.055385138137417</distanceFromOrigin>
			<angle>0</angle>
			<triangleMeasure>0</triangleMeasure>
			<rectangleMeasure>0</rectangleMeasure>
			<circleMeasure>0</circleMeasure>
			<centroidX>17</centroidX>
			<centroidY>25</centroidY>
		</spatialEntity>
		<spatialEntity spatialType="region" scaleAndSubsystem="Cellular.GutEndotheliumIschemia">
			<clusteredness>1</clusteredness>
			<density>0.2450000089757583</density>
			<area>1</area>
			<perimeter>4</perimeter>
			<distanceFromOrigin>10</distanceFromOrigin>
			<angle>0</angle>
			<triangleMeasure>0</triangleMeasure>
			<rectangleMeasure>0</rectangleMeasure>
			<circleMeasure>0</circleMeasure>
			<centroidX>10</centroidX>
			<centroidY>24</centroidY>
		</spatialEntity>
		<spatialEntity spatialType="region" scaleAndSubsystem="Cellular.GutEndotheliumIschemia">
			<clusteredness>1</clusteredness>
			<density>0.2524999955121209</density>
			<area>2</area>
			<perimeter>8</perimeter>
			<distanceFromOrigin>11.31370849898476</distanceFromOrigin>
			<angle>0</angle>
			<triangleMeasure>0</triangleMeasure>
			<rectangleMeasure>0</rectangleMeasure>
			<circleMeasure>0</circleMeasure>
			<centroidX>7.5</centroidX>
			<centroidY>24.5</centroidY>
		</spatialEntity>
		<spatialEntity spatialType="region" scaleAndSubsystem="Cellular.GutEndotheliumIschemia">
			<clusteredness>1</clusteredness>
			<density>0.1199999940161612</density>
			<area>1</area>
			<perimeter>4</perimeter>
			<distanceFromOrigin>15.65247584249853</distanceFromOrigin>
			<angle>0</angle>
			<triangleMeasure>0</triangleMeasure>
			<rectangleMeasure>0</rectangleMeasure>
			<circleMeasure>0</circleMeasure>
			<centroidX>2</centroidX>
			<centroidY>23</centroidY>
		</spatialEntity>
		<spatialEntity spatialType="region" scaleAndSubsystem="Cellular.GutEndotheliumIschemia">
			<clusteredness>1</clusteredness>
			<density>0.2800000119443034</density>
			<area>2</area>
			<perimeter>6</perimeter>
			<distanceFromOrigin>6.082762530298219</distanceFromOrigin>
			<angle>1.332219853869639</angle>
			<triangleMeasure>0</triangleMeasure>
			<rectangleMeasure>0</rectangleMeasure>
			<circleMeasure>0</circleMeasure>
			<centroidX>15</centroidX>
			<centroidY>22.5</centroidY>
		</spatialEntity>
		<spatialEntity spatialType="region" scaleAndSubsystem="Cellular.GutEndotheliumIschemia">
			<clusteredness>1</clusteredness>
			<density>0.05750000149595971</density>
			<area>1</area>
			<perimeter>4</perimeter>
			<distanceFromOrigin>10</distanceFromOrigin>
			<angle>0</angle>
			<triangleMeasure>0</triangleMeasure>
			<rectangleMeasure>0</rectangleMeasure>
			<circleMeasure>0</circleMeasure>
			<centroidX>8</centroidX>
			<centroidY>22</centroidY>
		</spatialEntity>
		<spatialEntity spatialType="region" scaleAndSubsystem="Cellular.GutEndotheliumIschemia">
			<clusteredness>1</clusteredness>
			<density>0.1077083345526963</density>
			<area>12</area>
			<perimeter>30</perimeter>
			<distanceFromOrigin>13.8924439894498</distanceFromOrigin>
			<angle>20.15174703421189</angle>
			<triangleMeasure>0.1666666666666667</triangleMeasure>
			<rectangleMeasure>0.1770833239511212</rectangleMeasure>
			<circleMeasure>0.1000125377406382</circleMeasure>
			<centroidX>29.42857</centroidX>
			<centroidY>24.07143</centroidY>
		</spatialEntity>
		<spatialEntity spatialType="region" scaleAndSubsystem="Cellular.GutEndotheliumIschemia">
			<clusteredness>0.8688524590163934</clusteredness>
			<density>0.1314352291832748</density>
			<area>53</area>
			<perimeter>70</perimeter>
			<distanceFromOrigin>5.830951894845301</distanceFromOrigin>
			<angle>47.16107948822637</angle>
			<triangleMeasure>0.25</triangleMeasure>
			<rectangleMeasure>0.2685185185185185</rectangleMeasure>
			<circleMeasure>0.1898378612989822</circleMeasure>
			<centroidX>24.25806</centroidX>
			<centroidY>25.32258</centroidY>
		</spatialEntity>
		<spatialEntity spatialType="region" scaleAndSubsystem="Cellular.GutEndotheliumIschemia">
			<clusteredness>1</clusteredness>
			<density>0.2151785720964106</density>
			<area>14</area>
			<perimeter>32</perimeter>
			<distanceFromOrigin>9.055385138137417</distanceFromOrigin>
			<angle>14.03624346792648</angle>
			<triangleMeasure>0.2469135802469136</triangleMeasure>
			<rectangleMeasure>0.2777778072121734</rectangleMeasure>
			<circleMeasure>0.1500187862926379</circleMeasure>
			<centroidX>28.15385</centroidX>
			<centroidY>17.53846</centroidY>
		</spatialEntity>
		<spatialEntity spatialType="region" scaleAndSubsystem="Cellular.GutEndotheliumIschemia">
			<clusteredness>1</clusteredness>
			<density>0.01999999962601007</density>
			<area>1</area>
			<perimeter>4</perimeter>
			<distanceFromOrigin>15.13274595042156</distanceFromOrigin>
			<angle>0</angle>
			<triangleMeasure>0</triangleMeasure>
			<rectangleMeasure>0</rectangleMeasure>
			<circleMeasure>0</circleMeasure>
			<centroidX>31</centroidX>
			<centroidY>14</centroidY>
		</spatialEntity>
		<spatialEntity spatialType="region" scaleAndSubsystem="Cellular.GutEndotheliumIschemia">
			<clusteredness>1</clusteredness>
			<density>0.1949999940161612</density>
			<area>1</area>
			<perimeter>4</perimeter>
			<distanceFromOrigin>11.40175425099138</distanceFromOrigin>
			<angle>0</angle>
			<triangleMeasure>0</triangleMeasure>
			<rectangleMeasure>0</rectangleMeasure>
			<circleMeasure>0</circleMeasure>
			<centroidX>5</centroidX>
			<centroidY>13</centroidY>
		</spatialEntity>
		<spatialEntity spatialType="region" scaleAndSubsystem="Cellular.GutEndotheliumIschemia">
			<clusteredness>1</clusteredness>
			<density>0.07249999700808057</density>
			<area>1</area>
			<perimeter>4</perimeter>
			<distanceFromOrigin>12.64911064067352</distanceFromOrigin>
			<angle>0</angle>
			<triangleMeasure>0</triangleMeasure>
			<rectangleMeasure>0</rectangleMeasure>
			<circleMeasure>0</circleMeasure>
			<centroidX>28</centroidX>
			<centroidY>12</centroidY>
		</spatialEntity>
		<spatialEntity spatialType="region" scaleAndSubsystem="Cellular.GutEndotheliumIschemia">
			<clusteredness>0.9111111111111111</clusteredness>
			<density>0.1149999998848385</density>
			<area>82</area>
			<perimeter>120</perimeter>
			<distanceFromOrigin>1.414213562373095</distanceFromOrigin>
			<angle>360</angle>
			<triangleMeasure>0.1763393037325284</triangleMeasure>
			<rectangleMeasure>0.2581699346405229</rectangleMeasure>
			<circleMeasure>0.1402542365450466</circleMeasure>
			<centroidX>9.685185000000001</centroidX>
			<centroidY>16.24074</centroidY>
		</spatialEntity>
		<spatialEntity spatialType="region" scaleAndSubsystem="Cellular.GutEndotheliumIschemia">
			<clusteredness>1</clusteredness>
			<density>0.07187500295101427</density>
			<area>8</area>
			<perimeter>12</perimeter>
			<distanceFromOrigin>5.099019513592784</distanceFromOrigin>
			<angle>18.43494882292201</angle>
			<triangleMeasure>0.7777777777777778</triangleMeasure>
			<rectangleMeasure>0.875</rectangleMeasure>
			<circleMeasure>0.5250658540523738</circleMeasure>
			<centroidX>18</centroidX>
			<centroidY>10</centroidY>
		</spatialEntity>
		<spatialEntity spatialType="region" scaleAndSubsystem="Cellular.GutEndotheliumIschemia">
			<clusteredness>1</clusteredness>
			<density>0.05505772384942747</density>
			<area>2</area>
			<perimeter>8</perimeter>
			<distanceFromOrigin>16.64331697709324</distanceFromOrigin>
			<angle>4.662739336254641</angle>
			<triangleMeasure>0</triangleMeasure>
			<rectangleMeasure>0</rectangleMeasure>
			<circleMeasure>0</circleMeasure>
			<centroidX>1.5</centroidX>
			<centroidY>7.5</centroidY>
		</spatialEntity>
		<spatialEntity spatialType="region" scaleAndSubsystem="Cellular.GutEndotheliumIschemia">
			<clusteredness>1</clusteredness>
			<density>0.3093749939810996</density>
			<area>4</area>
			<perimeter>12</perimeter>
			<distanceFromOrigin>9.055385138137417</distanceFromOrigin>
			<angle>11.53462065364472</angle>
			<triangleMeasure>0.5</triangleMeasure>
			<rectangleMeasure>0.2500000447034916</rectangleMeasure>
			<circleMeasure>0.0750094077217677</circleMeasure>
			<centroidX>16.25</centroidX>
			<centroidY>6</centroidY>
		</spatialEntity>
		<spatialEntity spatialType="region" scaleAndSubsystem="Cellular.GutEndotheliumIschemia">
			<clusteredness>1</clusteredness>
			<density>0.1882627000995711</density>
			<area>1</area>
			<perimeter>4</perimeter>
			<distanceFromOrigin>19.20937271229855</distanceFromOrigin>
			<angle>0</angle>
			<triangleMeasure>0</triangleMeasure>
			<rectangleMeasure>0</rectangleMeasure>
			<circleMeasure>0</circleMeasure>
			<centroidX>1</centroidX>
			<centroidY>4</centroidY>
		</spatialEntity>
		<spatialEntity spatialType="region" scaleAndSubsystem="Cellular.GutEndotheliumIschemia">
			<clusteredness>1</clusteredness>
			<density>0.1666666648787324</density>
			<area>57</area>
			<perimeter>72</perimeter>
			<distanceFromOrigin>2.82842712474619</distanceFromOrigin>
			<angle>66.61477894278624</angle>
			<triangleMeasure>0.3012180802441081</triangleMeasure>
			<rectangleMeasure>0.3410396515929183</rectangleMeasure>
			<circleMeasure>0.2750152520688531</circleMeasure>
			<centroidX>22.51429</centroidX>
			<centroidY>9.742857000000001</centroidY>
		</spatialEntity>
		<spatialEntity spatialType="region" scaleAndSubsystem="Cellular.GutEndotheliumIschemia">
			<clusteredness>1</clusteredness>
			<density>0.1217308654467139</density>
			<area>39</area>
			<perimeter>50</perimeter>
			<distanceFromOrigin>7.211102550927978</distanceFromOrigin>
			<angle>50.44033203100551</angle>
			<triangleMeasure>0.3223140495867768</triangleMeasure>
			<rectangleMeasure>0.2708333333333333</rectangleMeasure>
			<circleMeasure>0.1800225591441829</circleMeasure>
			<centroidX>9.35</centroidX>
			<centroidY>7.4</centroidY>
		</spatialEntity>
		<spatialEntity spatialType="region" scaleAndSubsystem="Cellular.GutEndotheliumIschemia">
			<clusteredness>1</clusteredness>
			<density>0.1529787807312014</density>
			<area>21</area>
			<perimeter>42</perimeter>
			<distanceFromOrigin>14.42220510185596</distanceFromOrigin>
			<angle>26.56505117707799</angle>
			<triangleMeasure>0.2111801242236025</triangleMeasure>
			<rectangleMeasure>0.2370748163972038</rectangleMeasure>
			<circleMeasure>0.1569427312810459</circleMeasure>
			<centroidX>28.16667</centroidX>
			<centroidY>4.666667</centroidY>
		</spatialEntity>
		<spatialEntity spatialType="region" scaleAndSubsystem="Cellular.GutEndotheliumIschemia">
			<clusteredness>1</clusteredness>
			<density>0.2899999880323223</density>
			<area>1</area>
			<perimeter>4</perimeter>
			<distanceFromOrigin>17</distanceFromOrigin>
			<angle>0</angle>
			<triangleMeasure>0</triangleMeasure>
			<rectangleMeasure>0</rectangleMeasure>
			<circleMeasure>0</circleMeasure>
			<centroidX>24</centroidX>
			<centroidY>1</centroidY>
		</spatialEntity>
		<spatialEntity spatialType="region" scaleAndSubsystem="Cellular.GutEndotheliumIschemia">
			<clusteredness>1</clusteredness>
			<density>0.2070833293051501</density>
			<area>6</area>
			<perimeter>14</perimeter>
			<distanceFromOrigin>13.0384048104053</distanceFromOrigin>
			<angle>7.49585763972986</angle>
			<triangleMeasure>0.375</triangleMeasure>
			<rectangleMeasure>0.375</rectangleMeasure>
			<circleMeasure>0.2250282231653031</circleMeasure>
			<centroidX>17.83333</centroidX>
			<centroidY>2</centroidY>
		</spatialEntity>
		<spatialEntity spatialType="region" scaleAndSubsystem="Cellular.GutEndotheliumIschemia">
			<clusteredness>1</clusteredness>
			<density>0.1829507715561811</density>
			<area>1</area>
			<perimeter>4</perimeter>
			<distanceFromOrigin>18.02775637731995</distanceFromOrigin>
			<angle>0</angle>
			<triangleMeasure>0</triangleMeasure>
			<rectangleMeasure>0</rectangleMeasure>
			<circleMeasure>0</circleMeasure>
			<centroidX>6</centroidX>
			<centroidY>1</centroidY>
		</spatialEntity>
		<spatialEntity spatialType="region" scaleAndSubsystem="Cellular.GutEndotheliumIschemia">
			<clusteredness>1</clusteredness>
			<density>0.105991842206527</density>
			<area>18</area>
			<perimeter>32</perimeter>
			<distanceFromOrigin>12.2065556157337</distanceFromOrigin>
			<angle>17.469873830377</angle>
			<triangleMeasure>0.2678571783723058</triangleMeasure>
			<rectangleMeasure>0.2704545466269344</rectangleMeasure>
			<circleMeasure>0.1680210567960406</circleMeasure>
			<centroidX>5.6875</centroidX>
			<centroidY>4</centroidY>
		</spatialEntity>
		<spatialEntity spatialType="region" scaleAndSubsystem="Cellular.GutEndotheliumIschemia">
			<clusteredness>1</clusteredness>
			<density>0.1082626941157322</density>
			<area>1</area>
			<perimeter>4</perimeter>
			<distanceFromOrigin>20.51828452868319</distanceFromOrigin>
			<angle>0</angle>
			<triangleMeasure>0</triangleMeasure>
			<rectangleMeasure>0</rectangleMeasure>
			<circleMeasure>0</circleMeasure>
			<centroidX>2</centroidX>
			<centroidY>1</centroidY>
		</spatialEntity>
		<numericStateVariable scaleAndSubsystem="Tissue.GutEndothelium">
			<name>GutCellDamageByproduct</name>
			<value>2309.965148896958</value>
		</numericStateVariable>
		<numericStateVariable scaleAndSubsystem="Organ.Gut">
			<name>GutLeak</name>
			<value>0</value>
		</numericStateVariable>
		<numericStateVariable scaleAndSubsystem="Tissue.GutEpithelium">
			<name>GutOccludinCellwall</name>
			<value>1161.73932145388</value>
		</numericStateVariable>
		<numericStateVariable scaleAndSubsystem="Tissue.GutEpithelium">
			<name>GutOccludinCytoplasm</name>
			<value>383.9574841762245</value>
		</numericStateVariable>
		<numericStateVariable scaleAndSubsystem="Tissue.LungEndothelium">
			<name>LungCellDamageByproduct</name>
			<value>0.008708530691694073</value>
		</numericStateVariable>
		<numericStateVariable scaleAndSubsystem="Organ.Lung">
			<name>LungEdema</name>
			<value>0</value>
		</numericStateVariable>
		<numericStateVariable scaleAndSubsystem="Tissue.LungEpithelium">
			<name>LungOccludinCellwall</name>
			<value>1162.81</value>
		</numericStateVariable>
		<numericStateVariable scaleAndSubsystem="Tissue.LungEpithelium">
			<name>LungOccludinCytoplasm</name>
			<value>384.4</value>
		</numericStateVariable>
		<numericStateVariable scaleAndSubsystem="Cellular.GutEndotheliumIschemia">
			<name>avgClusterednessRegions</name>
			<value>0.05603376376359336</value>
		</numericStateVariable>
		<numericStateVariable scaleAndSubsystem="Cellular.LungEndotheliumIschemia">
			<name>avgClusterednessRegions</name>
			<value>1</value>
		</numericStateVariable>
		<numericStateVariable scaleAndSubsystem="Cellular.GutEndotheliumIschemia">
			<name>avgDensityRegions</name>
			<value>0.1575671808973607</value>
		</numericStateVariable>
		<numericStateVariable scaleAndSubsystem="Cellular.LungEndotheliumIschemia">
			<name>avgDensityRegions</name>
			<value>0</value>
		</numericStateVariable>
	</timepoint>
	<timepoint value="24">
		<spatialEntity spatialType="region" scaleAndSubsystem="Cellular.GutEndotheliumIschemia">
			<clusteredness>1</clusteredness>
			<density>0.1850000119676777</density>
			<area>1</area>
			<perimeter>4</perimeter>
			<distanceFromOrigin>15.8113883008419</distanceFromOrigin>
			<angle>0</angle>
			<triangleMeasure>0</triangleMeasure>
			<rectangleMeasure>0</rectangleMeasure>
			<circleMeasure>0</circleMeasure>
			<centroidX>11</centroidX>
			<centroidY>31</centroidY>
		</spatialEntity>
		<spatialEntity spatialType="region" scaleAndSubsystem="Cellular.GutEndotheliumIschemia">
			<clusteredness>1</clusteredness>
			<density>0.1308928613736182</density>
			<area>14</area>
			<perimeter>18</perimeter>
			<distanceFromOrigin>13.15294643796591</distanceFromOrigin>
			<angle>20.05609473657542</angle>
			<triangleMeasure>0.5833333333333334</triangleMeasure>
			<rectangleMeasure>0.7</rectangleMeasure>
			<circleMeasure>0.2896914934529721</circleMeasure>
			<centroidX>16.28571</centroidX>
			<centroidY>30</centroidY>
		</spatialEntity>
		<spatialEntity spatialType="region" scaleAndSubsystem="Cellular.GutEndotheliumIschemia">
			<clusteredness>1</clusteredness>
			<density>0.1850000568464691</density>
			<area>1</area>
			<perimeter>4</perimeter>
			<distanceFromOrigin>17.80449381476486</distanceFromOrigin>
			<angle>0</angle>
			<triangleMeasure>0</triangleMeasure>
			<rectangleMeasure>0</rectangleMeasure>
			<circleMeasure>0</circleMeasure>
			<centroidX>30</centroidX>
			<centroidY>27</centroidY>
		</spatialEntity>
		<spatialEntity spatialType="region" scaleAndSubsystem="Cellular.GutEndotheliumIschemia">
			<clusteredness>1</clusteredness>
			<density>0.1213461735669304</density>
			<area>13</area>
			<perimeter>16</perimeter>
			<distanceFromOrigin>12.52996408614167</distanceFromOrigin>
			<angle>14.98986235968179</angle>
			<triangleMeasure>0.7</triangleMeasure>
			<rectangleMeasure>0.7777777777777778</rectangleMeasure>
			<circleMeasure>0.5570423008216338</circleMeasure>
			<centroidX>9.571427999999999</centroidX>
			<centroidY>28.57143</centroidY>
		</spatialEntity>
		<spatialEntity spatialType="region" scaleAndSubsystem="Cellular.GutEndotheliumIschemia">
			<clusteredness>1</clusteredness>
			<density>0.1666441157327404</density>
			<area>11</area>
			<perimeter>22</perimeter>
			<distanceFromOrigin>15.62049935181331</distanceFromOrigin>
			<angle>7.683981829733963</angle>
			<triangleMeasure>0</triangleMeasure>
			<rectangleMeasure>0.2946127917747678</rectangleMeasure>
			<circleMeasure>0.1235448966421999</circleMeasure>
			<centroidX>2.727273</centroidX>
			<centroidY>28.36364</centroidY>
		</spatialEntity>
		<spatialEntity spatialType="region" scaleAndSubsystem="Cellular.GutEndotheliumIschemia">
			<clusteredness>1</clusteredness>
			<density>0.1989656171955809</density>
			<area>29</area>
			<perimeter>40</perimeter>
			<distanceFromOrigin>10</distanceFromOrigin>
			<angle>22.34595582782953</angle>
			<triangleMeasure>0.4308553039230672</triangleMeasure>
			<rectangleMeasure>0.3034952682337581</rectangleMeasure>
			<circleMeasure>0.1979629575961173</circleMeasure>
			<centroidX>24.88889</centroidX>
			<centroidY>28.05556</centroidY>
		</spatialEntity>
		<spatialEntity spatialType="region" scaleAndSubsystem="Cellular.GutEndotheliumIschemia">
			<clusteredness>1</clusteredness>
			<density>0.2349999970080806</density>
			<area>1</area>
			<perimeter>4</perimeter>
			<distanceFromOrigin>10</distanceFromOrigin>
			<angle>0</angle>
			<triangleMeasure>0</triangleMeasure>
			<rectangleMeasure>0</rectangleMeasure>
			<circleMeasure>0</circleMeasure>
			<centroidX>10</centroidX>
			<centroidY>24</centroidY>
		</spatialEntity>
		<spatialEntity spatialType="region" scaleAndSubsystem="Cellular.GutEndotheliumIschemia">
			<clusteredness>1</clusteredness>
			<density>0.1925000059838388</density>
			<area>2</area>
			<perimeter>8</perimeter>
			<distanceFromOrigin>11.31370849898476</distanceFromOrigin>
			<angle>0</angle>
			<triangleMeasure>0</triangleMeasure>
			<rectangleMeasure>0</rectangleMeasure>
			<circleMeasure>0</circleMeasure>
			<centroidX>7.5</centroidX>
			<centroidY>24.5</centroidY>
		</spatialEntity>
		<spatialEntity spatialType="region" scaleAndSubsystem="Cellular.GutEndotheliumIschemia">
			<clusteredness>1</clusteredness>
			<density>0.1099999970080806</density>
			<area>1</area>
			<perimeter>4</perimeter>
			<distanceFromOrigin>15.65247584249853</distanceFromOrigin>
			<angle>0</angle>
			<triangleMeasure>0</triangleMeasure>
			<rectangleMeasure>0</rectangleMeasure>
			<circleMeasure>0</circleMeasure>
			<centroidX>2</centroidX>
			<centroidY>23</centroidY>
		</spatialEntity>
		<spatialEntity spatialType="region" scaleAndSubsystem="Cellular.GutEndotheliumIschemia">
			<clusteredness>1</clusteredness>
			<density>0.09343750108690822</density>
			<area>8</area>
			<perimeter>16</perimeter>
			<distanceFromOrigin>6</distanceFromOrigin>
			<angle>24.77514056883192</angle>
			<triangleMeasure>0.4761904761904762</triangleMeasure>
			<rectangleMeasure>0.3095237617319748</rectangleMeasure>
			<circleMeasure>0.1666875636207274</circleMeasure>
			<centroidX>15.33333</centroidX>
			<centroidY>23.16667</centroidY>
		</spatialEntity>
		<spatialEntity spatialType="region" scaleAndSubsystem="Cellular.GutEndotheliumIschemia">
			<clusteredness>1</clusteredness>
			<density>0.04750000074797986</density>
			<area>1</area>
			<perimeter>4</perimeter>
			<distanceFromOrigin>10</distanceFromOrigin>
			<angle>0</angle>
			<triangleMeasure>0</triangleMeasure>
			<rectangleMeasure>0</rectangleMeasure>
			<circleMeasure>0</circleMeasure>
			<centroidX>8</centroidX>
			<centroidY>22</centroidY>
		</spatialEntity>
		<spatialEntity spatialType="region" scaleAndSubsystem="Cellular.GutEndotheliumIschemia">
			<clusteredness>1</clusteredness>
			<density>0.3574999940161612</density>
			<area>2</area>
			<perimeter>8</perimeter>
			<distanceFromOrigin>6.403124237432849</distanceFromOrigin>
			<angle>12.68038349181982</angle>
			<triangleMeasure>0</triangleMeasure>
			<rectangleMeasure>0</rectangleMeasure>
			<circleMeasure>0</circleMeasure>
			<centroidX>11.5</centroidX>
			<centroidY>20.5</centroidY>
		</spatialEntity>
		<spatialEntity spatialType="region" scaleAndSubsystem="Cellular.GutEndotheliumIschemia">
			<clusteredness>1</clusteredness>
			<density>0.1418750029568579</density>
			<area>4</area>
			<perimeter>12</perimeter>
			<distanceFromOrigin>6.708203932499369</distanceFromOrigin>
			<angle>18.43494882292201</angle>
			<triangleMeasure>0.3333333333333333</triangleMeasure>
			<rectangleMeasure>0.1666666799121443</rectangleMeasure>
			<circleMeasure>0.03978873577297384</circleMeasure>
			<centroidX>22</centroidX>
			<centroidY>20</centroidY>
		</spatialEntity>
		<spatialEntity spatialType="region" scaleAndSubsystem="Cellular.GutEndotheliumIschemia">
			<clusteredness>1</clusteredness>
			<density>0.5100000119676777</density>
			<area>1</area>
			<perimeter>4</perimeter>
			<distanceFromOrigin>6</distanceFromOrigin>
			<angle>0</angle>
			<triangleMeasure>0</triangleMeasure>
			<rectangleMeasure>0</rectangleMeasure>
			<circleMeasure>0</circleMeasure>
			<centroidX>10</centroidX>
			<centroidY>16</centroidY>
		</spatialEntity>
		<spatialEntity spatialType="region" scaleAndSubsystem="Cellular.GutEndotheliumIschemia">
			<clusteredness>1</clusteredness>
			<density>0.0625</density>
			<area>1</area>
			<perimeter>4</perimeter>
			<distanceFromOrigin>12.64911064067352</distanceFromOrigin>
			<angle>0</angle>
			<triangleMeasure>0</triangleMeasure>
			<rectangleMeasure>0</rectangleMeasure>
			<circleMeasure>0</circleMeasure>
			<centroidX>28</centroidX>
			<centroidY>12</centroidY>
		</spatialEntity>
		<spatialEntity spatialType="region" scaleAndSubsystem="Cellular.GutEndotheliumIschemia">
			<clusteredness>0.9387755102040817</clusteredness>
			<density>0.1252173952993326</density>
			<area>46</area>
			<perimeter>74</perimeter>
			<distanceFromOrigin>2.23606797749979</distanceFromOrigin>
			<angle>360</angle>
			<triangleMeasure>0.1774193548387097</triangleMeasure>
			<rectangleMeasure>0.2619047619047619</rectangleMeasure>
			<circleMeasure>0.1562325866434858</circleMeasure>
			<centroidX>10.90625</centroidX>
			<centroidY>15.8125</centroidY>
		</spatialEntity>
		<spatialEntity spatialType="region" scaleAndSubsystem="Cellular.GutEndotheliumIschemia">
			<clusteredness>1</clusteredness>
			<density>0.1356818225294511</density>
			<area>22</area>
			<perimeter>34</perimeter>
			<distanceFromOrigin>12.36931687685298</distanceFromOrigin>
			<angle>34.38034472384487</angle>
			<triangleMeasure>0.3392857142857143</triangleMeasure>
			<rectangleMeasure>0.3958333333333333</rectangleMeasure>
			<circleMeasure>0.1561839675514533</circleMeasure>
			<centroidX>2.375</centroidX>
			<centroidY>16.4375</centroidY>
		</spatialEntity>
		<spatialEntity spatialType="region" scaleAndSubsystem="Cellular.GutEndotheliumIschemia">
			<clusteredness>1</clusteredness>
			<density>0.5600000119676777</density>
			<area>1</area>
			<perimeter>4</perimeter>
			<distanceFromOrigin>12.72792206135786</distanceFromOrigin>
			<angle>0</angle>
			<triangleMeasure>0</triangleMeasure>
			<rectangleMeasure>0</rectangleMeasure>
			<circleMeasure>0</circleMeasure>
			<centroidX>25</centroidX>
			<centroidY>7</centroidY>
		</spatialEntity>
		<spatialEntity spatialType="region" scaleAndSubsystem="Cellular.GutEndotheliumIschemia">
			<clusteredness>1</clusteredness>
			<density>0.1786252292231018</density>
			<area>20</area>
			<perimeter>46</perimeter>
			<distanceFromOrigin>7.211102550927978</distanceFromOrigin>
			<angle>46.73570458892839</angle>
			<triangleMeasure>0</triangleMeasure>
			<rectangleMeasure>0.1404494141226069</rectangleMeasure>
			<circleMeasure>0.06186342424878664</circleMeasure>
			<centroidX>8.714286</centroidX>
			<centroidY>8.428572000000001</centroidY>
		</spatialEntity>
		<spatialEntity spatialType="region" scaleAndSubsystem="Cellular.GutEndotheliumIschemia">
			<clusteredness>1</clusteredness>
			<density>0.03170927981146021</density>
			<area>3</area>
			<perimeter>12</perimeter>
			<distanceFromOrigin>16.64331697709324</distanceFromOrigin>
			<angle>5.61758059012683</angle>
			<triangleMeasure>0</triangleMeasure>
			<rectangleMeasure>0</rectangleMeasure>
			<circleMeasure>0</circleMeasure>
			<centroidX>1.5</centroidX>
			<centroidY>7</centroidY>
		</spatialEntity>
		<spatialEntity spatialType="region" scaleAndSubsystem="Cellular.GutEndotheliumIschemia">
			<clusteredness>1</clusteredness>
			<density>0.1784076017491958</density>
			<area>1</area>
			<perimeter>4</perimeter>
			<distanceFromOrigin>19.20937271229855</distanceFromOrigin>
			<angle>0</angle>
			<triangleMeasure>0</triangleMeasure>
			<rectangleMeasure>0</rectangleMeasure>
			<circleMeasure>0</circleMeasure>
			<centroidX>1</centroidX>
			<centroidY>4</centroidY>
		</spatialEntity>
		<spatialEntity spatialType="region" scaleAndSubsystem="Cellular.GutEndotheliumIschemia">
			<clusteredness>1</clusteredness>
			<density>0.1432173473777374</density>
			<area>21</area>
			<perimeter>44</perimeter>
			<distanceFromOrigin>14.42220510185596</distanceFromOrigin>
			<angle>28.23744553816726</angle>
			<triangleMeasure>0.1944444444444444</triangleMeasure>
			<rectangleMeasure>0.1818181998332828</rectangleMeasure>
			<circleMeasure>0.1220269551667263</circleMeasure>
			<centroidX>28</centroidX>
			<centroidY>4.428572</centroidY>
		</spatialEntity>
		<spatialEntity spatialType="region" scaleAndSubsystem="Cellular.GutEndotheliumIschemia">
			<clusteredness>1</clusteredness>
			<density>0.1424999969847062</density>
			<area>2</area>
			<perimeter>6</perimeter>
			<distanceFromOrigin>16.55294535724685</distanceFromOrigin>
			<angle>3.055593457752936</angle>
			<triangleMeasure>0</triangleMeasure>
			<rectangleMeasure>0</rectangleMeasure>
			<circleMeasure>0</circleMeasure>
			<centroidX>23.5</centroidX>
			<centroidY>1</centroidY>
		</spatialEntity>
		<spatialEntity spatialType="region" scaleAndSubsystem="Cellular.GutEndotheliumIschemia">
			<clusteredness>0.967741935483871</clusteredness>
			<density>0.1441458348374741</density>
			<area>120</area>
			<perimeter>176</perimeter>
			<distanceFromOrigin>2.82842712474619</distanceFromOrigin>
			<angle>137.9737310824801</angle>
			<triangleMeasure>0.1823087921931245</triangleMeasure>
			<rectangleMeasure>0.2154311020351301</rectangleMeasure>
			<circleMeasure>0.1041737480281275</circleMeasure>
			<centroidX>23.19277</centroidX>
			<centroidY>13.14458</centroidY>
		</spatialEntity>
		<spatialEntity spatialType="region" scaleAndSubsystem="Cellular.GutEndotheliumIschemia">
			<clusteredness>1</clusteredness>
			<density>0.1092500262868171</density>
			<area>10</area>
			<perimeter>16</perimeter>
			<distanceFromOrigin>12.64911064067352</distanceFromOrigin>
			<angle>9.865806943084369</angle>
			<triangleMeasure>0.6420929331283829</triangleMeasure>
			<rectangleMeasure>0.5113636806976735</rectangleMeasure>
			<circleMeasure>0.3580986219567645</circleMeasure>
			<centroidX>10.375</centroidX>
			<centroidY>2.625</centroidY>
		</spatialEntity>
		<spatialEntity spatialType="region" scaleAndSubsystem="Cellular.GutEndotheliumIschemia">
			<clusteredness>1</clusteredness>
			<density>0.17297924266142</density>
			<area>1</area>
			<perimeter>4</perimeter>
			<distanceFromOrigin>18.02775637731995</distanceFromOrigin>
			<angle>0</angle>
			<triangleMeasure>0</triangleMeasure>
			<rectangleMeasure>0</rectangleMeasure>
			<circleMeasure>0</circleMeasure>
			<centroidX>6</centroidX>
			<centroidY>1</centroidY>
		</spatialEntity>
		<spatialEntity spatialType="region" scaleAndSubsystem="Cellular.GutEndotheliumIschemia">
			<clusteredness>1</clusteredness>
			<density>0.1158303115726296</density>
			<area>15</area>
			<perimeter>26</perimeter>
			<distanceFromOrigin>13.45362404707371</distanceFromOrigin>
			<angle>11.69893760880266</angle>
			<triangleMeasure>0.3333333333333333</triangleMeasure>
			<rectangleMeasure>0.3750000670552374</rectangleMeasure>
			<circleMeasure>0.2117912513866284</circleMeasure>
			<centroidX>4.916667</centroidX>
			<centroidY>3.75</centroidY>
		</spatialEntity>
		<spatialEntity spatialType="region" scaleAndSubsystem="Cellular.GutEndotheliumIschemia">
			<clusteredness>1</clusteredness>
			<density>0.09840758828555836</density>
			<area>1</area>
			<perimeter>4</perimeter>
			<distanceFromOrigin>20.51828452868319</distanceFromOrigin>
			<angle>0</angle>
			<triangleMeasure>0</triangleMeasure>
			<rectangleMeasure>0</rectangleMeasure>
			<circleMeasure>0</circleMeasure>
			<centroidX>2</centroidX>
			<centroidY>1</centroidY>
		</spatialEntity>
		<numericStateVariable scaleAndSubsystem="Tissue.GutEndothelium">
			<name>GutCellDamageByproduct</name>
			<value>2378.699812748171</value>
		</numericStateVariable>
		<numericStateVariable scaleAndSubsystem="Organ.Gut">
			<name>GutLeak</name>
			<value>0</value>
		</numericStateVariable>
		<numericStateVariable scaleAndSubsystem="Tissue.GutEpithelium">
			<name>GutOccludinCellwall</name>
			<value>1161.579838242394</value>
		</numericStateVariable>
		<numericStateVariable scaleAndSubsystem="Tissue.GutEpithelium">
			<name>GutOccludinCytoplasm</name>
			<value>383.9107037237163</value>
		</numericStateVariable>
		<numericStateVariable scaleAndSubsystem="Tissue.LungEndothelium">
			<name>LungCellDamageByproduct</name>
			<value>0.01769834238008928</value>
		</numericStateVariable>
		<numericStateVariable scaleAndSubsystem="Organ.Lung">
			<name>LungEdema</name>
			<value>0</value>
		</numericStateVariable>
		<numericStateVariable scaleAndSubsystem="Tissue.LungEpithelium">
			<name>LungOccludinCellwall</name>
			<value>1162.81</value>
		</numericStateVariable>
		<numericStateVariable scaleAndSubsystem="Tissue.LungEpithelium">
			<name>LungOccludinCytoplasm</name>
			<value>384.4</value>
		</numericStateVariable>
		<numericStateVariable scaleAndSubsystem="Cellular.GutEndotheliumIschemia">
			<name>avgClusterednessRegions</name>
			<value>0.05653061740834696</value>
		</numericStateVariable>
		<numericStateVariable scaleAndSubsystem="Cellular.LungEndotheliumIschemia">
			<name>avgClusterednessRegions</name>
			<value>1</value>
		</numericStateVariable>
		<numericStateVariable scaleAndSubsystem="Cellular.GutEndotheliumIschemia">
			<name>avgDensityRegions</name>
			<value>0.1740761798587558</value>
		</numericStateVariable>
		<numericStateVariable scaleAndSubsystem="Cellular.LungEndotheliumIschemia">
			<name>avgDensityRegions</name>
			<value>0</value>
		</numericStateVariable>
	</timepoint>
	<timepoint value="25">
		<spatialEntity spatialType="region" scaleAndSubsystem="Cellular.GutEndotheliumIschemia">
			<clusteredness>1</clusteredness>
			<density>0.1750000149595971</density>
			<area>1</area>
			<perimeter>4</perimeter>
			<distanceFromOrigin>15.8113883008419</distanceFromOrigin>
			<angle>0</angle>
			<triangleMeasure>0</triangleMeasure>
			<rectangleMeasure>0</rectangleMeasure>
			<circleMeasure>0</circleMeasure>
			<centroidX>11</centroidX>
			<centroidY>31</centroidY>
		</spatialEntity>
		<spatialEntity spatialType="region" scaleAndSubsystem="Cellular.GutEndotheliumIschemia">
			<clusteredness>1</clusteredness>
			<density>0.1891666466893714</density>
			<area>3</area>
			<perimeter>8</perimeter>
			<distanceFromOrigin>14.0356688476182</distanceFromOrigin>
			<angle>3.78056853430109</angle>
			<triangleMeasure>1</triangleMeasure>
			<rectangleMeasure>0.5000000894069832</rectangleMeasure>
			<circleMeasure>0.1591549430918953</circleMeasure>
			<centroidX>17.33333</centroidX>
			<centroidY>30.66667</centroidY>
		</spatialEntity>
		<spatialEntity spatialType="region" scaleAndSubsystem="Cellular.GutEndotheliumIschemia">
			<clusteredness>1</clusteredness>
			<density>0.1581249999649385</density>
			<area>8</area>
			<perimeter>14</perimeter>
			<distanceFromOrigin>12.0415945787923</distanceFromOrigin>
			<angle>9.950626687951603</angle>
			<triangleMeasure>0.375</triangleMeasure>
			<rectangleMeasure>0.75</rectangleMeasure>
			<circleMeasure>0.4500564463306062</circleMeasure>
			<centroidX>14</centroidX>
			<centroidY>29</centroidY>
		</spatialEntity>
		<spatialEntity spatialType="region" scaleAndSubsystem="Cellular.GutEndotheliumIschemia">
			<clusteredness>1</clusteredness>
			<density>0.1412500266000336</density>
			<area>10</area>
			<perimeter>14</perimeter>
			<distanceFromOrigin>13</distanceFromOrigin>
			<angle>12.65255650055797</angle>
			<triangleMeasure>0.72</triangleMeasure>
			<rectangleMeasure>0.75</rectangleMeasure>
			<circleMeasure>0.3580986219567645</circleMeasure>
			<centroidX>9.5</centroidX>
			<centroidY>29</centroidY>
		</spatialEntity>
		<spatialEntity spatialType="region" scaleAndSubsystem="Cellular.GutEndotheliumIschemia">
			<clusteredness>1</clusteredness>
			<density>0.153692519494769</density>
			<area>11</area>
			<perimeter>18</perimeter>
			<distanceFromOrigin>16.27882059609971</distanceFromOrigin>
			<angle>6.34019174590991</angle>
			<triangleMeasure>0.7407407407407407</triangleMeasure>
			<rectangleMeasure>0.476190519441016</rectangleMeasure>
			<circleMeasure>0.2400300683532089</circleMeasure>
			<centroidX>2.6</centroidX>
			<centroidY>28.4</centroidY>
		</spatialEntity>
		<spatialEntity spatialType="region" scaleAndSubsystem="Cellular.GutEndotheliumIschemia">
			<clusteredness>1</clusteredness>
			<density>0.1625</density>
			<area>1</area>
			<perimeter>4</perimeter>
			<distanceFromOrigin>9.055385138137417</distanceFromOrigin>
			<angle>0</angle>
			<triangleMeasure>0</triangleMeasure>
			<rectangleMeasure>0</rectangleMeasure>
			<circleMeasure>0</circleMeasure>
			<centroidX>17</centroidX>
			<centroidY>25</centroidY>
		</spatialEntity>
		<spatialEntity spatialType="region" scaleAndSubsystem="Cellular.GutEndotheliumIschemia">
			<clusteredness>1</clusteredness>
			<density>0.225</density>
			<area>1</area>
			<perimeter>4</perimeter>
			<distanceFromOrigin>10</distanceFromOrigin>
			<angle>0</angle>
			<triangleMeasure>0</triangleMeasure>
			<rectangleMeasure>0</rectangleMeasure>
			<circleMeasure>0</circleMeasure>
			<centroidX>10</centroidX>
			<centroidY>24</centroidY>
		</spatialEntity>
		<spatialEntity spatialType="region" scaleAndSubsystem="Cellular.GutEndotheliumIschemia">
			<clusteredness>1</clusteredness>
			<density>0.1824999977560604</density>
			<area>2</area>
			<perimeter>8</perimeter>
			<distanceFromOrigin>11.31370849898476</distanceFromOrigin>
			<angle>0</angle>
			<triangleMeasure>0</triangleMeasure>
			<rectangleMeasure>0</rectangleMeasure>
			<circleMeasure>0</circleMeasure>
			<centroidX>7.5</centroidX>
			<centroidY>24.5</centroidY>
		</spatialEntity>
		<spatialEntity spatialType="region" scaleAndSubsystem="Cellular.GutEndotheliumIschemia">
			<clusteredness>1</clusteredness>
			<density>0.1</density>
			<area>1</area>
			<perimeter>4</perimeter>
			<distanceFromOrigin>15.65247584249853</distanceFromOrigin>
			<angle>0</angle>
			<triangleMeasure>0</triangleMeasure>
			<rectangleMeasure>0</rectangleMeasure>
			<circleMeasure>0</circleMeasure>
			<centroidX>2</centroidX>
			<centroidY>23</centroidY>
		</spatialEntity>
		<spatialEntity spatialType="region" scaleAndSubsystem="Cellular.GutEndotheliumIschemia">
			<clusteredness>1</clusteredness>
			<density>0.1424999850053413</density>
			<area>4</area>
			<perimeter>10</perimeter>
			<distanceFromOrigin>6.324555320336759</distanceFromOrigin>
			<angle>11.30993247402021</angle>
			<triangleMeasure>0.5</triangleMeasure>
			<rectangleMeasure>0.6666667726304965</rectangleMeasure>
			<circleMeasure>0.2400300935512913</circleMeasure>
			<centroidX>14.5</centroidX>
			<centroidY>23</centroidY>
		</spatialEntity>
		<spatialEntity spatialType="region" scaleAndSubsystem="Cellular.GutEndotheliumIschemia">
			<clusteredness>1</clusteredness>
			<density>0.0375</density>
			<area>1</area>
			<perimeter>4</perimeter>
			<distanceFromOrigin>10</distanceFromOrigin>
			<angle>0</angle>
			<triangleMeasure>0</triangleMeasure>
			<rectangleMeasure>0</rectangleMeasure>
			<circleMeasure>0</circleMeasure>
			<centroidX>8</centroidX>
			<centroidY>22</centroidY>
		</spatialEntity>
		<spatialEntity spatialType="region" scaleAndSubsystem="Cellular.GutEndotheliumIschemia">
			<clusteredness>0.8780487804878049</clusteredness>
			<density>0.1745946847956586</density>
			<area>36</area>
			<perimeter>62</perimeter>
			<distanceFromOrigin>10.81665382639197</distanceFromOrigin>
			<angle>49.30866491652488</angle>
			<triangleMeasure>0.1903847047704631</triangleMeasure>
			<rectangleMeasure>0.2163461617816838</rectangleMeasure>
			<circleMeasure>0.1449846169952586</circleMeasure>
			<centroidX>26.76923</centroidX>
			<centroidY>26.92308</centroidY>
		</spatialEntity>
		<spatialEntity spatialType="region" scaleAndSubsystem="Cellular.GutEndotheliumIschemia">
			<clusteredness>1</clusteredness>
			<density>0.1144999879949233</density>
			<area>5</area>
			<perimeter>10</perimeter>
			<distanceFromOrigin>5.830951894845301</distanceFromOrigin>
			<angle>13.24051991518721</angle>
			<triangleMeasure>0.75</triangleMeasure>
			<rectangleMeasure>0.75</rectangleMeasure>
			<circleMeasure>0.3600451403269369</circleMeasure>
			<centroidX>21.5</centroidX>
			<centroidY>19.75</centroidY>
		</spatialEntity>
		<spatialEntity spatialType="region" scaleAndSubsystem="Cellular.GutEndotheliumIschemia">
			<clusteredness>1</clusteredness>
			<density>0.08083333462671516</density>
			<area>9</area>
			<perimeter>12</perimeter>
			<distanceFromOrigin>5</distanceFromOrigin>
			<angle>24.77514056883192</angle>
			<triangleMeasure>0.5</triangleMeasure>
			<rectangleMeasure>1</rectangleMeasure>
			<circleMeasure>0.6000752617741416</circleMeasure>
			<centroidX>11</centroidX>
			<centroidY>20</centroidY>
		</spatialEntity>
		<spatialEntity spatialType="region" scaleAndSubsystem="Cellular.GutEndotheliumIschemia">
			<clusteredness>1</clusteredness>
			<density>0.4125</density>
			<area>1</area>
			<perimeter>4</perimeter>
			<distanceFromOrigin>2.82842712474619</distanceFromOrigin>
			<angle>0</angle>
			<triangleMeasure>0</triangleMeasure>
			<rectangleMeasure>0</rectangleMeasure>
			<circleMeasure>0</circleMeasure>
			<centroidX>14</centroidX>
			<centroidY>18</centroidY>
		</spatialEntity>
		<spatialEntity spatialType="region" scaleAndSubsystem="Cellular.GutEndotheliumIschemia">
			<clusteredness>1</clusteredness>
			<density>0.0724999924792963</density>
			<area>8</area>
			<perimeter>14</perimeter>
			<distanceFromOrigin>1</distanceFromOrigin>
			<angle>63.43494882292201</angle>
			<triangleMeasure>0.375</triangleMeasure>
			<rectangleMeasure>0.75</rectangleMeasure>
			<circleMeasure>0.4500564463306062</circleMeasure>
			<centroidX>17</centroidX>
			<centroidY>18</centroidY>
		</spatialEntity>
		<spatialEntity spatialType="region" scaleAndSubsystem="Cellular.GutEndotheliumIschemia">
			<clusteredness>1</clusteredness>
			<density>0.002499999953251259</density>
			<area>1</area>
			<perimeter>4</perimeter>
			<distanceFromOrigin>15.03329637837291</distanceFromOrigin>
			<angle>0</angle>
			<triangleMeasure>0</triangleMeasure>
			<rectangleMeasure>0</rectangleMeasure>
			<circleMeasure>0</circleMeasure>
			<centroidX>31</centroidX>
			<centroidY>15</centroidY>
		</spatialEntity>
		<spatialEntity spatialType="region" scaleAndSubsystem="Cellular.GutEndotheliumIschemia">
			<clusteredness>1</clusteredness>
			<density>0.175</density>
			<area>1</area>
			<perimeter>4</perimeter>
			<distanceFromOrigin>11.40175425099138</distanceFromOrigin>
			<angle>0</angle>
			<triangleMeasure>0</triangleMeasure>
			<rectangleMeasure>0</rectangleMeasure>
			<circleMeasure>0</circleMeasure>
			<centroidX>5</centroidX>
			<centroidY>13</centroidY>
		</spatialEntity>
		<spatialEntity spatialType="region" scaleAndSubsystem="Cellular.GutEndotheliumIschemia">
			<clusteredness>1</clusteredness>
			<density>0.0525000067318187</density>
			<area>1</area>
			<perimeter>4</perimeter>
			<distanceFromOrigin>12.64911064067352</distanceFromOrigin>
			<angle>0</angle>
			<triangleMeasure>0</triangleMeasure>
			<rectangleMeasure>0</rectangleMeasure>
			<circleMeasure>0</circleMeasure>
			<centroidX>28</centroidX>
			<centroidY>12</centroidY>
		</spatialEntity>
		<spatialEntity spatialType="region" scaleAndSubsystem="Cellular.GutEndotheliumIschemia">
			<clusteredness>1</clusteredness>
			<density>0.1467499969636693</density>
			<area>20</area>
			<perimeter>32</perimeter>
			<distanceFromOrigin>12.36931687685298</distanceFromOrigin>
			<angle>33.04812486997523</angle>
			<triangleMeasure>0.3166666666666667</triangleMeasure>
			<rectangleMeasure>0.3968253247411834</rectangleMeasure>
			<circleMeasure>0.1727080476546889</circleMeasure>
			<centroidX>2</centroidX>
			<centroidY>15.69231</centroidY>
		</spatialEntity>
		<spatialEntity spatialType="region" scaleAndSubsystem="Cellular.GutEndotheliumIschemia">
			<clusteredness>1</clusteredness>
			<density>0.5624999401616115</density>
			<area>1</area>
			<perimeter>4</perimeter>
			<distanceFromOrigin>6.324555320336759</distanceFromOrigin>
			<angle>0</angle>
			<triangleMeasure>0</triangleMeasure>
			<rectangleMeasure>0</rectangleMeasure>
			<circleMeasure>0</circleMeasure>
			<centroidX>18</centroidX>
			<centroidY>10</centroidY>
		</spatialEntity>
		<spatialEntity spatialType="region" scaleAndSubsystem="Cellular.GutEndotheliumIschemia">
			<clusteredness>1</clusteredness>
			<density>0.03756928350411209</density>
			<area>2</area>
			<perimeter>8</perimeter>
			<distanceFromOrigin>16.64331697709324</distanceFromOrigin>
			<angle>4.662739336254641</angle>
			<triangleMeasure>0</triangleMeasure>
			<rectangleMeasure>0</rectangleMeasure>
			<circleMeasure>0</circleMeasure>
			<centroidX>1.5</centroidX>
			<centroidY>7.5</centroidY>
		</spatialEntity>
		<spatialEntity spatialType="region" scaleAndSubsystem="Cellular.GutEndotheliumIschemia">
			<clusteredness>1</clusteredness>
			<density>0.126999999962601</density>
			<area>10</area>
			<perimeter>14</perimeter>
			<distanceFromOrigin>9.055385138137417</distanceFromOrigin>
			<angle>17.65012421993012</angle>
			<triangleMeasure>0.625</triangleMeasure>
			<rectangleMeasure>0.8333333333333334</rectangleMeasure>
			<circleMeasure>0.3978873577297384</circleMeasure>
			<centroidX>16.4</centroidX>
			<centroidY>6</centroidY>
		</spatialEntity>
		<spatialEntity spatialType="region" scaleAndSubsystem="Cellular.GutEndotheliumIschemia">
			<clusteredness>1</clusteredness>
			<density>0.1685067569508272</density>
			<area>1</area>
			<perimeter>4</perimeter>
			<distanceFromOrigin>19.20937271229855</distanceFromOrigin>
			<angle>0</angle>
			<triangleMeasure>0</triangleMeasure>
			<rectangleMeasure>0</rectangleMeasure>
			<circleMeasure>0</circleMeasure>
			<centroidX>1</centroidX>
			<centroidY>4</centroidY>
		</spatialEntity>
		<spatialEntity spatialType="region" scaleAndSubsystem="Cellular.GutEndotheliumIschemia">
			<clusteredness>0.7073170731707317</clusteredness>
			<density>0.1440873726788746</density>
			<area>58</area>
			<perimeter>102</perimeter>
			<distanceFromOrigin>2.23606797749979</distanceFromOrigin>
			<angle>91.04162667600997</angle>
			<triangleMeasure>0.1781020000104175</triangleMeasure>
			<rectangleMeasure>0.1875</rectangleMeasure>
			<circleMeasure>0.1358660815036611</circleMeasure>
			<centroidX>9.903846</centroidX>
			<centroidY>9.942307</centroidY>
		</spatialEntity>
		<spatialEntity spatialType="region" scaleAndSubsystem="Cellular.GutEndotheliumIschemia">
			<clusteredness>1</clusteredness>
			<density>0.275</density>
			<area>1</area>
			<perimeter>4</perimeter>
			<distanceFromOrigin>17</distanceFromOrigin>
			<angle>0</angle>
			<triangleMeasure>0</triangleMeasure>
			<rectangleMeasure>0</rectangleMeasure>
			<circleMeasure>0</circleMeasure>
			<centroidX>24</centroidX>
			<centroidY>1</centroidY>
		</spatialEntity>
		<spatialEntity spatialType="region" scaleAndSubsystem="Cellular.GutEndotheliumIschemia">
			<clusteredness>0.9663865546218487</clusteredness>
			<density>0.1613266790858315</density>
			<area>115</area>
			<perimeter>176</perimeter>
			<distanceFromOrigin>2.82842712474619</distanceFromOrigin>
			<angle>131.1859251657096</angle>
			<triangleMeasure>0.1567122816438456</triangleMeasure>
			<rectangleMeasure>0.1754658385093168</rectangleMeasure>
			<circleMeasure>0.110856689332684</circleMeasure>
			<centroidX>24.79518</centroidX>
			<centroidY>11.21687</centroidY>
		</spatialEntity>
		<spatialEntity spatialType="region" scaleAndSubsystem="Cellular.GutEndotheliumIschemia">
			<clusteredness>1</clusteredness>
			<density>0.1630014307358686</density>
			<area>1</area>
			<perimeter>4</perimeter>
			<distanceFromOrigin>18.02775637731995</distanceFromOrigin>
			<angle>0</angle>
			<triangleMeasure>0</triangleMeasure>
			<rectangleMeasure>0</rectangleMeasure>
			<circleMeasure>0</circleMeasure>
			<centroidX>6</centroidX>
			<centroidY>1</centroidY>
		</spatialEntity>
		<spatialEntity spatialType="region" scaleAndSubsystem="Cellular.GutEndotheliumIschemia">
			<clusteredness>1</clusteredness>
			<density>0.1115806046810025</density>
			<area>15</area>
			<perimeter>26</perimeter>
			<distanceFromOrigin>13.45362404707371</distanceFromOrigin>
			<angle>11.69893760880266</angle>
			<triangleMeasure>0.3333333333333333</triangleMeasure>
			<rectangleMeasure>0.3750000670552374</rectangleMeasure>
			<circleMeasure>0.2117912513866284</circleMeasure>
			<centroidX>4.916667</centroidX>
			<centroidY>3.75</centroidY>
		</spatialEntity>
		<spatialEntity spatialType="region" scaleAndSubsystem="Cellular.GutEndotheliumIschemia">
			<clusteredness>1</clusteredness>
			<density>0.08850675096698836</density>
			<area>1</area>
			<perimeter>4</perimeter>
			<distanceFromOrigin>20.51828452868319</distanceFromOrigin>
			<angle>0</angle>
			<triangleMeasure>0</triangleMeasure>
			<rectangleMeasure>0</rectangleMeasure>
			<circleMeasure>0</circleMeasure>
			<centroidX>2</centroidX>
			<centroidY>1</centroidY>
		</spatialEntity>
		<numericStateVariable scaleAndSubsystem="Tissue.GutEndothelium">
			<name>GutCellDamageByproduct</name>
			<value>2444.336807412996</value>
		</numericStateVariable>
		<numericStateVariable scaleAndSubsystem="Organ.Gut">
			<name>GutLeak</name>
			<value>0</value>
		</numericStateVariable>
		<numericStateVariable scaleAndSubsystem="Tissue.GutEpithelium">
			<name>GutOccludinCellwall</name>
			<value>1161.403555281283</value>
		</numericStateVariable>
		<numericStateVariable scaleAndSubsystem="Tissue.GutEpithelium">
			<name>GutOccludinCytoplasm</name>
			<value>383.8666825525891</value>
		</numericStateVariable>
		<numericStateVariable scaleAndSubsystem="Tissue.LungEndothelium">
			<name>LungCellDamageByproduct</name>
			<value>0.03041721788662448</value>
		</numericStateVariable>
		<numericStateVariable scaleAndSubsystem="Organ.Lung">
			<name>LungEdema</name>
			<value>0</value>
		</numericStateVariable>
		<numericStateVariable scaleAndSubsystem="Tissue.LungEpithelium">
			<name>LungOccludinCellwall</name>
			<value>1162.81</value>
		</numericStateVariable>
		<numericStateVariable scaleAndSubsystem="Tissue.LungEpithelium">
			<name>LungOccludinCytoplasm</name>
			<value>384.4</value>
		</numericStateVariable>
		<numericStateVariable scaleAndSubsystem="Cellular.GutEndotheliumIschemia">
			<name>avgClusterednessRegions</name>
			<value>0.0602898804481591</value>
		</numericStateVariable>
		<numericStateVariable scaleAndSubsystem="Cellular.LungEndotheliumIschemia">
			<name>avgClusterednessRegions</name>
			<value>1</value>
		</numericStateVariable>
		<numericStateVariable scaleAndSubsystem="Cellular.GutEndotheliumIschemia">
			<name>avgDensityRegions</name>
			<value>0.1579330337581054</value>
		</numericStateVariable>
		<numericStateVariable scaleAndSubsystem="Cellular.LungEndotheliumIschemia">
			<name>avgDensityRegions</name>
			<value>0</value>
		</numericStateVariable>
	</timepoint>
	<timepoint value="26">
		<spatialEntity spatialType="region" scaleAndSubsystem="Cellular.GutEndotheliumIschemia">
			<clusteredness>1</clusteredness>
			<density>0.1149999975690655</density>
			<area>5</area>
			<perimeter>14</perimeter>
			<distanceFromOrigin>13.15294643796591</distanceFromOrigin>
			<angle>7.49585763972986</angle>
			<triangleMeasure>0.1666666666666667</triangleMeasure>
			<rectangleMeasure>0.125000007450581</rectangleMeasure>
			<circleMeasure>0.03978873577297384</circleMeasure>
			<centroidX>17.66667</centroidX>
			<centroidY>30.33333</centroidY>
		</spatialEntity>
		<spatialEntity spatialType="region" scaleAndSubsystem="Cellular.GutEndotheliumIschemia">
			<clusteredness>1</clusteredness>
			<density>0.2534999903978086</density>
			<area>5</area>
			<perimeter>16</perimeter>
			<distanceFromOrigin>12.0415945787923</distanceFromOrigin>
			<angle>5.376705428050741</angle>
			<triangleMeasure>0.125</triangleMeasure>
			<rectangleMeasure>0.1666666666666667</rectangleMeasure>
			<circleMeasure>0.06000751451705515</circleMeasure>
			<centroidX>14.42857</centroidX>
			<centroidY>29.28572</centroidY>
		</spatialEntity>
		<spatialEntity spatialType="region" scaleAndSubsystem="Cellular.GutEndotheliumIschemia">
			<clusteredness>1</clusteredness>
			<density>0.2800000682064132</density>
			<area>5</area>
			<perimeter>14</perimeter>
			<distanceFromOrigin>13.8924439894498</distanceFromOrigin>
			<angle>11.82148834060726</angle>
			<triangleMeasure>0.5</triangleMeasure>
			<rectangleMeasure>0.4000000381469763</rectangleMeasure>
			<circleMeasure>0.09231926617956145</circleMeasure>
			<centroidX>9.800000000000001</centroidX>
			<centroidY>29.4</centroidY>
		</spatialEntity>
		<spatialEntity spatialType="region" scaleAndSubsystem="Cellular.GutEndotheliumIschemia">
			<clusteredness>1</clusteredness>
			<density>0.149831216284298</density>
			<area>11</area>
			<perimeter>18</perimeter>
			<distanceFromOrigin>16.27882059609971</distanceFromOrigin>
			<angle>6.519801751656986</angle>
			<triangleMeasure>0.5</triangleMeasure>
			<rectangleMeasure>0.5000000953674498</rectangleMeasure>
			<circleMeasure>0.2400300683532089</circleMeasure>
			<centroidX>2.555556</centroidX>
			<centroidY>28.88889</centroidY>
		</spatialEntity>
		<spatialEntity spatialType="region" scaleAndSubsystem="Cellular.GutEndotheliumIschemia">
			<clusteredness>1</clusteredness>
			<density>0.1525000029919194</density>
			<area>1</area>
			<perimeter>4</perimeter>
			<distanceFromOrigin>9.055385138137417</distanceFromOrigin>
			<angle>0</angle>
			<triangleMeasure>0</triangleMeasure>
			<rectangleMeasure>0</rectangleMeasure>
			<circleMeasure>0</circleMeasure>
			<centroidX>17</centroidX>
			<centroidY>25</centroidY>
		</spatialEntity>
		<spatialEntity spatialType="region" scaleAndSubsystem="Cellular.GutEndotheliumIschemia">
			<clusteredness>1</clusteredness>
			<density>0.1673572367261139</density>
			<area>35</area>
			<perimeter>40</perimeter>
			<distanceFromOrigin>9.433981132056603</distanceFromOrigin>
			<angle>26.08358537123964</angle>
			<triangleMeasure>0.4777777777777778</triangleMeasure>
			<rectangleMeasure>0.3868000486442876</rectangleMeasure>
			<circleMeasure>0.2434266938515988</circleMeasure>
			<centroidX>24</centroidX>
			<centroidY>27.66667</centroidY>
		</spatialEntity>
		<spatialEntity spatialType="region" scaleAndSubsystem="Cellular.GutEndotheliumIschemia">
			<clusteredness>1</clusteredness>
			<density>0.2150000029919194</density>
			<area>1</area>
			<perimeter>4</perimeter>
			<distanceFromOrigin>10</distanceFromOrigin>
			<angle>0</angle>
			<triangleMeasure>0</triangleMeasure>
			<rectangleMeasure>0</rectangleMeasure>
			<circleMeasure>0</circleMeasure>
			<centroidX>10</centroidX>
			<centroidY>24</centroidY>
		</spatialEntity>
		<spatialEntity spatialType="region" scaleAndSubsystem="Cellular.GutEndotheliumIschemia">
			<clusteredness>1</clusteredness>
			<density>0.1724999932681813</density>
			<area>2</area>
			<perimeter>8</perimeter>
			<distanceFromOrigin>11.31370849898476</distanceFromOrigin>
			<angle>0</angle>
			<triangleMeasure>0</triangleMeasure>
			<rectangleMeasure>0</rectangleMeasure>
			<circleMeasure>0</circleMeasure>
			<centroidX>7.5</centroidX>
			<centroidY>24.5</centroidY>
		</spatialEntity>
		<spatialEntity spatialType="region" scaleAndSubsystem="Cellular.GutEndotheliumIschemia">
			<clusteredness>1</clusteredness>
			<density>0.2837499939927868</density>
			<area>2</area>
			<perimeter>6</perimeter>
			<distanceFromOrigin>7.071067811865476</distanceFromOrigin>
			<angle>7.815293546766876</angle>
			<triangleMeasure>0</triangleMeasure>
			<rectangleMeasure>0</rectangleMeasure>
			<circleMeasure>0</circleMeasure>
			<centroidX>14.5</centroidX>
			<centroidY>23</centroidY>
		</spatialEntity>
		<spatialEntity spatialType="region" scaleAndSubsystem="Cellular.GutEndotheliumIschemia">
			<clusteredness>1</clusteredness>
			<density>0.09000000299191942</density>
			<area>1</area>
			<perimeter>4</perimeter>
			<distanceFromOrigin>15.65247584249853</distanceFromOrigin>
			<angle>0</angle>
			<triangleMeasure>0</triangleMeasure>
			<rectangleMeasure>0</rectangleMeasure>
			<circleMeasure>0</circleMeasure>
			<centroidX>2</centroidX>
			<centroidY>23</centroidY>
		</spatialEntity>
		<spatialEntity spatialType="region" scaleAndSubsystem="Cellular.GutEndotheliumIschemia">
			<clusteredness>1</clusteredness>
			<density>0.02749999925202015</density>
			<area>1</area>
			<perimeter>4</perimeter>
			<distanceFromOrigin>10</distanceFromOrigin>
			<angle>0</angle>
			<triangleMeasure>0</triangleMeasure>
			<rectangleMeasure>0</rectangleMeasure>
			<circleMeasure>0</circleMeasure>
			<centroidX>8</centroidX>
			<centroidY>22</centroidY>
		</spatialEntity>
		<spatialEntity spatialType="region" scaleAndSubsystem="Cellular.GutEndotheliumIschemia">
			<clusteredness>0.8571428571428571</clusteredness>
			<density>0.1347222181966362</density>
			<area>18</area>
			<perimeter>30</perimeter>
			<distanceFromOrigin>6.403124237432849</distanceFromOrigin>
			<angle>26.56505117707799</angle>
			<triangleMeasure>0.2722122227452718</triangleMeasure>
			<rectangleMeasure>0.24</rectangleMeasure>
			<circleMeasure>0.1734900693512823</circleMeasure>
			<centroidX>23.85714</centroidX>
			<centroidY>21</centroidY>
		</spatialEntity>
		<spatialEntity spatialType="region" scaleAndSubsystem="Cellular.GutEndotheliumIschemia">
			<clusteredness>1</clusteredness>
			<density>0.5649999880323223</density>
			<area>1</area>
			<perimeter>4</perimeter>
			<distanceFromOrigin>13.34166406412633</distanceFromOrigin>
			<angle>0</angle>
			<triangleMeasure>0</triangleMeasure>
			<rectangleMeasure>0</rectangleMeasure>
			<circleMeasure>0</circleMeasure>
			<centroidX>3</centroidX>
			<centroidY>19</centroidY>
		</spatialEntity>
		<spatialEntity spatialType="region" scaleAndSubsystem="Cellular.GutEndotheliumIschemia">
			<clusteredness>1</clusteredness>
			<density>0.04250000224393956</density>
			<area>1</area>
			<perimeter>4</perimeter>
			<distanceFromOrigin>12.64911064067352</distanceFromOrigin>
			<angle>0</angle>
			<triangleMeasure>0</triangleMeasure>
			<rectangleMeasure>0</rectangleMeasure>
			<circleMeasure>0</circleMeasure>
			<centroidX>28</centroidX>
			<centroidY>12</centroidY>
		</spatialEntity>
		<spatialEntity spatialType="region" scaleAndSubsystem="Cellular.GutEndotheliumIschemia">
			<clusteredness>1</clusteredness>
			<density>0.1509999967712203</density>
			<area>15</area>
			<perimeter>28</perimeter>
			<distanceFromOrigin>13.15294643796591</distanceFromOrigin>
			<angle>32.03414614718992</angle>
			<triangleMeasure>0.4687499860301618</triangleMeasure>
			<rectangleMeasure>0.3125</rectangleMeasure>
			<circleMeasure>0.08824636352527038</circleMeasure>
			<centroidX>1.692308</centroidX>
			<centroidY>15.53846</centroidY>
		</spatialEntity>
		<spatialEntity spatialType="region" scaleAndSubsystem="Cellular.GutEndotheliumIschemia">
			<clusteredness>1</clusteredness>
			<density>0.5649999880323223</density>
			<area>1</area>
			<perimeter>4</perimeter>
			<distanceFromOrigin>6.324555320336759</distanceFromOrigin>
			<angle>0</angle>
			<triangleMeasure>0</triangleMeasure>
			<rectangleMeasure>0</rectangleMeasure>
			<circleMeasure>0</circleMeasure>
			<centroidX>18</centroidX>
			<centroidY>10</centroidY>
		</spatialEntity>
		<spatialEntity spatialType="region" scaleAndSubsystem="Cellular.GutEndotheliumIschemia">
			<clusteredness>1</clusteredness>
			<density>0.2400000029919194</density>
			<area>1</area>
			<perimeter>4</perimeter>
			<distanceFromOrigin>9.219544457292887</distanceFromOrigin>
			<angle>0</angle>
			<triangleMeasure>0</triangleMeasure>
			<rectangleMeasure>0</rectangleMeasure>
			<circleMeasure>0</circleMeasure>
			<centroidX>9</centroidX>
			<centroidY>10</centroidY>
		</spatialEntity>
		<spatialEntity spatialType="region" scaleAndSubsystem="Cellular.GutEndotheliumIschemia">
			<clusteredness>0.9438202247191011</clusteredness>
			<density>0.1194412429852469</density>
			<area>84</area>
			<perimeter>126</perimeter>
			<distanceFromOrigin>1.414213562373095</distanceFromOrigin>
			<angle>360</angle>
			<triangleMeasure>0.2037946425100826</triangleMeasure>
			<rectangleMeasure>0.2303252006770166</rectangleMeasure>
			<circleMeasure>0.1571175098719967</circleMeasure>
			<centroidX>10.79365</centroidX>
			<centroidY>14.50794</centroidY>
		</spatialEntity>
		<spatialEntity spatialType="region" scaleAndSubsystem="Cellular.GutEndotheliumIschemia">
			<clusteredness>1</clusteredness>
			<density>0.1783479942215813</density>
			<area>3</area>
			<perimeter>10</perimeter>
			<distanceFromOrigin>15.26433752247375</distanceFromOrigin>
			<angle>1.862620949306679</angle>
			<triangleMeasure>0</triangleMeasure>
			<rectangleMeasure>0</rectangleMeasure>
			<circleMeasure>0</circleMeasure>
			<centroidX>30</centroidX>
			<centroidY>7.75</centroidY>
		</spatialEntity>
		<spatialEntity spatialType="region" scaleAndSubsystem="Cellular.GutEndotheliumIschemia">
			<clusteredness>1</clusteredness>
			<density>0.02882375249675676</density>
			<area>2</area>
			<perimeter>8</perimeter>
			<distanceFromOrigin>16.64331697709324</distanceFromOrigin>
			<angle>4.662739336254641</angle>
			<triangleMeasure>0</triangleMeasure>
			<rectangleMeasure>0</rectangleMeasure>
			<circleMeasure>0</circleMeasure>
			<centroidX>1.5</centroidX>
			<centroidY>7.5</centroidY>
		</spatialEntity>
		<spatialEntity spatialType="region" scaleAndSubsystem="Cellular.GutEndotheliumIschemia">
			<clusteredness>1</clusteredness>
			<density>0.3275076473460478</density>
			<area>1</area>
			<perimeter>4</perimeter>
			<distanceFromOrigin>16.40121946685673</distanceFromOrigin>
			<angle>0</angle>
			<triangleMeasure>0</triangleMeasure>
			<rectangleMeasure>0</rectangleMeasure>
			<circleMeasure>0</circleMeasure>
			<centroidX>29</centroidX>
			<centroidY>6</centroidY>
		</spatialEntity>
		<spatialEntity spatialType="region" scaleAndSubsystem="Cellular.GutEndotheliumIschemia">
			<clusteredness>1</clusteredness>
			<density>0.159687493975256</density>
			<area>8</area>
			<perimeter>14</perimeter>
			<distanceFromOrigin>8.062257748298549</distanceFromOrigin>
			<angle>14.03624346792648</angle>
			<triangleMeasure>0.7777777777777778</triangleMeasure>
			<rectangleMeasure>0.7000000667572085</rectangleMeasure>
			<circleMeasure>0.3231174316284651</circleMeasure>
			<centroidX>17</centroidX>
			<centroidY>7</centroidY>
		</spatialEntity>
		<spatialEntity spatialType="region" scaleAndSubsystem="Cellular.GutEndotheliumIschemia">
			<clusteredness>1</clusteredness>
			<density>0.2275137209424785</density>
			<area>1</area>
			<perimeter>4</perimeter>
			<distanceFromOrigin>13.60147050873544</distanceFromOrigin>
			<angle>0</angle>
			<triangleMeasure>0</triangleMeasure>
			<rectangleMeasure>0</rectangleMeasure>
			<circleMeasure>0</circleMeasure>
			<centroidX>8</centroidX>
			<centroidY>5</centroidY>
		</spatialEntity>
		<spatialEntity spatialType="region" scaleAndSubsystem="Cellular.GutEndotheliumIschemia">
			<clusteredness>1</clusteredness>
			<density>0.1585737789378447</density>
			<area>1</area>
			<perimeter>4</perimeter>
			<distanceFromOrigin>19.20937271229855</distanceFromOrigin>
			<angle>0</angle>
			<triangleMeasure>0</triangleMeasure>
			<rectangleMeasure>0</rectangleMeasure>
			<circleMeasure>0</circleMeasure>
			<centroidX>1</centroidX>
			<centroidY>4</centroidY>
		</spatialEntity>
		<spatialEntity spatialType="region" scaleAndSubsystem="Cellular.GutEndotheliumIschemia">
			<clusteredness>0.9183673469387755</clusteredness>
			<density>0.1525833316955691</density>
			<area>90</area>
			<perimeter>120</perimeter>
			<distanceFromOrigin>2.82842712474619</distanceFromOrigin>
			<angle>114.5504523892074</angle>
			<triangleMeasure>0.1550245300960861</triangleMeasure>
			<rectangleMeasure>0.1767447488800785</rectangleMeasure>
			<circleMeasure>0.08402878911436547</circleMeasure>
			<centroidX>24.77049</centroidX>
			<centroidY>13.40984</centroidY>
		</spatialEntity>
		<spatialEntity spatialType="region" scaleAndSubsystem="Cellular.GutEndotheliumIschemia">
			<clusteredness>1</clusteredness>
			<density>0.1148451621479848</density>
			<area>16</area>
			<perimeter>26</perimeter>
			<distanceFromOrigin>13.60147050873544</distanceFromOrigin>
			<angle>15.68310779638963</angle>
			<triangleMeasure>0.3750000510897025</triangleMeasure>
			<rectangleMeasure>0.4375000260770336</rectangleMeasure>
			<circleMeasure>0.210026300809693</circleMeasure>
			<centroidX>27.07692</centroidX>
			<centroidY>3.461539</centroidY>
		</spatialEntity>
		<spatialEntity spatialType="region" scaleAndSubsystem="Cellular.GutEndotheliumIschemia">
			<clusteredness>1</clusteredness>
			<density>0.2675000059838388</density>
			<area>1</area>
			<perimeter>4</perimeter>
			<distanceFromOrigin>17</distanceFromOrigin>
			<angle>0</angle>
			<triangleMeasure>0</triangleMeasure>
			<rectangleMeasure>0</rectangleMeasure>
			<circleMeasure>0</circleMeasure>
			<centroidX>24</centroidX>
			<centroidY>1</centroidY>
		</spatialEntity>
		<spatialEntity spatialType="region" scaleAndSubsystem="Cellular.GutEndotheliumIschemia">
			<clusteredness>1</clusteredness>
			<density>0.002499999953251259</density>
			<area>1</area>
			<perimeter>4</perimeter>
			<distanceFromOrigin>16.15549442140351</distanceFromOrigin>
			<angle>0</angle>
			<triangleMeasure>0</triangleMeasure>
			<rectangleMeasure>0</rectangleMeasure>
			<circleMeasure>0</circleMeasure>
			<centroidX>22</centroidX>
			<centroidY>1</centroidY>
		</spatialEntity>
		<spatialEntity spatialType="region" scaleAndSubsystem="Cellular.GutEndotheliumIschemia">
			<clusteredness>1</clusteredness>
			<density>0.1430555501794503</density>
			<area>9</area>
			<perimeter>12</perimeter>
			<distanceFromOrigin>13.0384048104053</distanceFromOrigin>
			<angle>9.180541957626151</angle>
			<triangleMeasure>0.5</triangleMeasure>
			<rectangleMeasure>1</rectangleMeasure>
			<circleMeasure>0.6000752617741416</circleMeasure>
			<centroidX>18</centroidX>
			<centroidY>2</centroidY>
		</spatialEntity>
		<spatialEntity spatialType="region" scaleAndSubsystem="Cellular.GutEndotheliumIschemia">
			<clusteredness>1</clusteredness>
			<density>0.1207692555892162</density>
			<area>13</area>
			<perimeter>26</perimeter>
			<distanceFromOrigin>9.848857801796104</distanceFromOrigin>
			<angle>12.02227668618352</angle>
			<triangleMeasure>0</triangleMeasure>
			<rectangleMeasure>0.1944444650485214</rectangleMeasure>
			<circleMeasure>0.09334502993910057</circleMeasure>
			<centroidX>11.33333</centroidX>
			<centroidY>3</centroidY>
		</spatialEntity>
		<spatialEntity spatialType="region" scaleAndSubsystem="Cellular.GutEndotheliumIschemia">
			<clusteredness>1</clusteredness>
			<density>0.1530182782341452</density>
			<area>1</area>
			<perimeter>4</perimeter>
			<distanceFromOrigin>18.02775637731995</distanceFromOrigin>
			<angle>0</angle>
			<triangleMeasure>0</triangleMeasure>
			<rectangleMeasure>0</rectangleMeasure>
			<circleMeasure>0</circleMeasure>
			<centroidX>6</centroidX>
			<centroidY>1</centroidY>
		</spatialEntity>
		<spatialEntity spatialType="region" scaleAndSubsystem="Cellular.GutEndotheliumIschemia">
			<clusteredness>1</clusteredness>
			<density>0.1249507838604497</density>
			<area>11</area>
			<perimeter>22</perimeter>
			<distanceFromOrigin>14.14213562373095</distanceFromOrigin>
			<angle>9.066502739816176</angle>
			<triangleMeasure>0.2142857142857143</triangleMeasure>
			<rectangleMeasure>0.2280701652629399</rectangleMeasure>
			<circleMeasure>0.1241534971941309</circleMeasure>
			<centroidX>4.454545</centroidX>
			<centroidY>3.636364</centroidY>
		</spatialEntity>
		<spatialEntity spatialType="region" scaleAndSubsystem="Cellular.GutEndotheliumIschemia">
			<clusteredness>1</clusteredness>
			<density>0.07857378791360294</density>
			<area>1</area>
			<perimeter>4</perimeter>
			<distanceFromOrigin>20.51828452868319</distanceFromOrigin>
			<angle>0</angle>
			<triangleMeasure>0</triangleMeasure>
			<rectangleMeasure>0</rectangleMeasure>
			<circleMeasure>0</circleMeasure>
			<centroidX>2</centroidX>
			<centroidY>1</centroidY>
		</spatialEntity>
		<numericStateVariable scaleAndSubsystem="Tissue.GutEndothelium">
			<name>GutCellDamageByproduct</name>
			<value>2507.930669095534</value>
		</numericStateVariable>
		<numericStateVariable scaleAndSubsystem="Organ.Gut">
			<name>GutLeak</name>
			<value>0</value>
		</numericStateVariable>
		<numericStateVariable scaleAndSubsystem="Tissue.GutEpithelium">
			<name>GutOccludinCellwall</name>
			<value>1161.226810756039</value>
		</numericStateVariable>
		<numericStateVariable scaleAndSubsystem="Tissue.GutEpithelium">
			<name>GutOccludinCytoplasm</name>
			<value>383.8251439425793</value>
		</numericStateVariable>
		<numericStateVariable scaleAndSubsystem="Tissue.LungEndothelium">
			<name>LungCellDamageByproduct</name>
			<value>0.05012794707089616</value>
		</numericStateVariable>
		<numericStateVariable scaleAndSubsystem="Organ.Lung">
			<name>LungEdema</name>
			<value>0</value>
		</numericStateVariable>
		<numericStateVariable scaleAndSubsystem="Tissue.LungEpithelium">
			<name>LungOccludinCellwall</name>
			<value>1162.81</value>
		</numericStateVariable>
		<numericStateVariable scaleAndSubsystem="Tissue.LungEpithelium">
			<name>LungOccludinCytoplasm</name>
			<value>384.4</value>
		</numericStateVariable>
		<numericStateVariable scaleAndSubsystem="Cellular.GutEndotheliumIschemia">
			<name>avgClusterednessRegions</name>
			<value>0.05619225815166221</value>
		</numericStateVariable>
		<numericStateVariable scaleAndSubsystem="Cellular.LungEndotheliumIschemia">
			<name>avgClusterednessRegions</name>
			<value>1</value>
		</numericStateVariable>
		<numericStateVariable scaleAndSubsystem="Cellular.GutEndotheliumIschemia">
			<name>avgDensityRegions</name>
			<value>0.1806924996182887</value>
		</numericStateVariable>
		<numericStateVariable scaleAndSubsystem="Cellular.LungEndotheliumIschemia">
			<name>avgDensityRegions</name>
			<value>0</value>
		</numericStateVariable>
	</timepoint>
	<timepoint value="27">
		<spatialEntity spatialType="region" scaleAndSubsystem="Cellular.GutEndotheliumIschemia">
			<clusteredness>1</clusteredness>
			<density>0.1550000359030331</density>
			<area>1</area>
			<perimeter>4</perimeter>
			<distanceFromOrigin>15.8113883008419</distanceFromOrigin>
			<angle>0</angle>
			<triangleMeasure>0</triangleMeasure>
			<rectangleMeasure>0</rectangleMeasure>
			<circleMeasure>0</circleMeasure>
			<centroidX>11</centroidX>
			<centroidY>31</centroidY>
		</spatialEntity>
		<spatialEntity spatialType="region" scaleAndSubsystem="Cellular.GutEndotheliumIschemia">
			<clusteredness>0.8421052631578947</clusteredness>
			<density>0.04250000069538752</density>
			<area>16</area>
			<perimeter>24</perimeter>
			<distanceFromOrigin>12.0415945787923</distanceFromOrigin>
			<angle>25.34617594194669</angle>
			<triangleMeasure>0.425</triangleMeasure>
			<rectangleMeasure>0.4722222222222222</rectangleMeasure>
			<circleMeasure>0.2266950727092443</circleMeasure>
			<centroidX>16</centroidX>
			<centroidY>29.72727</centroidY>
		</spatialEntity>
		<spatialEntity spatialType="region" scaleAndSubsystem="Cellular.GutEndotheliumIschemia">
			<clusteredness>1</clusteredness>
			<density>0.3675001256606158</density>
			<area>3</area>
			<perimeter>8</perimeter>
			<distanceFromOrigin>13.8924439894498</distanceFromOrigin>
			<angle>5.481296594697345</angle>
			<triangleMeasure>1</triangleMeasure>
			<rectangleMeasure>0.5000000894069832</rectangleMeasure>
			<circleMeasure>0.1591549430918953</circleMeasure>
			<centroidX>9.333333</centroidX>
			<centroidY>28.66667</centroidY>
		</spatialEntity>
		<spatialEntity spatialType="region" scaleAndSubsystem="Cellular.GutEndotheliumIschemia">
			<clusteredness>1</clusteredness>
			<density>0.1340136057800717</density>
			<area>12</area>
			<perimeter>18</perimeter>
			<distanceFromOrigin>16.27882059609971</distanceFromOrigin>
			<angle>8.461288142571364</angle>
			<triangleMeasure>0</triangleMeasure>
			<rectangleMeasure>0.4700854777488623</rectangleMeasure>
			<circleMeasure>0.2640330751885299</circleMeasure>
			<centroidX>2.625</centroidX>
			<centroidY>28.875</centroidY>
		</spatialEntity>
		<spatialEntity spatialType="region" scaleAndSubsystem="Cellular.GutEndotheliumIschemia">
			<clusteredness>1</clusteredness>
			<density>0.2049999910242417</density>
			<area>1</area>
			<perimeter>4</perimeter>
			<distanceFromOrigin>10</distanceFromOrigin>
			<angle>0</angle>
			<triangleMeasure>0</triangleMeasure>
			<rectangleMeasure>0</rectangleMeasure>
			<circleMeasure>0</circleMeasure>
			<centroidX>10</centroidX>
			<centroidY>24</centroidY>
		</spatialEntity>
		<spatialEntity spatialType="region" scaleAndSubsystem="Cellular.GutEndotheliumIschemia">
			<clusteredness>1</clusteredness>
			<density>0.1625000037398993</density>
			<area>2</area>
			<perimeter>8</perimeter>
			<distanceFromOrigin>11.31370849898476</distanceFromOrigin>
			<angle>0</angle>
			<triangleMeasure>0</triangleMeasure>
			<rectangleMeasure>0</rectangleMeasure>
			<circleMeasure>0</circleMeasure>
			<centroidX>7.5</centroidX>
			<centroidY>24.5</centroidY>
		</spatialEntity>
		<spatialEntity spatialType="region" scaleAndSubsystem="Cellular.GutEndotheliumIschemia">
			<clusteredness>1</clusteredness>
			<density>0.07999999850404028</density>
			<area>1</area>
			<perimeter>4</perimeter>
			<distanceFromOrigin>15.65247584249853</distanceFromOrigin>
			<angle>0</angle>
			<triangleMeasure>0</triangleMeasure>
			<rectangleMeasure>0</rectangleMeasure>
			<circleMeasure>0</circleMeasure>
			<centroidX>2</centroidX>
			<centroidY>23</centroidY>
		</spatialEntity>
		<spatialEntity spatialType="region" scaleAndSubsystem="Cellular.GutEndotheliumIschemia">
			<clusteredness>1</clusteredness>
			<density>0.08083332964018279</density>
			<area>9</area>
			<perimeter>18</perimeter>
			<distanceFromOrigin>6</distanceFromOrigin>
			<angle>24.77514056883192</angle>
			<triangleMeasure>0.3333333333333333</triangleMeasure>
			<rectangleMeasure>0.3333333333333333</rectangleMeasure>
			<circleMeasure>0.2000250763448728</circleMeasure>
			<centroidX>15.33333</centroidX>
			<centroidY>23.33333</centroidY>
		</spatialEntity>
		<spatialEntity spatialType="region" scaleAndSubsystem="Cellular.GutEndotheliumIschemia">
			<clusteredness>1</clusteredness>
			<density>0.01750000037398993</density>
			<area>1</area>
			<perimeter>4</perimeter>
			<distanceFromOrigin>10</distanceFromOrigin>
			<angle>0</angle>
			<triangleMeasure>0</triangleMeasure>
			<rectangleMeasure>0</rectangleMeasure>
			<circleMeasure>0</circleMeasure>
			<centroidX>8</centroidX>
			<centroidY>22</centroidY>
		</spatialEntity>
		<spatialEntity spatialType="region" scaleAndSubsystem="Cellular.GutEndotheliumIschemia">
			<clusteredness>1</clusteredness>
			<density>0.1154999951755299</density>
			<area>5</area>
			<perimeter>12</perimeter>
			<distanceFromOrigin>5.830951894845301</distanceFromOrigin>
			<angle>18.43494882292201</angle>
			<triangleMeasure>0.25</triangleMeasure>
			<rectangleMeasure>0.5</rectangleMeasure>
			<circleMeasure>0.2400300935512913</circleMeasure>
			<centroidX>21.6</centroidX>
			<centroidY>20</centroidY>
		</spatialEntity>
		<spatialEntity spatialType="region" scaleAndSubsystem="Cellular.GutEndotheliumIschemia">
			<clusteredness>1</clusteredness>
			<density>0.002499999953251259</density>
			<area>3</area>
			<perimeter>8</perimeter>
			<distanceFromOrigin>15.03329637837291</distanceFromOrigin>
			<angle>7.62814966858071</angle>
			<triangleMeasure>0</triangleMeasure>
			<rectangleMeasure>0</rectangleMeasure>
			<circleMeasure>0</circleMeasure>
			<centroidX>31</centroidX>
			<centroidY>16</centroidY>
		</spatialEntity>
		<spatialEntity spatialType="region" scaleAndSubsystem="Cellular.GutEndotheliumIschemia">
			<clusteredness>1</clusteredness>
			<density>0.03249999775606043</density>
			<area>1</area>
			<perimeter>4</perimeter>
			<distanceFromOrigin>12.64911064067352</distanceFromOrigin>
			<angle>0</angle>
			<triangleMeasure>0</triangleMeasure>
			<rectangleMeasure>0</rectangleMeasure>
			<circleMeasure>0</circleMeasure>
			<centroidX>28</centroidX>
			<centroidY>12</centroidY>
		</spatialEntity>
		<spatialEntity spatialType="region" scaleAndSubsystem="Cellular.GutEndotheliumIschemia">
			<clusteredness>1</clusteredness>
			<density>0.2849999880089479</density>
			<area>2</area>
			<perimeter>8</perimeter>
			<distanceFromOrigin>3.605551275463989</distanceFromOrigin>
			<angle>19.65382405805331</angle>
			<triangleMeasure>0</triangleMeasure>
			<rectangleMeasure>0</rectangleMeasure>
			<circleMeasure>0</circleMeasure>
			<centroidX>14.5</centroidX>
			<centroidY>12.5</centroidY>
		</spatialEntity>
		<spatialEntity spatialType="region" scaleAndSubsystem="Cellular.GutEndotheliumIschemia">
			<clusteredness>0.896551724137931</clusteredness>
			<density>0.1193749962214431</density>
			<area>52</area>
			<perimeter>76</perimeter>
			<distanceFromOrigin>1</distanceFromOrigin>
			<angle>360</angle>
			<triangleMeasure>0.2460878540259013</triangleMeasure>
			<rectangleMeasure>0.2387387223294423</rectangleMeasure>
			<circleMeasure>0.1719134291690934</circleMeasure>
			<centroidX>11.16216</centroidX>
			<centroidY>16.81081</centroidY>
		</spatialEntity>
		<spatialEntity spatialType="region" scaleAndSubsystem="Cellular.GutEndotheliumIschemia">
			<clusteredness>0.9583333333333334</clusteredness>
			<density>0.1220652154034666</density>
			<area>23</area>
			<perimeter>30</perimeter>
			<distanceFromOrigin>12.16552506059644</distanceFromOrigin>
			<angle>35.53767779197438</angle>
			<triangleMeasure>0.328125</triangleMeasure>
			<rectangleMeasure>0.4375</rectangleMeasure>
			<circleMeasure>0.1726243851884483</circleMeasure>
			<centroidX>2.214286</centroidX>
			<centroidY>16.07143</centroidY>
		</spatialEntity>
		<spatialEntity spatialType="region" scaleAndSubsystem="Cellular.GutEndotheliumIschemia">
			<clusteredness>1</clusteredness>
			<density>0.230000020943436</density>
			<area>1</area>
			<perimeter>4</perimeter>
			<distanceFromOrigin>9.219544457292887</distanceFromOrigin>
			<angle>0</angle>
			<triangleMeasure>0</triangleMeasure>
			<rectangleMeasure>0</rectangleMeasure>
			<circleMeasure>0</circleMeasure>
			<centroidX>9</centroidX>
			<centroidY>10</centroidY>
		</spatialEntity>
		<spatialEntity spatialType="region" scaleAndSubsystem="Cellular.GutEndotheliumIschemia">
			<clusteredness>1</clusteredness>
			<density>0.02007735897512997</density>
			<area>2</area>
			<perimeter>8</perimeter>
			<distanceFromOrigin>16.64331697709324</distanceFromOrigin>
			<angle>4.662739336254641</angle>
			<triangleMeasure>0</triangleMeasure>
			<rectangleMeasure>0</rectangleMeasure>
			<circleMeasure>0</circleMeasure>
			<centroidX>1.5</centroidX>
			<centroidY>7.5</centroidY>
		</spatialEntity>
		<spatialEntity spatialType="region" scaleAndSubsystem="Cellular.GutEndotheliumIschemia">
			<clusteredness>1</clusteredness>
			<density>0.1340219890034597</density>
			<area>23</area>
			<perimeter>42</perimeter>
			<distanceFromOrigin>5.830951894845301</distanceFromOrigin>
			<angle>44.69029610004116</angle>
			<triangleMeasure>0.2141003403686645</triangleMeasure>
			<rectangleMeasure>0.1875</rectangleMeasure>
			<circleMeasure>0.1107831222603593</circleMeasure>
			<centroidX>10.61111</centroidX>
			<centroidY>8.611110999999999</centroidY>
		</spatialEntity>
		<spatialEntity spatialType="region" scaleAndSubsystem="Cellular.GutEndotheliumIschemia">
			<clusteredness>1</clusteredness>
			<density>0.1554166666238136</density>
			<area>12</area>
			<perimeter>20</perimeter>
			<distanceFromOrigin>6.324555320336759</distanceFromOrigin>
			<angle>24.14554196042166</angle>
			<triangleMeasure>0.5555555555555556</triangleMeasure>
			<rectangleMeasure>0.3968254749166575</rectangleMeasure>
			<circleMeasure>0.176492709488857</circleMeasure>
			<centroidX>16.85714</centroidX>
			<centroidY>7.142857</centroidY>
		</spatialEntity>
		<spatialEntity spatialType="region" scaleAndSubsystem="Cellular.GutEndotheliumIschemia">
			<clusteredness>1</clusteredness>
			<density>0.184715287732143</density>
			<area>5</area>
			<perimeter>16</perimeter>
			<distanceFromOrigin>13.45362404707371</distanceFromOrigin>
			<angle>11.69893760880266</angle>
			<triangleMeasure>0.125</triangleMeasure>
			<rectangleMeasure>0.1666666666666667</rectangleMeasure>
			<circleMeasure>0.06000751451705515</circleMeasure>
			<centroidX>6.285714</centroidX>
			<centroidY>5.428571</centroidY>
		</spatialEntity>
		<spatialEntity spatialType="region" scaleAndSubsystem="Cellular.GutEndotheliumIschemia">
			<clusteredness>1</clusteredness>
			<density>0.5674999760646446</density>
			<area>1</area>
			<perimeter>4</perimeter>
			<distanceFromOrigin>15</distanceFromOrigin>
			<angle>0</angle>
			<triangleMeasure>0</triangleMeasure>
			<rectangleMeasure>0</rectangleMeasure>
			<circleMeasure>0</circleMeasure>
			<centroidX>25</centroidX>
			<centroidY>4</centroidY>
		</spatialEntity>
		<spatialEntity spatialType="region" scaleAndSubsystem="Cellular.GutEndotheliumIschemia">
			<clusteredness>1</clusteredness>
			<density>0.2849999880089479</density>
			<area>2</area>
			<perimeter>6</perimeter>
			<distanceFromOrigin>12.36931687685298</distanceFromOrigin>
			<angle>4.398705354995532</angle>
			<triangleMeasure>0</triangleMeasure>
			<rectangleMeasure>0</rectangleMeasure>
			<circleMeasure>0</circleMeasure>
			<centroidX>12.5</centroidX>
			<centroidY>4</centroidY>
		</spatialEntity>
		<spatialEntity spatialType="region" scaleAndSubsystem="Cellular.GutEndotheliumIschemia">
			<clusteredness>1</clusteredness>
			<density>0.1486187055999157</density>
			<area>1</area>
			<perimeter>4</perimeter>
			<distanceFromOrigin>19.20937271229855</distanceFromOrigin>
			<angle>0</angle>
			<triangleMeasure>0</triangleMeasure>
			<rectangleMeasure>0</rectangleMeasure>
			<circleMeasure>0</circleMeasure>
			<centroidX>1</centroidX>
			<centroidY>4</centroidY>
		</spatialEntity>
		<spatialEntity spatialType="region" scaleAndSubsystem="Cellular.GutEndotheliumIschemia">
			<clusteredness>1</clusteredness>
			<density>0.1144164368218067</density>
			<area>17</area>
			<perimeter>26</perimeter>
			<distanceFromOrigin>15.26433752247375</distanceFromOrigin>
			<angle>22.09789211568872</angle>
			<triangleMeasure>0.4415584415584415</triangleMeasure>
			<rectangleMeasure>0.5059524039292291</rectangleMeasure>
			<circleMeasure>0.2266950727092443</circleMeasure>
			<centroidX>29.27273</centroidX>
			<centroidY>5.181818</centroidY>
		</spatialEntity>
		<spatialEntity spatialType="region" scaleAndSubsystem="Cellular.GutEndotheliumIschemia">
			<clusteredness>1</clusteredness>
			<density>0.1850001974433076</density>
			<area>2</area>
			<perimeter>6</perimeter>
			<distanceFromOrigin>14.86606874731851</distanceFromOrigin>
			<angle>3.54476645559488</angle>
			<triangleMeasure>0</triangleMeasure>
			<rectangleMeasure>0</rectangleMeasure>
			<circleMeasure>0</circleMeasure>
			<centroidX>10.5</centroidX>
			<centroidY>2</centroidY>
		</spatialEntity>
		<spatialEntity spatialType="region" scaleAndSubsystem="Cellular.GutEndotheliumIschemia">
			<clusteredness>1</clusteredness>
			<density>0.1312499910008673</density>
			<area>2</area>
			<perimeter>6</perimeter>
			<distanceFromOrigin>16.55294535724685</distanceFromOrigin>
			<angle>3.055593457752936</angle>
			<triangleMeasure>0</triangleMeasure>
			<rectangleMeasure>0</rectangleMeasure>
			<circleMeasure>0</circleMeasure>
			<centroidX>23.5</centroidX>
			<centroidY>1</centroidY>
		</spatialEntity>
		<spatialEntity spatialType="region" scaleAndSubsystem="Cellular.GutEndotheliumIschemia">
			<clusteredness>0.8802816901408451</clusteredness>
			<density>0.1651786003960949</density>
			<area>125</area>
			<perimeter>180</perimeter>
			<distanceFromOrigin>2.82842712474619</distanceFromOrigin>
			<angle>151.3678456059867</angle>
			<triangleMeasure>0.1666666666666667</triangleMeasure>
			<rectangleMeasure>0.185126612076033</rectangleMeasure>
			<circleMeasure>0.08619665738042667</circleMeasure>
			<centroidX>24.39759</centroidX>
			<centroidY>17.42169</centroidY>
		</spatialEntity>
		<spatialEntity spatialType="region" scaleAndSubsystem="Cellular.GutEndotheliumIschemia">
			<clusteredness>1</clusteredness>
			<density>0.1430308024088542</density>
			<area>1</area>
			<perimeter>4</perimeter>
			<distanceFromOrigin>18.02775637731995</distanceFromOrigin>
			<angle>0</angle>
			<triangleMeasure>0</triangleMeasure>
			<rectangleMeasure>0</rectangleMeasure>
			<circleMeasure>0</circleMeasure>
			<centroidX>6</centroidX>
			<centroidY>1</centroidY>
		</spatialEntity>
		<spatialEntity spatialType="region" scaleAndSubsystem="Cellular.GutEndotheliumIschemia">
			<clusteredness>1</clusteredness>
			<density>0.1217735350365732</density>
			<area>5</area>
			<perimeter>12</perimeter>
			<distanceFromOrigin>17.69180601295413</distanceFromOrigin>
			<angle>8.630801788548439</angle>
			<triangleMeasure>0.5</triangleMeasure>
			<rectangleMeasure>0.3571428936355005</rectangleMeasure>
			<circleMeasure>0.1200150290341103</circleMeasure>
			<centroidX>3.6</centroidX>
			<centroidY>2.6</centroidY>
		</spatialEntity>
		<spatialEntity spatialType="region" scaleAndSubsystem="Cellular.GutEndotheliumIschemia">
			<clusteredness>1</clusteredness>
			<density>0.06861872953527114</density>
			<area>1</area>
			<perimeter>4</perimeter>
			<distanceFromOrigin>20.51828452868319</distanceFromOrigin>
			<angle>0</angle>
			<triangleMeasure>0</triangleMeasure>
			<rectangleMeasure>0</rectangleMeasure>
			<circleMeasure>0</circleMeasure>
			<centroidX>2</centroidX>
			<centroidY>1</centroidY>
		</spatialEntity>
		<numericStateVariable scaleAndSubsystem="Tissue.GutEndothelium">
			<name>GutCellDamageByproduct</name>
			<value>2568.567105437246</value>
		</numericStateVariable>
		<numericStateVariable scaleAndSubsystem="Organ.Gut">
			<name>GutLeak</name>
			<value>0</value>
		</numericStateVariable>
		<numericStateVariable scaleAndSubsystem="Tissue.GutEpithelium">
			<name>GutOccludinCellwall</name>
			<value>1161.032462837524</value>
		</numericStateVariable>
		<numericStateVariable scaleAndSubsystem="Tissue.GutEpithelium">
			<name>GutOccludinCytoplasm</name>
			<value>383.7862011883645</value>
		</numericStateVariable>
		<numericStateVariable scaleAndSubsystem="Tissue.LungEndothelium">
			<name>LungCellDamageByproduct</name>
			<value>0.07305419703064574</value>
		</numericStateVariable>
		<numericStateVariable scaleAndSubsystem="Organ.Lung">
			<name>LungEdema</name>
			<value>0</value>
		</numericStateVariable>
		<numericStateVariable scaleAndSubsystem="Tissue.LungEpithelium">
			<name>LungOccludinCellwall</name>
			<value>1162.81</value>
		</numericStateVariable>
		<numericStateVariable scaleAndSubsystem="Tissue.LungEpithelium">
			<name>LungOccludinCytoplasm</name>
			<value>384.4</value>
		</numericStateVariable>
		<numericStateVariable scaleAndSubsystem="Cellular.GutEndotheliumIschemia">
			<name>avgClusterednessRegions</name>
			<value>0.05825622785228316</value>
		</numericStateVariable>
		<numericStateVariable scaleAndSubsystem="Cellular.LungEndotheliumIschemia">
			<name>avgClusterednessRegions</name>
			<value>1</value>
		</numericStateVariable>
		<numericStateVariable scaleAndSubsystem="Cellular.GutEndotheliumIschemia">
			<name>avgDensityRegions</name>
			<value>0.1525468523144809</value>
		</numericStateVariable>
		<numericStateVariable scaleAndSubsystem="Cellular.LungEndotheliumIschemia">
			<name>avgDensityRegions</name>
			<value>0</value>
		</numericStateVariable>
	</timepoint>
	<timepoint value="28">
		<spatialEntity spatialType="region" scaleAndSubsystem="Cellular.GutEndotheliumIschemia">
			<clusteredness>1</clusteredness>
			<density>0.1450000538545496</density>
			<area>1</area>
			<perimeter>4</perimeter>
			<distanceFromOrigin>15.8113883008419</distanceFromOrigin>
			<angle>0</angle>
			<triangleMeasure>0</triangleMeasure>
			<rectangleMeasure>0</rectangleMeasure>
			<circleMeasure>0</circleMeasure>
			<centroidX>11</centroidX>
			<centroidY>31</centroidY>
		</spatialEntity>
		<spatialEntity spatialType="region" scaleAndSubsystem="Cellular.GutEndotheliumIschemia">
			<clusteredness>1</clusteredness>
			<density>0.2700038236730239</density>
			<area>1</area>
			<perimeter>4</perimeter>
			<distanceFromOrigin>19.1049731745428</distanceFromOrigin>
			<angle>0</angle>
			<triangleMeasure>0</triangleMeasure>
			<rectangleMeasure>0</rectangleMeasure>
			<circleMeasure>0</circleMeasure>
			<centroidX>30</centroidX>
			<centroidY>29</centroidY>
		</spatialEntity>
		<spatialEntity spatialType="region" scaleAndSubsystem="Cellular.GutEndotheliumIschemia">
			<clusteredness>1</clusteredness>
			<density>0.156458328303948</density>
			<area>12</area>
			<perimeter>20</perimeter>
			<distanceFromOrigin>12.0415945787923</distanceFromOrigin>
			<angle>21.74077905447171</angle>
			<triangleMeasure>0.4444444444444444</triangleMeasure>
			<rectangleMeasure>0.45</rectangleMeasure>
			<circleMeasure>0.2077183187289888</circleMeasure>
			<centroidX>15.44444</centroidX>
			<centroidY>29.22222</centroidY>
		</spatialEntity>
		<spatialEntity spatialType="region" scaleAndSubsystem="Cellular.GutEndotheliumIschemia">
			<clusteredness>1</clusteredness>
			<density>0.324166810278799</density>
			<area>3</area>
			<perimeter>8</perimeter>
			<distanceFromOrigin>13.8924439894498</distanceFromOrigin>
			<angle>5.481296594697345</angle>
			<triangleMeasure>1</triangleMeasure>
			<rectangleMeasure>0.5000000894069832</rectangleMeasure>
			<circleMeasure>0.1591549430918953</circleMeasure>
			<centroidX>9.333333</centroidX>
			<centroidY>28.66667</centroidY>
		</spatialEntity>
		<spatialEntity spatialType="region" scaleAndSubsystem="Cellular.GutEndotheliumIschemia">
			<clusteredness>1</clusteredness>
			<density>0.1560678357704013</density>
			<area>10</area>
			<perimeter>20</perimeter>
			<distanceFromOrigin>16.27882059609971</distanceFromOrigin>
			<angle>6.34019174590991</angle>
			<triangleMeasure>0.5185185185185185</triangleMeasure>
			<rectangleMeasure>0.3333333636087112</rectangleMeasure>
			<circleMeasure>0.1680210478472463</circleMeasure>
			<centroidX>2.714286</centroidX>
			<centroidY>28.42857</centroidY>
		</spatialEntity>
		<spatialEntity spatialType="region" scaleAndSubsystem="Cellular.GutEndotheliumIschemia">
			<clusteredness>1</clusteredness>
			<density>0.1324999940161612</density>
			<area>1</area>
			<perimeter>4</perimeter>
			<distanceFromOrigin>9.055385138137417</distanceFromOrigin>
			<angle>0</angle>
			<triangleMeasure>0</triangleMeasure>
			<rectangleMeasure>0</rectangleMeasure>
			<circleMeasure>0</circleMeasure>
			<centroidX>17</centroidX>
			<centroidY>25</centroidY>
		</spatialEntity>
		<spatialEntity spatialType="region" scaleAndSubsystem="Cellular.GutEndotheliumIschemia">
			<clusteredness>0.8928571428571429</clusteredness>
			<density>0.2087000107765198</density>
			<area>25</area>
			<perimeter>36</perimeter>
			<distanceFromOrigin>10.63014581273465</distanceFromOrigin>
			<angle>23.19859051364819</angle>
			<triangleMeasure>0.3476992341260359</triangleMeasure>
			<rectangleMeasure>0.3019639915680831</rectangleMeasure>
			<circleMeasure>0.2592325310253361</circleMeasure>
			<centroidX>23.84615</centroidX>
			<centroidY>28</centroidY>
		</spatialEntity>
		<spatialEntity spatialType="region" scaleAndSubsystem="Cellular.GutEndotheliumIschemia">
			<clusteredness>1</clusteredness>
			<density>0.1949999940161612</density>
			<area>1</area>
			<perimeter>4</perimeter>
			<distanceFromOrigin>10</distanceFromOrigin>
			<angle>0</angle>
			<triangleMeasure>0</triangleMeasure>
			<rectangleMeasure>0</rectangleMeasure>
			<circleMeasure>0</circleMeasure>
			<centroidX>10</centroidX>
			<centroidY>24</centroidY>
		</spatialEntity>
		<spatialEntity spatialType="region" scaleAndSubsystem="Cellular.GutEndotheliumIschemia">
			<clusteredness>1</clusteredness>
			<density>0.1525000029919194</density>
			<area>2</area>
			<perimeter>8</perimeter>
			<distanceFromOrigin>11.31370849898476</distanceFromOrigin>
			<angle>0</angle>
			<triangleMeasure>0</triangleMeasure>
			<rectangleMeasure>0</rectangleMeasure>
			<circleMeasure>0</circleMeasure>
			<centroidX>7.5</centroidX>
			<centroidY>24.5</centroidY>
		</spatialEntity>
		<spatialEntity spatialType="region" scaleAndSubsystem="Cellular.GutEndotheliumIschemia">
			<clusteredness>1</clusteredness>
			<density>0.1045000117900325</density>
			<area>10</area>
			<perimeter>24</perimeter>
			<distanceFromOrigin>14.42220510185596</distanceFromOrigin>
			<angle>14.78867761416517</angle>
			<triangleMeasure>0.1607141105498063</triangleMeasure>
			<rectangleMeasure>0.1818181818181818</rectangleMeasure>
			<circleMeasure>0.1270747127255294</circleMeasure>
			<centroidX>29.09091</centroidX>
			<centroidY>24.72727</centroidY>
		</spatialEntity>
		<spatialEntity spatialType="region" scaleAndSubsystem="Cellular.GutEndotheliumIschemia">
			<clusteredness>1</clusteredness>
			<density>0.2862499820251091</density>
			<area>2</area>
			<perimeter>6</perimeter>
			<distanceFromOrigin>7</distanceFromOrigin>
			<angle>8.13010235415598</angle>
			<triangleMeasure>0</triangleMeasure>
			<rectangleMeasure>0</rectangleMeasure>
			<circleMeasure>0</circleMeasure>
			<centroidX>15.5</centroidX>
			<centroidY>23</centroidY>
		</spatialEntity>
		<spatialEntity spatialType="region" scaleAndSubsystem="Cellular.GutEndotheliumIschemia">
			<clusteredness>1</clusteredness>
			<density>0.07000000149595971</density>
			<area>1</area>
			<perimeter>4</perimeter>
			<distanceFromOrigin>15.65247584249853</distanceFromOrigin>
			<angle>0</angle>
			<triangleMeasure>0</triangleMeasure>
			<rectangleMeasure>0</rectangleMeasure>
			<circleMeasure>0</circleMeasure>
			<centroidX>2</centroidX>
			<centroidY>23</centroidY>
		</spatialEntity>
		<spatialEntity spatialType="region" scaleAndSubsystem="Cellular.GutEndotheliumIschemia">
			<clusteredness>1</clusteredness>
			<density>0.007499999626010072</density>
			<area>1</area>
			<perimeter>4</perimeter>
			<distanceFromOrigin>10</distanceFromOrigin>
			<angle>0</angle>
			<triangleMeasure>0</triangleMeasure>
			<rectangleMeasure>0</rectangleMeasure>
			<circleMeasure>0</circleMeasure>
			<centroidX>8</centroidX>
			<centroidY>22</centroidY>
		</spatialEntity>
		<spatialEntity spatialType="region" scaleAndSubsystem="Cellular.GutEndotheliumIschemia">
			<clusteredness>1</clusteredness>
			<density>0.1916666546678231</density>
			<area>3</area>
			<perimeter>8</perimeter>
			<distanceFromOrigin>5.830951894845301</distanceFromOrigin>
			<angle>7.696051722016569</angle>
			<triangleMeasure>1</triangleMeasure>
			<rectangleMeasure>0.5000000894069832</rectangleMeasure>
			<circleMeasure>0.1591549430918953</circleMeasure>
			<centroidX>21.33333</centroidX>
			<centroidY>19.66667</centroidY>
		</spatialEntity>
		<spatialEntity spatialType="region" scaleAndSubsystem="Cellular.GutEndotheliumIschemia">
			<clusteredness>1</clusteredness>
			<density>0.569999964096967</density>
			<area>1</area>
			<perimeter>4</perimeter>
			<distanceFromOrigin>2.23606797749979</distanceFromOrigin>
			<angle>0</angle>
			<triangleMeasure>0</triangleMeasure>
			<rectangleMeasure>0</rectangleMeasure>
			<circleMeasure>0</circleMeasure>
			<centroidX>17</centroidX>
			<centroidY>18</centroidY>
		</spatialEntity>
		<spatialEntity spatialType="region" scaleAndSubsystem="Cellular.GutEndotheliumIschemia">
			<clusteredness>1</clusteredness>
			<density>0.1588461533570901</density>
			<area>13</area>
			<perimeter>34</perimeter>
			<distanceFromOrigin>2.23606797749979</distanceFromOrigin>
			<angle>85.60129464500447</angle>
			<triangleMeasure>0.135030889634665</triangleMeasure>
			<rectangleMeasure>0.09615385320765078</rectangleMeasure>
			<circleMeasure>0.0699398395381082</circleMeasure>
			<centroidX>12.4</centroidX>
			<centroidY>18.6</centroidY>
		</spatialEntity>
		<spatialEntity spatialType="region" scaleAndSubsystem="Cellular.GutEndotheliumIschemia">
			<clusteredness>1</clusteredness>
			<density>0.02250000074797985</density>
			<area>1</area>
			<perimeter>4</perimeter>
			<distanceFromOrigin>12.64911064067352</distanceFromOrigin>
			<angle>0</angle>
			<triangleMeasure>0</triangleMeasure>
			<rectangleMeasure>0</rectangleMeasure>
			<circleMeasure>0</circleMeasure>
			<centroidX>28</centroidX>
			<centroidY>12</centroidY>
		</spatialEntity>
		<spatialEntity spatialType="region" scaleAndSubsystem="Cellular.GutEndotheliumIschemia">
			<clusteredness>1</clusteredness>
			<density>0.1256578929222528</density>
			<area>38</area>
			<perimeter>48</perimeter>
			<distanceFromOrigin>8.062257748298549</distanceFromOrigin>
			<angle>37.65877418863584</angle>
			<triangleMeasure>0.4651162560396619</triangleMeasure>
			<rectangleMeasure>0.3839285714285715</rectangleMeasure>
			<circleMeasure>0.2580323712619966</circleMeasure>
			<centroidX>4.157895</centroidX>
			<centroidY>16.89474</centroidY>
		</spatialEntity>
		<spatialEntity spatialType="region" scaleAndSubsystem="Cellular.GutEndotheliumIschemia">
			<clusteredness>1</clusteredness>
			<density>0.2200000089757583</density>
			<area>1</area>
			<perimeter>4</perimeter>
			<distanceFromOrigin>9.219544457292887</distanceFromOrigin>
			<angle>0</angle>
			<triangleMeasure>0</triangleMeasure>
			<rectangleMeasure>0</rectangleMeasure>
			<circleMeasure>0</circleMeasure>
			<centroidX>9</centroidX>
			<centroidY>10</centroidY>
		</spatialEntity>
		<spatialEntity spatialType="region" scaleAndSubsystem="Cellular.GutEndotheliumIschemia">
			<clusteredness>1</clusteredness>
			<density>0.008386797102448208</density>
			<area>3</area>
			<perimeter>8</perimeter>
			<distanceFromOrigin>16.64331697709324</distanceFromOrigin>
			<angle>4.662739336254641</angle>
			<triangleMeasure>1</triangleMeasure>
			<rectangleMeasure>0.5000000894069832</rectangleMeasure>
			<circleMeasure>0.1591549430918953</circleMeasure>
			<centroidX>1.333333</centroidX>
			<centroidY>7.333333</centroidY>
		</spatialEntity>
		<spatialEntity spatialType="region" scaleAndSubsystem="Cellular.GutEndotheliumIschemia">
			<clusteredness>1</clusteredness>
			<density>0.1387595579125523</density>
			<area>6</area>
			<perimeter>14</perimeter>
			<distanceFromOrigin>15.26433752247375</distanceFromOrigin>
			<angle>9.496105092974537</angle>
			<triangleMeasure>0.375</triangleMeasure>
			<rectangleMeasure>0.375</rectangleMeasure>
			<circleMeasure>0.2250282231653031</circleMeasure>
			<centroidX>30</centroidX>
			<centroidY>7.166667</centroidY>
		</spatialEntity>
		<spatialEntity spatialType="region" scaleAndSubsystem="Cellular.GutEndotheliumIschemia">
			<clusteredness>1</clusteredness>
			<density>0.1014623803206827</density>
			<area>53</area>
			<perimeter>84</perimeter>
			<distanceFromOrigin>2.82842712474619</distanceFromOrigin>
			<angle>87.27368900609375</angle>
			<triangleMeasure>0.2050246044541796</triangleMeasure>
			<rectangleMeasure>0.237191698927527</rectangleMeasure>
			<circleMeasure>0.2023435981910356</circleMeasure>
			<centroidX>9.368421</centroidX>
			<centroidY>10.94737</centroidY>
		</spatialEntity>
		<spatialEntity spatialType="region" scaleAndSubsystem="Cellular.GutEndotheliumIschemia">
			<clusteredness>1</clusteredness>
			<density>0.1254999959702585</density>
			<area>15</area>
			<perimeter>28</perimeter>
			<distanceFromOrigin>5.099019513592784</distanceFromOrigin>
			<angle>37.30394827798343</angle>
			<triangleMeasure>0.2946427768590718</triangleMeasure>
			<rectangleMeasure>0.3437500614673009</rectangleMeasure>
			<circleMeasure>0.126938990996897</circleMeasure>
			<centroidX>16.92308</centroidX>
			<centroidY>8.076923000000001</centroidY>
		</spatialEntity>
		<spatialEntity spatialType="region" scaleAndSubsystem="Cellular.GutEndotheliumIschemia">
			<clusteredness>1</clusteredness>
			<density>0.2862499820251091</density>
			<area>2</area>
			<perimeter>6</perimeter>
			<distanceFromOrigin>12.64911064067352</distanceFromOrigin>
			<angle>4.184916125118415</angle>
			<triangleMeasure>0</triangleMeasure>
			<rectangleMeasure>0</rectangleMeasure>
			<circleMeasure>0</circleMeasure>
			<centroidX>11.5</centroidX>
			<centroidY>4</centroidY>
		</spatialEntity>
		<spatialEntity spatialType="region" scaleAndSubsystem="Cellular.GutEndotheliumIschemia">
			<clusteredness>1</clusteredness>
			<density>0.1386487175436581</density>
			<area>1</area>
			<perimeter>4</perimeter>
			<distanceFromOrigin>19.20937271229855</distanceFromOrigin>
			<angle>0</angle>
			<triangleMeasure>0</triangleMeasure>
			<rectangleMeasure>0</rectangleMeasure>
			<circleMeasure>0</circleMeasure>
			<centroidX>1</centroidX>
			<centroidY>4</centroidY>
		</spatialEntity>
		<spatialEntity spatialType="region" scaleAndSubsystem="Cellular.GutEndotheliumIschemia">
			<clusteredness>1</clusteredness>
			<density>0.257500472723269</density>
			<area>1</area>
			<perimeter>4</perimeter>
			<distanceFromOrigin>15.23154621172782</distanceFromOrigin>
			<angle>0</angle>
			<triangleMeasure>0</triangleMeasure>
			<rectangleMeasure>0</rectangleMeasure>
			<circleMeasure>0</circleMeasure>
			<centroidX>10</centroidX>
			<centroidY>2</centroidY>
		</spatialEntity>
		<spatialEntity spatialType="region" scaleAndSubsystem="Cellular.GutEndotheliumIschemia">
			<clusteredness>1</clusteredness>
			<density>0.2524999880323223</density>
			<area>1</area>
			<perimeter>4</perimeter>
			<distanceFromOrigin>17</distanceFromOrigin>
			<angle>0</angle>
			<triangleMeasure>0</triangleMeasure>
			<rectangleMeasure>0</rectangleMeasure>
			<circleMeasure>0</circleMeasure>
			<centroidX>24</centroidX>
			<centroidY>1</centroidY>
		</spatialEntity>
		<spatialEntity spatialType="region" scaleAndSubsystem="Cellular.GutEndotheliumIschemia">
			<clusteredness>0.9108910891089109</clusteredness>
			<density>0.1756252824828245</density>
			<area>92</area>
			<perimeter>146</perimeter>
			<distanceFromOrigin>2.82842712474619</distanceFromOrigin>
			<angle>124.0609088168079</angle>
			<triangleMeasure>0.131264801143261</triangleMeasure>
			<rectangleMeasure>0.1574129371050052</rectangleMeasure>
			<circleMeasure>0.0935597803880789</circleMeasure>
			<centroidX>23.77049</centroidX>
			<centroidY>11.11475</centroidY>
		</spatialEntity>
		<spatialEntity spatialType="region" scaleAndSubsystem="Cellular.GutEndotheliumIschemia">
			<clusteredness>1</clusteredness>
			<density>0.1330399157954197</density>
			<area>1</area>
			<perimeter>4</perimeter>
			<distanceFromOrigin>18.02775637731995</distanceFromOrigin>
			<angle>0</angle>
			<triangleMeasure>0</triangleMeasure>
			<rectangleMeasure>0</rectangleMeasure>
			<circleMeasure>0</circleMeasure>
			<centroidX>6</centroidX>
			<centroidY>1</centroidY>
		</spatialEntity>
		<spatialEntity spatialType="region" scaleAndSubsystem="Cellular.GutEndotheliumIschemia">
			<clusteredness>1</clusteredness>
			<density>0.1055528177600615</density>
			<area>14</area>
			<perimeter>28</perimeter>
			<distanceFromOrigin>13.45362404707371</distanceFromOrigin>
			<angle>11.69893760880266</angle>
			<triangleMeasure>0.2777777777777778</triangleMeasure>
			<rectangleMeasure>0.3125000558793645</rectangleMeasure>
			<circleMeasure>0.176492709488857</circleMeasure>
			<centroidX>5</centroidX>
			<centroidY>3.833333</centroidY>
		</spatialEntity>
		<spatialEntity spatialType="region" scaleAndSubsystem="Cellular.GutEndotheliumIschemia">
			<clusteredness>1</clusteredness>
			<density>0.05864871529971852</density>
			<area>1</area>
			<perimeter>4</perimeter>
			<distanceFromOrigin>20.51828452868319</distanceFromOrigin>
			<angle>0</angle>
			<triangleMeasure>0</triangleMeasure>
			<rectangleMeasure>0</rectangleMeasure>
			<circleMeasure>0</circleMeasure>
			<centroidX>2</centroidX>
			<centroidY>1</centroidY>
		</spatialEntity>
		<numericStateVariable scaleAndSubsystem="Tissue.GutEndothelium">
			<name>GutCellDamageByproduct</name>
			<value>2626.459828002552</value>
		</numericStateVariable>
		<numericStateVariable scaleAndSubsystem="Organ.Gut">
			<name>GutLeak</name>
			<value>0</value>
		</numericStateVariable>
		<numericStateVariable scaleAndSubsystem="Tissue.GutEpithelium">
			<name>GutOccludinCellwall</name>
			<value>1160.82937872586</value>
		</numericStateVariable>
		<numericStateVariable scaleAndSubsystem="Tissue.GutEpithelium">
			<name>GutOccludinCytoplasm</name>
			<value>383.7500053512483</value>
		</numericStateVariable>
		<numericStateVariable scaleAndSubsystem="Tissue.LungEndothelium">
			<name>LungCellDamageByproduct</name>
			<value>0.1065171944601379</value>
		</numericStateVariable>
		<numericStateVariable scaleAndSubsystem="Organ.Lung">
			<name>LungEdema</name>
			<value>0</value>
		</numericStateVariable>
		<numericStateVariable scaleAndSubsystem="Tissue.LungEpithelium">
			<name>LungOccludinCellwall</name>
			<value>1162.81</value>
		</numericStateVariable>
		<numericStateVariable scaleAndSubsystem="Tissue.LungEpithelium">
			<name>LungOccludinCytoplasm</name>
			<value>384.4</value>
		</numericStateVariable>
		<numericStateVariable scaleAndSubsystem="Cellular.GutEndotheliumIschemia">
			<name>avgClusterednessRegions</name>
			<value>0.05713187212560276</value>
		</numericStateVariable>
		<numericStateVariable scaleAndSubsystem="Cellular.LungEndotheliumIschemia">
			<name>avgClusterednessRegions</name>
			<value>1</value>
		</numericStateVariable>
		<numericStateVariable scaleAndSubsystem="Cellular.GutEndotheliumIschemia">
			<name>avgDensityRegions</name>
			<value>0.1702965208501545</value>
		</numericStateVariable>
		<numericStateVariable scaleAndSubsystem="Cellular.LungEndotheliumIschemia">
			<name>avgDensityRegions</name>
			<value>0</value>
		</numericStateVariable>
	</timepoint>
	<timepoint value="29">
		<spatialEntity spatialType="region" scaleAndSubsystem="Cellular.GutEndotheliumIschemia">
			<clusteredness>1</clusteredness>
			<density>0.1350000418868719</density>
			<area>1</area>
			<perimeter>4</perimeter>
			<distanceFromOrigin>15.8113883008419</distanceFromOrigin>
			<angle>0</angle>
			<triangleMeasure>0</triangleMeasure>
			<rectangleMeasure>0</rectangleMeasure>
			<circleMeasure>0</circleMeasure>
			<centroidX>11</centroidX>
			<centroidY>31</centroidY>
		</spatialEntity>
		<spatialEntity spatialType="region" scaleAndSubsystem="Cellular.GutEndotheliumIschemia">
			<clusteredness>1</clusteredness>
			<density>0.2600041108972886</density>
			<area>1</area>
			<perimeter>4</perimeter>
			<distanceFromOrigin>19.1049731745428</distanceFromOrigin>
			<angle>0</angle>
			<triangleMeasure>0</triangleMeasure>
			<rectangleMeasure>0</rectangleMeasure>
			<circleMeasure>0</circleMeasure>
			<centroidX>30</centroidX>
			<centroidY>29</centroidY>
		</spatialEntity>
		<spatialEntity spatialType="region" scaleAndSubsystem="Cellular.GutEndotheliumIschemia">
			<clusteredness>0.8888888888888888</clusteredness>
			<density>0.07906249844852616</density>
			<area>16</area>
			<perimeter>26</perimeter>
			<distanceFromOrigin>12.0415945787923</distanceFromOrigin>
			<angle>25.34617594194669</angle>
			<triangleMeasure>0.375</triangleMeasure>
			<rectangleMeasure>0.4166666666666667</rectangleMeasure>
			<circleMeasure>0.2000250641552155</circleMeasure>
			<centroidX>16.08333</centroidX>
			<centroidY>29.91667</centroidY>
		</spatialEntity>
		<spatialEntity spatialType="region" scaleAndSubsystem="Cellular.GutEndotheliumIschemia">
			<clusteredness>1</clusteredness>
			<density>0.214166833216848</density>
			<area>3</area>
			<perimeter>8</perimeter>
			<distanceFromOrigin>13.8924439894498</distanceFromOrigin>
			<angle>5.481296594697345</angle>
			<triangleMeasure>1</triangleMeasure>
			<rectangleMeasure>0.5000000894069832</rectangleMeasure>
			<circleMeasure>0.1591549430918953</circleMeasure>
			<centroidX>9.333333</centroidX>
			<centroidY>28.66667</centroidY>
		</spatialEntity>
		<spatialEntity spatialType="region" scaleAndSubsystem="Cellular.GutEndotheliumIschemia">
			<clusteredness>1</clusteredness>
			<density>0.1518189676135194</density>
			<area>10</area>
			<perimeter>20</perimeter>
			<distanceFromOrigin>16.27882059609971</distanceFromOrigin>
			<angle>6.34019174590991</angle>
			<triangleMeasure>0.5925925925925926</triangleMeasure>
			<rectangleMeasure>0.3809524155528128</rectangleMeasure>
			<circleMeasure>0.1920240546825671</circleMeasure>
			<centroidX>2.4</centroidX>
			<centroidY>28.6</centroidY>
		</spatialEntity>
		<spatialEntity spatialType="region" scaleAndSubsystem="Cellular.GutEndotheliumIschemia">
			<clusteredness>1</clusteredness>
			<density>0.2008620828047566</density>
			<area>29</area>
			<perimeter>28</perimeter>
			<distanceFromOrigin>10.81665382639197</distanceFromOrigin>
			<angle>19.51079944371329</angle>
			<triangleMeasure>0.748390447020584</triangleMeasure>
			<rectangleMeasure>0.5497684966726812</rectangleMeasure>
			<circleMeasure>0.4184910243614798</circleMeasure>
			<centroidX>24.5</centroidX>
			<centroidY>28.33333</centroidY>
		</spatialEntity>
		<spatialEntity spatialType="region" scaleAndSubsystem="Cellular.GutEndotheliumIschemia">
			<clusteredness>1</clusteredness>
			<density>0.1849999970080806</density>
			<area>1</area>
			<perimeter>4</perimeter>
			<distanceFromOrigin>10</distanceFromOrigin>
			<angle>0</angle>
			<triangleMeasure>0</triangleMeasure>
			<rectangleMeasure>0</rectangleMeasure>
			<circleMeasure>0</circleMeasure>
			<centroidX>10</centroidX>
			<centroidY>24</centroidY>
		</spatialEntity>
		<spatialEntity spatialType="region" scaleAndSubsystem="Cellular.GutEndotheliumIschemia">
			<clusteredness>1</clusteredness>
			<density>0.1424999985040403</density>
			<area>2</area>
			<perimeter>8</perimeter>
			<distanceFromOrigin>11.31370849898476</distanceFromOrigin>
			<angle>0</angle>
			<triangleMeasure>0</triangleMeasure>
			<rectangleMeasure>0</rectangleMeasure>
			<circleMeasure>0</circleMeasure>
			<centroidX>7.5</centroidX>
			<centroidY>24.5</centroidY>
		</spatialEntity>
		<spatialEntity spatialType="region" scaleAndSubsystem="Cellular.GutEndotheliumIschemia">
			<clusteredness>1</clusteredness>
			<density>0.05999999700808058</density>
			<area>1</area>
			<perimeter>4</perimeter>
			<distanceFromOrigin>15.65247584249853</distanceFromOrigin>
			<angle>0</angle>
			<triangleMeasure>0</triangleMeasure>
			<rectangleMeasure>0</rectangleMeasure>
			<circleMeasure>0</circleMeasure>
			<centroidX>2</centroidX>
			<centroidY>23</centroidY>
		</spatialEntity>
		<spatialEntity spatialType="region" scaleAndSubsystem="Cellular.GutEndotheliumIschemia">
			<clusteredness>1</clusteredness>
			<density>0.0866666809016583</density>
			<area>12</area>
			<perimeter>22</perimeter>
			<distanceFromOrigin>13.41640786499874</distanceFromOrigin>
			<angle>14.78867761416517</angle>
			<triangleMeasure>0.240740264558622</triangleMeasure>
			<rectangleMeasure>0.2905982953356603</rectangleMeasure>
			<circleMeasure>0.1655379962588412</circleMeasure>
			<centroidX>29.22222</centroidX>
			<centroidY>24.44444</centroidY>
		</spatialEntity>
		<spatialEntity spatialType="region" scaleAndSubsystem="Cellular.GutEndotheliumIschemia">
			<clusteredness>1</clusteredness>
			<density>0.08875000202188305</density>
			<area>8</area>
			<perimeter>18</perimeter>
			<distanceFromOrigin>6</distanceFromOrigin>
			<angle>22.28558764683276</angle>
			<triangleMeasure>0.4</triangleMeasure>
			<rectangleMeasure>0.2840909337209298</rectangleMeasure>
			<circleMeasure>0.1989436788648692</circleMeasure>
			<centroidX>15.28571</centroidX>
			<centroidY>23.28572</centroidY>
		</spatialEntity>
		<spatialEntity spatialType="region" scaleAndSubsystem="Cellular.GutEndotheliumIschemia">
			<clusteredness>1</clusteredness>
			<density>0.009999999813005036</density>
			<area>1</area>
			<perimeter>4</perimeter>
			<distanceFromOrigin>14.86606874731851</distanceFromOrigin>
			<angle>0</angle>
			<triangleMeasure>0</triangleMeasure>
			<rectangleMeasure>0</rectangleMeasure>
			<circleMeasure>0</circleMeasure>
			<centroidX>30</centroidX>
			<centroidY>21</centroidY>
		</spatialEntity>
		<spatialEntity spatialType="region" scaleAndSubsystem="Cellular.GutEndotheliumIschemia">
			<clusteredness>1</clusteredness>
			<density>0.1922222188615072</density>
			<area>9</area>
			<perimeter>14</perimeter>
			<distanceFromOrigin>8.944271909999159</distanceFromOrigin>
			<angle>16.07357416474639</angle>
			<triangleMeasure>0.6666666666666666</triangleMeasure>
			<rectangleMeasure>0.6666666666666666</rectangleMeasure>
			<circleMeasure>0.3183098861837907</circleMeasure>
			<centroidX>25</centroidX>
			<centroidY>21.33333</centroidY>
		</spatialEntity>
		<spatialEntity spatialType="region" scaleAndSubsystem="Cellular.GutEndotheliumIschemia">
			<clusteredness>1</clusteredness>
			<density>0.5950000239353553</density>
			<area>1</area>
			<perimeter>4</perimeter>
			<distanceFromOrigin>15.29705854077836</distanceFromOrigin>
			<angle>0</angle>
			<triangleMeasure>0</triangleMeasure>
			<rectangleMeasure>0</rectangleMeasure>
			<circleMeasure>0</circleMeasure>
			<centroidX>31</centroidX>
			<centroidY>19</centroidY>
		</spatialEntity>
		<spatialEntity spatialType="region" scaleAndSubsystem="Cellular.GutEndotheliumIschemia">
			<clusteredness>1</clusteredness>
			<density>0.2875000059604645</density>
			<area>2</area>
			<perimeter>6</perimeter>
			<distanceFromOrigin>6.708203932499369</distanceFromOrigin>
			<angle>7.125016348901798</angle>
			<triangleMeasure>0</triangleMeasure>
			<rectangleMeasure>0</rectangleMeasure>
			<circleMeasure>0</circleMeasure>
			<centroidX>22</centroidX>
			<centroidY>19.5</centroidY>
		</spatialEntity>
		<spatialEntity spatialType="region" scaleAndSubsystem="Cellular.GutEndotheliumIschemia">
			<clusteredness>1</clusteredness>
			<density>0.1350000119676777</density>
			<area>1</area>
			<perimeter>4</perimeter>
			<distanceFromOrigin>11.40175425099138</distanceFromOrigin>
			<angle>0</angle>
			<triangleMeasure>0</triangleMeasure>
			<rectangleMeasure>0</rectangleMeasure>
			<circleMeasure>0</circleMeasure>
			<centroidX>5</centroidX>
			<centroidY>13</centroidY>
		</spatialEntity>
		<spatialEntity spatialType="region" scaleAndSubsystem="Cellular.GutEndotheliumIschemia">
			<clusteredness>1</clusteredness>
			<density>0.160147057465066</density>
			<area>17</area>
			<perimeter>28</perimeter>
			<distanceFromOrigin>12.16552506059644</distanceFromOrigin>
			<angle>30.52970589993411</angle>
			<triangleMeasure>0.374999974455154</triangleMeasure>
			<rectangleMeasure>0.3381643010625868</rectangleMeasure>
			<circleMeasure>0.1585104268552014</circleMeasure>
			<centroidX>2.333333</centroidX>
			<centroidY>16.6</centroidY>
		</spatialEntity>
		<spatialEntity spatialType="region" scaleAndSubsystem="Cellular.GutEndotheliumIschemia">
			<clusteredness>1</clusteredness>
			<density>0.01250000093497482</density>
			<area>1</area>
			<perimeter>4</perimeter>
			<distanceFromOrigin>12.64911064067352</distanceFromOrigin>
			<angle>0</angle>
			<triangleMeasure>0</triangleMeasure>
			<rectangleMeasure>0</rectangleMeasure>
			<circleMeasure>0</circleMeasure>
			<centroidX>28</centroidX>
			<centroidY>12</centroidY>
		</spatialEntity>
		<spatialEntity spatialType="region" scaleAndSubsystem="Cellular.GutEndotheliumIschemia">
			<clusteredness>1</clusteredness>
			<density>0.3450000127156576</density>
			<area>2</area>
			<perimeter>8</perimeter>
			<distanceFromOrigin>8.944271909999159</distanceFromOrigin>
			<angle>8.13010235415598</angle>
			<triangleMeasure>0</triangleMeasure>
			<rectangleMeasure>0</rectangleMeasure>
			<circleMeasure>0</circleMeasure>
			<centroidX>7.5</centroidX>
			<centroidY>12.5</centroidY>
		</spatialEntity>
		<spatialEntity spatialType="region" scaleAndSubsystem="Cellular.GutEndotheliumIschemia">
			<clusteredness>1</clusteredness>
			<density>0.2100000269272748</density>
			<area>1</area>
			<perimeter>4</perimeter>
			<distanceFromOrigin>9.219544457292887</distanceFromOrigin>
			<angle>0</angle>
			<triangleMeasure>0</triangleMeasure>
			<rectangleMeasure>0</rectangleMeasure>
			<circleMeasure>0</circleMeasure>
			<centroidX>9</centroidX>
			<centroidY>10</centroidY>
		</spatialEntity>
		<spatialEntity spatialType="region" scaleAndSubsystem="Cellular.GutEndotheliumIschemia">
			<clusteredness>1</clusteredness>
			<density>0.07375000145505456</density>
			<area>8</area>
			<perimeter>12</perimeter>
			<distanceFromOrigin>5.099019513592784</distanceFromOrigin>
			<angle>18.43494882292201</angle>
			<triangleMeasure>0.7777777777777778</triangleMeasure>
			<rectangleMeasure>0.875</rectangleMeasure>
			<circleMeasure>0.5250658540523738</circleMeasure>
			<centroidX>18</centroidX>
			<centroidY>10</centroidY>
		</spatialEntity>
		<spatialEntity spatialType="region" scaleAndSubsystem="Cellular.GutEndotheliumIschemia">
			<clusteredness>1</clusteredness>
			<density>0.05750134785970052</density>
			<area>1</area>
			<perimeter>4</perimeter>
			<distanceFromOrigin>15.26433752247375</distanceFromOrigin>
			<angle>0</angle>
			<triangleMeasure>0</triangleMeasure>
			<rectangleMeasure>0</rectangleMeasure>
			<circleMeasure>0</circleMeasure>
			<centroidX>29</centroidX>
			<centroidY>8</centroidY>
		</spatialEntity>
		<spatialEntity spatialType="region" scaleAndSubsystem="Cellular.GutEndotheliumIschemia">
			<clusteredness>1</clusteredness>
			<density>0.4525486964805454</density>
			<area>1</area>
			<perimeter>4</perimeter>
			<distanceFromOrigin>17.4928556845359</distanceFromOrigin>
			<angle>0</angle>
			<triangleMeasure>0</triangleMeasure>
			<rectangleMeasure>0</rectangleMeasure>
			<circleMeasure>0</circleMeasure>
			<centroidX>31</centroidX>
			<centroidY>7</centroidY>
		</spatialEntity>
		<spatialEntity spatialType="region" scaleAndSubsystem="Cellular.GutEndotheliumIschemia">
			<clusteredness>1</clusteredness>
			<density>0.008758321346021166</density>
			<area>2</area>
			<perimeter>6</perimeter>
			<distanceFromOrigin>17</distanceFromOrigin>
			<angle>2.891269596220564</angle>
			<triangleMeasure>0</triangleMeasure>
			<rectangleMeasure>0</rectangleMeasure>
			<circleMeasure>0</circleMeasure>
			<centroidX>1</centroidX>
			<centroidY>7.5</centroidY>
		</spatialEntity>
		<spatialEntity spatialType="region" scaleAndSubsystem="Cellular.GutEndotheliumIschemia">
			<clusteredness>1</clusteredness>
			<density>0.2975094065946691</density>
			<area>1</area>
			<perimeter>4</perimeter>
			<distanceFromOrigin>16.40121946685673</distanceFromOrigin>
			<angle>0</angle>
			<triangleMeasure>0</triangleMeasure>
			<rectangleMeasure>0</rectangleMeasure>
			<circleMeasure>0</circleMeasure>
			<centroidX>29</centroidX>
			<centroidY>6</centroidY>
		</spatialEntity>
		<spatialEntity spatialType="region" scaleAndSubsystem="Cellular.GutEndotheliumIschemia">
			<clusteredness>1</clusteredness>
			<density>0.1493516071559557</density>
			<area>6</area>
			<perimeter>14</perimeter>
			<distanceFromOrigin>13.45362404707371</distanceFromOrigin>
			<angle>11.69893760880266</angle>
			<triangleMeasure>0.375</triangleMeasure>
			<rectangleMeasure>0.5</rectangleMeasure>
			<circleMeasure>0.1800225435511654</circleMeasure>
			<centroidX>6.333333</centroidX>
			<centroidY>5.5</centroidY>
		</spatialEntity>
		<spatialEntity spatialType="region" scaleAndSubsystem="Cellular.GutEndotheliumIschemia">
			<clusteredness>1</clusteredness>
			<density>0.1286686467189415</density>
			<area>1</area>
			<perimeter>4</perimeter>
			<distanceFromOrigin>19.20937271229855</distanceFromOrigin>
			<angle>0</angle>
			<triangleMeasure>0</triangleMeasure>
			<rectangleMeasure>0</rectangleMeasure>
			<circleMeasure>0</circleMeasure>
			<centroidX>1</centroidX>
			<centroidY>4</centroidY>
		</spatialEntity>
		<spatialEntity spatialType="region" scaleAndSubsystem="Cellular.GutEndotheliumIschemia">
			<clusteredness>1</clusteredness>
			<density>0.1805136960551139</density>
			<area>73</area>
			<perimeter>100</perimeter>
			<distanceFromOrigin>2.82842712474619</distanceFromOrigin>
			<angle>104.0362434679265</angle>
			<triangleMeasure>0.1944444444444444</triangleMeasure>
			<rectangleMeasure>0.2207061797198486</rectangleMeasure>
			<circleMeasure>0.1335427226932817</circleMeasure>
			<centroidX>23.11111</centroidX>
			<centroidY>11.01852</centroidY>
		</spatialEntity>
		<spatialEntity spatialType="region" scaleAndSubsystem="Cellular.GutEndotheliumIschemia">
			<clusteredness>1</clusteredness>
			<density>0.1921468214160588</density>
			<area>7</area>
			<perimeter>22</perimeter>
			<distanceFromOrigin>14.2126704035519</distanceFromOrigin>
			<angle>12.59545651140456</angle>
			<triangleMeasure>0</triangleMeasure>
			<rectangleMeasure>0.05000000476837203</rectangleMeasure>
			<circleMeasure>0.03322215515125744</circleMeasure>
			<centroidX>26.28572</centroidX>
			<centroidY>3.285714</centroidY>
		</spatialEntity>
		<spatialEntity spatialType="region" scaleAndSubsystem="Cellular.GutEndotheliumIschemia">
			<clusteredness>1</clusteredness>
			<density>0.1213889817093799</density>
			<area>81</area>
			<perimeter>146</perimeter>
			<distanceFromOrigin>1.414213562373095</distanceFromOrigin>
			<angle>360</angle>
			<triangleMeasure>0.1402512025719603</triangleMeasure>
			<rectangleMeasure>0.1550536314104626</rectangleMeasure>
			<circleMeasure>0.1101507978616227</circleMeasure>
			<centroidX>11.04412</centroidX>
			<centroidY>12.73529</centroidY>
		</spatialEntity>
		<spatialEntity spatialType="region" scaleAndSubsystem="Cellular.GutEndotheliumIschemia">
			<clusteredness>1</clusteredness>
			<density>0.2450000089757583</density>
			<area>1</area>
			<perimeter>4</perimeter>
			<distanceFromOrigin>17</distanceFromOrigin>
			<angle>0</angle>
			<triangleMeasure>0</triangleMeasure>
			<rectangleMeasure>0</rectangleMeasure>
			<circleMeasure>0</circleMeasure>
			<centroidX>24</centroidX>
			<centroidY>1</centroidY>
		</spatialEntity>
		<spatialEntity spatialType="region" scaleAndSubsystem="Cellular.GutEndotheliumIschemia">
			<clusteredness>1</clusteredness>
			<density>0.2594999856107375</density>
			<area>5</area>
			<perimeter>12</perimeter>
			<distanceFromOrigin>13.0384048104053</distanceFromOrigin>
			<angle>8.595911436920971</angle>
			<triangleMeasure>0.5</triangleMeasure>
			<rectangleMeasure>0.2500000149011621</rectangleMeasure>
			<circleMeasure>0.07957747154594767</circleMeasure>
			<centroidX>18</centroidX>
			<centroidY>2.2</centroidY>
		</spatialEntity>
		<spatialEntity spatialType="region" scaleAndSubsystem="Cellular.GutEndotheliumIschemia">
			<clusteredness>1</clusteredness>
			<density>0.1230464935302734</density>
			<area>1</area>
			<perimeter>4</perimeter>
			<distanceFromOrigin>18.02775637731995</distanceFromOrigin>
			<angle>0</angle>
			<triangleMeasure>0</triangleMeasure>
			<rectangleMeasure>0</rectangleMeasure>
			<circleMeasure>0</circleMeasure>
			<centroidX>6</centroidX>
			<centroidY>1</centroidY>
		</spatialEntity>
		<spatialEntity spatialType="region" scaleAndSubsystem="Cellular.GutEndotheliumIschemia">
			<clusteredness>1</clusteredness>
			<density>0.1018633242214427</density>
			<area>5</area>
			<perimeter>12</perimeter>
			<distanceFromOrigin>17.69180601295413</distanceFromOrigin>
			<angle>8.630801788548439</angle>
			<triangleMeasure>0.5</triangleMeasure>
			<rectangleMeasure>0.3571428936355005</rectangleMeasure>
			<circleMeasure>0.1200150290341103</circleMeasure>
			<centroidX>3.6</centroidX>
			<centroidY>2.6</centroidY>
		</spatialEntity>
		<spatialEntity spatialType="region" scaleAndSubsystem="Cellular.GutEndotheliumIschemia">
			<clusteredness>1</clusteredness>
			<density>0.04866865569469975</density>
			<area>1</area>
			<perimeter>4</perimeter>
			<distanceFromOrigin>20.51828452868319</distanceFromOrigin>
			<angle>0</angle>
			<triangleMeasure>0</triangleMeasure>
			<rectangleMeasure>0</rectangleMeasure>
			<circleMeasure>0</circleMeasure>
			<centroidX>2</centroidX>
			<centroidY>1</centroidY>
		</spatialEntity>
		<numericStateVariable scaleAndSubsystem="Tissue.GutEndothelium">
			<name>GutCellDamageByproduct</name>
			<value>2681.762832564644</value>
		</numericStateVariable>
		<numericStateVariable scaleAndSubsystem="Organ.Gut">
			<name>GutLeak</name>
			<value>0</value>
		</numericStateVariable>
		<numericStateVariable scaleAndSubsystem="Tissue.GutEpithelium">
			<name>GutOccludinCellwall</name>
			<value>1160.626425407068</value>
		</numericStateVariable>
		<numericStateVariable scaleAndSubsystem="Tissue.GutEpithelium">
			<name>GutOccludinCytoplasm</name>
			<value>383.7165713334509</value>
		</numericStateVariable>
		<numericStateVariable scaleAndSubsystem="Tissue.LungEndothelium">
			<name>LungCellDamageByproduct</name>
			<value>0.1562581276166111</value>
		</numericStateVariable>
		<numericStateVariable scaleAndSubsystem="Organ.Lung">
			<name>LungEdema</name>
			<value>0</value>
		</numericStateVariable>
		<numericStateVariable scaleAndSubsystem="Tissue.LungEpithelium">
			<name>LungOccludinCellwall</name>
			<value>1162.81</value>
		</numericStateVariable>
		<numericStateVariable scaleAndSubsystem="Tissue.LungEpithelium">
			<name>LungOccludinCytoplasm</name>
			<value>384.4</value>
		</numericStateVariable>
		<numericStateVariable scaleAndSubsystem="Cellular.GutEndotheliumIschemia">
			<name>avgClusterednessRegions</name>
			<value>0.05311250686081575</value>
		</numericStateVariable>
		<numericStateVariable scaleAndSubsystem="Cellular.LungEndotheliumIschemia">
			<name>avgClusterednessRegions</name>
			<value>1</value>
		</numericStateVariable>
		<numericStateVariable scaleAndSubsystem="Cellular.GutEndotheliumIschemia">
			<name>avgDensityRegions</name>
			<value>0.1711833303919111</value>
		</numericStateVariable>
		<numericStateVariable scaleAndSubsystem="Cellular.LungEndotheliumIschemia">
			<name>avgDensityRegions</name>
			<value>0</value>
		</numericStateVariable>
	</timepoint>
	<timepoint value="30">
		<spatialEntity spatialType="region" scaleAndSubsystem="Cellular.GutEndotheliumIschemia">
			<clusteredness>1</clusteredness>
			<density>0.1250000448787913</density>
			<area>1</area>
			<perimeter>4</perimeter>
			<distanceFromOrigin>15.8113883008419</distanceFromOrigin>
			<angle>0</angle>
			<triangleMeasure>0</triangleMeasure>
			<rectangleMeasure>0</rectangleMeasure>
			<circleMeasure>0</circleMeasure>
			<centroidX>11</centroidX>
			<centroidY>31</centroidY>
		</spatialEntity>
		<spatialEntity spatialType="region" scaleAndSubsystem="Cellular.GutEndotheliumIschemia">
			<clusteredness>0.9375</clusteredness>
			<density>0.1273333332897012</density>
			<area>15</area>
			<perimeter>28</perimeter>
			<distanceFromOrigin>12.0415945787923</distanceFromOrigin>
			<angle>25.34617594194669</angle>
			<triangleMeasure>0.25</triangleMeasure>
			<rectangleMeasure>0.2976190611348407</rectangleMeasure>
			<circleMeasure>0.1333500427701437</circleMeasure>
			<centroidX>16</centroidX>
			<centroidY>29.7</centroidY>
		</spatialEntity>
		<spatialEntity spatialType="region" scaleAndSubsystem="Cellular.GutEndotheliumIschemia">
			<clusteredness>1</clusteredness>
			<density>0.1375001820084316</density>
			<area>3</area>
			<perimeter>8</perimeter>
			<distanceFromOrigin>13.8924439894498</distanceFromOrigin>
			<angle>5.481296594697345</angle>
			<triangleMeasure>1</triangleMeasure>
			<rectangleMeasure>0.5000000894069832</rectangleMeasure>
			<circleMeasure>0.1591549430918953</circleMeasure>
			<centroidX>9.333333</centroidX>
			<centroidY>28.66667</centroidY>
		</spatialEntity>
		<spatialEntity spatialType="region" scaleAndSubsystem="Cellular.GutEndotheliumIschemia">
			<clusteredness>1</clusteredness>
			<density>0.129836197014161</density>
			<area>11</area>
			<perimeter>18</perimeter>
			<distanceFromOrigin>16.27882059609971</distanceFromOrigin>
			<angle>6.519801751656986</angle>
			<triangleMeasure>0.5</triangleMeasure>
			<rectangleMeasure>0.5000000953674498</rectangleMeasure>
			<circleMeasure>0.2400300683532089</circleMeasure>
			<centroidX>2.555556</centroidX>
			<centroidY>28.88889</centroidY>
		</spatialEntity>
		<spatialEntity spatialType="region" scaleAndSubsystem="Cellular.GutEndotheliumIschemia">
			<clusteredness>1</clusteredness>
			<density>0.1125</density>
			<area>1</area>
			<perimeter>4</perimeter>
			<distanceFromOrigin>9.055385138137417</distanceFromOrigin>
			<angle>0</angle>
			<triangleMeasure>0</triangleMeasure>
			<rectangleMeasure>0</rectangleMeasure>
			<circleMeasure>0</circleMeasure>
			<centroidX>17</centroidX>
			<centroidY>25</centroidY>
		</spatialEntity>
		<spatialEntity spatialType="region" scaleAndSubsystem="Cellular.GutEndotheliumIschemia">
			<clusteredness>1</clusteredness>
			<density>0.175</density>
			<area>1</area>
			<perimeter>4</perimeter>
			<distanceFromOrigin>10</distanceFromOrigin>
			<angle>0</angle>
			<triangleMeasure>0</triangleMeasure>
			<rectangleMeasure>0</rectangleMeasure>
			<circleMeasure>0</circleMeasure>
			<centroidX>10</centroidX>
			<centroidY>24</centroidY>
		</spatialEntity>
		<spatialEntity spatialType="region" scaleAndSubsystem="Cellular.GutEndotheliumIschemia">
			<clusteredness>1</clusteredness>
			<density>0.1325000033659094</density>
			<area>2</area>
			<perimeter>8</perimeter>
			<distanceFromOrigin>11.31370849898476</distanceFromOrigin>
			<angle>0</angle>
			<triangleMeasure>0</triangleMeasure>
			<rectangleMeasure>0</rectangleMeasure>
			<circleMeasure>0</circleMeasure>
			<centroidX>7.5</centroidX>
			<centroidY>24.5</centroidY>
		</spatialEntity>
		<spatialEntity spatialType="region" scaleAndSubsystem="Cellular.GutEndotheliumIschemia">
			<clusteredness>1</clusteredness>
			<density>0.575</density>
			<area>1</area>
			<perimeter>4</perimeter>
			<distanceFromOrigin>7.071067811865476</distanceFromOrigin>
			<angle>0</angle>
			<triangleMeasure>0</triangleMeasure>
			<rectangleMeasure>0</rectangleMeasure>
			<circleMeasure>0</circleMeasure>
			<centroidX>15</centroidX>
			<centroidY>23</centroidY>
		</spatialEntity>
[truncated: 4,216,107 more chars]
